# Supplementary material for: Multispecies Outcomes of Sympatric Speciation after Admixture with the Source Population in Two Radiations of Nicaraguan Crater Lake Cichlids
Source: PLoS Genet. 2016 Jun 30;12(6):e1006157. doi: 10.1371/journal.pgen.1006157 (PMC4928843; doi:10.1371/journal.pgen.1006157)
Supplement: S7 Table — (XLSX) [file pgen.1006157.s016.xlsx]

## Sheet: population_stats
Population	Mean number of loci	Mean coverage	Missing genotypes in global PCA (17,471 total)	Proportion missing genotypes in global PCA
Managua - A. citrinellus	85996.9	15.5462	598.64	0.0342642
Managua - A. labiatus	85816.1	16.7948	695.407	0.0398011
Xiloá - A. amarillo	80740.4	14.8817	1298.38	0.0743185
Xiloá - A. viridis	64371.8	11.5304	2287.32	0.130916
Xiloá - A. sagittae	58066.3	9.33966	4697.55	0.268877
Xiloá - hybrids	81726.9	14.2246	1171.9	0.067077
Xiloá - A. xiloeansis	73921.6	14.0374	1276.94	0.0730931
Apoyo - A. zaliosus	93144.7	23.8661	701	0.0401237
Apoyo - cluster 2	66088.2	11.4189	2164.49	0.123891
Apoyo - cluster 3	67143.6	10.6144	2165.75	0.123974
Apoyo - cluster 4	69631.9	13.7244	1141.67	0.0653478
Apoyo - cluster 5	71003.4	11.8104	1739.53	0.0995679
Nicaragua - A. citrinellus	69965	15.0608	2173.06	0.124384
Nicaragua - A. labiatus	62440.1	10.566	3249.74	0.186006

## Sheet: individual_stats
Population	Sample ID	Genomic Library* (Seq. Lane)	Loci	Mean coverage	Missing genotypes in global PCA (17,471 total)	Proportion missing genotypes in global PCA
Managua - A. citrinellus	Man_cit_d_nlp_03002	II	69622	11.2987	1531	0.08763
Managua - A. citrinellus	Man_cit_d_nlp_03003	II	70906	12.7593	988	0.05655
Managua - A. citrinellus	Man_cit_d_nlp_03049	II	105307	13.5834	383	0.02192
Managua - A. citrinellus	Man_cit_d_nlp_03051	II	81346	14.5723	602	0.03446
Managua - A. citrinellus	Man_cit_d_nlp_03074	II	91563	16.8456	239	0.01368
Managua - A. citrinellus	Man_cit_d_nlp_03075	II	90742	17.9779	228	0.01305
Managua - A. citrinellus	Man_cit_d_nlp_03932	II	80801	11.2476	1140	0.06525
Managua - A. citrinellus	Man_cit_d_nlp_03938	II	87414	18.7626	288	0.01648
Managua - A. citrinellus	Man_cit_d_nlp_03939	II	99083	17.4578	247	0.01414
Managua - A. citrinellus	Man_cit_d_nlp_03941	II	90719	19.0691	325	0.0186
Managua - A. citrinellus	Man_cit_d_nlp_03942	II	101311	15.7924	245	0.01402
Managua - A. citrinellus	Man_cit_d_nlp_03954	II	111485	16.5318	190	0.01088
Managua - A. citrinellus	Man_cit_d_nlp_08014	II	92865	18.6094	221	0.01265
Managua - A. citrinellus	Man_cit_d_nlp_08019	II	95791	16.4871	257	0.01471
Managua - A. citrinellus	Man_cit_d_nlp_08022	II	97864	19.2039	217	0.01242
Managua - A. citrinellus	Man_cit_d_nlp_08024	II	97352	18.1133	231	0.01322
Managua - A. citrinellus	Man_cit_d_nlp_08029	II	97186	14.2883	342	0.01958
Managua - A. citrinellus	Man_cit_d_nlp_08031	II	99119	21.2689	242	0.01385
Managua - A. citrinellus	Man_cit_d_nlp_13349	II	92721	16.7994	266	0.01523
Managua - A. citrinellus	Man_cit_d_nlp_13350	II	83368	17.2949	495	0.02833
Managua - A. citrinellus	Man_cit_d_nlp_13358	II	92580	20.6025	227	0.01299
Managua - A. citrinellus	Man_cit_d_nlp_13370	II	86691	16.0104	477	0.0273
Managua - A. citrinellus	Man_cit_d_nlp_13458	II	92612	19.7542	341	0.01952
Managua - A. citrinellus	Man_cit_d_nlp_13676	II	85837	18.4235	402	0.02301
Managua - A. citrinellus	Man_cit_d_nlp_13677	II	95704	19.1787	228	0.01305
Managua - A. citrinellus	Man_cit_g_nlp_03021	IV	77381	15.6361	478	0.02736
Managua - A. citrinellus	Man_cit_g_nlp_03031	IV	84643	15.2293	407	0.0233
Managua - A. citrinellus	Man_cit_g_nlp_03032	IV	85345	15.0173	328	0.01877
Managua - A. citrinellus	Man_cit_g_nlp_03038	IV	79001	15.3354	448	0.02564
Managua - A. citrinellus	Man_cit_g_nlp_03041	IV	77015	15.5337	508	0.02908
Managua - A. citrinellus	Man_cit_g_nlp_03043	IV	80447	13.7029	542	0.03102
Managua - A. citrinellus	Man_cit_g_nlp_03044	IV	72174	14.3312	724	0.04144
Managua - A. citrinellus	Man_cit_g_nlp_03048	IV	77393	15.1923	517	0.02959
Managua - A. citrinellus	Man_cit_g_nlp_03050	IV	80319	14.9846	409	0.02341
Managua - A. citrinellus	Man_cit_g_nlp_03924	IV	78064	13.3999	583	0.03337
Managua - A. citrinellus	Man_cit_g_nlp_03925	IV	80600	13.9292	533	0.03051
Managua - A. citrinellus	Man_cit_g_nlp_03926	IV	88177	14.6917	441	0.02524
Managua - A. citrinellus	Man_cit_g_nlp_03927	IV	80011	16.2818	511	0.02925
Managua - A. citrinellus	Man_cit_g_nlp_08012	IV	79463	13.6822	535	0.03062
Managua - A. citrinellus	Man_cit_g_nlp_08013	IV	87922	14.9173	315	0.01803
Managua - A. citrinellus	Man_cit_g_nlp_08015	IV	76144	13.1719	903	0.05169
Managua - A. citrinellus	Man_cit_g_nlp_08016	IV	75653	15.3847	680	0.03892
Managua - A. citrinellus	Man_cit_g_nlp_13376	IV	67145	11.5758	1408	0.08059
Managua - A. citrinellus	Man_cit_g_nlp_13460	IV	84413	15.4836	390	0.02232
Managua - A. citrinellus	Man_cit_g_nlp_13946	IV	45997	10.2771	5673	0.3247
Managua - A. citrinellus	Man_cit_g_nlp_13947	IV	93685	13.5611	295	0.01689
Managua - A. citrinellus	Man_cit_g_nlp_14025	IV	110227	14.1804	224	0.01282
Managua - A. citrinellus	Man_cit_g_nlp_14026	IV	77942	16.3327	436	0.02496
Managua - A. citrinellus	Man_cit_g_nlp_14029	IV	101719	13.3676	293	0.01677
Managua - A. citrinellus	Man_cit_g_nlp_14602	IV	68978	10.1778	1999	0.1144
Managua - A. labiatus	Man_lab_d_lip_05002	II	69936	13.8945	1042	0.05964
Managua - A. labiatus	Man_lab_d_lip_05249	II	78857	14.8308	687	0.03932
Managua - A. labiatus	Man_lab_d_lip_05250	II	85177	15.4579	405	0.02318
Managua - A. labiatus	Man_lab_d_lip_05251	II	87898	18.4835	369	0.02112
Managua - A. labiatus	Man_lab_d_lip_05335	II	80885	17.0024	520	0.02976
Managua - A. labiatus	Man_lab_d_lip_05598	II	89469	16.8895	309	0.01769
Managua - A. labiatus	Man_lab_d_lip_05600	II	83453	17.9265	420	0.02404
Managua - A. labiatus	Man_lab_d_lip_05816	II	92136	20.0318	278	0.01591
Managua - A. labiatus	Man_lab_d_lip_05818	II	84978	16.9273	339	0.0194
Managua - A. labiatus	Man_lab_d_lip_05819	II	34969	8.60757	7440	0.4258
Managua - A. labiatus	Man_lab_d_lip_05825	II	84173	15.4177	444	0.02541
Managua - A. labiatus	Man_lab_d_lip_05826	II	92285	17.1281	321	0.01837
Managua - A. labiatus	Man_lab_d_lip_13345	II	86553	19.4937	321	0.01837
Managua - A. labiatus	Man_lab_d_lip_13346	II	88317	16.7407	348	0.01992
Managua - A. labiatus	Man_lab_d_lip_13348	II	96330	19.4377	178	0.01019
Managua - A. labiatus	Man_lab_d_lip_13351	II	86722	15.9503	391	0.02238
Managua - A. labiatus	Man_lab_d_lip_13356	II	92861	20.9557	268	0.01534
Managua - A. labiatus	Man_lab_d_lip_13357	II	66262	12.1216	1506	0.0862
Managua - A. labiatus	Man_lab_d_lip_13360	II	95004	18.8123	244	0.01397
Managua - A. labiatus	Man_lab_d_lip_13363	II	76524	16.5536	622	0.0356
Managua - A. labiatus	Man_lab_d_lip_13378	II	102990	17.4545	140	0.008013
Managua - A. labiatus	Man_lab_d_lip_13933	II	111962	17.6494	150	0.008586
Managua - A. labiatus	Man_lab_d_lip_13936	II	83866	18.5513	351	0.02009
Managua - A. labiatus	Man_lab_d_lip_14027	II	108410	16.4489	148	0.008471
Managua - A. labiatus	Man_lab_d_lip_14598	II	86154	13.0563	554	0.03171
Managua - A. labiatus	Man_lab_g_lip_13361	XIV	89884	18.3026	424	0.02427
Managua - A. labiatus	Man_lab_g_lip_13362	XIV	80981	19.3335	557	0.03188
Xiloá - A. amarillo	Xil_ama_d_ben_00534	X	83789	18.7812	936	0.05357
Xiloá - A. amarillo	Xil_ama_d_ben_01255	X	67462	12.1155	1894	0.1084
Xiloá - A. amarillo	Xil_ama_d_ben_01256	X	40846	9.82534	5678	0.325
Xiloá - A. amarillo	Xil_ama_d_ben_13018	X	85789	18.426	874	0.05003
Xiloá - A. amarillo	Xil_ama_d_ben_13020	X	87062	15.5141	804	0.04602
Xiloá - A. amarillo	Xil_ama_d_ben_13023	X	83135	18.0119	955	0.05466
Xiloá - A. amarillo	Xil_ama_d_ben_13025	X	91026	18.8409	1025	0.05867
Xiloá - A. amarillo	Xil_ama_d_ben_13026	X	87846	16.5269	799	0.04573
Xiloá - A. amarillo	Xil_ama_d_ben_13039	X	66467	12.3398	1995	0.1142
Xiloá - A. amarillo	Xil_ama_d_ben_13041	X	88059	14.9569	723	0.04138
Xiloá - A. amarillo	Xil_ama_d_ben_13042	X	92280	15.4789	747	0.04276
Xiloá - A. amarillo	Xil_ama_d_ben_13043	X	70237	14.6923	1351	0.07733
Xiloá - A. amarillo	Xil_ama_d_ben_13044	X	81396	14.7988	890	0.05094
Xiloá - A. amarillo	Xil_ama_d_ben_13049	X	95768	15.8239	649	0.03715
Xiloá - A. amarillo	Xil_ama_d_ben_13055	X	85266	17.5745	832	0.04762
Xiloá - A. amarillo	Xil_ama_d_ben_13056	X	65259	11.6114	1834	0.105
Xiloá - A. amarillo	Xil_ama_d_ben_13091	X	84443	16.0374	781	0.0447
Xiloá - A. amarillo	Xil_ama_d_ben_13185	X	88949	18.9123	887	0.05077
Xiloá - A. amarillo	Xil_ama_d_ben_13268	X	98686	14.613	550	0.03148
Xiloá - A. amarillo	Xil_ama_d_ben_13429	X	112880	14.7811	540	0.03091
Xiloá - A. amarillo	Xil_ama_d_ben_13636	X	80467	17.6208	835	0.04779
Xiloá - A. amarillo	Xil_ama_d_ben_13637	X	94044	11.9562	1092	0.0625
Xiloá - A. amarillo	Xil_ama_d_ben_13638	X	80900	11.2051	1478	0.0846
Xiloá - A. amarillo	Xil_vir_d_ben_13639	XI	59416	9.98465	2795	0.16
Xiloá - A. amarillo	Xil_vir_d_ben_13644	XI	63500	12.9147	1449	0.08294
Xiloá - A. amarillo	Xil_vir_d_ben_13645	XI	64278	13.5819	1365	0.07813
Xiloá - A. viridis	Xil_vir_d_ben_13179	XI	69777	12.4329	1151	0.06588
Xiloá - A. viridis	Xil_vir_d_ben_13646	XI	58126	10.9738	2192	0.1255
Xiloá - A. viridis	Xil_vir_d_ben_00539	XI	66878	10.9086	1871	0.1071
Xiloá - A. viridis	Xil_vir_d_ben_00877	XI	60353	10.7964	2208	0.1264
Xiloá - A. viridis	Xil_vir_d_ben_00911	X	72344	13.8494	1229	0.07035
Xiloá - A. viridis	Xil_vir_d_ben_01254	XI	38315	7.35848	8320	0.4762
Xiloá - A. viridis	Xil_vir_d_ben_01263	XI	34291	8.05719	7405	0.4238
Xiloá - A. viridis	Xil_vir_d_ben_13014	XI	69027	12.0792	1267	0.07252
Xiloá - A. viridis	Xil_vir_d_ben_13016	XI	66589	11.5968	1470	0.08414
Xiloá - A. viridis	Xil_vir_d_ben_13017	XI	47941	8.38602	4787	0.274
Xiloá - A. viridis	Xil_vir_d_ben_13051	X	81893	14.0071	853	0.04882
Xiloá - A. viridis	Xil_vir_d_ben_13061	XI	59089	12.0071	2003	0.1146
Xiloá - A. viridis	Xil_vir_d_ben_13073	XI	62754	11.0436	1892	0.1083
Xiloá - A. viridis	Xil_vir_d_ben_13074	XI	61884	12.4213	1727	0.09885
Xiloá - A. viridis	Xil_vir_d_ben_13075	XI	67289	9.23644	2621	0.15
Xiloá - A. viridis	Xil_vir_d_ben_13076	XI	67717	10.8467	1710	0.09788
Xiloá - A. viridis	Xil_vir_d_ben_13078	XI	63230	11.7011	1782	0.102
Xiloá - A. viridis	Xil_vir_d_ben_13079	XI	63248	11.0495	1961	0.1122
Xiloá - A. viridis	Xil_vir_d_ben_13080	XI	65167	12.0696	1502	0.08597
Xiloá - A. viridis	Xil_vir_d_ben_13109	XI	60767	11.1201	2029	0.1161
Xiloá - A. viridis	Xil_vir_d_ben_13151	XI	59666	9.12614	3283	0.1879
Xiloá - A. viridis	Xil_vir_d_ben_13178	XI	66160	14.0162	1250	0.07155
Xiloá - A. viridis	Xil_vir_d_ben_13180	XI	69561	13.9455	1080	0.06182
Xiloá - A. viridis	Xil_vir_d_ben_13424	XI	65181	13.3503	1393	0.07973
Xiloá - A. viridis	Xil_vir_d_ben_13432	XII	112048	15.8809	197	0.01128
Xiloá - A. sagittae	Xil_sag_d_lim_00535	III	56585	8.78017	4462	0.2554
Xiloá - A. sagittae	Xil_sag_d_lim_00536	III	65004	9.73517	3077	0.1761
Xiloá - A. sagittae	Xil_sag_d_lim_00540	III	92000	10.0881	2553	0.1461
Xiloá - A. sagittae	Xil_sag_d_lim_00541	III	76719	10.3338	2160	0.1236
Xiloá - A. sagittae	Xil_sag_d_lim_00862	III	73213	10.2313	2281	0.1306
Xiloá - A. sagittae	Xil_sag_d_lim_00879	III	47696	7.84353	6966	0.3987
Xiloá - A. sagittae	Xil_sag_d_lim_00884	III	27093	7.5139	10112	0.5788
Xiloá - A. sagittae	Xil_sag_d_lim_00899	III	25261	7.7244	10287	0.5888
Xiloá - A. sagittae	Xil_sag_d_lim_00917	III	32871	7.42566	9157	0.5241
Xiloá - A. sagittae	Xil_sag_d_lim_00918	III	54281	8.29487	6033	0.3453
Xiloá - A. sagittae	Xil_sag_d_lim_05035	III	23310	7.28009	11142	0.6377
Xiloá - A. sagittae	Xil_sag_d_lim_05038	III	67574	9.91772	2781	0.1592
Xiloá - A. sagittae	Xil_sag_d_lim_13004	III	51777	9.17487	4897	0.2803
Xiloá - A. sagittae	Xil_sag_d_lim_13007	III	49810	8.16902	5972	0.3418
Xiloá - A. sagittae	Xil_sag_d_lim_13008	III	72833	10.9317	1904	0.109
Xiloá - A. sagittae	Xil_sag_d_lim_13032	III	74990	10.519	2026	0.116
Xiloá - A. sagittae	Xil_sag_d_lim_13065	III	70212	10.7268	2033	0.1164
Xiloá - A. sagittae	Xil_sag_d_lim_13066	III	71340	10.8356	1928	0.1104
Xiloá - A. sagittae	Xil_sag_d_lim_13067	III	60401	9.33301	3677	0.2105
Xiloá - A. sagittae	Xil_sag_d_lim_13070	III	67275	10.6225	2200	0.1259
Xiloá - A. sagittae	Xil_sag_d_lim_13137	III	71182	11.0425	1849	0.1058
Xiloá - A. sagittae	Xil_sag_d_lim_13166	III	46031	8.94882	5849	0.3348
Xiloá - A. sagittae	Xil_xil_d_ben_00912	XII	88887	17.4236	422	0.02415
Xiloá - A. sagittae	Xil_xil_d_ben_13034	XII	96265	18.9168	507	0.02902
Xiloá - A. sagittae	Xil_xil_d_ben_13173	XII	105165	16.3782	259	0.01482
Xiloá - A. sagittae	Xil_xil_d_ben_13446	XII	101855	14.6031	231	0.01322
Xiloá - hybrids	Xil_sag_d_lim_00878	III	66326	10.0446	2692	0.1541
Xiloá - hybrids	Xil_sag_d_lim_00882	III	52993	9.39815	4111	0.2353
Xiloá - hybrids	Xil_xil_d_ben_00870	XII	97551	19.2029	375	0.02146
Xiloá - hybrids	Xil_xil_d_ben_00901	XII	76801	13.1783	634	0.03629
Xiloá - hybrids	Xil_xil_d_ben_00902	XII	87866	14.983	407	0.0233
Xiloá - hybrids	Xil_xil_d_ben_00914	XII	78757	13.2816	666	0.03812
Xiloá - hybrids	Xil_xil_d_ben_00915	XII	97065	16.1357	311	0.0178
Xiloá - hybrids	Xil_xil_d_ben_13113	XII	74824	12.6239	730	0.04178
Xiloá - hybrids	Xil_xil_d_ben_13275	XII	90518	13.7361	1389	0.0795
Xiloá - hybrids	Xil_xil_d_ben_13426	XII	94568	19.6621	404	0.02312
Xiloá - A. xiloaensis	Xil_xil_d_ben_00872	XII	97155	17.1026	395	0.02261
Xiloá - A. xiloaensis	Xil_xil_d_ben_00874	XII	92444	15.479	480	0.02747
Xiloá - A. xiloaensis	Xil_xil_d_ben_00880	XII	99488	19.421	449	0.0257
Xiloá - A. xiloaensis	Xil_xil_d_ben_00881	XII	99338	19.5384	714	0.04087
Xiloá - A. xiloaensis	Xil_xil_d_ben_00887	XII	84366	13.492	561	0.03211
Xiloá - A. xiloaensis	Xil_xil_d_ben_00892	XII	93107	18.2226	432	0.02473
Xiloá - A. xiloaensis	Xil_xil_d_ben_00894	XII	88674	16.7281	446	0.02553
Xiloá - A. xiloaensis	Xil_xil_d_ben_00898	XII	83482	15.1356	514	0.02942
Xiloá - A. xiloaensis	Xil_xil_d_ben_00903	XII	83201	13.8371	591	0.03383
Xiloá - A. xiloaensis	Xil_xil_d_ben_13120	XII	99478	18.5223	478	0.02736
Xiloá - A. xiloaensis	Xil_xil_d_ben_13152	XII	99904	19.3542	471	0.02696
Xiloá - A. xiloaensis	Xil_xil_g_ben_00869	VIII	65936	14.5939	1148	0.06571
Xiloá - A. xiloaensis	Xil_xil_g_ben_00871	VIII	58130	11.8283	2093	0.1198
Xiloá - A. xiloaensis	Xil_xil_g_ben_00873	VIII	61099	12.148	1826	0.1045
Xiloá - A. xiloaensis	Xil_xil_g_ben_00875	VIII	54832	11.6268	2428	0.139
Xiloá - A. xiloaensis	Xil_xil_g_ben_01239	VIII	47338	10.3926	3918	0.2243
Xiloá - A. xiloaensis	Xil_xil_g_ben_03841	VIII	75862	14.2472	776	0.04442
Xiloá - A. xiloaensis	Xil_xil_g_ben_13154	VIII	66088	14.4272	1246	0.07132
Xiloá - A. xiloaensis	Xil_xil_g_ben_13155	VIII	62637	13.789	1467	0.08397
Xiloá - A. xiloaensis	Xil_xil_g_ben_13156	VIII	59713	12.2036	1839	0.1053
Xiloá - A. xiloaensis	Xil_xil_g_ben_13157	VIII	58811	11.7762	2025	0.1159
Xiloá - A. xiloaensis	Xil_xil_g_ben_13159	VIII	59750	11.7616	2006	0.1148
Xiloá - A. xiloaensis	Xil_xil_g_ben_13160	VIII	70847	13.3083	1130	0.06468
Xiloá - A. xiloaensis	Xil_xil_g_ben_13161	VIII	67534	14.5902	1092	0.0625
Xiloá - A. xiloaensis	Xil_xil_g_ben_13163	VIII	59112	11.8002	2054	0.1176
Xiloá - A. xiloaensis	Xil_xil_g_ben_13164	VIII	75121	14.0524	857	0.04905
Xiloá - A. xiloaensis	Xil_xil_g_ben_13262	VIII	48640	10.2188	3604	0.2063
Xiloá - A. xiloaensis	Xil_xil_g_ben_13264	VIII	68096	15.1323	1102	0.06308
Xiloá - A. xiloaensis	Xil_xil_g_ben_13265	VIII	53428	10.3104	2944	0.1685
Xiloá - A. xiloaensis	Xil_xil_g_ben_13266	VIII	74852	14.7669	765	0.04379
Xiloá - A. xiloaensis	Xil_xil_g_ben_13267	VIII	68052	14.1436	1149	0.06577
Xiloá - A. xiloaensis	Xil_xil_g_ben_13407	VIII	82263	12.5872	685	0.03921
Xiloá - A. xiloaensis	Xil_xil_g_ben_13408	VIII	81326	11.5263	948	0.05426
Xiloá - A. xiloaensis	Xil_xil_g_ben_13411	VIII	67813	14.6383	1081	0.06187
Xiloá - A. xiloaensis	Xil_xil_g_ben_13413	VIII	81022	11.616	952	0.05449
Xiloá - A. xiloaensis	Xil_xil_g_ben_13414	VIII	72239	11.0283	1304	0.07464
Apoyo - A. zaliosus	Apo_zal_d_lim_03118	I	93869	22.3576	427	0.02444
Apoyo - A. zaliosus	Apo_zal_d_lim_03119	I	82563	17.266	544	0.03114
Apoyo - A. zaliosus	Apo_zal_d_lim_03122	I	113216	22.5043	499	0.02856
Apoyo - A. zaliosus	Apo_zal_d_lim_03124	I	92262	22.1051	465	0.02662
Apoyo - A. zaliosus	Apo_zal_d_lim_03125	I	93309	22.3145	514	0.02942
Apoyo - A. zaliosus	Apo_zal_d_lim_03126	I	97441	22.9234	499	0.02856
Apoyo - A. zaliosus	Apo_zal_d_lim_03137	I	83118	14.3681	531	0.03039
Apoyo - A. zaliosus	Apo_zal_d_lim_03150	I	88495	26.2912	1020	0.05838
Apoyo - A. zaliosus	Apo_zal_d_lim_03459	I	90115	23.9992	679	0.03886
Apoyo - A. zaliosus	Apo_zal_d_lim_03460	I	86037	25.4931	627	0.03589
Apoyo - A. zaliosus	Apo_zal_d_lim_03964	I	92686	21.5428	590	0.03377
Apoyo - A. zaliosus	Apo_zal_d_lim_03965	I	90819	28.0488	887	0.05077
Apoyo - A. zaliosus	Apo_zal_d_lim_03969	I	102136	19.2901	399	0.02284
Apoyo - A. zaliosus	Apo_zal_d_lim_03976	I	82621	16.9671	454	0.02599
Apoyo - A. zaliosus	Apo_zal_d_lim_05386	I	86098	19.1402	483	0.02765
Apoyo - A. zaliosus	Apo_zal_d_lim_05387	I	81613	17.07	393	0.02249
Apoyo - A. zaliosus	Apo_zal_d_lim_05392	I	92861	24.3501	627	0.03589
Apoyo - A. zaliosus	Apo_zal_d_lim_05396	I	94998	25.1438	515	0.02948
Apoyo - A. zaliosus	Apo_zal_d_lim_05408	I	76210	13.7136	763	0.04367
Apoyo - A. zaliosus	Apo_zal_d_lim_05417	I	98355	33.7787	1403	0.0803
Apoyo - A. zaliosus	Apo_zal_d_lim_12460	I	102856	29.2476	913	0.05226
Apoyo - A. zaliosus	Apo_zal_d_lim_12483	I	97872	29.6388	954	0.0546
Apoyo - A. zaliosus	Apo_zal_d_lim_12498	I	90984	24.82	554	0.03171
Apoyo - A. zaliosus	Apo_zal_d_lim_12523	I	102879	26.4923	733	0.04196
Apoyo - A. zaliosus	Apo_zal_d_lim_12534	I	100864	32.6967	1265	0.07241
Apoyo - A. zaliosus	Apo_zal_d_lim_12542	I	100071	33.2925	1245	0.07126
Apoyo - A. zaliosus	Apo_zal_d_lim_13251	I	100558	29.5289	944	0.05403
Apoyo - cluster 2	Apo_ast_d_ben_01074	XII	52805	9.12145	3535	0.2023
Apoyo - cluster 2	Apo_ast_d_ben_01076	XII	57951	9.98601	2480	0.1419
Apoyo - cluster 2	Apo_ast_d_ben_01088	XII	86068	10.5094	1162	0.06651
Apoyo - cluster 2	Apo_ast_d_ben_01089	XII	67104	11.0525	1540	0.08815
Apoyo - cluster 2	Apo_ast_d_ben_01093	XII	76909	11.5598	1012	0.05792
Apoyo - cluster 2	Apo_ast_d_ben_01095	XII	66504	10.2117	1835	0.105
Apoyo - cluster 2	Apo_ast_d_ben_01100	XII	40703	7.63037	6598	0.3777
Apoyo - cluster 2	Apo_ast_d_ben_01101	XII	56173	10.5838	2387	0.1366
Apoyo - cluster 2	Apo_ast_d_ben_01102	XII	66486	10.6053	1731	0.09908
Apoyo - cluster 2	Apo_ast_d_ben_01103	XII	62542	11.3319	1672	0.0957
Apoyo - cluster 2	Apo_ast_d_ben_01104	XII	69563	10.1208	1741	0.09965
Apoyo - cluster 2	Apo_ast_d_ben_01106	XII	85398	11.2356	802	0.0459
Apoyo - cluster 2	Apo_ast_d_ben_01114	XII	69381	12.0925	1169	0.06691
Apoyo - cluster 2	Apo_ast_d_ben_01138	XII	71435	11.9453	1136	0.06502
Apoyo - cluster 2	Apo_ast_d_ben_01139	XII	61390	10.6098	2075	0.1188
Apoyo - cluster 2	Apo_ast_d_ben_01141	XII	45482	7.98197	5513	0.3156
Apoyo - cluster 2	Apo_ast_d_ben_01143	XII	66242	12.1244	1373	0.07859
Apoyo - cluster 2	Apo_ast_d_ben_01144	XII	43398	8.39396	5459	0.3125
Apoyo - cluster 2	Apo_ast_d_ben_01167	XII	78429	13.6256	714	0.04087
Apoyo - cluster 2	Apo_ast_d_ben_12407	XII	92029	18.2175	428	0.0245
Apoyo - cluster 2	Apo_ast_d_ben_12503	XII	63095	10.9453	1766	0.1011
Apoyo - cluster 2	Apo_ast_d_ben_12521	XII	89101	18.0286	391	0.02238
Apoyo - cluster 2	Apo_ast_d_ben_13695	XII	86851	17.8401	447	0.02559
Apoyo - cluster 2	Apo_ast_d_ben_13732	XII	75884	14.8405	1894	0.1084
Apoyo - cluster 2	Apo_cha_d_ben_03979	XIII	58453	9.74811	2632	0.1506
Apoyo - cluster 2	Apo_cha_d_ben_13219	XIII	67684	11.5476	1318	0.07544
Apoyo - cluster 2	Apo_cha_d_ben_13231	XIII	58687	10.5368	2092	0.1197
Apoyo - cluster 2	Apo_cha_d_ben_13232	XIII	49742	9.80306	3504	0.2006
Apoyo - cluster 2	Apo_cha_d_ben_13234	XIII	50952	8.79722	3777	0.2162
Apoyo - cluster 2	Apo_cha_d_ben_13238	XIII	70437	9.90956	1769	0.1013
Apoyo - cluster 2	Apo_cha_d_ben_13239	XIII	48394	9.43255	3697	0.2116
Apoyo - cluster 2	Apo_cha_d_ben_13240	XIII	89912	11.184	830	0.04751
Apoyo - cluster 2	Apo_cha_d_ben_13241	XIII	53048	8.6072	3853	0.2205
Apoyo - cluster 2	Apo_fla_d_ben_01096	XIII	56799	8.79982	3544	0.2029
Apoyo - cluster 2	Apo_fla_d_ben_12445	XIII	78519	11.5495	850	0.04865
Apoyo - cluster 2	Apo_fla_d_ben_12452	XIII	76848	12.7033	663	0.03795
Apoyo - cluster 2	Apo_fla_d_ben_13683	XIII	67273	10.1385	1751	0.1002
Apoyo - cluster 2	Apo_fla_d_ben_13687	XIII	61215	9.76865	2299	0.1316
Apoyo - cluster 2	Apo_fla_d_ben_13711	XIII	69130	10.6233	1369	0.07836
Apoyo - cluster 2	Apo_fla_d_ben_13712	XIII	78873	12.6955	621	0.03554
Apoyo - cluster 2	Apo_fla_d_ben_13721	XIII	81328	11.0779	980	0.05609
Apoyo - cluster 2	Apo_fla_d_ben_13727	XIII	78866	12.645	741	0.04241
Apoyo - cluster 2	Apo_fla_d_ben_13733	XIII	84150	13.8636	425	0.02433
Apoyo - cluster 2	Apo_fla_d_ben_13759	XIII	81040	12.2204	684	0.03915
Apoyo - cluster 2	Apo_glo_d_ben_12442	XIV	87899	17.4152	320	0.01832
Apoyo - cluster 2	Apo_sup_d_ben_12409	XIV	74745	15.5356	678	0.03881
Apoyo - cluster 2	Apo_sup_d_ben_12410	XIV	46929	10.3786	4092	0.2342
Apoyo - cluster 2	Apo_sup_d_ben_12451	XIV	58093	9.99348	3166	0.1812
Apoyo - cluster 2	Apo_sup_d_ben_12480	XIV	63317	14.0187	1329	0.07607
Apoyo - cluster 2	Apo_sup_d_ben_12490	XIV	54289	10.3042	3671	0.2101
Apoyo - cluster 2	Apo_sup_d_ben_12491	XIV	37358	9.72921	6090	0.3486
Apoyo - cluster 2	Apo_sup_d_ben_12492	XIV	35562	9.53906	6560	0.3755
Apoyo - cluster 2	Apo_sup_d_ben_12494	XIV	52207	12.04	2553	0.1461
Apoyo - cluster 3	Apo_cha_d_ben_01234	XIII	31522	7.53157	8237	0.4715
Apoyo - cluster 3	Apo_cha_d_ben_03152	XIII	67578	11.2458	1423	0.08145
Apoyo - cluster 3	Apo_cha_d_ben_05663	XIII	54053	9.8011	3111	0.1781
Apoyo - cluster 3	Apo_cha_d_ben_05664	XIII	58536	9.86231	2360	0.1351
Apoyo - cluster 3	Apo_cha_d_ben_05665	XIII	60737	10.0932	2232	0.1278
Apoyo - cluster 3	Apo_cha_d_ben_05666	XIII	64632	11.6297	1275	0.07298
Apoyo - cluster 3	Apo_cha_d_ben_05667	XIII	45584	9.24015	5557	0.3181
Apoyo - cluster 3	Apo_cha_d_ben_05671	XIII	74476	11.5365	923	0.05283
Apoyo - cluster 3	Apo_cha_d_ben_05673	XIII	56406	9.51163	2913	0.1667
Apoyo - cluster 3	Apo_fla_d_ben_03961	XIII	89065	10.6045	989	0.05661
Apoyo - cluster 3	Apo_fla_d_ben_03962	XIII	75935	11.1572	990	0.05667
Apoyo - cluster 3	Apo_fla_d_ben_03977	XIII	78792	11.5321	832	0.04762
Apoyo - cluster 3	Apo_fla_d_ben_03980	XIII	82341	11.6471	729	0.04173
Apoyo - cluster 3	Apo_fla_d_ben_13692	XIII	81071	12.1827	589	0.03371
Apoyo - cluster 3	Apo_fla_d_ben_13694	XIII	73722	9.6456	1893	0.1084
Apoyo - cluster 3	Apo_fla_d_ben_13713	XIII	79848	12.61	599	0.03429
Apoyo - cluster 4	Apo_cha_d_ben_03960	XIII	76859	11.6376	623	0.03566
Apoyo - cluster 4	Apo_glo_d_ben_03146	XIV	59245	11.7918	2041	0.1168
Apoyo - cluster 4	Apo_glo_d_ben_12443	XIV	83876	16.6219	253	0.01448
Apoyo - cluster 4	Apo_glo_d_ben_12553	XIV	65921	15.7285	644	0.03686
Apoyo - cluster 4	Apo_glo_d_ben_12554	XIV	73041	14.1292	589	0.03371
Apoyo - cluster 4	Apo_glo_d_ben_12556	XIV	66995	16.1596	632	0.03617
Apoyo - cluster 4	Apo_glo_d_ben_13504	XIV	65124	10.1183	2605	0.1491
Apoyo - cluster 4	Apo_glo_d_ben_13686	XIV	67135	12.9815	2108	0.1207
Apoyo - cluster 4	Apo_glo_d_ben_13715	XIV	68491	14.3514	780	0.04465
Apoyo - cluster 5	Apo_cha_d_ben_03121	XIII	68353	11.0425	1351	0.07733
Apoyo - cluster 5	Apo_cha_d_ben_03133	XIII	64710	10.5547	1711	0.09793
Apoyo - cluster 5	Apo_cha_d_ben_03143	XIII	67966	11.3449	1324	0.07578
Apoyo - cluster 5	Apo_cha_d_ben_03972	XIII	77621	12.6624	727	0.04161
Apoyo - cluster 5	Apo_cha_d_ben_03975	XIII	79885	13.0177	675	0.03864
Apoyo - cluster 5	Apo_fla_d_ben_03120	XIII	65238	10.0947	1874	0.1073
Apoyo - cluster 5	Apo_fla_d_ben_12413	XIII	66780	9.16066	2551	0.146
Apoyo - cluster 5	Apo_fla_d_ben_12437	XIII	74237	12.2517	880	0.05037
Apoyo - cluster 5	Apo_fla_d_ben_12454	XIII	78544	9.51748	1723	0.09862
Apoyo - cluster 5	Apo_fla_d_ben_12568	XIII	64868	9.688	2157	0.1235
Apoyo - cluster 5	Apo_fla_d_ben_13245	XIII	69291	10.7581	1371	0.07847
Apoyo - cluster 5	Apo_fla_d_ben_13700	XIII	84299	13.7113	466	0.02667
Apoyo - cluster 5	Apo_glo_d_ben_03123	XIV	65032	11.8822	1708	0.09776
Apoyo - cluster 5	Apo_glo_d_ben_12440	XIV	108932	15.0705	329	0.01883
Apoyo - cluster 5	Apo_glo_d_ben_12458	XIV	92803	17.3104	242	0.01385
Apoyo - cluster 5	Apo_glo_d_ben_12549	XIV	60596	9.77659	3314	0.1897
Apoyo - cluster 5	Apo_sup_d_ben_12478	XIV	33445	9.59106	7721	0.4419
Apoyo - cluster 5	Apo_sup_d_ben_12479	XIV	64879	12.6282	1589	0.09095
Apoyo - cluster 5	Apo_sup_d_ben_12482	XIV	61585	14.3347	1338	0.07658
Nicaragua - A. citrinellus	Nic_cit_d_nlp_00833	I	96148	31.9758	1670	0.09559
Nicaragua - A. citrinellus	Nic_cit_d_nlp_00834	I	98270	29.4226	1747	0.09999
Nicaragua - A. citrinellus	Nic_cit_d_nlp_00835	I	103664	29.5699	1813	0.1038
Nicaragua - A. citrinellus	Nic_cit_d_nlp_00836	I	103195	31.6464	1657	0.09484
Nicaragua - A. citrinellus	Nic_cit_d_nlp_03304	I	95801	30.3177	1365	0.07813
Nicaragua - A. citrinellus	Nic_cit_d_nlp_03600	XI	59342	12.115	1914	0.1096
Nicaragua - A. citrinellus	Nic_cit_d_nlp_03601	XI	54784	10.6815	2593	0.1484
Nicaragua - A. citrinellus	Nic_cit_d_nlp_03610	XI	58996	11.2562	2297	0.1315
Nicaragua - A. citrinellus	Nic_cit_d_nlp_03613	XI	57481	11.6679	2189	0.1253
Nicaragua - A. citrinellus	Nic_cit_d_nlp_03614	XI	54601	11.1594	2612	0.1495
Nicaragua - A. citrinellus	Nic_cit_d_nlp_03669	I	91807	26.5596	970	0.05552
Nicaragua - A. citrinellus	Nic_cit_d_nlp_03683	I	91540	25.4059	906	0.05186
Nicaragua - A. citrinellus	Nic_cit_d_nlp_03685	I	84320	19.792	591	0.03383
Nicaragua - A. citrinellus	Nic_cit_d_nlp_03702	I	98370	22.8858	683	0.03909
Nicaragua - A. citrinellus	Nic_cit_d_nlp_03704	I	93808	21.8706	664	0.03801
Nicaragua - A. citrinellus	Nic_cit_d_nlp_03722	I	91041	27.0251	1074	0.06147
Nicaragua - A. citrinellus	Nic_cit_d_nlp_03726	I	85332	19.825	563	0.03222
Nicaragua - A. citrinellus	Nic_cit_d_nlp_03737	I	83130	18.5412	583	0.03337
Nicaragua - A. citrinellus	Nic_cit_d_nlp_03740	XI	38661	8.54667	6123	0.3505
Nicaragua - A. citrinellus	Nic_cit_d_nlp_03743	XI	47328	9.92013	3991	0.2284
Nicaragua - A. citrinellus	Nic_cit_d_nlp_03744	XI	39676	8.97223	6081	0.3481
Nicaragua - A. citrinellus	Nic_cit_d_nlp_03745	XI	49751	9.72638	3788	0.2168
Nicaragua - A. citrinellus	Nic_cit_d_nlp_03746	XI	52456	9.83281	3561	0.2038
Nicaragua - A. citrinellus	Nic_cit_d_nlp_03747	XI	49291	9.60252	3932	0.2251
Nicaragua - A. citrinellus	Nic_cit_d_nlp_03748	XI	47980	10.1104	3705	0.2121
Nicaragua - A. citrinellus	Nic_cit_d_nlp_03749	XI	41157	8.67388	5666	0.3243
Nicaragua - A. citrinellus	Nic_cit_d_nlp_04009	XI	68660	12.1254	1595	0.09129
Nicaragua - A. citrinellus	Nic_cit_d_nlp_04011	XI	43712	9.23186	5037	0.2883
Nicaragua - A. citrinellus	Nic_cit_d_nlp_04012	XI	59437	12.4035	1912	0.1094
Nicaragua - A. citrinellus	Nic_cit_d_nlp_04013	XI	39274	8.4709	5970	0.3417
Nicaragua - A. citrinellus	Nic_cit_d_nlp_04015	XI	49630	10.0434	3673	0.2102
Nicaragua - A. citrinellus	Nic_cit_d_nlp_04020	XI	39299	9.21481	5810	0.3326
Nicaragua - A. citrinellus	Nic_cit_d_nlp_04023	XI	47757	8.91329	4512	0.2583
Nicaragua - A. citrinellus	Nic_cit_d_nlp_04027	XI	34981	8.03553	7863	0.4501
Nicaragua - A. citrinellus	Nic_cit_d_nlp_04037	XI	40306	9.08053	5474	0.3133
Nicaragua - A. citrinellus	Nic_cit_d_nlp_04040	XI	78089	10.4406	1494	0.08551
Nicaragua - A. citrinellus	Nic_cit_d_nlp_04042	XI	57061	9.16	3344	0.1914
Nicaragua - A. citrinellus	Nic_cit_d_nlp_05656	I	72918	15.8791	987	0.05649
Nicaragua - A. citrinellus	Nic_cit_d_nlp_05657	I	88446	28.6318	1056	0.06044
Nicaragua - A. citrinellus	Nic_cit_d_nlp_05759	I	74553	17.283	525	0.03005
Nicaragua - A. citrinellus	Nic_cit_d_nlp_05763	I	86878	24.3248	764	0.04373
Nicaragua - A. citrinellus	Nic_cit_d_nlp_05766	I	82780	24.2144	654	0.03743
Nicaragua - A. citrinellus	Nic_cit_d_nlp_05776	I	92027	18.9116	472	0.02702
Nicaragua - A. citrinellus	Nic_cit_d_nlp_08279	I	88550	16.8998	442	0.0253
Nicaragua - A. citrinellus	Nic_cit_d_nlp_08286	I	75301	20.0527	587	0.0336
Nicaragua - A. citrinellus	Nic_cit_d_nlp_08289	I	84600	14.0077	755	0.04321
Nicaragua - A. citrinellus	Nic_cit_d_nlp_08295	I	83282	15.0317	529	0.03028
Nicaragua - A. citrinellus	Nic_cit_g_nlp_00850	IV	67861	11.297	1587	0.09084
Nicaragua - A. citrinellus	Nic_cit_g_nlp_00852	IV	68020	12.7127	1204	0.06891
Nicaragua - A. citrinellus	Nic_cit_g_nlp_00854	IV	90763	12.0126	651	0.03726
Nicaragua - A. citrinellus	Nic_cit_g_nlp_00855	IV	72136	12.2215	1112	0.06365
Nicaragua - A. citrinellus	Nic_cit_g_nlp_00856	IV	72552	12.9743	890	0.05094
Nicaragua - A. citrinellus	Nic_cit_g_nlp_00857	IV	74277	14.3482	832	0.04762
Nicaragua - A. citrinellus	Nic_cit_g_nlp_03432	IV	45699	8.21933	5440	0.3114
Nicaragua - A. citrinellus	Nic_cit_g_nlp_04003	IV	58930	11.8218	1814	0.1038
Nicaragua - A. citrinellus	Nic_cit_g_nlp_04010	IV	69000	11.2811	1438	0.08231
Nicaragua - A. citrinellus	Nic_cit_g_nlp_04024	IV	75577	14.8462	608	0.0348
Nicaragua - A. citrinellus	Nic_cit_g_nlp_04025	IV	87541	12.2898	591	0.03383
Nicaragua - A. citrinellus	Nic_cit_g_nlp_05658	IV	102943	12.8228	416	0.02381
Nicaragua - A. citrinellus	Nic_cit_g_nlp_05659	IV	79427	14.5837	642	0.03675
Nicaragua - A. citrinellus	Nic_cit_g_nlp_05794	IV	86988	12.5385	825	0.04722
Nicaragua - A. citrinellus	Nic_cit_g_nlp_05808	IV	78069	13.909	758	0.04339
Nicaragua - A. citrinellus	Nic_cit_g_nlp_05810	IV	47666	10.0476	4988	0.2855
Nicaragua - A. citrinellus	Nic_cit_g_nlp_08300	IV	51481	8.20847	5075	0.2905
Nicaragua - A. citrinellus	Nic_cit_g_nlp_08304	IV	75641	15.1306	617	0.03532
Nicaragua - A. citrinellus	Nic_cit_g_nlp_08306	IV	82697	14.9198	465	0.02662
Nicaragua - A. citrinellus	Nic_cit_g_nlp_13774	IV	85486	17.2404	360	0.02061
Nicaragua - A. citrinellus	Nic_cit_g_nlp_13775	IV	76394	15.6241	580	0.0332
Nicaragua - A. citrinellus	Nic_cit_g_nlp_13776	IV	51122	10.2625	3286	0.1881
Nicaragua - A. citrinellus	Nic_cit_g_nlp_13778	IV	58195	12.1536	2065	0.1182
Nicaragua - A. citrinellus	Nic_cit_g_nlp_13779	IV	51871	10.9926	2975	0.1703
Nicaragua - A. citrinellus	Nic_cit_g_nlp_13797	IV	71676	12.4624	1048	0.05999
Nicaragua - A. labiatus	Nic_lab_d_lip_00832	III	68884	10.7078	2234	0.1279
Nicaragua - A. labiatus	Nic_lab_d_lip_03279	III	56536	9.07608	4363	0.2497
Nicaragua - A. labiatus	Nic_lab_d_lip_03280	III	67868	9.67388	3206	0.1835
Nicaragua - A. labiatus	Nic_lab_d_lip_03680	III	52097	9.16193	4575	0.2619
Nicaragua - A. labiatus	Nic_lab_d_lip_03681	III	58969	9.72401	3704	0.212
Nicaragua - A. labiatus	Nic_lab_d_lip_03723	III	45060	8.35193	6326	0.3621
Nicaragua - A. labiatus	Nic_lab_d_lip_04007	III	62438	10.3232	2780	0.1591
Nicaragua - A. labiatus	Nic_lab_d_lip_04008	III	56359	9.83774	3647	0.2087
Nicaragua - A. labiatus	Nic_lab_d_lip_05609	III	52180	9.23254	4435	0.2538
Nicaragua - A. labiatus	Nic_lab_d_lip_05614	III	52183	9.02004	4797	0.2746
Nicaragua - A. labiatus	Nic_lab_d_lip_05757	III	59536	9.3964	3887	0.2225
Nicaragua - A. labiatus	Nic_lab_d_lip_05790	III	48180	8.74269	5470	0.3131
Nicaragua - A. labiatus	Nic_lab_d_lip_05791	III	35509	8.22698	7340	0.4201
Nicaragua - A. labiatus	Nic_lab_d_lip_05793	III	29337	8.00801	9547	0.5464
Nicaragua - A. labiatus	Nic_lab_d_lip_05805	III	45583	8.84023	5430	0.3108
Nicaragua - A. labiatus	Nic_lab_d_lip_05806	III	51464	8.75995	5244	0.3002
Nicaragua - A. labiatus	Nic_lab_d_lip_08081	III	70708	10.5551	2333	0.1335
Nicaragua - A. labiatus	Nic_lab_d_lip_08082	III	32844	7.54235	8764	0.5016
Nicaragua - A. labiatus	Nic_lab_d_lip_12607	III	70910	10.2157	2509	0.1436
Nicaragua - A. labiatus	Nic_lab_d_lip_13772	III	53216	9.34118	5038	0.2884
Nicaragua - A. labiatus	Nic_lab_d_lip_13787	III	63864	8.99565	4070	0.233
Nicaragua - A. labiatus	Nic_lab_d_lip_14001	III	80367	9.62757	3113	0.1782
Nicaragua - A. labiatus	Nic_lab_d_lip_14003	III	65645	10.7189	2299	0.1316
Nicaragua - A. labiatus	Nic_lab_d_lip_14005	III	71719	9.18029	3705	0.2121
Nicaragua - A. labiatus	Nic_lab_d_lip_14625	III	45861	7.92384	7043	0.4031
Nicaragua - A. labiatus	Nic_lab_g_lip_00170	V	57348	10.0516	3060	0.1751
Nicaragua - A. labiatus	Nic_lab_g_lip_00174	V	59711	11.1652	2214	0.1267
Nicaragua - A. labiatus	Nic_lab_g_lip_00176	V	83657	10.9011	1789	0.1024
Nicaragua - A. labiatus	Nic_lab_g_lip_00178	V	70729	11.9624	1378	0.07887
Nicaragua - A. labiatus	Nic_lab_g_lip_00180	V	73977	12.7264	997	0.05707
Nicaragua - A. labiatus	Nic_lab_g_lip_00184	V	61847	11.8986	1896	0.1085
Nicaragua - A. labiatus	Nic_lab_g_lip_00186	V	48559	8.38975	5621	0.3217
Nicaragua - A. labiatus	Nic_lab_g_lip_03289	V	57535	11.88	2008	0.1149
Nicaragua - A. labiatus	Nic_lab_g_lip_03292	V	63088	10.9583	2204	0.1262
Nicaragua - A. labiatus	Nic_lab_g_lip_03294	V	60057	11.9561	1945	0.1113
Nicaragua - A. labiatus	Nic_lab_g_lip_03295	V	64777	9.64812	2994	0.1714
Nicaragua - A. labiatus	Nic_lab_g_lip_05628	V	97855	11.5657	1062	0.06079
Nicaragua - A. labiatus	Nic_lab_g_lip_05631	V	75020	13.0972	1052	0.06021
Nicaragua - A. labiatus	Nic_lab_g_lip_05632	V	85370	11.5114	1111	0.06359
Nicaragua - A. labiatus	Nic_lab_g_lip_08080	V	78295	12.7097	886	0.05071
Nicaragua - A. labiatus	Nic_lab_g_lip_08107	V	74052	12.748	1051	0.06016
Nicaragua - A. labiatus	Nic_lab_g_lip_08109	V	78427	9.38867	2750	0.1574
Nicaragua - A. labiatus	Nic_lab_g_lip_08110	V	75318	14.1629	811	0.04642
Nicaragua - A. labiatus	Nic_lab_g_lip_13768	V	73266	12.5948	1221	0.06989
Nicaragua - A. labiatus	Nic_lab_g_lip_13769	V	71566	13.7109	1034	0.05918
Nicaragua - A. labiatus	Nic_lab_g_lip_13771	V	69756	13.7703	974	0.05575
Nicaragua - A. labiatus	Nic_lab_g_lip_13996	V	69484	13.334	1033	0.05913
Nicaragua - A. labiatus	Nic_lab_g_lip_13997	V	72031	14.8127	634	0.03629
Nicaragua - A. labiatus	Nic_lab_g_lip_14000	V	61285	12.836	1557	0.08912
Nicaragua - A. labiatus	Nic_lab_g_lip_14637	V	41678	9.33545	5346	0.306
*individuals were pooled with samples not used in this study
