# Supplementary material for: Multispecies Outcomes of Sympatric Speciation after Admixture with the Source Population in Two Radiations of Nicaraguan Crater Lake Cichlids
Source: PLoS Genet. 2016 Jun 30;12(6):e1006157. doi: 10.1371/journal.pgen.1006157 (PMC4928843; doi:10.1371/journal.pgen.1006157)
Supplement: S1 Dataset — (ZIP) [file pgen.1006157.s018.zip]

Archive with 17 entries (16 files):
- data_files-Kautt_et_al-PLoS_Genetics/
- data_files-Kautt_et_al-PLoS_Genetics/in_Admixture_Apoyo.ped
- data_files-Kautt_et_al-PLoS_Genetics/in_Admixture_global.ped
- data_files-Kautt_et_al-PLoS_Genetics/in_Admixture_XiloÃ¡.ped
- data_files-Kautt_et_al-PLoS_Genetics/in_fsc_Apoyo_MSFS.obs
- data_files-Kautt_et_al-PLoS_Genetics/in_fsc_XiloÃ¡_MSFS.obs
- data_files-Kautt_et_al-PLoS_Genetics/in_PCA_Apoyo.map
- data_files-Kautt_et_al-PLoS_Genetics/in_PCA_Apoyo.ped
- data_files-Kautt_et_al-PLoS_Genetics/in_PCA_global.map
- data_files-Kautt_et_al-PLoS_Genetics/in_PCA_global.ped
- data_files-Kautt_et_al-PLoS_Genetics/in_PCA_XiloÃ¡.map
- data_files-Kautt_et_al-PLoS_Genetics/in_PCA_XiloÃ¡.ped
- data_files-Kautt_et_al-PLoS_Genetics/in_SNAPP_Apoyo.nex
- data_files-Kautt_et_al-PLoS_Genetics/in_SNAPP_XiloÃ¡.nex
- data_files-Kautt_et_al-PLoS_Genetics/in_SplitsTree_Apoyo.nex
- data_files-Kautt_et_al-PLoS_Genetics/in_SplitsTree_XiloÃ¡.nex
- data_files-Kautt_et_al-PLoS_Genetics/in_Treemix_freq.gz
