# Supplementary material for: Multispecies Outcomes of Sympatric Speciation after Admixture with the Source Population in Two Radiations of Nicaraguan Crater Lake Cichlids
Source: PLoS Genet. 2016 Jun 30;12(6):e1006157. doi: 10.1371/journal.pgen.1006157 (PMC4928843; doi:10.1371/journal.pgen.1006157)
Supplement: S1 Dataset — (ZIP) [file pgen.1006157.s018.zip › data_files-Kautt_et_al-PLoS_Genetics/in_Admixture_XiloÃ¡.ped]

1 Xil_ama_d_ben_00534 0 0 0 -9 2 2 2 2 2 2 2 2 2 2 1 1 2 2 2 2 2 2 2 2 0 0 0 0 2 2 2 2 2 2 0 0 2 2 2 2 2 2 1 1 2 2 0 0 2 2 2 2 1 2 2 2 1 2 1 2 1 2 2 2 0 0 2 2 2 2 1 2 0 0 2 2 2 2 2 2 2 2 1 2 2 2 0 0 2 2 2 2 2 2 2 2 2 2 1 1 2 2 1 1 2 2 2 2 1 2 2 2 2 2 2 2 2 2 2 2 2 2 2 2 2 2 2 2 2 2 2 2 2 2 1 1 1 2 1 2 2 2 2 2 0 0 2 2 2 2 2 2 2 2 2 2 1 2 2 2 2 2 2 2 2 2 1 2 2 2 1 2 2 2 0 0 1 1 1 2 2 2 2 2 1 2 2 2 2 2 2 2 2 2 1 2 2 2 2 2 0 0 2 2 1 2 1 2 1 2 2 2 2 2 2 2 0 0 1 1 1 2 2 2 2 2 2 2 2 2 2 2 2 2 2 2 1 2 2 2 2 2 2 2 2 2 0 0 2 2 0 0 2 2 1 2 1 2 1 2 2 2 2 2 2 2 1 2 0 0 1 1 2 2 2 2 1 2 1 1 1 2 2 2 1 1 2 2 1 2 2 2 2 2 2 2 2 2 2 2 2 2 2 2 2 2 2 2 2 2 1 2 2 2 2 2 2 2 1 2 2 2 1 2 2 2 2 2 0 0 2 2 0 0 1 1 2 2 2 2 2 2 2 2 2 2 0 0 2 2 2 2 1 1 2 2 2 2 2 2 0 0 2 2 2 2 2 2 1 2 1 2 2 2 2 2 2 2 0 0 2 2 2 2 2 2 2 2 2 2 2 2 1 2 1 2 2 2 0 0 0 0 2 2 2 2 2 2 1 2 0 0 2 2 1 2 1 2 2 2 1 2 2 2 2 2 2 2 0 0 1 2 1 2 2 2 2 2 2 2 1 2 2 2 2 2 1 2 2 2 2 2 2 2 2 2 1 2 2 2 2 2 2 2 2 2 2 2 1 2 2 2 2 2 1 2 2 2 1 2 2 2 1 1 1 2 2 2 0 0 2 2 2 2 2 2 2 2 2 2 2 2 1 2 2 2 0 0 2 2 2 2 2 2 2 2 2 2 2 2 2 2 0 0 2 2 2 2 0 0 2 2 2 2 2 2 1 1 2 2 0 0 1 1 2 2 2 2 2 2 2 2 2 2 2 2 2 2 2 2 1 2 1 2 1 2 2 2 1 2 2 2 2 2 1 2 2 2 2 2 0 0 1 2 0 0 2 2 2 2 2 2 2 2 2 2 2 2 2 2 0 0 2 2 0 0 2 2 2 2 2 2 1 2 2 2 2 2 2 2 0 0 1 2 1 2 0 0 2 2 1 2 2 2 2 2 2 2 2 2 2 2 2 2 2 2 1 1 2 2 2 2 2 2 2 2 2 2 2 2 1 1 2 2 1 1 1 1 2 2 1 1 1 1 2 2 2 2 2 2 2 2 1 2 2 2 2 2 2 2 2 2 0 0 1 2 2 2 2 2 2 2 2 2 2 2 2 2 2 2 2 2 1 2 1 2 2 2 2 2 2 2 2 2 2 2 2 2 2 2 2 2 2 2 1 2 2 2 1 2 1 2 2 2 2 2 2 2 1 2 1 1 2 2 2 2 2 2 2 2 1 2 0 0 2 2 1 2 0 0 1 1 0 0 1 1 1 2 2 2 1 2 2 2 2 2 1 2 1 2 2 2 1 2 1 2 1 2 2 2 1 2 2 2 2 2 2 2 2 2 0 0 2 2 2 2 2 2 1 1 2 2 2 2 2 2 1 1 2 2 2 2 2 2 2 2 2 2 1 2 2 2 2 2 1 2 1 2 2 2 2 2 2 2 0 0 2 2 2 2 2 2 2 2 2 2 0 0 2 2 2 2 2 2 2 2 1 2 2 2 2 2 2 2 0 0 2 2 2 2 0 0 2 2 2 2 2 2 2 2 2 2 2 2 2 2 1 1 2 2 2 2 0 0 2 2 2 2 2 2 1 2 2 2 2 2 2 2 2 2 2 2 0 0 2 2 2 2 1 2 2 2 2 2 2 2 1 1 2 2 2 2 2 2 2 2 2 2 0 0 2 2 2 2 2 2 2 2 0 0 2 2 2 2 2 2 2 2 2 2 2 2 2 2 2 2 2 2 2 2 2 2 1 1 2 2 1 2 2 2 2 2 0 0 2 2 2 2 2 2 2 2 2 2 0 0 2 2 2 2 1 2 2 2 2 2 2 2 1 2 2 2 2 2 2 2 2 2 2 2 2 2 0 0 2 2 2 2 2 2 2 2 2 2 2 2 2 2 2 2 2 2 0 0 2 2 2 2 2 2 2 2 2 2 1 2 2 2 2 2 2 2 2 2 1 2 2 2 1 2 2 2 1 2 0 0 2 2 2 2 2 2 2 2 1 2 0 0 1 2 1 2 2 2 2 2 1 2 2 2 0 0 1 1 0 0 2 2 2 2 2 2 1 2 1 2 2 2 2 2 1 2 1 2 2 2 1 2 2 2 2 2 2 2 1 2 2 2 2 2 2 2 2 2 2 2 1 1 2 2 2 2 2 2 2 2 2 2 2 2 2 2 2 2 2 2 2 2 2 2 1 2 1 2 2 2 2 2 2 2 2 2 1 2 2 2 2 2 2 2 2 2 1 2 1 2 1 2 1 2 2 2 2 2 2 2 2 2 2 2 2 2 2 2 0 0 2 2 2 2 2 2 0 0 2 2 2 2 1 1 2 2 2 2 2 2 1 2 2 2 2 2 2 2 2 2 2 2 2 2 1 2 2 2 2 2 0 0 2 2 1 2 2 2 2 2 2 2 2 2 2 2 2 2 2 2 2 2 2 2 2 2 2 2 2 2 2 2 2 2 2 2 2 2 2 2 2 2 1 2 2 2 2 2 1 2 2 2 2 2 2 2 2 2 2 2 0 0 2 2 2 2 2 2 2 2 2 2 2 2 1 2 1 1 1 2 2 2 2 2 2 2 2 2 2 2 2 2 2 2 0 0 2 2 1 1 1 1 2 2 2 2 2 2 2 2 2 2 2 2 2 2 2 2 0 0 2 2 2 2 2 2 2 2 2 2 2 2 2 2 2 2 2 2 1 2 2 2 2 2 0 0 2 2 2 2 2 2 2 2 2 2 2 2 2 2 2 2 2 2 2 2 1 2 2 2 2 2 2 2 1 1 2 2 2 2 2 2 2 2 0 0 0 0 2 2 2 2 1 2 2 2 2 2 1 2 2 2 0 0 2 2 2 2 0 0 0 0 0 0 2 2 2 2 2 2 2 2 0 0 2 2 1 2 2 2 0 0 2 2 1 1 2 2 0 0 2 2 2 2 2 2 2 2 1 2 2 2 1 2 2 2 2 2 2 2 1 2 2 2 2 2 2 2 2 2 1 1 2 2 2 2 1 2 1 1 0 0 0 0 2 2 0 0 1 2 1 2 2 2 2 2 2 2 2 2 0 0 0 0 2 2 1 1 2 2 2 2 1 1 2 2 1 2 0 0 1 2 2 2 2 2 2 2 1 2 2 2 2 2 1 1 2 2 2 2 2 2 2 2 1 1 2 2 2 2 2 2 1 2 0 0 2 2 1 2 2 2 2 2 2 2 2 2 2 2 2 2 2 2 2 2 2 2 2 2 2 2 2 2 1 2 2 2 2 2 2 2 2 2 2 2 2 2 1 2 1 1 2 2 2 2 0 0 2 2 2 2 2 2 1 2 2 2 0 0 2 2 2 2 2 2 2 2 2 2 2 2 2 2 2 2 2 2 1 2 1 2 1 2 2 2 2 2 2 2 1 2 2 2 1 2 2 2 2 2 2 2 2 2 2 2 2 2 2 2 2 2 2 2 2 2 2 2 2 2 2 2 2 2 1 1 2 2 2 2 2 2 2 2 0 0 2 2 1 2 2 2 2 2 2 2 2 2 2 2 2 2 1 2 2 2 1 1 1 1 1 1 1 1 0 0 2 2 2 2 1 1 2 2 2 2 2 2 2 2 0 0 1 2 0 0 2 2 2 2 1 2 2 2 1 1 2 2 0 0 2 2 2 2 0 0 2 2 2 2 2 2 2 2 2 2 2 2 2 2 2 2 2 2 2 2 2 2 1 2 2 2 2 2 2 2 1 2 2 2 1 2 1 1 2 2 2 2 2 2 1 2 2 2 2 2 2 2 2 2 2 2 1 2 2 2 2 2 2 2 2 2 2 2 1 1 1 1 2 2 1 2 2 2 2 2 0 0 2 2 2 2 0 0 1 2 2 2 2 2 2 2 1 2 1 2 0 0 2 2 2 2 1 2 1 2 1 2 2 2 2 2 2 2 1 1 2 2 2 2 2 2 2 2 1 2 2 2 2 2 2 2 1 1 2 2 2 2 2 2 2 2 1 1 2 2 2 2 0 0 2 2 2 2 2 2 1 2 2 2 1 2 2 2 2 2 2 2 0 0 2 2 1 2 1 1 2 2 2 2 1 1 2 2 2 2 2 2 2 2 2 2 2 2 0 0 1 2 2 2 2 2 2 2 1 2 2 2 1 2 1 2 0 0 2 2 2 2 1 1 2 2 2 2 2 2 2 2 2 2 2 2 2 2 2 2 2 2 0 0 2 2 2 2 2 2 0 0 2 2 2 2 2 2 2 2 2 2 1 2 2 2 2 2 2 2 2 2 2 2 2 2 2 2 2 2 2 2 2 2 2 2 2 2 2 2 2 2 2 2 2 2 1 2 2 2 2 2 2 2 2 2 2 2 1 2 1 2 2 2 2 2 1 2 2 2 1 2 1 1 2 2 2 2 2 2 2 2 2 2 1 1 2 2 1 1 1 2 2 2 2 2 2 2 1 1 0 0 2 2 2 2 2 2 2 2 2 2 2 2 2 2 2 2 2 2 0 0 0 0 2 2 0 0 1 2 2 2 2 2 2 2 2 2 2 2 2 2 1 2 2 2 2 2 2 2 2 2 2 2 2 2 1 1 1 2 2 2 2 2 2 2 2 2 1 2 2 2 2 2 2 2 2 2 2 2 1 1 0 0 2 2 0 0 0 0 2 2 2 2 2 2 2 2 2 2 2 2 2 2 2 2 2 2 2 2 2 2 2 2 2 2 2 2 2 2 2 2 2 2 2 2 2 2 2 2 2 2 2 2 2 2 2 2 2 2 2 2 2 2 2 2 0 0 2 2 2 2 0 0 2 2 2 2 2 2 2 2 1 2 2 2 2 2 0 0 2 2 0 0 2 2 0 0 2 2 2 2 2 2 2 2 2 2 0 0 2 2 1 1 1 1 1 1 0 0 2 2 2 2 2 2 2 2 2 2 2 2 1 1 2 2 0 0 2 2 2 2 2 2 2 2 0 0 2 2 2 2 1 1 2 2 2 2 2 2 2 2 2 2 1 2 2 2 2 2 1 2 2 2 0 0 2 2 1 2 2 2 0 0 2 2 2 2 2 2 2 2 1 2 0 0 1 2 1 2 1 2 1 2 2 2 2 2 2 2 2 2 2 2 2 2 2 2 2 2 2 2 1 1 1 1 2 2 2 2 2 2 2 2 1 2 2 2 2 2 2 2 0 0 2 2 2 2 2 2 2 2 2 2 1 2 2 2 1 2 1 2 0 0 2 2 2 2 2 2 0 0 2 2 2 2 2 2 2 2 0 0 2 2 2 2 2 2 1 1 2 2 2 2 1 2 2 2 2 2 1 1 0 0 2 2 2 2 2 2 2 2 2 2 2 2 2 2 2 2 2 2 2 2 2 2 2 2 2 2 0 0 0 0 2 2 1 2 2 2 2 2 1 2 2 2 2 2 2 2 2 2 2 2 0 0 2 2 2 2 2 2 1 1 1 1 2 2 2 2 2 2 2 2 2 2 2 2 0 0 1 2 1 2 2 2 1 2 1 2 2 2 2 2 2 2 2 2 2 2 2 2 2 2 2 2 2 2 2 2 2 2 0 0 1 1 1 1 0 0 1 1 1 2 2 2 1 2 2 2 2 2 2 2 0 0 2 2 2 2 0 0 2 2 2 2 2 2 1 2 2 2 0 0 2 2 2 2 2 2 2 2 2 2 2 2 2 2 2 2 2 2 2 2 2 2 2 2 1 2 2 2 2 2 2 2 2 2 1 2 2 2 2 2 2 2 2 2 2 2 2 2 0 0 2 2 2 2 2 2 2 2 0 0 1 2 2 2 2 2 2 2 2 2 0 0 2 2 0 0 2 2 1 2 2 2 1 2 2 2 2 2 1 2 2 2 0 0 2 2 2 2 2 2 2 2 2 2 2 2 2 2 2 2 2 2 1 2 2 2 0 0 2 2 2 2 2 2 2 2 1 1 2 2 2 2 2 2 2 2 2 2 2 2 2 2 2 2 1 1 2 2 2 2 2 2 1 2 2 2 2 2 1 1 2 2 2 2 2 2 1 1 0 0 2 2 2 2 2 2 2 2 1 2 1 2 2 2 2 2 2 2 2 2 0 0 1 2 1 2 2 2 2 2 2 2 0 0 2 2 2 2 2 2 2 2 0 0 2 2 2 2 2 2 2 2 2 2 2 2 2 2 2 2 2 2 2 2 2 2 1 1 0 0 2 2 2 2 2 2 1 1 2 2 2 2 2 2 2 2 2 2 0 0 2 2 2 2 1 2 2 2 1 1 0 0 2 2 2 2 0 0 2 2 0 0 2 2 1 2 2 2 0 0 1 2 2 2 1 2 2 2 2 2 2 2 2 2 2 2 2 2 2 2 1 2 2 2 2 2 2 2 2 2 2 2 0 0 2 2 2 2 2 2 1 2 0 0 2 2 2 2 2 2 2 2 1 1 1 1 0 0 0 0 2 2 1 2 2 2 2 2 2 2 2 2 2 2 1 2 2 2 0 0 2 2 2 2 2 2 2 2 2 2 0 0 1 2 2 2 2 2 2 2 2 2 1 2 2 2 1 2 1 2 2 2 1 1 0 0 2 2 2 2 1 2 2 2 1 2 2 2 2 2 2 2 2 2 1 2 2 2 1 2 1 2 1 2 2 2 2 2 2 2 2 2 2 2 2 2 2 2 1 2 2 2 2 2 2 2 1 2 0 0 2 2 2 2 2 2 1 2 1 2 2 2 2 2 1 2 1 2 2 2 1 2 2 2 0 0 2 2 2 2 2 2 2 2 2 2 2 2 1 2 2 2 2 2 2 2 2 2 2 2 2 2 2 2 2 2 2 2 1 2 2 2 2 2 2 2 0 0 2 2 2 2 2 2 2 2 2 2 2 2 2 2 0 0 2 2 2 2 2 2 2 2 2 2 2 2 0 0 2 2 2 2 2 2 2 2 1 1 2 2 2 2 2 2 2 2 2 2 2 2 2 2 2 2 2 2 0 0 2 2 0 0 0 0 2 2 2 2 0 0 2 2 2 2 2 2 2 2 1 2 2 2 2 2 1 2 2 2 2 2 2 2 2 2 2 2 0 0 2 2 2 2 2 2 1 2 2 2 2 2 2 2 0 0 2 2 2 2 2 2 1 1 0 0 1 2 2 2 2 2 2 2 2 2 0 0 2 2 1 2 2 2 2 2 2 2 2 2 2 2 1 1 2 2 2 2 2 2 2 2 2 2 2 2 2 2 2 2 0 0 2 2 2 2 1 2 2 2 0 0 0 0 2 2 2 2 2 2 1 2 1 2 2 2 2 2 2 2 1 2 1 2 2 2 2 2 2 2 0 0 2 2 0 0 1 2 0 0 2 2 2 2 0 0 2 2 2 2 2 2 2 2 2 2 2 2 2 2 1 2 2 2 2 2 2 2 2 2 1 1 2 2 2 2 2 2 0 0 2 2 0 0 2 2 2 2 2 2 2 2 1 2 2 2 1 2 2 2 2 2 2 2 2 2 2 2 2 2 2 2 2 2 1 2 2 2 2 2 2 2 2 2 2 2 2 2 1 2 2 2 2 2 2 2 1 2 2 2 2 2 1 1 0 0 2 2 1 1 1 2 1 2 1 2 2 2 2 2 2 2 2 2 1 2 2 2 2 2 2 2 1 2 2 2 1 2 2 2 2 2 1 2 2 2 1 2 2 2 1 2 2 2 2 2 0 0 2 2 2 2 2 2 2 2 2 2 1 2 2 2 2 2 2 2 2 2 2 2 0 0 1 1 2 2 2 2 1 2 2 2 2 2 1 2 2 2 2 2 2 2 2 2 1 2 2 2 2 2 2 2 2 2 2 2 2 2 2 2 2 2 0 0 2 2 2 2 2 2 0 0 2 2 0 0 0 0 2 2 0 0 2 2 1 1 2 2 2 2 2 2 1 2 2 2 2 2 1 2 2 2 2 2 1 1 2 2 1 2 2 2 2 2 1 2 1 2 2 2 2 2 2 2 2 2 2 2 2 2 2 2 1 2 2 2 2 2 2 2 2 2 2 2 2 2 0 0 2 2 2 2 0 0 0 0 2 2 2 2 2 2 2 2 2 2 1 1 0 0 2 2 2 2 2 2 2 2 0 0 2 2 2 2 2 2 1 1 2 2 0 0 2 2 1 1 2 2 1 2 2 2 0 0 2 2 1 2 2 2 2 2 2 2 2 2 1 2 1 1 2 2 2 2 2 2 1 1 2 2 1 1 2 2 2 2 2 2 0 0 1 2 2 2 1 2 1 2 2 2 1 2 2 2 1 2 2 2 2 2 2 2 2 2 2 2 1 2 2 2 0 0 2 2 2 2 0 0 2 2 2 2 2 2 1 2 2 2 2 2 1 2 2 2 2 2 1 2 2 2 2 2 2 2 2 2 2 2 0 0 2 2 2 2 2 2 2 2 2 2 2 2 2 2 2 2 2 2 2 2 0 0 2 2 2 2 0 0 2 2 1 2 2 2 2 2 1 2 2 2 0 0 2 2 2 2 1 2 2 2 1 2 2 2 2 2 2 2 2 2 2 2 2 2 2 2 2 2 1 2 1 1 1 1 0 0 2 2 2 2 2 2 2 2 2 2 2 2 2 2 2 2 2 2 2 2 2 2 2 2 2 2 2 2 2 2 2 2 2 2 0 0 2 2 2 2 2 2 2 2 2 2 2 2 2 2 1 1 2 2 1 1 2 2 1 1 2 2 2 2 1 2 1 2 2 2 0 0 2 2 0 0 1 2 2 2 2 2 2 2 2 2 2 2 1 1 2 2 2 2 2 2 2 2 2 2 2 2 2 2 2 2 2 2 2 2 2 2 2 2 1 2 2 2 2 2 2 2 1 2 1 2 2 2 2 2 0 0 2 2 2 2 2 2 2 2 2 2 2 2 2 2 2 2 2 2 2 2 2 2 2 2 1 2 2 2 2 2 2 2 1 2 2 2 2 2 2 2 1 2 2 2 2 2 2 2 2 2 2 2 2 2 2 2 2 2 1 2 1 2 2 2 1 2 0 0 2 2 2 2 2 2 2 2 1 2 2 2 2 2 2 2 2 2 2 2 2 2 2 2 2 2 2 2 2 2 0 0 2 2 1 2 2 2 2 2 2 2 2 2 1 2 0 0 2 2 0 0 2 2 2 2 2 2 2 2 2 2 2 2 2 2 1 1 2 2 2 2 1 2 1 2 2 2 2 2 2 2 2 2 2 2 2 2 2 2 2 2 2 2 2 2 2 2 2 2 2 2 2 2 1 2 0 0 2 2 2 2 2 2 1 2 0 0 0 0 0 0 2 2 0 0 2 2 2 2 2 2 1 2 1 2 2 2 2 2 2 2 2 2 2 2 2 2 2 2 2 2 2 2 1 2 2 2 2 2 2 2 1 2 1 2 2 2 2 2 1 2 2 2 2 2 2 2 2 2 2 2 2 2 2 2 2 2 2 2 2 2 2 2 1 2 1 2 2 2 2 2 2 2 2 2 2 2 2 2 2 2 2 2 2 2 2 2 2 2 2 2 2 2 2 2 1 2 0 0 2 2 2 2 2 2 1 2 2 2 2 2 2 2 2 2 0 0 2 2 2 2 1 1 2 2 2 2 2 2 2 2 2 2 1 2 2 2 1 2 0 0 2 2 2 2 2 2 1 2 2 2 1 2 2 2 2 2 2 2 2 2 2 2 2 2 0 0 1 1 2 2 2 2 2 2 2 2 2 2 2 2 2 2 2 2 0 0 2 2 2 2 2 2 2 2 2 2 2 2 2 2 2 2 2 2 2 2 2 2 0 0 1 2 2 2 2 2 0 0 2 2 2 2 1 1 0 0 2 2 2 2 2 2 2 2 2 2 2 2 2 2 0 0 2 2 2 2 2 2 1 2 2 2 1 2 2 2 1 2 2 2 2 2 2 2 0 0 2 2 2 2 2 2 2 2 2 2 2 2 2 2 2 2 2 2 2 2 2 2 2 2 2 2 1 1 2 2 2 2 2 2 2 2 0 0 1 1 2 2 2 2 2 2 2 2 2 2 2 2 2 2 2 2 2 2 2 2 2 2 2 2 1 2 2 2 2 2 2 2 2 2 2 2 2 2 2 2 2 2 1 1 1 1 2 2 2 2 2 2 2 2 2 2 2 2 2 2 1 2 2 2 1 2 2 2 1 2 2 2 2 2 1 1 0 0 2 2 2 2 2 2 2 2 1 2 2 2 1 2 2 2 2 2 0 0 2 2 2 2 2 2 2 2 2 2 2 2 2 2 2 2 2 2 2 2 2 2 2 2 2 2 2 2 1 1 2 2 2 2 2 2 1 1 2 2 2 2 2 2 2 2 2 2 2 2 2 2 2 2 2 2 2 2 0 0 2 2 2 2 2 2 2 2 2 2 2 2 2 2 1 2 2 2 2 2 2 2 2 2 1 1 1 2 2 2 2 2 2 2 1 1 0 0 2 2 2 2 2 2 2 2 1 1 1 1 2 2 0 0 0 0 0 0 2 2 2 2 2 2 1 2 0 0 1 2 2 2 2 2 2 2 2 2 2 2 2 2 2 2 0 0 2 2 1 2 1 2 1 2 2 2 1 2 2 2 2 2 1 1 0 0 1 1 2 2 2 2 2 2 2 2 2 2 1 2 2 2 1 2 0 0 2 2 2 2 2 2 2 2 2 2 2 2 2 2 2 2 2 2 0 0 1 1 2 2 1 2 2 2 2 2 2 2 1 2 2 2 2 2 2 2 1 2 2 2 2 2 2 2 1 2 1 2 2 2 1 2 2 2 2 2 1 2 0 0 2 2 1 2 2 2 0 0 2 2 2 2 0 0 2 2 2 2 1 2 2 2 1 2 1 2 2 2 2 2 2 2 2 2 1 2 1 1 2 2 2 2 1 1 2 2 2 2 2 2 1 2 2 2 1 2 2 2 2 2 2 2 2 2 1 2 2 2 1 2 2 2 2 2 1 1 2 2 0 0 2 2 0 0 0 0 2 2 2 2 2 2 2 2 2 2 2 2 2 2 2 2 2 2 2 2 1 1 1 1 2 2 2 2 1 2 2 2 1 2 2 2 2 2 2 2 1 1 1 1 2 2 1 1 2 2 2 2 1 2 0 0 2 2 2 2 2 2 2 2 2 2 2 2 2 2 2 2 0 0 2 2 2 2 2 2 2 2 1 2 0 0 2 2 1 2 2 2 2 2 2 2 0 0 2 2 2 2 2 2 2 2 2 2 2 2 2 2 2 2 2 2 2 2 2 2 2 2 2 2 2 2 2 2 2 2 2 2 1 2 2 2 2 2 2 2 2 2 2 2 2 2 2 2 0 0 2 2 2 2 0 0 0 0 2 2 2 2 2 2 2 2 2 2 2 2 1 2 2 2 2 2 1 1 2 2 2 2 2 2 1 2 2 2 2 2 2 2 2 2 2 2 2 2 0 0 1 2 2 2 2 2 2 2 2 2 2 2 2 2 2 2 2 2 2 2 2 2 2 2 2 2 2 2 2 2 2 2 1 2 2 2 2 2 0 0 2 2 2 2 1 2 0 0 1 2 2 2 1 1 2 2 2 2 2 2 2 2 0 0 2 2 2 2 1 2 2 2 0 0 2 2 2 2 0 0 2 2 1 1 2 2 2 2 2 2 1 2 0 0 2 2 2 2 0 0 2 2 1 1 2 2 1 2 2 2 0 0 2 2 2 2 2 2 1 1 1 2 2 2 2 2 2 2 2 2 2 2 2 2 2 2 1 1 2 2 0 0 0 0 0 0 0 0 2 2 2 2 2 2 2 2 2 2 1 2 2 2 2 2 2 2 0 0 0 0 2 2 2 2 2 2 1 1 1 1 2 2 2 2 1 1 2 2 2 2 2 2 2 2 2 2 2 2 1 1 1 2 2 2 2 2 0 0 1 2 1 2 1 2 2 2 1 1 2 2 1 2 0 0 2 2 2 2 0 0 2 2 1 1 1 2 2 2 2 2 2 2 1 1 2 2 1 2 1 2 2 2 0 0 2 2 2 2 2 2 0 0 1 2 1 2 2 2 2 2 0 0 0 0 2 2 2 2 2 2 2 2 2 2 2 2 2 2 1 1 2 2 1 1 2 2 2 2 2 2 2 2 2 2 2 2 1 1 2 2 2 2 2 2 1 1 2 2 2 2 1 1 2 2 2 2 1 2 2 2 2 2 2 2 2 2 2 2 2 2 2 2 2 2 2 2 2 2 2 2 0 0 2 2 2 2 2 2 2 2 2 2 1 2 2 2 2 2 2 2 2 2 2 2 2 2 2 2 2 2 2 2 2 2 2 2 1 2 2 2 0 0 2 2 1 2 2 2 2 2 0 0 2 2 1 1 1 1 2 2 2 2 1 2 1 2 2 2 2 2 2 2 2 2 2 2 2 2 2 2 1 2 2 2 2 2 1 2 2 2 1 2 2 2 2 2 2 2 2 2 2 2 2 2 2 2 2 2 0 0 2 2 1 2 0 0 2 2 0 0 2 2 2 2 2 2 2 2 2 2 1 2 2 2 2 2 1 2 2 2 2 2 1 2 2 2 2 2 2 2 2 2 2 2 2 2 2 2 2 2 2 2 2 2 0 0 1 2 1 2 1 2 2 2 2 2 0 0 2 2 2 2 0 0 2 2 1 2 2 2 2 2 2 2 2 2 1 2 2 2 2 2 2 2 2 2 1 2 1 2 2 2 2 2 1 1 2 2 2 2 1 2 1 2 1 2 2 2 2 2 1 1 1 1 2 2 2 2 2 2 2 2 2 2 2 2 2 2 2 2 2 2 2 2 2 2 0 0 1 1 2 2 2 2 0 0 1 1 2 2 2 2 2 2 2 2 1 2 0 0 2 2 2 2 2 2 0 0 0 0 1 2 2 2 2 2 1 2 0 0 0 0 2 2 2 2 2 2 2 2 1 2 1 2 2 2 2 2 2 2 0 0 0 0 0 0 2 2 1 2 2 2 2 2 2 2 2 2 0 0 1 2 1 1 2 2 1 2 2 2 1 2 1 2 2 2 2 2 2 2 2 2 2 2 2 2 2 2 0 0 1 1 2 2 2 2 1 2 2 2 2 2 0 0 2 2 1 2 2 2 1 2 2 2 2 2 1 2 1 1 0 0 2 2 2 2 2 2 1 2 2 2 2 2 2 2 1 1 2 2 2 2 2 2 2 2 2 2 2 2 2 2 1 2 2 2 2 2 2 2 1 2 2 2 2 2 2 2 2 2 1 2 1 2 2 2 0 0 2 2 0 0 0 0 2 2 2 2 2 2 1 1 2 2 2 2 2 2 1 1 2 2 1 2 2 2 1 2 1 2 2 2 2 2 2 2 2 2 2 2 2 2 2 2 2 2 1 2 1 2 1 2 2 2 2 2 2 2 1 2 2 2 2 2 1 1 2 2 2 2 1 2 2 2 2 2 2 2 1 1 2 2 1 2 2 2 1 1 0 0 2 2 2 2 1 2 2 2 2 2 2 2 2 2 2 2 2 2 1 1 2 2 2 2 2 2 2 2 2 2 2 2 2 2 0 0 2 2 2 2 2 2 2 2 2 2 2 2 1 2 1 2 2 2 2 2 2 2 2 2 2 2 2 2 1 2 1 2 2 2 2 2 2 2 2 2 2 2 1 2 1 2 1 2 1 2 2 2 2 2 2 2 2 2 2 2 2 2 2 2 1 2 2 2 2 2 1 1 0 0 2 2 2 2 1 2 0 0 2 2 0 0 0 0 0 0 2 2 1 2 2 2 0 0 2 2 1 2 2 2 2 2 2 2 0 0 2 2 2 2 1 2 2 2 2 2 0 0 2 2 2 2 2 2 0 0 2 2 1 2 2 2 2 2 2 2 2 2 2 2 2 2 2 2 0 0 1 2 1 2 2 2 2 2 2 2 2 2 2 2 1 2 2 2 1 2 2 2 1 1 2 2 2 2 1 2 1 2 2 2 2 2 0 0 2 2 2 2 2 2 2 2 2 2 2 2 2 2 2 2 2 2 2 2 2 2 2 2 2 2 2 2 2 2 2 2 2 2 2 2 2 2 2 2 2 2 2 2 2 2 2 2 2 2 2 2 2 2 2 2 2 2 2 2 2 2 2 2 2 2 2 2 2 2 2 2 2 2 2 2 1 2 1 2 2 2 2 2 2 2 2 2 1 2 1 2 2 2 2 2 1 2 2 2 1 2 2 2 0 0 2 2 2 2 0 0 2 2 2 2 2 2 2 2 2 2 2 2 2 2 1 2 0 0 2 2 2 2 2 2 2 2 2 2 2 2 2 2 2 2 2 2 2 2 2 2 1 2 2 2 0 0 1 2 2 2 2 2 2 2 2 2 2 2 2 2 2 2 1 2 2 2 2 2 2 2 1 2 2 2 2 2 2 2 1 2 2 2 2 2 0 0 2 2 2 2 2 2 1 2 0 0 2 2 1 2 2 2 2 2 1 2 0 0 1 2 2 2 2 2 1 1 2 2 2 2 2 2 1 1 2 2 2 2 2 2 2 2 2 2 2 2 2 2 1 2 2 2 2 2 2 2 2 2 2 2 1 2 2 2 2 2 2 2 1 2 2 2 1 2 2 2 1 2 1 2 1 2 1 2 2 2 2 2 2 2 2 2 2 2 1 2 2 2 2 2 2 2 2 2 1 2 1 1 2 2 1 2 2 2 1 2 2 2 2 2 2 2 0 0 2 2 1 2 2 2 0 0 0 0 1 2 2 2 2 2 1 2 0 0 2 2 1 2 2 2 2 2 2 2 2 2 2 2 2 2 2 2 2 2 2 2 2 2 2 2 2 2 1 1 0 0 2 2 2 2 0 0 2 2 1 1 2 2 2 2 2 2 1 2 1 2 2 2 2 2 2 2 2 2 1 2 1 1 1 2 2 2 2 2 2 2 2 2 1 2 1 2 1 2 2 2 1 1 2 2 2 2 2 2 0 0 1 1 2 2 2 2 2 2 2 2 1 2 2 2 2 2 0 0 2 2 2 2 2 2 2 2 2 2 2 2 1 2 0 0 1 2 2 2 2 2 2 2 1 2 2 2 2 2 2 2 2 2 0 0 2 2 2 2 2 2 1 2 0 0 2 2 2 2 2 2 2 2 2 2 2 2 2 2 2 2 2 2 2 2 1 2 2 2 2 2 2 2 1 2 2 2 1 2 2 2 1 2 1 2 2 2 1 1 2 2 2 2 2 2 2 2 2 2 2 2 2 2 2 2 2 2 2 2 1 2 2 2 2 2 2 2 1 1 1 1 2 2 1 2 2 2 2 2 2 2 2 2 2 2 2 2 2 2 2 2 2 2 2 2 1 1 1 2 2 2 0 0 2 2 1 1 2 2 2 2 0 0 1 2 2 2 2 2 1 2 1 2 2 2 2 2 2 2 2 2 0 0 0 0 2 2 1 2 2 2 2 2 2 2 1 2 2 2 2 2 2 2 2 2 2 2 2 2 2 2 2 2 2 2 2 2 2 2 2 2 2 2 0 0 2 2 2 2 0 0 1 2 2 2 1 2 1 2 2 2 0 0 2 2 2 2 2 2 0 0 1 2 2 2 2 2 2 2 2 2 2 2 2 2 2 2 0 0 2 2 1 2 0 0 1 2 2 2 2 2 2 2 2 2 2 2 1 2 0 0 2 2 2 2 2 2 1 2 1 2 2 2 1 1 2 2 2 2 2 2 1 2 1 2 1 1 2 2 1 2 1 2 2 2 1 2 2 2 2 2 1 2 2 2 2 2 2 2 1 2 2 2 2 2 2 2 2 2 2 2 1 2 1 2 1 2 2 2 2 2 1 2 2 2 2 2 1 2 2 2 2 2 0 0 1 2 1 2 0 0 2 2 1 2 1 2 2 2 2 2 0 0 2 2 2 2 2 2 2 2 2 2 2 2 2 2 2 2 1 2 2 2 2 2 0 0 1 2 2 2 2 2 2 2 2 2 2 2 0 0 2 2 2 2 2 2 2 2 0 0 2 2 2 2 2 2 2 2 2 2 2 2 2 2 1 2 2 2 1 1 2 2 1 1 1 2 1 2 1 2 2 2 2 2 2 2 2 2 2 2 2 2 2 2 1 2 2 2 0 0 1 2 2 2 2 2 2 2 2 2 2 2 2 2 2 2 2 2 2 2 2 2 2 2 2 2 1 2 0 0 1 1 2 2 1 2 2 2 2 2 2 2 2 2 2 2 2 2 2 2 2 2 1 2 2 2 2 2 2 2 2 2 0 0 2 2 1 2 2 2 2 2 2 2 2 2 2 2 2 2 0 0 2 2 2 2 2 2 2 2 2 2 2 2 2 2 2 2 2 2 2 2 1 1 2 2 2 2 2 2 2 2 1 2 2 2 2 2 2 2 2 2 2 2 2 2 2 2 2 2 2 2 2 2 2 2 2 2 2 2 0 0 2 2 2 2 2 2 2 2 0 0 2 2 0 0 2 2 2 2 2 2 1 1 2 2 2 2 2 2 2 2 2 2 2 2 2 2 2 2 2 2 2 2 1 2 1 1 1 2 2 2 2 2 2 2 2 2 2 2 2 2 2 2 2 2 0 0 2 2 1 2 2 2 2 2 2 2 2 2 0 0 2 2 2 2 2 2 1 2 2 2 2 2 2 2 2 2 2 2 0 0 0 0 2 2 2 2 2 2 2 2 2 2 2 2 2 2 2 2 2 2 2 2 2 2 2 2 1 2 0 0 1 2 2 2 2 2 2 2 2 2 2 2 2 2 0 0 2 2 2 2 2 2 2 2 1 2 2 2 2 2 1 2 2 2 1 1 2 2 0 0 2 2 1 2 2 2 0 0 2 2 2 2 2 2 0 0 2 2 1 1 0 0 0 0 1 2 2 2 2 2 1 2 2 2 2 2 1 2 2 2 2 2 1 2 1 2 1 2 2 2 2 2 2 2 2 2 2 2 0 0 2 2 2 2 2 2 2 2 2 2 1 1 2 2 2 2 2 2 1 2 0 0 2 2 2 2 2 2 2 2 1 2 2 2 2 2 2 2 2 2 2 2 2 2 2 2 2 2 2 2 2 2 2 2 1 2 2 2 2 2 1 2 0 0 2 2 1 2 0 0 2 2 2 2 2 2 2 2 2 2 0 0 0 0 1 2 2 2 2 2 0 0 1 1 2 2 1 2 2 2 2 2 1 2 0 0 1 2 1 2 2 2 1 2 2 2 1 2 2 2 1 2 1 1 2 2 2 2 2 2 2 2 2 2 2 2 2 2 2 2 2 2 2 2 1 1 1 1 2 2 2 2 2 2 1 2 1 2 1 1 2 2 2 2 2 2 2 2 0 0 2 2 1 2 0 0 0 0 2 2 2 2 1 2 2 2 2 2 2 2 1 2 2 2 2 2 2 2 2 2 2 2 2 2 1 1 2 2 1 2 2 2 2 2 2 2 2 2 2 2 1 2 2 2 2 2 0 0 0 0 2 2 2 2 2 2 1 2 2 2 2 2 2 2 2 2 2 2 2 2 2 2 2 2 2 2 0 0 2 2 1 2 2 2 2 2 2 2 2 2 2 2 2 2 2 2 2 2 2 2 2 2 2 2 1 1 2 2 2 2 2 2 1 2 1 2 1 2 2 2 2 2 2 2 1 2 1 2 2 2 0 0 2 2 1 1 1 2 1 2 2 2 2 2 1 2 0 0 1 2 0 0 2 2 2 2 1 2 0 0 2 2 2 2 2 2 2 2 2 2 2 2 2 2 1 1 1 2 2 2 2 2 2 2 2 2 1 2 0 0 2 2 2 2 2 2 0 0 2 2 2 2 2 2 2 2 2 2 2 2 1 1 2 2 2 2 1 2 2 2 2 2 2 2 2 2 0 0 2 2 2 2 2 2 2 2 0 0 2 2 1 1 2 2 2 2 0 0 2 2 2 2 1 2 2 2 2 2 2 2 0 0 1 2 2 2 0 0 0 0 1 2 0 0 2 2 2 2 2 2 0 0 1 2 2 2 2 2 1 1 2 2 2 2 2 2 2 2 2 2 2 2 2 2 2 2 2 2 2 2 2 2 2 2 2 2 1 2 2 2 1 2 2 2 2 2 2 2 1 2 2 2 2 2 0 0 2 2 2 2 2 2 1 2 2 2 2 2 2 2 1 2 2 2 2 2 2 2 2 2 1 2 2 2 2 2 2 2 2 2 2 2 2 2 2 2 1 2 2 2 1 1 2 2 1 2 2 2 2 2 2 2 2 2 2 2 2 2 2 2 2 2 1 2 2 2 2 2 1 2 0 0 2 2 2 2 2 2 0 0 2 2 2 2 0 0 2 2 2 2 2 2 2 2 1 2 2 2 2 2 2 2 2 2 1 2 0 0 2 2 2 2 2 2 2 2 2 2 2 2 2 2 2 2 2 2 2 2 2 2 2 2 2 2 0 0 2 2 0 0 0 0 1 2 2 2 2 2 2 2 2 2 0 0 2 2 1 1 2 2 0 0 2 2 1 1 2 2 2 2 2 2 2 2 2 2 2 2 2 2 2 2 2 2 2 2 1 2 0 0 2 2 2 2 2 2 0 0 1 1 2 2 2 2 2 2 2 2 2 2 2 2 2 2 2 2 2 2 2 2 1 1 2 2 2 2 1 2 1 2 2 2 2 2 2 2 2 2 2 2 2 2 2 2 1 2 2 2 2 2 2 2 2 2 2 2 2 2 1 2 1 2 2 2 2 2 2 2 2 2 2 2 2 2 2 2 1 1 2 2 0 0 2 2 2 2 2 2 2 2 1 2 2 2 0 0 2 2 1 2 1 2 2 2 2 2 1 1 2 2 2 2 2 2 2 2 2 2 0 0 0 0 2 2 2 2 2 2 2 2 2 2 2 2 2 2 2 2 1 2 2 2 2 2 1 1 2 2 2 2 2 2 1 1 1 2 2 2 0 0 2 2 1 1 1 1 2 2 0 0 2 2 2 2 2 2 2 2 1 2 2 2 2 2 2 2 2 2 2 2 2 2 2 2 2 2 1 2 2 2 2 2 2 2 1 1 2 2 2 2 1 1 1 1 2 2 2 2 2 2 2 2 0 0 2 2 2 2 0 0 2 2 2 2 2 2 2 2 2 2 2 2 2 2 2 2 1 2 2 2 1 2 2 2 2 2 2 2 2 2 2 2 2 2 2 2 1 2 2 2 2 2 2 2 2 2 2 2 1 1 2 2 2 2 1 1 0 0 1 2 0 0 2 2 0 0 2 2 1 2 2 2 1 2 2 2 2 2 1 2 2 2 2 2 2 2 2 2 2 2 2 2 2 2 0 0 1 2 2 2 0 0 2 2 2 2 2 2 2 2 2 2 2 2 2 2 2 2 2 2 2 2 2 2 2 2 2 2 2 2 2 2 2 2 2 2 2 2 2 2 2 2 0 0 2 2 2 2 2 2 2 2 2 2 2 2 2 2 2 2 2 2 2 2 2 2 2 2 2 2 2 2 2 2 1 2 2 2 2 2 1 2 2 2 2 2 2 2 2 2 2 2 2 2 1 2 2 2 2 2 2 2 2 2 2 2 2 2 1 2 2 2 1 2 0 0 1 2 2 2 2 2 1 2 2 2 2 2 2 2 0 0 2 2 1 1 2 2 2 2 1 2 2 2 2 2 2 2 2 2 2 2 2 2 2 2 1 1 1 1 2 2 2 2 2 2 2 2 1 2 1 2 2 2 2 2 1 1 0 0 0 0 2 2 2 2 1 2 1 2 0 0 1 2 0 0 2 2 2 2 2 2 2 2 0 0 2 2 0 0 2 2 2 2 2 2 2 2 2 2 2 2 2 2 2 2 2 2 2 2 2 2 2 2 2 2 2 2 1 2 1 2 2 2 2 2 2 2 2 2 2 2 2 2 2 2 0 0 2 2 1 2 2 2 2 2 2 2 2 2 2 2 2 2 2 2 2 2 2 2 2 2 0 0 0 0 2 2 1 2 2 2 1 1 2 2 2 2 2 2 2 2 2 2 2 2 2 2 2 2 2 2 2 2 0 0 2 2 2 2 2 2 1 2 2 2 2 2 2 2 2 2 2 2 2 2 1 2 2 2 2 2 0 0 1 2 2 2 2 2 0 0 2 2 2 2 2 2 2 2 2 2 2 2 2 2 2 2 2 2 1 2 0 0 2 2 2 2 1 2 0 0 2 2 1 1 0 0 2 2 1 2 1 2 2 2 2 2 1 2 1 2 2 2 1 2 2 2 2 2 0 0 1 2 2 2 2 2 0 0 2 2 1 2 0 0 2 2 2 2 2 2 2 2 2 2 2 2 2 2 2 2 1 2 2 2 0 0 2 2 2 2 2 2 2 2 2 2 1 2 2 2 2 2 2 2 2 2 2 2 1 2 2 2 2 2 2 2 2 2 2 2 1 1 2 2 0 0 2 2 1 1 2 2 2 2 1 2 2 2 1 2 0 0 2 2 2 2 1 2 2 2 2 2 2 2 2 2 2 2 2 2 2 2 0 0 1 2 2 2 2 2 2 2 1 2 2 2 2 2 2 2 1 2 2 2 0 0 1 2 0 0 0 0 2 2 2 2 2 2 1 2 2 2 0 0 2 2 2 2 2 2 1 1 2 2 2 2 1 2 1 2 1 2 2 2 1 2 2 2 2 2 1 2 2 2 2 2 2 2 1 1 2 2 2 2 2 2 1 1 2 2 2 2 2 2 2 2 2 2 2 2 2 2 2 2 2 2 2 2 2 2 2 2 2 2 2 2 2 2 2 2 2 2 2 2 0 0 2 2 2 2 2 2 1 2 2 2 2 2 2 2 2 2 1 1 2 2 2 2 2 2 2 2 1 2 2 2 1 2 2 2 2 2 2 2 2 2 2 2 2 2 1 1 2 2 2 2 2 2 2 2 2 2 2 2 2 2 2 2 2 2 2 2 2 2 2 2 1 1 2 2 2 2 2 2 1 2 2 2 2 2 2 2 1 1 2 2 2 2 2 2 1 1 0 0 1 2 1 2 2 2 0 0 2 2 2 2 2 2 0 0 2 2 2 2 2 2 2 2 1 1 1 1 1 2 2 2 1 2 2 2 2 2 2 2 2 2 2 2 2 2 2 2 2 2 2 2 2 2 1 2 1 2 2 2 1 2 0 0 1 2 2 2 2 2 2 2 2 2 1 2 2 2 2 2 2 2 1 2 2 2 2 2 2 2 2 2 2 2 1 2 2 2 0 0 2 2 2 2 2 2 2 2 2 2 2 2 2 2 2 2 2 2 2 2 0 0 1 2 2 2 2 2 2 2 1 2 2 2 2 2 1 2 2 2 0 0 1 2 2 2 2 2 2 2 1 2 2 2 2 2 2 2 2 2 1 1 1 1 2 2 1 2 2 2 2 2 2 2 2 2 2 2 2 2 2 2 0 0 2 2 2 2 0 0 2 2 2 2 2 2 0 0 2 2 1 2 2 2 1 2 2 2 1 2 2 2 2 2 2 2 2 2 0 0 2 2 2 2 1 1 1 1 1 1 2 2 2 2 2 2 2 2 1 1 2 2 2 2 2 2 2 2 2 2 1 1 2 2 2 2 2 2 2 2 1 1 2 2 2 2 2 2 0 0 2 2 1 1 2 2 2 2 1 1 2 2 2 2 0 0 2 2 2 2 2 2 2 2 2 2 0 0 2 2 1 2 2 2 2 2 2 2 2 2 2 2 2 2 2 2 2 2 1 2 2 2 2 2 2 2 2 2 2 2 2 2 2 2 2 2 1 2 1 2 2 2 1 2 2 2 1 2 1 1 2 2 2 2 2 2 2 2 2 2 1 2 1 2 1 1 2 2 2 2 2 2 2 2 0 0 2 2 2 2 2 2 2 2 1 2 1 2 2 2 2 2 2 2 2 2 2 2 2 2 2 2 2 2 2 2 2 2 2 2 2 2 1 2 2 2 1 2 2 2 2 2 2 2 2 2 2 2 2 2 2 2 2 2 2 2 2 2 2 2 2 2 1 2 2 2 2 2 0 0 2 2 2 2 1 1 2 2 2 2 2 2 2 2 2 2 2 2 0 0 2 2 1 1 2 2 1 1 2 2 1 2 1 2 2 2 0 0 2 2 2 2 1 2 2 2 2 2 2 2 2 2 0 0 2 2 2 2 2 2 2 2 2 2 2 2 0 0 1 2 2 2 2 2 2 2 1 2 2 2 2 2 2 2 2 2 2 2 2 2 2 2 2 2 1 1 2 2 2 2 2 2 2 2 2 2 2 2 2 2 0 0 2 2 1 2 2 2 2 2 0 0 1 2 2 2 2 2 2 2 2 2 2 2 2 2 2 2 2 2 0 0 1 1 2 2 2 2 2 2 2 2 2 2 2 2 2 2 2 2 1 2 2 2 2 2 2 2 2 2 2 2 2 2 1 1 2 2 2 2 1 2 2 2 0 0 2 2 2 2 2 2 2 2 2 2 2 2 0 0 2 2 2 2 2 2 1 1 2 2 2 2 2 2 2 2 2 2 2 2 2 2 2 2 0 0 2 2 2 2 1 1 0 0 2 2 1 2 1 1 2 2 2 2 2 2 2 2 2 2 2 2 2 2 2 2 2 2 2 2 2 2 1 2 0 0 1 1 2 2 2 2 0 0 0 0 1 2 2 2 2 2 2 2 1 2 2 2 2 2 2 2 2 2 2 2 1 2 0 0 2 2 2 2 2 2 2 2 2 2 2 2 2 2 0 0 1 2 1 2 0 0 2 2 2 2 1 2 2 2 2 2 1 1 2 2 0 0 0 0 2 2 2 2 2 2 2 2 0 0 0 0 0 0 2 2 2 2 2 2 2 2 0 0 1 1 2 2 2 2 2 2 1 2 2 2 1 1 2 2 2 2 1 1 2 2 2 2 1 2 1 2 2 2 2 2 2 2 2 2 2 2 2 2 2 2 2 2 2 2 0 0 2 2 1 2 2 2 2 2 2 2 2 2 2 2 1 2 2 2 0 0 2 2 1 1 2 2 2 2 2 2 2 2 2 2 2 2 1 2 1 2 1 2 2 2 1 2 2 2 2 2 2 2 1 2 2 2 2 2 2 2 2 2 1 1 2 2 2 2 2 2 2 2 2 2 2 2 2 2 1 1 2 2 2 2 2 2 2 2 2 2 2 2 2 2 2 2 2 2 2 2 2 2 2 2 1 2 2 2 2 2 1 2 2 2 2 2 1 1 2 2 2 2 1 1 2 2 2 2 2 2 2 2 2 2 2 2 2 2 1 1 2 2 2 2 2 2 2 2 2 2 2 2 2 2 1 2 2 2 2 2 1 2 2 2 1 2 1 2 2 2 1 2 2 2 2 2 2 2 2 2 2 2 2 2 1 2 2 2 2 2 2 2 1 1 2 2 0 0 2 2 0 0 2 2 1 2 2 2 2 2 2 2 2 2 2 2 1 2 2 2 1 1 2 2 2 2 2 2 1 2 0 0 1 2 2 2 2 2 2 2 2 2 2 2 2 2 2 2 2 2 2 2 2 2 0 0 1 2 1 2 1 2 2 2 2 2 0 0 2 2 2 2 2 2 2 2 1 2 1 2 2 2 2 2 1 2 2 2 2 2 2 2 1 2 2 2 1 2 2 2 1 2 2 2 2 2 1 2 2 2 2 2 2 2 2 2 1 2 1 2 2 2 2 2 2 2 0 0 0 0 2 2 2 2 2 2 2 2 2 2 2 2 2 2 2 2 2 2 2 2 1 1 0 0 2 2 2 2 2 2 2 2 2 2 2 2 2 2 2 2 2 2 2 2 2 2 2 2 1 2 2 2 1 2 2 2 1 2 1 2 2 2 1 2 1 2 1 2 2 2 2 2 0 0 2 2 2 2 2 2 2 2 2 2 1 2 0 0 2 2 1 2 2 2 2 2 2 2 0 0 1 1 1 1 2 2 2 2 0 0 2 2 2 2 0 0 2 2 2 2 2 2 2 2 2 2 2 2 2 2 2 2 2 2 2 2 2 2 2 2 2 2 0 0 1 2 2 2 2 2 1 2 2 2 2 2 2 2 2 2 2 2 2 2 2 2 1 2 2 2 2 2 2 2 2 2 2 2 2 2 2 2 0 0 1 2 1 2 2 2 1 2 0 0 2 2 2 2 1 2 2 2 1 1 2 2 2 2 2 2 1 2 2 2 2 2 2 2 2 2 0 0 2 2 2 2 2 2 2 2 2 2 2 2 2 2 2 2 0 0 1 2 1 2 0 0 1 2 2 2 1 2 2 2 2 2 2 2 2 2 1 2 1 1 1 1 2 2 2 2 0 0 1 2 2 2 2 2 2 2 2 2 0 0 2 2 1 1 2 2 2 2 2 2 2 2 2 2 2 2 2 2 2 2 2 2 2 2 1 2 0 0 2 2 2 2 2 2 2 2 2 2 2 2 2 2 2 2 1 2 2 2 2 2 2 2 2 2 2 2 2 2 2 2 0 0 2 2 2 2 1 2 1 1 2 2 2 2 2 2 1 2 2 2 2 2 1 2 0 0 0 0 1 1 1 2 1 2 2 2 2 2 2 2 1 1 2 2 2 2 2 2 2 2 2 2 2 2 2 2 2 2 2 2 2 2 2 2 2 2 2 2 1 2 2 2 2 2 1 2 1 2 2 2 2 2 2 2 2 2 2 2 2 2 1 2 2 2 1 2 2 2 2 2 2 2 1 2 2 2 2 2 2 2 2 2 2 2 0 0 2 2 1 2 2 2 2 2 2 2 0 0 1 2 2 2 2 2 1 2 1 2 2 2 2 2 2 2 2 2 2 2 2 2 2 2 2 2 0 0 2 2 2 2 2 2 2 2 2 2 0 0 2 2 1 2 0 0 2 2 0 0 2 2 0 0 2 2 2 2 2 2 2 2 2 2 2 2 1 2 0 0 2 2 1 2 2 2 2 2 0 0 2 2 1 2 2 2 2 2 2 2 2 2 2 2 2 2 2 2 1 2 1 2 2 2 1 2 1 2 2 2 2 2 0 0 2 2 2 2 2 2 2 2 2 2 1 2 2 2 2 2 1 2 2 2 1 2 1 2 2 2 2 2 2 2 2 2 0 0 2 2 2 2 1 2 2 2 2 2 2 2 2 2 2 2 2 2 1 2 2 2 2 2 2 2 2 2 0 0 0 0 2 2 0 0 2 2 0 0 2 2 2 2 2 2 2 2 2 2 2 2 2 2 2 2 1 2 2 2 2 2 2 2 2 2 1 2 1 1 2 2 2 2 2 2 1 2 2 2 2 2 1 2 2 2 1 2 2 2 1 2 2 2 2 2 1 2 2 2 2 2 1 2 2 2 2 2 1 2 2 2 1 1 1 2 1 2 2 2 1 2 1 2 2 2 2 2 1 2 2 2 1 2 1 1 1 2 1 2 2 2 1 2 2 2 0 0 2 2 2 2 2 2 1 2 2 2 2 2 0 0 2 2 2 2 2 2 2 2 2 2 2 2 2 2 2 2 2 2 0 0 2 2 2 2 1 2 1 2 2 2 0 0 2 2 2 2 2 2 2 2 1 2 2 2 2 2 2 2 1 1 0 0 0 0 2 2 2 2 2 2 2 2 2 2 2 2 2 2 2 2 2 2 1 2 2 2 2 2 2 2 2 2 1 2 2 2 2 2 1 2 2 2 2 2 2 2 2 2 0 0 0 0 0 0 2 2 0 0 2 2 1 2 0 0 2 2 2 2 2 2 2 2 1 2 2 2 2 2 2 2 1 2 1 2 2 2 1 2 2 2 2 2 0 0 2 2 2 2 0 0 1 2 2 2 0 0 0 0 1 1 1 2 1 2 2 2 2 2 2 2 2 2 2 2 2 2 2 2 2 2 2 2 0 0 2 2 2 2 1 2 2 2 2 2 0 0 1 2 1 2 2 2 2 2 1 2 2 2 2 2 1 2 2 2 2 2 2 2 1 1 2 2 2 2 2 2 2 2 1 2 2 2 2 2 1 2 2 2 2 2 2 2 2 2 2 2 0 0 1 2 1 2 2 2 0 0 2 2 2 2 2 2 0 0 0 0 1 2 2 2 1 2 2 2 2 2 0 0 2 2 2 2 2 2 1 1 2 2 1 1 0 0 0 0 2 2 2 2 1 2 1 1 2 2 2 2 1 2 1 2 2 2 2 2 0 0 1 2 2 2 2 2 2 2 2 2 1 1 2 2 0 0 1 2 2 2 2 2 2 2 2 2 2 2 2 2 1 2 0 0 2 2 1 2 2 2 2 2 2 2 2 2 2 2 2 2 2 2 2 2 1 2 0 0 1 2 2 2 1 2 2 2 2 2 2 2 2 2 2 2 2 2 2 2 2 2 1 2 2 2 1 2 2 2 2 2 1 2 1 2 0 0 0 0 2 2 1 2 2 2 2 2 0 0 2 2 2 2 2 2 1 2 2 2 0 0 2 2 2 2 2 2 2 2 2 2 2 2 2 2 2 2 2 2 2 2 2 2 1 1 2 2 1 2 2 2 1 2 2 2 2 2 2 2 1 2 2 2 1 2 2 2 2 2 1 2 2 2 0 0 1 1 1 2 2 2 0 0 2 2 1 2 2 2 1 2 0 0 2 2 2 2 1 2 0 0 2 2 0 0 0 0 1 2 1 1 1 2 2 2 0 0 2 2 1 2 2 2 2 2 2 2 2 2 2 2 2 2 2 2 2 2 0 0 1 1 2 2 2 2 2 2 2 2 2 2 2 2 0 0 1 1 2 2 2 2 2 2 2 2 1 2 0 0 2 2 2 2 2 2 2 2 2 2 2 2 2 2 2 2 2 2 0 0 2 2 2 2 2 2 0 0 2 2 1 1 2 2 1 1 1 2 2 2 1 2 2 2 1 2 2 2 2 2 2 2 0 0 0 0 2 2 2 2 2 2 2 2 0 0 2 2 2 2 1 2 2 2 2 2 2 2 1 2 2 2 2 2 2 2 2 2 1 2 2 2 2 2 0 0 0 0 2 2 1 1 0 0 1 1 2 2 1 1 2 2 1 2 2 2 2 2 1 1 1 2 1 2 1 2 1 1 2 2 0 0 0 0 2 2 2 2 2 2 0 0 2 2 2 2 2 2 2 2 2 2 2 2 2 2 0 0 1 1 2 2 2 2 2 2 2 2 2 2 2 2 1 1 1 1 2 2 2 2 2 2 2 2 2 2 0 0 0 0 0 0 1 2 2 2 2 2 2 2 2 2 2 2 0 0 2 2 2 2 2 2 2 2 1 2 2 2 2 2 2 2 2 2 2 2 2 2 2 2 2 2 2 2 2 2 2 2 2 2 0 0 2 2 2 2 2 2 2 2 2 2 1 2 2 2 1 2 2 2 0 0 2 2 1 1 1 2 2 2 2 2 1 2 2 2 1 2 2 2 2 2 2 2 2 2 2 2 1 2 2 2 2 2 2 2 2 2 2 2 1 2 2 2 2 2 2 2 2 2 0 0 1 2 0 0 2 2 2 2 0 0 1 2 2 2 1 2 2 2 2 2 2 2 1 2 2 2 2 2 2 2 2 2 2 2 0 0 2 2 0 0 2 2 0 0 2 2 2 2 1 2 2 2 2 2 1 2 2 2 2 2 2 2 2 2 2 2 2 2 2 2 2 2 2 2 2 2 2 2 2 2 2 2 2 2 2 2 2 2 1 2 1 1 2 2 1 1 2 2 1 2 1 2 1 1 0 0 0 0 2 2 0 0 2 2 2 2 2 2 2 2 1 2 1 2 2 2 2 2 2 2 2 2 2 2 2 2 2 2 2 2 2 2 2 2 2 2 2 2 2 2 0 0 2 2 1 1 2 2 2 2 2 2 2 2 2 2 2 2 2 2 1 2 2 2 2 2 2 2 2 2 1 1 2 2 2 2 2 2 2 2 2 2 2 2 2 2 2 2 2 2 2 2 2 2 1 2 2 2 1 2 2 2 2 2 2 2 2 2 2 2 2 2 2 2 2 2 2 2 0 0 2 2 2 2 2 2 2 2 2 2 2 2 2 2 2 2 0 0 2 2 2 2 2 2 2 2 2 2 0 0 2 2 2 2 2 2 2 2 2 2 2 2 2 2 2 2 2 2 1 1 2 2 1 2 2 2 2 2 1 2 2 2 2 2 2 2 2 2 2 2 2 2 2 2 2 2 1 2 2 2 2 2 2 2 2 2 2 2 2 2 2 2 1 2 2 2 2 2 2 2 2 2 2 2 2 2 2 2 2 2 2 2 2 2 2 2 2 2 2 2 2 2 2 2 1 1 2 2 2 2 2 2 2 2 1 2 1 2 1 2 0 0 2 2 2 2 0 0 2 2 2 2 2 2 2 2 2 2 2 2 2 2 2 2 1 2 2 2 0 0 0 0 1 2 2 2 1 2 2 2 2 2 1 2 2 2 2 2 2 2 2 2 2 2 2 2 2 2 2 2 0 0 1 2 2 2 2 2 0 0 0 0 1 2 2 2 2 2 2 2 1 2 2 2 2 2 1 2 2 2 2 2 2 2 2 2 2 2 1 1 2 2 2 2 2 2 2 2 1 2 2 2 2 2 2 2 1 2 1 1 0 0 1 2 2 2 1 2 1 2 2 2 0 0 2 2 1 1 2 2 2 2 2 2 2 2 2 2 0 0 2 2 1 2 0 0 2 2 1 2 2 2 1 2 2 2 2 2 2 2 2 2 1 1 2 2 2 2 2 2 1 2 2 2 2 2 2 2 0 0 2 2 2 2 0 0 2 2 0 0 1 2 2 2 2 2 0 0 1 2 2 2 1 2 2 2 1 1 2 2 1 2 2 2 1 2 0 0 1 2 1 2 2 2 1 2 2 2 2 2 0 0 1 2 2 2 2 2 1 2 2 2 2 2 0 0 2 2 0 0 2 2 0 0 2 2 2 2 2 2 2 2 2 2 1 2 0 0 2 2 2 2 2 2 2 2 2 2 2 2 2 2 1 1 2 2 2 2 1 2 2 2 1 2 0 0 2 2 1 2 2 2 1 2 1 2 2 2 1 2 2 2 2 2 2 2 2 2 2 2 2 2 2 2 2 2 2 2 2 2 2 2 0 0 2 2 1 2 2 2 2 2 2 2 0 0 1 2 2 2 2 2 2 2 2 2 2 2 2 2 2 2 0 0 2 2 2 2 2 2 2 2 2 2 1 2 0 0 1 2 0 0 2 2 0 0 0 0 2 2 0 0 2 2 2 2 2 2 2 2 2 2 2 2 1 2 1 2 2 2 2 2 2 2 2 2 2 2 2 2 2 2 2 2 2 2 2 2 2 2 2 2 2 2 2 2 2 2 2 2 2 2 2 2 0 0 2 2 2 2 2 2 2 2 2 2 2 2 2 2 2 2 2 2 1 2 2 2 2 2 2 2 2 2 2 2 2 2 1 2 2 2 2 2 2 2 1 1 2 2 1 2 2 2 2 2 2 2 1 2 2 2 1 2 0 0 1 1 2 2 2 2 2 2 2 2 1 2 2 2 0 0 0 0 2 2 2 2 2 2 2 2 2 2 2 2 2 2 0 0 1 2 2 2 0 0 2 2 0 0 2 2 2 2 2 2 1 2 2 2 1 1 0 0 0 0 2 2 2 2 1 2 0 0 1 2 2 2 2 2 1 2 1 1 2 2 2 2 1 2 2 2 1 2 0 0 2 2 1 2 1 2 2 2 1 2 2 2 0 0 2 2 1 2 2 2 2 2 2 2 1 1 2 2 1 2 1 2 2 2 2 2 2 2 0 0 2 2 2 2 2 2 2 2 1 1 0 0 0 0 1 2 2 2 1 2 2 2 2 2 0 0 1 2 2 2 2 2 2 2 2 2 2 2 2 2 2 2 1 2 2 2 2 2 2 2 2 2 2 2 2 2 2 2 0 0 1 1 2 2 2 2 0 0 2 2 2 2 1 2 1 2 2 2 2 2 2 2 0 0 1 2 2 2 2 2 0 0 2 2 2 2 2 2 1 1 2 2 2 2 2 2 2 2 2 2 2 2 1 1 2 2 2 2 1 1 2 2 2 2 1 2 2 2 1 2 2 2 2 2 1 2 1 2 2 2 2 2 2 2 2 2 2 2 2 2 2 2 2 2 2 2 2 2 2 2 1 2 1 2 1 1 2 2 2 2 1 1 1 2 2 2 1 2 0 0 2 2 1 2 2 2 2 2 1 2 2 2 0 0 0 0 2 2 2 2 2 2 2 2 2 2 2 2 1 2 1 2 1 2 2 2 0 0 0 0 0 0 2 2 2 2 1 2 1 1 2 2 2 2 2 2 0 0 2 2 2 2 0 0 2 2 2 2 2 2 1 1 2 2 2 2 2 2 1 2 2 2 2 2 2 2 2 2 2 2 2 2 2 2 2 2 2 2 1 1 2 2 2 2 1 2 2 2 1 2 2 2 2 2 0 0 2 2 2 2 2 2 2 2 0 0 1 1 2 2 1 2 2 2 1 2 1 2 2 2 2 2 0 0 2 2 2 2 2 2 2 2 1 2 2 2 2 2 1 2 0 0 2 2 2 2 2 2 1 2 2 2 2 2 2 2 1 2 2 2 2 2 2 2 2 2 1 2 1 1 2 2 2 2 2 2 2 2 2 2 2 2 2 2 2 2 1 2 2 2 1 2 2 2 1 2 0 0 2 2 2 2 1 2 2 2 2 2 2 2 2 2 0 0 0 0 2 2 1 2 0 0 2 2 1 2 2 2 2 2 1 2 2 2 2 2 2 2 0 0 2 2 2 2 2 2 2 2 2 2 2 2 2 2 2 2 2 2 0 0 0 0 2 2 2 2 0 0 2 2 1 1 1 2 2 2 2 2 2 2 2 2 2 2 2 2 2 2 2 2 2 2 0 0 2 2 0 0 2 2 2 2 2 2 2 2 0 0 1 1 1 2 2 2 0 0 2 2 1 2 2 2 2 2 2 2 2 2 2 2 2 2 2 2 2 2 2 2 1 2 2 2 2 2 2 2 2 2 2 2 1 2 2 2 1 1 2 2 2 2 0 0 2 2 2 2 2 2 2 2 2 2 2 2 0 0 0 0 2 2 2 2 2 2 2 2 2 2 0 0 1 2 1 2 2 2 2 2 2 2 2 2 1 2 2 2 2 2 0 0 2 2 2 2 2 2 2 2 1 1 2 2 2 2 2 2 1 2 2 2 1 1 1 1 2 2 2 2 2 2 2 2 2 2 2 2 2 2 0 0 2 2 2 2 2 2 2 2 2 2 2 2 2 2 2 2 2 2 0 0 2 2 2 2 2 2 0 0 0 0 0 0 2 2 2 2 2 2 2 2 2 2 1 2 2 2 1 1 0 0 2 2 1 1 2 2 2 2 0 0 2 2 2 2 2 2 2 2 2 2 2 2 2 2 1 1 2 2 1 2 2 2 2 2 2 2 2 2 1 2 2 2 2 2 2 2 2 2 1 2 0 0 2 2 1 2 1 2 2 2 2 2 2 2 0 0 2 2 2 2 2 2 2 2 2 2 2 2 1 2 2 2 2 2 2 2 0 0 2 2 2 2 2 2 1 1 2 2 2 2 2 2 2 2 2 2 2 2 2 2 2 2 0 0 2 2 2 2 2 2 2 2 1 2 2 2 1 1 2 2 2 2 1 2 2 2 0 0 2 2 2 2 2 2 0 0 1 2 1 1 1 2 2 2 2 2 2 2 2 2 2 2 2 2 2 2 2 2 2 2 2 2 1 2 2 2 2 2 2 2 1 1 2 2 1 2 1 2 2 2 1 1 2 2 2 2 2 2 2 2 2 2 2 2 2 2 2 2 2 2 2 2 0 0 2 2 1 1 2 2 2 2 2 2 2 2 2 2 1 2 0 0 2 2 2 2 1 1 1 2 2 2 2 2 2 2 2 2 2 2 2 2 1 2 2 2 2 2 2 2 2 2 2 2 2 2 2 2 2 2 2 2 0 0 1 2 2 2 1 2 2 2 2 2 2 2 2 2 2 2 1 2 2 2 2 2 2 2 0 0 2 2 2 2 1 2 2 2 2 2 2 2 2 2 2 2 2 2 2 2 2 2 2 2 2 2 1 2 2 2 2 2 2 2 1 2 2 2 1 2 2 2 0 0 2 2 2 2 2 2 2 2 2 2 2 2 2 2 0 0 0 0 0 0 2 2 2 2 2 2 2 2 2 2 2 2 2 2 2 2 2 2 2 2 2 2 2 2 2 2 2 2 2 2 1 2 2 2 2 2 2 2 1 2 2 2 2 2 2 2 1 2 2 2 0 0 2 2 2 2 2 2 2 2 2 2 2 2 2 2 2 2 2 2 2 2 2 2 2 2 2 2 2 2 2 2 1 2 2 2 2 2 2 2 0 0 2 2 1 2 2 2 2 2 2 2 2 2 2 2 2 2 1 1 2 2 2 2 2 2 2 2 2 2 2 2 2 2 2 2 2 2 2 2 2 2 2 2 2 2 2 2 2 2 2 2 2 2 2 2 1 2 2 2 1 2 0 0 0 0 2 2 2 2 0 0 2 2 2 2 2 2 2 2 2 2 2 2 1 2 1 2 2 2 1 1 1 2 2 2 1 2 1 1 2 2 2 2 2 2 2 2 2 2 2 2 2 2 2 2 2 2 2 2 1 2 2 2 2 2 2 2 2 2 2 2 0 0 2 2 0 0 1 1 2 2 2 2 2 2 2 2 2 2 2 2 2 2 2 2 2 2 1 2 2 2 2 2 2 2 0 0 2 2 2 2 1 1 2 2 1 1 2 2 2 2 1 2 2 2 2 2 1 1 2 2 2 2 2 2 2 2 2 2 1 2 2 2 2 2 2 2 2 2 2 2 1 1 2 2 2 2 2 2 2 2 2 2 2 2 2 2 2 2 2 2 2 2 2 2 2 2 2 2 1 1 2 2 2 2 0 0 2 2 2 2 2 2 2 2 2 2 2 2 2 2 2 2 0 0 1 2 1 2 1 2 1 2 1 2 2 2 2 2 1 2 2 2 2 2 2 2 0 0 2 2 2 2 2 2 2 2 2 2 2 2 2 2 1 1 0 0 1 2 2 2 1 2 2 2 2 2 2 2 0 0 2 2 2 2 2 2 2 2 2 2 2 2 2 2 2 2 2 2 0 0 2 2 2 2 2 2 1 2 1 1 2 2 2 2 2 2 0 0 1 1 1 1 1 1 1 2 2 2 2 2 2 2 1 2 2 2 0 0 2 2 2 2 2 2 2 2 1 2 2 2 2 2 1 2 2 2 2 2 2 2 2 2 2 2 2 2 2 2 2 2 1 2 2 2 2 2 2 2 2 2 1 2 2 2 1 2 2 2 1 1 2 2 2 2 1 1 2 2 2 2 0 0 2 2 2 2 2 2 2 2 2 2 1 1 2 2 1 2 2 2 2 2 0 0 2 2 2 2 2 2 2 2 1 2 1 2 1 2 2 2 2 2 2 2 2 2 0 0 0 0 1 2 2 2 2 2 2 2 2 2 2 2 2 2 2 2 2 2 2 2 2 2 0 0 2 2 2 2 2 2 2 2 2 2 1 2 0 0 2 2 1 2 0 0 2 2 2 2 2 2 2 2 2 2 2 2 2 2 2 2 1 1 2 2 2 2 2 2 1 2 2 2 2 2 1 2 2 2 0 0 2 2 0 0 2 2 2 2 2 2 2 2 2 2 2 2 0 0 2 2 2 2 1 2 2 2 2 2 2 2 2 2 2 2 2 2 2 2 1 2 1 2 2 2 2 2 2 2 2 2 2 2 0 0 2 2 2 2 2 2 2 2 1 2 1 2 2 2 2 2 2 2 2 2 2 2 2 2 2 2 2 2 2 2 2 2 2 2 2 2 2 2 1 2 2 2 1 2 2 2 2 2 2 2 2 2 2 2 0 0 0 0 2 2 2 2 2 2 0 0 2 2 0 0 2 2 2 2 1 1 2 2 2 2 2 2 2 2 2 2 2 2 2 2 2 2 2 2 2 2 2 2 2 2 2 2 2 2 1 2 2 2 2 2 2 2 2 2 2 2 2 2 2 2 2 2 1 2 2 2 2 2 2 2 2 2 2 2 2 2 2 2 2 2 1 2 1 1 2 2 0 0 2 2 1 2 2 2 2 2 2 2 1 2 2 2 2 2 2 2 2 2 1 2 2 2 2 2 2 2 2 2 2 2 2 2 2 2 2 2 2 2 2 2 2 2 1 2 2 2 2 2 1 2 1 2 2 2 1 2 2 2 2 2 2 2 2 2 2 2 2 2 1 2 1 2 2 2 2 2 2 2 2 2 2 2 2 2 2 2 2 2 2 2 1 2 1 1 1 2 2 2 1 2 2 2 2 2 0 0 0 0 0 0 1 1 0 0 2 2 2 2 2 2 2 2 2 2 2 2 1 2 2 2 2 2 0 0 1 1 2 2 2 2 2 2 0 0 1 2 2 2 2 2 2 2 2 2 2 2 2 2 0 0 1 2 0 0 0 0 2 2 1 2 2 2 2 2 2 2 1 1 2 2 2 2 2 2 2 2 2 2 2 2 0 0 2 2 0 0 0 0 2 2 2 2 2 2 2 2 2 2 2 2 2 2 2 2 0 0 2 2 2 2 2 2 2 2 2 2 2 2 1 2 2 2 2 2 2 2 2 2 2 2 2 2 1 2 1 1 0 0 2 2 2 2 2 2 1 2 1 2 2 2 2 2 1 2 1 2 2 2 2 2 2 2 2 2 2 2 2 2 2 2 2 2 2 2 0 0 1 2 2 2 2 2 1 1 1 2 1 2 1 2 1 1 2 2 2 2 2 2 1 2 2 2 2 2 2 2 2 2 1 2 2 2 2 2 0 0 2 2 2 2 0 0 1 2 1 1 0 0 2 2 1 1 0 0 2 2 2 2 2 2 2 2 2 2 2 2 2 2 2 2 2 2 2 2 1 2 0 0 1 2 2 2 1 1 1 2 2 2 2 2 0 0 1 2 0 0 0 0 0 0 2 2 1 2 2 2 1 2 2 2 2 2 1 2 2 2 0 0 2 2 2 2 2 2 2 2 2 2 2 2 2 2 2 2 2 2 2 2 1 2 1 2 2 2 2 2 2 2 1 2 2 2 2 2 1 2 1 2 2 2 1 2 1 2 2 2 2 2 2 2 1 2 2 2 1 2 2 2 2 2 2 2 2 2 1 1 2 2 2 2 2 2 2 2 1 1 1 2 0 0 2 2 1 1 0 0 2 2 2 2 2 2 1 1 2 2 2 2 2 2 2 2 2 2 1 1 2 2 2 2 2 2 1 2 2 2 0 0 2 2 1 2 2 2 2 2 2 2 1 1 2 2 2 2 2 2 2 2 2 2 0 0 1 1 2 2 0 0 2 2 2 2 0 0 2 2 1 1 2 2 2 2 2 2 2 2 1 1 2 2 2 2 2 2 2 2 0 0 2 2 2 2 2 2 2 2 2 2 2 2 2 2 2 2 2 2 2 2 2 2 1 2 2 2 1 1 2 2 2 2 2 2 0 0 2 2 2 2 2 2 2 2 2 2 1 2 2 2 0 0 2 2 2 2 1 2 1 2 0 0 2 2 1 2 2 2 2 2 1 2 2 2 0 0 2 2 1 2 1 1 1 2 2 2 2 2 2 2 0 0 2 2 2 2 2 2 1 2 1 2 2 2 2 2 0 0 2 2 2 2 2 2 0 0 2 2 0 0 2 2 2 2 2 2 1 2 2 2 1 2 2 2 0 0 2 2 2 2 1 2 2 2 1 2 0 0 1 2 2 2 2 2 2 2 2 2 2 2 1 2 2 2 2 2 2 2 2 2 0 0 0 0 2 2 1 1 1 1 1 2 0 0 1 2 2 2 1 2 2 2 2 2 2 2 2 2 2 2 2 2 1 2 0 0 2 2 2 2 2 2 2 2 1 2 2 2 2 2 0 0 2 2 1 2 1 2 2 2 2 2 1 2 2 2 2 2 1 2 1 2 2 2 2 2 2 2 2 2 2 2 1 2 0 0 1 2 1 2 2 2 0 0 2 2 2 2 0 0 2 2 2 2 2 2 2 2 2 2 1 2 1 1 2 2 2 2 2 2 2 2 1 2 2 2 2 2 2 2 2 2 2 2 2 2 2 2 2 2 2 2 2 2 1 2 2 2 2 2 2 2 2 2 2 2 1 2 2 2 2 2 0 0 2 2 0 0 2 2 2 2 2 2 1 2 1 2 2 2 2 2 2 2 1 1 2 2 2 2 2 2 2 2 2 2 2 2 2 2 0 0 1 1 2 2 1 2 2 2 1 2 1 2 2 2 2 2 2 2 0 0 2 2 0 0 2 2 2 2 2 2 2 2 2 2 1 2 2 2 0 0 2 2 2 2 2 2 2 2 2 2 2 2 2 2 2 2 2 2 2 2 2 2 2 2 2 2 2 2 2 2 2 2 2 2 2 2 2 2 2 2 2 2 0 0 2 2 1 2 2 2 2 2 2 2 2 2 1 2 2 2 2 2 0 0 2 2 2 2 2 2 2 2 2 2 2 2 2 2 2 2 1 1 0 0 2 2 1 1 2 2 2 2 1 2 2 2 2 2 2 2 2 2 2 2 2 2 2 2 0 0 2 2 2 2 2 2 2 2 2 2 2 2 2 2 1 1 1 2 2 2 1 2 1 2 2 2 2 2 1 2 2 2 2 2 1 1 2 2 1 2 1 2 2 2 2 2 2 2 2 2 2 2 2 2 2 2 2 2 2 2 2 2 2 2 2 2 1 1 2 2 2 2 2 2 2 2 2 2 2 2 2 2 1 2 2 2 1 2 2 2 0 0 2 2 2 2 0 0 2 2 2 2 1 2 2 2 1 2 2 2 1 2 2 2 2 2 2 2 0 0 2 2 1 2 0 0 2 2 2 2 2 2 2 2 2 2 2 2 2 2 2 2 2 2 1 2 2 2 2 2 1 2 2 2 2 2 2 2 2 2 2 2 2 2 2 2 2 2 1 1 2 2 2 2 1 1 1 2 2 2 2 2 2 2 2 2 2 2 0 0 1 2 2 2 2 2 2 2 1 2 2 2 0 0 2 2 1 2 2 2 2 2 2 2 2 2 2 2 2 2 0 0 2 2 1 2 2 2 0 0 2 2 2 2 2 2 2 2 2 2 2 2 2 2 2 2 2 2 0 0 1 1 1 2 2 2 2 2 2 2 1 2 2 2 1 2 2 2 2 2 2 2 0 0 1 2 0 0 0 0 2 2 2 2 2 2 2 2 2 2 2 2 2 2 2 2 2 2 2 2 2 2 2 2 2 2 2 2 2 2 2 2 2 2 2 2 2 2 2 2 2 2 2 2 2 2 1 2 2 2 2 2 2 2 1 2 0 0 2 2 2 2 2 2 2 2 2 2 2 2 2 2 2 2 1 2 2 2 2 2 2 2 2 2 1 2 2 2 1 2 1 2 2 2 2 2 1 1 2 2 2 2 2 2 1 1 2 2 1 2 2 2 1 1 2 2 2 2 2 2 2 2 2 2 2 2 1 1 1 1 2 2 0 0 2 2 2 2 0 0 2 2 2 2 2 2 2 2 2 2 0 0 2 2 2 2 0 0 2 2 2 2 1 1 1 1 2 2 2 2 2 2 1 2 2 2 2 2 2 2 2 2 2 2 2 2 1 2 2 2 2 2 2 2 1 2 2 2 2 2 1 2 2 2 1 2 2 2 1 1 2 2 2 2 2 2 2 2 2 2 2 2 2 2 0 0 2 2 2 2 2 2 2 2 2 2 2 2 2 2 2 2 2 2 2 2 2 2 0 0 2 2 2 2 2 2 2 2 2 2 1 2 1 2 2 2 2 2 2 2 2 2 2 2 2 2 2 2 2 2 2 2 2 2 1 2 1 2 2 2 1 2 2 2 2 2 2 2 2 2 2 2 2 2 1 1 2 2 0 0 1 1 2 2 0 0 2 2 0 0 2 2 2 2 2 2 2 2 2 2 2 2 2 2 2 2 2 2 2 2 2 2 1 2 1 1 1 2 0 0 2 2 2 2 2 2 2 2 2 2 1 2 2 2 2 2 1 1 2 2 2 2 2 2 2 2 1 2 2 2 2 2 2 2 1 2 2 2 2 2 0 0 2 2 2 2 2 2 2 2 0 0 2 2 2 2 2 2 0 0 1 2 2 2 2 2 1 2 2 2 2 2 2 2 2 2 2 2 2 2 2 2 2 2 2 2 2 2 0 0 2 2 1 2 2 2 2 2 1 2 2 2 2 2 1 2 2 2 2 2 1 1 2 2 2 2 2 2 2 2 0 0 2 2 2 2 0 0 2 2 2 2 2 2 2 2 2 2 2 2 2 2 2 2 2 2 2 2 2 2 2 2 2 2 2 2 2 2 2 2 2 2 0 0 2 2 2 2 2 2 2 2 1 2 2 2 2 2 2 2 2 2 2 2 2 2 1 2 2 2 2 2 2 2 2 2 2 2 2 2 2 2 2 2 2 2 2 2 2 2 2 2 2 2 2 2 2 2 2 2 2 2 2 2 2 2 0 0 2 2 2 2 2 2 1 2 2 2 2 2 2 2 2 2 2 2 2 2 0 0 2 2 2 2 2 2 2 2 2 2 2 2 2 2 2 2 2 2 1 2 2 2 1 2 2 2 2 2 2 2 2 2 2 2 2 2 1 2 2 2 2 2 2 2 2 2 2 2 1 2 2 2 2 2 0 0 2 2 1 2 2 2 1 2 1 2 2 2 1 2 2 2 2 2 2 2 0 0 0 0 2 2 2 2 2 2 0 0 2 2 2 2 2 2 0 0 1 1 2 2 0 0 2 2 1 1 2 2 2 2 0 0 2 2 2 2 1 2 2 2 0 0 2 2 2 2 2 2 2 2 2 2 2 2 2 2 2 2 2 2 1 2 2 2 2 2 2 2 2 2 0 0 0 0 2 2 1 2 0 0 2 2 2 2 1 2 2 2 1 1 0 0 2 2 2 2 1 1 2 2 2 2 1 1 0 0 2 2 2 2 2 2 2 2 2 2 1 2 2 2 1 1 2 2 2 2 2 2 2 2 0 0 2 2 2 2 2 2 2 2 2 2 2 2 2 2 1 2 0 0 2 2 2 2 2 2 2 2 1 2 2 2 2 2 2 2 2 2 2 2 2 2 2 2 2 2 2 2 2 2 2 2 2 2 2 2 2 2 2 2 1 1 2 2 2 2 2 2 2 2 2 2 2 2 2 2 2 2 2 2 2 2 2 2 2 2 2 2 2 2 2 2 2 2 0 0 2 2 2 2 2 2 2 2 2 2 2 2 2 2 1 2 2 2 2 2 2 2 2 2 2 2 2 2 2 2 2 2 1 2 2 2 2 2 2 2 0 0 2 2 2 2 2 2 1 2 2 2 2 2 2 2 2 2 1 2 2 2 2 2 1 1 2 2 2 2 2 2 2 2 0 0 2 2 2 2 2 2 2 2 2 2 0 0 2 2 1 2 1 2 2 2 1 2 2 2 0 0 2 2 2 2 0 0 2 2 2 2 2 2 2 2 2 2 2 2 2 2 2 2 2 2 2 2 2 2 2 2 2 2 1 2 2 2 2 2 1 2 2 2 2 2 2 2 2 2 2 2 1 1 1 1 2 2 2 2 2 2 0 0 2 2 2 2 2 2 2 2 2 2 2 2 0 0 2 2 2 2 1 2 2 2 2 2 2 2 1 1 2 2 2 2 2 2 2 2 2 2 2 2 2 2 2 2 0 0 0 0 2 2 1 2 1 1 0 0 1 2 1 2 0 0 2 2 2 2 1 2 0 0 2 2 1 2 2 2 2 2 2 2 2 2 2 2 2 2 1 1 2 2 2 2 2 2 2 2 2 2 2 2 0 0 2 2 2 2 0 0 2 2 2 2 2 2 2 2 2 2 2 2 2 2 2 2 2 2 2 2 2 2 2 2 2 2 1 2 1 2 2 2 1 2 2 2 2 2 2 2 2 2 2 2 1 2 0 0 2 2 2 2 1 2 1 2 2 2 2 2 2 2 1 2 2 2 2 2 2 2 1 2 2 2 2 2 2 2 2 2 0 0 1 2 1 2 1 2 1 2 2 2 2 2 2 2 2 2 1 2 1 1 2 2 2 2 2 2 2 2 2 2 2 2 1 2 2 2 2 2 2 2 1 2 1 2 1 2 2 2 2 2 2 2 2 2 2 2 2 2 2 2 2 2 2 2 2 2 1 2 2 2 2 2 2 2 2 2 0 0 0 0 2 2 2 2 2 2 2 2 2 2 2 2 2 2 2 2 1 2 1 2 2 2 1 2 2 2 2 2 1 1 2 2 2 2 2 2 2 2 2 2 1 2 1 2 2 2 2 2 2 2 0 0 0 0 1 1 2 2 0 0 1 2 2 2 2 2 2 2 1 2 2 2 2 2 0 0 1 2 2 2 2 2 2 2 2 2 2 2 2 2 2 2 2 2 1 1 2 2 2 2 2 2 1 2 2 2 2 2 2 2 2 2 2 2 2 2 1 2 2 2 2 2 2 2 2 2 2 2 0 0 1 2 1 2 2 2 2 2 1 1 2 2 2 2 2 2 2 2 2 2 2 2 2 2 2 2 2 2 2 2 1 2 1 1 2 2 2 2 2 2 0 0 2 2 2 2 2 2 2 2 1 2 2 2 2 2 2 2 2 2 2 2 2 2 0 0 0 0 2 2 2 2 2 2 2 2 2 2 1 2 1 2 1 2 2 2 2 2 2 2 2 2 0 0 2 2 2 2 2 2 2 2 2 2 1 2 1 2 0 0 2 2 1 1 2 2 0 0 2 2 0 0 2 2 0 0 1 2 2 2 0 0 2 2 2 2 2 2 2 2 0 0 2 2 2 2 2 2 2 2 2 2 2 2 2 2 1 2 2 2 2 2 2 2 2 2 2 2 2 2 2 2 2 2 2 2 2 2 1 2 0 0 2 2 2 2 0 0 1 1 2 2 2 2 2 2 2 2 2 2 0 0 1 2 0 0 1 2 2 2 2 2 2 2 2 2 0 0 2 2 2 2 2 2 2 2 0 0 2 2 1 2 2 2 2 2 2 2 2 2 0 0 0 0 2 2 1 2 1 2 2 2 0 0 2 2 2 2 2 2 2 2 2 2 2 2 0 0 0 0 2 2 0 0 2 2 2 2 1 2 2 2 2 2 2 2 2 2 2 2 2 2 2 2 1 2 2 2 2 2 2 2 2 2 0 0 0 0 2 2 2 2 2 2 2 2 2 2 2 2 2 2 1 2 2 2 0 0 2 2 2 2 2 2 1 2 2 2 2 2 2 2 1 2 0 0 0 0 2 2 1 2 1 2 2 2 1 2 2 2 2 2 2 2 0 0 0 0 1 2 2 2 2 2 0 0 2 2 2 2 2 2 2 2 2 2 2 2 2 2 0 0 1 1 0 0 1 2 2 2 2 2 0 0 0 0 2 2 2 2 2 2 2 2 2 2 0 0 2 2 0 0 0 0 1 2 2 2 2 2 0 0 2 2 0 0 2 2 2 2 2 2 1 2 2 2 2 2 2 2 2 2 2 2 2 2 2 2 2 2 2 2 1 2 2 2 1 2 2 2 2 2 0 0 2 2 2 2 2 2 2 2 2 2 1 2 2 2 0 0 2 2 0 0 2 2 2 2 0 0 0 0 2 2 1 2 0 0 2 2 2 2 0 0 2 2 0 0 2 2 2 2 2 2 2 2 0 0 2 2 2 2 1 2 2 2 1 2 2 2 2 2 2 2 2 2 1 2 1 1 2 2 1 2 2 2 0 0 2 2 1 2 1 2 1 2 2 2 2 2 1 2 0 0 1 1 0 0 1 2 2 2 2 2 2 2 1 2 2 2 2 2 0 0 2 2 2 2 2 2 1 2 2 2 2 2 2 2 2 2 2 2 2 2 2 2 2 2 0 0 0 0 1 2 2 2 2 2 0 0 2 2 2 2 2 2 1 1 2 2 1 2 2 2 0 0 2 2 2 2 2 2 2 2 2 2 1 2 2 2 2 2 2 2 2 2 2 2 1 2 0 0 0 0 2 2 2 2 2 2 2 2 2 2 2 2 1 1 2 2 1 2 2 2 1 2 2 2 0 0 0 0 2 2 2 2 0 0 2 2 2 2 2 2 2 2 2 2 2 2 2 2 2 2 2 2 2 2 1 1 1 2 0 0 0 0 0 0 2 2 2 2 2 2 2 2 2 2 2 2 2 2 1 2 1 2 2 2 2 2 2 2 2 2 2 2 2 2 2 2 2 2 2 2 2 2 2 2 2 2 2 2 2 2 2 2 2 2 2 2 2 2 2 2 2 2 2 2 1 1 0 0 0 0 2 2 1 2 0 0 1 1 2 2 2 2 2 2 2 2 2 2 2 2 2 2 2 2 2 2 2 2 0 0 2 2 2 2 2 2 2 2 2 2 0 0 2 2 2 2 1 2 2 2 1 2 2 2 0 0 2 2 2 2 2 2 2 2 2 2 2 2 2 2 0 0 0 0 1 2 2 2 2 2 2 2 2 2 2 2 2 2 2 2 2 2 0 0 2 2 2 2 2 2 0 0 0 0 2 2 2 2 2 2 0 0 2 2 0 0 2 2 2 2 0 0 0 0 1 2 2 2 2 2 2 2 1 2 2 2 2 2 2 2 2 2 2 2 1 2 2 2 2 2 1 2 2 2 2 2 2 2 1 1 2 2 2 2 2 2 1 2 2 2 2 2 2 2 2 2 2 2 2 2 2 2 2 2 2 2 2 2 2 2 0 0 2 2 2 2 2 2 2 2 2 2 2 2 2 2 2 2 2 2 2 2 2 2 1 2 1 2 1 2 2 2 2 2 1 2 2 2 1 2 1 1 1 1 0 0 2 2 2 2 1 2 2 2 1 2 2 2 2 2 2 2 2 2 2 2 1 2 2 2 2 2 2 2 1 2 1 1 2 2 2 2 0 0 1 2 2 2 1 2 2 2 0 0 2 2 2 2 1 2 2 2 2 2 2 2 2 2 1 1 2 2 2 2 0 0 2 2 0 0 0 0 2 2 2 2 0 0 2 2 2 2 2 2 1 2 2 2 2 2 2 2 1 2 2 2 1 2 0 0 1 2 2 2 2 2 2 2 1 2 2 2 2 2 2 2 1 2 1 2 2 2 2 2 2 2 2 2 2 2 2 2 2 2 1 2 2 2 2 2 2 2 1 1 0 0 2 2 2 2 2 2 1 2 2 2 2 2 2 2 2 2 2 2 2 2 2 2 2 2 2 2 2 2 0 0 2 2 2 2 2 2 1 1 0 0 2 2 2 2 2 2 1 1 2 2 2 2 2 2 2 2 2 2 2 2 2 2 1 2 1 2 2 2 1 2 0 0 2 2 2 2 0 0 2 2 2 2 2 2 2 2 0 0 2 2 2 2 2 2 1 2 1 2 2 2 0 0 1 1 2 2 2 2 2 2 2 2 0 0 2 2 2 2 2 2 2 2 2 2 2 2 2 2 0 0 2 2 1 1 1 2 2 2 2 2 2 2 1 2 2 2 2 2 2 2 0 0 2 2 1 2 1 2 1 2 2 2 2 2 2 2 1 2 2 2 1 2 2 2 2 2 1 2 1 2 2 2 0 0 2 2 2 2 2 2 2 2 2 2 2 2 2 2 1 2 2 2 2 2 2 2 2 2 2 2 1 2 1 2 2 2 1 2 2 2 2 2 0 0 1 2 2 2 2 2 0 0 1 2 2 2 1 1 1 2 2 2 2 2 1 2 2 2 2 2 2 2 2 2 1 2 2 2 2 2 2 2 0 0 1 2 2 2 2 2 2 2 0 0 2 2 2 2 2 2 2 2 2 2 2 2 2 2 2 2 2 2 1 2 0 0 2 2 2 2 2 2 2 2 2 2 2 2 0 0 2 2 2 2 2 2 2 2 2 2 1 2 2 2 2 2 2 2 2 2 2 2 2 2 2 2 2 2 1 2 1 2 2 2 0 0 2 2 0 0 0 0 1 2 2 2 2 2 2 2 2 2 2 2 2 2 2 2 0 0 1 2 2 2 2 2 2 2 2 2 2 2 2 2 1 1 2 2 2 2 1 1 2 2 1 2 2 2 2 2 2 2 2 2 0 0 1 1 1 2 0 0 1 2 2 2 2 2 2 2 2 2 2 2 2 2 2 2 2 2 2 2 2 2 2 2 2 2 2 2 1 2 2 2 1 2 1 2 1 2 2 2 2 2 0 0 2 2 2 2 0 0 1 2 2 2 2 2 2 2 2 2 1 2 2 2 1 2 2 2 1 1 1 2 2 2 2 2 0 0 2 2 2 2 0 0 0 0 1 1 1 2 2 2 2 2 2 2 2 2 2 2 2 2 2 2 1 2 2 2 2 2 1 2 0 0 2 2 1 2 2 2 2 2 2 2 2 2 2 2 2 2 0 0 0 0 2 2 2 2 2 2 2 2 0 0 1 2 2 2 2 2 2 2 0 0 2 2 2 2 2 2 2 2 0 0 2 2 2 2 2 2 2 2 0 0 1 2 2 2 0 0 1 1 1 2 2 2 0 0 2 2 2 2 2 2 2 2 1 1 2 2 2 2 0 0 2 2 0 0 2 2 2 2 1 2 0 0 1 2 0 0 2 2 2 2 2 2 2 2 1 2 1 2 2 2 2 2 2 2 2 2 2 2 2 2 1 2 2 2 2 2 1 1 2 2 2 2 1 2 0 0 2 2 1 2 2 2 0 0 2 2 2 2 1 2 1 2 2 2 2 2 0 0 1 2 2 2 2 2 1 2 2 2 2 2 0 0 2 2 2 2 2 2 2 2 2 2 2 2 2 2 2 2 0 0 2 2 2 2 1 2 1 2 2 2 2 2 2 2 0 0 0 0 2 2 2 2 2 2 0 0 2 2 1 1 2 2 1 2 2 2 2 2 2 2 1 2 2 2 2 2 2 2 2 2 2 2 0 0 2 2 1 2 2 2 2 2 2 2 2 2 1 2 1 2 2 2 1 1 1 2 0 0 2 2 0 0 0 0 2 2 2 2 0 0 2 2 2 2 2 2 1 2 2 2 2 2 2 2 2 2 2 2 2 2 0 0 0 0 2 2 2 2 2 2 1 2 2 2 1 1 2 2 2 2 2 2 2 2 1 2 2 2 2 2 2 2 2 2 2 2 2 2 2 2 2 2 2 2 2 2 2 2 2 2 1 2 0 0 2 2 2 2 2 2 0 0 2 2 2 2 2 2 2 2 2 2 0 0 2 2 1 2 1 2 2 2 2 2 0 0 2 2 2 2 2 2 2 2 1 1 0 0 0 0 2 2 2 2 2 2 2 2 2 2 2 2 1 2 2 2 2 2 0 0 2 2 1 2 2 2 2 2 2 2 2 2 2 2 1 2 2 2 2 2 2 2 2 2 1 1 1 2 2 2 2 2 2 2 2 2 1 2 2 2 2 2 1 2 1 2 2 2 2 2 2 2 1 2 2 2 2 2 2 2 2 2 2 2 1 2 2 2 2 2 0 0 2 2 1 1 0 0 2 2 2 2 2 2 2 2 2 2 2 2 2 2 1 2 2 2 0 0 2 2 1 2 2 2 2 2 2 2 2 2 2 2 2 2 1 1 2 2 2 2 2 2 0 0 0 0 2 2 0 0 2 2 2 2 2 2 1 2 2 2 2 2 2 2 1 2 2 2 2 2 2 2 1 2 2 2 0 0 2 2 2 2 0 0 1 2 2 2 1 1 2 2 2 2 1 1 2 2 2 2 1 2 1 1 2 2 2 2 2 2 2 2 0 0 0 0 2 2 2 2 0 0 2 2 2 2 0 0 0 0 2 2 2 2 2 2 2 2 2 2 2 2 2 2 2 2 2 2 2 2 2 2 2 2 2 2 2 2 2 2 2 2 2 2 1 2 1 1 2 2 2 2 2 2 2 2 2 2 1 2 1 1 1 2 2 2 2 2 2 2 2 2 2 2 2 2 1 2 1 2 2 2 2 2 2 2 2 2 2 2 2 2 0 0 1 2 2 2 2 2 2 2 2 2 2 2 2 2 2 2 2 2 2 2 2 2 1 2 1 2 2 2 2 2 2 2 2 2 1 1 1 2 1 1 2 2 2 2 2 2 0 0 2 2 2 2 2 2 2 2 2 2 2 2 0 0 1 2 0 0 1 2 2 2 2 2 2 2 2 2 2 2 2 2 2 2 2 2 2 2 1 2 2 2 2 2 2 2 2 2 2 2 1 2 0 0 1 2 2 2 2 2 2 2 2 2 2 2 0 0 1 2 2 2 2 2 2 2 2 2 2 2 2 2 2 2 2 2 1 2 1 1 2 2 0 0 2 2 2 2 0 0 2 2 2 2 2 2 2 2 0 0 0 0 2 2 1 2 1 1 2 2 2 2 1 1 1 2 2 2 2 2 2 2 2 2 1 2 2 2 2 2 2 2 2 2 2 2 2 2 2 2 1 2 2 2 2 2 2 2 2 2 2 2 2 2 2 2 2 2 2 2 2 2 1 2 1 2 2 2 2 2 0 0 2 2 2 2 1 2 2 2 0 0 0 0 2 2 2 2 1 1 2 2 2 2 2 2 2 2 2 2 2 2 1 1 2 2 2 2 2 2 2 2 2 2 1 2 0 0 2 2 2 2 2 2 1 1 1 2 0 0 1 2 2 2 2 2 1 2 2 2 2 2 2 2 2 2 2 2 0 0 2 2 0 0 2 2 2 2 2 2 2 2 0 0 2 2 2 2 0 0 2 2 2 2 2 2 2 2 2 2 2 2 2 2 2 2 2 2 2 2 2 2 2 2 1 2 2 2 2 2 2 2 1 1 2 2 0 0 2 2 2 2 2 2 2 2 1 2 2 2 2 2 0 0 1 2 2 2 2 2 2 2 1 1 2 2 2 2 2 2 1 1 0 0 1 2 2 2 1 2 2 2 2 2 2 2 2 2 2 2 2 2 2 2 2 2 2 2 2 2 2 2 2 2 2 2 2 2 1 2 0 0 2 2 2 2 2 2 2 2 2 2 2 2 2 2 0 0 1 2 1 1 2 2 2 2 2 2 2 2 1 2 2 2 2 2 2 2 2 2 2 2 2 2 2 2 0 0 1 1 2 2 2 2 2 2 0 0 1 2 1 2 0 0 2 2 2 2 1 2 2 2 2 2 2 2 1 2 2 2 2 2 1 2 1 2 1 2 2 2 2 2 2 2 2 2 2 2 0 0 1 2 2 2 2 2 2 2 1 2 2 2 0 0 2 2 2 2 2 2 2 2 2 2 2 2 2 2 2 2 2 2 0 0 2 2 2 2 2 2 2 2 2 2 2 2 2 2 2 2 1 1 0 0 2 2 2 2 0 0 2 2 2 2 1 2 1 2 2 2 1 2 1 2 2 2 0 0 2 2 2 2 2 2 2 2 2 2 2 2 1 2 0 0 1 2 2 2 2 2 2 2 2 2 1 1 2 2 1 1 2 2 2 2 2 2 2 2 2 2 2 2 2 2 2 2 2 2 2 2 2 2 2 2 1 2 2 2 2 2 2 2 2 2 2 2 1 1 2 2 1 1 2 2 0 0 2 2 1 2 0 0 2 2 2 2 2 2 0 0 2 2 1 2 2 2 2 2 2 2 1 2 2 2 0 0 2 2 2 2 2 2 2 2 1 2 1 2 2 2 1 1 2 2 2 2 2 2 2 2 2 2 1 2 2 2 0 0 2 2 1 1 2 2 2 2 2 2 2 2 1 2 2 2 2 2 2 2 2 2 2 2 2 2 2 2 2 2 0 0 2 2 2 2 2 2 2 2 2 2 1 1 2 2 0 0 2 2 2 2 2 2 2 2 1 2 2 2 2 2 1 2 2 2 2 2 2 2 2 2 2 2 1 2 2 2 2 2 2 2 0 0 2 2 2 2 2 2 2 2 2 2 0 0 0 0 2 2 0 0 1 2 2 2 2 2 1 2 2 2 0 0 2 2 2 2 2 2 1 2 0 0 2 2 2 2 1 1 2 2 2 2 2 2 2 2 2 2 2 2 1 2 0 0 2 2 1 2 2 2 2 2 2 2 2 2 2 2 0 0 1 2 0 0 1 2 2 2 2 2 2 2 1 1 1 2 2 2 0 0 2 2 2 2 2 2 2 2 1 2 2 2 2 2 1 2 2 2 2 2 2 2 0 0 2 2 1 2 2 2 2 2 2 2 2 2 2 2 1 2 2 2 0 0 2 2 2 2 2 2 2 2 2 2 0 0 2 2 2 2 0 0 2 2 2 2 1 2 1 2 2 2 0 0 1 2 0 0 1 1 2 2 1 2 2 2 2 2 2 2 2 2 2 2 0 0 2 2 2 2 2 2 1 2 2 2 2 2 2 2 2 2 1 2 0 0 2 2 2 2 1 2 1 2 0 0 2 2 2 2 1 2 2 2 2 2 2 2 1 2 2 2 2 2 2 2 1 2 2 2 2 2 1 1 0 0 2 2 2 2 2 2 2 2 2 2 2 2 0 0 2 2 2 2 2 2 2 2 2 2 2 2 0 0 1 2 2 2 2 2 2 2 2 2 2 2 2 2 2 2 2 2 2 2 2 2 0 0 0 0 0 0 2 2 2 2 0 0 0 0 2 2 1 2 0 0 2 2 2 2 2 2 2 2 2 2 2 2 1 1 2 2 2 2 2 2 2 2 2 2 2 2 2 2 2 2 2 2 1 2 2 2 1 2 2 2 2 2 2 2 1 2 2 2 2 2 1 2 0 0 2 2 1 2 2 2 2 2 2 2 2 2 2 2 0 0 2 2 2 2 2 2 2 2 2 2 2 2 2 2 2 2 2 2 2 2 1 2 2 2 0 0 2 2 2 2 2 2 1 2 2 2 2 2 2 2 2 2 2 2 2 2 0 0 2 2 2 2 2 2 1 2 2 2 0 0 2 2 0 0 2 2 0 0 2 2 2 2 0 0 1 2 0 0 0 0 2 2 1 2 0 0 2 2 2 2 2 2 2 2 2 2 0 0 1 2 2 2 2 2 2 2 0 0 2 2 2 2 2 2 2 2 1 1 2 2 2 2 1 2 0 0 1 1 2 2 2 2 1 2 2 2 2 2 2 2 0 0 1 2 2 2 2 2 2 2 2 2 2 2 2 2 1 2 0 0 2 2 2 2 0 0 2 2 2 2 2 2 2 2 2 2 2 2 1 1 2 2 2 2 2 2 2 2 2 2 2 2 2 2 2 2 2 2 2 2 2 2 2 2 1 1 2 2 0 0 2 2 1 2 2 2 2 2 2 2 2 2 2 2 2 2 2 2 2 2 2 2 2 2 2 2 0 0 1 2 2 2 2 2 2 2 2 2 2 2 2 2 2 2 1 2 2 2 2 2 2 2 2 2 2 2 2 2 2 2 0 0 2 2 1 2 0 0 2 2 2 2 2 2 0 0 2 2 0 0 2 2 1 2 2 2 2 2 0 0 2 2 2 2 2 2 0 0 2 2 0 0 2 2 2 2 2 2 2 2 2 2 2 2 2 2 2 2 2 2 2 2 1 2 2 2 2 2 1 2 2 2 1 1 2 2 2 2 2 2 2 2 2 2 2 2 2 2 2 2 2 2 1 2 2 2 2 2 2 2 1 2 2 2 1 2 2 2 2 2 2 2 2 2 2 2 2 2 0 0 2 2 2 2 2 2 2 2 2 2 2 2 2 2 2 2 0 0 1 2 2 2 0 0 2 2 2 2 2 2 1 1 1 2 2 2 2 2 2 2 0 0 2 2 2 2 1 2 1 2 2 2 2 2 2 2 1 2 2 2 2 2 1 2 1 2 2 2 2 2 2 2 1 1 2 2 1 2 2 2 2 2 2 2 2 2 2 2 1 2 2 2 1 1 2 2 2 2 0 0 2 2 1 2 2 2 2 2 1 1 1 2 0 0 2 2 2 2 2 2 2 2 2 2 2 2 1 1 2 2 2 2 2 2 2 2 2 2 2 2 2 2 1 2 2 2 2 2 2 2 2 2 1 2 2 2 2 2 2 2 1 2 2 2 1 2 2 2 2 2 0 0 1 1 1 2 2 2 1 2 0 0 0 0 0 0 2 2 2 2 1 2 2 2 2 2 2 2 1 2 2 2 2 2 0 0 0 0 1 1 2 2 2 2 2 2 2 2 1 2 2 2 2 2 2 2 2 2 2 2 1 1 1 2 2 2 1 1 0 0 1 1 2 2 2 2 2 2 2 2 0 0 0 0 1 2 2 2 2 2 2 2 2 2 2 2 1 1 2 2 2 2 2 2 2 2 1 2 2 2 0 0 2 2 2 2 2 2 2 2 2 2 2 2 2 2 2 2 2 2 2 2 2 2 1 2 2 2 1 2 2 2 2 2 0 0 2 2 2 2 2 2 1 1 2 2 2 2 1 1 1 2 2 2 2 2 2 2 2 2 1 2 2 2 2 2 2 2 2 2 0 0 2 2 1 2 2 2 2 2 2 2 1 2 2 2 2 2 2 2 2 2 2 2 1 2 2 2 2 2 2 2 1 2 2 2 2 2 2 2 2 2 2 2 2 2 1 2 0 0 2 2 1 2 0 0 2 2 1 1 2 2 2 2 0 0 2 2 2 2 2 2 1 2 2 2 1 2 0 0 1 2 2 2 1 2 2 2 2 2 2 2 2 2 2 2 1 2 2 2 2 2 2 2 2 2 2 2 1 2 2 2 2 2 1 2 2 2 2 2 2 2 2 2 2 2 0 0 0 0 2 2 1 2 2 2 1 2 2 2 0 0 2 2 2 2 1 2 2 2 1 2 1 2 1 2 2 2 0 0 2 2 2 2 2 2 0 0 2 2 1 2 1 2 1 1 2 2 1 2 2 2 2 2 2 2 1 2 1 1 2 2 1 2 2 2 2 2 1 2 2 2 2 2 2 2 2 2 2 2 2 2 2 2 2 2 1 2 2 2 0 0 2 2 2 2 2 2 2 2 0 0 2 2 0 0 1 2 1 1 2 2 2 2 1 2 2 2 2 2
1 Xil_ama_d_ben_01255 0 0 0 -9 2 2 2 2 0 0 1 2 1 2 1 2 2 2 1 2 2 2 1 2 1 2 2 2 2 2 2 2 1 2 0 0 1 2 1 2 2 2 1 2 2 2 1 2 2 2 2 2 1 2 2 2 0 0 1 2 2 2 2 2 0 0 1 2 2 2 1 2 2 2 2 2 1 2 2 2 2 2 2 2 2 2 2 2 2 2 2 2 1 2 2 2 1 2 1 2 2 2 1 2 1 2 2 2 2 2 2 2 1 2 2 2 2 2 2 2 0 0 2 2 2 2 2 2 2 2 2 2 2 2 1 2 1 2 2 2 2 2 2 2 0 0 2 2 0 0 2 2 0 0 2 2 2 2 2 2 1 2 0 0 2 2 2 2 2 2 2 2 1 2 0 0 1 2 1 2 1 2 2 2 2 2 2 2 2 2 2 2 2 2 2 2 2 2 2 2 0 0 0 0 2 2 2 2 2 2 2 2 2 2 2 2 1 1 2 2 2 2 2 2 0 0 2 2 2 2 2 2 2 2 2 2 0 0 2 2 0 0 1 1 2 2 0 0 2 2 2 2 2 2 2 2 1 2 2 2 2 2 2 2 2 2 2 2 0 0 0 0 2 2 2 2 1 2 2 2 2 2 2 2 1 2 1 2 2 2 2 2 1 2 2 2 2 2 1 2 2 2 2 2 2 2 2 2 2 2 0 0 2 2 2 2 2 2 2 2 2 2 0 0 2 2 0 0 2 2 0 0 0 0 0 0 0 0 2 2 1 2 2 2 2 2 1 2 1 2 2 2 1 2 1 2 2 2 2 2 2 2 2 2 1 2 2 2 2 2 2 2 0 0 2 2 2 2 2 2 2 2 0 0 2 2 2 2 2 2 0 0 2 2 0 0 0 0 2 2 2 2 2 2 2 2 2 2 2 2 0 0 1 2 0 0 1 2 2 2 2 2 2 2 2 2 2 2 2 2 1 1 2 2 2 2 2 2 2 2 1 1 2 2 2 2 1 2 2 2 2 2 2 2 2 2 1 2 2 2 1 2 0 0 2 2 2 2 1 2 2 2 2 2 2 2 2 2 2 2 2 2 1 2 2 2 2 2 2 2 2 2 2 2 2 2 2 2 2 2 2 2 1 1 2 2 2 2 2 2 0 0 2 2 2 2 2 2 2 2 0 0 0 0 0 0 0 0 2 2 2 2 2 2 2 2 1 2 2 2 2 2 1 2 2 2 0 0 2 2 2 2 2 2 2 2 2 2 2 2 2 2 2 2 0 0 1 2 2 2 2 2 2 2 2 2 2 2 0 0 2 2 2 2 0 0 1 2 2 2 2 2 1 2 2 2 2 2 2 2 2 2 2 2 2 2 2 2 2 2 2 2 2 2 2 2 0 0 2 2 0 0 0 0 1 2 0 0 2 2 2 2 2 2 2 2 2 2 2 2 2 2 2 2 2 2 2 2 2 2 1 2 0 0 0 0 2 2 2 2 2 2 0 0 2 2 2 2 2 2 2 2 1 2 2 2 2 2 2 2 2 2 2 2 2 2 2 2 2 2 2 2 2 2 1 1 2 2 2 2 1 1 2 2 2 2 2 2 0 0 1 2 2 2 2 2 0 0 2 2 2 2 1 2 2 2 0 0 2 2 1 1 2 2 0 0 0 0 2 2 1 1 2 2 2 2 2 2 2 2 1 2 2 2 2 2 2 2 2 2 2 2 2 2 2 2 2 2 2 2 1 1 1 1 2 2 0 0 2 2 2 2 0 0 2 2 2 2 1 2 2 2 0 0 1 2 0 0 2 2 2 2 2 2 2 2 2 2 2 2 2 2 2 2 2 2 2 2 1 1 2 2 2 2 2 2 1 2 1 2 2 2 2 2 2 2 0 0 2 2 0 0 0 0 2 2 1 2 2 2 1 2 0 0 0 0 2 2 2 2 2 2 2 2 2 2 2 2 0 0 0 0 2 2 2 2 1 2 2 2 2 2 0 0 2 2 0 0 2 2 2 2 0 0 2 2 2 2 2 2 2 2 1 1 2 2 1 2 2 2 2 2 2 2 2 2 2 2 0 0 1 1 0 0 2 2 2 2 0 0 2 2 0 0 1 2 1 1 2 2 0 0 2 2 2 2 1 1 2 2 2 2 0 0 2 2 2 2 1 2 2 2 2 2 0 0 0 0 2 2 2 2 1 2 2 2 2 2 1 2 2 2 2 2 0 0 2 2 0 0 1 2 2 2 2 2 1 2 2 2 2 2 0 0 2 2 0 0 2 2 2 2 2 2 2 2 2 2 2 2 2 2 2 2 2 2 2 2 2 2 1 2 2 2 2 2 2 2 2 2 0 0 1 2 0 0 2 2 1 2 1 2 0 0 2 2 2 2 2 2 2 2 2 2 2 2 2 2 1 2 0 0 0 0 0 0 2 2 0 0 2 2 0 0 2 2 1 2 1 2 2 2 1 2 1 2 2 2 2 2 2 2 2 2 1 1 0 0 1 2 1 2 2 2 2 2 1 2 1 2 0 0 1 2 0 0 2 2 2 2 2 2 1 2 1 2 2 2 0 0 1 2 2 2 2 2 2 2 0 0 0 0 2 2 2 2 2 2 2 2 2 2 2 2 2 2 0 0 2 2 2 2 0 0 2 2 2 2 2 2 2 2 2 2 2 2 2 2 2 2 1 2 2 2 1 2 2 2 2 2 2 2 1 2 2 2 2 2 2 2 2 2 2 2 2 2 2 2 2 2 2 2 0 0 2 2 2 2 2 2 2 2 2 2 1 2 2 2 2 2 2 2 0 0 0 0 2 2 1 2 1 2 2 2 1 2 1 1 0 0 2 2 0 0 2 2 2 2 0 0 1 2 2 2 2 2 1 2 2 2 2 2 2 2 2 2 2 2 2 2 2 2 2 2 2 2 2 2 2 2 2 2 2 2 2 2 2 2 2 2 2 2 2 2 1 2 2 2 2 2 2 2 2 2 1 2 2 2 2 2 2 2 2 2 2 2 2 2 1 1 2 2 2 2 2 2 2 2 2 2 1 2 0 0 0 0 2 2 2 2 2 2 2 2 2 2 2 2 2 2 2 2 0 0 0 0 0 0 2 2 2 2 2 2 2 2 0 0 2 2 2 2 0 0 0 0 2 2 0 0 1 1 2 2 2 2 2 2 2 2 2 2 2 2 2 2 1 2 2 2 2 2 2 2 0 0 1 2 2 2 2 2 2 2 2 2 2 2 2 2 0 0 2 2 2 2 2 2 2 2 1 2 2 2 2 2 0 0 2 2 2 2 0 0 0 0 2 2 2 2 2 2 2 2 1 2 2 2 0 0 2 2 2 2 0 0 1 2 2 2 2 2 2 2 0 0 2 2 2 2 2 2 1 2 2 2 0 0 2 2 1 2 2 2 2 2 2 2 2 2 2 2 2 2 1 1 2 2 0 0 2 2 0 0 2 2 0 0 2 2 2 2 2 2 2 2 1 1 0 0 2 2 0 0 2 2 2 2 0 0 0 0 0 0 1 2 2 2 2 2 2 2 0 0 2 2 2 2 0 0 2 2 0 0 2 2 1 2 1 1 2 2 1 1 0 0 2 2 2 2 2 2 2 2 2 2 2 2 2 2 2 2 2 2 2 2 0 0 2 2 1 1 2 2 2 2 2 2 2 2 2 2 2 2 2 2 2 2 0 0 2 2 2 2 2 2 2 2 2 2 2 2 2 2 2 2 2 2 1 2 1 2 2 2 1 2 2 2 0 0 2 2 2 2 0 0 2 2 2 2 1 1 2 2 1 2 2 2 2 2 2 2 1 2 0 0 1 2 2 2 2 2 0 0 1 2 2 2 2 2 2 2 2 2 1 2 2 2 2 2 2 2 2 2 2 2 0 0 2 2 2 2 2 2 2 2 2 2 2 2 2 2 0 0 2 2 0 0 1 2 2 2 2 2 2 2 2 2 1 2 1 2 2 2 0 0 2 2 2 2 2 2 2 2 1 1 2 2 2 2 1 2 2 2 2 2 0 0 1 2 0 0 1 2 0 0 1 1 1 2 1 2 2 2 0 0 1 1 2 2 2 2 2 2 2 2 0 0 1 1 1 1 2 2 2 2 1 2 2 2 1 2 2 2 0 0 2 2 2 2 1 1 1 2 2 2 1 2 1 2 0 0 2 2 2 2 2 2 1 2 2 2 2 2 0 0 1 2 2 2 2 2 2 2 2 2 1 1 1 1 2 2 2 2 2 2 2 2 2 2 2 2 2 2 2 2 0 0 1 2 2 2 2 2 2 2 0 0 2 2 2 2 0 0 2 2 1 2 2 2 2 2 2 2 0 0 2 2 2 2 1 2 0 0 2 2 2 2 2 2 1 2 0 0 2 2 2 2 1 2 1 2 1 2 2 2 2 2 2 2 1 2 2 2 2 2 2 2 2 2 1 1 2 2 2 2 2 2 1 2 2 2 2 2 0 0 1 2 1 2 2 2 2 2 2 2 1 2 2 2 0 0 2 2 0 0 0 0 0 0 2 2 2 2 1 2 2 2 0 0 2 2 2 2 2 2 0 0 0 0 1 2 2 2 2 2 2 2 2 2 2 2 2 2 2 2 2 2 1 1 2 2 1 2 2 2 1 2 0 0 2 2 0 0 1 2 2 2 2 2 0 0 2 2 2 2 2 2 2 2 2 2 2 2 1 2 1 2 2 2 1 2 0 0 2 2 2 2 2 2 2 2 0 0 1 2 2 2 2 2 2 2 2 2 2 2 2 2 2 2 1 1 2 2 0 0 1 2 0 0 2 2 1 1 2 2 2 2 2 2 2 2 2 2 2 2 2 2 2 2 2 2 2 2 2 2 2 2 0 0 2 2 2 2 1 1 2 2 2 2 2 2 2 2 2 2 1 2 1 2 1 1 0 0 2 2 0 0 1 2 0 0 0 0 2 2 2 2 0 0 2 2 2 2 2 2 2 2 2 2 0 0 2 2 2 2 1 2 0 0 2 2 0 0 2 2 2 2 2 2 2 2 0 0 2 2 2 2 2 2 1 2 2 2 2 2 1 2 1 1 1 1 2 2 2 2 2 2 2 2 2 2 2 2 2 2 0 0 2 2 2 2 1 1 0 0 2 2 2 2 0 0 0 0 2 2 2 2 2 2 1 2 2 2 2 2 2 2 2 2 2 2 2 2 2 2 2 2 1 2 0 0 2 2 2 2 0 0 0 0 2 2 2 2 2 2 0 0 2 2 2 2 0 0 1 1 2 2 2 2 2 2 2 2 1 1 2 2 0 0 2 2 2 2 0 0 2 2 2 2 0 0 2 2 2 2 2 2 0 0 2 2 0 0 2 2 2 2 2 2 0 0 2 2 1 2 1 2 1 2 2 2 2 2 2 2 2 2 2 2 2 2 2 2 1 2 2 2 2 2 2 2 2 2 2 2 0 0 2 2 2 2 2 2 1 2 0 0 2 2 0 0 1 2 2 2 1 2 2 2 2 2 2 2 0 0 1 1 0 0 2 2 2 2 1 1 2 2 0 0 2 2 2 2 1 1 2 2 1 1 0 0 1 2 1 1 0 0 0 0 2 2 2 2 2 2 2 2 2 2 2 2 2 2 1 1 1 1 0 0 2 2 2 2 2 2 1 2 2 2 2 2 2 2 2 2 2 2 2 2 2 2 2 2 2 2 1 2 2 2 0 0 1 2 0 0 2 2 2 2 0 0 1 2 2 2 2 2 0 0 2 2 0 0 2 2 2 2 2 2 1 2 2 2 2 2 0 0 0 0 1 2 1 2 2 2 2 2 2 2 1 2 2 2 1 2 2 2 2 2 2 2 2 2 2 2 0 0 0 0 2 2 0 0 2 2 2 2 1 2 2 2 0 0 1 2 2 2 2 2 2 2 2 2 2 2 2 2 2 2 2 2 2 2 1 2 1 1 2 2 2 2 2 2 2 2 0 0 2 2 2 2 1 2 2 2 2 2 2 2 2 2 2 2 1 2 2 2 0 0 2 2 1 2 0 0 2 2 2 2 0 0 2 2 2 2 1 1 2 2 0 0 1 2 0 0 2 2 1 1 2 2 0 0 0 0 2 2 0 0 2 2 2 2 2 2 1 2 2 2 2 2 2 2 0 0 2 2 0 0 0 0 2 2 2 2 2 2 2 2 2 2 2 2 2 2 0 0 2 2 0 0 2 2 2 2 2 2 2 2 1 2 2 2 2 2 2 2 2 2 2 2 2 2 2 2 2 2 2 2 2 2 0 0 0 0 1 1 2 2 2 2 2 2 2 2 2 2 2 2 2 2 2 2 1 2 2 2 0 0 0 0 1 2 2 2 2 2 2 2 2 2 2 2 2 2 2 2 2 2 2 2 2 2 2 2 2 2 1 2 2 2 0 0 2 2 2 2 2 2 2 2 2 2 1 2 2 2 2 2 0 0 0 0 2 2 2 2 0 0 2 2 2 2 0 0 2 2 1 2 2 2 2 2 1 2 0 0 2 2 2 2 1 2 0 0 2 2 0 0 2 2 0 0 2 2 2 2 2 2 0 0 2 2 2 2 0 0 0 0 0 0 2 2 2 2 2 2 2 2 2 2 0 0 1 2 2 2 2 2 0 0 2 2 2 2 0 0 2 2 2 2 2 2 2 2 2 2 2 2 1 2 1 1 1 1 2 2 2 2 2 2 1 1 2 2 2 2 2 2 2 2 1 2 2 2 0 0 2 2 1 2 2 2 1 2 1 2 1 2 0 0 2 2 2 2 1 1 0 0 1 2 2 2 1 2 0 0 0 0 2 2 2 2 0 0 0 0 2 2 2 2 2 2 2 2 2 2 2 2 2 2 2 2 2 2 2 2 2 2 0 0 2 2 2 2 1 2 2 2 2 2 0 0 0 0 2 2 0 0 0 0 2 2 0 0 0 0 1 2 2 2 2 2 0 0 0 0 2 2 2 2 2 2 2 2 2 2 0 0 2 2 2 2 2 2 0 0 1 2 2 2 2 2 0 0 2 2 2 2 2 2 1 2 2 2 1 1 0 0 2 2 2 2 2 2 2 2 2 2 2 2 2 2 2 2 2 2 2 2 2 2 2 2 1 2 0 0 1 1 0 0 1 2 1 2 2 2 2 2 2 2 0 0 0 0 2 2 2 2 2 2 0 0 2 2 0 0 2 2 1 2 2 2 2 2 2 2 2 2 2 2 2 2 2 2 2 2 2 2 2 2 2 2 0 0 2 2 0 0 2 2 2 2 1 2 2 2 2 2 2 2 2 2 2 2 2 2 0 0 0 0 2 2 2 2 2 2 2 2 2 2 2 2 0 0 2 2 2 2 0 0 2 2 2 2 2 2 2 2 2 2 2 2 2 2 2 2 2 2 0 0 2 2 0 0 2 2 2 2 2 2 1 1 2 2 0 0 2 2 0 0 2 2 2 2 0 0 0 0 2 2 0 0 2 2 2 2 2 2 2 2 2 2 2 2 2 2 0 0 0 0 1 2 2 2 2 2 2 2 0 0 0 0 2 2 0 0 2 2 2 2 0 0 2 2 2 2 2 2 0 0 2 2 1 2 2 2 2 2 2 2 2 2 2 2 2 2 2 2 2 2 2 2 0 0 0 0 1 2 0 0 2 2 1 1 0 0 2 2 0 0 2 2 1 2 1 1 2 2 2 2 2 2 2 2 0 0 2 2 2 2 2 2 0 0 2 2 1 2 1 1 2 2 1 1 1 1 1 1 2 2 2 2 1 2 1 2 1 2 2 2 2 2 1 2 0 0 2 2 2 2 2 2 0 0 2 2 0 0 2 2 2 2 2 2 2 2 2 2 2 2 2 2 1 2 2 2 1 1 1 2 2 2 1 2 1 2 2 2 2 2 2 2 1 2 2 2 2 2 2 2 2 2 2 2 0 0 2 2 2 2 2 2 2 2 0 0 2 2 2 2 2 2 1 2 2 2 2 2 1 2 1 2 2 2 2 2 1 1 0 0 2 2 2 2 0 0 2 2 2 2 2 2 2 2 2 2 1 2 2 2 1 2 1 2 1 2 2 2 2 2 2 2 2 2 0 0 1 2 2 2 2 2 2 2 2 2 2 2 2 2 2 2 2 2 2 2 1 2 1 2 2 2 1 2 1 2 2 2 2 2 0 0 1 1 2 2 0 0 2 2 2 2 2 2 0 0 2 2 2 2 2 2 1 2 1 2 2 2 2 2 2 2 2 2 1 1 2 2 2 2 1 2 1 2 2 2 2 2 2 2 2 2 2 2 2 2 0 0 0 0 1 2 2 2 2 2 2 2 2 2 2 2 1 2 0 0 1 2 2 2 2 2 1 1 2 2 0 0 2 2 2 2 0 0 2 2 1 1 1 2 2 2 2 2 1 2 2 2 2 2 1 2 2 2 0 0 1 2 2 2 2 2 2 2 2 2 2 2 1 2 2 2 2 2 0 0 1 2 0 0 2 2 2 2 1 2 0 0 1 2 2 2 2 2 2 2 2 2 0 0 2 2 2 2 0 0 0 0 2 2 0 0 2 2 1 2 2 2 1 2 2 2 2 2 2 2 0 0 0 0 2 2 2 2 0 0 2 2 0 0 2 2 2 2 2 2 1 2 2 2 1 2 0 0 0 0 2 2 2 2 2 2 0 0 0 0 2 2 1 2 1 2 0 0 2 2 0 0 2 2 2 2 1 1 1 2 1 1 2 2 0 0 2 2 2 2 0 0 2 2 0 0 2 2 2 2 2 2 2 2 2 2 2 2 2 2 2 2 1 2 2 2 0 0 2 2 0 0 2 2 0 0 2 2 2 2 0 0 2 2 2 2 1 1 1 2 1 1 0 0 2 2 2 2 2 2 2 2 2 2 2 2 2 2 1 2 2 2 2 2 2 2 2 2 2 2 2 2 1 2 2 2 1 1 2 2 2 2 0 0 0 0 2 2 2 2 0 0 1 2 0 0 2 2 2 2 2 2 2 2 2 2 2 2 2 2 2 2 2 2 0 0 2 2 2 2 2 2 2 2 1 1 2 2 1 1 2 2 0 0 2 2 2 2 0 0 1 2 2 2 2 2 2 2 1 2 2 2 2 2 2 2 2 2 1 2 1 2 1 2 2 2 1 2 0 0 0 0 2 2 1 2 2 2 2 2 2 2 1 2 1 2 1 2 1 2 1 2 2 2 2 2 2 2 1 2 2 2 2 2 0 0 2 2 2 2 0 0 2 2 0 0 2 2 0 0 1 2 1 2 1 2 2 2 2 2 2 2 2 2 2 2 2 2 2 2 2 2 2 2 2 2 1 1 2 2 2 2 2 2 2 2 2 2 2 2 2 2 2 2 2 2 1 2 1 2 2 2 1 1 0 0 0 0 2 2 0 0 1 2 2 2 2 2 2 2 1 1 2 2 2 2 2 2 2 2 2 2 2 2 1 2 2 2 0 0 0 0 0 0 2 2 2 2 2 2 2 2 2 2 2 2 2 2 2 2 1 2 0 0 2 2 2 2 0 0 2 2 2 2 2 2 0 0 2 2 2 2 2 2 2 2 0 0 1 2 2 2 0 0 2 2 0 0 0 0 2 2 1 2 2 2 2 2 0 0 2 2 2 2 1 2 2 2 1 2 0 0 2 2 1 2 2 2 1 2 2 2 2 2 2 2 2 2 2 2 2 2 2 2 2 2 2 2 2 2 0 0 2 2 2 2 2 2 2 2 2 2 2 2 2 2 2 2 1 2 2 2 2 2 2 2 1 1 0 0 2 2 2 2 2 2 1 2 1 2 2 2 2 2 2 2 1 2 2 2 2 2 2 2 2 2 2 2 2 2 0 0 2 2 2 2 1 2 2 2 1 2 2 2 2 2 0 0 2 2 2 2 2 2 0 0 2 2 0 0 2 2 0 0 2 2 0 0 1 2 2 2 2 2 2 2 2 2 1 2 1 2 1 2 1 2 2 2 2 2 2 2 2 2 0 0 1 2 0 0 0 0 1 2 2 2 2 2 1 2 1 2 2 2 0 0 2 2 1 1 2 2 2 2 1 2 2 2 0 0 1 2 2 2 2 2 2 2 2 2 2 2 2 2 0 0 2 2 2 2 1 2 0 0 2 2 2 2 2 2 0 0 2 2 2 2 0 0 2 2 2 2 2 2 1 1 2 2 2 2 2 2 2 2 2 2 2 2 2 2 2 2 2 2 1 2 2 2 0 0 1 1 2 2 2 2 2 2 0 0 2 2 2 2 2 2 0 0 2 2 2 2 1 2 1 1 2 2 2 2 2 2 2 2 0 0 1 1 2 2 1 2 1 2 2 2 0 0 2 2 2 2 2 2 2 2 2 2 2 2 2 2 0 0 0 0 0 0 2 2 0 0 2 2 2 2 2 2 2 2 2 2 2 2 2 2 2 2 0 0 0 0 2 2 2 2 2 2 0 0 2 2 0 0 2 2 1 2 1 2 2 2 0 0 0 0 0 0 1 1 1 1 1 1 2 2 2 2 1 1 1 2 0 0 1 2 2 2 2 2 0 0 2 2 0 0 0 0 2 2 2 2 2 2 2 2 2 2 0 0 2 2 1 1 2 2 2 2 0 0 2 2 0 0 0 0 2 2 2 2 0 0 0 0 1 2 0 0 2 2 2 2 2 2 0 0 2 2 2 2 2 2 2 2 2 2 2 2 2 2 1 2 0 0 0 0 0 0 0 0 2 2 2 2 0 0 2 2 2 2 2 2 0 0 2 2 2 2 2 2 1 1 0 0 0 0 0 0 2 2 2 2 2 2 1 1 0 0 0 0 0 0 2 2 2 2 0 0 2 2 2 2 0 0 2 2 1 2 0 0 1 2 2 2 2 2 2 2 2 2 2 2 0 0 2 2 2 2 2 2 0 0 1 2 0 0 1 2 2 2 2 2 0 0 0 0 2 2 2 2 1 1 1 1 1 1 1 1 1 1 2 2 2 2 2 2 2 2 2 2 2 2 1 2 1 2 2 2 1 2 2 2 2 2 2 2 2 2 2 2 2 2 1 2 2 2 1 1 1 1 1 1 2 2 2 2 1 2 2 2 1 1 2 2 1 1 1 2 2 2 0 0 2 2 2 2 1 2 2 2 1 2 2 2 0 0 2 2 0 0 2 2 2 2 2 2 2 2 2 2 2 2 0 0 2 2 1 2 2 2 2 2 2 2 2 2 2 2 0 0 2 2 1 2 0 0 2 2 1 2 2 2 1 2 2 2 0 0 1 1 2 2 2 2 1 1 0 0 2 2 1 1 2 2 1 1 2 2 2 2 0 0 2 2 2 2 2 2 0 0 2 2 1 2 2 2 1 2 2 2 2 2 1 2 1 2 0 0 0 0 1 1 1 1 2 2 2 2 0 0 2 2 1 1 1 2 1 2 2 2 0 0 1 1 2 2 1 2 2 2 2 2 1 1 2 2 0 0 2 2 0 0 0 0 1 2 2 2 2 2 2 2 2 2 2 2 2 2 2 2 2 2 2 2 1 1 2 2 2 2 2 2 0 0 2 2 2 2 2 2 2 2 0 0 1 1 1 1 2 2 1 1 2 2 2 2 1 2 2 2 2 2 0 0 2 2 2 2 2 2 2 2 2 2 0 0 2 2 2 2 2 2 2 2 2 2 1 1 2 2 2 2 0 0 2 2 0 0 2 2 2 2 1 2 0 0 1 2 2 2 2 2 2 2 2 2 2 2 1 2 2 2 2 2 2 2 1 2 1 2 2 2 2 2 1 2 1 1 1 2 2 2 2 2 2 2 2 2 1 2 2 2 0 0 2 2 0 0 0 0 0 0 2 2 2 2 0 0 2 2 2 2 2 2 0 0 2 2 2 2 2 2 2 2 2 2 2 2 2 2 1 2 0 0 2 2 0 0 2 2 2 2 2 2 1 2 2 2 2 2 0 0 2 2 2 2 2 2 2 2 2 2 2 2 2 2 2 2 2 2 2 2 1 2 2 2 2 2 2 2 2 2 1 1 0 0 2 2 2 2 0 0 0 0 2 2 1 1 2 2 2 2 2 2 0 0 0 0 2 2 0 0 0 0 2 2 2 2 0 0 0 0 2 2 2 2 2 2 2 2 2 2 2 2 2 2 1 2 1 2 2 2 0 0 2 2 2 2 2 2 0 0 1 2 1 1 2 2 2 2 2 2 2 2 1 2 2 2 2 2 2 2 2 2 2 2 0 0 2 2 1 1 2 2 0 0 0 0 2 2 2 2 2 2 0 0 1 2 2 2 2 2 2 2 0 0 0 0 2 2 2 2 1 2 2 2 1 2 2 2 1 2 2 2 0 0 2 2 2 2 2 2 2 2 2 2 2 2 0 0 2 2 0 0 2 2 0 0 2 2 0 0 1 1 0 0 1 2 2 2 2 2 1 2 2 2 1 2 2 2 1 2 0 0 2 2 1 2 0 0 2 2 0 0 2 2 1 1 2 2 2 2 2 2 2 2 0 0 0 0 2 2 0 0 2 2 1 1 1 1 2 2 2 2 0 0 2 2 2 2 2 2 2 2 2 2 0 0 2 2 1 2 1 1 2 2 1 1 0 0 0 0 2 2 2 2 0 0 2 2 1 1 2 2 2 2 2 2 1 1 2 2 1 2 1 2 2 2 1 2 1 2 1 2 2 2 2 2 2 2 0 0 2 2 2 2 2 2 2 2 2 2 2 2 1 2 2 2 2 2 0 0 2 2 2 2 0 0 2 2 2 2 2 2 0 0 0 0 0 0 2 2 2 2 1 2 2 2 2 2 1 1 2 2 2 2 2 2 1 1 2 2 2 2 1 2 2 2 1 1 1 1 1 2 1 2 2 2 2 2 2 2 2 2 2 2 1 2 2 2 2 2 2 2 0 0 0 0 0 0 0 0 1 2 0 0 2 2 2 2 2 2 2 2 2 2 0 0 2 2 2 2 0 0 0 0 2 2 2 2 2 2 2 2 2 2 2 2 2 2 2 2 2 2 2 2 2 2 2 2 0 0 2 2 2 2 2 2 2 2 2 2 2 2 2 2 2 2 2 2 2 2 0 0 2 2 1 2 2 2 2 2 0 0 1 1 2 2 2 2 2 2 2 2 0 0 1 1 2 2 2 2 1 2 2 2 1 2 0 0 1 2 1 2 2 2 1 2 2 2 1 2 1 1 2 2 2 2 1 2 1 1 2 2 0 0 1 2 1 2 2 2 0 0 1 1 1 1 2 2 2 2 2 2 2 2 1 1 2 2 0 0 2 2 2 2 2 2 2 2 2 2 2 2 0 0 2 2 2 2 1 2 2 2 2 2 0 0 0 0 1 1 2 2 2 2 2 2 0 0 2 2 0 0 1 2 1 2 2 2 1 2 2 2 1 2 2 2 2 2 0 0 0 0 1 1 1 1 2 2 2 2 2 2 2 2 1 1 2 2 2 2 0 0 2 2 0 0 2 2 2 2 2 2 2 2 2 2 1 2 0 0 2 2 1 2 2 2 0 0 1 2 2 2 2 2 2 2 0 0 2 2 0 0 1 2 2 2 2 2 1 1 2 2 2 2 2 2 2 2 0 0 2 2 1 1 2 2 0 0 1 1 1 2 0 0 2 2 2 2 0 0 0 0 2 2 2 2 2 2 2 2 0 0 2 2 1 2 2 2 1 1 2 2 2 2 0 0 2 2 2 2 2 2 2 2 2 2 2 2 2 2 2 2 1 2 2 2 2 2 0 0 0 0 1 2 0 0 2 2 2 2 0 0 2 2 2 2 2 2 2 2 1 1 2 2 1 1 2 2 2 2 2 2 2 2 2 2 2 2 2 2 2 2 2 2 0 0 2 2 2 2 0 0 2 2 2 2 0 0 2 2 2 2 2 2 2 2 1 2 2 2 2 2 1 1 2 2 2 2 2 2 0 0 2 2 2 2 2 2 1 1 2 2 0 0 0 0 2 2 2 2 2 2 2 2 2 2 2 2 2 2 0 0 1 2 1 2 2 2 1 2 2 2 2 2 0 0 2 2 2 2 2 2 2 2 0 0 1 2 0 0 1 2 2 2 2 2 2 2 2 2 0 0 2 2 2 2 2 2 2 2 2 2 1 2 2 2 2 2 2 2 1 1 1 1 2 2 2 2 2 2 2 2 2 2 1 2 2 2 1 2 2 2 2 2 2 2 2 2 1 2 2 2 2 2 2 2 2 2 1 1 2 2 2 2 1 2 2 2 2 2 2 2 2 2 0 0 2 2 1 1 2 2 1 2 0 0 0 0 2 2 2 2 2 2 2 2 1 2 2 2 2 2 2 2 2 2 0 0 2 2 2 2 2 2 2 2 0 0 1 2 2 2 2 2 2 2 1 2 0 0 2 2 1 2 2 2 2 2 2 2 2 2 2 2 2 2 1 2 2 2 1 2 2 2 2 2 1 2 0 0 2 2 2 2 0 0 2 2 1 2 0 0 1 2 1 2 0 0 1 2 2 2 0 0 2 2 2 2 1 2 2 2 2 2 1 2 2 2 1 2 0 0 2 2 2 2 2 2 1 2 1 2 2 2 2 2 2 2 2 2 2 2 2 2 1 2 1 2 1 2 2 2 2 2 1 2 2 2 0 0 2 2 2 2 2 2 2 2 0 0 0 0 2 2 2 2 2 2 0 0 2 2 2 2 2 2 1 2 2 2 1 2 0 0 2 2 0 0 1 2 2 2 0 0 2 2 2 2 2 2 1 2 2 2 2 2 2 2 2 2 2 2 1 2 0 0 2 2 2 2 0 0 1 2 2 2 2 2 1 1 2 2 0 0 1 2 2 2 2 2 0 0 2 2 0 0 2 2 0 0 2 2 0 0 1 2 2 2 2 2 1 2 2 2 0 0 1 2 2 2 2 2 0 0 2 2 2 2 2 2 1 2 0 0 2 2 2 2 0 0 1 2 2 2 0 0 1 2 2 2 0 0 0 0 2 2 2 2 2 2 0 0 2 2 0 0 2 2 2 2 2 2 0 0 2 2 0 0 2 2 2 2 2 2 2 2 2 2 2 2 2 2 1 2 1 2 1 2 2 2 1 2 2 2 2 2 1 2 0 0 2 2 2 2 2 2 1 2 2 2 2 2 0 0 2 2 1 2 1 2 2 2 1 2 1 1 2 2 2 2 2 2 2 2 0 0 2 2 2 2 0 0 0 0 2 2 2 2 1 1 1 1 2 2 2 2 0 0 1 2 2 2 2 2 1 2 2 2 2 2 2 2 2 2 1 2 1 2 2 2 2 2 0 0 0 0 2 2 2 2 1 1 0 0 2 2 1 2 2 2 2 2 2 2 2 2 2 2 2 2 2 2 1 1 2 2 2 2 2 2 0 0 2 2 1 2 2 2 2 2 2 2 2 2 2 2 2 2 1 2 0 0 2 2 0 0 0 0 2 2 0 0 0 0 1 2 0 0 2 2 1 2 1 2 1 1 2 2 1 2 1 1 2 2 2 2 2 2 2 2 2 2 2 2 2 2 2 2 2 2 2 2 1 2 2 2 2 2 1 2 2 2 2 2 1 1 2 2 2 2 0 0 2 2 2 2 2 2 2 2 2 2 2 2 2 2 1 2 2 2 1 2 2 2 1 2 2 2 0 0 2 2 2 2 1 2 2 2 2 2 1 2 2 2 2 2 1 1 2 2 1 1 2 2 2 2 2 2 2 2 2 2 2 2 0 0 2 2 2 2 2 2 1 1 0 0 1 2 0 0 1 1 0 0 2 2 2 2 2 2 2 2 2 2 0 0 2 2 2 2 2 2 2 2 0 0 1 2 2 2 0 0 2 2 0 0 2 2 1 1 1 1 2 2 0 0 0 0 2 2 2 2 1 1 0 0 2 2 2 2 2 2 2 2 2 2 0 0 2 2 1 1 2 2 2 2 2 2 0 0 2 2 2 2 1 2 2 2 2 2 2 2 2 2 2 2 2 2 2 2 2 2 2 2 2 2 2 2 2 2 2 2 2 2 0 0 2 2 2 2 0 0 2 2 2 2 2 2 2 2 2 2 0 0 0 0 0 0 2 2 2 2 2 2 2 2 2 2 2 2 2 2 2 2 1 1 2 2 2 2 0 0 2 2 0 0 2 2 2 2 2 2 2 2 0 0 0 0 2 2 1 2 1 2 2 2 1 1 2 2 2 2 0 0 0 0 1 2 1 1 2 2 1 2 1 2 0 0 2 2 2 2 0 0 0 0 2 2 2 2 2 2 1 2 2 2 2 2 2 2 2 2 2 2 2 2 1 2 1 2 2 2 0 0 1 2 2 2 2 2 1 2 2 2 2 2 2 2 1 2 0 0 0 0 2 2 2 2 0 0 2 2 2 2 2 2 1 2 0 0 2 2 2 2 2 2 2 2 0 0 1 2 0 0 2 2 2 2 0 0 2 2 2 2 2 2 2 2 0 0 2 2 0 0 2 2 2 2 0 0 2 2 0 0 2 2 2 2 2 2 0 0 2 2 2 2 2 2 1 1 2 2 2 2 2 2 1 2 1 2 1 2 1 2 0 0 2 2 0 0 0 0 2 2 0 0 2 2 1 2 0 0 2 2 1 2 2 2 2 2 0 0 2 2 0 0 0 0 2 2 1 2 2 2 2 2 2 2 2 2 2 2 0 0 1 2 0 0 1 1 2 2 1 2 1 2 2 2 2 2 0 0 2 2 1 2 1 2 0 0 2 2 2 2 2 2 2 2 2 2 0 0 2 2 2 2 2 2 2 2 1 2 0 0 0 0 2 2 2 2 1 2 0 0 0 0 2 2 2 2 2 2 2 2 2 2 2 2 2 2 0 0 2 2 2 2 1 2 2 2 1 2 2 2 2 2 2 2 2 2 1 2 2 2 2 2 1 2 2 2 2 2 2 2 0 0 2 2 1 2 0 0 1 1 0 0 2 2 2 2 0 0 2 2 2 2 1 1 2 2 1 2 1 2 2 2 2 2 2 2 2 2 2 2 2 2 2 2 1 2 2 2 2 2 2 2 2 2 2 2 2 2 0 0 1 2 0 0 0 0 2 2 2 2 0 0 0 0 2 2 0 0 0 0 0 0 0 0 2 2 2 2 2 2 0 0 2 2 2 2 2 2 2 2 1 2 0 0 2 2 0 0 2 2 2 2 2 2 2 2 0 0 2 2 2 2 2 2 0 0 2 2 0 0 0 0 2 2 2 2 2 2 2 2 2 2 0 0 2 2 0 0 2 2 2 2 0 0 2 2 2 2 1 2 2 2 2 2 2 2 1 2 0 0 1 2 2 2 2 2 2 2 2 2 0 0 2 2 2 2 2 2 1 1 0 0 0 0 1 2 0 0 1 2 2 2 1 2 2 2 2 2 2 2 2 2 2 2 1 1 2 2 2 2 2 2 2 2 2 2 2 2 2 2 0 0 2 2 0 0 2 2 2 2 2 2 0 0 1 1 2 2 2 2 1 2 2 2 2 2 0 0 2 2 1 2 0 0 2 2 2 2 2 2 2 2 2 2 0 0 1 2 1 2 1 2 2 2 2 2 1 1 2 2 2 2 1 2 0 0 2 2 2 2 2 2 1 2 2 2 2 2 2 2 2 2 0 0 0 0 0 0 2 2 2 2 0 0 1 1 2 2 0 0 2 2 2 2 1 2 0 0 2 2 2 2 2 2 1 2 2 2 1 1 1 2 1 2 2 2 2 2 2 2 0 0 1 1 2 2 2 2 2 2 2 2 0 0 0 0 1 1 0 0 2 2 2 2 2 2 1 2 2 2 1 1 2 2 2 2 1 2 2 2 2 2 2 2 1 2 2 2 0 0 2 2 2 2 1 1 1 2 2 2 2 2 2 2 1 2 2 2 2 2 2 2 2 2 0 0 2 2 2 2 1 2 0 0 2 2 1 2 2 2 2 2 2 2 2 2 2 2 2 2 2 2 2 2 2 2 2 2 2 2 2 2 2 2 2 2 2 2 2 2 2 2 2 2 1 2 2 2 2 2 2 2 0 0 2 2 0 0 2 2 2 2 2 2 2 2 2 2 2 2 0 0 2 2 2 2 1 1 2 2 0 0 2 2 2 2 1 2 1 2 2 2 2 2 2 2 1 1 1 2 2 2 0 0 2 2 1 2 0 0 2 2 2 2 2 2 2 2 2 2 2 2 0 0 0 0 2 2 1 2 0 0 2 2 2 2 2 2 0 0 2 2 2 2 0 0 1 2 0 0 1 2 1 2 1 2 2 2 1 2 0 0 2 2 2 2 2 2 2 2 0 0 2 2 2 2 2 2 2 2 0 0 1 1 2 2 2 2 0 0 2 2 2 2 0 0 2 2 0 0 2 2 2 2 2 2 2 2 2 2 1 1 0 0 2 2 2 2 1 2 1 2 0 0 1 1 2 2 2 2 2 2 2 2 0 0 2 2 2 2 2 2 2 2 2 2 2 2 2 2 1 2 2 2 1 2 2 2 0 0 2 2 2 2 2 2 2 2 2 2 2 2 2 2 1 2 0 0 2 2 1 1 2 2 2 2 2 2 2 2 0 0 0 0 1 2 1 2 1 2 2 2 0 0 1 2 2 2 2 2 0 0 2 2 2 2 0 0 1 1 2 2 2 2 2 2 2 2 2 2 2 2 2 2 2 2 2 2 0 0 2 2 2 2 2 2 2 2 1 1 2 2 2 2 2 2 2 2 2 2 1 2 2 2 2 2 2 2 2 2 2 2 2 2 2 2 1 2 0 0 1 2 0 0 0 0 2 2 2 2 2 2 2 2 2 2 0 0 0 0 2 2 2 2 2 2 1 2 2 2 2 2 2 2 2 2 1 2 0 0 1 2 0 0 2 2 2 2 0 0 2 2 2 2 2 2 2 2 1 2 2 2 2 2 2 2 1 2 2 2 2 2 1 2 2 2 0 0 0 0 2 2 2 2 2 2 2 2 1 2 2 2 2 2 2 2 1 2 2 2 2 2 2 2 2 2 2 2 2 2 2 2 2 2 2 2 2 2 0 0 1 2 2 2 2 2 2 2 0 0 1 2 2 2 2 2 2 2 0 0 1 2 2 2 2 2 2 2 2 2 2 2 2 2 1 2 2 2 2 2 0 0 2 2 0 0 2 2 0 0 1 2 2 2 1 2 1 2 2 2 2 2 2 2 2 2 2 2 2 2 0 0 1 2 2 2 2 2 0 0 2 2 2 2 2 2 2 2 1 2 2 2 2 2 2 2 2 2 2 2 2 2 1 2 2 2 0 0 2 2 2 2 2 2 2 2 2 2 1 1 2 2 2 2 2 2 2 2 1 2 1 2 1 2 2 2 2 2 2 2 2 2 2 2 2 2 2 2 2 2 2 2 2 2 2 2 0 0 0 0 1 2 2 2 1 1 0 0 2 2 2 2 2 2 0 0 2 2 2 2 2 2 2 2 2 2 1 2 2 2 0 0 2 2 2 2 1 2 2 2 2 2 2 2 2 2 2 2 0 0 2 2 2 2 1 2 1 2 2 2 2 2 1 1 0 0 2 2 2 2 2 2 2 2 2 2 2 2 0 0 0 0 2 2 2 2 2 2 2 2 2 2 2 2 2 2 2 2 1 2 2 2 1 2 0 0 0 0 2 2 2 2 2 2 1 2 2 2 1 2 1 2 2 2 2 2 2 2 2 2 1 1 2 2 2 2 0 0 2 2 0 0 0 0 1 2 0 0 1 2 1 2 2 2 1 2 2 2 0 0 0 0 2 2 1 2 2 2 0 0 0 0 2 2 2 2 2 2 1 2 2 2 0 0 1 2 2 2 0 0 2 2 2 2 1 2 2 2 0 0 1 2 2 2 1 2 0 0 1 2 2 2 2 2 0 0 1 1 2 2 1 2 2 2 2 2 2 2 2 2 0 0 2 2 2 2 0 0 2 2 2 2 2 2 0 0 2 2 2 2 2 2 2 2 1 2 0 0 2 2 2 2 0 0 2 2 2 2 2 2 2 2 2 2 0 0 1 2 2 2 2 2 2 2 1 2 0 0 2 2 0 0 1 2 2 2 1 2 0 0 0 0 2 2 1 2 0 0 0 0 0 0 0 0 1 1 2 2 0 0 2 2 2 2 2 2 0 0 2 2 1 1 2 2 2 2 1 1 2 2 1 1 2 2 2 2 2 2 2 2 1 2 1 2 2 2 2 2 1 2 1 2 2 2 2 2 2 2 2 2 1 2 2 2 0 0 0 0 2 2 2 2 0 0 2 2 0 0 2 2 2 2 2 2 2 2 2 2 2 2 2 2 2 2 0 0 2 2 2 2 1 2 2 2 0 0 2 2 2 2 1 2 1 2 2 2 1 2 0 0 2 2 0 0 2 2 1 2 2 2 2 2 0 0 1 2 1 2 2 2 1 1 2 2 1 2 2 2 2 2 0 0 2 2 1 2 0 0 2 2 2 2 2 2 1 2 2 2 0 0 2 2 2 2 1 2 2 2 2 2 2 2 0 0 2 2 0 0 2 2 2 2 2 2 2 2 2 2 2 2 2 2 1 2 0 0 0 0 1 2 2 2 2 2 1 2 1 2 2 2 2 2 0 0 2 2 2 2 2 2 0 0 2 2 2 2 0 0 2 2 2 2 2 2 0 0 2 2 2 2 0 0 0 0 2 2 1 1 2 2 2 2 1 2 2 2 0 0 0 0 2 2 1 2 1 2 2 2 2 2 2 2 0 0 0 0 0 0 2 2 2 2 2 2 2 2 1 2 2 2 1 2 2 2 0 0 2 2 2 2 2 2 1 2 1 2 1 2 0 0 2 2 2 2 2 2 2 2 2 2 2 2 2 2 2 2 2 2 2 2 2 2 2 2 0 0 2 2 2 2 2 2 2 2 1 2 1 1 0 0 2 2 2 2 0 0 2 2 0 0 1 1 1 1 0 0 2 2 2 2 1 1 0 0 2 2 0 0 2 2 2 2 1 2 2 2 2 2 1 2 2 2 0 0 2 2 0 0 2 2 2 2 1 2 0 0 0 0 2 2 1 2 1 2 0 0 0 0 2 2 2 2 1 2 2 2 0 0 2 2 2 2 1 2 1 2 2 2 1 2 2 2 2 2 0 0 1 2 1 2 2 2 2 2 1 2 0 0 2 2 0 0 1 1 1 2 2 2 2 2 1 1 2 2 2 2 2 2 2 2 2 2 2 2 2 2 2 2 2 2 2 2 2 2 2 2 2 2 2 2 0 0 2 2 2 2 2 2 2 2 2 2 2 2 2 2 2 2 0 0 2 2 1 2 2 2 1 1 2 2 2 2 0 0 0 0 0 0 2 2 2 2 2 2 2 2 0 0 2 2 2 2 2 2 1 2 2 2 2 2 2 2 0 0 2 2 0 0 2 2 2 2 2 2 1 1 2 2 2 2 1 1 2 2 2 2 2 2 0 0 2 2 0 0 0 0 1 2 2 2 2 2 2 2 1 1 1 1 1 1 1 2 2 2 2 2 2 2 2 2 2 2 2 2 0 0 2 2 0 0 2 2 1 2 1 2 2 2 0 0 0 0 1 2 0 0 0 0 2 2 2 2 2 2 2 2 2 2 0 0 2 2 2 2 2 2 2 2 2 2 1 1 2 2 2 2 2 2 2 2 2 2 2 2 2 2 2 2 2 2 2 2 2 2 2 2 2 2 0 0 2 2 0 0 0 0 0 0 0 0 2 2 2 2 2 2 2 2 2 2 2 2 0 0 2 2 0 0 2 2 1 1 2 2 2 2 1 2 0 0 2 2 2 2 1 1 2 2 1 2 0 0 2 2 0 0 2 2 2 2 2 2 0 0 2 2 2 2 1 2 0 0 0 0 1 2 2 2 2 2 2 2 2 2 0 0 0 0 2 2 2 2 2 2 2 2 2 2 2 2 2 2 0 0 1 2 2 2 1 2 2 2 1 2 0 0 1 2 2 2 2 2 2 2 2 2 2 2 2 2 0 0 0 0 1 2 0 0 2 2 1 2 0 0 2 2 1 1 2 2 0 0 2 2 2 2 2 2 1 1 2 2 0 0 2 2 2 2 0 0 2 2 2 2 2 2 2 2 2 2 1 2 2 2 2 2 1 1 1 2 2 2 0 0 0 0 2 2 2 2 2 2 1 2 1 2 2 2 0 0 2 2 0 0 2 2 2 2 2 2 2 2 2 2 2 2 1 1 2 2 2 2 1 2 1 2 1 2 2 2 2 2 2 2 0 0 2 2 2 2 2 2 2 2 2 2 2 2 2 2 1 2 2 2 2 2 2 2 0 0 1 2 1 1 1 2 2 2 2 2 2 2 1 1 2 2 2 2 2 2 2 2 0 0 0 0 0 0 2 2 2 2 0 0 0 0 0 0 2 2 2 2 2 2 2 2 2 2 2 2 2 2 2 2 2 2 2 2 2 2 2 2 2 2 2 2 2 2 2 2 2 2 2 2 2 2 1 2 1 2 2 2 2 2 2 2 0 0 2 2 2 2 2 2 2 2 0 0 0 0 2 2 2 2 1 1 2 2 2 2 1 2 2 2 1 1 2 2 1 2 1 2 0 0 0 0 2 2 1 1 2 2 2 2 2 2 0 0 2 2 0 0 0 0 2 2 2 2 1 2 2 2 0 0 2 2 2 2 0 0 2 2 2 2 2 2 2 2 2 2 2 2 0 0 1 2 2 2 2 2 2 2 1 2 2 2 2 2 2 2 2 2 2 2 1 2 1 2 0 0 1 2 1 2 2 2 2 2 2 2 2 2 0 0 2 2 2 2 1 2 2 2 2 2 2 2 0 0 0 0 1 2 2 2 0 0 2 2 2 2 2 2 2 2 0 0 2 2 1 1 2 2 1 2 2 2 2 2 2 2 2 2 2 2 2 2 2 2 2 2 1 2 2 2 1 2 2 2 2 2 0 0 0 0 1 2 2 2 0 0 2 2 2 2 2 2 1 1 2 2 2 2 2 2 2 2 1 2 2 2 2 2 0 0 2 2 0 0 2 2 2 2 2 2 1 2 1 2 2 2 2 2 2 2 2 2 2 2 2 2 2 2 2 2 0 0 2 2 2 2 1 1 0 0 1 1 2 2 2 2 2 2 1 2 1 2 0 0 2 2 2 2 2 2 2 2 2 2 2 2 2 2 2 2 0 0 1 2 2 2 1 2 2 2 2 2 2 2 2 2 0 0 0 0 1 2 1 2 2 2 0 0 2 2 1 2 2 2 2 2 1 2 0 0 2 2 2 2 2 2 0 0 2 2 2 2 0 0 0 0 2 2 2 2 2 2 0 0 2 2 2 2 1 1 2 2 2 2 2 2 2 2 0 0 1 2 2 2 0 0 1 2 2 2 0 0 0 0 2 2 2 2 0 0 2 2 0 0 2 2 1 2 2 2 1 2 2 2 2 2 0 0 0 0 2 2 0 0 2 2 2 2 2 2 1 2 2 2 1 1 2 2 1 1 2 2 2 2 2 2 2 2 2 2 0 0 1 2 1 2 1 2 2 2 1 2 0 0 2 2 2 2 1 2 2 2 0 0 2 2 2 2 0 0 2 2 0 0 2 2 2 2 2 2 0 0 2 2 1 2 1 2 2 2 2 2 2 2 2 2 1 2 1 2 2 2 2 2 0 0 2 2 2 2 0 0 1 2 1 2 1 2 2 2 2 2 1 1 2 2 2 2 2 2 0 0 2 2 0 0 2 2 2 2 2 2 2 2 1 2 2 2 0 0 2 2 2 2 2 2 2 2 2 2 2 2 2 2 2 2 1 2 2 2 0 0 1 2 2 2 1 2 2 2 2 2 2 2 2 2 2 2 0 0 1 2 2 2 2 2 2 2 1 1 0 0 2 2 2 2 0 0 1 2 2 2 2 2 1 2 2 2 0 0 2 2 1 2 2 2 1 2 2 2 0 0 2 2 1 2 1 1 1 2 0 0 2 2 2 2 2 2 2 2 2 2 2 2 2 2 1 2 2 2 0 0 1 2 1 2 1 2 2 2 2 2 2 2 2 2 2 2 2 2 2 2 2 2 2 2 2 2 2 2 2 2 0 0 2 2 0 0 2 2 0 0 2 2 1 2 1 2 0 0 2 2 2 2 2 2 2 2 2 2 1 1 2 2 2 2 1 2 2 2 2 2 0 0 0 0 2 2 0 0 2 2 2 2 2 2 2 2 2 2 2 2 2 2 2 2 1 1 2 2 1 2 2 2 2 2 2 2 2 2 2 2 2 2 2 2 1 2 2 2 2 2 1 2 1 1 2 2 1 1 1 2 1 1 2 2 0 0 1 2 2 2 2 2 2 2 0 0 1 2 2 2 2 2 2 2 2 2 2 2 1 2 0 0 2 2 2 2 0 0 2 2 0 0 0 0 1 2 1 2 0 0 2 2 2 2 0 0 2 2 0 0 2 2 2 2 0 0 2 2 2 2 2 2 1 2 2 2 1 1 2 2 0 0 0 0 1 2 0 0 1 2 2 2 2 2 1 2 2 2 0 0 2 2 2 2 2 2 2 2 2 2 2 2 0 0 2 2 2 2 2 2 0 0 2 2 2 2 2 2 1 1 2 2 1 1 1 2 0 0 0 0 2 2 2 2 2 2 0 0 0 0 2 2 0 0 0 0 1 2 2 2 1 2 1 2 2 2 0 0 2 2 0 0 1 2 0 0 0 0 0 0 2 2 2 2 1 2 2 2 0 0 2 2 1 2 0 0 2 2 0 0 2 2 2 2 1 2 0 0 1 2 1 2 2 2 1 1 1 1 2 2 2 2 2 2 2 2 2 2 1 2 2 2 2 2 2 2 2 2 1 2 2 2 2 2 2 2 2 2 2 2 2 2 2 2 0 0 2 2 2 2 2 2 2 2 2 2 2 2 2 2 2 2 0 0 2 2 0 0 2 2 2 2 2 2 2 2 2 2 1 2 2 2 2 2 2 2 1 2 2 2 2 2 2 2 1 2 2 2 2 2 1 2 2 2 2 2 1 1 0 0 2 2 0 0 2 2 0 0 1 1 1 2 0 0 2 2 0 0 2 2 2 2 2 2 2 2 2 2 2 2 2 2 2 2 1 1 1 1 2 2 2 2 1 1 1 2 1 2 2 2 2 2 2 2 2 2 2 2 2 2 2 2 2 2 1 2 2 2 2 2 2 2 2 2 2 2 2 2 2 2 2 2 2 2 0 0 1 1 1 1 2 2 2 2 0 0 1 2 2 2 2 2 2 2 0 0 2 2 0 0 2 2 0 0 2 2 2 2 2 2 2 2 1 2 0 0 2 2 1 2 2 2 2 2 2 2 2 2 2 2 2 2 2 2 2 2 2 2 2 2 2 2 2 2 2 2 2 2 2 2 2 2 2 2 0 0 2 2 1 1 2 2 2 2 1 1 2 2 2 2 2 2 2 2 0 0 2 2 2 2 1 1 0 0 1 1 1 1 2 2 0 0 1 1 2 2 2 2 2 2 0 0 2 2 2 2 2 2 2 2 2 2 2 2 1 2 1 1 2 2 2 2 2 2 1 2 2 2 1 2 2 2 1 1 2 2 2 2 1 2 2 2 2 2 0 0 0 0 2 2 2 2 1 1 2 2 2 2 2 2 2 2 2 2 2 2 2 2 1 1 0 0 0 0 2 2 2 2 2 2 2 2 2 2 2 2 2 2 2 2 2 2 2 2 2 2 0 0 2 2 2 2 0 0 0 0 2 2 2 2 2 2 2 2 2 2 0 0 1 2 1 1 2 2 2 2 2 2 0 0 0 0 2 2 2 2 2 2 2 2 0 0 2 2 2 2 1 2 1 2 2 2 2 2 1 2 0 0 2 2 0 0 2 2 2 2 2 2 1 1 0 0 0 0 0 0 1 2 2 2 0 0 2 2 2 2 2 2 1 2 0 0 2 2 2 2 2 2 2 2 2 2 0 0 0 0 2 2 2 2 2 2 1 2 2 2 2 2 1 2 1 1 2 2 2 2 0 0 0 0 0 0 2 2 2 2 0 0 2 2 2 2 0 0 1 1 0 0 0 0 1 2 2 2 2 2 2 2 2 2 2 2 2 2 1 2 2 2 2 2 2 2 0 0 2 2 2 2 2 2 2 2 2 2 1 1 2 2 1 2 1 2 0 0 2 2 0 0 2 2 1 2 0 0 2 2 2 2 0 0 2 2 2 2 0 0 2 2 1 2 1 2 0 0 2 2 0 0 1 2 2 2 1 2 1 2 2 2 0 0 2 2 2 2 0 0 2 2 0 0 1 2 0 0 1 2 1 2 2 2 1 1 2 2 2 2 2 2 2 2 2 2 0 0 1 1 2 2 2 2 2 2 2 2 2 2 2 2 2 2 2 2 2 2 2 2 2 2 2 2 2 2 2 2 2 2 1 2 2 2 2 2 2 2 1 2 2 2 2 2 2 2 2 2 2 2 2 2 1 2 2 2 0 0 0 0 2 2 2 2 2 2 0 0 2 2 2 2 2 2 0 0 2 2 2 2 0 0 2 2 0 0 1 2 0 0 2 2 2 2 2 2 2 2 2 2 2 2 2 2 1 2 2 2 0 0 1 2 2 2 2 2 2 2 0 0 1 1 2 2 2 2 1 2 1 2 2 2 2 2 0 0 1 2 2 2 2 2 0 0 2 2 1 2 2 2 0 0 2 2 2 2 2 2 2 2 2 2 2 2 2 2 1 2 0 0 2 2 0 0 2 2 2 2 2 2 1 2 2 2 2 2 2 2 2 2 1 2 2 2 2 2 2 2 1 1 2 2 2 2 0 0 2 2 0 0 2 2 2 2 2 2 1 1 2 2 2 2 2 2 0 0 2 2 2 2 2 2 2 2 2 2 2 2 2 2 2 2 2 2 2 2 2 2 0 0 0 0 0 0 2 2 2 2 1 2 2 2 2 2 2 2 2 2 2 2 2 2 2 2 2 2 2 2 1 2 2 2 1 1 2 2 0 0 2 2 2 2 0 0 1 2 2 2 1 2 2 2 2 2 1 2 0 0 0 0 2 2 2 2 2 2 0 0 2 2 2 2 2 2 1 1 0 0 2 2 1 2 1 1 0 0 0 0 1 1 2 2 0 0 2 2 1 2 0 0 0 0 2 2 2 2 0 0 2 2 2 2 2 2 2 2 2 2 0 0 0 0 0 0 1 2 2 2 2 2 2 2 2 2 0 0 2 2 0 0 1 2 2 2 2 2 2 2 1 2 1 2 0 0 2 2 2 2 0 0 2 2 2 2 2 2 2 2 2 2 1 2 1 2 2 2 2 2 0 0 2 2 2 2 1 1 2 2 1 2 2 2 2 2 2 2 0 0 1 2 2 2 2 2 2 2 0 0 1 2 1 2 2 2 2 2 0 0 2 2 2 2 2 2 1 2 0 0 2 2 0 0 1 1 1 2 2 2 0 0 2 2 0 0 2 2 2 2 2 2 1 1 2 2 1 2 0 0 0 0 2 2 1 2 2 2 1 2 2 2 2 2 2 2 0 0 1 1 2 2 1 1 2 2 1 2 2 2 2 2 2 2 1 2 0 0 2 2 2 2 2 2 2 2 2 2 2 2 2 2 0 0 1 1 2 2 2 2 2 2 2 2 2 2 2 2 1 1 1 1 2 2 2 2 2 2 0 0 2 2 0 0 2 2 2 2 2 2 0 0 0 0 2 2 2 2 2 2 2 2 2 2 2 2 2 2 2 2 0 0 0 0 0 0 2 2 2 2 1 1 2 2 2 2 2 2 2 2 2 2 0 0 1 2 1 2 2 2 2 2 2 2 0 0 2 2 2 2 2 2 2 2 2 2 1 2 2 2 1 1 2 2 2 2 2 2 2 2 2 2 2 2 2 2 1 2 1 2 2 2 2 2 1 1 2 2 2 2 0 0 2 2 2 2 0 0 2 2 2 2 2 2 2 2 2 2 1 2 0 0 2 2 2 2 0 0 1 2 1 2 0 0 2 2 2 2 1 2 2 2 2 2 2 2 2 2 2 2 2 2 1 2 2 2 0 0 2 2 0 0 2 2 2 2 1 2 2 2 2 2 2 2 2 2 2 2 2 2 1 1 0 0 1 2 2 2 2 2 2 2 2 2 2 2 2 2 2 2 2 2 2 2 2 2 0 0 1 2 2 2 0 0 2 2 0 0 2 2 1 2 2 2 0 0 2 2 0 0 2 2 2 2 2 2 2 2 2 2 1 1 0 0 2 2 2 2 2 2 2 2 1 2 0 0 2 2 2 2 2 2 2 2 0 0 2 2 2 2 2 2 1 2 2 2 2 2 2 2 2 2 1 1 2 2 2 2 2 2 2 2 2 2 2 2 2 2 1 1 0 0 2 2 2 2 2 2 2 2 2 2 2 2 2 2 2 2 2 2 1 2 1 2 1 2 1 2 2 2 2 2 2 2 2 2 2 2 2 2 2 2 0 0 2 2 2 2 2 2 2 2 2 2 2 2 2 2 2 2 2 2 2 2 2 2 2 2 2 2 2 2 2 2 2 2 2 2 2 2 2 2 2 2 2 2 2 2 2 2 2 2 0 0 2 2 0 0 0 0 2 2 2 2 0 0 1 2 2 2 0 0 1 2 2 2 2 2 2 2 2 2 2 2 0 0 2 2 2 2 2 2 2 2 2 2 1 2 2 2 2 2 2 2 2 2 2 2 2 2 2 2 2 2 2 2 2 2 2 2 2 2 1 2 2 2 1 2 2 2 2 2 1 2 2 2 1 2 2 2 2 2 0 0 1 2 2 2 2 2 0 0 2 2 1 1 2 2 2 2 2 2 2 2 2 2 2 2 2 2 1 2 2 2 2 2 0 0 2 2 2 2 2 2 2 2 2 2 2 2 2 2 2 2 1 2 2 2 2 2 1 2 1 2 2 2 0 0 1 1 1 1 1 2 2 2 0 0 2 2 1 2 2 2 2 2 2 2 2 2 1 1 2 2 1 1 2 2 2 2 2 2 2 2 2 2 1 1 2 2 2 2 2 2 0 0 1 2 2 2 2 2 2 2 2 2 2 2 1 2 1 1 0 0 2 2 2 2 2 2 2 2 2 2 1 1 2 2 2 2 2 2 0 0 2 2 2 2 2 2 2 2 0 0 2 2 1 2 2 2 2 2 2 2 2 2 2 2 2 2 1 1 2 2 2 2 0 0 1 2 1 2 2 2 2 2 1 2 0 0 1 2 2 2 2 2 2 2 2 2 2 2 2 2 1 2 2 2 2 2 0 0 2 2 1 2 2 2 0 0 2 2 2 2 1 2 2 2 1 2 0 0 1 1 2 2 1 2 0 0 1 2 2 2 0 0 1 2 0 0 2 2 2 2 2 2 2 2 2 2 2 2 2 2 2 2 2 2 1 2 2 2 0 0 2 2 2 2 2 2 2 2 2 2 0 0 2 2 2 2 1 2 2 2 2 2 1 2 2 2 1 2 1 2 2 2 1 2 2 2 1 2 2 2 2 2 1 2 2 2 1 2 2 2 1 2 0 0 2 2 2 2 2 2 2 2 2 2 2 2 2 2 2 2 0 0 0 0 2 2 2 2 2 2 1 1 2 2 2 2 2 2 0 0 2 2 0 0 2 2 2 2 2 2 2 2 2 2 0 0 1 2 1 2 0 0 2 2 2 2 0 0 2 2 2 2 2 2 2 2 2 2 2 2 2 2 2 2 1 2 2 2 2 2 2 2 2 2 2 2 0 0 2 2 2 2 2 2 2 2 2 2 2 2 0 0 2 2 2 2 0 0 2 2 2 2 2 2 0 0 2 2 2 2 2 2 2 2 1 1 0 0 2 2 2 2 2 2 2 2 2 2 1 1 2 2 0 0 2 2 2 2 1 2 2 2 1 2 2 2 0 0 2 2 1 2 2 2 2 2 2 2 2 2 0 0 1 2 2 2 2 2 2 2 1 2 2 2 1 2 2 2 0 0 1 1 2 2 0 0 1 2 2 2 2 2 0 0 2 2 2 2 0 0 2 2 2 2 2 2 2 2 0 0 0 0 2 2 2 2 2 2 2 2 2 2 1 2 1 2 1 2 0 0 0 0 2 2 0 0 2 2 1 1 2 2 2 2 2 2 2 2 2 2 2 2 1 1 2 2 1 1 0 0 2 2 2 2 2 2 2 2 2 2 0 0 1 2 2 2 1 2 0 0 2 2 1 1 1 1 0 0 2 2 1 1 2 2 0 0 2 2 0 0 2 2 0 0 2 2 2 2 2 2 1 2 1 2 1 1 2 2 1 2 2 2 1 2 1 2 2 2 1 2 2 2 2 2 2 2 2 2 2 2 2 2 1 1 0 0 1 2 2 2 2 2 2 2 2 2 0 0 2 2 2 2 2 2 2 2 2 2 0 0 2 2 0 0 2 2 2 2 2 2 2 2 2 2 2 2 2 2 2 2 2 2 2 2 2 2 2 2 1 2 1 1 2 2 2 2 0 0 2 2 0 0 2 2 2 2 0 0 1 1 2 2 2 2 2 2 2 2 2 2 1 2 1 2 2 2 1 2 2 2 2 2 2 2 2 2 2 2 2 2 2 2 2 2 2 2 2 2 0 0 1 2 2 2 2 2 2 2 2 2 2 2 2 2 0 0 2 2 0 0 2 2 2 2 0 0 2 2 2 2 2 2 2 2 2 2 2 2 0 0 1 2 2 2 2 2 2 2 1 2 0 0 1 2 0 0 2 2 0 0 2 2 2 2 2 2 2 2 2 2 2 2 2 2 2 2 0 0 2 2 2 2 2 2 2 2 1 2 2 2 0 0 1 2 1 2 2 2 1 2 2 2 2 2 2 2 2 2 1 2 2 2 2 2 2 2 2 2 1 1 2 2 2 2 0 0 0 0 1 2 0 0 0 0 0 0 2 2 2 2 2 2 2 2 2 2 1 1 2 2 1 2 2 2 1 2 0 0 2 2 1 2 1 1 2 2 2 2 2 2 2 2 0 0 2 2 2 2 1 2 1 2 2 2 0 0 2 2 2 2 2 2 2 2 2 2 0 0 2 2 2 2 2 2 2 2 1 2 1 2 2 2 2 2 2 2 0 0 0 0 2 2 1 2 0 0 2 2 2 2 2 2 2 2 2 2 2 2 2 2 1 2 1 2 2 2 2 2 1 2 2 2 2 2 2 2 0 0 1 2 2 2 2 2 2 2 0 0 0 0 1 1 2 2 2 2 2 2 2 2 2 2 2 2 2 2 2 2 2 2 2 2 1 1 2 2 1 2 0 0 0 0 1 2 2 2 1 1 2 2 2 2 2 2 2 2 2 2 0 0 2 2 2 2 2 2 1 2 2 2 2 2 2 2 0 0 1 2 2 2 2 2 2 2 2 2 2 2 1 2 0 0 2 2 1 2 2 2 1 2 2 2 0 0 2 2 2 2 2 2 2 2 0 0 2 2 2 2 2 2 2 2 1 2 0 0 2 2 2 2 0 0 2 2 1 1 2 2 2 2 2 2 2 2 0 0 2 2 0 0 0 0 1 2 0 0 2 2 1 2 2 2 2 2 0 0 2 2 2 2 2 2 1 2 2 2 2 2 2 2 2 2 2 2 2 2 0 0 2 2 0 0 2 2 2 2 2 2 1 1 2 2 2 2 2 2 1 2 2 2 1 1 1 1 2 2 2 2 0 0 2 2 2 2 2 2 2 2 2 2 2 2 2 2 2 2 2 2 2 2 2 2 2 2 2 2 2 2 2 2 2 2 2 2 2 2 1 1 0 0 1 2 2 2 2 2 2 2 2 2 2 2 2 2 2 2 1 2 0 0 2 2 2 2 2 2 2 2 2 2 2 2 2 2 2 2 2 2 2 2 0 0 2 2 1 1 2 2 1 2 1 2 2 2 2 2 2 2 1 1 1 2 2 2 2 2 2 2 0 0 2 2 0 0 1 2 1 2 1 2 2 2 2 2 0 0 2 2 2 2 2 2 0 0 2 2 1 2 2 2 0 0 2 2 2 2 2 2 2 2 2 2 2 2 1 2 2 2 1 2 2 2 2 2 2 2 2 2 0 0 2 2 1 1 2 2 2 2 2 2 2 2 1 1 2 2 1 2 0 0 2 2 0 0 2 2 0 0 2 2 2 2 1 2 1 2 2 2 1 1 2 2 1 2 0 0 1 2 2 2 2 2 2 2 2 2 0 0 2 2 2 2 2 2 0 0 2 2 0 0 1 1 2 2 0 0 1 2 2 2 0 0 2 2 0 0 2 2 2 2 0 0 2 2 2 2 2 2 1 2 0 0 0 0 0 0 2 2 2 2 2 2 1 2 0 0 2 2 2 2 0 0 2 2 2 2 2 2 0 0 2 2 2 2 0 0 1 2 2 2 2 2 2 2 2 2 2 2 1 2 2 2 2 2 2 2 2 2 2 2 2 2 1 2 0 0 2 2 2 2 2 2 2 2 2 2 2 2 2 2 2 2 2 2 2 2 1 2 2 2 2 2 2 2 1 1 1 2 2 2 2 2 2 2 2 2 2 2 2 2 1 2 1 2 2 2 2 2 2 2 2 2 2 2 1 2 2 2 0 0 2 2 2 2 2 2 0 0 2 2 2 2 2 2 2 2 0 0 2 2 2 2 0 0 2 2 2 2 2 2 2 2 2 2 2 2 2 2 2 2 2 2 2 2 0 0 2 2 1 1 0 0 1 2 2 2 2 2 2 2 1 2 2 2 0 0 2 2 0 0 0 0 1 2 1 1 2 2 2 2 2 2 2 2 2 2 2 2 2 2 2 2 2 2 2 2 2 2 0 0 2 2 2 2 2 2 0 0 2 2 2 2 2 2 0 0 2 2 1 2 2 2 1 1 2 2 0 0 2 2 2 2 2 2 2 2 2 2 1 2 0 0 0 0 0 0 1 2 2 2 2 2 2 2 2 2 2 2 0 0 2 2 2 2 2 2 2 2 1 2 0 0 2 2 2 2 2 2 2 2 2 2 0 0 0 0 2 2 0 0 2 2 2 2 2 2 0 0 2 2 2 2 2 2 1 1 2 2 2 2 1 2 1 1 2 2 2 2 2 2 2 2 2 2 2 2 2 2 2 2 2 2 2 2 2 2 2 2 2 2 0 0 2 2 0 0 0 0 2 2 0 0 0 0 2 2 2 2 2 2 2 2 2 2 1 2 2 2 0 0 1 2 2 2 2 2 2 2 1 1 0 0 0 0 2 2 1 1 2 2 1 2 2 2 2 2 0 0 2 2 2 2 1 1 2 2 2 2 2 2 2 2 2 2 1 2 2 2 0 0 2 2 1 2 2 2 1 2 2 2 2 2 1 2 2 2 2 2 2 2 2 2 2 2 2 2 2 2 2 2 2 2 2 2 1 1 2 2 2 2 0 0 0 0 2 2 2 2 2 2 0 0 2 2 1 1 2 2 1 1 1 2 2 2 1 2 2 2 1 2 2 2 2 2 1 1 2 2 2 2 2 2 2 2 2 2 1 2 2 2 0 0 0 0 2 2 1 2 1 1 0 0 0 0 2 2 2 2 2 2 2 2 2 2 0 0 2 2 2 2 2 2 2 2 1 2 2 2 1 2 0 0 2 2 2 2 2 2 2 2 2 2 1 2 1 2 2 2 2 2 2 2 0 0 1 1 1 1 1 1 2 2 2 2 2 2 2 2 1 1 2 2 2 2 2 2 0 0 1 2 2 2 2 2 2 2 2 2 2 2 0 0 2 2 0 0 1 1 2 2 2 2 0 0 2 2 2 2 2 2 1 2 2 2 1 2 1 2 2 2 2 2 2 2 1 1 2 2 0 0 0 0 2 2 2 2 0 0 2 2 2 2 2 2 2 2 2 2 1 1 2 2 1 2 0 0 2 2 0 0 2 2 2 2 2 2 1 2 1 2 1 2 0 0 2 2 1 1 2 2 2 2 0 0 0 0 2 2 0 0 1 1 2 2 2 2 2 2 2 2 2 2 2 2 0 0 0 0 0 0 0 0 2 2 2 2 2 2 0 0 2 2 0 0 2 2 2 2 2 2 0 0 2 2 2 2 2 2 2 2 2 2 2 2 0 0 1 2 2 2 1 2 2 2 1 2 1 2 2 2 1 2 2 2 0 0 1 2 2 2 0 0 0 0 2 2 2 2 2 2 2 2 2 2 2 2 2 2 0 0 2 2 2 2 2 2 0 0 2 2 2 2 2 2 1 1 1 1 2 2 2 2 2 2 2 2 2 2 2 2 2 2 0 0 2 2 0 0 2 2 2 2 0 0 2 2 1 2 2 2 2 2 2 2 1 2 1 2 1 2 2 2 0 0 2 2 2 2 1 2 2 2 2 2 2 2 2 2 0 0 2 2 2 2 2 2 1 1 2 2 2 2 2 2 2 2 2 2 1 2 2 2 2 2 1 2 2 2 2 2 2 2 2 2 2 2 2 2 0 0 2 2 1 2 2 2 0 0 2 2 2 2 2 2 1 2 2 2 2 2 0 0 2 2 1 2 1 2 0 0 2 2 2 2 2 2 2 2 2 2 2 2 0 0 2 2 2 2 2 2 0 0 2 2 2 2 0 0 2 2 0 0 2 2 2 2 2 2 0 0 2 2 2 2 2 2 2 2 2 2 1 2 2 2 2 2 2 2 0 0 0 0 2 2 2 2 2 2 0 0 2 2 2 2 0 0 2 2 2 2 2 2 2 2 0 0 2 2 1 2 2 2 2 2 1 1 0 0 2 2 2 2 2 2 1 2 0 0 2 2 2 2 2 2 2 2 2 2 0 0 2 2 1 2 0 0 2 2 2 2 2 2 2 2 0 0 1 2 2 2 2 2 0 0 1 2 2 2 2 2 0 0 2 2 2 2 2 2 2 2 2 2 2 2 1 2 1 2 2 2 2 2 0 0 2 2 2 2 1 2 2 2 2 2 0 0 0 0 1 2 1 2 1 2 0 0 2 2 2 2 2 2 0 0 2 2 1 2 2 2 2 2 2 2 1 2 0 0 2 2 0 0 0 0 0 0 2 2 2 2 2 2 2 2 1 2 0 0 2 2 2 2 2 2 0 0 2 2 1 1 1 1 2 2 1 2 1 2 0 0 2 2 2 2 2 2 2 2 2 2 1 2 1 1 0 0 0 0 2 2 1 2 2 2 2 2 1 1 2 2 0 0 1 2 2 2 2 2 0 0 2 2 2 2 2 2 2 2 0 0 0 0 2 2 2 2 1 1 2 2 0 0 0 0 0 0 1 2 1 1 1 2 2 2 2 2 2 2 2 2 2 2 2 2 2 2 2 2 0 0 2 2 2 2 2 2 2 2 0 0 1 2 1 1 0 0 0 0 2 2 1 2 0 0 0 0 2 2 1 2 2 2 0 0 2 2 2 2 2 2 0 0 2 2 1 2 1 2 1 2 2 2 1 1 2 2 2 2 2 2 2 2 1 2 0 0 2 2 2 2 2 2 2 2 2 2 1 2 2 2 2 2 1 2 2 2 0 0 2 2 2 2 2 2 2 2 2 2 2 2 2 2 2 2 2 2 0 0 1 2 1 2 2 2 2 2 2 2 0 0 2 2 0 0 2 2 2 2 2 2 0 0 2 2 1 2 2 2 2 2 0 0 2 2 2 2 1 2 2 2 2 2 0 0 2 2 1 1 1 1 2 2 2 2 0 0 2 2 2 2 2 2 1 2 2 2 2 2 2 2 2 2 0 0 1 2 2 2 1 2 2 2 0 0 1 1 2 2 2 2 2 2 0 0 1 2 2 2 1 2 2 2 1 2 2 2 2 2 1 1 2 2 2 2 2 2 2 2 2 2 0 0 1 1 2 2 2 2 2 2 2 2 1 2 2 2 0 0 1 2 2 2 2 2 0 0 2 2 2 2 2 2 2 2 2 2 0 0 2 2 2 2 2 2 2 2 1 2 2 2 2 2 2 2 2 2 1 2 2 2 1 2 2 2 1 1 2 2 2 2 2 2 0 0 0 0 2 2 1 2 0 0 2 2 2 2 2 2 2 2 2 2 0 0 2 2 0 0 0 0 1 2 2 2 2 2 2 2 1 2 2 2 0 0 2 2 1 2 1 1 2 2 0 0 2 2 2 2 0 0 2 2 2 2 2 2 2 2 1 1 2 2 2 2 2 2 2 2 2 2 0 0 1 2 0 0 0 0 0 0 2 2 2 2 1 2 1 1 0 0 2 2 1 1 2 2 2 2 2 2 2 2 2 2 0 0 2 2 1 2 2 2 2 2 2 2 2 2 0 0 2 2 2 2 2 2 2 2 2 2 0 0 2 2 1 1 1 1 2 2 2 2 0 0 2 2 1 1 2 2 0 0 2 2 0 0 2 2 0 0 1 2 2 2 2 2 0 0 2 2 2 2 2 2 2 2 2 2 2 2 2 2 0 0 1 2 2 2 1 2 2 2 2 2 2 2 1 2 1 2 0 0 2 2 2 2 2 2 2 2 2 2 0 0 1 2 0 0 2 2 0 0 0 0 0 0 2 2 2 2 2 2 2 2 2 2 2 2 2 2 2 2 2 2 2 2 2 2 0 0 2 2 2 2 2 2 2 2 2 2 2 2 2 2 0 0 0 0 2 2 0 0 1 1 2 2 2 2 2 2 2 2 2 2 1 2 2 2 2 2 2 2 2 2 0 0 2 2 2 2 2 2 0 0 2 2 0 0 2 2 0 0 2 2 2 2 2 2 2 2 2 2 2 2 2 2 2 2 2 2 0 0 2 2 1 2 1 2 1 2 2 2 0 0 2 2 2 2 0 0 0 0 0 0 0 0 2 2 1 2 2 2 2 2 2 2 2 2 0 0 2 2 2 2 0 0 0 0 0 0 2 2 2 2 2 2 2 2 2 2 2 2 0 0 2 2 2 2 0 0 2 2 2 2 2 2 0 0 2 2 1 2 1 2 2 2 1 1 2 2 2 2 2 2 2 2 2 2 2 2 2 2 0 0 2 2 2 2 2 2 2 2 2 2 2 2 2 2 2 2 1 1 2 2 2 2 1 2 2 2 2 2 1 2 2 2 2 2 2 2 2 2 2 2 2 2 0 0 1 2 0 0 1 2 2 2 2 2 2 2 2 2 2 2 1 1 1 1 2 2 2 2 2 2 2 2 1 2 2 2 2 2 2 2 1 2 2 2 0 0 2 2 2 2 1 1 2 2 2 2 2 2 2 2 2 2 0 0 2 2 2 2 2 2 2 2 1 2 1 2 2 2 2 2 2 2 2 2 2 2 2 2 1 2 2 2 2 2 2 2 2 2 2 2 2 2 2 2 2 2 0 0 1 1 2 2 1 1 2 2 2 2 0 0 2 2 1 2 0 0 2 2 1 2 1 2 1 2 2 2 2 2 2 2 0 0 2 2 2 2 2 2 2 2 1 1 2 2 2 2 1 1 0 0 0 0 2 2 2 2 2 2 2 2 2 2 2 2 1 2 2 2 1 1 1 1 1 1 1 2 2 2 1 2 2 2 0 0 2 2 2 2 2 2 2 2 2 2 2 2 2 2 2 2 2 2 2 2 2 2 0 0 2 2 2 2 2 2 2 2 1 1 1 1 1 1 2 2 0 0 2 2 2 2 1 1 2 2 2 2 2 2 2 2 2 2 2 2 0 0 1 2 0 0 2 2 2 2 2 2 2 2 2 2 0 0 2 2 2 2 2 2 1 1 2 2 2 2 1 1 2 2 1 1 1 1 1 1 0 0 2 2 1 2 2 2 2 2 1 2 1 2 2 2 0 0 2 2 2 2 2 2 2 2 2 2 2 2 0 0 0 0 2 2 0 0 2 2 1 2 2 2 2 2 2 2 0 0 2 2 2 2 2 2 2 2 2 2 2 2 2 2 2 2 2 2 2 2 1 2 1 2 2 2 1 2 2 2 1 2 0 0 1 2 2 2 1 1 2 2 2 2 2 2 2 2 0 0 2 2 2 2 2 2 2 2 2 2 2 2 1 2 2 2 2 2 0 0 1 1 2 2 1 2 2 2 2 2 2 2 0 0 0 0 0 0 2 2 2 2 2 2 2 2 2 2 2 2 2 2 1 2 2 2 1 1 2 2 0 0 2 2 2 2 1 2 2 2 2 2 2 2 2 2 2 2 2 2 2 2 2 2 2 2 2 2 2 2 2 2 1 2 2 2 0 0 2 2 1 2 2 2 2 2 2 2 1 2 1 2 2 2 1 2 2 2 0 0 2 2 2 2 2 2 2 2 2 2 2 2 2 2 2 2 2 2 1 2 2 2 2 2 0 0 1 2 2 2 2 2 0 0 2 2 2 2 1 2 2 2 2 2 2 2 2 2 2 2 2 2 2 2 2 2 2 2 1 1 1 2 1 1 2 2 1 2 2 2 2 2 2 2 2 2 1 1 0 0 2 2 2 2 2 2 2 2 2 2 1 2 2 2 2 2 2 2 2 2 1 2 2 2 2 2 2 2 2 2 2 2 2 2 0 0 2 2 2 2 2 2 0 0 2 2 0 0 1 2 2 2 2 2 0 0 1 2 1 1 2 2 2 2 2 2 2 2 2 2 2 2 1 2 2 2 2 2 1 2 1 2 2 2 1 1 1 1 2 2 2 2 0 0 2 2 2 2 0 0 1 2 2 2 0 0 2 2 2 2 0 0 2 2 2 2 2 2 2 2 2 2 2 2 2 2 2 2 2 2 0 0 1 2 2 2 2 2 2 2 1 2 2 2 1 2 2 2 0 0 2 2 1 2 2 2 1 2 2 2 2 2 0 0 2 2 2 2 1 1 2 2 2 2 2 2 2 2 1 2 2 2 2 2 2 2 2 2 2 2 2 2 2 2 2 2 0 0 2 2 2 2 2 2 2 2 2 2 2 2 2 2 2 2 1 2 2 2 2 2 2 2 2 2 0 0 2 2 1 2 2 2 0 0 1 2 2 2 1 2 2 2 2 2 2 2 0 0 2 2 2 2 2 2 2 2 2 2 0 0 2 2 2 2 2 2 2 2 2 2 2 2 0 0 0 0 2 2 2 2 2 2 2 2 0 0 2 2 2 2 2 2 1 2 2 2 2 2 0 0 2 2 1 2 2 2 0 0 2 2 1 2 2 2 2 2 2 2 0 0 2 2 1 2 0 0 2 2 2 2 2 2 2 2 2 2 2 2 0 0 1 2 2 2 0 0 2 2 2 2 2 2 2 2 2 2 2 2 2 2 1 1 2 2 2 2 2 2 2 2 1 1 2 2 2 2 2 2 2 2 1 2 2 2 2 2 0 0 1 1 2 2 2 2 2 2 1 1 2 2 2 2 0 0 2 2 2 2 1 1 2 2 1 1 0 0 2 2 2 2 2 2 2 2 0 0 2 2 2 2 2 2 0 0 0 0 2 2 2 2 2 2 1 2 2 2 2 2 1 1 1 1 2 2 2 2 1 2 2 2 1 1 2 2 2 2 2 2 1 2 2 2 2 2 1 1 1 2 2 2 2 2 0 0 0 0 2 2 0 0 1 2 2 2 2 2 2 2 2 2 2 2 2 2 2 2 2 2 2 2 1 1 1 2 0 0 2 2 0 0 2 2 1 1 2 2 2 2 2 2 2 2 0 0 2 2 2 2 0 0 1 2 0 0 2 2 2 2 2 2 2 2 2 2 2 2 2 2 2 2 2 2 1 2 2 2 2 2 2 2 2 2 2 2 0 0 2 2 2 2 2 2 2 2 2 2 2 2 2 2 0 0 0 0 2 2 0 0 2 2 2 2 1 2 2 2 2 2 1 1 2 2 2 2 2 2 1 2 2 2 2 2 0 0 2 2 2 2 0 0 1 2 0 0 1 2 0 0 1 2 2 2 2 2 0 0 2 2 2 2 2 2 2 2 2 2 1 2 2 2 2 2 0 0 2 2 1 2 2 2 0 0 2 2 0 0 1 2 2 2 2 2 2 2 2 2 2 2 2 2 1 2 2 2 1 2 1 2 2 2 2 2 2 2 0 0 2 2 2 2 1 2 2 2 1 1 2 2 2 2 0 0 2 2 2 2 2 2 0 0 2 2 1 1 2 2 2 2 2 2 2 2 0 0 1 2 0 0 0 0 1 2 1 2 2 2 0 0 0 0 2 2 2 2 2 2 2 2 0 0 2 2 2 2 2 2 2 2 0 0 1 2 2 2 0 0 2 2 1 1 2 2 2 2 2 2 2 2 2 2 2 2 2 2 2 2 1 1 2 2 2 2 0 0 1 1 2 2 2 2 2 2 0 0 2 2 2 2 1 1 0 0 2 2 0 0 0 0 2 2 2 2 2 2 2 2 2 2 1 1 2 2 2 2 2 2 2 2 2 2 2 2 0 0 2 2 1 2 2 2 2 2 2 2 2 2 1 2 2 2 2 2 2 2 2 2 2 2 2 2 0 0 0 0 2 2 1 1 1 2 2 2 0 0 2 2 2 2 0 0 2 2 0 0 2 2 0 0 1 2 0 0 2 2 2 2 0 0 2 2 2 2 2 2 2 2 2 2 0 0 1 2 2 2 2 2 2 2 0 0 0 0 1 2 1 2 0 0 1 2 0 0 2 2 1 2 2 2 0 0 1 1 0 0 2 2 2 2 2 2 2 2 0 0 1 2 2 2 2 2 2 2 0 0 2 2 2 2 2 2 2 2 0 0 2 2 0 0 2 2 2 2 2 2 1 2 0 0 2 2 2 2 2 2 2 2 2 2 0 0 0 0 2 2 2 2 2 2 2 2 2 2 2 2 1 2 0 0 2 2 1 2 2 2 2 2 2 2 1 2 2 2 2 2 2 2 0 0 2 2 2 2 1 1 1 2 2 2 1 2 2 2 2 2 2 2 2 2 2 2 1 2 2 2 2 2 0 0 1 2 1 2 2 2 1 2 0 0 1 1 2 2 2 2 1 2 2 2 2 2 2 2 2 2 2 2 1 1 2 2 2 2 2 2 2 2 2 2 0 0 2 2 2 2 2 2 2 2 2 2 2 2 0 0 1 2 0 0 2 2 0 0 0 0 2 2 2 2 2 2 1 2 2 2 2 2 2 2 2 2 2 2 0 0 2 2 2 2 2 2 2 2 1 1 1 1 2 2 2 2 1 2 1 2 2 2 2 2 0 0 2 2 1 2 2 2 1 2 0 0 2 2 2 2 2 2 1 1 1 2 2 2 2 2 2 2 0 0 0 0 2 2 2 2 2 2 2 2 2 2 2 2 0 0 0 0 2 2 2 2 2 2 0 0 2 2 0 0 2 2 2 2 2 2 1 2 2 2 1 2 2 2 2 2 2 2 2 2 0 0 2 2 0 0 2 2 2 2 2 2 1 2 2 2 2 2 2 2 2 2 2 2 2 2 1 1 0 0 0 0 2 2 1 2 2 2 0 0 2 2 2 2 2 2 2 2 2 2 2 2 2 2 2 2 1 1 2 2 0 0 1 1 1 2 1 2 2 2 2 2 0 0 1 1 1 1 1 2 1 2 2 2 2 2 2 2 2 2 2 2 2 2 2 2 2 2 0 0 2 2 2 2 1 2 2 2 2 2 2 2 2 2 0 0 1 2 2 2 2 2 0 0 2 2 0 0 2 2 2 2 2 2 0 0 2 2 2 2 2 2 2 2 2 2 1 2 2 2 2 2 0 0 0 0 2 2 2 2 2 2 2 2 2 2 2 2 1 1 2 2 2 2 0 0 2 2 1 1 2 2 2 2 0 0 2 2 2 2 2 2 2 2 2 2 2 2 0 0 2 2 2 2 0 0 1 2 1 2 2 2 2 2 2 2 0 0 0 0 2 2 1 2 2 2 1 2 2 2 2 2 1 2 2 2 1 2 0 0 2 2 2 2 0 0 0 0 0 0 2 2 2 2 2 2 2 2 2 2 0 0 0 0 2 2 2 2 2 2 2 2 2 2 0 0 2 2 2 2 2 2 2 2 2 2 2 2 2 2 0 0 2 2 0 0 2 2 2 2 2 2 2 2 0 0 2 2 2 2 2 2 2 2 2 2 1 1 2 2 0 0 2 2 0 0 2 2 2 2 1 2 2 2 2 2 1 1 2 2 2 2 2 2 2 2 0 0 2 2 2 2 0 0 2 2 2 2 2 2 2 2 0 0 2 2 2 2 2 2 2 2 2 2 1 1 2 2 1 1 0 0 2 2 2 2 2 2 2 2 2 2 2 2 0 0 2 2 2 2 0 0 2 2 2 2 1 2 0 0 1 2 0 0 2 2 2 2 0 0 2 2 2 2 2 2 1 1 2 2 0 0 1 2 2 2 0 0 2 2 0 0 2 2 1 2 2 2 2 2 0 0 0 0 2 2 2 2 0 0 0 0 2 2 2 2 0 0 2 2 2 2 2 2 1 2 0 0 2 2 2 2 2 2 0 0 2 2 2 2 0 0 0 0 2 2 0 0 2 2 0 0 1 2 2 2 2 2 2 2 1 2 2 2 0 0 2 2 2 2 2 2 2 2 2 2 2 2 0 0 1 1 2 2 2 2 2 2 2 2 2 2 2 2 0 0 1 2 1 1 0 0 2 2 2 2 2 2 2 2 1 1 2 2 2 2 2 2 0 0 2 2 2 2 2 2 2 2 2 2 2 2 1 2 0 0 0 0 2 2 2 2 2 2 2 2 2 2 2 2 0 0 1 1 1 2 2 2 0 0 2 2 2 2 2 2 2 2 2 2 2 2 2 2 2 2 2 2 1 1 2 2 0 0 0 0 0 0 0 0 0 0 2 2 2 2 2 2 2 2 2 2 2 2 2 2 2 2 2 2 2 2 2 2 2 2 2 2 2 2 2 2 1 1 2 2 2 2 2 2 2 2 2 2 1 1 2 2 2 2 1 2 2 2 0 0 2 2 2 2 1 1 0 0 2 2 0 0 2 2 1 2 2 2 0 0 1 2 2 2 2 2 2 2 1 1 2 2 2 2 2 2 2 2 2 2 2 2 2 2 2 2 2 2 2 2 2 2 0 0 2 2 2 2 2 2 2 2 2 2 2 2 2 2 2 2 2 2 2 2 0 0 2 2 2 2 0 0 0 0 2 2 2 2 2 2 2 2 2 2 2 2 2 2 2 2 0 0 0 0 2 2 2 2 2 2 0 0 2 2 1 2 2 2 0 0 0 0 2 2 0 0 2 2 2 2 0 0 2 2 2 2 2 2 2 2 1 1 0 0 0 0 2 2 2 2 2 2 0 0 2 2 2 2 2 2 2 2 2 2 1 1 2 2 2 2 2 2 2 2 2 2 2 2 2 2 2 2 2 2 2 2 2 2 2 2 2 2 2 2 2 2 2 2 1 2 2 2 2 2 2 2 0 0 2 2 2 2 1 1 0 0 2 2 0 0 2 2 0 0 2 2 1 2 2 2 2 2 2 2 2 2 2 2 1 2 0 0 2 2 0 0 0 0 1 1 2 2 2 2 2 2 1 2 2 2 2 2 1 2 1 1 2 2 1 2 2 2 2 2 1 2 2 2 1 2 1 2 0 0 2 2 1 2 0 0 2 2 0 0 0 0 2 2 0 0 0 0 2 2 2 2 0 0 2 2 1 2 2 2 2 2 2 2 0 0 2 2 2 2 1 2 2 2 2 2 2 2 2 2 2 2 1 2 1 2 1 1 2 2 0 0 0 0 0 0 2 2 2 2 2 2 0 0 2 2 0 0 0 0 1 2 0 0 0 0 2 2 0 0 2 2 2 2 2 2 2 2 2 2 2 2 0 0 0 0 1 2 2 2 2 2 0 0 2 2 0 0 2 2 0 0 2 2 0 0 2 2 2 2 1 2 2 2 2 2 2 2 2 2 2 2 0 0 0 0 1 2 2 2 2 2 1 2 1 2 2 2 0 0 1 2 2 2 2 2 2 2 2 2 0 0 0 0 2 2 2 2 2 2 2 2 2 2 0 0 1 1 2 2 0 0 2 2 2 2 0 0 2 2 2 2 1 2 0 0 2 2 2 2 1 1 2 2 2 2 2 2 0 0 2 2 2 2 2 2 1 1 0 0 2 2 2 2 0 0 2 2 0 0 1 2 2 2 2 2 2 2 2 2 1 2 2 2 2 2 2 2 0 0 1 2 2 2 2 2 2 2 0 0 2 2 0 0 2 2 2 2 0 0 2 2 2 2 0 0 2 2 2 2 2 2 2 2 1 2 2 2 2 2 2 2 2 2 2 2 1 1 2 2 2 2 2 2 1 2 2 2 2 2 2 2 2 2 2 2 2 2 0 0 0 0 0 0 2 2 2 2 1 2 0 0 2 2 2 2 0 0 1 2 0 0 2 2 2 2 0 0 2 2 2 2 2 2 2 2 2 2 2 2 1 2 0 0 2 2 1 2 0 0 2 2 2 2 2 2 2 2 2 2 2 2 0 0 2 2 2 2 2 2 2 2 2 2 2 2 2 2 2 2 2 2 0 0 0 0 2 2 2 2 2 2 1 2 2 2 2 2 0 0 1 2 0 0 2 2 0 0 2 2 2 2 2 2 0 0 0 0 0 0 2 2 2 2 1 2 0 0 2 2 1 2 2 2 2 2 2 2 1 1 2 2 2 2 1 2 2 2 1 2 2 2 2 2 2 2 2 2 2 2 2 2 2 2 0 0 2 2 2 2 2 2 2 2 2 2 2 2 2 2 2 2 2 2 2 2 2 2 2 2 2 2 2 2 0 0 0 0 1 1 2 2 2 2 2 2 2 2 2 2 2 2 2 2 0 0 2 2 2 2 2 2 2 2 1 2 1 2 2 2 0 0 2 2 1 2 1 1 2 2 2 2 0 0 2 2 0 0 0 0 2 2 2 2 1 2 2 2 2 2 0 0 2 2 2 2 2 2 0 0 0 0 2 2 0 0 2 2 1 2 2 2 0 0 2 2 1 2 0 0 1 2 2 2 1 2 0 0 2 2 0 0 0 0 2 2 2 2 1 2 2 2 2 2 2 2 2 2 0 0 0 0 2 2 2 2 0 0 2 2 0 0 0 0 2 2 2 2 2 2 1 2 2 2 2 2 1 2 1 2 2 2 0 0 2 2 2 2 2 2 0 0 1 2 2 2 2 2 0 0 1 2 1 2 2 2 2 2 0 0 2 2 0 0 0 0 1 2 2 2 0 0 2 2 1 2 1 2 1 2 1 2 1 1 2 2 2 2 2 2 2 2 2 2 2 2 2 2 2 2 2 2 1 2 2 2 2 2 0 0 0 0 2 2 2 2 2 2 2 2 0 0 2 2 2 2 0 0 1 1 2 2 2 2 1 2 2 2 2 2 2 2 2 2 0 0 2 2 0 0 2 2 2 2 1 2 0 0 2 2 0 0 0 0 2 2 2 2 2 2 2 2 2 2 2 2 2 2 0 0 1 2 2 2 0 0 2 2 1 2 2 2 1 2 2 2 0 0 2 2 2 2 2 2 1 2 2 2 0 0 2 2 2 2 2 2 1 2 2 2 2 2 2 2 2 2 1 1 1 2 2 2 2 2 1 2 0 0 2 2 0 0 0 0 2 2 2 2 2 2 0 0 2 2 2 2 0 0 1 2 2 2 0 0 2 2 2 2 2 2 2 2 2 2 2 2 0 0 2 2 1 2 1 2 1 1 1 2 2 2 1 2 2 2 2 2 2 2 2 2 2 2 2 2 2 2 2 2 2 2 2 2 0 0 2 2 2 2 2 2 1 1 2 2 2 2 0 0 2 2 0 0 2 2 2 2 2 2 0 0 2 2 2 2 0 0 1 2 0 0 2 2 0 0 1 2 2 2 2 2 2 2 1 2 1 1 2 2 2 2 2 2 2 2 2 2 2 2 2 2 2 2 1 1 2 2 1 2 1 2 0 0 1 2 0 0 2 2 2 2 2 2 2 2 2 2 2 2 2 2 1 2 1 2 0 0 0 0 2 2 2 2 2 2 2 2 2 2 2 2 2 2 2 2 2 2 1 2 2 2 2 2 2 2 2 2 0 0 0 0 0 0 2 2 0 0 0 0 2 2 0 0 2 2 1 1 1 1 2 2 0 0 2 2 2 2 0 0 2 2 2 2 2 2 2 2 0 0 2 2 1 2 2 2 2 2 2 2 0 0 1 2 2 2 1 2 1 2 2 2 2 2 2 2 1 2 2 2 2 2 2 2 2 2 2 2 2 2 2 2 2 2 1 2 1 2 2 2 2 2 1 2 2 2 0 0 2 2 2 2 2 2 0 0 1 2 1 1 1 2 1 1 2 2 1 2 1 2 2 2 1 2 0 0 2 2 2 2 1 2 2 2 2 2 1 2 2 2 2 2 2 2 2 2 2 2 1 2 2 2 2 2 2 2 2 2 2 2 2 2 2 2 2 2 2 2 1 1 2 2 0 0 2 2 2 2 2 2 0 0 2 2 2 2 0 0 1 1 1 2 2 2 2 2 2 2 0 0 0 0 2 2 2 2 2 2 2 2 2 2 0 0 2 2 2 2 1 2 2 2 2 2 2 2 2 2 0 0 1 2 2 2 2 2 2 2 2 2 2 2 2 2 2 2 0 0 2 2 1 2 2 2 2 2 2 2 2 2 2 2 0 0 2 2 2 2 2 2 1 2 2 2 1 1 0 0 2 2 1 2 0 0 2 2 1 2 2 2 2 2 1 2 2 2 2 2 2 2 2 2 2 2 2 2 2 2 2 2 2 2 2 2 2 2 2 2 2 2 2 2 2 2 2 2 2 2 2 2 2 2 2 2 2 2 0 0 0 0 2 2 2 2 0 0 2 2 2 2 2 2 2 2 2 2 2 2 2 2 0 0 0 0 2 2 2 2 2 2 2 2 1 1 2 2 2 2 2 2 2 2 2 2 2 2 2 2 0 0 0 0 0 0 2 2 1 2 1 2 2 2 2 2 1 2 1 1 1 1 2 2 2 2 0 0 1 1 1 2 1 2 2 2 2 2 2 2 2 2 2 2 1 1 1 2 0 0 0 0 2 2 2 2 2 2 0 0 2 2 2 2 2 2 2 2 1 2 0 0 2 2 2 2 1 2 2 2 2 2 0 0 0 0 1 1 0 0 2 2 2 2 0 0 2 2 2 2 2 2 2 2 2 2 1 2 1 2 2 2 2 2 1 2 2 2 2 2 2 2 2 2 2 2 1 2 2 2 2 2 0 0 2 2 1 1 2 2 0 0 2 2 2 2 1 2 2 2 1 2 2 2 0 0 2 2 1 2 0 0 2 2 0 0 0 0 0 0 2 2 2 2 2 2 2 2 2 2 2 2 2 2 2 2 2 2 2 2 2 2 2 2 2 2 2 2 0 0 1 2 0 0 0 0 0 0 1 2 2 2 2 2 2 2 0 0 2 2 2 2 1 2 2 2 2 2 2 2 1 2 2 2 2 2 2 2 2 2 2 2 2 2 0 0 1 2 2 2 1 2 1 2 0 0 2 2 2 2 2 2 2 2 2 2 2 2 2 2 2 2 2 2 1 2 2 2 2 2 2 2 2 2 0 0 2 2 0 0 2 2 0 0 2 2 2 2 2 2 0 0 0 0 0 0 1 1 2 2 0 0 2 2 0 0 1 2 2 2 2 2 1 2 1 2 0 0 0 0 2 2 2 2 1 1 2 2 2 2 2 2 0 0 2 2 1 1 0 0 1 2 2 2 1 2 2 2 2 2 2 2 2 2 0 0 2 2 1 1 2 2 2 2 2 2 2 2 2 2 2 2 2 2 2 2 2 2 2 2 1 2 2 2 2 2 0 0 2 2 2 2 2 2 2 2 1 2 2 2 2 2 2 2 2 2 2 2 2 2 2 2 2 2 2 2 2 2 2 2 2 2 2 2 2 2 1 2 2 2 0 0 2 2 2 2 0 0 1 2 0 0 1 1 2 2 2 2 1 2 1 2 2 2 2 2 2 2 2 2 2 2 0 0 2 2 2 2 2 2 0 0 2 2 2 2 2 2 2 2 1 2 2 2 1 1 0 0 2 2 0 0 2 2 2 2 2 2 2 2 0 0 2 2 2 2 2 2 1 2 2 2 1 2 2 2 2 2 1 2 2 2 2 2 0 0 1 2 2 2 0 0 2 2 0 0 0 0 1 2 2 2 2 2 0 0 2 2 2 2 2 2 0 0 2 2 1 2 2 2 2 2 2 2 2 2 0 0 2 2 2 2 2 2 2 2 2 2 1 1 1 1 2 2 2 2 2 2 1 2 2 2 0 0 2 2 2 2 2 2 2 2 0 0 0 0 2 2 2 2 2 2 0 0 2 2 2 2 2 2 0 0 2 2 1 2 2 2 2 2 1 2 1 2 2 2 1 2 2 2 0 0 2 2 2 2 2 2 2 2 1 2 2 2 2 2 1 2 2 2 0 0 1 1 2 2 2 2 0 0 0 0 2 2 2 2 2 2 2 2 1 1 2 2 2 2 0 0 2 2 0 0 2 2 0 0 2 2 2 2 0 0 0 0 2 2 2 2 2 2 1 2 1 2 0 0 2 2 2 2 2 2 1 2 2 2 2 2 2 2 2 2 0 0 2 2 1 1 2 2 2 2 2 2 2 2 2 2 1 2 2 2 1 2 1 2 1 1 1 2 2 2 2 2 0 0 2 2 2 2 2 2 0 0 2 2 0 0 0 0 0 0 2 2 1 1 2 2 2 2 1 1 2 2 2 2 2 2 0 0 2 2 2 2 2 2 2 2 2 2 1 2 2 2 1 1 2 2 2 2 2 2 2 2 2 2 1 2 2 2 2 2 1 2 2 2 2 2 2 2 2 2 1 1 2 2 2 2 1 2 1 2 0 0 0 0 0 0 1 1 2 2 2 2 2 2 2 2 2 2 2 2 2 2 2 2 2 2 1 2 0 0 2 2 0 0 2 2 2 2 0 0 0 0 1 2 2 2 2 2 2 2 2 2 2 2 1 2 2 2 2 2 2 2 1 2 2 2 2 2 2 2 1 1 2 2 0 0 2 2 1 2 2 2 2 2 2 2 2 2 2 2 2 2 2 2 1 2 2 2 0 0 2 2 2 2 2 2 2 2 1 2 2 2 2 2 2 2 2 2 2 2 2 2 2 2 2 2 2 2 2 2 2 2 0 0 0 0 0 0 2 2 0 0 2 2 2 2 1 1 0 0 2 2 2 2 2 2 2 2 2 2 1 2 0 0 1 2 2 2 2 2 2 2 0 0 2 2 2 2 0 0 2 2 1 2 2 2 2 2 2 2 2 2 2 2 1 1 2 2 2 2 2 2 0 0 1 2 2 2 2 2 2 2 2 2 2 2 2 2 2 2 2 2 2 2 2 2 0 0 1 2 1 2 1 2 2 2 2 2 2 2 2 2 2 2 2 2 2 2 2 2 1 2 0 0 1 2 2 2 2 2 2 2 2 2 2 2 0 0 0 0 2 2 0 0 1 1 2 2 0 0 1 2 0 0 1 2 2 2 2 2 1 2 0 0 1 2 0 0 2 2 2 2 1 1 0 0 2 2 2 2 2 2 2 2 1 2 1 2 2 2 2 2 2 2 2 2 1 2 2 2 0 0 2 2 2 2 2 2 2 2 2 2 2 2 0 0 1 2 1 2 2 2 2 2 2 2 1 2 2 2 2 2 1 2 2 2 0 0 2 2 2 2 2 2 1 2 2 2 2 2 2 2 0 0 2 2 1 2 2 2 2 2 0 0 2 2 0 0 1 2 2 2 2 2 2 2 2 2 2 2 0 0 2 2 2 2 0 0 2 2 2 2 2 2 1 2 2 2 0 0 2 2 2 2 2 2 2 2 2 2 2 2 2 2 2 2 2 2 2 2 2 2 2 2 1 2 0 0 0 0 2 2 2 2 0 0 1 2 2 2 2 2 2 2 1 1 1 2 2 2 2 2 1 2 2 2 2 2 2 2 2 2 2 2 0 0 2 2 2 2 0 0 2 2 2 2 2 2 2 2 2 2 2 2 2 2 2 2 0 0 2 2 2 2 2 2 2 2 2 2 0 0 2 2 2 2 2 2 1 2 1 2 2 2 2 2 2 2 1 2 2 2 1 2 2 2 2 2 2 2 2 2 0 0 0 0 2 2 2 2 2 2 0 0 2 2 2 2 1 2 2 2 2 2 2 2 2 2 2 2 1 2 2 2 1 2 2 2 2 2 2 2 1 2 2 2 0 0 2 2 2 2 2 2 1 2 1 2 0 0 0 0 2 2 2 2 0 0 0 0 0 0 2 2 2 2 2 2 1 1 1 1 2 2 2 2 2 2 2 2 2 2 2 2 2 2 1 2 1 2 2 2 2 2 0 0 1 1 2 2 2 2 2 2 1 2 1 2 2 2 1 2 1 1 2 2 1 2 2 2 2 2 0 0 0 0 2 2 2 2 2 2 1 1 2 2 2 2 0 0 2 2 1 2 1 2 2 2 1 1 2 2 0 0 2 2 2 2 0 0 1 2 0 0 2 2 0 0 0 0 1 2 0 0 2 2 2 2 2 2 2 2 1 2 0 0 1 2 2 2 1 2 0 0 2 2 0 0 2 2 1 1 1 2 1 1 2 2 2 2 2 2 1 1 1 2 2 2 1 2 2 2 2 2 1 2 2 2 2 2 1 1 0 0 2 2 2 2 0 0 2 2 2 2 0 0 2 2 1 2 2 2 1 2 2 2 1 2 2 2 0 0 0 0 2 2 2 2 2 2 1 2 2 2 1 2 1 1 0 0 1 2 2 2 2 2 2 2 1 2 1 2 0 0 2 2 2 2 1 2 0 0 1 2 2 2 1 2 2 2 0 0 2 2 2 2 2 2 2 2 1 1 0 0 1 2 2 2 2 2 2 2 2 2 2 2 2 2 2 2 2 2 0 0 2 2 2 2 0 0 2 2 2 2 0 0 2 2 0 0 2 2 1 2 2 2 2 2 1 1 0 0 2 2 1 2 0 0 2 2 1 2 2 2 2 2 0 0 0 0 1 1 2 2 2 2 2 2 2 2 2 2 2 2 1 2 0 0 2 2 1 2 0 0 0 0 2 2 2 2 2 2 2 2 2 2 2 2 2 2 1 2 0 0 2 2 1 2 0 0 2 2 0 0 2 2 2 2 0 0 2 2 2 2 0 0 1 2 2 2 2 2 1 2 2 2 0 0 1 2 2 2 0 0 1 2 2 2 2 2 0 0 2 2 2 2 1 2 2 2 0 0 2 2 0 0 0 0 2 2 2 2 2 2 1 2 2 2 2 2 2 2 0 0 2 2 1 1 2 2 2 2 2 2 1 1 2 2 2 2 2 2 1 2 2 2 2 2 2 2 2 2 0 0 2 2 2 2 2 2 2 2 1 2 0 0 0 0 0 0 0 0 1 1 1 2 2 2 0 0 2 2 2 2 2 2 2 2 1 1 2 2 2 2 0 0 0 0 2 2 2 2 2 2 2 2 2 2 2 2 2 2 1 2 2 2 1 2 2 2 0 0 2 2 2 2 2 2 2 2 2 2 1 2 0 0 1 2 2 2 2 2 0 0 2 2 2 2 1 2
1 Xil_ama_d_ben_01256 0 0 0 -9 2 2 2 2 0 0 1 1 1 1 2 2 2 2 1 1 2 2 0 0 0 0 0 0 0 0 0 0 2 2 0 0 2 2 2 2 0 0 1 1 0 0 2 2 0 0 2 2 2 2 2 2 2 2 2 2 2 2 2 2 0 0 0 0 2 2 0 0 0 0 2 2 2 2 2 2 2 2 2 2 0 0 0 0 0 0 0 0 0 0 0 0 0 0 1 1 2 2 1 1 0 0 0 0 1 2 2 2 2 2 2 2 2 2 0 0 0 0 2 2 0 0 1 2 1 2 2 2 2 2 1 2 0 0 0 0 2 2 0 0 0 0 2 2 0 0 0 0 0 0 2 2 2 2 0 0 1 1 1 2 2 2 2 2 0 0 2 2 0 0 0 0 1 2 1 2 2 2 2 2 2 2 2 2 2 2 2 2 2 2 2 2 2 2 0 0 0 0 0 0 2 2 2 2 2 2 2 2 0 0 0 0 1 2 0 0 0 0 2 2 0 0 0 0 0 0 0 0 2 2 0 0 0 0 0 0 0 0 0 0 2 2 0 0 0 0 2 2 2 2 2 2 1 2 1 2 1 2 0 0 0 0 1 1 0 0 0 0 0 0 0 0 0 0 0 0 0 0 2 2 0 0 0 0 2 2 0 0 2 2 2 2 0 0 2 2 0 0 2 2 2 2 0 0 2 2 0 0 0 0 2 2 0 0 2 2 2 2 0 0 0 0 2 2 2 2 0 0 0 0 0 0 1 2 2 2 0 0 0 0 2 2 1 2 2 2 1 2 1 2 2 2 2 2 0 0 0 0 0 0 2 2 2 2 2 2 0 0 0 0 2 2 2 2 1 2 0 0 2 2 2 2 2 2 1 2 0 0 2 2 0 0 2 2 0 0 0 0 2 2 0 0 2 2 0 0 0 0 2 2 0 0 2 2 2 2 1 2 2 2 2 2 0 0 1 2 1 2 0 0 2 2 1 2 0 0 0 0 2 2 0 0 1 2 2 2 2 2 2 2 0 0 1 2 0 0 1 2 1 2 0 0 1 2 0 0 0 0 2 2 2 2 2 2 0 0 0 0 1 2 2 2 2 2 0 0 2 2 2 2 2 2 0 0 2 2 2 2 1 2 0 0 0 0 1 2 0 0 2 2 2 2 0 0 0 0 0 0 0 0 0 0 0 0 0 0 2 2 0 0 2 2 1 2 0 0 2 2 0 0 0 0 0 0 2 2 0 0 2 2 2 2 2 2 0 0 2 2 2 2 0 0 2 2 2 2 0 0 2 2 1 2 2 2 2 2 0 0 2 2 0 0 2 2 2 2 2 2 2 2 2 2 2 2 0 0 0 0 0 0 2 2 0 0 2 2 0 0 0 0 2 2 0 0 0 0 0 0 1 1 1 1 0 0 1 2 0 0 0 0 0 0 2 2 1 2 2 2 1 2 1 2 1 2 2 2 2 2 0 0 0 0 0 0 2 2 0 0 2 2 0 0 1 1 2 2 0 0 1 1 2 2 2 2 2 2 2 2 2 2 0 0 2 2 0 0 2 2 0 0 1 1 2 2 2 2 0 0 0 0 0 0 2 2 2 2 2 2 2 2 2 2 0 0 2 2 0 0 0 0 2 2 0 0 0 0 1 2 2 2 0 0 0 0 0 0 2 2 2 2 2 2 2 2 2 2 0 0 1 2 1 2 0 0 2 2 2 2 2 2 2 2 0 0 2 2 2 2 0 0 1 1 2 2 0 0 2 2 0 0 2 2 0 0 1 2 2 2 2 2 2 2 0 0 2 2 1 2 0 0 2 2 2 2 0 0 1 2 2 2 0 0 0 0 1 2 1 2 2 2 1 2 1 2 2 2 0 0 2 2 2 2 0 0 0 0 0 0 0 0 1 2 0 0 2 2 2 2 0 0 0 0 2 2 2 2 2 2 2 2 2 2 0 0 2 2 0 0 2 2 2 2 2 2 2 2 2 2 0 0 0 0 2 2 0 0 2 2 2 2 2 2 0 0 0 0 0 0 2 2 2 2 0 0 2 2 2 2 2 2 2 2 0 0 0 0 1 2 0 0 0 0 2 2 0 0 2 2 0 0 1 2 0 0 0 0 0 0 0 0 0 0 1 1 1 2 2 2 0 0 0 0 2 2 0 0 2 2 2 2 0 0 0 0 1 2 2 2 1 2 2 2 1 2 1 1 2 2 0 0 0 0 0 0 0 0 2 2 2 2 2 2 0 0 0 0 2 2 2 2 2 2 0 0 2 2 2 2 0 0 2 2 0 0 0 0 2 2 2 2 1 1 2 2 0 0 2 2 2 2 2 2 2 2 2 2 0 0 0 0 0 0 0 0 1 2 1 2 0 0 0 0 2 2 0 0 2 2 0 0 2 2 0 0 0 0 0 0 0 0 2 2 0 0 1 2 1 2 2 2 1 2 0 0 0 0 2 2 1 2 1 2 0 0 2 2 0 0 2 2 1 2 0 0 0 0 0 0 2 2 2 2 1 2 2 2 0 0 1 1 0 0 2 2 2 2 2 2 0 0 0 0 2 2 0 0 0 0 1 1 2 2 0 0 0 0 0 0 2 2 1 2 2 2 2 2 1 2 2 2 0 0 0 0 0 0 1 2 2 2 2 2 2 2 2 2 0 0 2 2 0 0 2 2 1 2 0 0 1 1 2 2 0 0 0 0 2 2 1 1 2 2 2 2 2 2 2 2 1 2 2 2 2 2 2 2 2 2 0 0 2 2 0 0 0 0 1 2 2 2 1 2 2 2 2 2 2 2 0 0 0 0 2 2 1 2 1 2 2 2 2 2 1 2 0 0 2 2 0 0 2 2 0 0 0 0 1 2 2 2 0 0 0 0 2 2 2 2 1 2 1 2 2 2 2 2 0 0 2 2 2 2 2 2 2 2 2 2 2 2 2 2 2 2 0 0 2 2 2 2 2 2 2 2 0 0 2 2 2 2 0 0 2 2 2 2 2 2 2 2 2 2 2 2 0 0 2 2 2 2 2 2 2 2 1 2 1 2 0 0 0 0 0 0 2 2 2 2 0 0 2 2 2 2 0 0 0 0 0 0 0 0 0 0 2 2 2 2 2 2 0 0 2 2 2 2 1 2 0 0 0 0 0 0 2 2 1 1 2 2 2 2 2 2 2 2 2 2 2 2 0 0 2 2 0 0 0 0 2 2 0 0 1 2 2 2 2 2 0 0 0 0 2 2 2 2 0 0 2 2 0 0 0 0 2 2 1 2 0 0 0 0 0 0 2 2 2 2 0 0 0 0 0 0 2 2 2 2 0 0 2 2 0 0 0 0 0 0 0 0 0 0 0 0 2 2 2 2 2 2 2 2 2 2 0 0 1 2 0 0 0 0 0 0 0 0 2 2 2 2 0 0 0 0 0 0 0 0 2 2 0 0 2 2 0 0 2 2 1 2 0 0 0 0 2 2 2 2 0 0 2 2 1 1 0 0 2 2 0 0 1 2 0 0 2 2 2 2 0 0 1 2 2 2 2 2 2 2 0 0 2 2 0 0 0 0 2 2 0 0 0 0 2 2 1 2 2 2 0 0 0 0 2 2 2 2 1 2 2 2 0 0 2 2 2 2 1 2 2 2 0 0 0 0 0 0 2 2 0 0 0 0 2 2 0 0 1 1 0 0 0 0 2 2 0 0 1 2 1 2 2 2 0 0 0 0 2 2 0 0 2 2 2 2 1 1 2 2 2 2 2 2 0 0 2 2 0 0 2 2 0 0 0 0 2 2 0 0 0 0 2 2 2 2 2 2 2 2 2 2 1 2 0 0 0 0 1 2 2 2 0 0 0 0 1 2 0 0 2 2 0 0 1 2 1 2 0 0 2 2 2 2 0 0 2 2 2 2 0 0 2 2 2 2 0 0 0 0 0 0 2 2 0 0 1 1 2 2 2 2 2 2 0 0 0 0 0 0 0 0 0 0 1 2 2 2 1 2 2 2 0 0 2 2 0 0 2 2 2 2 1 2 0 0 2 2 0 0 1 1 0 0 1 1 1 1 0 0 0 0 0 0 0 0 0 0 0 0 2 2 0 0 0 0 1 1 1 2 2 2 2 2 0 0 2 2 1 1 2 2 0 0 0 0 2 2 2 2 2 2 2 2 2 2 2 2 2 2 2 2 2 2 0 0 1 1 2 2 2 2 1 1 2 2 2 2 0 0 2 2 0 0 1 2 1 2 2 2 0 0 2 2 2 2 2 2 2 2 2 2 0 0 0 0 1 2 2 2 0 0 2 2 0 0 2 2 1 2 0 0 2 2 1 2 0 0 0 0 2 2 0 0 2 2 2 2 0 0 2 2 2 2 2 2 2 2 1 2 0 0 2 2 0 0 1 1 2 2 2 2 2 2 2 2 2 2 1 2 0 0 2 2 2 2 2 2 1 1 2 2 0 0 0 0 1 1 2 2 2 2 0 0 0 0 0 0 2 2 2 2 0 0 2 2 2 2 2 2 0 0 0 0 2 2 0 0 0 0 0 0 2 2 2 2 0 0 1 2 2 2 2 2 0 0 0 0 1 1 0 0 2 2 2 2 2 2 2 2 2 2 2 2 0 0 0 0 2 2 2 2 0 0 1 2 0 0 2 2 0 0 1 1 2 2 0 0 0 0 2 2 2 2 2 2 2 2 2 2 1 2 0 0 0 0 0 0 0 0 0 0 0 0 0 0 0 0 2 2 0 0 0 0 2 2 0 0 0 0 0 0 0 0 0 0 0 0 2 2 0 0 0 0 0 0 0 0 2 2 0 0 1 1 0 0 2 2 2 2 2 2 2 2 2 2 0 0 0 0 2 2 0 0 2 2 0 0 2 2 2 2 1 1 2 2 0 0 2 2 0 0 2 2 1 1 2 2 0 0 0 0 0 0 1 1 2 2 0 0 0 0 2 2 0 0 0 0 2 2 2 2 2 2 2 2 2 2 0 0 0 0 2 2 1 2 0 0 1 2 2 2 2 2 0 0 2 2 2 2 2 2 2 2 2 2 2 2 2 2 2 2 0 0 2 2 1 2 1 2 2 2 2 2 2 2 2 2 0 0 2 2 0 0 0 0 0 0 2 2 1 2 0 0 2 2 1 2 0 0 0 0 2 2 0 0 0 0 2 2 2 2 0 0 2 2 1 2 2 2 2 2 2 2 2 2 2 2 0 0 2 2 0 0 2 2 0 0 2 2 2 2 2 2 0 0 2 2 0 0 0 0 2 2 2 2 2 2 0 0 2 2 1 2 0 0 2 2 2 2 2 2 0 0 2 2 2 2 0 0 0 0 0 0 2 2 0 0 1 2 0 0 2 2 2 2 2 2 0 0 2 2 0 0 0 0 2 2 2 2 0 0 0 0 2 2 2 2 2 2 2 2 2 2 0 0 2 2 2 2 0 0 0 0 0 0 2 2 2 2 2 2 0 0 0 0 2 2 0 0 2 2 2 2 1 2 2 2 2 2 0 0 1 2 0 0 0 0 0 0 2 2 1 2 2 2 2 2 2 2 2 2 0 0 2 2 2 2 1 2 0 0 1 2 0 0 0 0 2 2 2 2 2 2 2 2 0 0 2 2 2 2 1 2 1 2 0 0 0 0 0 0 2 2 0 0 0 0 0 0 2 2 0 0 1 2 2 2 2 2 0 0 0 0 1 2 0 0 0 0 0 0 0 0 2 2 2 2 0 0 0 0 0 0 0 0 2 2 2 2 1 1 2 2 0 0 2 2 2 2 2 2 2 2 0 0 2 2 0 0 0 0 2 2 0 0 2 2 0 0 2 2 0 0 2 2 2 2 2 2 2 2 2 2 0 0 0 0 2 2 0 0 0 0 0 0 2 2 2 2 2 2 1 1 2 2 0 0 2 2 2 2 2 2 2 2 0 0 0 0 2 2 0 0 0 0 0 0 0 0 0 0 2 2 0 0 2 2 0 0 2 2 0 0 0 0 2 2 2 2 2 2 1 2 0 0 0 0 0 0 2 2 0 0 2 2 2 2 0 0 2 2 0 0 1 1 1 2 0 0 1 2 0 0 2 2 1 1 2 2 2 2 2 2 0 0 0 0 2 2 2 2 0 0 2 2 0 0 1 2 2 2 2 2 2 2 0 0 2 2 0 0 0 0 2 2 0 0 2 2 2 2 0 0 0 0 0 0 0 0 1 2 2 2 2 2 2 2 0 0 2 2 2 2 0 0 2 2 0 0 0 0 2 2 2 2 2 2 1 2 0 0 0 0 2 2 0 0 2 2 0 0 2 2 0 0 1 2 2 2 1 2 1 2 2 2 0 0 0 0 2 2 1 2 2 2 0 0 2 2 2 2 2 2 0 0 2 2 2 2 0 0 2 2 0 0 0 0 2 2 0 0 1 2 0 0 1 2 2 2 1 2 1 2 1 2 0 0 2 2 0 0 1 2 2 2 0 0 2 2 2 2 2 2 0 0 0 0 2 2 2 2 0 0 0 0 2 2 2 2 1 1 0 0 2 2 0 0 1 2 0 0 2 2 0 0 2 2 1 2 2 2 2 2 0 0 0 0 0 0 2 2 2 2 0 0 2 2 2 2 0 0 1 1 2 2 2 2 0 0 2 2 2 2 0 0 2 2 2 2 0 0 0 0 2 2 2 2 2 2 2 2 2 2 2 2 0 0 0 0 0 0 2 2 2 2 0 0 2 2 2 2 2 2 0 0 0 0 2 2 0 0 2 2 0 0 1 1 0 0 0 0 0 0 0 0 0 0 1 1 2 2 0 0 0 0 0 0 2 2 1 2 0 0 0 0 2 2 0 0 2 2 0 0 1 2 2 2 2 2 2 2 2 2 0 0 2 2 0 0 0 0 0 0 2 2 2 2 0 0 0 0 0 0 0 0 0 0 0 0 0 0 1 2 2 2 2 2 2 2 0 0 0 0 2 2 2 2 1 2 2 2 2 2 2 2 0 0 2 2 0 0 0 0 0 0 2 2 0 0 0 0 0 0 2 2 2 2 0 0 1 1 2 2 2 2 1 1 0 0 0 0 0 0 0 0 0 0 2 2 0 0 1 1 2 2 1 2 2 2 1 2 1 2 0 0 2 2 0 0 1 2 0 0 2 2 2 2 0 0 0 0 0 0 0 0 0 0 0 0 2 2 2 2 0 0 2 2 2 2 0 0 0 0 0 0 0 0 0 0 0 0 2 2 0 0 2 2 2 2 2 2 2 2 0 0 2 2 2 2 2 2 0 0 2 2 2 2 2 2 2 2 0 0 0 0 0 0 0 0 1 2 1 1 1 2 0 0 2 2 0 0 0 0 2 2 1 2 2 2 2 2 2 2 0 0 0 0 0 0 2 2 2 2 2 2 2 2 0 0 0 0 0 0 0 0 2 2 2 2 1 2 2 2 2 2 2 2 0 0 0 0 0 0 0 0 0 0 2 2 0 0 2 2 2 2 2 2 2 2 2 2 0 0 2 2 0 0 0 0 1 2 0 0 2 2 2 2 0 0 0 0 2 2 0 0 1 2 1 2 0 0 2 2 2 2 1 2 0 0 2 2 1 1 0 0 0 0 0 0 2 2 0 0 1 1 0 0 0 0 2 2 0 0 0 0 1 2 0 0 0 0 0 0 2 2 2 2 2 2 2 2 0 0 0 0 2 2 2 2 2 2 2 2 0 0 2 2 2 2 2 2 0 0 2 2 0 0 1 1 2 2 0 0 1 1 0 0 2 2 2 2 2 2 2 2 0 0 2 2 2 2 0 0 0 0 2 2 2 2 2 2 0 0 2 2 0 0 2 2 0 0 2 2 2 2 0 0 2 2 0 0 2 2 0 0 2 2 0 0 2 2 2 2 1 1 2 2 0 0 2 2 1 2 0 0 2 2 0 0 0 0 0 0 0 0 0 0 0 0 2 2 2 2 0 0 2 2 1 1 0 0 0 0 2 2 2 2 1 1 1 1 0 0 2 2 1 1 2 2 0 0 1 2 1 2 2 2 2 2 2 2 2 2 0 0 2 2 0 0 1 2 1 2 2 2 0 0 2 2 0 0 0 0 0 0 0 0 2 2 2 2 2 2 0 0 2 2 2 2 2 2 0 0 2 2 2 2 1 1 0 0 2 2 1 2 0 0 1 1 0 0 2 2 1 2 2 2 2 2 1 2 0 0 0 0 2 2 1 2 2 2 0 0 0 0 2 2 0 0 1 2 0 0 1 1 0 0 0 0 0 0 1 2 0 0 2 2 2 2 0 0 0 0 2 2 0 0 0 0 2 2 0 0 0 0 2 2 2 2 2 2 2 2 0 0 0 0 2 2 2 2 0 0 2 2 2 2 0 0 0 0 0 0 2 2 1 1 0 0 2 2 0 0 0 0 0 0 2 2 2 2 0 0 0 0 2 2 0 0 1 1 2 2 0 0 0 0 0 0 2 2 2 2 1 2 0 0 0 0 0 0 0 0 1 1 0 0 2 2 2 2 2 2 2 2 0 0 0 0 0 0 2 2 0 0 0 0 0 0 0 0 2 2 2 2 0 0 0 0 0 0 0 0 2 2 0 0 0 0 0 0 2 2 0 0 2 2 2 2 2 2 2 2 0 0 2 2 1 1 2 2 0 0 0 0 2 2 2 2 2 2 0 0 0 0 2 2 0 0 0 0 0 0 2 2 0 0 1 1 2 2 1 1 2 2 0 0 0 0 0 0 0 0 2 2 0 0 2 2 0 0 2 2 1 1 2 2 2 2 0 0 1 2 1 2 1 2 0 0 2 2 0 0 2 2 0 0 0 0 2 2 0 0 2 2 1 1 2 2 2 2 2 2 1 2 0 0 0 0 2 2 2 2 2 2 2 2 2 2 0 0 2 2 0 0 0 0 2 2 2 2 0 0 0 0 2 2 1 2 0 0 0 0 0 0 2 2 0 0 0 0 1 2 2 2 0 0 1 1 0 0 2 2 0 0 0 0 0 0 2 2 2 2 0 0 2 2 2 2 1 2 1 2 0 0 0 0 0 0 1 2 2 2 1 1 0 0 0 0 2 2 0 0 0 0 2 2 2 2 2 2 2 2 2 2 2 2 2 2 0 0 2 2 2 2 2 2 2 2 2 2 2 2 0 0 2 2 2 2 0 0 2 2 2 2 0 0 1 2 2 2 0 0 0 0 0 0 2 2 2 2 0 0 1 1 2 2 0 0 0 0 0 0 0 0 2 2 2 2 0 0 0 0 0 0 0 0 0 0 2 2 2 2 2 2 2 2 2 2 2 2 0 0 2 2 0 0 1 2 2 2 1 2 0 0 0 0 2 2 0 0 2 2 2 2 2 2 0 0 2 2 2 2 0 0 2 2 1 2 0 0 0 0 2 2 2 2 0 0 2 2 2 2 0 0 1 2 2 2 0 0 2 2 2 2 2 2 1 2 1 2 2 2 0 0 0 0 0 0 0 0 0 0 2 2 2 2 2 2 2 2 2 2 0 0 1 2 0 0 0 0 0 0 2 2 2 2 2 2 2 2 0 0 2 2 0 0 2 2 2 2 0 0 0 0 2 2 0 0 2 2 0 0 0 0 0 0 2 2 2 2 2 2 0 0 2 2 2 2 2 2 2 2 2 2 0 0 2 2 1 2 1 2 1 2 0 0 1 1 2 2 2 2 0 0 2 2 2 2 0 0 2 2 2 2 0 0 0 0 1 2 2 2 2 2 0 0 2 2 2 2 1 2 1 1 2 2 2 2 0 0 1 2 0 0 0 0 2 2 0 0 0 0 2 2 2 2 0 0 2 2 2 2 2 2 2 2 2 2 2 2 2 2 2 2 0 0 2 2 2 2 1 2 2 2 1 1 2 2 2 2 0 0 0 0 0 0 2 2 0 0 2 2 0 0 2 2 2 2 2 2 0 0 1 2 0 0 0 0 2 2 2 2 1 2 1 1 0 0 0 0 2 2 1 2 2 2 0 0 0 0 2 2 0 0 0 0 2 2 1 1 0 0 0 0 2 2 2 2 0 0 2 2 0 0 2 2 0 0 2 2 2 2 0 0 2 2 0 0 2 2 0 0 2 2 2 2 2 2 2 2 0 0 2 2 0 0 0 0 2 2 0 0 2 2 0 0 2 2 0 0 0 0 2 2 2 2 0 0 2 2 0 0 1 1 0 0 2 2 0 0 2 2 2 2 2 2 0 0 0 0 2 2 0 0 0 0 0 0 2 2 2 2 0 0 2 2 2 2 2 2 2 2 2 2 0 0 0 0 0 0 2 2 2 2 2 2 2 2 0 0 2 2 0 0 2 2 2 2 0 0 2 2 2 2 2 2 2 2 0 0 2 2 2 2 0 0 0 0 0 0 0 0 2 2 2 2 1 2 2 2 2 2 2 2 0 0 2 2 2 2 0 0 0 0 0 0 2 2 2 2 2 2 0 0 0 0 0 0 2 2 1 2 1 2 0 0 0 0 0 0 0 0 0 0 0 0 0 0 0 0 2 2 1 1 0 0 0 0 1 2 2 2 2 2 0 0 0 0 0 0 0 0 0 0 1 2 2 2 0 0 0 0 0 0 2 2 1 1 2 2 2 2 2 2 2 2 0 0 0 0 2 2 2 2 2 2 1 2 0 0 0 0 0 0 2 2 2 2 0 0 2 2 2 2 2 2 0 0 2 2 1 2 1 2 2 2 2 2 0 0 0 0 0 0 2 2 2 2 2 2 2 2 2 2 0 0 0 0 2 2 2 2 2 2 2 2 0 0 0 0 1 1 0 0 2 2 2 2 2 2 0 0 0 0 0 0 1 1 2 2 1 1 0 0 0 0 0 0 2 2 1 1 0 0 1 2 2 2 2 2 0 0 2 2 0 0 0 0 2 2 2 2 0 0 0 0 2 2 0 0 1 2 0 0 2 2 1 1 0 0 2 2 2 2 1 2 1 2 0 0 1 1 1 2 2 2 2 2 1 2 1 2 2 2 2 2 1 2 2 2 0 0 2 2 2 2 2 2 2 2 2 2 0 0 2 2 0 0 0 0 2 2 2 2 1 1 2 2 0 0 0 0 2 2 1 1 0 0 1 1 2 2 2 2 0 0 0 0 2 2 2 2 2 2 2 2 2 2 0 0 2 2 0 0 0 0 2 2 2 2 2 2 2 2 2 2 2 2 2 2 1 2 2 2 2 2 2 2 0 0 2 2 0 0 2 2 2 2 0 0 2 2 0 0 2 2 1 1 1 1 0 0 1 2 0 0 0 0 1 1 0 0 2 2 0 0 2 2 2 2 0 0 2 2 0 0 0 0 2 2 2 2 2 2 1 2 2 2 2 2 1 2 2 2 0 0 0 0 2 2 0 0 0 0 2 2 2 2 1 2 2 2 0 0 0 0 0 0 0 0 1 1 2 2 0 0 2 2 2 2 2 2 0 0 2 2 1 2 2 2 0 0 2 2 0 0 0 0 0 0 2 2 2 2 2 2 2 2 2 2 2 2 2 2 2 2 0 0 1 2 2 2 2 2 2 2 0 0 2 2 2 2 0 0 0 0 0 0 2 2 0 0 2 2 0 0 1 2 2 2 0 0 2 2 2 2 0 0 0 0 0 0 2 2 0 0 2 2 2 2 0 0 2 2 2 2 0 0 2 2 0 0 0 0 0 0 0 0 2 2 0 0 2 2 0 0 2 2 0 0 0 0 0 0 2 2 2 2 2 2 2 2 0 0 0 0 2 2 2 2 0 0 1 2 0 0 2 2 2 2 2 2 0 0 2 2 2 2 0 0 2 2 0 0 2 2 0 0 0 0 2 2 0 0 0 0 2 2 0 0 2 2 0 0 2 2 0 0 2 2 0 0 0 0 1 2 0 0 2 2 2 2 0 0 0 0 0 0 2 2 0 0 0 0 2 2 0 0 0 0 0 0 0 0 0 0 2 2 2 2 2 2 0 0 2 2 0 0 2 2 2 2 0 0 0 0 2 2 2 2 1 2 0 0 1 2 0 0 2 2 2 2 2 2 1 1 1 2 0 0 0 0 2 2 2 2 0 0 0 0 0 0 2 2 2 2 2 2 2 2 0 0 2 2 2 2 0 0 0 0 1 2 2 2 2 2 0 0 0 0 2 2 2 2 2 2 0 0 2 2 1 2 2 2 0 0 1 2 0 0 2 2 0 0 1 2 1 2 1 2 2 2 2 2 2 2 2 2 2 2 0 0 2 2 1 2 1 2 0 0 2 2 0 0 2 2 0 0 0 0 2 2 2 2 2 2 2 2 0 0 0 0 0 0 2 2 0 0 2 2 1 2 2 2 0 0 2 2 2 2 2 2 2 2 2 2 2 2 0 0 0 0 0 0 2 2 0 0 0 0 2 2 2 2 0 0 0 0 2 2 0 0 2 2 1 2 0 0 2 2 1 2 2 2 2 2 0 0 2 2 1 2 2 2 2 2 0 0 2 2 1 1 2 2 1 2 1 1 2 2 2 2 2 2 0 0 0 0 2 2 0 0 0 0 2 2 2 2 0 0 2 2 2 2 2 2 2 2 2 2 2 2 0 0 0 0 1 2 2 2 1 2 0 0 0 0 2 2 2 2 0 0 2 2 1 2 2 2 0 0 2 2 1 2 2 2 2 2 1 2 0 0 2 2 2 2 2 2 2 2 2 2 2 2 0 0 2 2 2 2 2 2 0 0 0 0 0 0 0 0 0 0 2 2 2 2 2 2 0 0 1 1 0 0 2 2 2 2 0 0 0 0 0 0 2 2 2 2 1 2 2 2 2 2 0 0 1 2 0 0 2 2 0 0 2 2 0 0 1 2 0 0 1 1 1 1 2 2 2 2 1 2 0 0 0 0 2 2 0 0 2 2 2 2 2 2 2 2 0 0 0 0 2 2 2 2 0 0 0 0 2 2 2 2 2 2 0 0 0 0 0 0 0 0 2 2 0 0 0 0 2 2 0 0 2 2 0 0 2 2 2 2 0 0 0 0 2 2 2 2 2 2 0 0 0 0 0 0 0 0 0 0 2 2 0 0 2 2 2 2 0 0 0 0 0 0 0 0 0 0 0 0 1 2 2 2 0 0 0 0 2 2 2 2 2 2 2 2 0 0 0 0 0 0 1 2 1 2 2 2 1 2 2 2 0 0 1 2 2 2 2 2 2 2 2 2 0 0 2 2 2 2 2 2 1 2 0 0 1 1 0 0 2 2 2 2 2 2 0 0 1 2 2 2 2 2 2 2 2 2 2 2 2 2 2 2 2 2 0 0 0 0 0 0 2 2 2 2 0 0 0 0 0 0 0 0 2 2 2 2 2 2 1 2 0 0 0 0 2 2 0 0 0 0 2 2 0 0 0 0 0 0 0 0 1 1 2 2 0 0 0 0 2 2 0 0 0 0 1 1 1 1 2 2 2 2 2 2 2 2 0 0 0 0 2 2 0 0 0 0 2 2 0 0 0 0 0 0 1 2 0 0 2 2 0 0 2 2 1 2 2 2 0 0 1 2 0 0 2 2 2 2 0 0 0 0 0 0 1 1 2 2 0 0 0 0 2 2 0 0 0 0 0 0 1 1 0 0 0 0 2 2 0 0 1 1 1 2 1 2 0 0 2 2 0 0 1 1 2 2 2 2 2 2 2 2 0 0 2 2 2 2 2 2 2 2 2 2 2 2 0 0 2 2 0 0 2 2 0 0 2 2 0 0 0 0 0 0 1 1 0 0 2 2 2 2 2 2 0 0 0 0 0 0 2 2 0 0 2 2 2 2 2 2 2 2 1 1 0 0 0 0 2 2 1 2 0 0 2 2 2 2 2 2 2 2 2 2 0 0 0 0 2 2 2 2 2 2 0 0 0 0 0 0 0 0 2 2 0 0 2 2 1 2 2 2 2 2 1 2 2 2 0 0 2 2 0 0 0 0 1 1 2 2 0 0 2 2 0 0 2 2 2 2 0 0 0 0 2 2 0 0 0 0 2 2 1 2 0 0 2 2 2 2 2 2 2 2 0 0 0 0 0 0 2 2 2 2 0 0 0 0 2 2 0 0 1 1 1 1 0 0 0 0 0 0 0 0 0 0 0 0 2 2 2 2 2 2 1 2 0 0 2 2 2 2 1 2 1 1 2 2 2 2 2 2 2 2 0 0 2 2 2 2 1 1 2 2 2 2 1 2 0 0 1 2 0 0 0 0 0 0 0 0 0 0 0 0 2 2 1 2 2 2 0 0 2 2 0 0 0 0 0 0 0 0 2 2 1 2 0 0 0 0 2 2 2 2 0 0 2 2 0 0 0 0 2 2 0 0 0 0 0 0 2 2 0 0 0 0 0 0 2 2 0 0 2 2 0 0 0 0 1 2 0 0 0 0 2 2 2 2 0 0 2 2 0 0 2 2 2 2 0 0 2 2 1 1 0 0 1 2 0 0 0 0 1 2 0 0 0 0 0 0 2 2 0 0 1 2 2 2 0 0 2 2 2 2 0 0 0 0 2 2 2 2 0 0 0 0 2 2 2 2 1 2 1 2 0 0 1 2 2 2 0 0 1 2 2 2 0 0 2 2 2 2 0 0 2 2 1 2 1 2 0 0 0 0 2 2 1 1 2 2 0 0 2 2 0 0 2 2 1 2 0 0 1 2 0 0 2 2 2 2 0 0 0 0 2 2 2 2 2 2 2 2 1 1 0 0 0 0 0 0 1 2 2 2 2 2 2 2 2 2 2 2 2 2 2 2 1 2 2 2 2 2 0 0 2 2 0 0 2 2 0 0 0 0 0 0 2 2 0 0 2 2 2 2 0 0 1 2 2 2 2 2 0 0 2 2 0 0 2 2 2 2 1 2 2 2 1 2 0 0 0 0 0 0 2 2 0 0 0 0 2 2 2 2 2 2 0 0 0 0 2 2 0 0 0 0 0 0 2 2 2 2 2 2 0 0 0 0 0 0 2 2 0 0 0 0 2 2 2 2 2 2 0 0 0 0 2 2 0 0 2 2 0 0 0 0 2 2 0 0 2 2 2 2 0 0 2 2 0 0 0 0 0 0 1 2 2 2 0 0 0 0 1 2 2 2 1 2 2 2 0 0 1 2 1 2 0 0 2 2 2 2 2 2 1 2 2 2 1 2 1 1 1 2 1 2 1 1 2 2 0 0 2 2 2 2 0 0 2 2 0 0 0 0 0 0 2 2 2 2 0 0 0 0 1 2 2 2 2 2 1 1 0 0 2 2 2 2 0 0 2 2 2 2 0 0 1 2 0 0 1 2 2 2 0 0 0 0 0 0 2 2 0 0 0 0 0 0 2 2 0 0 2 2 2 2 2 2 2 2 2 2 0 0 1 2 0 0 2 2 2 2 0 0 2 2 1 1 2 2 2 2 2 2 2 2 2 2 0 0 1 2 0 0 2 2 0 0 0 0 2 2 0 0 0 0 1 1 0 0 2 2 2 2 0 0 0 0 0 0 2 2 1 1 2 2 2 2 2 2 0 0 0 0 2 2 2 2 0 0 1 2 2 2 0 0 2 2 2 2 2 2 0 0 2 2 2 2 0 0 2 2 0 0 2 2 1 1 2 2 0 0 2 2 0 0 2 2 2 2 2 2 0 0 0 0 2 2 0 0 2 2 2 2 2 2 2 2 2 2 2 2 0 0 0 0 1 1 2 2 2 2 1 1 2 2 2 2 0 0 2 2 2 2 2 2 0 0 2 2 2 2 2 2 1 1 2 2 2 2 2 2 1 1 0 0 2 2 2 2 2 2 2 2 0 0 0 0 1 2 0 0 2 2 2 2 0 0 0 0 0 0 0 0 0 0 0 0 0 0 1 1 1 2 1 1 0 0 2 2 2 2 2 2 1 2 1 2 2 2 2 2 2 2 0 0 0 0 0 0 2 2 1 1 2 2 0 0 2 2 2 2 2 2 2 2 0 0 2 2 2 2 2 2 0 0 2 2 2 2 2 2 0 0 0 0 0 0 0 0 0 0 2 2 0 0 0 0 2 2 2 2 0 0 2 2 2 2 0 0 2 2 2 2 0 0 0 0 2 2 0 0 1 2 1 2 2 2 2 2 2 2 2 2 0 0 2 2 0 0 1 2 2 2 0 0 2 2 2 2 2 2 2 2 0 0 0 0 0 0 1 1 1 1 1 1 2 2 2 2 2 2 2 2 0 0 0 0 2 2 0 0 2 2 0 0 2 2 0 0 2 2 2 2 0 0 0 0 2 2 0 0 2 2 2 2 2 2 2 2 2 2 2 2 2 2 0 0 0 0 2 2 2 2 0 0 1 2 2 2 0 0 0 0 2 2 0 0 0 0 1 2 0 0 0 0 2 2 1 2 0 0 0 0 2 2 0 0 0 0 0 0 2 2 2 2 0 0 2 2 2 2 0 0 0 0 2 2 0 0 0 0 1 1 2 2 2 2 2 2 0 0 0 0 0 0 0 0 2 2 0 0 2 2 2 2 2 2 2 2 2 2 2 2 2 2 0 0 2 2 1 2 0 0 0 0 2 2 1 2 1 2 1 2 2 2 1 2 2 2 0 0 0 0 2 2 0 0 2 2 0 0 0 0 0 0 1 2 2 2 2 2 0 0 0 0 0 0 0 0 2 2 0 0 2 2 2 2 2 2 0 0 0 0 0 0 0 0 0 0 1 2 0 0 1 2 1 1 0 0 2 2 0 0 2 2 0 0 0 0 0 0 0 0 2 2 2 2 0 0 2 2 2 2 2 2 2 2 2 2 2 2 2 2 0 0 0 0 2 2 2 2 2 2 1 1 0 0 2 2 2 2 2 2 0 0 0 0 2 2 0 0 0 0 0 0 2 2 2 2 0 0 2 2 0 0 2 2 2 2 2 2 2 2 2 2 0 0 0 0 0 0 2 2 0 0 0 0 2 2 2 2 0 0 0 0 0 0 0 0 0 0 0 0 0 0 2 2 2 2 2 2 2 2 1 2 2 2 2 2 0 0 0 0 2 2 0 0 0 0 0 0 0 0 0 0 2 2 2 2 2 2 2 2 0 0 0 0 0 0 2 2 0 0 2 2 1 1 0 0 2 2 0 0 0 0 0 0 0 0 0 0 2 2 2 2 0 0 2 2 2 2 2 2 2 2 0 0 0 0 2 2 0 0 2 2 2 2 2 2 2 2 0 0 2 2 2 2 2 2 0 0 2 2 0 0 0 0 2 2 0 0 0 0 2 2 0 0 2 2 2 2 0 0 2 2 2 2 0 0 2 2 2 2 2 2 0 0 2 2 0 0 2 2 0 0 2 2 2 2 2 2 2 2 2 2 0 0 2 2 2 2 2 2 0 0 1 2 0 0 0 0 0 0 0 0 2 2 0 0 2 2 2 2 0 0 0 0 0 0 1 2 2 2 2 2 1 2 2 2 0 0 2 2 0 0 0 0 2 2 2 2 2 2 2 2 2 2 1 2 1 2 2 2 2 2 2 2 1 2 2 2 0 0 2 2 2 2 2 2 2 2 0 0 2 2 2 2 2 2 0 0 0 0 0 0 1 2 0 0 2 2 1 2 2 2 2 2 1 1 0 0 0 0 2 2 0 0 2 2 0 0 2 2 0 0 0 0 0 0 0 0 0 0 0 0 2 2 0 0 2 2 0 0 0 0 2 2 0 0 1 1 0 0 2 2 2 2 0 0 1 1 2 2 0 0 0 0 0 0 1 1 0 0 2 2 2 2 0 0 0 0 0 0 0 0 0 0 2 2 0 0 0 0 0 0 0 0 2 2 0 0 1 2 0 0 1 1 0 0 2 2 2 2 0 0 0 0 2 2 0 0 2 2 0 0 0 0 2 2 1 1 1 1 0 0 0 0 1 2 0 0 2 2 0 0 2 2 0 0 0 0 0 0 2 2 1 1 0 0 1 2 2 2 0 0 1 1 2 2 2 2 2 2 0 0 0 0 2 2 0 0 2 2 1 2 2 2 2 2 2 2 2 2 1 2 0 0 0 0 0 0 0 0 2 2 2 2 2 2 2 2 0 0 0 0 2 2 0 0 2 2 0 0 2 2 2 2 0 0 2 2 0 0 2 2 0 0 2 2 2 2 0 0 2 2 2 2 0 0 2 2 1 2 1 1 2 2 0 0 2 2 0 0 0 0 2 2 2 2 2 2 2 2 2 2 2 2 0 0 0 0 2 2 2 2 0 0 2 2 2 2 2 2 0 0 2 2 0 0 0 0 1 2 0 0 1 2 1 2 2 2 2 2 1 2 0 0 1 2 0 0 2 2 0 0 0 0 0 0 2 2 2 2 0 0 0 0 1 1 0 0 0 0 0 0 2 2 0 0 0 0 2 2 1 2 2 2 0 0 2 2 2 2 0 0 1 2 0 0 0 0 2 2 0 0 0 0 0 0 1 2 2 2 0 0 2 2 0 0 0 0 0 0 0 0 0 0 1 2 1 2 0 0 2 2 2 2 2 2 0 0 2 2 2 2 2 2 0 0 0 0 2 2 2 2 2 2 2 2 0 0 0 0 0 0 1 2 2 2 2 2 2 2 1 2 2 2 0 0 2 2 2 2 0 0 1 2 0 0 0 0 2 2 2 2 1 2 2 2 0 0 2 2 2 2 1 2 2 2 2 2 2 2 2 2 1 2 0 0 0 0 2 2 0 0 2 2 2 2 2 2 2 2 1 1 2 2 1 2 2 2 0 0 2 2 1 2 2 2 0 0 2 2 0 0 2 2 1 2 0 0 0 0 0 0 0 0 0 0 0 0 2 2 0 0 0 0 0 0 0 0 0 0 0 0 2 2 2 2 0 0 2 2 2 2 0 0 0 0 2 2 2 2 0 0 0 0 0 0 0 0 2 2 1 2 2 2 2 2 0 0 2 2 2 2 2 2 2 2 2 2 1 2 2 2 1 2 1 2 2 2 0 0 0 0 1 1 2 2 2 2 2 2 2 2 2 2 2 2 2 2 1 2 2 2 0 0 2 2 2 2 0 0 0 0 2 2 2 2 2 2 0 0 1 2 1 1 0 0 0 0 0 0 0 0 1 2 0 0 2 2 0 0 0 0 0 0 1 2 1 2 2 2 2 2 2 2 2 2 0 0 2 2 2 2 0 0 2 2 0 0 0 0 0 0 1 2 0 0 2 2 0 0 0 0 2 2 2 2 0 0 2 2 0 0 0 0 2 2 2 2 2 2 0 0 0 0 0 0 2 2 2 2 0 0 2 2 0 0 2 2 0 0 2 2 2 2 2 2 0 0 0 0 2 2 0 0 0 0 0 0 0 0 1 2 2 2 2 2 2 2 2 2 0 0 2 2 2 2 0 0 2 2 0 0 2 2 2 2 2 2 2 2 2 2 2 2 2 2 2 2 0 0 0 0 0 0 2 2 0 0 0 0 2 2 0 0 0 0 0 0 0 0 2 2 0 0 1 2 0 0 0 0 1 2 0 0 2 2 0 0 0 0 0 0 2 2 2 2 0 0 2 2 0 0 2 2 0 0 1 2 1 2 2 2 0 0 1 2 0 0 2 2 2 2 0 0 2 2 2 2 2 2 0 0 0 0 1 2 2 2 2 2 1 2 2 2 0 0 2 2 2 2 0 0 0 0 0 0 0 0 1 2 2 2 2 2 1 2 1 2 0 0 2 2 1 2 0 0 2 2 2 2 2 2 1 2 2 2 0 0 0 0 0 0 0 0 0 0 1 2 0 0 2 2 0 0 0 0 2 2 2 2 0 0 0 0 0 0 0 0 0 0 0 0 0 0 2 2 2 2 2 2 1 1 2 2 0 0 1 1 2 2 0 0 2 2 2 2 1 2 0 0 0 0 2 2 2 2 2 2 0 0 2 2 2 2 2 2 0 0 2 2 0 0 2 2 2 2 2 2 2 2 2 2 0 0 2 2 2 2 2 2 2 2 2 2 0 0 0 0 2 2 0 0 2 2 0 0 2 2 0 0 2 2 0 0 1 1 2 2 2 2 0 0 2 2 2 2 1 2 1 2 2 2 2 2 2 2 1 1 0 0 2 2 0 0 2 2 2 2 2 2 0 0 0 0 2 2 1 1 0 0 0 0 0 0 0 0 0 0 2 2 0 0 2 2 0 0 2 2 2 2 0 0 0 0 0 0 2 2 1 1 2 2 0 0 2 2 2 2 2 2 0 0 0 0 0 0 2 2 2 2 1 2 0 0 2 2 0 0 0 0 1 2 2 2 0 0 0 0 0 0 2 2 0 0 0 0 2 2 2 2 2 2 0 0 2 2 2 2 2 2 2 2 0 0 0 0 0 0 2 2 2 2 0 0 2 2 1 1 0 0 2 2 2 2 2 2 2 2 1 2 0 0 2 2 0 0 0 0 0 0 2 2 2 2 0 0 2 2 2 2 2 2 1 2 0 0 0 0 2 2 0 0 1 2 0 0 1 2 0 0 2 2 0 0 0 0 0 0 2 2 0 0 2 2 2 2 0 0 2 2 2 2 0 0 0 0 0 0 1 2 2 2 0 0 0 0 0 0 0 0 2 2 2 2 2 2 2 2 0 0 1 2 0 0 2 2 0 0 1 2 2 2 1 1 0 0 2 2 2 2 0 0 2 2 1 2 0 0 0 0 0 0 2 2 0 0 0 0 2 2 2 2 1 1 0 0 2 2 2 2 2 2 2 2 2 2 0 0 0 0 0 0 0 0 0 0 1 2 1 2 2 2 2 2 2 2 0 0 0 0 2 2 0 0 2 2 0 0 2 2 2 2 1 2 2 2 0 0 0 0 2 2 2 2 1 1 1 1 0 0 0 0 0 0 0 0 2 2 0 0 2 2 0 0 2 2 2 2 2 2 2 2 2 2 2 2 0 0 0 0 2 2 0 0 0 0 1 2 0 0 0 0 2 2 1 2 0 0 2 2 0 0 1 2 1 1 0 0 2 2 0 0 0 0 0 0 1 2 2 2 0 0 0 0 2 2 2 2 2 2 1 2 2 2 0 0 0 0 0 0 2 2 2 2 1 2 0 0 0 0 2 2 0 0 1 2 0 0 0 0 2 2 0 0 1 2 2 2 1 1 2 2 0 0 1 2 1 1 2 2 1 2 1 2 2 2 0 0 0 0 1 1 2 2 0 0 1 2 2 2 0 0 0 0 1 1 2 2 0 0 2 2 1 1 2 2 2 2 0 0 0 0 0 0 0 0 0 0 2 2 2 2 2 2 2 2 0 0 2 2 2 2 0 0 0 0 2 2 2 2 0 0 2 2 2 2 0 0 2 2 0 0 2 2 0 0 0 0 1 1 0 0 2 2 2 2 0 0 0 0 0 0 2 2 2 2 2 2 0 0 0 0 0 0 2 2 1 2 0 0 2 2 2 2 0 0 0 0 2 2 2 2 2 2 2 2 1 2 0 0 2 2 0 0 2 2 0 0 0 0 0 0 2 2 0 0 0 0 1 2 1 2 2 2 0 0 0 0 0 0 1 2 2 2 2 2 0 0 2 2 2 2 0 0 0 0 0 0 2 2 0 0 2 2 1 1 0 0 0 0 0 0 0 0 1 2 0 0 0 0 0 0 2 2 2 2 2 2 2 2 0 0 2 2 1 2 2 2 2 2 0 0 0 0 1 1 2 2 2 2 2 2 2 2 0 0 2 2 2 2 0 0 0 0 2 2 2 2 2 2 0 0 2 2 1 1 0 0 0 0 0 0 2 2 0 0 0 0 0 0 2 2 1 2 0 0 1 2 0 0 0 0 1 2 0 0 2 2 1 1 0 0 2 2 2 2 0 0 0 0 0 0 0 0 0 0 0 0 2 2 2 2 2 2 1 2 2 2 2 2 0 0 0 0 0 0 1 2 0 0 0 0 2 2 1 2 2 2 2 2 2 2 0 0 2 2 0 0 0 0 0 0 0 0 0 0 0 0 2 2 1 1 2 2 2 2 0 0 1 2 2 2 2 2 2 2 2 2 0 0 2 2 0 0 0 0 1 2 1 2 2 2 1 2 0 0 2 2 0 0 2 2 0 0 0 0 0 0 2 2 1 2 0 0 0 0 2 2 2 2 0 0 2 2 0 0 2 2 2 2 2 2 1 1 0 0 0 0 0 0 0 0 2 2 0 0 2 2 0 0 2 2 2 2 2 2 2 2 2 2 1 2 2 2 0 0 0 0 2 2 2 2 0 0 2 2 1 2 0 0 0 0 2 2 0 0 2 2 2 2 2 2 2 2 2 2 0 0 2 2 0 0 2 2 2 2 2 2 1 2 2 2 2 2 0 0 2 2 1 2 1 2 0 0 1 1 0 0 2 2 2 2 0 0 0 0 2 2 0 0 2 2 0 0 0 0 0 0 2 2 2 2 1 2 2 2 0 0 0 0 2 2 2 2 0 0 2 2 2 2 2 2 2 2 1 2 1 1 0 0 2 2 0 0 0 0 0 0 2 2 2 2 0 0 2 2 2 2 0 0 0 0 2 2 0 0 2 2 0 0 0 0 2 2 2 2 0 0 0 0 0 0 0 0 0 0 1 2 0 0 0 0 0 0 1 2 1 1 0 0 0 0 2 2 0 0 0 0 0 0 1 2 2 2 2 2 0 0 0 0 0 0 0 0 0 0 0 0 2 2 0 0 0 0 0 0 0 0 2 2 0 0 0 0 2 2 0 0 2 2 0 0 0 0 0 0 2 2 0 0 1 2 2 2 0 0 2 2 1 2 0 0 2 2 2 2 1 2 2 2 0 0 0 0 1 1 2 2 0 0 2 2 2 2 0 0 0 0 0 0 1 2 0 0 2 2 0 0 2 2 0 0 2 2 2 2 1 1 2 2 0 0 0 0 2 2 0 0 0 0 1 2 2 2 1 2 2 2 2 2 2 2 2 2 0 0 2 2 0 0 2 2 0 0 1 2 2 2 2 2 2 2 0 0 0 0 1 2 2 2 2 2 2 2 2 2 1 1 0 0 2 2 2 2 0 0 1 1 1 1 0 0 2 2 0 0 2 2 0 0 2 2 0 0 2 2 2 2 0 0 2 2 0 0 2 2 0 0 0 0 2 2 0 0 2 2 0 0 2 2 2 2 0 0 2 2 1 2 2 2 0 0 0 0 0 0 2 2 0 0 0 0 2 2 2 2 2 2 2 2 2 2 2 2 0 0 0 0 1 2 2 2 1 2 2 2 0 0 0 0 2 2 0 0 0 0 2 2 0 0 0 0 0 0 2 2 2 2 2 2 2 2 1 1 1 1 0 0 0 0 0 0 2 2 2 2 2 2 2 2 0 0 0 0 0 0 0 0 0 0 2 2 0 0 2 2 2 2 0 0 0 0 0 0 0 0 0 0 2 2 0 0 2 2 1 1 1 1 0 0 2 2 0 0 0 0 0 0 0 0 2 2 1 2 2 2 2 2 0 0 0 0 0 0 0 0 2 2 0 0 2 2 2 2 0 0 1 1 2 2 2 2 0 0 2 2 0 0 2 2 2 2 0 0 2 2 0 0 0 0 1 2 0 0 2 2 1 2 2 2 2 2 0 0 1 2 2 2 0 0 2 2 0 0 0 0 2 2 0 0 2 2 2 2 0 0 0 0 0 0 0 0 0 0 2 2 0 0 0 0 0 0 0 0 2 2 2 2 2 2 2 2 2 2 1 1 0 0 1 2 0 0 0 0 2 2 2 2 0 0 0 0 2 2 1 2 0 0 2 2 0 0 0 0 2 2 0 0 2 2 2 2 2 2 0 0 0 0 2 2 2 2 2 2 2 2 1 2 2 2 0 0 2 2 2 2 0 0 1 1 0 0 1 1 2 2 2 2 0 0 0 0 0 0 0 0 2 2 0 0 2 2 0 0 1 1 0 0 2 2 2 2 0 0 1 1 1 2 0 0 2 2 2 2 0 0 2 2 2 2 2 2 1 1 2 2 2 2 0 0 2 2 0 0 0 0 2 2 0 0 2 2 2 2 2 2 2 2 1 1 0 0 0 0 0 0 0 0 1 2 0 0 0 0 2 2 2 2 0 0 2 2 0 0 0 0 1 2 0 0 1 2 2 2 2 2 1 2 0 0 0 0 0 0 2 2 0 0 1 2 0 0 0 0 0 0 2 2 1 2 2 2 0 0 2 2 0 0 1 2 1 2 2 2 2 2 0 0 0 0 0 0 2 2 0 0 2 2 2 2 0 0 2 2 2 2 0 0 0 0 0 0 1 2 2 2 1 2 1 2 0 0 2 2 2 2 2 2 2 2 2 2 0 0 0 0 2 2 0 0 1 1 2 2 0 0 2 2 1 1 0 0 0 0 1 2 2 2 1 2 0 0 0 0 1 1 2 2 2 2 0 0 2 2 2 2 2 2 0 0 0 0 1 2 2 2 0 0 0 0 2 2 1 2 1 2 2 2 2 2 0 0 0 0 2 2 0 0 2 2 2 2 0 0 0 0 2 2 2 2 0 0 2 2 0 0 0 0 0 0 0 0 2 2 0 0 0 0 2 2 2 2 2 2 2 2 0 0 2 2 2 2 0 0 0 0 2 2 1 2 2 2 0 0 0 0 2 2 0 0 2 2 2 2 2 2 1 1 2 2 0 0 0 0 2 2 0 0 2 2 0 0 0 0 0 0 0 0 2 2 0 0 0 0 0 0 0 0 0 0 0 0 0 0 2 2 0 0 0 0 2 2 0 0 0 0 0 0 2 2 2 2 2 2 1 1 0 0 2 2 0 0 0 0 0 0 2 2 2 2 2 2 1 2 0 0 0 0 0 0 2 2 1 2 0 0 1 1 0 0 1 2 0 0 1 2 1 2 2 2 2 2 2 2 2 2 2 2 2 2 0 0 0 0 0 0 0 0 2 2 2 2 0 0 2 2 2 2 2 2 0 0 2 2 2 2 0 0 1 2 2 2 2 2 0 0 2 2 2 2 0 0 2 2 0 0 0 0 0 0 2 2 2 2 1 2 0 0 2 2 2 2 1 2 2 2 1 2 2 2 0 0 2 2 0 0 0 0 1 2 0 0 2 2 0 0 1 1 0 0 0 0 0 0 0 0 2 2 0 0 2 2 0 0 0 0 0 0 2 2 0 0 0 0 2 2 0 0 1 2 1 2 2 2 1 2 0 0 0 0 0 0 0 0 0 0 1 2 2 2 0 0 2 2 0 0 2 2 2 2 0 0 2 2 2 2 2 2 0 0 1 2 0 0 0 0 1 2 2 2 0 0 0 0 1 2 2 2 1 2 0 0 0 0 2 2 0 0 2 2 0 0 2 2 2 2 0 0 2 2 0 0 0 0 2 2 2 2 1 1 0 0 0 0 2 2 2 2 2 2 0 0 2 2 0 0 1 2 0 0 2 2 2 2 2 2 2 2 2 2 0 0 0 0 2 2 0 0 0 0 2 2 0 0 0 0 2 2 2 2 2 2 0 0 2 2 2 2 0 0 2 2 2 2 0 0 0 0 2 2 2 2 2 2 1 1 0 0 0 0 2 2 2 2 2 2 2 2 1 2 0 0 2 2 1 2 2 2 1 2 0 0 0 0 2 2 2 2 2 2 1 2 0 0 2 2 1 2 0 0 0 0 0 0 2 2 2 2 2 2 1 2 2 2 0 0 0 0 2 2 0 0 2 2 2 2 1 2 0 0 0 0 2 2 0 0 2 2 2 2 2 2 2 2 2 2 2 2 0 0 0 0 2 2 1 2 2 2 1 1 0 0 2 2 2 2 2 2 2 2 2 2 0 0 0 0 0 0 2 2 0 0 2 2 2 2 0 0 2 2 2 2 0 0 1 1 2 2 0 0 1 1 0 0 1 1 2 2 0 0 1 2 2 2 0 0 2 2 2 2 0 0 2 2 0 0 2 2 0 0 2 2 0 0 0 0 0 0 0 0 2 2 2 2 0 0 2 2 0 0 2 2 0 0 2 2 2 2 2 2 0 0 0 0 2 2 2 2 0 0 2 2 0 0 0 0 2 2 2 2 0 0 2 2 0 0 0 0 2 2 2 2 2 2 0 0 0 0 0 0 0 0 1 1 0 0 0 0 2 2 2 2 2 2 2 2 2 2 2 2 2 2 2 2 2 2 1 1 0 0 0 0 2 2 0 0 1 1 2 2 0 0 2 2 0 0 1 2 0 0 0 0 2 2 1 2 0 0 2 2 0 0 2 2 0 0 0 0 2 2 1 2 2 2 0 0 2 2 0 0 0 0 2 2 0 0 1 2 0 0 2 2 1 2 2 2 0 0 2 2 2 2 0 0 1 2 0 0 1 2 0 0 0 0 0 0 0 0 2 2 2 2 0 0 1 2 0 0 2 2 2 2 2 2 0 0 2 2 2 2 2 2 0 0 0 0 0 0 2 2 1 2 0 0 2 2 1 2 2 2 2 2 2 2 2 2 2 2 2 2 2 2 2 2 2 2 2 2 2 2 0 0 0 0 2 2 0 0 2 2 2 2 0 0 2 2 2 2 2 2 0 0 1 1 1 2 2 2 0 0 0 0 2 2 2 2 2 2 2 2 0 0 0 0 2 2 2 2 0 0 0 0 2 2 2 2 0 0 0 0 2 2 0 0 1 2 0 0 2 2 0 0 0 0 0 0 2 2 0 0 1 2 0 0 2 2 2 2 0 0 1 2 0 0 0 0 0 0 2 2 1 1 2 2 1 2 0 0 2 2 2 2 0 0 2 2 0 0 2 2 1 2 1 2 2 2 0 0 0 0 2 2 2 2 0 0 2 2 2 2 1 2 1 2 2 2 2 2 0 0 0 0 1 1 2 2 2 2 1 2 2 2 0 0 2 2 0 0 0 0 2 2 2 2 1 2 2 2 2 2 1 2 1 2 0 0 0 0 2 2 1 2 2 2 2 2 0 0 1 2 0 0 2 2 0 0 2 2 0 0 2 2 0 0 2 2 2 2 2 2 2 2 0 0 0 0 2 2 2 2 0 0 0 0 2 2 1 1 0 0 0 0 2 2 0 0 2 2 1 2 2 2 1 2 2 2 0 0 2 2 0 0 0 0 2 2 2 2 2 2 0 0 0 0 2 2 2 2 1 2 0 0 2 2 1 2 1 1 0 0 0 0 1 1 0 0 1 1 2 2 1 2 0 0 0 0 0 0 2 2 0 0 2 2 0 0 2 2 2 2 0 0 0 0 0 0 0 0 1 1 2 2 2 2 2 2 0 0 0 0 2 2 0 0 0 0 0 0 2 2 2 2 2 2 0 0 0 0 0 0 2 2 2 2 2 2 2 2 0 0 2 2 0 0 2 2 1 1 0 0 0 0 0 0 0 0 2 2 2 2 1 2 0 0 2 2 2 2 1 2 0 0 0 0 2 2 2 2 2 2 0 0 2 2 2 2 1 2 2 2 2 2 0 0 2 2 0 0 1 1 0 0 2 2 2 2 1 2 2 2 2 2 2 2 2 2 0 0 2 2 2 2 0 0 1 1 0 0 0 0 0 0 2 2 0 0 1 2 0 0 1 1 2 2 2 2 0 0 0 0 2 2 0 0 1 1 0 0 0 0 1 2 2 2 2 2 2 2 0 0 1 2 0 0 2 2 0 0 2 2 0 0 2 2 0 0 0 0 2 2 2 2 2 2 0 0 0 0 2 2 0 0 1 2 2 2 2 2 2 2 2 2 2 2 1 1 2 2 2 2 1 2 0 0 0 0 2 2 2 2 0 0 2 2 2 2 2 2 2 2 0 0 0 0 2 2 0 0 2 2 2 2 2 2 2 2 2 2 2 2 2 2 0 0 0 0 1 2 0 0 2 2 2 2 2 2 0 0 2 2 1 2 2 2 1 2 2 2 0 0 2 2 1 1 1 2 2 2 2 2 2 2 0 0 0 0 2 2 2 2 0 0 0 0 2 2 0 0 2 2 2 2 0 0 1 2 2 2 0 0 0 0 2 2 2 2 2 2 2 2 2 2 0 0 0 0 0 0 0 0 0 0 0 0 1 2 2 2 2 2 2 2 1 2 2 2 0 0 2 2 2 2 2 2 0 0 2 2 0 0 0 0 0 0 0 0 0 0 1 2 2 2 2 2 2 2 0 0 2 2 2 2 2 2 2 2 1 2 2 2 2 2 2 2 2 2 0 0 0 0 0 0 2 2 0 0 0 0 0 0 1 1 2 2 0 0 2 2 2 2 0 0 0 0 1 1 2 2 0 0 0 0 2 2 0 0 1 2 2 2 1 2 1 1 0 0 1 2 0 0 2 2 2 2 2 2 0 0 2 2 2 2 0 0 0 0 0 0 1 2 1 2 0 0 1 1 0 0 2 2 0 0 2 2 1 2 1 2 2 2 0 0 2 2 0 0 2 2 2 2 1 2 0 0 0 0 2 2 0 0 0 0 2 2 2 2 2 2 2 2 0 0 2 2 1 2 0 0 2 2 0 0 0 0 2 2 2 2 2 2 0 0 1 2 0 0 2 2 0 0 2 2 2 2 0 0 0 0 2 2 2 2 2 2 0 0 0 0 0 0 2 2 1 2 2 2 2 2 0 0 2 2 2 2 2 2 2 2 0 0 2 2 2 2 0 0 2 2 0 0 0 0 2 2 2 2 0 0 2 2 2 2 2 2 2 2 2 2 2 2 0 0 2 2 0 0 0 0 0 0 2 2 2 2 2 2 1 2 0 0 2 2 2 2 0 0 2 2 2 2 0 0 2 2 2 2 2 2 2 2 0 0 2 2 2 2 2 2 2 2 2 2 0 0 1 2 2 2 2 2 0 0 2 2 0 0 1 1 2 2 0 0 0 0 2 2 1 1 2 2 0 0 2 2 2 2 2 2 2 2 2 2 2 2 2 2 1 2 0 0 0 0 1 1 2 2 0 0 0 0 2 2 2 2 2 2 1 2 0 0 2 2 0 0 0 0 0 0 0 0 1 2 1 2 2 2 0 0 2 2 0 0 1 2 2 2 0 0 2 2 2 2 0 0 2 2 0 0 0 0 1 2 1 2 2 2 2 2 1 2 0 0 0 0 0 0 0 0 2 2 0 0 2 2 2 2 0 0 1 2 0 0 0 0 0 0 2 2 2 2 2 2 0 0 2 2 0 0 2 2 2 2 2 2 0 0 2 2 2 2 2 2 0 0 0 0 2 2 2 2 2 2 2 2 2 2 2 2 2 2 0 0 1 1 0 0 0 0 0 0 2 2 1 1 2 2 2 2 2 2 0 0 2 2 2 2 2 2 0 0 2 2 1 2 0 0 0 0 2 2 2 2 1 2 0 0 0 0 0 0 0 0 2 2 1 2 2 2 2 2 1 1 2 2 1 1 2 2 0 0 0 0 2 2 2 2 0 0 2 2 0 0 2 2 0 0 0 0 0 0 2 2 2 2 2 2 0 0 0 0 2 2 0 0 2 2 0 0 2 2 2 2 0 0 2 2 0 0 2 2 2 2 1 1 0 0 2 2 1 2 2 2 0 0 0 0 1 2 0 0 2 2 0 0 2 2 0 0 2 2 2 2 0 0 1 2 2 2 0 0 0 0 0 0 2 2 2 2 0 0 2 2 0 0 2 2 0 0 0 0 0 0 0 0 2 2 1 2 2 2 2 2 2 2 0 0 2 2 0 0 2 2 0 0 2 2 2 2 2 2 0 0 2 2 1 2 0 0 0 0 0 0 0 0 2 2 2 2 2 2 2 2 2 2 2 2 2 2 2 2 2 2 2 2 2 2 1 1 2 2 2 2 0 0 2 2 2 2 0 0 0 0 0 0 2 2 2 2 2 2 2 2 0 0 0 0 0 0 2 2 0 0 2 2 0 0 2 2 1 2 2 2 0 0 2 2 0 0 2 2 2 2 2 2 1 1 2 2 0 0 0 0 2 2 0 0 2 2 0 0 2 2 0 0 2 2 2 2 0 0 0 0 2 2 2 2 0 0 1 2 0 0 1 2 2 2 1 2 2 2 0 0 0 0 0 0 1 1 0 0 0 0 2 2 2 2 2 2 0 0 2 2 2 2 1 1 2 2 2 2 0 0 2 2 0 0 0 0 0 0 0 0 2 2 1 1 0 0 0 0 1 1 0 0 2 2 2 2 2 2 0 0 0 0 2 2 0 0 2 2 2 2 1 1 2 2 2 2 0 0 0 0 1 2 0 0 0 0 2 2 2 2 2 2 0 0 0 0 2 2 2 2 2 2 0 0 0 0 0 0 2 2 0 0 2 2 0 0 2 2 2 2 2 2 0 0 0 0 2 2 2 2 2 2 0 0 2 2 2 2 1 2 0 0 0 0 1 2 0 0 2 2 0 0 2 2 2 2 0 0 2 2 2 2 2 2 0 0 2 2 0 0 1 1 0 0 2 2 1 2 2 2 0 0 0 0 0 0 2 2 0 0 0 0 0 0 2 2 1 2 1 1 0 0 1 1 1 2 0 0 1 2 2 2 0 0 2 2 2 2 2 2 0 0 1 1 2 2 2 2 2 2 0 0 2 2 0 0 1 2 2 2 0 0 2 2 2 2 0 0 2 2 2 2 2 2 0 0 2 2 2 2 2 2 2 2 2 2 2 2 2 2 2 2 1 2 2 2 2 2 2 2 0 0 0 0 0 0 2 2 1 1 2 2 2 2 1 1 2 2 0 0 2 2 0 0 1 2 2 2 0 0 2 2 1 1 0 0 0 0 1 2 2 2 2 2 1 2 0 0 2 2 0 0 2 2 0 0 2 2 0 0 0 0 0 0 2 2 0 0 0 0 0 0 0 0 0 0 2 2 2 2 0 0 2 2 0 0 0 0 0 0 2 2 2 2 1 1 2 2 2 2 2 2 0 0 2 2 2 2 2 2 2 2 0 0 2 2 0 0 2 2 2 2 1 1 2 2 2 2 1 2 0 0 1 1 0 0 0 0 0 0 0 0 2 2 2 2 0 0 0 0 1 1 2 2 1 1 2 2 1 1 0 0 0 0 0 0 0 0 0 0 2 2 2 2 2 2 0 0 2 2 0 0 2 2 2 2 0 0 0 0 0 0 2 2 2 2 2 2 1 2 2 2 2 2 0 0 2 2 0 0 1 2 2 2 2 2 2 2 0 0 0 0 0 0 2 2 1 2 0 0 2 2 0 0 2 2 0 0 2 2 0 0 2 2 2 2 2 2 1 2 0 0 2 2 0 0 2 2 0 0 0 0 1 2 0 0 0 0 1 1 0 0 2 2 0 0 2 2 0 0 2 2 2 2 1 2 0 0 0 0 0 0 2 2 0 0 2 2 2 2 0 0 0 0 0 0 1 2 2 2 2 2 2 2 1 1 1 1 2 2 0 0 0 0 0 0 0 0 2 2 1 2 2 2 2 2 2 2 0 0 1 2 2 2 2 2 1 2 0 0 2 2 0 0 0 0 2 2 1 2 2 2 0 0 2 2 0 0 0 0 0 0 2 2 2 2 0 0 2 2 2 2 0 0 0 0 1 1 0 0 0 0 0 0 0 0 0 0 1 2 0 0 0 0 0 0 2 2 0 0 2 2 0 0 0 0 1 2 0 0 1 2 1 2 0 0 2 2 0 0 2 2 0 0 0 0 2 2 2 2 0 0 2 2 2 2 0 0 0 0 0 0 0 0 0 0 0 0 2 2 2 2 0 0 2 2 2 2 0 0 1 1 1 2 0 0 0 0 2 2 2 2 0 0 0 0 0 0 2 2 2 2 2 2 0 0 1 2 2 2 2 2 2 2 1 2 0 0 0 0 1 2 0 0 2 2 0 0 2 2 1 2 0 0 1 1 2 2 2 2 2 2 2 2 2 2 0 0 0 0 2 2 0 0 2 2 1 2 2 2 0 0 2 2 0 0 0 0 2 2 2 2 2 2 0 0 2 2 1 2 2 2 1 2 2 2 2 2 0 0 2 2 1 2 1 2 2 2 2 2 2 2 0 0 2 2 2 2 1 2 2 2 1 1 2 2 2 2 0 0 2 2 0 0 0 0 0 0 0 0 2 2 2 2 0 0 0 0 1 2 2 2 2 2 2 2 2 2 0 0 0 0 1 2 0 0 0 0 2 2 2 2 0 0 2 2 0 0 2 2 2 2 2 2 2 2 1 2 0 0 1 1 1 2 1 2 2 2 2 2 0 0 2 2 2 2 1 1 0 0 0 0 0 0 2 2 2 2 0 0 1 1 0 0 2 2 0 0 0 0 0 0 2 2 2 2 0 0 2 2 2 2 0 0 1 1 0 0 0 0 2 2 2 2 0 0 2 2 0 0 0 0 0 0 2 2 0 0 0 0 2 2 2 2 0 0 0 0 2 2 1 1 2 2 2 2 2 2 0 0 0 0 0 0 0 0 2 2 2 2 1 1 1 2 2 2 0 0 2 2 2 2 0 0 2 2 1 2 0 0 2 2 2 2 2 2 2 2 0 0 2 2 0 0 2 2 2 2 0 0 2 2 2 2 2 2 0 0 2 2 2 2 2 2 0 0 2 2 2 2 2 2 0 0 0 0 0 0 0 0 2 2 2 2 2 2 2 2 1 2 0 0 2 2 2 2 2 2 2 2 2 2 2 2 0 0 2 2 1 2 2 2 0 0 2 2 2 2 2 2 0 0 2 2 2 2 2 2 0 0 2 2 0 0 0 0 0 0 0 0 2 2 0 0 0 0 0 0 2 2 2 2 0 0 0 0 2 2 0 0 2 2 2 2 0 0 2 2 1 2 2 2 0 0 2 2 0 0 2 2 2 2 0 0 0 0 2 2 0 0 0 0 2 2 2 2 2 2 2 2 2 2 2 2 0 0 2 2 0 0 2 2 0 0 2 2 2 2 2 2 0 0 0 0 2 2 2 2 0 0 2 2 0 0 2 2 2 2 2 2 2 2 0 0 2 2 1 2 2 2 2 2 2 2 2 2 0 0 0 0 1 2 2 2 2 2 2 2 1 2 2 2 0 0 2 2 0 0 0 0 2 2 1 2 1 2 2 2 2 2 2 2 0 0 2 2 0 0 0 0 2 2 0 0 0 0 0 0 2 2 0 0 2 2 2 2 0 0 0 0 0 0 2 2 1 2 1 1 2 2 0 0 2 2 2 2 2 2 2 2 2 2 0 0 2 2 2 2 1 2 2 2 2 2 2 2 0 0 0 0 0 0 2 2 0 0 0 0 0 0 2 2 2 2 2 2 0 0 0 0 2 2 0 0 0 0 1 2 2 2 2 2 2 2 0 0 0 0 2 2 1 2 0 0 1 1 0 0 0 0 1 2 2 2 2 2 1 1 2 2 0 0 2 2 2 2 2 2 1 2 2 2 0 0 2 2 0 0 0 0 2 2 0 0 2 2 2 2 2 2 2 2 0 0 0 0 1 2 0 0 2 2 2 2 2 2 0 0 1 2 0 0 0 0 0 0 0 0 2 2 0 0 2 2 2 2 0 0 0 0 2 2 1 2 2 2 0 0 1 1 2 2 1 1 2 2 2 2 0 0 0 0 2 2 2 2 2 2 0 0 0 0 0 0 2 2 0 0 2 2 2 2 2 2 2 2 0 0 2 2 1 1 2 2 2 2 2 2 0 0 0 0 2 2 2 2 2 2 0 0 2 2 1 2 0 0 2 2 0 0 2 2 0 0 2 2 0 0 0 0 2 2 2 2 0 0 0 0 0 0 1 1 0 0 0 0 0 0 1 1 0 0 1 1 0 0 2 2 2 2 0 0 2 2 2 2 2 2 2 2 2 2 0 0 2 2 0 0 0 0 0 0 2 2 2 2 0 0 2 2 2 2 0 0 1 2 0 0 0 0 2 2 0 0 2 2 2 2 1 2 2 2 0 0 2 2 0 0 2 2 0 0 0 0 2 2 2 2 2 2 2 2 1 2 2 2 1 1 0 0 2 2 2 2 2 2 2 2 0 0 0 0 0 0 1 2 0 0 0 0 1 2 2 2 0 0 0 0 0 0 0 0 2 2 0 0 2 2 2 2 2 2 0 0 2 2 2 2 0 0 0 0 0 0 0 0 0 0 0 0 0 0 0 0 2 2 0 0 0 0 0 0 0 0 0 0 2 2 2 2 2 2 2 2 2 2 2 2 2 2 2 2 0 0 1 1 1 2 0 0 2 2 2 2 2 2 2 2 0 0 2 2 2 2 0 0 2 2 0 0 2 2 2 2 2 2 0 0 2 2 2 2 0 0 2 2 0 0 2 2 2 2 2 2 0 0 0 0 2 2 2 2 2 2 0 0 1 1 0 0 0 0 2 2 2 2 0 0 2 2 2 2 2 2 2 2 0 0 2 2 1 1 2 2 2 2 2 2 2 2 1 2 0 0 2 2 2 2 2 2 0 0 1 1 2 2 0 0 0 0 0 0 0 0 2 2 0 0 0 0 1 1 0 0 2 2 2 2 1 1 0 0 1 1 0 0 2 2 1 2 2 2 2 2 0 0 2 2 0 0 2 2 0 0 0 0 0 0 0 0 0 0 1 2 1 2 2 2 1 1 2 2 0 0 0 0 2 2 2 2 0 0 0 0 1 2 1 2 0 0 0 0 2 2 2 2 0 0 2 2 0 0 0 0 0 0 0 0 0 0 0 0 0 0 0 0 0 0 0 0 0 0 0 0 2 2 0 0 2 2 2 2 2 2 2 2 0 0 0 0 2 2 0 0 0 0 2 2 0 0 2 2 0 0 2 2 2 2 0 0 0 0 2 2 2 2 0 0 0 0 0 0 1 2 2 2 0 0 2 2 0 0 2 2 2 2 2 2 1 2 2 2 0 0 2 2 1 2 0 0 2 2 0 0 2 2 0 0 0 0 0 0 2 2 0 0 1 2 2 2 0 0 0 0 2 2 0 0 1 2 1 2 2 2 0 0 0 0 1 2 2 2 2 2 0 0 2 2 1 2 2 2 2 2 2 2 2 2 2 2 2 2 2 2 2 2 2 2 2 2 0 0 2 2 1 1 1 1 0 0 2 2 2 2 0 0 0 0 0 0 1 1 2 2 2 2 2 2 2 2 0 0 2 2 0 0 0 0 0 0 0 0 0 0 2 2 2 2 0 0 0 0 2 2 2 2 2 2 0 0 2 2 0 0 1 1 2 2 0 0 1 1 0 0 0 0 2 2 0 0 0 0 0 0 1 2 1 2 2 2 0 0 2 2 2 2 2 2 1 1 0 0 0 0 0 0 0 0 2 2 0 0 0 0 0 0 0 0 2 2 2 2 0 0 2 2 0 0 2 2 0 0 2 2 2 2 0 0 0 0 2 2 0 0 1 1 2 2 0 0 2 2 2 2 1 2 2 2 2 2 2 2 2 2 1 2 1 1 1 2 2 2 0 0 2 2 0 0 0 0 0 0 0 0 1 1 0 0 0 0 2 2 2 2 2 2 0 0 2 2 0 0 0 0 2 2 2 2 1 2 1 2 1 2 0 0 1 2 2 2 0 0 2 2 2 2 2 2 0 0 0 0 0 0 2 2 2 2 2 2 2 2 2 2 0 0 0 0 0 0 0 0 0 0 2 2 2 2 0 0 2 2 2 2 2 2 1 2 2 2 0 0 2 2 2 2 0 0 2 2 2 2 0 0 0 0 2 2 2 2 2 2 1 2 0 0 0 0 2 2 2 2 1 2 0 0 2 2 1 1 0 0 1 2 1 2 2 2 0 0 1 2 0 0 2 2 2 2 0 0 0 0 0 0 0 0 1 2 0 0 2 2 0 0 2 2 1 2 1 2 2 2 2 2 2 2 2 2 0 0 1 2 0 0 2 2 2 2 2 2 0 0 0 0 2 2 0 0 0 0 0 0 1 1 0 0 2 2 2 2 0 0 2 2 0 0 1 2 2 2 2 2 2 2 2 2 0 0 2 2 1 1 2 2 2 2 0 0 0 0 0 0 2 2 2 2 2 2 2 2 0 0 2 2 2 2 2 2 2 2 2 2 0 0 1 2 0 0 2 2 2 2 2 2 2 2 0 0 0 0 2 2 0 0 0 0 0 0 1 2 2 2 1 2 2 2 0 0 1 2 0 0 2 2 0 0 0 0 0 0 0 0 2 2 2 2 2 2 2 2 2 2 2 2 2 2 0 0 0 0 1 1 0 0 0 0 0 0 2 2 2 2 0 0 2 2 2 2 2 2 2 2 2 2 0 0 2 2 2 2 1 2 2 2 0 0 1 2 0 0 0 0 0 0 0 0 2 2 0 0 1 2 0 0 0 0 0 0 0 0 2 2 2 2 2 2 2 2 0 0 2 2 2 2 2 2 2 2 2 2 2 2 0 0 0 0 0 0 2 2 0 0 2 2 0 0 2 2 1 2 2 2 2 2 1 2 1 2 0 0 0 0 2 2 0 0 2 2 0 0 2 2 0 0 0 0 1 1 2 2 0 0 0 0 0 0 2 2 2 2 0 0 2 2 0 0 0 0 1 1 2 2 0 0 2 2 2 2 1 2 1 2 0 0 0 0 2 2 2 2 0 0 1 2 0 0 0 0 2 2 1 1 2 2 0 0 0 0 0 0 2 2 2 2 1 1 0 0 2 2 0 0 0 0 0 0 2 2 2 2 0 0 0 0 2 2 2 2 2 2 0 0 0 0 2 2 0 0 2 2 0 0 2 2 0 0 0 0 2 2 2 2 2 2 2 2 2 2 0 0 2 2 0 0 0 0 2 2 2 2 2 2 2 2 0 0 0 0 0 0 0 0 2 2 0 0 2 2 1 2 2 2 2 2 2 2 2 2 2 2 1 2 2 2 0 0 0 0 1 2 2 2 0 0 2 2 0 0 0 0 0 0 0 0 2 2 0 0 0 0 2 2 0 0 0 0 2 2 0 0 0 0 0 0 2 2 2 2 0 0 1 1 2 2 0 0 0 0 2 2 2 2 2 2 2 2 2 2 2 2 1 1 0 0 2 2 2 2 2 2 2 2 0 0 1 1 1 1 2 2 0 0 0 0 0 0 0 0 2 2 1 2 2 2 1 2 0 0 0 0 0 0 2 2 2 2 2 2 2 2 2 2 2 2 0 0 0 0 2 2 1 2 2 2 2 2 2 2 2 2 2 2 2 2 2 2 2 2 0 0 0 0 1 1 0 0 0 0 2 2 2 2 2 2 2 2 2 2 1 2 2 2 2 2 0 0 2 2 2 2 2 2 0 0 2 2 2 2 2 2 0 0 0 0 1 2 0 0 0 0 2 2 2 2 0 0 2 2 2 2 0 0 1 2 0 0 0 0 2 2 1 1 1 2 1 2 2 2 2 2 2 2 2 2 0 0 2 2 2 2 2 2 2 2 0 0 2 2 2 2 2 2 2 2 0 0 1 1 2 2 0 0 2 2 0 0 0 0 0 0 0 0 0 0 2 2 1 1 0 0 2 2 0 0 0 0 0 0 0 0 0 0 0 0 2 2 0 0 2 2 2 2 2 2 1 2 0 0 2 2 2 2 0 0 1 2 0 0 2 2 2 2 0 0 2 2 1 2 1 2 1 1 2 2 2 2 2 2 0 0 0 0 2 2 2 2 0 0 2 2 2 2 0 0 0 0 0 0 2 2 1 2 1 2 0 0 0 0 0 0 0 0 2 2 0 0 0 0 1 2 2 2 0 0 2 2 2 2 2 2 1 2 2 2 2 2 2 2 2 2 2 2 0 0 1 2 0 0 2 2 2 2 2 2 0 0 0 0 0 0 2 2 2 2 0 0 0 0 2 2 2 2 1 1 0 0 2 2 0 0 2 2 0 0 2 2 0 0 2 2 2 2 2 2 2 2 2 2 0 0 0 0 2 2 0 0 2 2 2 2 0 0 2 2 0 0 2 2 0 0 0 0 2 2 0 0 2 2 2 2 0 0 1 2 2 2 2 2 2 2 2 2 0 0 2 2 2 2 2 2 0 0 1 1 2 2 2 2 1 2 0 0 0 0 2 2 2 2 2 2 2 2 2 2 2 2 0 0 1 2 0 0 2 2 0 0 1 2 2 2 2 2 2 2 1 2 2 2 2 2 0 0 0 0 0 0 1 2 2 2 0 0 0 0 0 0 0 0 2 2 2 2 0 0 2 2 2 2 0 0 2 2 2 2 2 2 2 2 1 1 2 2 0 0 2 2 2 2 0 0 0 0 0 0 2 2 2 2 2 2 2 2 2 2 2 2 2 2 0 0 2 2 2 2 1 2 2 2 0 0 2 2 1 2 0 0 2 2 0 0 2 2 2 2 0 0 2 2 0 0 0 0 2 2 2 2 1 2 2 2 0 0 2 2 1 2 0 0 2 2 1 2 0 0 0 0 0 0 0 0 2 2 2 2 0 0 1 2 2 2 0 0 2 2 2 2 0 0 2 2 0 0 0 0 0 0 2 2 2 2 1 1 0 0 1 1 0 0 0 0 0 0 0 0 1 2 0 0 1 2 2 2 0 0 0 0 0 0 0 0 2 2 1 2 0 0 0 0 0 0 2 2 0 0 2 2 2 2 2 2 0 0 2 2 2 2 1 2 1 2 0 0 0 0 2 2 2 2 2 2 1 1 2 2 0 0 0 0 0 0 1 2 2 2 2 2 2 2 2 2 0 0 2 2 0 0 2 2 1 2 2 2 1 2 0 0 0 0 1 1 0 0 1 1 0 0 0 0 2 2 2 2 1 2 0 0 0 0 2 2 2 2 0 0 2 2 0 0 2 2 0 0 2 2 2 2 0 0 2 2 2 2 0 0 1 2 2 2 0 0 2 2 0 0 0 0 1 2 2 2 0 0 2 2 2 2 2 2 1 1 2 2 2 2 0 0 2 2 0 0 1 2 2 2 1 1 1 1 0 0 2 2 0 0 2 2 2 2 2 2 0 0 2 2 0 0 0 0 0 0 0 0 0 0 2 2 1 2 2 2 2 2 1 2 2 2 0 0 2 2 2 2 2 2 2 2 0 0 0 0 2 2 0 0 0 0 2 2 2 2 2 2 2 2 2 2 0 0 0 0 0 0 2 2 1 2 2 2 2 2 2 2 2 2 2 2 0 0 0 0 0 0 0 0 0 0 2 2 2 2 2 2 2 2 2 2 0 0 2 2 2 2 2 2 0 0 2 2 2 2 0 0 0 0 0 0 1 2 0 0 2 2 1 2 0 0 1 2 0 0 0 0 0 0 0 0 2 2 2 2 0 0 0 0 2 2 2 2 2 2 0 0 0 0 0 0 0 0 0 0 2 2 2 2 2 2 2 2 2 2 0 0 0 0 2 2 0 0 0 0 2 2 1 2 2 2 2 2 1 2 0 0 0 0 2 2 2 2 0 0 1 1 2 2 0 0 2 2 0 0 2 2 2 2 0 0 0 0 2 2 1 1 0 0 1 1 0 0 2 2 0 0 0 0 0 0 1 2 0 0 2 2 2 2 0 0 0 0 2 2 2 2 2 2 0 0 2 2 0 0 0 0 0 0 0 0 1 2 0 0 0 0 1 1 0 0 2 2 2 2 1 2 2 2 0 0 1 1 0 0 1 2 1 2 0 0 2 2 0 0 0 0 0 0 1 2 2 2 1 2 2 2 2 2 1 2 0 0 2 2 2 2 0 0 2 2 0 0 2 2 0 0 0 0 2 2 2 2 2 2 2 2 2 2 0 0 2 2 2 2 2 2 2 2 0 0 2 2 0 0 2 2 0 0 0 0 0 0 0 0 0 0 0 0 2 2 0 0 2 2 2 2 2 2 1 2 0 0 2 2 2 2 2 2 2 2 2 2 2 2 0 0 0 0 0 0 2 2 0 0 2 2 0 0 1 2 2 2 2 2 0 0 2 2 1 2 2 2 1 2 2 2 1 2 0 0 0 0 1 2 1 2 2 2 0 0 0 0 0 0 1 2 2 2 0 0 2 2 2 2 2 2 2 2 2 2 2 2 2 2 2 2 0 0 0 0 2 2 2 2 0 0 0 0 0 0 0 0 0 0 2 2 2 2 0 0 0 0 2 2 2 2 0 0 2 2 1 2 0 0 1 2 2 2 2 2 0 0 2 2 2 2 1 1 2 2 1 1 0 0 0 0 0 0 2 2 2 2 0 0 0 0 2 2 1 1 2 2 0 0 2 2 0 0 0 0 2 2 0 0 2 2 0 0 1 1 0 0 0 0 0 0 2 2 2 2 2 2 2 2 2 2 2 2 0 0 0 0 0 0 2 2 1 2 0 0 2 2 0 0 1 2 0 0 2 2 2 2 2 2 0 0 0 0 2 2 0 0 0 0 0 0 0 0 0 0 0 0 0 0 2 2 1 1 0 0 1 2 0 0 2 2 0 0 0 0 1 1 0 0 2 2 0 0 2 2 0 0 0 0 0 0 0 0 2 2 2 2 2 2 2 2 2 2 2 2 0 0 2 2 2 2 2 2 2 2 2 2 0 0 0 0 2 2 0 0 2 2 0 0 2 2 2 2 0 0 0 0 1 1 0 0 0 0 1 1 2 2 2 2 2 2 2 2 2 2 0 0 0 0 2 2 0 0 2 2 2 2 2 2 0 0 1 2 0 0 2 2 0 0 0 0 2 2 0 0 0 0 2 2 0 0 0 0 0 0 2 2 0 0 2 2 0 0 2 2 2 2 0 0 0 0 0 0 0 0 0 0 0 0 0 0 2 2 0 0 1 2 2 2 0 0 2 2 2 2 2 2 0 0 2 2 0 0 2 2 2 2 0 0 2 2 0 0 0 0 2 2 2 2 0 0 2 2 0 0 0 0 1 1 0 0 0 0 2 2 0 0 1 2 2 2 2 2 2 2 2 2 1 2 0 0 2 2 0 0 2 2 0 0 2 2 0 0 0 0 0 0 0 0 1 2 2 2 0 0 0 0 0 0 0 0 2 2 2 2 2 2 2 2 2 2 0 0 2 2 2 2 0 0 1 1 0 0 2 2 1 1 0 0 1 1 0 0 2 2 0 0 0 0 2 2 0 0 0 0 0 0 2 2 0 0 0 0 2 2 2 2 2 2 0 0 0 0 2 2 2 2 0 0 2 2 2 2 0 0 2 2 0 0 2 2 0 0 1 2 1 2 1 2 2 2 1 1 0 0 2 2 2 2 2 2 2 2 0 0 2 2 2 2 2 2 1 2 0 0 1 1 0 0 2 2 1 2 0 0 2 2 2 2 0 0 0 0 0 0 2 2 2 2 0 0 2 2 2 2 2 2 1 2 1 1 0 0 2 2 2 2 2 2 0 0 2 2 2 2 2 2 2 2 2 2 2 2 0 0 0 0 2 2 2 2 2 2 2 2 2 2 2 2 1 1 2 2 0 0 0 0 2 2 1 2 2 2 2 2 2 2 2 2 0 0 0 0 0 0 2 2 0 0 0 0 1 2 1 2 2 2 2 2 2 2 2 2 2 2 1 2 0 0 0 0 2 2 2 2 2 2 0 0 0 0 2 2 2 2 0 0 0 0 2 2 0 0 0 0 2 2 2 2 0 0 1 1 2 2 0 0 2 2 2 2 0 0 1 2 1 2 1 2 0 0 2 2 2 2 2 2 2 2 0 0 2 2 0 0 2 2 2 2 2 2 2 2 1 1 2 2 2 2 2 2 0 0 2 2 0 0 0 0 1 2 2 2 2 2 0 0 0 0 0 0 2 2 1 2 2 2 2 2 2 2 2 2 1 2 2 2 0 0 2 2 0 0 0 0 0 0 0 0 2 2 2 2 2 2 0 0 1 2 2 2 0 0 0 0 0 0 0 0 0 0 0 0 0 0 0 0 2 2 2 2 2 2 0 0 2 2 0 0 1 2 0 0 2 2 0 0 2 2 1 2 0 0 0 0 0 0 0 0 0 0 2 2 2 2 0 0 0 0 1 2 2 2 0 0 0 0 0 0 0 0 0 0 2 2 0 0 0 0 1 2 2 2 0 0 1 2 2 2 0 0 1 2 0 0 0 0 2 2 2 2 2 2 0 0 2 2 2 2 2 2 2 2 2 2 0 0 2 2 0 0 2 2 0 0 0 0 2 2 0 0 2 2 0 0 0 0 2 2 2 2 0 0 2 2 0 0 0 0 0 0 0 0 0 0 2 2 0 0 0 0 0 0 2 2 1 2 2 2 0 0 0 0 2 2 0 0 0 0 0 0 0 0 2 2 2 2 1 2 2 2 0 0 2 2 2 2 2 2 0 0 2 2 0 0 2 2 0 0 0 0 0 0 2 2 0 0 0 0 0 0 2 2 0 0 2 2 2 2 2 2 0 0 0 0 0 0 0 0 1 1 2 2 1 2 1 2 0 0 2 2 0 0 0 0 2 2 0 0 2 2 0 0 1 2 0 0 0 0 0 0 2 2 0 0 2 2 2 2 0 0 0 0 2 2 2 2 2 2 0 0 2 2 1 2 0 0 1 2 2 2 2 2 1 2 0 0 0 0 1 2 2 2 2 2 0 0 1 2 0 0 2 2 0 0 1 1 0 0 0 0 0 0 0 0 1 2 2 2 0 0 0 0 2 2 2 2 2 2 2 2 0 0 2 2 2 2 0 0 0 0 1 2 2 2 2 2 1 2 1 2 2 2 0 0 2 2 0 0 0 0 2 2 2 2 2 2 2 2 1 2 2 2 0 0 2 2 0 0 2 2 0 0 0 0 2 2 2 2 0 0 0 0 0 0 2 2 0 0 2 2 2 2 0 0 2 2 2 2 0 0 1 1 0 0 0 0 2 2 2 2 2 2 0 0 0 0 2 2 2 2 0 0 2 2 2 2 0 0 2 2 0 0 0 0 0 0 0 0 0 0 2 2 0 0 2 2 2 2 2 2 0 0 2 2 0 0 0 0 2 2 2 2 2 2 2 2 2 2 2 2 1 2 0 0 2 2 2 2 2 2 0 0 1 2 0 0 0 0 0 0 0 0 2 2 2 2 2 2 1 2 0 0 1 2 0 0 2 2 0 0 0 0 0 0 2 2 0 0 0 0 2 2 1 2 0 0 0 0 2 2 2 2 2 2 2 2 2 2 2 2 2 2 0 0 2 2 0 0 0 0 2 2 2 2 2 2 2 2 0 0 2 2 2 2 2 2 2 2 0 0 0 0 0 0 2 2 0 0 2 2 2 2 2 2 2 2 0 0 2 2 0 0 2 2 0 0 0 0 0 0 0 0 1 2 1 2 2 2 2 2 0 0 0 0 0 0 0 0 2 2 2 2 2 2 0 0 2 2 2 2 2 2 0 0 2 2 2 2 0 0 2 2 0 0 2 2 2 2 2 2 0 0 2 2 1 2 0 0 1 1 1 2 0 0 0 0 0 0 0 0 2 2 0 0 0 0 2 2 2 2 0 0 2 2 2 2 2 2 0 0 1 1 1 2 2 2 2 2 2 2 1 2 0 0 2 2 1 2 0 0 1 2 0 0 2 2 0 0 2 2 2 2 0 0 0 0 0 0 0 0 2 2 1 2 0 0 2 2 2 2 0 0 1 2 2 2 2 2 0 0 2 2 2 2 1 2 2 2 1 2 0 0 0 0 1 2 0 0 1 2 2 2 2 2 1 2 0 0 2 2 1 2 0 0 0 0 0 0 0 0 2 2 0 0 0 0 2 2 2 2 2 2 0 0 2 2 1 2 1 2 2 2 0 0 2 2 0 0 2 2 2 2 2 2 0 0 2 2 0 0 0 0 2 2 1 1 0 0 0 0 0 0 0 0 2 2 2 2 2 2 2 2 2 2 0 0 1 1 1 1 0 0 0 0 2 2 2 2 2 2 2 2 2 2 2 2 0 0 0 0 0 0 2 2 2 2 2 2 0 0 2 2 2 2 0 0 2 2 1 2 0 0 0 0 0 0 2 2 1 2 2 2 2 2 0 0 0 0 0 0 0 0 0 0 2 2 2 2 2 2 1 2 2 2 0 0 2 2 2 2 2 2 2 2 0 0 2 2 0 0 2 2 0 0 2 2 0 0 2 2 2 2 0 0 0 0 2 2 0 0 0 0 0 0 0 0 0 0 2 2 2 2 0 0 0 0 2 2 1 2 0 0 2 2 0 0 2 2 0 0 1 1 0 0 0 0 2 2 0 0 2 2 0 0 2 2 0 0 2 2 0 0 2 2 0 0 0 0 0 0 0 0 1 2 2 2 0 0 0 0 0 0 2 2 0 0 2 2 0 0 0 0 0 0 2 2 0 0 2 2 1 2 2 2 2 2 2 2 2 2 2 2 2 2 0 0 2 2 0 0 0 0 2 2 0 0 2 2 2 2 2 2 2 2 2 2 2 2 0 0 0 0 0 0 0 0 0 0 0 0 2 2 0 0 2 2 2 2 0 0 0 0 0 0 0 0 1 2 0 0 2 2 0 0 0 0 2 2 2 2 0 0 0 0 0 0 2 2 2 2 0 0 0 0 2 2 0 0 2 2 2 2 2 2 2 2 2 2 0 0 0 0 2 2 0 0 2 2 1 2 0 0 1 2 0 0 2 2 0 0 0 0 0 0 2 2 2 2 1 1 0 0 0 0 0 0 0 0 2 2 0 0 2 2 0 0 2 2 2 2 2 2 0 0 0 0 0 0 0 0 0 0 1 2 2 2 0 0 2 2 2 2 2 2 2 2 0 0 2 2 2 2 0 0 0 0 2 2 2 2 2 2 2 2 0 0 2 2 1 2 1 2 0 0 0 0 2 2 2 2 0 0 0 0 0 0 2 2 0 0 2 2 0 0 0 0 2 2 2 2 2 2 0 0 0 0 2 2 0 0 2 2 0 0 2 2 0 0 2 2 2 2 0 0 2 2 0 0 2 2 0 0 0 0 2 2 2 2 0 0 2 2 0 0 1 2 2 2 2 2 0 0 2 2 2 2 0 0 2 2 1 1 1 2 0 0 0 0 2 2 0 0 2 2 1 1 0 0 0 0 2 2 0 0 2 2 0 0 2 2 0 0 2 2 1 1 0 0 2 2 2 2 0 0 0 0 2 2 0 0 2 2 2 2 2 2 2 2 2 2 0 0 2 2 1 2 0 0 0 0 2 2 0 0 0 0 0 0 0 0 0 0 2 2 2 2 2 2 0 0 0 0 0 0 2 2 2 2 1 2 0 0 2 2 0 0 0 0 2 2 1 2 2 2 0 0 0 0 2 2 1 2 0 0 2 2 2 2 1 2 1 2 0 0 2 2 2 2 2 2 0 0 0 0 0 0 0 0 0 0 2 2 0 0 2 2 2 2 2 2 2 2 2 2 0 0 1 2 0 0 2 2 0 0 2 2 1 2 0 0 2 2 2 2 2 2 0 0 0 0 2 2 0 0 2 2 0 0 2 2 0 0 1 2 2 2 2 2 0 0 2 2 0 0 2 2 0 0 0 0 2 2 2 2 0 0 2 2 0 0 0 0 0 0 2 2 1 2 2 2 2 2 2 2 0 0 0 0 1 1 2 2 0 0 2 2 2 2 2 2 2 2 2 2 0 0 0 0 2 2 2 2 0 0 0 0 2 2 2 2 0 0 0 0 2 2 2 2 2 2 0 0 0 0 2 2 2 2 0 0 1 2 1 2 2 2 0 0 0 0 0 0 0 0 2 2 0 0 2 2 0 0 0 0 2 2 0 0 2 2 0 0 2 2 2 2 2 2 2 2 0 0 0 0 0 0 2 2 2 2 2 2 0 0 2 2 2 2 2 2 0 0 2 2 2 2 2 2 0 0 2 2 2 2 2 2 2 2 2 2 2 2 2 2 1 2 2 2 0 0 2 2 2 2 0 0 2 2 0 0 2 2 2 2 0 0 2 2 2 2 0 0 0 0 0 0 0 0 2 2 0 0 0 0 2 2 0 0 0 0 1 2 1 2 2 2 0 0 1 2 2 2 0 0 0 0 2 2 0 0 2 2 2 2 2 2 2 2 0 0 0 0 0 0 2 2 2 2 0 0 2 2 0 0 0 0 2 2 2 2 2 2 0 0 0 0 0 0 2 2 2 2 0 0 0 0 0 0 2 2 2 2 0 0 2 2 2 2 0 0 0 0 2 2 0 0 0 0 0 0 2 2 0 0 0 0 2 2 0 0 0 0 0 0 1 1 2 2 0 0 0 0 1 2 2 2 2 2 0 0 1 2 0 0 0 0 2 2 0 0 2 2 0 0 2 2 0 0 2 2 2 2 0 0 0 0 0 0 0 0 0 0 1 2 2 2 2 2 2 2 0 0 2 2 1 1 2 2 2 2 2 2 2 2 2 2 2 2 0 0 2 2 0 0 0 0 2 2 2 2 0 0 0 0 2 2 2 2 0 0 0 0 0 0 1 2 2 2 2 2 1 2 2 2 2 2 0 0 2 2 2 2 0 0 0 0 2 2 0 0 0 0 0 0 0 0 2 2 2 2 2 2 2 2 1 2 2 2 2 2 2 2 2 2 2 2 0 0 2 2 2 2 0 0 1 2 1 2 2 2 0 0 0 0 2 2 0 0 0 0 2 2 0 0 0 0 0 0 2 2 1 1 2 2 2 2 0 0 0 0 2 2 0 0 1 2 0 0 2 2 2 2 0 0 2 2 2 2 2 2 0 0 1 2 2 2 0 0 2 2 0 0 0 0 2 2 1 2 2 2 2 2 2 2 2 2 1 2 0 0 0 0 2 2 2 2 0 0 2 2 0 0 2 2 0 0 0 0 0 0 2 2 1 2 0 0 2 2 0 0 2 2 2 2 0 0 2 2 2 2 0 0 2 2 2 2 2 2 2 2 2 2 2 2 1 2 2 2 2 2 2 2 0 0 2 2 2 2 0 0 0 0 0 0 0 0 0 0 2 2 0 0 2 2 2 2 2 2 0 0 0 0 0 0 2 2 0 0 1 2 2 2 0 0 0 0 2 2 2 2 0 0 0 0 2 2 2 2 0 0 2 2 0 0 0 0 0 0 0 0 2 2 2 2 0 0 2 2 2 2 2 2 1 1 0 0 2 2 2 2 0 0 0 0 1 1 2 2 0 0 2 2 2 2 2 2 0 0 1 2 0 0 0 0 0 0 2 2 0 0 2 2 0 0 2 2 0 0 2 2 2 2 1 2 1 2 0 0 0 0 0 0 0 0 0 0 0 0 0 0 1 1 0 0 2 2 2 2 1 1 2 2 1 2 2 2 2 2 2 2 2 2 2 2 2 2 2 2 2 2 0 0 2 2 2 2 0 0 0 0 2 2 2 2 1 2 0 0 0 0 2 2 2 2 2 2 1 2 2 2 2 2 2 2 0 0 2 2 0 0 2 2 2 2 1 2 2 2 0 0 0 0 0 0 2 2 2 2 2 2 0 0 0 0 2 2 2 2 0 0 2 2 2 2 2 2 0 0 0 0 2 2 0 0 2 2 0 0 2 2 0 0 1 1 2 2 2 2 2 2 0 0 2 2 0 0 2 2 0 0 0 0 2 2 0 0 0 0 0 0 0 0 0 0 2 2 0 0 0 0 1 1 0 0 1 2 2 2 0 0 0 0 2 2 0 0 2 2 2 2 2 2 0 0 2 2 2 2 0 0 2 2 0 0 0 0 2 2 0 0 0 0 0 0 2 2 0 0 2 2 2 2 0 0 0 0 0 0 1 2 1 2 2 2 0 0 0 0 0 0 2 2 2 2 2 2 1 2 2 2 0 0 2 2 0 0 0 0 0 0 0 0 0 0 2 2 0 0 1 2 1 2 1 2 1 2 2 2 0 0 0 0 0 0 2 2 0 0 0 0 2 2 1 2 0 0 2 2 0 0 0 0 0 0 1 2 2 2 2 2 0 0 2 2 0 0 0 0 2 2 0 0 0 0 2 2 0 0 2 2 2 2 2 2 0 0 2 2 2 2 2 2 2 2 0 0 0 0 2 2 0 0 0 0 2 2 1 2 2 2 1 2 2 2 2 2 0 0 2 2 0 0 2 2 1 2 2 2 2 2 1 2 1 1 0 0 0 0 2 2 2 2 2 2 2 2 0 0 0 0 2 2 1 2 2 2 2 2 0 0 2 2 2 2 0 0 2 2 0 0 0 0 2 2 0 0 0 0 2 2 2 2 0 0 0 0 2 2 0 0 2 2 0 0 0 0 2 2 2 2 2 2 2 2 2 2 1 2 0 0 1 2 2 2 0 0 0 0 1 2 0 0 1 1 2 2 2 2 0 0 2 2 2 2 0 0 0 0 2 2 0 0 2 2 1 2 0 0 2 2 0 0 0 0 0 0 0 0 0 0 2 2 1 2 1 2 2 2 0 0 2 2 0 0 2 2 0 0 0 0 2 2 2 2 2 2 1 1 0 0 0 0 2 2 2 2 2 2 2 2 2 2 2 2 0 0 2 2 2 2 1 2 0 0 0 0 0 0 2 2 0 0 2 2 2 2 2 2 2 2 2 2 2 2 1 2 2 2 0 0 2 2 0 0 2 2 0 0 0 0 2 2 0 0 0 0 2 2 0 0 0 0 2 2 1 2 2 2 0 0 0 0 0 0 0 0 2 2 0 0 0 0 2 2 0 0 0 0 0 0 1 2 2 2 1 2 1 2 1 1 0 0 2 2 2 2 0 0 2 2 2 2 2 2 2 2 0 0 2 2 1 2 2 2 0 0 2 2 0 0 2 2 0 0 2 2 2 2 2 2 1 1 1 2 2 2 0 0 2 2 0 0 2 2 0 0 2 2 1 2 0 0 0 0 0 0 0 0 1 2 2 2 2 2 2 2 2 2 2 2 0 0 0 0 2 2 2 2 0 0 0 0 0 0 0 0 0 0 1 2 0 0 0 0 0 0 2 2 2 2 1 1 2 2 2 2 2 2 2 2 0 0 0 0 2 2 1 2 1 2 2 2 2 2 2 2 0 0 0 0 0 0 1 2 1 2 0 0 2 2 0 0 2 2 1 2 2 2 2 2 2 2 1 2 0 0 2 2 0 0 2 2 1 2 0 0 0 0 0 0 2 2 0 0 0 0 2 2 0 0 1 2 2 2 2 2 2 2 1 2 0 0 2 2 0 0 1 2 0 0 0 0 0 0 0 0 2 2 2 2 0 0 1 2 0 0 2 2 0 0 1 2 2 2 0 0 2 2 1 2 2 2 0 0 2 2 2 2 2 2 2 2 2 2 0 0 0 0 2 2 2 2 2 2 2 2 0 0 0 0 0 0 0 0 2 2 0 0 1 2 0 0 1 2 0 0 2 2 2 2 2 2 0 0 2 2 2 2 0 0 0 0 0 0 0 0 2 2 0 0 2 2 2 2 0 0 2 2 0 0 0 0 0 0 0 0 2 2 2 2 1 1 2 2 0 0 2 2 0 0 0 0 1 2 2 2 0 0 0 0 2 2 2 2 2 2 0 0 2 2 2 2 2 2 2 2 2 2 0 0 2 2 2 2 2 2 1 2 0 0 0 0 0 0 0 0 1 2 1 2 2 2 2 2 0 0 2 2 2 2 2 2 0 0 2 2 2 2 0 0 2 2 2 2 0 0 2 2 0 0 2 2 1 1 0 0 1 2 0 0 2 2 0 0 0 0 2 2 1 2 0 0 0 0 0 0 2 2 1 1 0 0 2 2 2 2 2 2 0 0 1 2 2 2 1 1 0 0 0 0 2 2 1 1 0 0 2 2 1 1 0 0 2 2 2 2 0 0 2 2 0 0 1 2 2 2 0 0 1 1 1 2 0 0 2 2 2 2 2 2 2 2 2 2 2 2 1 2 0 0 2 2 2 2 2 2 2 2 0 0 2 2 2 2 1 1 0 0 2 2 0 0 2 2 2 2 0 0 0 0 2 2 0 0 0 0 2 2 2 2 0 0 0 0 0 0 2 2 2 2 2 2 2 2 2 2 2 2 2 2 2 2 2 2 2 2 2 2 2 2 2 2 0 0 1 1 0 0 0 0 0 0 0 0 0 0 2 2 0 0 0 0 2 2 2 2 2 2 2 2 2 2 0 0 0 0 2 2 2 2 0 0 2 2 0 0 2 2 0 0 0 0 0 0 0 0 2 2 0 0 2 2 1 2 0 0 2 2 2 2 2 2 0 0 0 0 2 2 0 0 0 0 2 2 2 2 2 2 2 2 2 2 2 2 2 2 2 2 2 2 2 2 2 2 0 0 0 0 0 0 2 2 2 2 2 2 2 2 0 0 0 0 2 2 0 0 2 2 0 0 2 2 2 2 2 2 2 2 2 2 2 2 2 2 2 2 2 2 0 0 0 0 2 2 0 0 2 2 2 2 1 2 2 2 0 0 0 0 2 2 2 2 0 0 1 2 2 2 2 2 0 0 2 2 2 2 1 1 1 1 0 0 2 2 2 2 2 2 2 2 2 2 0 0 2 2 2 2 2 2 2 2 1 1 0 0 2 2 0 0 1 2 2 2 0 0 2 2 1 2 2 2 2 2 2 2 2 2 1 2 2 2 0 0 2 2 2 2 1 1 2 2 2 2 0 0 2 2 0 0 0 0 0 0 0 0 2 2 0 0 2 2 0 0 2 2 2 2 0 0 2 2 1 2 0 0 2 2 0 0 0 0 2 2 2 2 2 2 0 0 0 0 0 0 0 0 0 0 2 2 2 2 0 0 0 0 1 2 1 1 1 2 2 2 2 2 2 2 1 2 0 0 0 0 1 1 0 0 0 0 2 2 0 0 0 0 2 2 0 0 0 0 2 2 0 0 2 2 2 2 0 0 0 0 1 2 2 2 1 2 2 2 2 2 1 2 0 0 0 0 2 2 2 2 0 0 1 1 0 0 2 2 1 2 0 0 0 0 2 2 0 0 0 0 2 2 0 0 0 0 2 2 2 2 2 2 0 0 1 2 2 2 2 2 1 2 0 0 2 2 0 0 1 2 0 0 0 0 0 0 1 2 0 0 2 2 2 2 2 2 2 2 2 2 2 2 0 0 0 0 0 0 2 2 0 0 0 0 2 2 0 0 0 0 0 0 0 0 0 0 2 2 0 0 0 0 0 0 1 2 2 2 0 0 0 0 1 1 2 2 0 0 0 0 0 0 1 2 2 2 1 1 2 2 1 2 0 0 0 0 2 2 0 0 2 2 0 0 0 0 0 0 2 2 2 2 2 2 0 0 2 2 0 0 0 0 2 2 0 0 2 2 0 0 2 2 0 0 0 0 0 0 2 2 0 0 2 2 2 2 0 0 0 0 0 0 2 2 2 2 2 2 0 0 1 2 2 2 1 2 2 2 2 2 2 2 0 0 2 2 2 2 1 2 0 0 0 0 2 2 0 0 0 0 2 2 2 2 2 2 1 1 2 2 0 0 2 2 0 0 0 0 2 2 1 2 2 2 2 2 0 0 0 0 2 2 0 0 0 0 1 1 2 2 2 2 0 0 2 2 2 2 2 2 0 0 0 0 2 2 0 0 0 0 0 0 1 2 1 2 1 2 2 2 2 2 0 0 0 0 2 2 2 2 0 0 2 2 0 0 0 0 0 0 2 2 2 2 0 0 0 0 2 2 2 2 0 0 2 2 2 2 1 2 2 2 0 0 2 2 2 2 2 2 0 0 0 0 2 2 0 0 1 2 1 1 0 0 2 2 2 2 2 2 2 2
1 Xil_ama_d_ben_13018 0 0 0 -9 2 2 0 0 2 2 0 0 1 2 2 2 1 2 1 2 1 2 2 2 0 0 2 2 2 2 2 2 2 2 1 2 1 2 1 2 2 2 2 2 2 2 0 0 2 2 2 2 2 2 1 2 2 2 1 2 2 2 2 2 0 0 2 2 2 2 1 2 0 0 2 2 2 2 2 2 2 2 2 2 2 2 2 2 2 2 1 2 1 2 2 2 1 2 1 1 2 2 1 1 2 2 2 2 1 2 2 2 2 2 2 2 2 2 2 2 1 2 2 2 2 2 2 2 2 2 2 2 2 2 1 1 2 2 2 2 2 2 2 2 2 2 2 2 2 2 2 2 2 2 2 2 0 0 2 2 1 2 2 2 2 2 2 2 2 2 2 2 1 2 1 2 1 1 2 2 2 2 1 2 2 2 2 2 2 2 2 2 2 2 2 2 2 2 0 0 2 2 2 2 2 2 1 2 2 2 2 2 2 2 2 2 1 2 1 2 2 2 2 2 1 1 2 2 1 1 2 2 2 2 2 2 2 2 0 0 2 2 1 2 2 2 0 0 2 2 2 2 2 2 2 2 2 2 2 2 1 2 2 2 2 2 1 2 2 2 1 2 2 2 2 2 2 2 1 2 0 0 2 2 2 2 1 2 2 2 2 2 2 2 2 2 2 2 2 2 2 2 2 2 2 2 2 2 2 2 1 2 2 2 2 2 2 2 0 0 2 2 0 0 2 2 2 2 1 2 1 1 2 2 1 2 2 2 2 2 2 2 2 2 2 2 1 2 2 2 1 2 0 0 2 2 2 2 2 2 2 2 2 2 2 2 2 2 2 2 1 2 0 0 1 2 2 2 2 2 2 2 2 2 2 2 1 2 1 2 2 2 2 2 2 2 2 2 1 2 2 2 1 2 0 0 2 2 0 0 0 0 2 2 1 1 2 2 2 2 2 2 1 2 2 2 1 2 1 2 1 2 2 2 2 2 1 2 2 2 1 2 2 2 2 2 1 2 2 2 2 2 2 2 2 2 2 2 2 2 1 2 1 1 2 2 0 0 2 2 2 2 2 2 2 2 2 2 2 2 2 2 2 2 1 2 2 2 2 2 2 2 2 2 2 2 2 2 2 2 2 2 0 0 1 2 0 0 1 2 1 2 2 2 2 2 2 2 2 2 0 0 0 0 2 2 2 2 1 2 2 2 2 2 2 2 1 1 2 2 2 2 0 0 2 2 2 2 2 2 2 2 2 2 2 2 2 2 2 2 2 2 2 2 2 2 2 2 1 2 2 2 1 1 1 2 1 2 0 0 2 2 1 2 0 0 2 2 2 2 2 2 2 2 2 2 2 2 2 2 2 2 2 2 0 0 2 2 2 2 2 2 2 2 2 2 2 2 2 2 2 2 1 2 1 2 0 0 2 2 2 2 2 2 2 2 2 2 0 0 2 2 2 2 2 2 2 2 2 2 2 2 2 2 0 0 0 0 2 2 2 2 2 2 1 1 0 0 2 2 0 0 1 1 2 2 2 2 1 2 2 2 0 0 0 0 2 2 0 0 2 2 2 2 1 1 2 2 2 2 1 2 1 2 1 2 2 2 2 2 2 2 2 2 2 2 1 2 2 2 2 2 2 2 2 2 0 0 2 2 1 2 2 2 1 2 2 2 2 2 1 1 2 2 2 2 2 2 1 1 2 2 2 2 1 2 2 2 2 2 2 2 2 2 2 2 2 2 2 2 1 2 0 0 2 2 2 2 2 2 2 2 2 2 2 2 2 2 2 2 2 2 2 2 1 1 2 2 2 2 2 2 2 2 2 2 2 2 2 2 1 2 2 2 2 2 0 0 1 1 2 2 2 2 2 2 1 2 2 2 2 2 2 2 2 2 2 2 2 2 2 2 2 2 1 1 1 1 1 2 2 2 2 2 2 2 1 1 2 2 1 1 2 2 2 2 0 0 2 2 0 0 2 2 2 2 2 2 2 2 2 2 0 0 0 0 2 2 2 2 1 2 2 2 2 2 2 2 0 0 2 2 1 2 0 0 1 2 2 2 2 2 2 2 2 2 2 2 2 2 1 1 2 2 2 2 2 2 0 0 2 2 2 2 1 2 1 2 1 2 2 2 2 2 2 2 1 1 1 2 2 2 0 0 2 2 2 2 1 2 2 2 2 2 2 2 1 2 1 2 1 2 2 2 2 2 1 2 1 2 1 2 2 2 2 2 1 2 1 2 2 2 2 2 2 2 1 2 2 2 2 2 2 2 2 2 0 0 2 2 2 2 2 2 2 2 2 2 0 0 2 2 2 2 2 2 2 2 2 2 2 2 2 2 2 2 2 2 2 2 1 2 2 2 2 2 2 2 2 2 2 2 2 2 1 2 2 2 1 1 2 2 2 2 1 2 2 2 1 2 2 2 2 2 2 2 2 2 2 2 2 2 2 2 2 2 2 2 2 2 2 2 0 0 2 2 2 2 2 2 2 2 2 2 2 2 0 0 1 2 2 2 2 2 2 2 1 1 2 2 2 2 1 2 2 2 2 2 2 2 2 2 2 2 2 2 2 2 2 2 1 2 1 2 2 2 1 1 2 2 2 2 2 2 1 2 2 2 2 2 0 0 2 2 2 2 1 1 2 2 2 2 2 2 2 2 2 2 2 2 2 2 2 2 2 2 2 2 2 2 1 2 1 2 2 2 2 2 2 2 0 0 1 2 2 2 2 2 1 1 2 2 1 2 1 2 1 2 1 2 2 2 2 2 2 2 2 2 2 2 2 2 2 2 1 1 2 2 2 2 2 2 0 0 2 2 2 2 1 2 2 2 2 2 2 2 1 1 2 2 2 2 2 2 2 2 2 2 2 2 2 2 2 2 1 2 1 2 2 2 2 2 2 2 2 2 2 2 2 2 2 2 2 2 2 2 2 2 2 2 2 2 2 2 2 2 2 2 2 2 2 2 2 2 2 2 2 2 2 2 2 2 2 2 0 0 2 2 1 2 1 2 2 2 1 2 2 2 0 0 2 2 2 2 2 2 2 2 2 2 1 1 1 2 1 2 2 2 0 0 1 1 2 2 2 2 2 2 2 2 2 2 2 2 1 1 0 0 2 2 0 0 0 0 2 2 0 0 2 2 1 2 2 2 2 2 2 2 0 0 1 1 2 2 2 2 2 2 2 2 2 2 2 2 2 2 2 2 2 2 2 2 2 2 2 2 2 2 2 2 2 2 2 2 2 2 2 2 2 2 2 2 1 2 2 2 2 2 2 2 1 1 2 2 2 2 2 2 2 2 2 2 2 2 2 2 0 0 1 2 2 2 2 2 2 2 2 2 1 2 2 2 2 2 0 0 2 2 2 2 2 2 2 2 0 0 2 2 2 2 2 2 1 2 2 2 2 2 2 2 2 2 2 2 2 2 2 2 2 2 2 2 2 2 2 2 2 2 1 1 2 2 2 2 2 2 2 2 2 2 2 2 2 2 2 2 1 2 0 0 1 2 2 2 2 2 2 2 2 2 0 0 2 2 2 2 2 2 2 2 2 2 2 2 2 2 0 0 1 1 2 2 1 2 2 2 2 2 1 1 2 2 1 2 0 0 1 2 2 2 2 2 1 2 1 2 2 2 2 2 1 2 2 2 2 2 2 2 2 2 2 2 2 2 2 2 2 2 1 2 0 0 2 2 1 2 2 2 2 2 1 2 2 2 2 2 2 2 2 2 2 2 2 2 2 2 2 2 2 2 2 2 2 2 2 2 0 0 2 2 1 2 1 1 2 2 0 0 1 2 1 2 2 2 2 2 2 2 2 2 2 2 2 2 0 0 2 2 2 2 2 2 2 2 1 2 2 2 2 2 2 2 2 2 1 1 1 2 1 2 2 2 2 2 2 2 2 2 1 2 1 2 2 2 2 2 2 2 0 0 1 2 2 2 2 2 2 2 2 2 2 2 1 2 2 2 2 2 2 2 2 2 2 2 2 2 1 2 2 2 1 2 2 2 1 2 2 2 1 2 2 2 2 2 2 2 2 2 2 2 2 2 1 2 1 2 0 0 2 2 1 2 1 2 1 2 1 1 2 2 1 2 2 2 2 2 0 0 1 1 1 2 2 2 2 2 1 2 2 2 2 2 2 2 1 2 2 2 2 2 0 0 1 2 2 2 2 2 2 2 1 2 2 2 2 2 2 2 2 2 2 2 2 2 2 2 2 2 1 2 2 2 1 2 0 0 0 0 1 2 1 2 2 2 2 2 0 0 2 2 2 2 2 2 2 2 0 0 1 2 2 2 2 2 2 2 2 2 2 2 1 1 0 0 0 0 1 2 2 2 2 2 0 0 1 2 2 2 2 2 2 2 1 2 2 2 2 2 2 2 2 2 2 2 1 2 2 2 1 2 1 2 1 2 2 2 2 2 2 2 0 0 2 2 2 2 2 2 0 0 1 2 2 2 2 2 2 2 1 2 2 2 2 2 2 2 2 2 1 2 2 2 2 2 1 2 0 0 2 2 2 2 1 1 2 2 1 2 0 0 2 2 2 2 1 2 2 2 2 2 2 2 2 2 2 2 2 2 2 2 1 2 2 2 2 2 2 2 2 2 2 2 2 2 2 2 1 1 2 2 2 2 2 2 1 1 2 2 2 2 2 2 2 2 2 2 2 2 2 2 2 2 2 2 2 2 0 0 0 0 2 2 0 0 2 2 0 0 2 2 1 1 2 2 2 2 2 2 2 2 2 2 2 2 1 2 2 2 2 2 2 2 2 2 2 2 2 2 1 2 2 2 2 2 2 2 2 2 2 2 2 2 0 0 2 2 2 2 2 2 2 2 2 2 2 2 2 2 2 2 1 2 1 2 1 2 2 2 2 2 2 2 2 2 2 2 1 2 2 2 2 2 2 2 2 2 1 2 2 2 1 2 1 2 1 1 1 1 2 2 0 0 2 2 2 2 2 2 0 0 2 2 2 2 2 2 2 2 0 0 2 2 0 0 2 2 2 2 2 2 1 2 2 2 2 2 0 0 0 0 2 2 2 2 2 2 2 2 2 2 2 2 2 2 2 2 2 2 1 2 2 2 2 2 2 2 2 2 0 0 2 2 2 2 2 2 2 2 2 2 2 2 1 2 2 2 0 0 2 2 2 2 2 2 2 2 2 2 2 2 0 0 2 2 2 2 2 2 2 2 2 2 2 2 2 2 2 2 2 2 2 2 2 2 2 2 2 2 2 2 2 2 2 2 2 2 2 2 0 0 2 2 2 2 2 2 2 2 1 1 0 0 2 2 1 1 1 2 2 2 2 2 2 2 0 0 1 2 2 2 2 2 2 2 2 2 2 2 2 2 2 2 2 2 2 2 2 2 2 2 2 2 2 2 1 2 0 0 1 2 2 2 2 2 0 0 2 2 2 2 2 2 2 2 2 2 2 2 2 2 2 2 2 2 2 2 2 2 2 2 2 2 2 2 2 2 2 2 2 2 2 2 1 2 2 2 1 2 2 2 1 2 1 2 2 2 0 0 2 2 1 1 2 2 2 2 2 2 2 2 2 2 2 2 2 2 0 0 2 2 2 2 1 2 2 2 2 2 2 2 2 2 2 2 2 2 2 2 2 2 2 2 2 2 2 2 2 2 2 2 2 2 2 2 0 0 0 0 1 2 2 2 2 2 2 2 2 2 2 2 2 2 2 2 2 2 1 2 2 2 0 0 1 2 2 2 2 2 2 2 0 0 0 0 0 0 2 2 2 2 2 2 1 1 2 2 2 2 2 2 1 1 1 2 2 2 1 1 2 2 2 2 1 2 2 2 2 2 2 2 1 2 2 2 1 2 2 2 2 2 2 2 2 2 2 2 2 2 0 0 2 2 2 2 2 2 1 2 2 2 2 2 2 2 1 1 2 2 2 2 2 2 2 2 2 2 2 2 2 2 1 2 2 2 2 2 1 2 2 2 2 2 2 2 2 2 2 2 2 2 2 2 2 2 2 2 2 2 2 2 2 2 2 2 1 2 2 2 2 2 2 2 1 2 2 2 2 2 1 2 2 2 2 2 2 2 1 1 1 1 2 2 1 1 1 2 2 2 1 1 2 2 2 2 2 2 1 2 1 2 2 2 2 2 2 2 2 2 2 2 2 2 2 2 0 0 2 2 2 2 2 2 2 2 2 2 2 2 2 2 2 2 2 2 2 2 2 2 2 2 1 2 2 2 2 2 2 2 2 2 2 2 2 2 2 2 2 2 2 2 2 2 2 2 2 2 2 2 2 2 2 2 1 2 2 2 1 2 2 2 2 2 2 2 2 2 2 2 2 2 2 2 2 2 1 1 2 2 1 2 2 2 2 2 2 2 2 2 2 2 2 2 2 2 2 2 2 2 2 2 2 2 2 2 0 0 2 2 1 2 2 2 2 2 2 2 2 2 1 2 2 2 1 2 2 2 2 2 2 2 2 2 2 2 1 2 2 2 0 0 2 2 2 2 2 2 2 2 1 2 2 2 2 2 1 2 0 0 2 2 1 2 1 2 1 2 2 2 2 2 2 2 2 2 1 1 2 2 2 2 1 2 2 2 2 2 2 2 0 0 0 0 2 2 2 2 2 2 2 2 2 2 2 2 2 2 2 2 2 2 2 2 2 2 2 2 2 2 1 2 2 2 2 2 2 2 2 2 2 2 2 2 1 2 1 2 2 2 2 2 2 2 1 2 2 2 2 2 2 2 2 2 2 2 0 0 0 0 2 2 2 2 2 2 1 2 2 2 1 2 2 2 2 2 2 2 2 2 2 2 1 2 2 2 2 2 2 2 2 2 2 2 2 2 2 2 2 2 2 2 1 2 2 2 2 2 1 2 2 2 2 2 2 2 2 2 1 2 2 2 2 2 1 2 0 0 0 0 1 2 2 2 2 2 2 2 2 2 1 1 1 1 2 2 2 2 2 2 1 2 2 2 2 2 2 2 2 2 2 2 1 1 2 2 0 0 2 2 2 2 2 2 2 2 0 0 2 2 1 2 2 2 2 2 2 2 2 2 2 2 2 2 1 2 2 2 2 2 1 1 2 2 2 2 2 2 2 2 2 2 1 2 2 2 2 2 2 2 1 2 2 2 1 2 1 2 1 1 1 1 0 0 2 2 2 2 2 2 2 2 2 2 2 2 1 1 2 2 2 2 2 2 2 2 0 0 2 2 0 0 1 2 1 2 1 2 2 2 2 2 2 2 2 2 1 2 2 2 2 2 2 2 2 2 2 2 2 2 2 2 2 2 2 2 1 2 1 1 2 2 2 2 2 2 2 2 2 2 2 2 2 2 2 2 2 2 2 2 2 2 2 2 0 0 2 2 2 2 1 2 2 2 2 2 2 2 2 2 2 2 2 2 1 2 1 2 1 2 1 2 2 2 2 2 2 2 2 2 2 2 1 2 1 1 2 2 2 2 2 2 0 0 2 2 2 2 2 2 2 2 2 2 0 0 2 2 2 2 2 2 2 2 2 2 0 0 2 2 1 2 2 2 1 2 2 2 2 2 2 2 2 2 1 2 2 2 2 2 2 2 0 0 0 0 2 2 2 2 1 2 1 2 2 2 2 2 1 1 1 1 2 2 2 2 2 2 1 1 2 2 2 2 2 2 2 2 2 2 1 1 2 2 2 2 1 2 2 2 2 2 2 2 2 2 1 1 1 2 2 2 1 2 2 2 2 2 1 2 2 2 2 2 2 2 0 0 2 2 2 2 1 2 2 2 2 2 1 2 2 2 2 2 0 0 1 2 1 2 2 2 2 2 2 2 1 2 1 2 2 2 2 2 0 0 2 2 2 2 2 2 2 2 2 2 2 2 2 2 2 2 2 2 2 2 2 2 2 2 1 1 2 2 2 2 2 2 0 0 2 2 2 2 2 2 1 1 2 2 2 2 2 2 1 2 2 2 2 2 0 0 2 2 2 2 2 2 0 0 2 2 1 2 2 2 2 2 2 2 2 2 2 2 2 2 2 2 2 2 2 2 2 2 2 2 2 2 2 2 2 2 2 2 2 2 2 2 0 0 2 2 2 2 1 2 2 2 1 2 2 2 2 2 1 1 2 2 1 2 1 2 2 2 0 0 1 2 2 2 2 2 2 2 2 2 2 2 2 2 2 2 1 2 2 2 2 2 2 2 2 2 0 0 2 2 2 2 1 2 2 2 2 2 0 0 2 2 2 2 2 2 2 2 2 2 2 2 2 2 2 2 0 0 2 2 2 2 1 2 2 2 2 2 2 2 2 2 2 2 2 2 2 2 2 2 2 2 2 2 2 2 2 2 2 2 2 2 2 2 2 2 2 2 2 2 1 2 2 2 2 2 2 2 2 2 1 1 1 2 0 0 2 2 2 2 2 2 2 2 1 2 2 2 2 2 2 2 1 2 2 2 2 2 1 2 2 2 2 2 2 2 2 2 2 2 2 2 1 2 2 2 2 2 2 2 2 2 2 2 1 2 2 2 2 2 2 2 1 2 2 2 2 2 2 2 2 2 2 2 0 0 1 1 2 2 1 2 0 0 0 0 2 2 2 2 2 2 2 2 1 2 1 2 2 2 0 0 2 2 2 2 2 2 0 0 2 2 1 1 0 0 1 2 2 2 2 2 2 2 1 2 1 2 2 2 1 2 1 2 2 2 2 2 2 2 1 2 2 2 2 2 1 1 1 1 0 0 0 0 2 2 0 0 2 2 2 2 2 2 2 2 0 0 2 2 0 0 2 2 0 0 2 2 2 2 2 2 1 2 2 2 2 2 2 2 2 2 2 2 2 2 2 2 2 2 2 2 2 2 2 2 2 2 0 0 2 2 2 2 1 2 2 2 2 2 1 2 2 2 2 2 0 0 0 0 2 2 2 2 2 2 0 0 0 0 2 2 2 2 2 2 2 2 2 2 2 2 2 2 1 2 2 2 2 2 1 2 2 2 2 2 2 2 2 2 1 1 2 2 2 2 2 2 2 2 2 2 2 2 2 2 2 2 2 2 1 2 2 2 2 2 2 2 0 0 2 2 2 2 2 2 2 2 1 2 1 2 1 1 2 2 1 2 2 2 2 2 2 2 2 2 2 2 2 2 2 2 2 2 2 2 2 2 2 2 2 2 2 2 2 2 2 2 2 2 2 2 2 2 2 2 2 2 2 2 2 2 2 2 2 2 1 1 0 0 1 2 2 2 1 2 0 0 2 2 1 2 2 2 2 2 2 2 2 2 2 2 2 2 2 2 2 2 2 2 2 2 2 2 1 1 2 2 2 2 2 2 2 2 2 2 2 2 2 2 2 2 2 2 2 2 2 2 2 2 1 1 2 2 2 2 2 2 2 2 2 2 2 2 2 2 0 0 2 2 2 2 2 2 2 2 2 2 2 2 2 2 2 2 2 2 2 2 2 2 2 2 2 2 2 2 2 2 2 2 2 2 2 2 2 2 2 2 1 1 2 2 2 2 2 2 2 2 2 2 2 2 2 2 2 2 2 2 2 2 2 2 2 2 1 2 2 2 0 0 2 2 2 2 2 2 2 2 2 2 2 2 2 2 2 2 2 2 0 0 2 2 1 1 0 0 0 0 2 2 1 1 0 0 2 2 2 2 0 0 1 2 1 1 0 0 2 2 2 2 2 2 2 2 0 0 2 2 2 2 2 2 2 2 2 2 2 2 2 2 2 2 2 2 2 2 2 2 2 2 2 2 2 2 2 2 2 2 2 2 2 2 2 2 0 0 2 2 2 2 2 2 1 2 2 2 2 2 2 2 1 2 1 2 2 2 0 0 2 2 1 2 1 2 2 2 2 2 1 2 2 2 2 2 2 2 2 2 2 2 2 2 2 2 2 2 2 2 2 2 2 2 2 2 1 2 2 2 2 2 1 1 1 2 2 2 2 2 2 2 2 2 2 2 2 2 2 2 2 2 2 2 1 2 2 2 2 2 2 2 2 2 1 2 2 2 0 0 1 2 2 2 1 2 1 2 0 0 2 2 2 2 2 2 2 2 2 2 1 1 2 2 1 1 2 2 2 2 2 2 2 2 2 2 2 2 2 2 2 2 2 2 0 0 2 2 2 2 1 2 2 2 2 2 2 2 1 2 2 2 1 2 2 2 2 2 0 0 2 2 2 2 2 2 0 0 1 2 0 0 1 2 2 2 2 2 2 2 2 2 2 2 2 2 2 2 2 2 2 2 2 2 2 2 2 2 2 2 2 2 2 2 2 2 0 0 2 2 2 2 2 2 0 0 2 2 2 2 2 2 2 2 2 2 2 2 1 2 1 2 2 2 2 2 2 2 2 2 2 2 2 2 2 2 2 2 2 2 2 2 2 2 2 2 2 2 2 2 0 0 2 2 2 2 2 2 2 2 0 0 2 2 2 2 1 2 2 2 2 2 1 2 2 2 2 2 2 2 2 2 0 0 2 2 2 2 1 2 2 2 2 2 2 2 2 2 2 2 2 2 1 1 2 2 2 2 2 2 2 2 2 2 1 2 1 2 1 2 2 2 2 2 1 1 2 2 2 2 0 0 2 2 2 2 2 2 2 2 1 2 2 2 0 0 2 2 2 2 2 2 2 2 2 2 2 2 1 2 2 2 2 2 2 2 2 2 0 0 2 2 2 2 2 2 2 2 2 2 2 2 2 2 2 2 2 2 2 2 2 2 0 0 2 2 2 2 1 1 2 2 2 2 2 2 2 2 2 2 0 0 0 0 1 2 2 2 2 2 2 2 2 2 2 2 2 2 0 0 2 2 2 2 2 2 2 2 2 2 0 0 1 2 2 2 2 2 2 2 1 1 0 0 1 2 2 2 2 2 2 2 1 1 2 2 1 2 2 2 2 2 1 2 2 2 1 2 2 2 2 2 2 2 2 2 2 2 0 0 2 2 2 2 2 2 2 2 1 2 1 2 1 2 2 2 2 2 1 2 2 2 2 2 2 2 2 2 1 1 2 2 2 2 2 2 2 2 1 1 2 2 2 2 1 2 2 2 1 1 1 2 1 2 2 2 2 2 2 2 2 2 2 2 2 2 2 2 0 0 1 2 1 2 1 2 1 2 2 2 1 2 2 2 2 2 1 2 1 2 0 0 2 2 2 2 0 0 2 2 2 2 2 2 2 2 2 2 0 0 2 2 1 2 2 2 2 2 2 2 2 2 2 2 2 2 2 2 2 2 1 2 2 2 1 2 2 2 2 2 2 2 2 2 2 2 0 0 2 2 1 2 2 2 2 2 2 2 2 2 1 2 1 2 1 1 2 2 2 2 1 1 0 0 2 2 1 2 2 2 1 2 2 2 2 2 2 2 2 2 2 2 1 2 2 2 1 1 2 2 2 2 2 2 2 2 2 2 1 2 1 2 2 2 1 2 1 2 1 2 2 2 2 2 1 2 2 2 0 0 1 2 1 1 2 2 2 2 0 0 2 2 2 2 2 2 2 2 1 1 2 2 2 2 2 2 1 1 0 0 1 2 2 2 2 2 2 2 2 2 2 2 2 2 2 2 2 2 2 2 1 1 2 2 1 2 2 2 2 2 2 2 2 2 2 2 2 2 2 2 1 2 1 1 1 2 1 1 2 2 2 2 1 2 2 2 2 2 2 2 2 2 2 2 2 2 2 2 2 2 1 2 0 0 2 2 2 2 2 2 2 2 1 1 2 2 2 2 0 0 2 2 2 2 2 2 0 0 2 2 2 2 2 2 1 2 2 2 1 2 0 0 2 2 2 2 1 1 2 2 2 2 2 2 2 2 2 2 2 2 2 2 2 2 1 2 2 2 2 2 2 2 2 2 2 2 2 2 1 2 2 2 2 2 1 2 1 2 2 2 2 2 2 2 2 2 2 2 2 2 2 2 2 2 2 2 1 1 2 2 2 2 2 2 2 2 1 2 2 2 2 2 2 2 2 2 2 2 2 2 2 2 2 2 2 2 2 2 2 2 2 2 2 2 2 2 2 2 2 2 2 2 2 2 2 2 2 2 1 1 2 2 1 2 2 2 1 2 2 2 1 1 2 2 2 2 2 2 0 0 2 2 2 2 2 2 2 2 2 2 2 2 2 2 0 0 2 2 1 1 2 2 2 2 2 2 2 2 2 2 2 2 2 2 2 2 2 2 2 2 1 2 1 2 1 2 2 2 1 2 2 2 2 2 2 2 1 2 1 2 0 0 2 2 1 2 1 2 1 2 1 1 2 2 1 2 2 2 2 2 2 2 2 2 2 2 2 2 2 2 1 2 1 2 2 2 0 0 1 2 1 2 1 2 2 2 2 2 1 1 2 2 2 2 2 2 2 2 1 1 2 2 2 2 2 2 1 1 1 2 2 2 2 2 1 1 2 2 2 2 2 2 2 2 0 0 2 2 1 1 1 2 2 2 2 2 2 2 1 2 2 2 2 2 2 2 2 2 1 1 2 2 1 2 2 2 1 2 1 2 2 2 2 2 2 2 2 2 2 2 1 2 1 1 2 2 1 2 1 2 2 2 2 2 2 2 2 2 2 2 2 2 1 2 1 2 2 2 1 2 2 2 2 2 2 2 2 2 1 2 2 2 2 2 2 2 1 1 2 2 2 2 2 2 2 2 2 2 1 2 2 2 0 0 2 2 1 2 2 2 2 2 2 2 1 2 2 2 2 2 2 2 1 2 2 2 2 2 1 2 1 2 2 2 2 2 2 2 2 2 2 2 2 2 2 2 2 2 2 2 1 2 2 2 2 2 2 2 2 2 0 0 1 2 2 2 2 2 2 2 2 2 2 2 2 2 2 2 2 2 2 2 2 2 2 2 1 2 2 2 2 2 2 2 1 2 2 2 2 2 1 2 2 2 1 2 1 2 2 2 2 2 1 2 1 2 1 2 2 2 1 2 2 2 2 2 2 2 2 2 1 2 2 2 2 2 1 2 2 2 0 0 2 2 2 2 2 2 2 2 2 2 2 2 2 2 2 2 2 2 2 2 2 2 2 2 2 2 2 2 2 2 2 2 2 2 2 2 2 2 1 2 2 2 2 2 1 2 2 2 2 2 2 2 2 2 2 2 2 2 0 0 2 2 2 2 2 2 2 2 1 1 2 2 0 0 2 2 2 2 1 1 1 2 2 2 2 2 2 2 2 2 1 1 0 0 1 2 0 0 2 2 2 2 2 2 2 2 2 2 2 2 1 2 2 2 1 2 1 1 2 2 1 2 1 2 1 2 2 2 2 2 2 2 1 2 2 2 1 2 1 2 1 2 0 0 0 0 2 2 2 2 1 1 2 2 1 2 2 2 1 2 2 2 2 2 2 2 2 2 2 2 2 2 0 0 2 2 2 2 1 2 2 2 2 2 2 2 0 0 1 1 2 2 2 2 2 2 0 0 1 2 2 2 2 2 1 2 0 0 0 0 2 2 2 2 0 0 2 2 1 2 1 2 1 2 2 2 2 2 2 2 1 2 2 2 2 2 1 2 2 2 2 2 2 2 2 2 2 2 0 0 1 2 2 2 1 1 2 2 1 2 1 1 2 2 1 2 1 2 2 2 2 2 2 2 2 2 2 2 1 2 0 0 2 2 2 2 2 2 2 2 0 0 2 2 1 2 2 2 2 2 2 2 2 2 1 2 1 2 2 2 2 2 2 2 2 2 2 2 2 2 0 0 2 2 0 0 2 2 2 2 1 2 2 2 1 2 2 2 2 2 2 2 2 2 2 2 2 2 2 2 1 2 2 2 2 2 2 2 2 2 1 2 2 2 2 2 0 0 1 2 2 2 2 2 2 2 2 2 1 2 2 2 2 2 2 2 1 2 2 2 2 2 2 2 2 2 2 2 2 2 2 2 2 2 2 2 2 2 2 2 0 0 2 2 2 2 2 2 1 2 2 2 0 0 2 2 1 2 2 2 2 2 1 2 2 2 2 2 1 1 2 2 0 0 0 0 2 2 2 2 0 0 2 2 1 1 2 2 2 2 1 2 2 2 2 2 2 2 2 2 2 2 1 2 1 2 0 0 0 0 0 0 2 2 2 2 2 2 2 2 0 0 0 0 2 2 2 2 2 2 2 2 2 2 2 2 1 1 1 2 2 2 2 2 2 2 0 0 2 2 2 2 2 2 2 2 0 0 1 2 2 2 2 2 2 2 1 2 1 1 0 0 2 2 2 2 2 2 0 0 2 2 2 2 1 2 2 2 2 2 2 2 2 2 1 1 2 2 2 2 2 2 2 2 2 2 2 2 2 2 2 2 0 0 2 2 2 2 0 0 1 2 0 0 1 2 2 2 1 2 0 0 2 2 2 2 2 2 2 2 2 2 2 2 2 2 2 2 2 2 1 2 0 0 2 2 0 0 2 2 2 2 2 2 2 2 2 2 2 2 1 2 1 2 1 2 2 2 2 2 2 2 2 2 2 2 2 2 1 2 2 2 2 2 0 0 1 2 2 2 2 2 1 2 2 2 2 2 2 2 0 0 2 2 0 0 1 2 1 2 2 2 2 2 2 2 2 2 2 2 0 0 2 2 2 2 2 2 2 2 1 2 2 2 1 2 1 2 2 2 2 2 2 2 2 2 2 2 2 2 2 2 2 2 2 2 2 2 2 2 2 2 2 2 2 2 2 2 2 2 1 2 2 2 2 2 2 2 2 2 2 2 1 2 2 2 1 2 2 2 2 2 2 2 0 0 2 2 2 2 2 2 2 2 2 2 1 2 2 2 1 2 0 0 1 1 1 1 2 2 2 2 2 2 2 2 2 2 2 2 2 2 2 2 2 2 2 2 2 2 2 2 2 2 2 2 2 2 2 2 2 2 2 2 0 0 2 2 0 0 0 0 2 2 2 2 0 0 2 2 2 2 2 2 2 2 2 2 2 2 2 2 2 2 2 2 2 2 2 2 1 2 1 1 2 2 2 2 2 2 2 2 2 2 2 2 1 1 0 0 1 2 2 2 2 2 1 2 1 2 0 0 1 2 2 2 2 2 2 2 0 0 1 2 1 2 1 2 2 2 2 2 2 2 2 2 2 2 0 0 2 2 2 2 2 2 2 2 2 2 2 2 2 2 1 2 2 2 1 1 2 2 1 1 2 2 1 1 2 2 1 1 1 1 0 0 2 2 2 2 2 2 2 2 2 2 0 0 1 2 1 2 1 2 1 2 1 2 2 2 1 2 2 2 1 2 2 2 2 2 2 2 2 2 2 2 0 0 2 2 1 2 2 2 0 0 1 1 0 0 2 2 2 2 1 2 0 0 1 2 2 2 2 2 2 2 2 2 2 2 1 2 2 2 1 2 2 2 1 2 2 2 2 2 2 2 1 2 2 2 0 0 2 2 0 0 1 2 2 2 2 2 2 2 2 2 2 2 1 2 1 2 2 2 2 2 0 0 2 2 1 2 0 0 2 2 2 2 2 2 2 2 1 2 1 2 2 2 2 2 2 2 2 2 1 2 2 2 2 2 1 1 1 2 2 2 1 2 2 2 1 2 1 2 2 2 0 0 2 2 2 2 2 2 2 2 2 2 2 2 2 2 2 2 0 0 2 2 2 2 2 2 1 2 2 2 1 2 2 2 2 2 2 2 2 2 2 2 2 2 1 1 2 2 2 2 2 2 2 2 2 2 2 2 2 2 2 2 2 2 1 2 2 2 1 2 2 2 0 0 2 2 1 1 2 2 2 2 2 2 2 2 2 2 2 2 1 2 2 2 2 2 2 2 2 2 2 2 2 2 2 2 2 2 2 2 2 2 2 2 2 2 2 2 2 2 1 2 0 0 0 0 2 2 2 2 2 2 2 2 2 2 2 2 2 2 2 2 2 2 2 2 1 2 1 2 1 2 2 2 2 2 2 2 2 2 2 2 1 2 0 0 1 2 2 2 2 2 2 2 1 1 2 2 2 2 2 2 2 2 2 2 2 2 2 2 2 2 2 2 2 2 2 2 2 2 2 2 2 2 0 0 2 2 2 2 2 2 2 2 2 2 2 2 2 2 2 2 2 2 2 2 2 2 2 2 2 2 1 2 2 2 2 2 1 2 1 2 2 2 1 2 2 2 2 2 0 0 0 0 2 2 2 2 2 2 2 2 2 2 2 2 2 2 2 2 1 2 2 2 2 2 1 1 1 1 2 2 2 2 2 2 2 2 1 2 1 2 0 0 2 2 2 2 1 2 1 1 1 2 2 2 2 2 2 2 2 2 2 2 2 2 2 2 1 2 2 2 2 2 2 2 2 2 2 2 2 2 2 2 0 0 2 2 2 2 2 2 2 2 2 2 2 2 2 2 2 2 2 2 0 0 2 2 2 2 2 2 2 2 2 2 2 2 2 2 2 2 2 2 2 2 2 2 2 2 1 2 2 2 1 2 2 2 0 0 2 2 2 2 0 0 1 2 1 2 2 2 2 2 1 2 2 2 0 0 2 2 0 0 0 0 2 2 0 0 1 1 2 2 2 2 2 2 2 2 2 2 2 2 2 2 2 2 2 2 2 2 0 0 2 2 2 2 2 2 2 2 2 2 2 2 2 2 1 2 2 2 1 2 2 2 2 2 2 2 2 2 1 1 2 2 2 2 2 2 2 2 2 2 2 2 2 2 1 2 2 2 2 2 1 2 2 2 1 2 2 2 2 2 2 2 2 2 2 2 2 2 2 2 2 2 2 2 2 2 1 2 1 2 1 1 2 2 1 2 2 2 1 2 0 0 2 2 2 2 2 2 2 2 2 2 1 1 2 2 2 2 2 2 2 2 0 0 2 2 2 2 1 2 2 2 2 2 2 2 2 2 2 2 2 2 2 2 2 2 2 2 1 2 0 0 2 2 2 2 2 2 2 2 2 2 1 2 2 2 2 2 2 2 2 2 1 1 0 0 2 2 2 2 2 2 2 2 2 2 2 2 2 2 2 2 1 2 0 0 2 2 2 2 2 2 2 2 1 1 2 2 2 2 1 2 2 2 2 2 2 2 2 2 2 2 1 2 1 2 2 2 1 2 2 2 2 2 2 2 2 2 0 0 0 0 2 2 1 1 1 1 1 1 2 2 2 2 2 2 2 2 2 2 0 0 1 1 0 0 0 0 2 2 1 2 0 0 2 2 0 0 1 2 0 0 2 2 2 2 2 2 2 2 2 2 2 2 2 2 2 2 2 2 1 2 0 0 2 2 1 2 2 2 2 2 2 2 2 2 1 2 2 2 2 2 2 2 1 1 2 2 2 2 0 0 2 2 2 2 2 2 2 2 2 2 0 0 2 2 1 1 2 2 2 2 0 0 2 2 2 2 1 2 1 2 2 2 1 1 1 1 1 2 0 0 2 2 2 2 2 2 2 2 1 2 2 2 2 2 2 2 1 1 1 1 0 0 0 0 1 2 1 1 2 2 1 2 2 2 2 2 1 2 2 2 2 2 2 2 2 2 2 2 1 2 2 2 2 2 2 2 2 2 0 0 2 2 2 2 2 2 2 2 2 2 2 2 1 2 2 2 2 2 1 2 1 2 2 2 2 2 2 2 2 2 2 2 2 2 2 2 2 2 2 2 2 2 2 2 1 1 1 1 1 1 2 2 2 2 1 2 2 2 2 2 1 1 1 2 2 2 1 1 0 0 2 2 2 2 1 2 2 2 2 2 1 2 1 2 2 2 2 2 2 2 2 2 1 2 2 2 1 2 2 2 1 2 2 2 2 2 2 2 2 2 2 2 1 2 2 2 2 2 1 2 0 0 2 2 2 2 2 2 2 2 1 1 2 2 2 2 1 2 2 2 2 2 2 2 1 1 0 0 2 2 2 2 2 2 2 2 2 2 1 2 2 2 2 2 1 2 2 2 2 2 1 2 0 0 2 2 1 2 2 2 2 2 1 2 1 2 2 2 2 2 2 2 2 2 2 2 2 2 2 2 1 2 2 2 0 0 2 2 1 2 2 2 2 2 2 2 2 2 2 2 2 2 2 2 2 2 2 2 2 2 2 2 2 2 2 2 1 1 0 0 2 2 2 2 2 2 2 2 2 2 2 2 2 2 1 2 2 2 2 2 2 2 2 2 2 2 0 0 2 2 1 2 1 2 2 2 2 2 1 2 0 0 2 2 1 2 2 2 2 2 2 2 2 2 2 2 2 2 2 2 2 2 0 0 2 2 1 1 2 2 2 2 2 2 1 1 2 2 2 2 2 2 2 2 2 2 2 2 2 2 2 2 1 2 2 2 1 2 1 2 2 2 1 2 2 2 0 0 2 2 2 2 2 2 1 2 1 1 2 2 0 0 2 2 2 2 2 2 2 2 2 2 2 2 2 2 0 0 0 0 1 1 0 0 2 2 2 2 2 2 1 1 2 2 1 2 1 2 2 2 2 2 1 2 2 2 1 2 2 2 2 2 2 2 2 2 2 2 1 2 0 0 2 2 2 2 1 2 2 2 2 2 1 1 2 2 2 2 2 2 2 2 1 2 2 2 1 2 0 0 1 2 2 2 2 2 2 2 2 2 0 0 1 2 2 2 2 2 1 2 2 2 2 2 2 2 2 2 0 0 0 0 2 2 2 2 2 2 2 2 2 2 2 2 2 2 1 2 1 2 2 2 1 2 1 2 2 2 1 2 0 0 2 2 2 2 2 2 1 2 2 2 2 2 2 2 1 2 2 2 1 2 2 2 2 2 2 2 2 2 2 2 2 2 2 2 2 2 2 2 2 2 2 2 2 2 2 2 2 2 1 1 2 2 1 2 2 2 2 2 2 2 2 2 2 2 2 2 2 2 2 2 1 1 2 2 2 2 1 2 2 2 2 2 2 2 0 0 2 2 2 2 2 2 0 0 2 2 2 2 2 2 2 2 2 2 2 2 2 2 2 2 2 2 0 0 0 0 2 2 0 0 2 2 1 2 1 2 1 1 2 2 2 2 2 2 2 2 2 2 2 2 2 2 1 2 2 2 2 2 2 2 2 2 1 2 2 2 2 2 2 2 2 2 2 2 1 1 2 2 2 2 2 2 1 1 2 2 2 2 2 2 2 2 2 2 2 2 2 2 2 2 2 2 2 2 1 2 1 2 2 2 2 2 2 2 2 2 1 2 2 2 2 2 2 2 2 2 2 2 2 2 2 2 2 2 2 2 2 2 1 2 2 2 2 2 2 2 1 1 2 2 0 0 2 2 2 2 2 2 2 2 1 2 1 1 2 2 2 2 2 2 2 2 2 2 2 2 0 0 2 2 2 2 2 2 2 2 2 2 2 2 2 2 2 2 1 2 2 2 2 2 2 2 2 2 2 2 2 2 2 2 2 2 2 2 1 2 1 2 1 2 2 2 2 2 1 2 2 2 2 2 2 2 2 2 1 2 1 2 2 2 2 2 2 2 2 2 2 2 2 2 2 2 2 2 2 2 2 2 2 2 2 2 1 1 2 2 0 0 2 2 2 2 1 1 2 2 0 0 1 2 2 2 2 2 2 2 0 0 1 2 2 2 2 2 1 2 2 2 2 2 2 2 2 2 2 2 2 2 2 2 2 2 2 2 1 2 2 2 2 2 2 2 1 2 2 2 2 2 1 1 1 1 2 2 0 0 2 2 2 2 2 2 2 2 2 2 2 2 2 2 2 2 2 2 2 2 2 2 2 2 2 2 2 2 1 2 2 2 1 1 2 2 1 2 2 2 2 2 2 2 1 2 2 2 1 2 2 2 2 2 2 2 2 2 2 2 1 2 2 2 2 2 1 2 2 2 2 2 2 2 1 2 2 2 2 2 1 2 2 2 2 2 2 2 2 2 2 2 2 2 2 2 2 2 2 2 2 2 2 2 2 2 2 2 2 2 2 2 2 2 2 2 2 2 2 2 2 2 2 2 2 2 2 2 2 2 1 2 1 2 1 2 2 2 1 2 1 2 2 2 1 2 2 2 2 2 2 2 2 2 2 2 2 2 2 2 2 2 2 2 2 2 2 2 2 2 2 2 2 2 2 2 2 2 2 2 2 2 2 2 2 2 1 1 0 0 1 2 1 1 2 2 2 2 2 2 2 2 2 2 0 0 1 2 2 2 2 2 2 2 2 2 0 0 2 2 2 2 2 2 2 2 2 2 2 2 0 0 2 2 1 2 2 2 2 2 2 2 2 2 2 2 0 0 2 2 2 2 1 1 2 2 2 2 2 2 2 2 2 2 2 2 1 1 2 2 0 0 2 2 2 2 2 2 2 2 2 2 2 2 2 2 2 2 1 2 1 2 0 0 2 2 2 2 2 2 1 2 2 2 2 2 0 0 2 2 2 2 2 2 2 2 1 2 2 2 0 0 2 2 2 2 2 2 2 2 2 2 2 2 2 2 2 2 2 2 1 2 2 2 1 1 2 2 1 2 2 2 2 2 2 2 2 2 2 2 2 2 2 2 2 2 2 2 2 2 2 2 2 2 1 1 2 2 2 2 1 2 2 2 2 2 2 2 2 2 2 2 1 2 1 2 2 2 1 2 2 2 2 2 1 2 1 2 2 2 2 2 2 2 2 2 2 2 2 2 2 2 2 2 2 2 0 0 2 2 2 2 2 2 2 2 2 2 2 2 1 2 2 2 2 2 2 2 2 2 2 2 2 2 2 2 2 2 2 2 1 2 2 2 2 2 2 2 2 2 2 2 1 2 2 2 1 2 2 2 2 2 2 2 0 0 2 2 2 2 1 1 2 2 2 2 1 1 2 2 2 2 2 2 1 2 2 2 2 2 2 2 2 2 2 2 1 2 2 2 2 2 2 2 2 2 2 2 2 2 2 2 2 2 2 2 0 0 2 2 0 0 2 2 1 2 2 2 2 2 2 2 0 0 1 1 2 2 0 0 2 2 2 2 2 2 2 2 2 2 1 2 2 2 2 2 2 2 2 2 2 2 2 2 2 2 2 2 1 2 2 2 2 2 1 1 1 2 2 2 2 2 1 1 2 2 2 2 0 0 0 0 1 1 1 1 2 2 2 2 1 1 0 0 2 2 1 2 1 2 2 2 1 2 2 2 2 2 1 2 2 2 2 2 2 2 2 2 2 2 2 2 2 2 1 2 2 2 2 2 1 2 1 2 2 2 2 2 2 2 2 2 1 1 2 2 0 0 2 2 2 2 2 2 1 1 2 2 2 2 1 2 2 2 2 2 2 2 2 2 1 2 2 2 1 2 2 2 2 2 2 2 1 2 2 2 2 2 2 2 1 1 2 2 2 2 2 2 2 2 1 2 2 2 2 2 2 2 2 2 2 2 2 2 2 2 2 2 2 2 2 2 2 2 2 2 2 2 2 2 0 0 2 2 2 2 2 2 2 2 2 2 1 2 2 2 1 1 2 2 2 2 1 2 0 0 2 2 2 2 2 2 0 0 2 2 0 0 2 2 2 2 0 0 2 2 2 2 2 2 1 1 2 2 2 2 1 2 2 2 2 2 2 2 1 1 2 2 2 2 1 1 2 2 1 2 2 2 2 2 2 2 0 0 2 2 1 1 1 2 2 2 2 2 1 1 1 2 1 1 2 2 1 2 2 2 2 2 1 2 2 2 0 0 2 2 2 2 2 2 2 2 1 2 1 2 1 1 2 2 0 0 2 2 2 2 0 0 2 2 2 2 2 2 2 2 2 2 0 0 2 2 1 1 2 2 2 2 2 2 0 0 1 1 2 2 0 0 2 2 2 2 2 2 2 2 0 0 2 2 1 2 2 2 1 2 2 2 2 2 2 2 1 1 1 2 2 2 2 2 2 2 2 2 0 0 2 2 0 0 2 2 2 2 2 2 2 2 2 2 1 1 0 0 2 2 1 2 0 0 2 2 2 2 1 2 2 2 1 1 2 2 2 2 0 0 2 2 2 2 2 2 1 1 2 2 1 2 2 2 1 2 2 2 1 1 2 2 2 2 2 2 2 2 2 2 2 2 2 2 2 2 2 2 2 2 0 0 2 2 2 2 2 2 2 2 2 2 1 2 2 2 2 2 2 2 1 2 2 2 2 2 2 2 2 2 0 0 2 2 2 2 2 2 2 2 2 2 2 2 2 2 2 2 2 2 2 2 0 0 2 2 2 2 2 2 2 2 1 2 2 2 2 2 2 2 2 2 1 2 2 2 2 2 1 2 2 2 2 2 1 2 2 2 1 2 1 1 1 2 2 2 0 0 2 2 2 2 2 2 2 2 2 2 2 2 2 2 1 2 2 2 2 2 2 2 2 2 2 2 2 2 2 2 2 2 0 0 2 2 2 2 2 2 2 2 0 0 2 2 2 2 2 2 1 2 2 2 2 2 2 2 2 2 1 2 1 2 2 2 2 2 1 2 2 2 0 0 1 2 2 2 1 1 2 2 2 2 2 2 2 2 0 0 2 2 2 2 2 2 2 2 2 2 2 2 2 2 2 2 1 2 2 2 2 2 2 2 2 2 2 2 2 2 2 2 2 2 2 2 2 2 2 2 1 1 0 0 2 2 2 2 1 2 2 2 2 2 2 2 2 2 2 2 0 0 2 2 2 2 2 2 0 0 2 2 2 2 2 2 2 2 2 2 2 2 0 0 2 2 2 2 2 2 2 2 1 1 2 2 1 1 1 1 1 1 2 2 2 2 1 2 2 2 0 0 2 2 1 2 1 2 2 2 2 2 2 2 2 2 2 2 2 2 2 2 2 2 2 2 2 2 2 2 1 2 2 2 2 2 2 2 2 2 2 2 2 2 2 2 2 2 2 2 1 2 2 2 1 2 2 2 1 2 2 2 1 2 2 2 2 2 2 2 2 2 2 2 0 0 2 2 1 2 2 2 2 2 0 0 1 2 2 2 2 2 2 2 2 2 2 2 2 2 2 2 2 2 0 0 1 2 2 2 1 2 2 2 1 2 2 2 2 2 2 2 2 2 1 1 2 2 2 2 0 0 2 2 1 1 2 2 1 2 2 2 2 2 2 2 2 2 2 2 2 2 2 2 2 2 2 2 0 0 2 2 2 2 2 2 2 2 2 2 1 2 1 2 2 2 2 2 2 2 2 2 2 2 2 2 2 2 2 2 2 2 0 0 2 2 2 2 2 2 2 2 1 2 1 2 0 0 0 0 2 2 2 2 2 2 2 2 1 2 2 2 2 2 2 2 1 2 2 2 2 2 2 2 2 2 0 0 2 2 1 2 0 0 1 2 2 2 1 2 2 2 2 2 2 2 2 2 2 2 1 2 2 2 2 2 1 2 2 2 2 2 2 2 0 0 2 2 2 2 2 2 1 2 0 0 1 2 2 2 2 2 2 2 2 2 1 2 1 2 0 0 2 2 2 2 1 2 0 0 2 2 2 2 2 2 2 2 2 2 2 2 2 2 1 2 2 2 1 1 2 2 2 2 2 2 2 2 1 2 1 2 2 2 2 2 1 2 1 1 1 1 2 2 2 2 2 2 2 2 2 2 0 0 2 2 1 1 2 2 2 2 2 2 2 2 2 2 1 2 2 2 2 2 2 2 2 2 2 2 1 2 0 0 2 2 2 2 1 2 0 0 2 2 2 2 2 2 2 2 2 2 2 2 2 2 2 2 2 2 1 1 2 2 2 2 2 2 1 1 2 2 2 2 2 2 2 2 2 2 2 2 2 2 2 2 2 2 2 2 2 2 2 2 2 2 1 2 2 2 2 2 2 2 2 2 2 2 1 2 2 2 2 2 2 2 2 2 1 2 1 2 2 2 1 2 2 2 2 2 2 2 1 2 2 2 2 2 1 2 2 2 2 2 0 0 2 2 2 2 2 2 2 2 2 2 2 2 2 2 2 2 2 2 2 2 2 2 2 2 2 2 2 2 2 2 1 2 2 2 1 2 1 2 2 2 1 1 2 2 2 2 2 2 2 2 2 2 2 2 1 2 1 2 2 2 2 2 1 2 2 2 2 2 2 2 2 2 0 0 2 2 2 2 2 2 2 2 2 2 2 2 1 2 2 2 1 2 2 2 2 2 2 2 2 2 1 2 2 2 2 2 2 2 0 0 2 2 2 2 2 2 0 0 2 2 1 2 2 2 2 2 2 2 2 2 1 2 2 2 2 2 0 0 2 2 2 2 2 2 1 2 2 2 2 2 2 2 2 2 2 2 2 2 2 2 0 0 2 2 0 0 2 2 2 2 2 2 2 2 1 1 1 2 2 2 2 2 2 2 2 2 2 2 2 2 0 0 2 2 2 2 1 2 2 2 0 0 2 2 2 2 2 2 2 2 2 2 2 2 2 2 2 2 1 2 2 2 0 0 2 2 2 2 2 2 2 2 0 0 2 2 2 2 1 2 2 2 2 2 2 2 2 2 1 2 2 2 2 2 2 2 1 1 1 2 0 0 2 2 2 2 2 2 2 2 2 2 1 1 2 2 2 2 2 2 2 2 2 2 1 2 0 0 2 2 2 2 2 2 2 2 2 2 2 2 0 0 1 1 2 2 2 2 2 2 2 2 2 2 2 2 2 2 2 2 0 0 2 2 2 2 2 2 2 2 2 2 2 2 1 2 1 2 2 2 2 2 2 2 0 0 2 2 2 2 1 1 2 2 2 2 2 2 1 2 2 2 2 2 2 2 2 2 0 0 2 2 0 0 2 2 2 2 1 2 2 2 2 2 1 1 2 2 1 1 2 2 0 0 2 2 2 2 2 2 2 2 1 1 1 2 2 2 2 2 0 0 2 2 2 2 1 2 2 2 0 0 2 2 2 2 2 2 2 2 2 2 2 2 2 2 2 2 2 2 2 2 1 1 0 0 2 2 2 2 2 2 2 2 0 0 2 2 2 2 1 2 1 2 1 1 2 2 0 0 1 2 1 2 1 2 2 2 2 2 2 2 2 2 2 2 2 2 2 2 2 2 2 2 2 2 2 2 2 2 2 2 2 2 2 2 2 2 1 2 1 2 2 2 2 2 2 2 2 2 2 2 2 2 2 2 2 2 0 0 2 2 0 0 2 2 2 2 2 2 2 2 2 2 0 0 2 2 2 2 1 2 1 2 2 2 2 2 2 2 2 2 2 2 2 2 2 2 2 2 2 2 1 1 1 2 2 2 2 2 2 2 0 0 1 1 2 2 0 0 2 2 2 2 2 2 2 2 2 2 2 2 2 2 2 2 2 2 2 2 0 0 1 2 2 2 2 2 1 2 1 2 2 2 2 2 2 2 1 2 1 2 0 0 1 2 2 2 1 2 2 2 0 0 1 2 2 2 2 2 2 2 2 2 2 2 2 2 2 2 2 2 1 1 1 2 0 0 2 2 0 0 1 2 0 0 2 2 1 2 1 2 2 2 2 2 2 2 2 2 2 2 2 2 1 2 1 2 0 0 0 0 0 0 1 2 2 2 2 2 1 2 2 2 1 1 1 1 2 2 2 2 2 2 2 2 1 2 2 2 2 2 2 2 2 2 2 2 0 0 0 0 2 2 2 2 1 1 2 2 0 0 2 2 1 2 2 2 2 2 2 2 2 2 2 2 2 2 2 2 1 2 1 2 2 2 0 0 1 2 2 2 2 2 2 2 2 2 2 2 2 2 2 2 1 2 2 2 2 2 2 2 0 0 2 2 1 2 1 2 2 2 2 2 2 2 2 2 1 2 2 2 2 2 1 2 2 2 2 2 2 2 2 2 2 2 2 2 1 2 2 2 2 2 2 2 2 2 2 2 2 2 2 2 1 2 2 2 2 2 2 2 2 2 2 2 2 2 2 2 2 2 2 2 2 2 1 2 2 2 2 2 2 2 2 2 1 2 1 1 2 2 2 2 2 2 2 2 2 2 2 2 0 0 1 1 2 2 2 2 1 1 1 2 2 2 2 2 2 2 2 2 1 1 2 2 2 2 1 2 2 2 1 1 2 2 1 1 2 2 2 2 0 0 2 2 2 2 1 2 2 2 1 2 1 2 1 1 2 2 2 2 2 2 2 2 2 2 1 2 2 2 2 2 2 2 2 2 2 2 2 2 2 2 2 2 2 2 2 2 2 2 2 2 2 2 0 0 2 2 2 2 2 2 2 2 2 2 2 2 2 2 2 2 2 2 2 2 2 2 2 2 2 2 2 2 2 2 2 2 1 2 0 0 0 0 2 2 2 2 1 2 2 2 1 2 2 2 2 2 1 2 1 2 1 2 2 2 2 2 2 2 1 2 2 2 1 2 2 2 1 2 2 2 0 0 1 2 2 2 2 2 2 2 2 2 2 2 0 0 2 2 2 2 2 2 2 2 2 2 2 2 2 2 2 2 2 2 1 1 1 2 1 2 1 2 2 2 2 2 2 2 0 0 2 2 2 2 2 2 2 2 1 2 2 2 1 2 1 1 1 2 1 2 2 2 1 2 2 2 0 0 2 2 0 0 2 2 2 2 1 1 2 2 2 2 2 2 2 2 2 2 2 2 2 2 2 2 1 2 2 2 2 2 2 2 2 2 1 2 2 2 2 2 2 2 2 2 2 2 1 1 1 2 2 2 2 2 0 0 2 2 2 2 2 2 2 2 2 2 2 2 2 2 2 2 2 2 0 0 1 2 1 2 0 0 2 2 1 2 2 2 2 2 2 2 0 0 1 1 2 2 2 2 1 2 2 2 2 2 2 2 2 2 0 0 1 1 2 2 1 2 0 0 2 2 2 2 2 2 0 0 0 0 2 2 2 2 2 2 2 2 2 2 2 2 1 1 1 1 2 2 2 2 0 0 2 2 0 0 2 2 2 2 1 1 2 2 2 2 2 2 2 2 2 2 2 2 2 2 0 0 1 2 2 2 2 2 2 2 2 2 2 2 2 2 2 2 2 2 2 2 2 2 1 2 2 2 2 2 1 2 2 2 1 2 0 0 2 2 1 1 1 2 2 2 2 2 1 2 2 2 1 2 2 2 2 2 1 2 1 2 1 2 2 2 2 2 1 1 2 2 2 2 2 2 2 2 2 2 2 2 2 2 2 2 0 0 2 2 1 2 2 2 2 2 2 2 2 2 2 2 2 2 2 2 2 2 2 2 2 2 0 0 1 1 2 2 2 2 2 2 2 2 2 2 2 2 2 2 1 1 2 2 2 2 1 1 2 2 0 0 2 2 2 2 2 2 0 0 2 2 1 2 2 2 2 2 0 0 2 2 1 1 1 2 0 0 2 2 1 1 2 2 1 1 2 2 2 2 2 2 0 0 1 2 2 2 0 0 2 2 2 2 2 2 2 2 2 2 2 2 2 2 0 0 1 2 2 2 2 2 2 2 2 2 1 2 2 2 2 2 1 2 2 2 1 2 2 2 1 2 1 2 0 0 2 2 0 0 2 2 1 2 2 2 2 2 2 2 2 2 1 2 0 0 2 2 2 2 2 2 2 2 2 2 1 2 1 2 1 1 1 2 2 2 2 2 2 2 1 2 2 2 2 2 1 2 2 2 2 2 2 2 2 2 2 2 2 2 1 2 2 2 2 2 1 2 0 0 2 2 2 2 1 2 2 2 0 0 2 2 2 2 1 2 2 2 2 2 0 0 1 2 2 2 2 2 2 2 2 2 2 2 0 0 2 2 1 1 2 2 2 2 2 2 2 2 1 2 0 0 2 2 2 2 2 2 2 2 2 2 1 2 2 2 1 2 2 2 2 2 2 2 2 2 2 2 1 2 2 2 2 2 2 2 2 2 2 2 2 2 2 2 2 2 2 2 2 2 2 2 0 0 2 2 2 2 2 2 2 2 1 2 2 2 2 2 2 2 2 2 0 0 1 2 2 2 2 2 2 2 2 2 2 2 2 2 2 2 2 2 2 2 2 2 2 2 2 2 0 0 2 2 2 2 2 2 2 2 2 2 2 2 1 2 0 0 2 2 2 2 2 2 2 2 2 2 2 2 1 2 1 2 2 2 0 0 2 2 1 2 1 2 2 2 2 2 2 2 2 2 2 2 1 2 1 2 2 2 2 2 2 2 2 2 2 2 2 2 2 2 2 2 2 2 2 2 2 2 2 2 2 2 1 2 2 2 2 2 0 0 2 2 2 2 0 0 1 2 2 2 1 2 2 2 2 2 2 2 2 2 2 2 2 2 2 2 2 2 2 2 2 2 2 2 0 0 2 2 0 0 0 0 1 2 1 1 2 2 2 2 1 2 2 2 1 2 0 0 1 1 2 2 2 2 2 2 2 2 2 2 2 2 2 2 2 2 0 0 2 2 2 2 2 2 1 1 1 2 2 2 0 0 2 2 2 2 1 2 1 2 1 2 2 2 2 2 2 2 2 2 2 2 2 2 2 2 2 2 1 2 2 2 2 2 2 2 2 2 2 2 2 2 2 2 2 2 2 2 2 2 2 2 2 2 2 2 2 2 2 2 2 2 2 2 0 0 0 0 0 0 0 0 2 2 2 2 2 2 2 2 2 2 2 2 2 2 1 1 2 2 2 2 2 2 2 2 2 2 2 2 2 2 2 2 2 2 2 2 2 2 1 2 2 2 2 2 2 2 2 2 2 2 2 2 2 2 2 2 2 2 0 0 2 2 2 2 2 2 2 2 2 2 2 2 2 2 1 2 2 2 2 2 2 2 2 2 2 2 2 2 2 2 2 2 1 2 2 2 2 2 2 2 2 2 2 2 2 2 2 2 2 2 2 2 1 1 2 2 0 0 1 2 2 2 2 2 2 2 0 0 1 1 0 0 0 0 2 2 2 2 2 2 1 1 1 2 1 2 2 2 2 2 2 2 1 2 2 2 2 2 2 2 2 2 0 0 1 2 2 2 2 2 0 0 0 0 2 2 2 2 2 2 2 2 2 2 2 2 2 2 2 2 2 2 2 2 2 2 2 2 2 2 1 1 2 2 2 2 2 2 2 2 2 2 2 2 2 2 2 2 2 2 2 2 2 2 0 0 2 2 1 2 2 2 2 2 2 2 1 2 2 2 2 2 2 2 2 2 2 2 2 2 2 2 2 2 2 2 1 2 2 2 2 2 2 2 1 1 0 0 2 2 2 2 0 0 2 2 1 1 2 2 2 2 2 2 2 2 1 1 2 2 0 0 2 2 2 2 2 2 2 2 2 2 2 2 0 0 2 2 2 2 2 2 1 2 2 2 1 2 2 2 1 2 1 2 1 2 0 0 2 2 1 1 1 1 2 2 2 2 2 2 1 1 0 0 2 2 2 2 1 2 1 2 0 0 2 2 2 2 0 0 2 2 2 2 2 2 2 2 2 2 2 2 2 2 2 2 1 1 2 2 2 2 2 2 2 2 1 1 2 2 2 2 2 2 2 2 2 2 2 2 2 2 2 2 2 2 2 2 0 0 1 2 2 2 2 2 0 0 2 2 1 1 2 2 1 1 2 2 1 1 2 2 1 2 1 2 0 0 1 1 2 2 1 2 2 2 2 2 2 2 2 2 2 2 0 0 2 2 0 0 2 2 0 0 2 2 2 2 2 2 2 2 2 2 1 2 0 0 1 2 1 1 2 2 2 2 2 2 2 2 2 2 2 2 2 2 1 1 0 0 2 2 2 2 2 2 2 2 0 0 1 2 2 2 2 2 1 2 2 2 2 2 1 2 2 2 2 2 2 2 2 2 2 2 2 2 2 2 2 2 2 2 2 2 1 2 2 2 2 2 2 2 0 0 2 2 2 2 2 2 1 2 2 2 2 2 2 2 2 2 2 2 2 2 2 2 2 2 2 2 2 2 2 2 2 2 1 2 1 2 2 2 2 2 2 2 2 2 0 0 2 2 2 2 0 0 2 2 2 2 2 2 2 2 2 2 2 2 2 2 2 2 2 2 2 2 2 2 1 2 1 2 2 2 1 2 2 2 2 2 2 2 2 2 2 2 1 2 2 2 2 2 2 2 2 2 2 2 2 2 2 2 1 2 1 2 1 2 2 2 2 2 1 2 2 2 2 2 1 1 2 2 1 2 2 2 2 2 1 2 2 2 1 2 2 2 2 2 2 2 1 1 2 2 2 2 0 0 2 2 2 2 2 2 2 2 2 2 2 2 1 2 0 0 1 2 2 2 1 2 1 2 0 0 2 2 1 1 2 2 2 2 2 2 1 1 2 2 1 2 2 2 2 2 0 0 2 2 2 2 2 2 0 0 2 2 2 2 1 2 2 2 1 2 2 2 1 1 2 2 2 2 2 2 2 2 0 0 1 2 2 2 2 2 2 2 1 2 2 2 2 2 2 2 2 2 2 2 1 2 2 2 2 2 2 2 2 2 2 2 2 2 0 0 2 2 2 2 2 2 2 2 2 2 2 2 2 2 2 2 1 2 2 2 2 2 2 2 0 0 2 2 2 2 2 2 2 2 2 2 2 2 1 2 1 1 0 0 2 2 2 2 2 2 2 2 2 2 2 2 2 2 2 2 0 0 2 2 2 2 1 2 2 2 2 2 2 2 2 2 2 2 2 2 2 2 0 0 0 0 2 2 2 2 2 2 2 2 2 2 2 2 2 2 1 2 2 2 1 2 0 0 2 2 1 2 2 2 2 2 2 2 2 2 2 2 2 2 1 2 2 2 0 0 2 2 2 2 2 2 2 2 1 2 2 2 2 2 1 1 2 2 2 2 2 2 2 2 2 2 2 2 2 2 2 2 2 2 2 2 2 2 2 2 2 2 2 2 2 2 1 2 2 2 2 2 2 2 2 2 2 2 2 2 1 1 2 2 2 2 1 1 1 2 2 2 1 2 2 2 1 2 2 2 2 2 2 2 1 2 2 2 1 2 2 2 2 2 2 2 1 2 1 2 2 2 2 2 2 2 2 2 1 1 2 2 2 2 0 0 2 2 2 2 2 2 0 0 2 2 2 2 2 2 2 2 0 0 2 2 2 2 2 2 2 2 2 2 2 2 1 2 2 2 2 2 2 2 2 2 2 2 2 2 2 2 2 2 2 2 2 2 2 2 1 2 2 2 1 2 2 2 2 2 1 2 2 2 2 2 1 2 2 2 0 0 2 2 2 2 2 2 2 2 2 2 1 1 2 2 2 2 2 2 1 2 1 2 2 2 1 2 1 2 2 2 2 2 2 2 2 2 2 2 2 2 2 2 2 2 2 2 2 2 2 2 2 2 1 2 2 2 2 2 2 2 2 2 2 2 2 2 2 2 2 2 1 2 2 2 2 2 2 2 1 2 2 2 1 2 2 2 1 2 2 2 2 2 2 2 2 2 2 2 2 2 0 0 2 2 2 2 1 2 2 2 2 2 2 2 2 2 0 0 1 2 2 2 2 2 0 0 2 2 2 2 2 2 2 2 1 2 1 2 2 2 2 2 0 0 0 0 2 2 2 2 2 2 2 2 2 2 2 2 2 2 2 2 0 0 0 0 1 2 0 0 2 2 2 2 1 2 1 2 2 2 2 2 1 2 2 2 2 2 2 2 1 2 2 2 2 2 2 2 2 2 1 2 2 2 2 2 2 2 2 2 2 2 1 1 1 2 1 2 1 1 2 2 1 2 2 2 2 2 2 2 1 1 2 2 2 2 0 0 2 2 2 2 2 2 2 2 2 2 2 2 1 2 2 2 1 2 2 2 1 1 2 2 0 0 0 0 2 2 2 2 2 2 0 0 1 2 1 1 1 2 2 2 1 1 2 2 1 2 0 0 2 2 2 2 2 2 1 1 2 2 2 2 2 2 2 2 2 2 2 2 1 2 2 2 2 2 2 2 2 2 2 2 1 1 2 2 2 2 2 2 1 2 1 2 1 2 1 1 2 2 2 2 2 2 2 2 1 2 2 2 2 2 2 2 2 2 2 2 2 2 2 2 2 2 2 2 2 2 2 2 2 2 2 2 2 2 2 2 2 2 0 0 0 0 1 2 2 2 2 2 2 2 2 2 2 2 2 2 2 2 1 2 1 2 1 2 1 2 2 2 2 2 2 2 1 2 2 2 2 2 2 2 2 2 2 2 2 2 1 1 2 2 2 2 1 2 2 2 2 2 2 2 2 2 2 2 2 2 1 2 2 2 1 1 2 2 2 2 0 0 2 2 1 2 2 2 2 2 2 2 2 2 2 2 2 2 1 2 2 2 2 2 2 2 2 2 0 0 2 2 2 2 1 2 2 2 2 2 1 1 2 2 0 0 2 2 2 2 2 2 2 2 2 2 2 2 0 0 2 2 2 2 2 2 2 2 1 2 0 0 1 1 2 2 1 2 2 2 2 2 2 2 2 2 2 2 0 0 0 0 2 2 1 2 2 2 1 2 2 2 1 2 2 2 2 2 2 2 2 2 0 0 2 2 2 2 2 2 2 2 2 2 2 2 1 2 1 2 1 2 1 2 2 2 1 2 2 2 2 2 2 2 2 2 2 2 2 2 2 2 2 2 0 0 2 2 2 2 2 2 1 1 2 2 2 2 2 2 2 2 2 2 1 1 2 2 1 2 2 2 2 2 0 0 2 2 2 2 2 2 2 2 2 2 2 2 1 2 2 2 2 2 2 2 2 2 2 2 2 2 2 2 0 0 2 2 1 2 0 0 2 2 2 2 2 2 2 2 2 2 2 2 2 2 2 2 2 2 2 2 2 2 2 2 2 2 1 2 1 1 2 2 2 2 2 2 2 2 2 2 2 2 2 2 2 2 2 2 2 2 2 2 2 2 0 0 2 2 1 2 2 2 1 2 2 2 2 2 2 2 2 2 2 2 2 2 2 2 2 2 2 2 2 2 2 2 2 2 2 2 2 2 2 2 2 2 2 2 2 2 2 2 2 2 2 2 2 2 2 2 2 2 1 1 2 2 1 2 2 2 2 2 2 2 2 2 1 2 1 2 0 0 2 2 1 1 1 2 2 2 2 2 2 2 2 2 2 2 2 2 2 2 2 2 2 2 0 0 2 2 2 2 2 2 2 2 2 2 1 1 2 2 1 1 2 2 2 2 2 2 2 2 2 2 2 2 2 2 2 2 2 2 2 2 2 2 2 2 2 2 2 2 1 1 2 2 2 2 0 0 2 2 2 2 2 2 2 2 2 2 2 2 1 2 2 2 2 2 2 2 2 2 1 2 0 0 2 2 1 1 2 2 2 2 2 2 2 2 0 0 0 0 0 0 2 2 2 2 2 2 1 2 2 2 2 2 2 2 1 1 2 2 2 2 2 2 1 2 1 2 2 2 2 2 2 2 2 2 2 2 2 2 2 2 2 2 2 2 1 2 2 2 2 2 2 2 2 2 2 2 2 2 2 2 2 2 1 2 2 2 2 2 2 2 2 2 2 2 1 2 2 2 1 2 2 2 2 2 2 2 2 2 2 2 0 0 0 0 2 2 2 2 2 2 2 2 2 2 2 2 0 0 2 2 2 2 1 2 0 0 2 2 2 2 2 2 2 2 1 2 2 2 2 2 2 2 2 2 2 2 1 2 2 2 2 2 1 2 2 2 2 2 2 2 2 2 1 2 2 2 1 2 2 2 1 2 2 2 1 2 2 2 1 2 0 0 1 1 2 2 0 0 2 2 1 2 1 2 2 2 2 2 2 2 1 1 2 2 1 1 1 1 2 2 2 2 0 0 1 1 0 0 2 2 0 0 2 2 2 2 2 2 2 2 2 2 2 2 2 2 2 2 2 2 2 2 2 2 2 2 1 1 2 2 2 2 2 2 0 0 2 2 2 2 2 2 2 2 0 0 2 2 2 2 2 2 2 2 2 2 2 2 2 2 2 2 2 2 2 2 2 2 2 2 2 2 1 2 1 2 1 1 1 2 2 2 2 2 2 2 2 2 1 1 2 2 2 2 2 2 2 2 1 2 2 2 2 2 2 2 2 2 1 2 2 2 2 2 2 2 1 2 2 2 2 2 2 2 2 2 2 2 2 2 2 2 2 2 1 2 2 2 2 2 2 2 2 2 1 1 2 2 2 2 1 2 2 2 2 2 2 2 2 2 2 2 2 2 2 2 2 2 1 2 2 2 1 1 0 0 2 2 2 2 2 2 2 2 2 2 2 2 2 2 2 2 2 2 0 0 1 1 2 2 2 2 2 2 0 0 2 2 2 2 2 2 2 2 2 2 2 2 1 2 2 2 2 2 2 2 2 2 1 2 2 2 2 2 2 2 2 2 1 2 2 2 2 2 2 2 2 2 0 0 2 2 2 2 2 2 2 2 2 2 2 2 1 2 2 2 1 2 2 2 2 2 2 2 1 2 1 2 2 2 1 2 2 2 2 2 2 2 1 2 2 2 2 2 2 2 2 2 1 2 2 2 2 2 0 0 2 2 1 2 2 2 2 2 2 2 2 2 2 2 2 2 2 2 2 2 2 2 2 2 2 2 1 2 2 2 2 2 2 2 2 2 0 0 2 2 2 2 1 2 1 2 2 2 2 2 2 2 2 2 2 2 2 2 2 2 0 0 1 2 2 2 2 2 0 0 2 2 0 0 2 2 1 2 2 2 2 2 2 2 2 2 1 2 2 2 1 1 2 2 2 2 2 2 0 0 2 2 1 2 2 2 2 2 1 1 2 2 2 2 2 2 2 2 2 2 2 2 2 2 2 2 2 2 2 2 1 2 2 2 2 2 2 2 0 0 2 2 2 2 2 2 2 2 2 2 1 2 2 2 0 0 2 2 2 2 2 2 2 2 2 2 2 2 2 2 2 2 2 2 0 0 1 2 2 2 0 0 2 2 1 2 2 2 1 2 2 2 2 2 2 2 1 2 2 2 2 2 1 2 2 2 2 2 1 2 2 2 0 0 2 2 2 2 2 2 2 2 2 2 2 2 1 2 2 2 2 2 1 2 1 2 2 2 1 2 0 0 1 2 2 2 2 2 2 2 2 2 2 2 2 2 2 2 1 2 2 2 2 2 2 2 1 2 2 2 2 2 2 2 2 2 1 1 1 1 2 2 2 2 2 2 2 2 2 2 2 2 0 0 0 0 2 2 0 0 2 2 2 2 2 2 2 2 1 1 2 2 2 2 0 0 2 2 1 2 2 2 2 2 2 2 2 2 2 2 2 2 2 2 2 2 2 2 2 2 2 2 1 2 1 2 1 2 0 0 2 2 1 1 2 2 1 1 2 2 2 2 2 2 2 2 2 2 1 2 2 2 2 2 2 2 2 2 0 0 2 2 2 2 1 2 2 2 2 2 2 2 2 2 2 2 2 2 0 0 2 2 1 2 1 1 1 2 1 2 1 1 2 2 2 2 2 2 2 2 1 2 2 2 1 2 1 1 1 1 2 2 2 2 1 1 2 2 2 2 1 2 2 2 2 2 1 1 1 2 2 2 2 2 2 2 2 2 2 2 1 2 2 2 2 2 2 2 1 2 1 1 2 2 2 2 1 1 1 1 1 1 1 1 1 1 2 2 2 2 1 2 2 2 1 2 2 2 2 2 2 2 2 2 1 2 0 0 0 0 2 2 2 2 2 2 1 2 2 2 1 2 2 2 1 2 1 1 2 2 2 2 1 2 1 2 2 2 2 2 2 2 2 2 1 1 0 0 2 2 2 2 2 2 1 2 1 2 2 2 2 2 2 2 2 2 1 1 1 2 2 2 2 2 2 2 2 2 1 2 2 2 2 2 2 2 0 0 2 2 0 0 2 2 2 2 2 2 2 2 2 2 1 1 2 2 2 2 1 2 2 2 1 2 1 2 2 2 2 2 2 2 1 2 2 2 2 2 1 2 2 2 2 2 2 2 2 2 2 2 2 2 2 2 1 2 0 0 1 1 2 2 2 2 2 2 2 2 2 2 1 2 1 2 2 2 2 2 2 2 2 2 0 0 2 2 1 1 0 0 2 2 2 2 2 2 1 2 2 2 2 2 2 2 2 2 2 2 1 1 2 2 2 2 1 2 2 2 2 2 0 0 2 2 2 2 2 2 1 2 2 2 1 1 2 2 2 2 2 2 2 2 2 2 0 0 1 1 2 2 2 2 2 2 2 2 0 0 2 2 1 1 2 2 2 2 2 2 2 2 1 2 2 2 2 2 2 2 2 2 0 0 2 2 2 2 2 2 0 0 2 2 2 2 1 1 1 2 2 2 2 2 2 2 1 2 1 2 1 2 2 2 2 2 0 0 0 0 2 2 2 2 2 2 1 1 2 2 1 2 2 2 2 2 1 2 2 2 2 2 0 0 2 2 2 2 2 2 2 2 2 2 1 1 2 2 1 1 2 2 0 0 1 2 1 2 2 2 2 2 2 2 1 2 2 2 2 2 2 2 1 2 1 1 2 2 2 2 0 0 2 2 2 2 2 2 2 2 2 2 0 0 2 2 0 0 1 2 2 2 1 2 2 2 2 2 1 2 2 2 1 2 2 2 2 2 2 2 2 2 2 2 1 2 1 2 2 2 1 2 2 2 0 0 1 2 1 2 0 0 2 2 2 2 2 2 2 2 1 2 1 2 2 2 1 2 1 2 2 2 1 1 2 2 2 2 2 2 2 2 2 2 2 2 1 2 1 2 2 2 2 2 1 2 1 2 2 2 2 2 2 2 2 2 1 1 1 2 1 1 2 2 2 2 2 2 2 2 1 2 1 2 2 2 2 2 0 0 2 2 2 2 2 2 2 2 1 2 1 2 1 2 2 2 2 2 2 2 2 2 0 0 2 2 2 2 2 2 2 2 2 2 2 2 2 2 2 2 2 2 2 2 2 2 2 2 2 2 2 2 2 2 2 2 2 2 2 2 2 2 2 2 2 2 2 2 1 1 2 2 2 2 2 2 2 2 2 2 2 2 2 2 2 2 0 0 2 2 2 2 2 2 2 2 2 2 1 2 1 2 2 2 2 2 2 2 2 2 2 2 2 2 2 2 2 2 2 2 2 2 2 2 2 2 1 1 2 2 1 1 2 2 0 0 2 2 2 2 2 2 2 2 2 2 2 2 1 2 1 2 2 2 2 2 2 2 2 2 2 2 2 2 2 2 2 2 2 2 2 2 2 2 2 2 2 2 2 2 2 2 2 2 0 0 2 2 2 2 2 2 2 2 2 2 2 2 2 2 2 2 1 1 2 2 2 2 2 2 1 2 1 1 2 2 2 2 2 2 2 2 2 2 2 2 1 1 1 2 0 0 1 2 2 2 2 2 2 2 2 2 2 2 2 2 1 2 2 2 2 2 0 0 1 2 2 2 1 2 2 2 2 2 2 2 2 2 2 2 2 2 2 2 2 2 0 0 2 2 2 2 1 2 2 2 2 2 2 2 1 1 1 2 2 2 1 2 2 2 2 2 2 2 1 2 2 2 2 2 1 2 2 2 2 2 2 2 2 2 2 2 2 2 2 2 2 2 2 2 0 0 2 2 2 2 2 2 2 2 2 2 1 2 2 2 2 2 2 2 2 2 2 2 2 2 2 2 2 2 2 2 1 2 2 2 2 2 0 0 2 2 2 2 2 2 2 2 2 2 1 2 2 2 0 0 2 2 2 2 2 2 2 2 0 0 2 2 1 2 0 0 2 2 2 2 0 0 2 2 0 0 2 2 2 2 2 2 2 2 1 2 2 2 2 2 1 1 0 0 2 2 2 2 2 2 2 2 2 2 2 2 2 2 1 2 2 2 1 2 1 2 1 1 2 2 2 2 2 2 2 2 2 2 2 2 2 2 2 2 2 2 2 2 2 2 2 2 0 0 2 2 1 2 2 2 0 0 2 2 2 2 2 2 1 2 0 0 2 2 1 2 2 2 0 0 2 2 2 2 1 2 2 2 2 2 2 2 1 2 0 0 2 2 2 2 1 2 1 1 2 2 1 1 1 1 1 1 2 2 1 2 2 2 2 2 2 2 0 0 2 2 0 0 1 1 2 2 2 2 1 2 1 2 1 2 1 2 1 2 1 2 1 2 1 1 0 0 2 2 0 0 0 0 1 2 2 2 2 2 2 2 2 2 2 2 2 2 2 2 2 2 1 2 2 2 2 2 2 2 1 2 2 2 1 2 2 2 2 2 2 2 2 2 2 2 2 2 2 2 1 2 2 2 2 2 2 2 2 2 2 2 2 2 2 2 2 2 2 2 2 2 2 2 2 2 2 2 2 2 2 2 2 2 2 2 2 2 2 2 2 2 2 2 2 2 2 2 2 2 2 2 1 1 1 2 1 2 1 2 0 0 2 2 0 0 2 2 0 0 2 2 2 2 2 2 2 2 2 2 2 2 2 2 2 2 2 2 2 2 1 1 2 2 2 2 2 2 2 2 1 2 2 2 2 2 2 2 2 2 2 2 2 2 2 2 2 2 2 2 2 2 2 2 2 2 2 2 2 2 0 0 2 2 1 1 2 2 2 2 2 2 2 2 2 2 2 2 1 2 1 2 2 2 2 2 2 2 2 2 2 2 1 2 2 2 2 2 2 2 2 2 1 2 2 2 2 2 2 2 1 2 2 2 2 2 1 2 1 2 2 2 1 1 2 2 2 2 2 2 1 2 2 2 2 2 1 2 2 2 2 2 1 2 1 2 1 2 2 2 1 2 2 2 2 2 2 2 2 2 1 1 2 2 2 2 2 2 2 2 2 2 0 0 0 0 2 2 2 2 2 2 2 2 2 2 2 2 2 2 2 2 2 2 2 2 2 2 1 1 1 1 2 2 2 2 2 2 2 2 2 2 1 2 2 2 1 2 2 2 2 2 2 2 2 2 2 2 2 2 2 2 1 2 2 2 2 2 2 2 1 1 2 2 2 2 2 2 0 0 1 2 1 2 0 0 0 0 1 2 0 0 2 2 2 2 1 2 2 2 2 2 2 2 2 2 2 2 2 2 2 2 2 2 2 2 2 2 2 2 2 2 2 2 2 2 2 2 1 2 2 2 2 2 2 2 2 2 2 2 2 2 0 0 2 2 1 2 2 2 1 2 2 2 2 2 2 2 2 2 2 2 1 2 2 2 1 2 1 2 0 0 2 2 2 2 2 2 2 2 2 2 2 2 2 2 2 2 2 2 2 2 2 2 2 2 2 2 1 2 1 2 2 2 1 2 2 2 1 2 2 2 2 2 2 2 2 2 2 2 2 2 2 2 2 2 2 2 1 2 2 2 2 2 2 2 2 2 2 2 2 2 0 0 2 2 2 2 0 0 2 2 0 0 2 2 2 2 2 2 2 2 2 2 2 2 2 2 2 2 1 2 2 2 2 2 2 2 0 0 2 2 2 2 0 0 2 2 2 2 2 2 2 2 2 2 2 2 2 2 2 2 2 2 0 0 2 2 2 2 2 2 1 2 1 2 1 2 0 0 2 2 0 0 2 2 2 2 2 2 2 2 1 2 2 2 2 2 2 2 2 2 2 2 1 2 2 2 2 2 1 2 0 0 1 1 1 2 2 2 2 2 2 2 1 1 2 2 2 2 2 2 0 0 2 2 2 2 2 2 2 2 1 2 2 2 2 2 2 2 1 2 2 2 0 0 0 0 2 2 2 2 0 0 2 2 1 1 0 0 2 2 2 2 2 2 2 2 2 2 2 2 2 2 2 2 2 2 2 2 2 2 2 2 2 2 1 2 2 2 2 2 1 2 0 0 2 2 2 2 2 2 2 2 0 0 2 2 2 2 2 2 1 1 1 2 2 2 1 1 0 0 2 2 2 2 2 2 0 0 2 2 1 2 2 2 0 0 2 2 2 2 2 2 0 0 2 2 2 2 2 2 2 2 2 2 2 2 1 1 2 2 2 2 2 2 2 2 2 2 2 2 2 2 2 2 2 2 2 2 2 2 1 2 1 2 2 2 2 2 1 2 2 2 2 2 2 2 2 2 2 2 2 2 2 2 1 2 2 2 2 2 2 2 2 2 1 2 2 2 2 2 2 2 2 2 2 2 2 2 2 2 2 2 0 0 2 2 2 2 2 2 2 2 2 2 1 2 2 2 2 2 2 2 2 2 1 2 2 2 1 2 2 2 2 2 2 2 2 2 1 2 1 2 2 2 0 0 2 2 1 2 2 2 2 2 1 2 2 2 1 2 1 2 2 2 2 2 2 2 2 2 2 2 0 0 1 1 2 2 2 2 1 2 0 0 0 0 2 2 1 2 2 2 2 2 2 2 0 0 2 2 2 2 1 1 2 2 2 2 1 2 2 2 2 2 1 1 1 2 2 2 2 2 2 2 2 2 1 1 2 2 2 2 2 2 2 2 2 2 2 2 2 2 1 2 1 2 2 2 1 2 0 0 2 2 2 2 1 2 2 2 2 2 2 2 1 1 2 2 2 2 2 2 0 0 2 2 2 2 0 0 2 2 2 2 2 2 1 1 2 2 2 2 2 2 2 2 2 2 0 0 0 0 2 2 1 1 2 2 2 2 2 2 2 2 2 2 2 2 2 2 2 2 2 2 2 2 2 2 1 1 1 2 2 2 2 2 2 2 2 2 1 2 0 0 2 2 0 0 1 1 2 2 2 2 2 2 2 2 2 2 2 2 2 2 2 2 2 2 2 2 2 2 2 2 0 0 2 2 2 2 2 2 2 2 2 2 2 2 2 2 2 2 2 2 2 2 2 2 2 2 2 2 2 2 2 2 2 2 1 1 1 2 2 2 0 0 2 2 2 2 2 2 2 2 2 2 2 2 2 2 1 2 1 2 2 2 2 2 2 2 2 2 2 2 2 2 2 2 2 2 2 2 1 2 2 2 2 2 2 2 2 2 0 0 2 2 2 2 2 2 2 2 1 2 2 2 2 2 2 2 1 2 1 1 2 2 2 2 2 2 2 2 2 2 2 2 1 1 2 2 0 0 2 2 2 2 2 2 2 2 2 2 2 2 1 2 2 2 2 2 2 2 2 2 2 2 2 2 2 2 1 1 2 2 2 2 2 2 0 0 2 2 1 1 2 2 2 2 1 1 2 2 2 2 2 2 2 2 2 2 2 2 2 2 2 2 2 2 2 2 1 2 1 2 2 2 2 2 2 2 2 2 2 2 0 0 1 2 2 2 2 2 2 2 2 2 2 2 2 2 2 2 1 2 1 2 1 2 0 0 1 2 1 2 2 2 1 2 1 1 1 2 1 2 2 2 2 2 2 2 2 2 2 2 2 2 2 2 1 1 0 0 2 2 2 2 1 1 2 2 2 2 2 2 0 0 2 2 2 2 2 2 2 2 2 2 2 2 0 0 2 2 0 0 2 2 1 1 1 1 2 2 1 1 2 2 2 2 2 2 2 2 2 2 2 2 0 0 2 2 2 2 2 2 1 2 1 1 2 2 2 2 2 2 2 2 2 2 2 2 2 2 2 2 2 2 2 2 2 2 2 2 2 2 0 0 2 2 2 2 0 0 2 2 2 2 2 2 2 2 2 2 2 2 2 2 2 2 2 2 2 2 2 2 2 2 0 0 2 2 2 2 2 2 2 2 2 2 2 2 1 1 2 2 2 2 2 2 2 2 2 2 1 2 2 2 0 0 2 2 2 2 2 2 0 0 2 2 2 2 2 2 2 2 2 2 2 2 2 2 1 2 2 2 2 2 0 0 2 2 2 2 2 2 2 2 2 2 2 2 2 2 0 0 2 2 2 2 2 2 2 2 2 2 2 2 1 2 2 2 0 0 1 1 1 2 2 2 2 2 2 2 2 2 0 0 0 0 0 0 1 2 2 2 2 2 2 2 0 0 2 2 2 2 2 2 2 2 2 2 2 2 2 2 2 2 2 2 2 2 2 2 2 2 0 0 0 0 2 2 2 2 0 0 2 2 0 0 2 2 2 2 2 2 0 0 0 0 2 2 2 2 0 0 2 2 2 2 0 0 2 2 2 2 2 2 2 2 0 0 2 2 2 2 2 2 2 2 2 2 2 2 2 2 2 2 2 2 2 2 2 2 2 2 2 2 2 2 2 2 2 2 1 1 0 0 2 2 2 2 2 2 0 0 2 2 2 2 1 2 1 2 0 0 2 2 2 2 2 2 0 0 2 2 2 2 1 2 2 2 2 2 2 2 1 2 2 2 0 0 1 2 2 2 0 0 2 2 0 0 2 2 2 2 2 2 2 2 2 2 2 2 2 2 0 0 1 2 2 2 2 2 0 0 2 2 2 2 2 2 2 2 2 2 2 2 1 2 2 2 2 2 0 0 2 2 0 0 0 0 2 2 2 2 1 2 2 2 2 2 2 2 0 0 0 0 1 2 2 2 2 2 2 2 2 2 2 2 2 2 1 2 2 2 2 2 1 1 2 2 1 1 2 2 2 2 1 2 2 2 2 2 2 2 2 2 2 2 1 1 2 2 2 2 2 2 0 0 2 2 2 2 2 2 0 0 2 2 0 0 2 2 2 2 2 2 0 0 2 2 2 2 2 2 2 2 2 2 2 2 2 2 2 2 2 2 1 2 2 2 1 1 2 2 2 2 2 2 0 0 2 2 2 2 2 2 1 2 2 2 0 0 0 0 2 2 1 1 1 2 0 0 2 2 2 2 2 2 1 2 2 2 2 2 2 2 2 2 2 2 0 0 2 2 1 2 2 2 0 0 2 2 2 2 1 2 2 2 1 2 2 2 2 2 0 0 2 2 2 2 2 2 2 2 2 2 1 2 2 2 2 2 2 2 2 2 2 2 2 2 1 1 2 2 1 2 2 2 2 2 2 2 0 0 2 2 0 0 2 2 1 1 2 2 2 2 2 2 2 2 2 2 2 2 0 0 2 2 2 2 2 2 2 2 2 2 2 2 2 2 1 2 2 2 1 2 2 2 2 2 2 2 0 0 0 0 2 2 2 2 2 2 0 0 2 2 0 0 2 2 2 2 2 2 0 0 2 2 2 2 0 0 1 2 0 0 2 2 2 2 2 2 2 2 1 2 2 2 2 2 0 0 2 2 2 2 1 2 2 2 2 2 2 2 1 2 2 2 2 2 2 2 2 2 2 2 2 2 2 2 1 2 2 2 2 2 1 2 2 2 2 2 2 2 2 2 0 0 2 2 2 2 1 1 1 2 0 0 2 2 2 2 2 2 1 1 1 2 2 2 1 1 2 2 1 2 2 2 2 2 1 2 2 2 2 2 2 2 2 2 2 2 2 2 0 0 2 2 0 0 2 2 2 2 2 2 1 2 1 2 0 0 2 2 2 2 2 2 2 2 2 2 2 2 2 2 2 2 2 2 0 0 1 2 2 2 2 2 2 2 2 2 2 2 2 2 2 2 2 2 1 2 2 2 2 2 2 2 0 0 1 2 2 2 2 2 2 2 1 2 2 2 1 2 2 2 2 2 0 0 0 0 2 2 2 2 2 2 2 2 2 2 2 2 2 2 2 2 2 2 2 2 2 2 2 2 2 2 1 2 2 2 2 2 2 2 2 2 2 2 0 0 2 2 2 2 2 2 2 2 2 2 2 2 2 2 2 2 2 2 1 1 2 2 2 2 0 0 2 2 2 2 1 2 2 2 2 2 0 0 2 2 2 2 2 2 2 2 2 2 1 2 2 2 1 2 1 2 2 2 2 2 1 2 2 2 2 2 1 1 1 1 2 2 2 2 2 2 2 2 2 2 0 0 1 2 2 2 0 0 2 2 2 2 2 2 2 2 2 2 2 2 0 0 1 2 2 2 2 2 2 2 2 2 2 2 1 2 2 2 1 2 2 2 2 2 1 2 2 2 1 2 2 2 2 2 1 2 0 0 2 2 0 0 2 2 2 2 2 2 0 0 2 2 0 0 0 0 2 2 2 2 2 2 2 2 2 2 1 2 2 2 2 2 2 2 2 2 2 2 2 2 2 2 2 2 1 1 2 2 2 2 2 2 1 1 1 2 1 1 0 0 2 2 2 2 2 2 2 2 1 2 2 2 2 2 2 2 0 0 1 2 0 0 2 2 2 2 2 2 2 2 2 2 2 2 2 2 2 2 2 2 2 2 2 2 2 2 2 2 2 2 2 2 2 2 2 2 2 2 0 0 0 0 2 2 2 2 2 2 2 2 1 2 2 2 2 2 2 2 2 2 2 2 0 0 2 2 2 2 2 2 2 2 2 2 2 2 2 2 2 2 2 2 2 2 2 2 2 2 0 0 2 2 2 2 2 2 1 2 1 2 2 2 0 0 1 2 2 2 2 2 2 2 2 2 2 2 1 2 2 2 2 2 2 2 2 2 2 2 2 2 2 2 2 2 2 2 1 2 2 2 1 2 2 2 1 1 2 2 2 2 2 2 0 0 2 2 1 1 2 2 2 2 2 2 2 2 2 2 1 2 2 2 2 2 2 2 0 0 1 2 2 2 2 2 0 0 2 2 0 0 2 2 2 2 0 0 0 0 2 2 2 2 2 2 1 2 2 2 2 2 2 2 2 2 2 2 2 2 1 2 2 2 2 2 0 0 2 2 2 2 2 2 2 2 1 2 2 2 2 2 2 2 2 2 2 2 0 0 2 2 2 2 2 2 2 2 2 2 0 0 2 2 2 2 1 2 1 2 2 2 0 0 2 2 2 2 2 2 1 2 2 2 2 2 2 2 2 2 1 2 2 2 2 2 1 2 2 2 2 2 2 2 1 2 2 2 2 2 2 2 0 0 2 2 0 0 2 2 1 2 0 0 1 1 2 2 0 0 2 2 2 2 2 2 2 2 2 2 1 1 2 2 2 2 2 2 1 1 2 2 2 2 0 0 1 2 2 2 2 2 2 2 1 2 2 2 2 2 1 2 2 2 1 2 2 2 2 2 2 2 2 2 2 2 2 2 1 1 2 2 2 2 2 2 2 2 2 2 2 2 1 2 2 2 2 2 2 2 2 2 1 2 1 2 2 2 2 2 2 2 2 2 1 1 2 2 1 2 2 2 2 2 2 2 1 2 2 2 2 2 0 0 1 2 2 2 1 1 2 2 2 2 2 2 2 2 0 0 2 2 2 2 2 2 2 2 2 2 2 2 2 2 1 1 2 2 0 0 0 0 0 0 1 2 1 2 2 2 2 2 0 0 2 2 0 0 1 2 1 2 2 2 1 2 2 2 0 0 2 2 2 2 2 2 2 2 2 2 2 2 2 2 1 2 2 2 2 2 2 2 2 2 0 0 1 1 1 2 2 2 2 2 2 2 0 0 2 2 2 2 2 2 2 2 2 2 2 2 2 2 2 2 2 2 1 2 2 2 0 0 2 2 1 2 2 2 0 0 2 2 2 2 2 2 2 2 2 2 2 2 2 2 1 2 1 2 2 2 2 2 2 2 2 2 2 2 2 2 2 2 1 2 2 2 2 2 0 0 2 2 2 2 1 1 2 2 0 0 2 2 0 0 0 0 0 0 2 2 1 2 2 2 2 2 2 2 2 2 1 2 2 2 2 2 2 2 1 2 1 2 2 2 2 2 1 2 0 0 2 2 1 2 2 2 2 2 2 2 2 2 2 2 2 2 2 2 2 2 1 2 2 2 2 2 1 2 2 2 2 2 2 2 1 1 2 2 2 2 2 2 2 2 2 2 2 2 2 2 2 2 2 2 2 2 2 2 2 2 2 2 0 0 0 0 2 2 1 2 2 2 2 2 2 2 0 0 2 2 1 1 1 2 2 2 2 2 2 2 2 2 2 2 2 2 0 0 0 0 2 2 2 2 1 1 2 2 2 2 2 2 2 2 2 2 1 2 2 2 2 2 2 2 2 2 0 0 2 2 2 2 1 2 2 2 2 2 2 2 2 2 0 0 1 2 2 2 0 0 2 2 2 2 2 2 2 2 1 1 2 2 2 2 2 2 2 2 2 2 2 2 2 2 2 2 2 2 0 0 2 2 2 2 1 1 2 2 2 2 2 2 1 2 2 2 2 2 2 2 2 2 2 2 2 2 2 2 2 2 2 2 0 0 0 0 2 2 2 2 1 2 2 2 2 2 0 0 2 2 0 0 0 0 2 2 2 2 2 2 2 2 0 0 0 0 1 2 2 2 2 2 2 2 0 0 2 2 2 2 2 2 1 2 1 1 2 2 2 2 2 2 2 2 2 2 2 2 2 2 0 0 1 1 2 2 1 2 2 2 2 2 1 1 0 0 0 0 2 2 2 2 2 2 2 2 2 2 2 2 2 2 2 2 2 2 1 1 0 0 2 2 2 2 2 2 1 1 0 0 2 2 2 2 1 2 2 2 2 2 2 2 1 2 2 2 2 2 1 2 1 2 1 2 1 2 2 2 2 2 2 2 2 2 1 1 1 2 2 2 2 2 2 2 1 1 1 2 2 2 2 2 1 1 2 2 2 2 2 2 1 2 2 2 2 2 2 2 0 0 2 2 2 2 1 2 2 2 2 2 2 2 1 2 1 2 2 2 2 2 2 2 2 2 2 2 0 0 2 2 2 2 2 2 2 2 2 2 2 2 1 2 2 2 2 2 2 2 2 2 2 2 0 0 2 2 1 2 1 2 2 2 2 2 2 2 2 2 2 2 1 2 1 2 2 2 2 2 2 2 2 2 2 2 1 2 2 2 2 2 0 0 2 2 2 2 0 0 2 2 2 2 2 2 0 0 2 2 2 2 2 2 2 2 2 2 2 2 2 2 2 2 2 2 2 2 0 0 2 2 2 2 2 2 0 0 2 2 1 2 1 2 2 2 2 2 1 2 1 2 1 2 1 1 2 2 2 2 2 2 1 2 2 2 2 2 2 2 2 2 2 2 0 0 2 2 2 2 2 2 2 2 2 2 2 2 2 2 2 2 2 2 2 2 2 2 2 2 1 1 2 2 2 2 2 2 2 2 2 2 2 2 2 2 2 2 1 2 1 2 2 2 1 1 2 2 2 2 2 2 0 0 1 2 2 2 2 2 2 2 2 2 2 2 1 2 2 2 0 0 2 2 2 2 2 2 2 2 2 2 2 2 2 2 2 2 2 2 0 0 2 2 2 2 0 0 0 0 2 2 2 2 1 2 0 0 2 2 2 2 2 2 2 2 2 2 2 2 2 2 1 2 1 2 1 2 2 2 2 2 2 2 0 0 1 2 0 0 2 2 2 2 2 2 0 0 2 2 2 2 2 2 2 2 2 2 2 2 2 2 2 2 2 2 2 2 1 2 1 2 2 2 2 2 1 1 1 1 2 2 2 2 0 0 2 2 1 2 1 2 2 2 2 2 2 2 2 2 2 2 2 2 1 2 0 0 1 2 2 2 2 2 2 2 2 2 2 2 2 2 2 2 2 2 1 2 0 0 2 2 2 2 1 2 2 2 2 2 0 0 2 2 1 1 0 0 2 2 2 2 1 2 2 2 2 2 2 2 2 2 2 2 2 2 1 2 2 2 2 2 1 2 2 2 2 2 2 2 2 2 2 2 2 2 2 2 1 1 1 2 2 2 2 2 2 2 2 2 0 0 1 2 2 2 2 2 2 2 2 2 2 2 2 2 0 0 2 2 2 2 2 2 2 2 2 2 2 2 2 2 2 2 2 2 2 2 2 2 2 2 2 2 2 2 2 2 2 2 1 2 2 2 2 2 2 2 2 2 2 2 2 2 2 2 1 2 2 2 0 0 2 2 2 2 2 2 2 2 0 0 2 2 2 2 2 2 2 2 2 2 2 2 2 2 2 2 2 2 2 2 2 2 1 2 1 2 2 2 2 2 1 2 2 2 2 2 2 2 2 2 2 2 1 2 0 0 2 2 2 2 2 2 2 2 2 2 2 2 1 1 2 2 2 2 2 2 2 2 2 2 2 2 2 2 2 2 2 2 1 1 0 0 1 2 2 2 2 2 2 2 2 2 1 2 2 2 2 2 1 2 2 2 1 2 1 2 2 2 1 2 1 2 1 2 2 2 2 2 2 2 1 2 1 1 2 2 1 1 2 2 1 1 1 2 0 0 2 2 1 2 1 2 2 2 1 2 1 2 1 2 2 2 2 2 2 2 2 2 0 0 2 2 2 2 2 2 2 2 1 2 2 2 1 2 2 2 2 2 2 2 2 2 2 2 2 2 2 2 2 2 2 2 2 2 2 2 1 2 2 2 2 2 2 2 2 2 2 2 2 2 2 2 1 2 2 2 2 2 2 2 2 2 0 0 2 2 2 2 1 2 0 0 1 2 1 1 1 1 0 0 2 2 2 2 2 2 2 2 1 1 2 2 2 2 2 2 2 2 2 2 2 2 1 2 2 2 1 2 2 2 1 2 2 2 2 2 2 2 2 2 2 2 2 2 2 2 0 0 2 2 2 2 2 2 2 2 0 0 2 2 2 2 2 2 2 2 2 2 2 2 2 2 1 2 1 2 2 2 2 2 1 2 0 0 2 2 2 2 2 2 2 2 2 2 0 0 2 2 2 2 2 2 1 2 2 2 2 2 1 2 2 2 2 2 2 2 1 2 1 2 2 2 1 2 0 0 1 2 2 2 2 2 0 0 1 2 2 2 2 2 2 2 0 0 2 2 2 2 1 2 0 0 2 2 2 2 2 2 1 1 2 2 1 2 2 2 2 2 2 2 2 2 2 2 2 2 1 2 1 2 1 2 1 2 2 2 2 2 2 2 2 2 2 2 2 2 1 2 2 2 2 2 0 0 2 2 2 2 2 2 2 2 2 2 2 2 1 2 1 2 2 2 0 0 2 2 2 2 0 0 0 0 1 1 2 2 2 2 2 2 2 2 0 0 2 2 2 2 2 2 2 2 2 2 2 2 1 2 1 2 2 2 2 2 2 2 2 2 1 2 2 2 2 2 2 2 2 2 2 2 2 2 0 0 2 2 2 2 2 2 2 2 1 2 1 1 2 2 0 0 1 2 2 2 0 0 2 2 2 2 2 2 1 2 2 2 2 2 2 2 1 2 1 2 2 2 2 2 2 2 1 1 2 2 2 2 2 2 2 2 2 2 2 2 0 0 0 0 1 1 0 0 2 2 0 0 2 2 2 2 0 0 2 2 0 0 2 2 2 2 2 2 2 2 2 2 0 0 2 2 2 2 2 2 2 2 2 2 1 1 2 2 2 2 1 1 1 2 1 2 2 2 0 0 1 1 1 2 2 2 1 2 2 2 2 2 1 2 2 2 2 2 2 2 1 2 2 2 2 2 2 2 2 2 2 2 2 2 1 1 2 2 2 2 1 2 2 2 2 2 2 2 1 1 2 2 2 2 2 2 1 2 2 2 2 2 2 2 1 1 2 2 2 2 2 2 2 2 2 2 2 2 2 2 2 2 2 2 2 2 2 2 2 2 2 2 2 2 2 2 2 2 2 2 2 2 2 2 2 2 2 2 2 2 2 2 2 2 2 2 2 2 2 2 2 2 2 2 0 0 0 0 0 0 0 0 2 2 1 2 2 2 2 2 1 2 0 0 2 2 2 2 2 2 2 2 2 2 2 2 2 2 0 0 2 2 1 2 2 2 1 2 2 2 2 2 2 2 2 2 1 1 2 2 1 2 2 2 1 2 2 2 1 2 2 2 2 2 2 2 2 2 2 2 2 2 1 2 2 2 2 2 2 2 2 2 0 0 2 2 1 2 1 2 2 2 1 2 2 2 1 1 2 2 2 2 2 2 2 2 2 2 2 2 2 2 2 2 1 1 2 2 2 2 2 2 2 2 2 2 2 2 2 2 0 0 2 2 2 2 1 2 1 1 2 2 2 2 2 2 0 0 2 2 1 2 2 2 1 1 1 2 2 2 1 2 1 2 2 2 2 2 0 0 2 2 2 2 2 2 2 2 2 2 2 2 2 2 2 2 2 2 2 2 2 2 1 2 2 2 2 2 2 2 1 1 0 0 2 2 0 0 2 2 2 2 2 2 2 2 1 1 1 2 1 2 2 2 0 0 1 2 1 2 2 2 1 2 2 2 2 2 2 2 2 2 1 2 1 2 2 2 2 2 1 2 2 2 2 2 2 2 2 2 2 2 2 2 2 2 2 2 2 2 2 2 2 2 2 2 2 2 1 2 0 0 2 2 2 2 2 2 1 2 2 2 2 2 2 2 2 2 2 2 2 2 2 2 1 1 2 2 2 2 2 2 2 2 2 2 2 2 2 2 0 0 1 1 2 2 2 2 2 2 0 0 1 2 2 2 2 2 2 2 2 2 0 0 1 2 2 2 2 2 2 2 2 2 2 2 2 2 2 2 2 2 2 2 2 2 2 2 2 2 2 2 2 2 2 2 2 2 1 2 2 2 1 2 2 2 2 2 2 2 2 2 2 2 2 2 2 2 2 2 2 2 2 2 2 2 1 2 2 2 0 0 2 2 2 2 2 2 2 2 2 2 2 2 2 2 1 2 2 2 2 2 2 2 2 2 2 2 2 2 2 2 2 2 2 2 2 2 2 2 2 2 2 2 2 2 2 2 1 2 2 2 2 2 2 2 2 2 2 2 2 2 0 0 2 2 1 2 2 2 2 2 1 1 2 2 2 2 2 2 1 1 2 2 2 2 2 2 2 2 2 2 2 2 0 0 1 2 0 0 1 2 2 2 2 2 2 2 2 2 2 2 2 2 0 0 2 2 2 2 1 1 2 2 1 2 2 2 1 1 2 2 2 2 0 0 1 2 2 2 1 1 2 2 2 2 2 2 1 2 2 2 2 2 2 2 1 1 1 2 2 2 0 0 2 2 1 1 2 2 2 2 0 0 1 1 2 2 2 2 2 2 2 2 2 2 2 2 1 2 1 1 2 2 2 2 2 2 1 2 2 2 2 2 2 2 2 2 0 0 1 2 2 2 1 2 2 2 1 1 2 2 2 2 1 1 1 2 1 1 2 2 1 2 1 2 1 1 1 1 2 2 1 1 2 2 2 2 1 2 2 2 2 2 2 2 2 2 2 2 2 2 2 2 0 0 2 2 1 2 2 2 1 2 2 2 1 1 2 2 1 2 2 2 2 2 2 2 0 0 2 2 2 2 1 1 1 2 2 2 1 1 2 2 1 2 2 2 0 0 0 0 2 2 0 0 0 0 2 2 0 0 2 2 2 2 1 2 2 2 1 2 2 2 2 2 2 2 2 2 1 2 2 2 0 0 2 2 1 2 2 2 2 2 2 2 2 2 2 2 2 2 1 2 2 2 0 0 2 2 2 2 0 0 2 2 2 2 0 0 2 2 2 2 0 0 1 1 2 2 2 2 1 1 1 2 1 2 2 2 2 2 2 2 2 2 2 2 2 2 2 2 2 2 1 1 2 2 2 2 2 2 2 2 2 2 2 2 2 2 2 2 2 2 1 2 0 0 1 2 2 2 2 2 2 2 1 2 2 2 2 2 2 2 1 2 2 2 2 2 1 2 0 0 2 2 0 0 2 2 2 2 1 1 2 2 2 2 1 2 2 2 2 2 1 2 0 0 0 0 1 1 0 0 2 2 1 2 1 2 2 2 2 2 2 2 2 2 2 2 2 2 2 2 2 2 2 2 1 2 0 0 2 2 2 2 2 2 1 2 2 2 2 2 2 2 2 2 2 2 1 1 2 2 1 2 2 2 1 2 2 2 2 2 0 0 2 2 1 2 2 2 2 2 2 2 2 2 2 2 1 2 2 2 2 2 2 2 2 2 0 0 2 2 1 2 2 2 1 2 2 2 2 2 1 2 2 2 2 2 2 2 1 1 2 2 2 2 2 2 0 0 2 2 2 2 1 2 2 2 2 2 2 2 2 2 2 2 2 2 1 2 2 2 2 2 2 2 2 2 2 2 2 2 2 2 2 2 1 1 1 1 1 2 2 2 2 2 1 2 2 2 2 2
1 Xil_ama_d_ben_13020 0 0 0 -9 2 2 2 2 0 0 2 2 2 2 1 2 1 2 2 2 2 2 2 2 0 0 1 1 2 2 2 2 2 2 2 2 2 2 2 2 2 2 1 2 2 2 2 2 2 2 2 2 1 2 2 2 1 2 1 2 1 2 2 2 2 2 1 1 2 2 2 2 0 0 2 2 2 2 2 2 2 2 2 2 2 2 2 2 2 2 2 2 1 2 0 0 0 0 1 2 2 2 1 1 2 2 2 2 2 2 2 2 1 1 2 2 2 2 2 2 1 2 2 2 2 2 2 2 2 2 2 2 2 2 1 1 2 2 2 2 2 2 1 2 2 2 2 2 2 2 2 2 2 2 2 2 2 2 1 1 1 2 2 2 2 2 1 2 1 2 2 2 2 2 2 2 1 2 2 2 2 2 2 2 2 2 2 2 2 2 0 0 2 2 2 2 2 2 2 2 2 2 2 2 2 2 2 2 2 2 2 2 2 2 2 2 1 2 1 2 2 2 2 2 0 0 0 0 1 2 2 2 2 2 2 2 1 2 0 0 2 2 1 2 2 2 1 2 2 2 0 0 2 2 2 2 2 2 2 2 1 2 2 2 2 2 2 2 2 2 0 0 2 2 2 2 2 2 1 2 0 0 2 2 2 2 1 2 2 2 2 2 2 2 2 2 2 2 2 2 1 2 2 2 2 2 2 2 0 0 2 2 2 2 2 2 2 2 2 2 0 0 1 2 2 2 2 2 2 2 0 0 2 2 1 1 2 2 2 2 2 2 2 2 2 2 0 0 2 2 1 1 1 1 2 2 2 2 2 2 2 2 1 2 2 2 2 2 2 2 1 2 2 2 2 2 2 2 2 2 2 2 2 2 2 2 2 2 2 2 2 2 2 2 2 2 2 2 2 2 2 2 1 2 2 2 2 2 2 2 2 2 1 2 1 2 0 0 2 2 1 2 2 2 2 2 2 2 1 2 2 2 2 2 2 2 2 2 0 0 1 1 2 2 2 2 1 2 2 2 2 2 2 2 2 2 1 2 2 2 2 2 1 1 2 2 2 2 1 2 2 2 0 0 2 2 2 2 2 2 2 2 1 2 2 2 2 2 0 0 2 2 2 2 2 2 2 2 2 2 2 2 2 2 0 0 0 0 2 2 2 2 2 2 2 2 2 2 2 2 2 2 0 0 2 2 2 2 2 2 2 2 2 2 2 2 1 1 2 2 2 2 0 0 2 2 2 2 2 2 2 2 2 2 2 2 2 2 2 2 1 2 2 2 2 2 1 2 2 2 2 2 1 2 1 2 1 2 0 0 2 2 2 2 2 2 2 2 2 2 2 2 2 2 2 2 2 2 2 2 2 2 2 2 0 0 2 2 2 2 2 2 0 0 2 2 2 2 1 2 1 1 2 2 2 2 1 1 2 2 1 1 2 2 2 2 1 2 1 2 2 2 2 2 2 2 1 1 2 2 2 2 2 2 2 2 2 2 2 2 2 2 2 2 1 2 1 2 2 2 0 0 1 2 2 2 2 2 1 2 1 2 1 2 2 2 2 2 2 2 2 2 2 2 1 1 2 2 2 2 1 1 0 0 1 2 2 2 2 2 2 2 2 2 2 2 2 2 2 2 0 0 2 2 2 2 1 2 2 2 1 2 2 2 1 2 2 2 2 2 1 1 2 2 2 2 2 2 1 2 2 2 2 2 2 2 2 2 2 2 2 2 2 2 2 2 1 2 2 2 2 2 0 0 1 2 2 2 2 2 2 2 2 2 2 2 1 2 1 2 2 2 1 2 1 2 1 1 2 2 2 2 0 0 2 2 2 2 2 2 1 2 2 2 2 2 2 2 1 1 2 2 2 2 2 2 1 1 2 2 2 2 2 2 2 2 2 2 2 2 2 2 2 2 1 1 1 2 2 2 2 2 1 2 0 0 2 2 2 2 1 2 2 2 2 2 0 0 2 2 2 2 2 2 2 2 0 0 2 2 2 2 1 2 2 2 2 2 2 2 1 1 2 2 2 2 2 2 0 0 0 0 1 2 2 2 1 2 2 2 2 2 2 2 2 2 2 2 2 2 1 2 2 2 2 2 2 2 2 2 2 2 2 2 2 2 2 2 1 2 2 2 2 2 2 2 1 1 2 2 2 2 0 0 2 2 2 2 1 1 2 2 2 2 2 2 2 2 2 2 2 2 2 2 2 2 2 2 2 2 2 2 0 0 2 2 1 2 0 0 2 2 1 2 2 2 2 2 2 2 2 2 2 2 2 2 2 2 0 0 2 2 2 2 2 2 2 2 2 2 2 2 1 2 2 2 2 2 2 2 2 2 2 2 2 2 2 2 2 2 2 2 2 2 0 0 0 0 1 1 0 0 2 2 2 2 2 2 2 2 2 2 0 0 2 2 2 2 1 2 2 2 2 2 2 2 2 2 2 2 2 2 2 2 1 2 2 2 1 2 2 2 2 2 1 2 2 2 2 2 2 2 2 2 1 2 0 0 1 2 2 2 2 2 0 0 1 2 2 2 0 0 1 2 1 2 2 2 2 2 2 2 1 1 1 1 2 2 2 2 2 2 2 2 2 2 2 2 1 2 2 2 2 2 2 2 2 2 2 2 2 2 2 2 2 2 0 0 2 2 2 2 2 2 2 2 2 2 2 2 2 2 2 2 2 2 1 2 2 2 1 1 1 1 2 2 2 2 2 2 2 2 2 2 2 2 2 2 2 2 2 2 2 2 2 2 2 2 2 2 2 2 2 2 2 2 2 2 2 2 2 2 2 2 0 0 2 2 2 2 2 2 0 0 2 2 2 2 1 2 2 2 2 2 1 2 1 2 1 2 2 2 2 2 2 2 2 2 2 2 1 2 2 2 2 2 1 2 2 2 2 2 2 2 2 2 2 2 2 2 2 2 2 2 2 2 2 2 2 2 2 2 2 2 2 2 2 2 2 2 2 2 2 2 1 2 2 2 2 2 2 2 2 2 1 2 2 2 2 2 2 2 2 2 2 2 2 2 0 0 2 2 2 2 2 2 2 2 2 2 1 2 2 2 1 2 2 2 2 2 2 2 2 2 2 2 1 2 2 2 2 2 0 0 1 2 0 0 2 2 2 2 2 2 2 2 2 2 2 2 1 2 2 2 2 2 0 0 2 2 1 2 2 2 2 2 2 2 2 2 2 2 2 2 0 0 2 2 2 2 0 0 2 2 2 2 2 2 2 2 2 2 0 0 2 2 2 2 1 2 2 2 2 2 2 2 2 2 2 2 1 2 2 2 2 2 2 2 2 2 2 2 0 0 2 2 0 0 2 2 2 2 2 2 2 2 1 1 2 2 2 2 2 2 0 0 0 0 2 2 2 2 1 2 0 0 2 2 1 2 1 2 1 2 2 2 0 0 2 2 1 2 2 2 2 2 2 2 2 2 2 2 2 2 2 2 2 2 1 1 2 2 1 2 2 2 2 2 2 2 2 2 2 2 2 2 1 1 0 0 2 2 1 2 1 2 2 2 1 2 1 2 2 2 1 2 2 2 2 2 2 2 2 2 2 2 2 2 1 2 2 2 1 1 2 2 1 2 1 2 2 2 1 1 2 2 2 2 2 2 2 2 2 2 1 2 1 2 2 2 0 0 2 2 2 2 2 2 2 2 1 2 0 0 2 2 2 2 1 2 2 2 0 0 1 2 1 2 0 0 1 2 1 2 2 2 1 1 1 1 2 2 2 2 2 2 2 2 1 2 2 2 2 2 2 2 2 2 2 2 2 2 2 2 1 1 1 1 2 2 2 2 2 2 1 2 2 2 2 2 2 2 2 2 0 0 2 2 2 2 1 2 2 2 1 1 2 2 1 2 2 2 2 2 0 0 1 2 1 2 2 2 2 2 2 2 1 2 2 2 2 2 2 2 0 0 2 2 2 2 2 2 2 2 2 2 0 0 1 2 2 2 2 2 2 2 0 0 1 2 1 1 2 2 2 2 1 2 2 2 0 0 0 0 1 2 2 2 2 2 2 2 2 2 2 2 2 2 2 2 2 2 0 0 2 2 2 2 2 2 1 2 1 2 2 2 1 1 2 2 1 2 2 2 2 2 0 0 1 1 1 1 2 2 2 2 1 2 2 2 0 0 2 2 0 0 2 2 2 2 1 1 0 0 2 2 1 1 0 0 0 0 2 2 2 2 2 2 1 1 2 2 2 2 0 0 2 2 2 2 1 1 1 2 2 2 2 2 0 0 2 2 2 2 2 2 2 2 2 2 2 2 2 2 2 2 0 0 1 1 2 2 2 2 2 2 2 2 0 0 1 2 0 0 2 2 0 0 2 2 2 2 2 2 1 2 2 2 1 2 1 1 2 2 2 2 2 2 1 2 2 2 0 0 2 2 2 2 1 2 2 2 2 2 0 0 2 2 2 2 1 2 2 2 2 2 2 2 2 2 1 2 2 2 2 2 2 2 1 1 2 2 2 2 2 2 2 2 2 2 2 2 2 2 2 2 2 2 2 2 2 2 1 2 2 2 2 2 2 2 2 2 2 2 2 2 2 2 2 2 2 2 2 2 2 2 2 2 2 2 2 2 2 2 2 2 2 2 2 2 2 2 2 2 2 2 2 2 2 2 1 2 2 2 1 1 1 1 1 2 1 2 2 2 2 2 2 2 2 2 2 2 2 2 2 2 2 2 2 2 0 0 2 2 1 2 2 2 2 2 2 2 2 2 2 2 2 2 2 2 2 2 2 2 1 2 2 2 2 2 2 2 1 1 2 2 2 2 0 0 2 2 2 2 2 2 2 2 2 2 2 2 0 0 2 2 2 2 2 2 2 2 2 2 2 2 2 2 2 2 1 1 1 2 1 2 2 2 2 2 2 2 2 2 1 2 2 2 2 2 2 2 2 2 2 2 1 2 2 2 1 2 1 1 2 2 1 1 2 2 1 1 2 2 1 2 2 2 0 0 2 2 2 2 2 2 1 2 2 2 2 2 2 2 2 2 2 2 2 2 1 2 2 2 2 2 2 2 2 2 2 2 2 2 2 2 2 2 2 2 1 1 2 2 2 2 1 2 1 1 1 2 2 2 2 2 2 2 2 2 1 2 2 2 2 2 0 0 2 2 2 2 1 2 2 2 2 2 2 2 2 2 2 2 2 2 2 2 2 2 1 2 2 2 2 2 2 2 2 2 2 2 2 2 2 2 2 2 2 2 2 2 2 2 2 2 2 2 2 2 2 2 2 2 2 2 2 2 0 0 2 2 2 2 1 2 2 2 1 2 0 0 2 2 1 1 0 0 2 2 2 2 2 2 2 2 1 2 1 2 0 0 2 2 1 2 0 0 2 2 2 2 2 2 2 2 2 2 2 2 2 2 2 2 2 2 2 2 2 2 2 2 2 2 2 2 2 2 2 2 2 2 2 2 2 2 2 2 2 2 2 2 2 2 0 0 0 0 2 2 0 0 2 2 2 2 2 2 2 2 1 2 2 2 2 2 0 0 2 2 2 2 2 2 0 0 2 2 2 2 1 1 2 2 2 2 2 2 2 2 2 2 2 2 2 2 2 2 2 2 2 2 1 2 2 2 0 0 2 2 2 2 2 2 2 2 0 0 2 2 2 2 0 0 2 2 2 2 2 2 2 2 2 2 2 2 2 2 2 2 2 2 2 2 0 0 1 2 2 2 2 2 2 2 2 2 2 2 2 2 0 0 1 2 0 0 2 2 2 2 0 0 1 2 0 0 2 2 2 2 2 2 1 1 2 2 2 2 2 2 2 2 2 2 2 2 2 2 2 2 2 2 2 2 1 2 2 2 2 2 1 2 2 2 1 1 2 2 2 2 1 2 2 2 2 2 2 2 2 2 2 2 0 0 2 2 0 0 1 2 2 2 2 2 1 2 1 2 2 2 2 2 2 2 2 2 2 2 2 2 2 2 2 2 2 2 0 0 2 2 2 2 2 2 1 2 2 2 2 2 2 2 2 2 2 2 2 2 2 2 2 2 2 2 2 2 2 2 2 2 2 2 2 2 2 2 0 0 2 2 1 2 2 2 2 2 1 1 1 2 2 2 1 2 1 2 2 2 2 2 2 2 2 2 2 2 0 0 2 2 2 2 2 2 2 2 2 2 2 2 2 2 2 2 0 0 1 2 2 2 2 2 2 2 2 2 2 2 2 2 2 2 2 2 2 2 2 2 2 2 1 2 2 2 2 2 2 2 2 2 2 2 2 2 2 2 2 2 2 2 2 2 2 2 2 2 2 2 2 2 2 2 2 2 0 0 1 2 2 2 2 2 1 2 1 2 2 2 2 2 2 2 1 2 1 2 2 2 1 2 1 2 1 2 1 2 2 2 0 0 0 0 2 2 2 2 2 2 2 2 2 2 2 2 2 2 0 0 1 2 1 2 2 2 1 2 2 2 2 2 2 2 1 2 2 2 2 2 2 2 0 0 2 2 2 2 2 2 0 0 1 2 2 2 2 2 2 2 1 1 2 2 2 2 1 1 2 2 2 2 2 2 1 1 0 0 2 2 2 2 2 2 2 2 0 0 2 2 2 2 0 0 2 2 2 2 2 2 1 1 0 0 2 2 2 2 2 2 2 2 2 2 2 2 2 2 2 2 2 2 2 2 2 2 2 2 0 0 2 2 2 2 2 2 1 2 2 2 2 2 2 2 1 2 1 2 2 2 2 2 2 2 0 0 2 2 2 2 2 2 2 2 1 1 2 2 2 2 2 2 1 2 2 2 2 2 2 2 2 2 2 2 2 2 2 2 1 2 0 0 1 2 1 2 2 2 2 2 2 2 2 2 1 2 2 2 1 2 2 2 1 2 2 2 2 2 2 2 2 2 2 2 2 2 2 2 0 0 2 2 2 2 2 2 0 0 2 2 2 2 2 2 2 2 2 2 2 2 2 2 2 2 2 2 2 2 2 2 2 2 2 2 2 2 1 2 2 2 2 2 2 2 2 2 2 2 2 2 2 2 0 0 2 2 2 2 2 2 1 1 2 2 2 2 2 2 2 2 2 2 2 2 1 1 2 2 2 2 1 1 2 2 0 0 2 2 2 2 1 2 0 0 2 2 2 2 2 2 2 2 1 2 2 2 2 2 2 2 2 2 1 2 2 2 2 2 2 2 2 2 2 2 2 2 0 0 0 0 2 2 2 2 2 2 2 2 2 2 2 2 1 2 1 2 1 2 0 0 2 2 1 2 2 2 2 2 1 2 2 2 2 2 2 2 2 2 2 2 2 2 2 2 2 2 2 2 1 2 2 2 2 2 0 0 2 2 2 2 2 2 2 2 2 2 2 2 2 2 2 2 2 2 0 0 0 0 1 1 1 1 2 2 2 2 2 2 2 2 2 2 2 2 1 2 2 2 1 2 2 2 0 0 0 0 2 2 2 2 2 2 0 0 1 1 2 2 2 2 2 2 2 2 2 2 2 2 0 0 2 2 2 2 0 0 2 2 2 2 2 2 2 2 2 2 2 2 2 2 2 2 2 2 2 2 2 2 2 2 2 2 2 2 2 2 2 2 2 2 1 1 1 1 0 0 2 2 2 2 2 2 0 0 2 2 1 2 2 2 1 1 2 2 2 2 0 0 1 2 0 0 2 2 2 2 2 2 2 2 1 2 1 2 2 2 1 2 2 2 2 2 2 2 0 0 1 2 1 1 2 2 2 2 2 2 2 2 1 2 2 2 2 2 2 2 2 2 2 2 2 2 1 2 0 0 1 2 1 2 1 1 2 2 2 2 1 2 0 0 2 2 2 2 2 2 1 2 1 2 2 2 2 2 2 2 2 2 2 2 0 0 2 2 2 2 2 2 2 2 0 0 2 2 2 2 2 2 2 2 2 2 2 2 2 2 0 0 1 2 2 2 2 2 2 2 1 2 2 2 2 2 2 2 2 2 2 2 2 2 2 2 2 2 2 2 2 2 1 2 2 2 2 2 2 2 2 2 2 2 2 2 2 2 2 2 2 2 2 2 1 2 2 2 2 2 2 2 0 0 2 2 2 2 2 2 2 2 2 2 2 2 2 2 1 2 1 2 1 1 2 2 2 2 1 2 2 2 1 1 1 2 2 2 2 2 2 2 2 2 2 2 2 2 2 2 2 2 2 2 2 2 1 2 1 2 2 2 1 1 2 2 2 2 2 2 2 2 2 2 2 2 2 2 1 2 2 2 2 2 2 2 2 2 2 2 2 2 2 2 2 2 0 0 2 2 0 0 1 1 2 2 0 0 1 1 1 2 2 2 1 2 2 2 2 2 1 2 2 2 0 0 2 2 2 2 2 2 2 2 2 2 2 2 2 2 1 1 2 2 2 2 2 2 2 2 2 2 2 2 0 0 2 2 2 2 0 0 2 2 1 1 2 2 2 2 2 2 2 2 2 2 2 2 1 2 2 2 2 2 1 2 2 2 2 2 2 2 1 2 2 2 1 2 2 2 2 2 2 2 2 2 1 2 2 2 2 2 1 2 2 2 2 2 2 2 2 2 2 2 0 0 0 0 2 2 2 2 2 2 0 0 2 2 2 2 2 2 1 2 2 2 1 1 2 2 2 2 2 2 2 2 2 2 0 0 2 2 2 2 2 2 2 2 2 2 2 2 2 2 1 1 2 2 1 2 2 2 1 2 2 2 1 2 2 2 2 2 2 2 1 2 1 2 2 2 2 2 1 2 2 2 1 1 2 2 2 2 2 2 2 2 2 2 2 2 1 2 2 2 0 0 1 2 2 2 2 2 1 1 2 2 2 2 2 2 2 2 2 2 2 2 2 2 2 2 0 0 2 2 2 2 2 2 2 2 2 2 2 2 1 2 2 2 2 2 1 2 2 2 2 2 2 2 2 2 2 2 2 2 1 2 2 2 0 0 2 2 1 2 2 2 2 2 1 2 2 2 2 2 2 2 1 2 0 0 1 1 2 2 2 2 2 2 2 2 1 2 2 2 2 2 2 2 0 0 2 2 2 2 2 2 2 2 2 2 2 2 2 2 2 2 2 2 2 2 2 2 2 2 2 2 2 2 1 2 1 2 1 1 2 2 1 2 2 2 2 2 2 2 2 2 2 2 2 2 2 2 2 2 2 2 2 2 2 2 2 2 1 2 1 2 2 2 2 2 1 2 2 2 0 0 2 2 2 2 2 2 2 2 2 2 1 2 1 2 1 2 2 2 0 0 2 2 2 2 2 2 2 2 2 2 0 0 2 2 0 0 2 2 2 2 2 2 2 2 2 2 2 2 1 1 2 2 2 2 2 2 2 2 2 2 2 2 2 2 2 2 2 2 2 2 2 2 2 2 1 2 2 2 2 2 2 2 2 2 2 2 2 2 2 2 0 0 2 2 2 2 1 2 2 2 1 2 2 2 2 2 2 2 2 2 2 2 2 2 2 2 2 2 1 2 2 2 1 2 2 2 2 2 2 2 1 2 1 2 2 2 2 2 2 2 2 2 2 2 2 2 2 2 2 2 2 2 2 2 2 2 0 0 1 1 2 2 2 2 2 2 2 2 2 2 2 2 2 2 2 2 2 2 2 2 2 2 2 2 2 2 1 2 2 2 0 0 2 2 2 2 0 0 2 2 2 2 2 2 2 2 2 2 2 2 2 2 2 2 1 2 1 2 2 2 2 2 1 2 0 0 0 0 2 2 2 2 1 1 2 2 2 2 2 2 2 2 2 2 2 2 2 2 2 2 2 2 1 2 2 2 2 2 2 2 2 2 2 2 2 2 1 2 2 2 2 2 2 2 1 2 1 2 2 2 0 0 2 2 1 2 2 2 2 2 2 2 2 2 2 2 2 2 2 2 2 2 2 2 1 2 2 2 2 2 2 2 2 2 2 2 2 2 1 1 2 2 2 2 0 0 1 2 2 2 2 2 2 2 2 2 2 2 2 2 2 2 1 2 2 2 0 0 2 2 2 2 2 2 2 2 2 2 2 2 2 2 1 2 2 2 2 2 2 2 2 2 2 2 2 2 0 0 2 2 1 2 1 2 2 2 0 0 2 2 1 2 0 0 2 2 1 1 2 2 0 0 2 2 2 2 0 0 1 2 2 2 2 2 2 2 2 2 2 2 2 2 2 2 2 2 2 2 2 2 0 0 2 2 2 2 2 2 0 0 2 2 0 0 2 2 2 2 2 2 2 2 2 2 2 2 0 0 1 1 2 2 2 2 2 2 2 2 0 0 2 2 1 2 2 2 2 2 2 2 2 2 2 2 0 0 0 0 2 2 2 2 2 2 2 2 2 2 2 2 0 0 1 1 2 2 2 2 2 2 0 0 2 2 2 2 2 2 2 2 2 2 2 2 2 2 2 2 2 2 2 2 2 2 2 2 2 2 0 0 2 2 0 0 2 2 1 2 2 2 1 1 2 2 2 2 1 2 2 2 2 2 2 2 2 2 0 0 2 2 2 2 2 2 2 2 2 2 2 2 2 2 2 2 2 2 1 1 2 2 2 2 2 2 0 0 1 1 2 2 2 2 2 2 2 2 2 2 1 2 2 2 1 1 2 2 2 2 2 2 2 2 0 0 2 2 0 0 2 2 2 2 1 1 2 2 2 2 2 2 1 1 2 2 2 2 2 2 2 2 2 2 2 2 2 2 2 2 2 2 2 2 2 2 2 2 2 2 2 2 2 2 2 2 2 2 2 2 2 2 0 0 2 2 1 2 1 2 1 2 2 2 0 0 0 0 2 2 2 2 2 2 2 2 2 2 2 2 1 2 1 2 2 2 2 2 2 2 2 2 2 2 0 0 1 1 2 2 2 2 1 2 2 2 2 2 1 1 2 2 1 2 2 2 1 1 2 2 1 2 0 0 2 2 0 0 1 2 2 2 2 2 2 2 2 2 2 2 2 2 1 2 2 2 2 2 2 2 2 2 1 2 1 2 1 2 2 2 2 2 0 0 1 1 2 2 2 2 1 1 1 1 1 2 1 2 1 2 1 2 1 2 2 2 2 2 2 2 2 2 0 0 1 2 1 1 2 2 1 2 2 2 2 2 2 2 2 2 2 2 0 0 2 2 1 2 1 2 1 1 2 2 1 2 2 2 2 2 1 1 1 2 1 2 1 2 2 2 0 0 2 2 1 2 2 2 2 2 2 2 2 2 2 2 2 2 2 2 2 2 2 2 2 2 2 2 2 2 2 2 0 0 1 1 2 2 1 2 2 2 2 2 2 2 2 2 2 2 2 2 1 2 1 1 2 2 2 2 1 2 2 2 0 0 2 2 0 0 2 2 2 2 1 1 0 0 2 2 2 2 2 2 1 2 2 2 2 2 0 0 2 2 2 2 2 2 2 2 1 2 1 2 2 2 2 2 2 2 2 2 1 1 1 1 1 2 2 2 2 2 2 2 2 2 2 2 2 2 1 2 2 2 2 2 2 2 2 2 2 2 1 1 2 2 2 2 2 2 2 2 1 1 0 0 0 0 2 2 2 2 0 0 1 2 1 2 2 2 2 2 2 2 2 2 2 2 2 2 2 2 2 2 1 2 1 2 2 2 2 2 2 2 2 2 2 2 2 2 2 2 2 2 1 2 1 1 2 2 1 1 2 2 2 2 1 1 2 2 2 2 2 2 2 2 0 0 2 2 2 2 2 2 1 2 2 2 2 2 2 2 2 2 2 2 1 1 2 2 2 2 2 2 2 2 2 2 2 2 2 2 2 2 2 2 2 2 2 2 2 2 2 2 2 2 1 2 2 2 1 2 2 2 2 2 2 2 1 2 2 2 2 2 1 2 1 2 2 2 2 2 2 2 2 2 2 2 2 2 2 2 1 1 2 2 1 2 0 0 1 1 2 2 1 2 2 2 2 2 2 2 0 0 2 2 2 2 2 2 1 2 2 2 2 2 2 2 2 2 2 2 2 2 2 2 0 0 2 2 2 2 0 0 1 2 2 2 2 2 2 2 1 2 2 2 2 2 2 2 0 0 2 2 1 2 2 2 0 0 2 2 1 2 2 2 1 2 2 2 1 2 1 1 2 2 2 2 1 2 0 0 0 0 2 2 1 2 1 2 2 2 2 2 1 2 2 2 2 2 2 2 1 2 2 2 0 0 2 2 2 2 0 0 1 2 2 2 2 2 2 2 2 2 2 2 1 2 2 2 0 0 0 0 2 2 1 2 2 2 1 2 2 2 1 2 1 2 1 2 1 2 1 2 1 1 2 2 2 2 2 2 2 2 2 2 0 0 2 2 1 1 2 2 0 0 2 2 0 0 2 2 0 0 2 2 1 2 2 2 2 2 1 2 2 2 2 2 2 2 2 2 1 1 2 2 2 2 2 2 1 2 1 2 2 2 2 2 1 2 2 2 2 2 2 2 2 2 2 2 2 2 1 1 1 1 2 2 2 2 2 2 0 0 1 1 1 2 2 2 2 2 1 2 2 2 1 2 2 2 2 2 1 2 2 2 1 2 2 2 2 2 2 2 2 2 1 1 2 2 1 2 1 2 2 2 2 2 2 2 2 2 0 0 2 2 2 2 2 2 2 2 2 2 2 2 2 2 2 2 2 2 2 2 2 2 2 2 2 2 1 2 1 2 2 2 1 2 2 2 0 0 0 0 0 0 2 2 2 2 1 2 2 2 0 0 2 2 1 2 2 2 2 2 1 2 2 2 2 2 1 1 2 2 2 2 2 2 2 2 2 2 2 2 2 2 2 2 2 2 2 2 2 2 0 0 2 2 2 2 2 2 2 2 2 2 1 1 2 2 2 2 2 2 2 2 2 2 0 0 2 2 2 2 1 2 2 2 2 2 0 0 2 2 2 2 2 2 2 2 2 2 2 2 2 2 2 2 2 2 2 2 1 2 1 2 2 2 2 2 2 2 2 2 2 2 1 2 2 2 2 2 2 2 1 2 1 2 2 2 2 2 0 0 1 2 2 2 2 2 2 2 2 2 1 2 0 0 2 2 2 2 0 0 2 2 2 2 2 2 2 2 2 2 2 2 2 2 2 2 2 2 2 2 2 2 2 2 2 2 2 2 2 2 2 2 1 2 2 2 2 2 2 2 2 2 2 2 2 2 2 2 2 2 2 2 2 2 2 2 2 2 2 2 1 2 0 0 2 2 2 2 0 0 2 2 0 0 0 0 1 2 1 2 2 2 1 1 2 2 2 2 2 2 2 2 1 2 2 2 2 2 1 2 2 2 1 2 2 2 1 2 2 2 2 2 2 2 2 2 2 2 2 2 2 2 2 2 2 2 2 2 2 2 2 2 2 2 2 2 2 2 2 2 2 2 2 2 2 2 2 2 0 0 2 2 2 2 2 2 2 2 2 2 2 2 2 2 2 2 1 2 2 2 1 2 2 2 2 2 2 2 0 0 2 2 2 2 2 2 0 0 2 2 1 1 2 2 2 2 2 2 2 2 1 1 1 1 2 2 2 2 2 2 2 2 1 1 2 2 2 2 2 2 1 2 1 2 2 2 2 2 0 0 2 2 1 2 2 2 1 2 2 2 2 2 2 2 2 2 1 2 0 0 2 2 2 2 0 0 2 2 2 2 2 2 2 2 2 2 1 2 2 2 2 2 0 0 2 2 2 2 2 2 1 2 2 2 2 2 2 2 1 2 1 2 1 2 0 0 0 0 2 2 2 2 1 1 2 2 1 2 1 2 2 2 1 2 2 2 2 2 2 2 2 2 2 2 2 2 2 2 2 2 2 2 2 2 2 2 2 2 0 0 1 1 1 2 2 2 2 2 2 2 1 1 2 2 1 2 2 2 2 2 0 0 2 2 2 2 2 2 1 1 1 1 2 2 2 2 2 2 1 2 2 2 2 2 2 2 2 2 2 2 2 2 2 2 2 2 2 2 2 2 2 2 2 2 0 0 2 2 1 2 2 2 2 2 2 2 2 2 2 2 1 2 2 2 2 2 2 2 2 2 2 2 1 1 2 2 0 0 2 2 1 2 1 2 1 2 0 0 2 2 2 2 0 0 2 2 2 2 1 1 2 2 2 2 2 2 2 2 2 2 2 2 2 2 2 2 2 2 2 2 2 2 1 2 2 2 2 2 1 2 1 2 1 2 2 2 1 2 2 2 2 2 1 2 2 2 2 2 2 2 2 2 1 2 2 2 2 2 1 2 1 1 2 2 2 2 2 2 2 2 0 0 2 2 2 2 1 2 2 2 2 2 2 2 0 0 1 1 0 0 2 2 2 2 2 2 0 0 0 0 2 2 1 2 2 2 2 2 2 2 2 2 0 0 2 2 1 2 2 2 2 2 2 2 2 2 2 2 2 2 2 2 2 2 2 2 2 2 2 2 2 2 2 2 0 0 2 2 1 1 0 0 1 2 2 2 2 2 2 2 2 2 2 2 1 2 2 2 2 2 0 0 2 2 2 2 2 2 2 2 2 2 1 2 1 2 2 2 1 1 2 2 2 2 1 2 2 2 1 2 2 2 0 0 2 2 0 0 1 2 1 1 1 2 2 2 2 2 2 2 2 2 2 2 2 2 2 2 2 2 2 2 1 2 2 2 1 2 1 2 2 2 2 2 2 2 2 2 2 2 2 2 2 2 2 2 2 2 2 2 2 2 2 2 2 2 2 2 2 2 2 2 2 2 2 2 0 0 2 2 2 2 2 2 2 2 2 2 1 2 2 2 2 2 2 2 2 2 2 2 2 2 2 2 2 2 2 2 1 1 1 1 2 2 2 2 1 1 2 2 2 2 2 2 2 2 2 2 2 2 2 2 2 2 2 2 2 2 2 2 2 2 2 2 2 2 2 2 2 2 1 2 2 2 2 2 2 2 2 2 0 0 2 2 2 2 2 2 2 2 2 2 2 2 2 2 2 2 1 2 2 2 2 2 2 2 1 2 1 2 2 2 1 2 2 2 2 2 2 2 2 2 2 2 2 2 2 2 1 2 2 2 2 2 2 2 2 2 2 2 2 2 0 0 1 2 2 2 2 2 2 2 2 2 2 2 2 2 1 1 2 2 2 2 2 2 2 2 2 2 1 1 2 2 2 2 2 2 2 2 2 2 2 2 2 2 2 2 2 2 2 2 1 1 2 2 2 2 2 2 0 0 1 1 1 2 1 2 1 2 1 2 2 2 2 2 2 2 2 2 1 1 0 0 2 2 2 2 2 2 2 2 0 0 2 2 1 2 2 2 2 2 2 2 2 2 2 2 2 2 2 2 2 2 2 2 0 0 1 2 2 2 2 2 2 2 1 1 0 0 2 2 2 2 2 2 0 0 2 2 2 2 1 1 2 2 2 2 2 2 1 2 2 2 1 2 2 2 1 2 1 2 2 2 2 2 2 2 2 2 2 2 2 2 2 2 2 2 1 2 0 0 2 2 2 2 2 2 2 2 1 2 1 2 1 2 2 2 2 2 2 2 2 2 1 1 1 1 2 2 2 2 1 2 2 2 2 2 1 2 1 2 1 1 2 2 2 2 2 2 1 2 2 2 2 2 2 2 1 1 2 2 2 2 2 2 2 2 2 2 1 2 2 2 0 0 1 2 2 2 1 2 2 2 2 2 2 2 1 2 2 2 2 2 0 0 2 2 2 2 2 2 1 2 2 2 2 2 2 2 2 2 2 2 2 2 1 2 1 2 0 0 2 2 2 2 2 2 2 2 2 2 2 2 1 1 2 2 1 2 2 2 1 2 1 2 2 2 1 2 0 0 2 2 2 2 0 0 2 2 2 2 2 2 0 0 2 2 2 2 1 2 2 2 2 2 2 2 2 2 1 2 2 2 1 2 2 2 2 2 2 2 2 2 2 2 2 2 2 2 2 2 0 0 1 2 2 2 2 2 2 2 0 0 0 0 1 1 1 1 1 1 0 0 1 2 1 2 1 2 1 2 1 2 2 2 2 2 2 2 2 2 2 2 2 2 0 0 0 0 2 2 2 2 2 2 2 2 2 2 2 2 2 2 2 2 2 2 2 2 0 0 2 2 2 2 2 2 2 2 2 2 2 2 2 2 2 2 0 0 2 2 2 2 2 2 2 2 2 2 2 2 2 2 2 2 2 2 2 2 0 0 2 2 2 2 2 2 1 2 1 2 2 2 2 2 2 2 2 2 2 2 1 1 0 0 2 2 2 2 2 2 2 2 2 2 2 2 1 2 0 0 2 2 2 2 2 2 1 2 1 2 2 2 1 2 2 2 2 2 2 2 2 2 2 2 1 2 2 2 2 2 1 2 2 2 2 2 2 2 2 2 0 0 2 2 2 2 2 2 2 2 2 2 2 2 2 2 0 0 2 2 1 1 1 1 2 2 2 2 2 2 1 1 2 2 2 2 1 1 2 2 0 0 2 2 2 2 2 2 2 2 2 2 2 2 1 1 2 2 2 2 2 2 2 2 2 2 2 2 2 2 2 2 2 2 0 0 2 2 0 0 2 2 2 2 0 0 1 2 2 2 2 2 2 2 2 2 2 2 2 2 2 2 2 2 2 2 2 2 2 2 2 2 2 2 2 2 2 2 2 2 2 2 2 2 1 2 2 2 2 2 2 2 2 2 2 2 1 2 1 1 2 2 2 2 2 2 2 2 2 2 2 2 0 0 2 2 2 2 2 2 1 2 2 2 2 2 2 2 0 0 2 2 2 2 2 2 2 2 2 2 2 2 2 2 2 2 1 1 2 2 1 1 2 2 1 1 2 2 2 2 2 2 2 2 0 0 1 2 2 2 1 2 2 2 2 2 2 2 2 2 2 2 2 2 2 2 2 2 2 2 2 2 2 2 2 2 2 2 2 2 0 0 2 2 2 2 2 2 1 1 1 1 2 2 2 2 2 2 2 2 2 2 0 0 2 2 2 2 2 2 2 2 1 2 2 2 2 2 2 2 2 2 2 2 0 0 2 2 2 2 2 2 2 2 1 2 2 2 2 2 0 0 2 2 1 2 1 2 2 2 2 2 2 2 2 2 2 2 2 2 2 2 2 2 2 2 2 2 1 2 2 2 2 2 2 2 2 2 2 2 2 2 2 2 2 2 2 2 2 2 2 2 2 2 2 2 2 2 2 2 2 2 0 0 2 2 2 2 2 2 1 1 2 2 2 2 0 0 2 2 0 0 2 2 2 2 2 2 1 2 2 2 1 2 2 2 2 2 2 2 1 2 0 0 2 2 2 2 2 2 2 2 2 2 2 2 2 2 2 2 2 2 2 2 2 2 2 2 2 2 0 0 2 2 2 2 2 2 2 2 2 2 0 0 2 2 2 2 2 2 2 2 0 0 2 2 2 2 2 2 1 2 2 2 0 0 1 1 2 2 2 2 2 2 1 2 2 2 0 0 2 2 2 2 2 2 2 2 1 1 1 1 2 2 1 2 1 2 1 2 2 2 2 2 2 2 2 2 2 2 0 0 2 2 0 0 2 2 1 2 2 2 2 2 2 2 2 2 2 2 2 2 2 2 2 2 2 2 2 2 2 2 2 2 1 1 2 2 2 2 1 1 0 0 2 2 2 2 2 2 2 2 2 2 2 2 2 2 2 2 2 2 2 2 2 2 1 2 1 2 2 2 1 2 2 2 2 2 2 2 2 2 1 2 0 0 2 2 2 2 0 0 2 2 2 2 2 2 2 2 2 2 1 2 0 0 2 2 2 2 2 2 0 0 2 2 2 2 1 1 2 2 1 2 1 2 2 2 2 2 2 2 2 2 1 1 2 2 1 2 1 2 1 2 1 2 2 2 2 2 2 2 2 2 2 2 0 0 1 2 2 2 2 2 2 2 1 2 1 2 2 2 2 2 2 2 1 2 1 2 1 2 0 0 2 2 2 2 2 2 0 0 2 2 1 2 2 2 2 2 0 0 2 2 1 1 1 2 2 2 2 2 1 2 1 2 2 2 2 2 2 2 1 2 2 2 0 0 2 2 2 2 2 2 2 2 2 2 2 2 1 2 2 2 2 2 2 2 2 2 0 0 2 2 2 2 2 2 1 2 2 2 2 2 2 2 2 2 1 1 2 2 2 2 2 2 0 0 2 2 2 2 2 2 2 2 2 2 0 0 2 2 2 2 2 2 2 2 2 2 2 2 2 2 2 2 1 1 2 2 2 2 2 2 2 2 1 1 2 2 2 2 2 2 2 2 2 2 1 1 2 2 2 2 2 2 1 2 2 2 2 2 2 2 2 2 2 2 2 2 1 2 2 2 1 2 2 2 1 2 0 0 2 2 2 2 2 2 1 2 2 2 1 2 2 2 1 2 1 1 2 2 2 2 2 2 2 2 2 2 0 0 2 2 2 2 2 2 0 0 2 2 2 2 2 2 2 2 2 2 1 2 1 1 2 2 2 2 1 1 2 2 2 2 2 2 2 2 2 2 2 2 2 2 2 2 2 2 2 2 2 2 2 2 2 2 2 2 2 2 2 2 0 0 1 1 2 2 2 2 1 2 2 2 0 0 2 2 2 2 1 2 2 2 0 0 2 2 2 2 2 2 2 2 2 2 2 2 2 2 2 2 2 2 2 2 2 2 2 2 2 2 0 0 1 1 1 2 2 2 2 2 2 2 2 2 2 2 1 2 2 2 2 2 2 2 2 2 2 2 1 2 0 0 1 2 2 2 2 2 2 2 2 2 1 2 2 2 2 2 2 2 1 2 2 2 2 2 1 2 1 1 2 2 2 2 2 2 2 2 2 2 2 2 2 2 2 2 2 2 2 2 1 2 2 2 2 2 2 2 0 0 2 2 1 2 2 2 2 2 2 2 1 1 2 2 2 2 2 2 1 1 0 0 0 0 2 2 0 0 2 2 2 2 2 2 0 0 2 2 2 2 2 2 2 2 1 2 2 2 2 2 2 2 2 2 2 2 2 2 0 0 2 2 2 2 2 2 2 2 2 2 2 2 2 2 2 2 2 2 2 2 2 2 2 2 1 2 2 2 2 2 2 2 1 2 1 2 2 2 2 2 2 2 2 2 2 2 1 2 2 2 2 2 2 2 1 2 2 2 2 2 2 2 2 2 2 2 2 2 2 2 2 2 2 2 2 2 2 2 2 2 2 2 2 2 2 2 0 0 1 2 2 2 2 2 1 2 1 2 2 2 1 2 2 2 2 2 2 2 2 2 2 2 1 2 2 2 2 2 1 2 2 2 0 0 2 2 2 2 1 2 2 2 1 2 1 2 2 2 2 2 2 2 2 2 2 2 2 2 1 2 1 2 2 2 0 0 2 2 2 2 1 2 2 2 2 2 2 2 2 2 1 1 2 2 2 2 2 2 2 2 2 2 2 2 2 2 1 2 0 0 1 2 2 2 2 2 1 2 2 2 2 2 2 2 2 2 1 2 2 2 2 2 2 2 2 2 2 2 2 2 2 2 2 2 2 2 1 1 0 0 2 2 2 2 1 2 2 2 0 0 2 2 1 1 2 2 2 2 2 2 2 2 2 2 2 2 2 2 0 0 2 2 2 2 2 2 1 2 1 2 2 2 2 2 2 2 2 2 2 2 2 2 2 2 2 2 1 1 2 2 2 2 1 2 0 0 2 2 2 2 1 1 1 1 2 2 2 2 2 2 2 2 2 2 2 2 0 0 2 2 2 2 2 2 2 2 2 2 2 2 2 2 2 2 2 2 1 2 2 2 1 2 2 2 1 2 2 2 2 2 2 2 1 2 2 2 1 2 1 2 2 2 2 2 2 2 2 2 1 1 2 2 0 0 1 2 2 2 2 2 1 2 2 2 1 2 1 2 2 2 0 0 1 1 2 2 2 2 1 1 2 2 2 2 2 2 2 2 2 2 0 0 2 2 2 2 1 2 2 2 2 2 1 2 2 2 1 2 2 2 1 2 0 0 2 2 2 2 1 2 2 2 1 2 1 2 1 2 2 2 2 2 2 2 1 2 2 2 1 2 2 2 2 2 2 2 2 2 0 0 2 2 2 2 2 2 2 2 2 2 2 2 2 2 2 2 2 2 0 0 2 2 1 2 0 0 2 2 2 2 1 2 2 2 2 2 2 2 2 2 2 2 2 2 1 2 2 2 2 2 2 2 1 2 2 2 2 2 1 2 1 2 2 2 2 2 2 2 2 2 1 2 1 2 0 0 0 0 2 2 2 2 2 2 2 2 0 0 2 2 2 2 2 2 2 2 2 2 2 2 0 0 2 2 1 2 2 2 1 2 2 2 2 2 0 0 2 2 2 2 2 2 2 2 2 2 1 2 2 2 2 2 2 2 2 2 2 2 2 2 2 2 2 2 0 0 2 2 1 2 1 2 1 2 2 2 2 2 0 0 2 2 2 2 2 2 2 2 2 2 1 2 2 2 2 2 0 0 1 1 2 2 0 0 2 2 1 1 2 2 2 2 2 2 1 1 2 2 2 2 2 2 2 2 2 2 2 2 2 2 2 2 2 2 2 2 2 2 1 2 2 2 2 2 1 2 2 2 1 2 1 2 1 2 0 0 2 2 2 2 2 2 2 2 0 0 2 2 2 2 2 2 2 2 2 2 2 2 2 2 2 2 2 2 2 2 2 2 2 2 2 2 2 2 2 2 2 2 1 2 1 2 2 2 2 2 2 2 2 2 2 2 1 2 2 2 2 2 1 1 2 2 2 2 2 2 2 2 2 2 2 2 2 2 1 2 2 2 0 0 2 2 2 2 2 2 2 2 1 1 2 2 2 2 1 1 2 2 1 2 2 2 2 2 0 0 2 2 2 2 1 2 2 2 1 2 2 2 2 2 2 2 2 2 2 2 2 2 0 0 2 2 1 2 2 2 2 2 1 2 2 2 2 2 2 2 2 2 2 2 0 0 1 2 1 2 2 2 2 2 2 2 2 2 2 2 2 2 1 2 2 2 2 2 0 0 1 2 2 2 1 2 0 0 2 2 1 2 2 2 2 2 1 2 1 2 2 2 2 2 2 2 2 2 0 0 0 0 2 2 0 0 1 2 2 2 2 2 2 2 1 2 2 2 2 2 2 2 2 2 2 2 2 2 2 2 1 1 2 2 2 2 2 2 1 2 2 2 1 2 1 2 2 2 2 2 2 2 1 2 1 1 2 2 2 2 2 2 2 2 0 0 2 2 1 1 2 2 2 2 2 2 1 1 2 2 2 2 1 2 2 2 1 2 2 2 2 2 1 2 2 2 1 2 2 2 2 2 2 2 1 1 1 2 2 2 2 2 1 2 2 2 2 2 2 2 2 2 1 2 2 2 2 2 2 2 2 2 2 2 2 2 2 2 2 2 2 2 2 2 2 2 2 2 2 2 2 2 2 2 2 2 2 2 2 2 2 2 2 2 2 2 2 2 0 0 2 2 1 2 0 0 0 0 1 2 2 2 2 2 2 2 2 2 2 2 2 2 2 2 2 2 1 1 2 2 2 2 2 2 2 2 2 2 2 2 2 2 2 2 2 2 1 1 2 2 2 2 1 2 2 2 2 2 2 2 2 2 2 2 2 2 2 2 1 2 1 2 2 2 2 2 1 1 0 0 1 2 1 2 1 2 2 2 2 2 2 2 2 2 0 0 1 2 2 2 2 2 2 2 1 1 1 1 1 1 2 2 1 2 1 2 2 2 2 2 1 2 2 2 2 2 2 2 2 2 0 0 2 2 1 2 2 2 2 2 2 2 1 2 2 2 1 2 2 2 2 2 2 2 2 2 2 2 2 2 2 2 2 2 2 2 2 2 2 2 2 2 1 2 2 2 1 1 2 2 2 2 2 2 2 2 2 2 2 2 2 2 2 2 2 2 2 2 2 2 2 2 2 2 0 0 2 2 1 2 2 2 2 2 2 2 2 2 2 2 1 2 2 2 2 2 2 2 2 2 2 2 2 2 1 2 2 2 2 2 1 2 0 0 2 2 1 1 2 2 2 2 2 2 1 2 2 2 2 2 2 2 1 2 2 2 2 2 2 2 2 2 2 2 0 0 2 2 2 2 2 2 2 2 2 2 2 2 2 2 2 2 1 2 1 2 2 2 2 2 2 2 2 2 0 0 2 2 1 2 2 2 1 2 0 0 2 2 1 1 2 2 2 2 2 2 2 2 2 2 2 2 2 2 0 0 2 2 2 2 0 0 2 2 2 2 2 2 2 2 2 2 1 1 0 0 1 2 1 1 1 2 2 2 0 0 2 2 2 2 2 2 0 0 2 2 2 2 2 2 0 0 2 2 0 0 2 2 2 2 0 0 2 2 2 2 2 2 2 2 2 2 2 2 2 2 2 2 2 2 2 2 2 2 2 2 1 2 2 2 1 2 1 2 2 2 1 2 1 2 2 2 2 2 0 0 2 2 2 2 1 2 2 2 1 1 2 2 2 2 2 2 1 2 0 0 1 2 2 2 2 2 2 2 0 0 0 0 1 2 2 2 1 2 2 2 2 2 2 2 2 2 2 2 2 2 2 2 2 2 2 2 2 2 2 2 1 2 2 2 2 2 2 2 2 2 2 2 2 2 2 2 2 2 2 2 2 2 2 2 2 2 2 2 2 2 2 2 2 2 2 2 2 2 2 2 2 2 1 2 2 2 0 0 2 2 0 0 1 2 2 2 1 1 0 0 1 1 2 2 2 2 1 2 2 2 0 0 2 2 0 0 0 0 2 2 2 2 2 2 2 2 0 0 2 2 2 2 2 2 1 2 2 2 0 0 0 0 2 2 2 2 0 0 2 2 2 2 2 2 2 2 2 2 2 2 2 2 2 2 2 2 2 2 1 1 2 2 1 2 2 2 2 2 2 2 1 2 2 2 0 0 2 2 1 1 2 2 1 2 2 2 1 2 2 2 2 2 2 2 2 2 2 2 2 2 2 2 2 2 0 0 1 1 2 2 2 2 2 2 1 2 2 2 2 2 2 2 2 2 1 1 2 2 1 2 2 2 2 2 2 2 2 2 2 2 2 2 2 2 2 2 2 2 2 2 2 2 2 2 1 2 2 2 2 2 1 2 2 2 2 2 2 2 1 2 1 2 0 0 2 2 2 2 2 2 1 2 2 2 2 2 2 2 2 2 2 2 0 0 2 2 2 2 2 2 2 2 1 2 2 2 1 2 2 2 2 2 2 2 2 2 2 2 2 2 2 2 2 2 2 2 1 2 2 2 1 2 2 2 2 2 0 0 1 2 1 2 0 0 2 2 2 2 1 2 2 2 2 2 2 2 2 2 2 2 0 0 1 2 2 2 1 2 1 2 2 2 2 2 1 2 2 2 2 2 2 2 2 2 2 2 2 2 2 2 1 2 2 2 2 2 1 2 2 2 0 0 2 2 2 2 2 2 0 0 2 2 2 2 0 0 2 2 2 2 2 2 0 0 2 2 2 2 0 0 2 2 2 2 2 2 0 0 2 2 0 0 2 2 0 0 1 1 2 2 2 2 1 2 0 0 0 0 1 2 2 2 0 0 2 2 1 2 2 2 2 2 2 2 0 0 2 2 1 2 2 2 2 2 2 2 2 2 0 0 1 2 0 0 0 0 2 2 1 2 2 2 2 2 2 2 2 2 2 2 2 2 1 2 1 2 1 2 2 2 2 2 1 2 2 2 2 2 2 2 2 2 2 2 2 2 1 2 0 0 2 2 2 2 2 2 2 2 2 2 2 2 2 2 2 2 0 0 2 2 2 2 2 2 2 2 1 2 1 2 2 2 2 2 2 2 1 2 2 2 1 2 2 2 2 2 1 2 2 2 2 2 0 0 2 2 2 2 1 1 2 2 0 0 0 0 2 2 2 2 2 2 2 2 0 0 2 2 2 2 2 2 2 2 2 2 2 2 2 2 1 2 2 2 2 2 1 2 2 2 1 2 0 0 2 2 2 2 2 2 2 2 2 2 2 2 2 2 2 2 2 2 1 2 2 2 2 2 1 1 1 1 2 2 2 2 2 2 1 1 1 1 2 2 2 2 2 2 2 2 2 2 2 2 2 2 1 2 2 2 2 2 0 0 1 2 2 2 1 2 2 2 2 2 2 2 2 2 2 2 2 2 0 0 2 2 1 2 2 2 2 2 2 2 1 1 1 1 2 2 2 2 2 2 2 2 2 2 2 2 2 2 2 2 2 2 2 2 2 2 1 2 1 1 1 1 2 2 0 0 0 0 2 2 2 2 2 2 2 2 2 2 1 2 2 2 2 2 2 2 1 2 1 2 0 0 2 2 2 2 2 2 2 2 0 0 2 2 1 2 2 2 2 2 2 2 2 2 2 2 2 2 2 2 1 2 1 2 0 0 0 0 2 2 2 2 2 2 2 2 2 2 2 2 2 2 2 2 2 2 0 0 2 2 1 1 2 2 1 2 2 2 1 1 2 2 2 2 2 2 2 2 2 2 0 0 2 2 1 1 2 2 2 2 2 2 2 2 2 2 0 0 2 2 2 2 1 2 2 2 2 2 2 2 2 2 1 2 1 2 1 2 2 2 0 0 2 2 1 1 2 2 1 1 2 2 2 2 2 2 1 1 2 2 1 2 2 2 2 2 2 2 2 2 2 2 1 2 1 2 2 2 0 0 2 2 1 2 2 2 2 2 2 2 1 2 2 2 2 2 2 2 2 2 2 2 2 2 2 2 2 2 2 2 2 2 2 2 2 2 1 1 2 2 2 2 2 2 2 2 2 2 2 2 2 2 2 2 1 2 1 1 2 2 2 2 0 0 1 2 2 2 0 0 2 2 2 2 2 2 1 1 0 0 1 2 0 0 2 2 1 2 2 2 2 2 1 1 2 2 2 2 2 2 2 2 0 0 2 2 0 0 2 2 2 2 1 2 2 2 2 2 1 1 2 2 1 1 1 1 1 2 2 2 2 2 2 2 2 2 1 2 2 2 2 2 2 2 2 2 2 2 2 2 2 2 2 2 2 2 2 2 2 2 2 2 2 2 2 2 1 2 0 0 2 2 2 2 2 2 2 2 2 2 2 2 2 2 0 0 2 2 2 2 2 2 2 2 2 2 0 0 2 2 2 2 1 2 1 1 2 2 2 2 2 2 1 2 2 2 2 2 2 2 2 2 2 2 1 2 1 2 2 2 0 0 2 2 2 2 1 2 1 2 0 0 2 2 2 2 2 2 2 2 2 2 2 2 2 2 2 2 2 2 2 2 1 2 2 2 2 2 2 2 2 2 1 1 2 2 2 2 2 2 0 0 1 2 1 2 2 2 2 2 2 2 2 2 2 2 1 2 2 2 2 2 1 2 2 2 2 2 2 2 2 2 2 2 0 0 1 2 2 2 2 2 1 2 1 2 2 2 2 2 1 2 1 2 2 2 2 2 2 2 2 2 2 2 2 2 1 2 1 2 0 0 0 0 2 2 1 2 2 2 2 2 1 2 2 2 2 2 2 2 0 0 2 2 0 0 1 2 1 2 2 2 2 2 2 2 2 2 2 2 2 2 2 2 2 2 1 2 1 2 2 2 0 0 2 2 2 2 2 2 2 2 1 2 2 2 2 2 1 2 0 0 0 0 1 1 2 2 1 2 1 2 2 2 2 2 2 2 2 2 2 2 2 2 2 2 1 2 1 2 2 2 2 2 2 2 2 2 1 1 1 1 2 2 2 2 2 2 2 2 2 2 2 2 2 2 2 2 2 2 2 2 0 0 2 2 2 2 2 2 2 2 2 2 0 0 2 2 0 0 2 2 2 2 2 2 2 2 2 2 2 2 0 0 2 2 2 2 2 2 2 2 2 2 2 2 2 2 2 2 2 2 2 2 1 2 2 2 1 2 1 1 2 2 2 2 2 2 2 2 2 2 1 2 0 0 0 0 2 2 1 2 1 2 2 2 2 2 2 2 2 2 2 2 1 2 2 2 2 2 2 2 1 2 2 2 2 2 1 2 2 2 2 2 2 2 2 2 0 0 2 2 2 2 1 2 1 2 2 2 2 2 1 2 2 2 2 2 2 2 1 2 2 2 2 2 2 2 2 2 2 2 2 2 2 2 2 2 2 2 2 2 2 2 2 2 2 2 2 2 1 2 2 2 2 2 1 2 1 1 2 2 2 2 2 2 2 2 0 0 2 2 2 2 0 0 2 2 2 2 2 2 1 2 0 0 2 2 1 2 2 2 2 2 2 2 2 2 2 2 2 2 2 2 2 2 0 0 2 2 0 0 2 2 2 2 1 2 2 2 2 2 1 2 2 2 2 2 2 2 2 2 2 2 2 2 0 0 2 2 2 2 2 2 2 2 0 0 2 2 2 2 2 2 2 2 2 2 2 2 1 2 0 0 2 2 0 0 2 2 1 2 1 2 2 2 2 2 0 0 2 2 2 2 1 2 0 0 1 2 1 2 1 2 1 2 1 2 1 2 2 2 1 2 2 2 2 2 1 2 2 2 2 2 2 2 2 2 2 2 0 0 2 2 2 2 2 2 2 2 1 2 2 2 2 2 1 2 2 2 1 2 2 2 1 2 2 2 2 2 2 2 1 2 2 2 2 2 2 2 2 2 1 2 2 2 0 0 1 2 0 0 2 2 2 2 2 2 2 2 1 2 0 0 1 2 2 2 2 2 0 0 2 2 2 2 1 2 2 2 1 1 2 2 2 2 2 2 2 2 2 2 0 0 2 2 2 2 1 2 2 2 1 2 2 2 2 2 1 2 2 2 1 2 1 1 2 2 2 2 1 1 0 0 2 2 2 2 0 0 1 2 2 2 2 2 2 2 2 2 1 2 2 2 1 2 2 2 2 2 2 2 2 2 2 2 2 2 2 2 1 2 1 2 2 2 1 2 2 2 2 2 2 2 1 2 2 2 2 2 2 2 2 2 1 2 2 2 2 2 2 2 1 1 2 2 2 2 1 2 2 2 0 0 2 2 2 2 2 2 2 2 2 2 1 1 2 2 2 2 2 2 1 2 1 2 2 2 2 2 2 2 2 2 2 2 1 2 1 2 2 2 2 2 1 2 2 2 2 2 2 2 1 2 2 2 2 2 2 2 2 2 2 2 2 2 2 2 2 2 2 2 1 2 2 2 1 1 2 2 2 2 2 2 2 2 2 2 1 2 2 2 1 2 2 2 2 2 1 2 2 2 2 2 2 2 2 2 2 2 2 2 2 2 1 2 2 2 2 2 0 0 2 2 1 2 1 2 1 2 0 0 1 2 2 2 1 2 1 2 2 2 0 0 0 0 2 2 1 2 0 0 2 2 2 2 2 2 2 2 2 2 0 0 2 2 1 2 1 1 2 2 2 2 1 2 2 2 2 2 2 2 2 2 1 2 2 2 1 2 2 2 1 1 1 1 0 0 2 2 1 2 2 2 2 2 2 2 2 2 2 2 2 2 2 2 0 0 2 2 2 2 2 2 2 2 2 2 1 1 1 2 1 1 1 2 2 2 2 2 2 2 2 2 2 2 2 2 2 2 0 0 2 2 2 2 2 2 2 2 2 2 2 2 2 2 2 2 2 2 0 0 2 2 2 2 1 2 2 2 2 2 2 2 2 2 1 2 2 2 2 2 2 2 1 1 2 2 2 2 0 0 1 2 2 2 1 2 2 2 1 2 2 2 2 2 1 2 2 2 2 2 2 2 2 2 2 2 2 2 2 2 2 2 2 2 2 2 0 0 0 0 1 2 2 2 2 2 2 2 2 2 2 2 0 0 1 1 2 2 2 2 2 2 0 0 0 0 2 2 1 1 1 1 2 2 2 2 2 2 2 2 2 2 1 1 2 2 2 2 2 2 0 0 2 2 2 2 2 2 2 2 2 2 2 2 2 2 2 2 2 2 2 2 2 2 2 2 2 2 0 0 1 1 1 2 1 2 2 2 2 2 2 2 2 2 2 2 2 2 2 2 2 2 2 2 2 2 2 2 2 2 2 2 2 2 2 2 1 1 2 2 1 1 2 2 2 2 2 2 1 2 2 2 1 2 2 2 1 2 1 2 2 2 2 2 1 2 2 2 2 2 2 2 2 2 2 2 0 0 2 2 2 2 2 2 2 2 2 2 2 2 2 2 2 2 2 2 0 0 1 2 2 2 1 2 2 2 2 2 1 2 1 1 2 2 2 2 1 2 2 2 2 2 2 2 2 2 0 0 0 0 2 2 0 0 2 2 1 1 2 2 2 2 1 2 2 2 2 2 2 2 1 2 2 2 0 0 2 2 2 2 2 2 2 2 2 2 2 2 2 2 2 2 2 2 2 2 1 1 2 2 2 2 2 2 2 2 2 2 1 2 2 2 1 1 2 2 2 2 0 0 2 2 2 2 1 2 1 2 1 2 1 1 2 2 2 2 2 2 2 2 2 2 2 2 2 2 2 2 2 2 1 2 2 2 2 2 2 2 2 2 2 2 1 1 2 2 0 0 0 0 1 2 2 2 2 2 2 2 2 2 2 2 2 2 2 2 2 2 1 2 2 2 1 2 2 2 2 2 2 2 2 2 1 2 2 2 2 2 2 2 2 2 2 2 2 2 1 2 0 0 2 2 2 2 2 2 2 2 2 2 2 2 2 2 2 2 2 2 2 2 2 2 0 0 2 2 2 2 2 2 2 2 2 2 2 2 2 2 2 2 1 2 2 2 2 2 2 2 2 2 2 2 2 2 2 2 2 2 2 2 2 2 2 2 2 2 1 1 0 0 1 2 1 2 2 2 2 2 2 2 2 2 2 2 2 2 2 2 2 2 2 2 2 2 2 2 0 0 2 2 2 2 2 2 2 2 2 2 2 2 2 2 2 2 0 0 2 2 2 2 2 2 2 2 2 2 1 2 2 2 2 2 2 2 2 2 0 0 2 2 2 2 2 2 2 2 1 2 2 2 2 2 1 2 1 2 1 2 1 2 2 2 2 2 1 2 2 2 2 2 2 2 2 2 2 2 2 2 2 2 2 2 2 2 2 2 2 2 1 2 1 2 2 2 2 2 1 2 2 2 2 2 2 2 1 2 2 2 2 2 2 2 2 2 2 2 2 2 1 2 0 0 2 2 0 0 2 2 2 2 1 2 2 2 2 2 2 2 2 2 1 1 2 2 1 2 2 2 2 2 2 2 2 2 2 2 2 2 0 0 2 2 2 2 2 2 2 2 2 2 2 2 2 2 2 2 2 2 2 2 2 2 2 2 2 2 2 2 1 2 0 0 2 2 0 0 2 2 2 2 2 2 0 0 1 2 1 2 2 2 2 2 2 2 2 2 2 2 2 2 2 2 2 2 2 2 2 2 2 2 1 2 1 2 0 0 2 2 1 2 1 2 2 2 2 2 0 0 2 2 1 2 2 2 0 0 2 2 1 2 2 2 1 2 2 2 2 2 2 2 2 2 2 2 1 1 2 2 1 2 2 2 1 2 1 2 2 2 0 0 0 0 1 1 2 2 0 0 0 0 2 2 0 0 2 2 1 2 0 0 2 2 0 0 2 2 2 2 2 2 2 2 1 2 2 2 2 2 2 2 2 2 2 2 2 2 2 2 1 2 2 2 2 2 2 2 2 2 2 2 2 2 2 2 2 2 2 2 2 2 2 2 1 2 1 2 2 2 2 2 1 2 2 2 2 2 2 2 2 2 2 2 2 2 2 2 2 2 2 2 2 2 2 2 2 2 2 2 2 2 0 0 2 2 1 2 2 2 2 2 2 2 2 2 1 1 2 2 2 2 2 2 0 0 2 2 2 2 2 2 2 2 2 2 2 2 0 0 1 1 1 1 2 2 2 2 2 2 2 2 2 2 2 2 2 2 2 2 2 2 2 2 2 2 2 2 2 2 2 2 2 2 2 2 1 2 2 2 2 2 2 2 2 2 1 2 2 2 2 2 2 2 2 2 2 2 2 2 2 2 2 2 2 2 2 2 2 2 2 2 2 2 1 2 2 2 2 2 2 2 1 2 1 2 0 0 0 0 1 2 2 2 1 1 2 2 2 2 2 2 1 2 2 2 2 2 2 2 2 2 1 2 2 2 1 2 2 2 2 2 2 2 2 2 1 2 1 1 2 2 1 2 2 2 1 1 2 2 1 2 2 2 2 2 2 2 1 2 2 2 1 1 2 2 1 2 0 0 2 2 2 2 1 2 2 2 2 2 2 2 2 2 0 0 2 2 2 2 2 2 2 2 2 2 2 2 2 2 2 2 1 2 2 2 2 2 2 2 2 2 0 0 1 1 2 2 2 2 1 2 1 1 2 2 2 2 1 2 2 2 2 2 2 2 2 2 2 2 2 2 2 2 2 2 2 2 0 0 2 2 2 2 2 2 2 2 2 2 2 2 2 2 2 2 0 0 2 2 0 0 2 2 2 2 2 2 2 2 2 2 2 2 2 2 1 2 0 0 1 2 2 2 2 2 1 2 1 2 2 2 2 2 2 2 2 2 2 2 2 2 2 2 2 2 1 1 1 1 1 2 1 2 2 2 2 2 2 2 2 2 0 0 0 0 2 2 2 2 2 2 2 2 2 2 2 2 2 2 2 2 2 2 1 2 2 2 2 2 1 2 2 2 2 2 0 0 2 2 2 2 2 2 1 1 2 2 0 0 2 2 2 2 2 2 2 2 2 2 2 2 2 2 1 2 2 2 2 2 2 2 2 2 2 2 1 2 1 2 1 2 1 1 2 2 2 2 2 2 2 2 2 2 2 2 2 2 1 2 2 2 2 2 2 2 1 2 2 2 1 2 2 2 2 2 1 2 1 2 2 2 2 2 2 2 2 2 2 2 2 2 2 2 2 2 2 2 1 1 2 2 2 2 2 2 1 2 1 2 2 2 2 2 1 1 1 2 1 2 2 2 2 2 2 2 0 0 2 2 2 2 2 2 2 2 2 2 2 2 1 2 0 0 2 2 2 2 0 0 2 2 2 2 2 2 1 2 1 2 1 2 1 2 1 2 2 2 2 2 1 2 2 2 1 2 2 2 1 2 2 2 2 2 1 2 2 2 2 2 1 2 2 2 1 1 2 2 2 2 0 0 2 2 2 2 2 2 2 2 0 0 1 2 2 2 1 2 2 2 0 0 1 2 2 2 2 2 2 2 2 2 2 2 2 2 2 2 1 2 2 2 2 2 2 2 2 2 2 2 2 2 2 2 2 2 2 2 2 2 2 2 2 2 2 2 2 2 2 2 2 2 1 1 2 2 2 2 2 2 2 2 0 0 2 2 2 2 2 2 2 2 2 2 2 2 2 2 2 2 2 2 2 2 2 2 0 0 2 2 2 2 0 0 2 2 2 2 0 0 2 2 2 2 2 2 0 0 2 2 1 2 2 2 2 2 2 2 0 0 2 2 2 2 1 2 2 2 2 2 2 2 2 2 2 2 2 2 2 2 2 2 2 2 0 0 0 0 2 2 2 2 2 2 2 2 0 0 1 2 2 2 2 2 2 2 2 2 2 2 2 2 2 2 2 2 2 2 2 2 2 2 1 2 2 2 2 2 2 2 2 2 2 2 1 1 0 0 1 2 1 1 2 2 1 1 2 2 2 2 2 2 2 2 2 2 2 2 0 0 2 2 2 2 2 2 2 2 2 2 2 2 2 2 2 2 1 2 2 2 1 1 2 2 2 2 2 2 2 2 2 2 1 2 0 0 2 2 1 2 1 2 2 2 1 2 2 2 2 2 1 1 2 2 2 2 1 2 2 2 2 2 2 2 2 2 2 2 1 2 2 2 0 0 1 2 2 2 2 2 2 2 0 0 1 1 2 2 2 2 2 2 2 2 2 2 1 1 1 1 2 2 2 2 2 2 2 2 2 2 2 2 2 2 2 2 2 2 2 2 0 0 2 2 2 2 2 2 2 2 2 2 2 2 1 2 2 2 2 2 2 2 1 2 0 0 1 2 2 2 2 2 2 2 2 2 2 2 2 2 2 2 1 2 2 2 2 2 1 2 2 2 2 2 2 2 1 2 2 2 2 2 2 2 2 2 0 0 2 2 1 1 1 2 2 2 0 0 2 2 2 2 2 2 1 2 2 2 2 2 2 2 2 2 0 0 0 0 0 0 1 2 2 2 1 2 2 2 2 2 2 2 2 2 2 2 2 2 2 2 2 2 2 2 2 2 2 2 2 2 2 2 2 2 2 2 2 2 2 2 2 2 2 2 2 2 2 2 2 2 2 2 2 2 2 2 2 2 1 2 2 2 2 2 2 2 2 2 1 2 1 1 1 2 1 2 2 2 0 0 2 2 2 2 2 2 2 2 1 2 0 0 1 2 1 1 2 2 2 2 2 2 0 0 2 2 2 2 0 0 2 2 2 2 2 2 1 2 2 2 2 2 2 2 2 2 2 2 2 2 1 1 2 2 2 2 1 1 2 2 2 2 2 2 2 2 0 0 2 2 2 2 1 2 2 2 2 2 2 2 2 2 0 0 2 2 2 2 2 2 2 2 2 2 1 1 2 2 2 2 2 2 0 0 1 2 2 2 0 0 2 2 1 2 2 2 2 2 2 2 2 2 2 2 2 2 2 2 2 2 2 2 2 2 2 2 2 2 2 2 0 0 2 2 2 2 0 0 2 2 2 2 2 2 2 2 2 2 2 2 0 0 2 2 0 0 2 2 2 2 1 2 2 2 2 2 2 2 2 2 2 2 1 2 1 2 1 2 2 2 2 2 2 2 2 2 1 2 2 2 1 2 2 2 0 0 2 2 2 2 1 1 2 2 2 2 1 1 1 1 0 0 2 2 2 2 2 2 2 2 2 2 1 2 2 2 1 2 2 2 2 2 2 2 2 2 2 2 2 2 2 2 2 2 1 2 2 2 2 2 2 2 2 2 2 2 2 2 1 2 2 2 1 2 2 2 2 2 2 2 1 2 2 2 2 2 2 2 0 0 2 2 2 2 2 2 2 2 2 2 2 2 2 2 2 2 2 2 2 2 1 2 2 2 1 2 2 2 2 2 0 0 2 2 2 2 2 2 2 2 2 2 2 2 2 2 2 2 2 2 2 2 2 2 1 2 2 2 2 2 2 2 1 2 2 2 2 2 2 2 2 2 2 2 2 2 2 2 2 2 2 2 2 2 2 2 1 2 2 2 1 2 2 2 2 2 2 2 1 2 2 2 0 0 0 0 2 2 2 2 2 2 2 2 2 2 2 2 2 2 1 2 2 2 2 2 2 2 1 2 1 2 2 2 2 2 0 0 1 2 2 2 2 2 2 2 2 2 2 2 1 2 0 0 1 2 2 2 2 2 2 2 2 2 2 2 2 2 1 1 2 2 2 2 2 2 2 2 2 2 0 0 2 2 1 2 0 0 2 2 2 2 2 2 2 2 1 1 2 2 2 2 2 2 0 0 1 1 2 2 2 2 2 2 2 2 2 2 2 2 2 2 2 2 2 2 2 2 2 2 2 2 2 2 0 0 2 2 2 2 1 2 2 2 2 2 2 2 1 2 2 2 2 2 2 2 2 2 1 1 2 2 2 2 1 2 2 2 2 2 1 2 2 2 2 2 0 0 1 1 2 2 1 2 2 2 0 0 2 2 2 2 2 2 1 2 2 2 1 2 2 2 2 2 1 2 2 2 1 2 0 0 2 2 2 2 2 2 2 2 2 2 2 2 2 2 2 2 2 2 2 2 2 2 1 2 2 2 1 2 2 2 2 2 1 2 2 2 1 2 1 2 0 0 2 2 2 2 2 2 2 2 2 2 2 2 1 1 2 2 0 0 2 2 2 2 2 2 2 2 2 2 2 2 2 2 2 2 1 1 1 1 1 1 1 1 2 2 2 2 2 2 2 2 1 2 2 2 2 2 2 2 2 2 2 2 1 2 2 2 2 2 2 2 2 2 1 1 2 2 2 2 2 2 2 2 2 2 2 2 2 2 1 2 2 2 0 0 0 0 2 2 2 2 2 2 2 2 2 2 1 2 2 2 0 0 0 0 2 2 2 2 2 2 2 2 2 2 2 2 2 2 1 2 1 2 2 2 1 2 2 2 2 2 2 2 2 2 2 2 2 2 2 2 2 2 2 2 1 1 2 2 1 2 2 2 2 2 2 2 2 2 1 1 2 2 2 2 2 2 2 2 2 2 2 2 2 2 2 2 2 2 0 0 0 0 2 2 2 2 2 2 1 2 0 0 1 2 1 2 2 2 2 2 2 2 1 2 2 2 2 2 2 2 2 2 2 2 2 2 2 2 2 2 2 2 1 2 1 2 1 2 2 2 2 2 2 2 2 2 2 2 1 2 2 2 2 2 2 2 2 2 2 2 2 2 2 2 2 2 2 2 2 2 0 0 2 2 2 2 2 2 0 0 2 2 2 2 2 2 1 2 1 2 2 2 2 2 2 2 2 2 2 2 0 0 2 2 0 0 2 2 0 0 2 2 2 2 1 2 2 2 1 2 2 2 2 2 2 2 2 2 2 2 0 0 2 2 2 2 2 2 2 2 1 1 2 2 1 2 2 2 2 2 2 2 2 2 2 2 0 0 1 1 2 2 2 2 2 2 2 2 0 0 1 1 2 2 2 2 1 1 2 2 2 2 2 2 2 2 2 2 2 2 2 2 2 2 2 2 2 2 2 2 2 2 2 2 2 2 1 1 2 2 2 2 2 2 2 2 2 2 2 2 2 2 2 2 2 2 2 2 2 2 2 2 2 2 2 2 2 2 2 2 2 2 0 0 1 1 2 2 2 2 2 2 1 2 2 2 2 2 2 2 2 2 2 2 2 2 2 2 2 2 1 2 2 2 2 2 2 2 2 2 0 0 2 2 2 2 2 2 2 2 2 2 2 2 1 2 2 2 2 2 1 2 1 2 1 2 2 2 0 0 2 2 2 2 2 2 2 2 2 2 1 2 1 2 2 2 2 2 0 0 2 2 2 2 2 2 0 0 2 2 2 2 2 2 2 2 2 2 2 2 1 2 2 2 2 2 2 2 2 2 2 2 0 0 2 2 2 2 2 2 2 2 2 2 2 2 1 1 1 2 2 2 2 2 2 2 1 1 2 2 2 2 2 2 2 2 2 2 0 0 2 2 2 2 2 2 1 2 2 2 2 2 1 2 0 0 2 2 2 2 2 2 2 2 2 2 2 2 1 2 2 2 2 2 1 2 1 2 2 2 2 2 0 0 2 2 0 0 0 0 2 2 2 2 2 2 2 2 2 2 2 2 2 2 2 2 0 0 2 2 1 1 1 2 2 2 2 2 1 2 2 2 2 2 0 0 2 2 1 1 2 2 2 2 1 2 1 1 2 2 2 2 2 2 2 2 2 2 1 2 2 2 2 2 1 2 1 1 2 2 2 2 2 2 2 2 2 2 2 2 2 2 2 2 2 2 1 2 1 2 2 2 2 2 1 2 1 2 1 2 0 0 1 2 2 2 2 2 2 2 1 2 1 2 0 0 2 2 2 2 2 2 1 2 0 0 0 0 2 2 1 2 2 2 1 2 2 2 1 1 2 2 0 0 2 2 2 2 2 2 2 2 2 2 2 2 2 2 2 2 2 2 1 2 2 2 2 2 2 2 2 2 1 2 1 1 2 2 2 2 2 2 2 2 1 2 0 0 1 2 2 2 2 2 2 2 2 2 1 2 2 2 2 2 0 0 2 2 0 0 2 2 1 2 2 2 2 2 2 2 2 2 2 2 1 2 2 2 2 2 2 2 2 2 0 0 1 2 2 2 0 0 2 2 2 2 2 2 1 2 2 2 1 2 1 2 1 2 1 2 1 1 2 2 2 2 1 1 2 2 2 2 1 2 2 2 2 2 1 2 1 2 2 2 2 2 0 0 2 2 2 2 2 2 1 2 1 2 2 2 2 2 1 2 1 1 2 2 2 2 2 2 2 2 2 2 1 1 2 2 2 2 2 2 2 2 2 2 2 2 1 2 1 2 2 2 1 2 2 2 1 2 2 2 2 2 2 2 2 2 2 2 2 2 1 2 2 2 2 2 2 2 2 2 2 2 2 2 1 1 2 2 2 2 2 2 1 2 2 2 1 2 2 2 2 2 2 2 0 0 2 2 2 2 2 2 2 2 1 2 2 2 2 2 1 2 2 2 2 2 2 2 1 2 2 2 1 2 2 2 2 2 2 2 2 2 2 2 2 2 2 2 1 1 2 2 2 2 2 2 2 2 2 2 2 2 2 2 0 0 2 2 1 2 2 2 2 2 2 2 1 2 2 2 0 0 2 2 1 2 1 2 1 2 2 2 2 2 2 2 0 0 2 2 2 2 2 2 2 2 1 2 2 2 2 2 0 0 2 2 2 2 2 2 2 2 2 2 0 0 2 2 0 0 2 2 1 1 1 2 1 1 2 2 1 1 2 2 2 2 2 2 2 2 2 2 2 2 2 2 0 0 2 2 2 2 2 2 2 2 0 0 0 0 0 0 2 2 2 2 2 2 2 2 2 2 2 2 2 2 2 2 0 0 1 2 2 2 1 1 2 2 2 2 2 2 2 2 2 2 1 1 2 2 2 2 2 2 0 0 1 2 2 2 2 2 2 2 2 2 0 0 1 2 2 2 1 2 2 2 2 2 1 2 2 2 2 2 2 2 2 2 2 2 2 2 2 2 2 2 2 2 1 2 1 2 2 2 2 2 2 2 0 0 2 2 2 2 1 2 2 2 2 2 1 2 2 2 2 2 1 2 1 2 2 2 2 2 0 0 2 2 2 2 2 2 2 2 2 2 2 2 2 2 0 0 2 2 2 2 2 2 0 0 1 2 2 2 2 2 1 2 2 2 2 2 2 2 2 2 2 2 0 0 2 2 0 0 2 2 2 2 2 2 0 0 1 2 2 2 2 2 1 1 2 2 2 2 0 0 2 2 0 0 2 2 2 2 1 1 2 2 2 2 0 0 0 0 1 1 2 2 2 2 2 2 2 2 2 2 0 0 2 2 1 2 2 2 2 2 1 2 2 2 2 2 2 2 2 2 2 2 2 2 2 2 1 2 1 1 2 2 2 2 2 2 2 2 1 2 2 2 2 2 2 2 0 0 1 2 0 0 2 2 2 2 2 2 0 0 1 2 2 2 2 2 1 2 1 2 2 2 2 2 2 2 0 0 2 2 2 2 1 2 2 2 0 0 1 2 2 2 2 2 1 2 2 2 2 2 2 2 1 1 2 2 2 2 1 1 2 2 2 2 2 2 2 2 2 2 1 2 2 2 2 2 2 2 0 0 1 1 0 0 2 2 2 2 2 2 2 2 2 2 2 2 1 2 2 2 2 2 1 2 2 2 2 2 1 2 2 2 2 2 2 2 1 1 2 2 1 2 1 2 2 2 1 2 2 2 2 2 2 2 2 2 1 2 2 2 1 2 1 2 2 2 2 2 1 2 1 2 2 2 2 2 2 2 2 2 2 2 2 2 1 2 2 2 0 0 2 2 2 2 2 2 2 2 2 2 1 2 0 0 1 2 1 2 2 2 1 2 2 2 2 2 2 2 2 2 2 2 2 2 1 2 0 0 2 2 2 2 2 2 0 0 0 0 1 2 0 0 2 2 2 2 1 2 2 2 1 2 1 2 2 2 2 2 2 2 2 2 1 2 2 2 2 2 2 2 2 2 2 2 1 1 1 1 1 2 2 2 2 2 2 2 0 0 0 0 2 2 2 2 2 2 2 2 2 2 2 2 2 2 0 0 2 2 2 2 0 0 2 2 2 2 2 2 2 2 2 2 2 2 2 2 2 2 1 2 0 0 2 2 2 2 1 2 2 2 2 2 2 2 2 2 2 2 2 2 0 0 2 2 1 2 2 2 2 2 0 0 2 2 2 2 1 2 2 2 2 2 2 2 0 0 0 0 2 2 1 1 2 2 2 2 0 0 2 2 2 2 2 2 2 2 2 2 2 2 2 2 2 2 2 2 2 2 0 0 2 2 2 2 2 2 2 2 2 2 2 2 1 2 2 2 2 2 1 1 1 2 2 2 0 0 1 2 1 2 2 2 2 2 1 2 2 2 2 2 2 2 2 2 2 2 1 2 2 2 2 2 2 2 2 2 1 2 2 2 1 2 1 2 1 2 2 2 1 2 2 2 2 2 1 2 1 1 2 2 2 2 2 2 1 1 2 2 2 2 1 1 2 2 2 2 2 2 1 2 1 2 2 2 2 2 2 2 2 2 2 2 2 2 2 2 2 2 2 2 2 2 2 2 2 2 2 2 2 2 2 2 2 2 2 2 1 2 2 2 2 2 2 2 2 2 2 2 2 2 2 2 2 2 2 2 2 2 1 2 2 2 2 2 2 2 2 2 2 2 2 2 1 2 1 2 1 1 2 2 2 2 2 2 2 2 2 2 2 2 2 2 1 2 2 2 1 2 2 2 2 2 2 2 2 2 2 2 2 2 2 2 2 2 2 2 2 2 1 2 2 2 2 2 2 2 2 2 2 2 2 2 1 2 2 2 2 2 2 2 2 2 1 2 1 2 2 2 2 2 2 2 2 2 2 2 2 2 2 2 1 1 1 2 2 2 2 2 2 2 1 2 1 2 1 2 0 0 2 2 2 2 2 2 1 2 2 2 2 2 1 2 0 0 2 2 2 2 2 2 2 2 2 2 2 2 2 2 2 2 1 2 2 2 1 2 1 1 1 2 2 2 2 2 2 2 2 2 0 0 2 2 2 2 2 2 1 2 1 2 2 2 2 2 2 2 2 2 2 2 2 2 2 2 2 2 2 2 2 2 2 2 2 2 1 1 1 1 2 2 2 2 0 0 2 2 2 2 2 2 2 2 1 2 2 2 2 2 2 2 0 0 1 2 2 2 2 2 2 2 2 2 2 2 2 2 2 2 2 2 2 2 2 2 1 2 2 2 1 2 2 2 2 2 2 2 2 2 1 2 1 2 1 2 1 2 1 2 2 2 2 2 0 0 2 2 2 2 0 0 2 2 1 2 2 2 0 0 2 2 2 2 2 2 2 2 2 2 2 2 2 2 1 2 2 2 2 2 2 2 2 2 1 2 1 2 2 2 2 2 1 2 2 2 2 2 2 2 1 2 2 2 0 0 2 2 2 2 2 2 2 2 2 2 2 2 2 2 2 2 2 2 2 2 2 2 2 2 2 2 2 2 2 2 2 2 2 2 0 0 2 2 2 2 2 2 2 2 2 2 2 2 2 2 2 2 1 1 2 2 2 2 1 2 2 2 2 2 1 2 2 2 2 2 2 2 2 2 2 2 1 2 2 2 2 2 2 2 2 2 2 2 2 2 2 2 2 2 2 2 1 2 1 2 2 2 2 2 2 2 1 2 2 2 2 2 2 2 2 2 1 2 2 2 0 0 2 2 2 2 2 2 2 2 2 2 2 2 2 2 1 2 1 2 0 0 1 1 2 2 2 2 2 2 2 2 2 2 2 2 2 2 2 2 2 2 2 2 1 1 2 2 2 2 2 2 1 1 2 2 2 2 2 2 2 2 2 2 1 1 1 2 1 2 2 2 1 1 2 2 2 2 2 2 2 2 2 2 1 2 2 2 2 2 0 0 2 2 2 2 2 2 2 2 2 2 2 2 1 1 0 0 2 2 2 2 1 2 2 2 0 0 0 0 2 2 2 2 1 2 2 2 2 2 1 2 0 0 2 2 2 2 2 2 0 0 0 0 2 2 1 2 1 1 2 2 2 2 2 2 2 2 1 2 2 2 2 2 2 2 1 2 2 2 0 0 2 2 2 2 2 2 2 2 2 2 2 2 2 2 2 2 2 2 2 2 2 2 2 2 2 2 2 2 2 2 2 2 2 2 2 2 2 2 2 2 2 2 2 2 1 2 2 2 2 2 2 2 2 2 2 2 1 2 2 2 2 2 2 2 2 2 2 2 2 2 0 0 0 0 0 0 2 2 2 2 1 2 2 2 2 2 2 2 2 2 2 2 1 2 2 2 1 2 2 2 2 2 2 2 2 2 2 2 2 2 2 2 2 2 1 2 0 0 2 2 2 2 2 2 2 2 1 2 2 2 2 2 1 1 2 2 2 2 2 2 2 2 2 2 2 2 1 2 2 2 2 2 2 2 0 0 0 0 2 2 2 2 2 2 1 2 2 2 2 2 2 2 0 0 0 0 2 2 2 2 1 1 2 2 2 2 1 2 1 1 2 2 2 2 1 2 2 2 1 1 2 2 2 2 2 2 2 2 2 2 2 2 2 2 2 2 1 2 2 2 2 2 0 0 2 2 2 2 2 2 2 2 2 2 1 2 1 1 0 0 1 2 2 2 1 2 2 2 2 2 2 2 2 2 2 2 2 2 1 2 2 2 2 2 2 2 2 2 2 2 0 0 0 0 2 2 1 2 2 2 2 2 2 2 2 2 2 2 2 2 1 2 2 2 2 2 1 2 1 2 0 0 2 2 1 2 0 0 1 2 2 2 1 1 2 2 2 2 2 2 2 2 2 2 2 2 2 2 2 2 2 2 1 2 2 2 2 2 2 2 2 2 2 2 2 2 0 0 2 2 2 2 2 2 2 2 2 2 2 2 2 2 2 2 2 2 2 2 2 2 2 2 2 2 0 0 2 2 2 2 2 2 2 2 2 2 2 2 2 2 2 2 2 2 2 2 2 2 2 2 2 2 2 2 1 2 2 2 2 2 0 0 0 0 2 2 1 2 2 2 2 2 2 2 2 2 2 2 1 2 2 2 2 2 2 2 2 2 2 2 2 2 2 2 2 2 2 2 2 2 2 2 0 0 2 2 2 2 2 2 2 2 2 2 2 2 2 2 1 2 2 2 2 2 2 2 2 2 2 2 2 2 2 2 2 2 2 2 2 2 2 2 2 2 1 2 1 2 2 2 2 2 1 2 2 2 2 2 2 2 1 1 2 2 1 2 2 2 2 2 1 1 2 2 2 2 2 2 2 2 2 2 2 2 2 2 2 2 2 2 2 2 2 2 1 2 2 2 2 2 2 2 2 2 2 2 0 0 1 2 2 2 2 2 2 2 2 2 2 2 2 2 2 2 2 2 1 2 1 2 2 2 1 1 2 2 2 2 1 1 0 0 2 2 1 2 2 2 2 2 2 2 1 2 2 2 2 2 1 2 2 2 2 2 0 0 2 2 2 2 2 2 2 2 2 2 2 2 2 2 2 2 1 2 2 2 0 0 2 2 0 0 2 2 0 0 2 2 1 1 1 2 2 2 1 2 2 2 2 2 0 0 2 2 2 2 2 2 2 2 2 2 2 2 2 2 1 2 0 0 2 2 2 2 1 2 2 2 2 2 2 2 2 2 2 2 2 2 2 2 2 2 2 2 2 2 0 0 2 2 2 2 1 2 2 2 2 2 2 2 2 2 2 2 2 2 2 2 2 2 2 2 2 2 2 2 2 2 0 0 2 2 2 2 2 2 2 2 2 2 2 2 0 0 2 2 2 2 1 2 2 2 2 2 2 2 2 2 2 2 2 2 2 2 2 2 0 0 2 2 2 2 2 2 1 2 1 2 2 2 2 2 2 2 2 2 2 2 2 2 2 2 2 2 2 2 2 2 2 2 2 2 2 2 0 0 2 2 2 2 2 2 2 2 1 2 2 2 1 2 2 2 0 0 2 2 2 2 2 2 2 2 2 2 2 2 2 2 2 2 2 2 2 2 2 2 2 2 2 2 2 2 2 2 2 2 2 2 2 2 2 2 2 2 2 2 2 2 2 2 2 2 2 2 2 2 0 0 1 2 2 2 2 2 0 0 2 2 2 2 2 2 2 2 2 2 0 0 2 2 2 2 2 2 0 0 2 2 2 2 0 0 2 2 2 2 2 2 2 2 2 2 2 2 2 2 0 0 1 2 2 2 2 2 2 2 2 2 1 2 1 2 1 1 2 2 0 0 2 2 2 2 2 2 2 2 2 2 2 2 1 2 2 2 2 2 2 2 1 1 1 2 2 2 2 2 2 2 1 2 2 2 0 0 2 2 0 0 2 2 2 2 2 2 2 2 2 2 0 0 2 2 0 0 2 2 2 2 0 0 2 2 2 2 0 0 2 2 2 2 2 2 0 0 2 2 0 0 2 2 2 2 2 2 2 2 0 0 2 2 2 2 2 2 2 2 2 2 2 2 1 2 2 2 2 2 0 0 2 2 0 0 0 0 2 2 0 0 2 2 2 2 2 2 2 2 2 2 1 1 2 2 2 2 0 0 2 2 2 2 1 2 2 2 2 2 2 2 2 2 2 2 1 1 2 2 2 2 0 0 2 2 2 2 2 2 0 0 2 2 1 2 2 2 2 2 2 2 2 2 2 2 0 0 2 2 1 1 2 2 2 2 0 0 2 2 2 2 2 2 2 2 2 2 2 2 2 2 2 2 2 2 2 2 2 2 2 2 1 2 1 2 1 2 2 2 1 2 0 0 2 2 0 0 2 2 2 2 1 2 2 2 2 2 2 2 2 2 1 2 2 2 2 2 2 2 2 2 2 2 2 2 2 2 0 0 2 2 2 2 0 0 2 2 2 2 2 2 2 2 0 0 2 2 2 2 1 2 1 1 0 0 2 2 2 2 2 2 2 2 2 2 2 2 2 2 2 2 1 2 2 2 2 2 1 2 1 2 2 2 2 2 2 2 2 2 2 2 2 2 2 2 1 2 2 2 2 2 2 2 2 2 2 2 2 2 2 2 2 2 2 2 1 2 1 2 2 2 2 2 1 1 2 2 2 2 2 2 2 2 2 2 1 1 2 2 2 2 2 2 2 2 2 2 2 2 0 0 2 2 2 2 2 2 0 0 1 2 2 2 2 2 2 2 0 0 2 2 2 2 2 2 0 0 1 1 0 0 2 2 2 2 1 2 2 2 2 2 2 2 2 2 1 2 2 2 2 2 2 2 1 2 2 2 0 0 2 2 2 2 2 2 2 2 2 2 2 2 2 2 2 2 1 2 2 2 2 2 2 2 0 0 2 2 2 2 2 2 1 2 2 2 2 2 1 2 1 2 0 0 2 2 2 2 2 2 1 2 2 2 2 2 1 2 2 2 1 2 2 2 2 2 2 2 2 2 2 2 2 2 2 2 2 2 2 2 2 2 2 2 2 2 2 2 2 2 1 2 1 2 1 2 1 2 2 2 2 2 2 2 2 2 2 2 1 2 2 2 2 2 0 0 0 0 2 2 2 2 2 2 2 2 2 2 2 2 2 2 2 2 2 2 0 0 2 2 2 2 2 2 0 0 2 2 2 2 2 2 2 2 2 2 1 2 0 0 2 2 2 2 2 2 0 0 2 2 1 2 0 0 2 2 2 2 2 2 2 2 2 2 2 2 2 2 2 2 2 2 0 0 2 2 2 2 2 2 2 2 0 0 2 2 0 0 0 0 2 2 2 2 2 2 2 2 0 0 2 2 1 2 2 2 1 2 2 2 2 2 2 2 2 2 2 2 2 2 2 2 0 0 2 2 2 2 2 2 2 2 2 2 2 2 2 2 1 2 1 2 2 2 2 2 2 2 1 2 2 2 2 2 1 2 1 1 0 0 0 0 2 2 2 2 2 2 1 2 0 0 2 2 2 2 2 2 2 2 2 2 2 2 2 2 2 2 0 0 1 2 2 2 2 2 2 2 2 2 2 2 2 2 2 2 1 1 2 2 2 2 2 2 2 2 1 2 2 2 2 2 1 1 2 2 1 2 1 2 2 2 0 0 2 2 0 0 2 2 2 2 2 2 2 2 2 2 2 2 2 2 2 2 2 2 1 2 2 2 1 2 2 2 2 2 2 2 2 2 2 2 1 1 2 2 2 2 1 2 1 2 1 2 2 2 2 2 0 0 2 2 2 2 2 2 2 2 2 2 2 2 2 2 1 2 1 1 0 0 2 2 2 2 2 2 2 2 2 2 2 2 2 2 2 2 2 2 1 2 2 2 0 0 2 2 2 2 2 2 2 2 0 0 2 2 1 2 0 0 1 2 1 2 1 2 1 2 0 0 2 2 1 1 2 2 2 2 2 2 1 1 2 2 1 2 2 2 2 2 2 2 2 2 2 2 0 0 2 2 2 2 2 2 2 2 0 0 2 2 2 2 2 2 2 2 1 1 2 2 2 2 1 1 2 2 2 2 2 2 2 2 2 2 2 2 0 0 2 2 2 2 2 2 2 2 1 2 0 0 2 2 2 2 1 2 2 2 2 2 2 2 1 2 2 2 2 2 2 2 2 2 2 2 1 2 1 1 1 2 2 2 2 2 2 2 1 2 2 2 1 2 2 2 2 2 1 2 2 2 2 2 2 2 2 2 2 2 2 2 2 2 2 2 2 2 2 2 2 2 2 2 2 2 2 2 2 2 2 2 2 2 2 2 2 2 1 2 2 2 2 2 1 2 2 2 2 2 2 2 2 2 2 2 2 2 1 1 1 2 2 2 2 2 1 2 2 2 2 2 2 2 2 2 2 2 2 2 2 2 2 2 0 0 2 2 2 2 1 2 2 2 2 2 2 2 1 2 0 0 2 2 2 2 2 2 2 2 2 2 2 2 1 2 2 2 2 2 2 2 2 2 2 2 2 2 1 2 2 2 2 2 0 0 2 2 1 2 2 2 1 2 2 2 2 2 2 2 0 0 2 2 2 2 2 2 1 1 1 2 1 2 2 2 1 1 2 2 1 1 0 0 1 2 2 2 2 2 2 2 2 2 2 2 2 2 2 2 2 2 1 1 2 2 2 2 2 2 2 2 2 2 2 2 1 2 2 2 2 2 2 2 2 2 2 2 2 2 2 2 2 2 2 2 2 2 1 2 0 0 0 0 2 2 2 2 1 1 2 2 1 2 0 0 0 0 1 2 2 2 1 2 0 0 2 2 2 2 2 2 1 2 2 2 2 2 2 2 1 2 2 2 2 2 0 0 2 2 2 2 2 2 2 2 2 2 2 2 1 2 2 2 2 2 2 2 2 2 0 0 2 2 2 2 2 2 2 2 0 0 2 2 2 2 2 2 2 2 1 1 1 2 2 2 2 2 2 2 0 0 2 2 1 1 2 2 2 2 2 2 2 2 2 2 2 2 2 2 1 2 2 2 1 1 2 2 0 0 2 2 2 2 1 2 2 2 2 2 2 2 2 2 2 2 2 2 2 2 2 2 2 2 1 2 0 0 2 2 2 2 2 2 2 2 0 0 0 0 0 0 2 2 2 2 2 2 2 2 2 2 2 2 2 2 2 2 2 2 2 2 2 2 2 2 2 2 2 2 1 2 2 2 2 2 0 0 0 0 1 2 1 2 1 2 2 2 2 2 1 2 0 0 2 2 2 2 2 2 2 2 2 2 2 2 2 2 1 1 1 2 2 2 2 2 1 1 2 2 2 2 2 2 1 2 1 2 2 2 1 2 0 0 2 2 1 2 2 2 2 2 2 2 2 2 2 2 2 2 2 2 2 2 0 0 1 2 2 2 2 2 1 1 2 2 1 2 2 2 2 2 2 2 2 2 2 2 2 2 2 2 2 2 2 2 2 2 0 0 0 0 2 2 2 2 2 2 2 2 2 2 2 2 0 0 2 2 1 1 2 2 2 2 2 2 2 2 2 2 2 2 2 2 2 2 0 0 2 2 2 2 1 2 2 2 2 2 2 2 2 2 2 2 1 2 2 2 2 2 2 2 2 2 2 2 1 2 2 2 1 2 1 2 2 2 0 0 2 2 2 2 1 2 0 0 2 2 2 2 2 2 2 2 2 2 1 2 2 2 2 2 2 2 2 2 2 2 2 2 0 0 2 2 2 2 2 2 2 2 2 2 1 1 2 2 2 2 2 2 2 2 2 2 2 2 2 2 2 2 2 2 2 2 2 2 2 2 2 2 2 2 2 2 2 2 2 2 1 2 2 2 2 2 2 2 2 2 2 2 2 2 2 2 0 0 2 2 2 2 0 0 1 2 1 1 2 2 2 2 2 2 1 2 0 0 2 2 2 2 1 2 1 1 2 2 1 2 2 2 2 2 2 2 2 2 2 2 2 2 1 2 2 2 2 2 2 2 0 0 1 2 0 0 2 2 2 2 2 2 2 2 2 2 0 0 2 2 1 2 1 1 0 0 2 2 2 2 2 2 2 2 2 2 1 2 2 2 2 2 2 2 2 2 2 2 2 2 2 2 2 2 2 2 0 0 0 0 2 2 2 2 2 2 2 2 2 2 2 2 2 2 1 1 1 2 2 2 0 0 2 2 2 2 2 2 2 2 2 2 2 2 2 2 0 0 2 2 1 2 2 2 2 2 2 2 2 2 1 2 2 2 1 2 2 2 2 2 2 2 2 2 1 2 2 2 1 2 2 2 2 2 2 2 1 2 2 2 2 2 2 2 2 2 2 2 2 2 2 2 1 2 2 2 2 2 1 2 2 2 1 2 2 2 1 2 1 2 2 2 2 2 0 0 1 2 2 2 2 2 1 2 2 2 2 2 2 2 2 2 2 2 1 1 2 2 1 2 1 2 2 2 2 2 1 1 2 2 2 2 2 2 2 2 2 2 2 2 2 2 2 2 1 2 1 2 2 2 0 0 2 2 2 2 2 2 1 2 2 2 2 2 0 0 2 2 2 2 2 2 2 2 2 2 0 0 0 0 2 2 1 2 2 2 2 2 2 2 0 0 2 2 2 2 1 2 2 2 2 2 2 2 2 2 1 2 2 2 2 2 0 0 2 2 2 2 2 2 2 2 2 2 2 2 2 2 1 1 2 2 2 2 2 2 2 2 2 2 2 2 2 2 2 2 2 2 1 2 2 2 0 0 2 2 2 2 1 2 2 2 2 2 1 1 2 2 2 2 2 2 2 2 1 2 1 2 2 2 2 2 2 2 2 2 2 2 2 2 2 2 2 2 2 2 2 2 2 2 1 2 2 2 0 0 2 2 2 2 2 2 2 2 2 2 2 2 2 2 2 2 0 0 2 2 2 2 2 2 0 0 1 1 2 2 2 2 2 2 2 2 2 2 2 2 2 2 2 2 1 2 2 2 1 2 2 2 2 2 2 2 2 2 2 2 2 2 1 1 2 2 2 2 2 2 2 2 1 1 2 2 2 2 1 1 1 2 2 2 2 2 2 2 1 2 1 1 2 2 2 2 2 2 2 2 2 2 2 2 1 2 0 0 2 2 2 2 2 2 2 2 2 2 2 2 2 2 2 2 1 2 2 2 2 2 2 2 2 2 2 2 1 2 2 2 2 2 2 2 2 2 1 2 0 0 2 2 2 2 1 2 2 2 2 2 2 2 2 2 2 2 2 2 1 2 2 2 2 2 2 2 2 2 2 2 2 2 2 2 2 2 2 2 2 2 1 2 1 2 2 2 1 1 2 2 2 2 2 2 2 2 2 2 2 2 1 2 2 2 0 0 2 2 2 2 2 2 2 2 2 2 2 2 2 2 2 2 1 2 2 2 2 2 0 0 2 2 2 2 2 2 2 2 2 2 2 2 2 2 2 2 2 2 2 2 2 2 0 0 2 2 2 2 2 2 2 2 0 0 2 2 2 2 2 2 2 2 1 2 2 2 2 2 2 2 1 2 2 2 2 2 2 2 1 2 2 2 1 2 2 2 2 2 1 2 1 1 1 2 1 1 2 2 2 2 2 2 2 2 2 2 0 0 0 0 2 2 2 2 1 2 2 2 2 2 2 2 1 2 0 0 2 2 2 2 2 2 1 2 2 2 1 2 2 2 2 2 0 0 0 0 1 2 2 2 2 2 1 2 2 2 0 0 1 2 2 2 1 2 2 2 2 2 2 2 2 2 2 2 1 1 2 2 2 2 2 2 0 0 2 2 1 2 1 2 1 2 2 2 1 2 2 2 2 2 2 2 2 2 0 0 2 2 1 2 2 2 1 1 2 2 2 2 2 2 2 2 2 2 2 2 2 2 2 2 1 2 2 2 2 2 2 2 2 2 2 2 1 2 2 2 2 2 2 2 2 2 2 2 2 2 2 2 2 2 2 2 2 2 2 2 2 2 2 2 2 2 2 2 2 2 1 1 2 2 2 2 2 2 2 2 2 2 2 2 1 2 1 2 2 2 2 2 2 2 2 2 2 2 2 2 2 2 2 2 2 2 2 2 2 2 2 2 2 2 2 2 2 2 2 2 2 2 2 2 1 1 2 2 1 1 2 2 2 2 2 2 2 2 2 2 2 2 2 2 0 0 0 0 2 2 2 2 2 2 0 0 2 2 2 2 2 2 2 2 2 2 2 2 0 0 1 2 2 2 2 2 2 2 2 2 2 2 1 2 2 2 2 2 1 2 2 2 0 0 2 2 2 2 2 2 2 2 2 2 1 2 2 2 2 2 1 2 1 2 2 2 2 2 2 2 2 2 1 2 1 2 2 2 2 2 2 2 1 2 2 2 2 2 2 2 2 2 2 2 2 2 1 2 2 2 2 2 2 2 2 2 0 0 2 2 2 2 2 2 0 0 2 2 1 2 1 2 2 2 2 2 2 2 2 2 1 2 2 2 2 2 2 2 1 2 2 2 2 2 1 2 2 2 2 2 0 0 2 2 2 2 1 1 0 0 2 2 2 2 2 2 2 2 2 2 2 2 2 2 1 1 2 2 2 2 1 2 0 0 2 2 2 2 0 0 2 2 2 2 2 2 1 2 2 2 2 2 2 2 1 2 1 1 2 2 2 2 2 2 2 2 2 2 2 2 2 2 2 2 2 2 2 2 2 2 1 2 2 2 2 2 2 2 2 2 2 2 1 2 2 2 2 2 1 2 1 2 0 0 2 2 2 2 2 2 2 2 2 2 2 2 2 2 0 0 0 0 2 2 2 2 2 2 1 1 2 2 2 2 2 2 2 2 2 2 2 2 1 1 2 2 1 2 2 2 2 2 0 0 2 2 2 2 1 1 2 2 2 2 2 2 0 0 2 2 1 2 2 2 2 2 2 2 2 2 2 2 2 2 2 2 1 1 2 2 2 2 2 2 1 2 2 2 1 2 2 2 1 2 2 2 2 2 2 2 0 0 2 2 2 2 2 2 2 2 2 2 2 2 1 2 2 2 2 2 2 2 0 0 2 2 0 0 2 2 2 2 1 2 2 2 0 0 2 2 1 1 2 2 2 2 0 0 1 1 2 2 2 2 2 2 1 2 2 2 2 2 2 2 0 0 2 2 2 2 1 2 1 2 0 0 2 2 2 2 1 1 2 2 2 2 2 2 2 2 2 2 0 0 0 0 2 2 2 2 2 2 2 2 2 2 2 2 2 2 2 2 2 2 2 2 2 2 2 2 0 0 2 2 2 2 2 2 2 2 2 2 1 1 0 0 2 2 2 2 2 2 2 2 2 2 2 2 2 2 0 0 0 0 2 2 2 2 2 2 2 2 2 2 2 2 2 2 1 1 2 2 1 2 2 2 2 2 2 2 2 2 2 2 2 2 2 2 2 2 2 2 2 2 1 1 2 2 2 2 1 2 2 2 2 2 2 2 1 1 2 2 2 2 1 1 1 2 1 2 2 2 2 2 2 2 1 2 0 0 1 2 2 2 2 2 1 2 2 2 2 2 2 2 2 2 2 2 2 2 2 2 2 2 1 1 2 2 2 2 1 1 2 2 2 2 2 2 2 2 2 2 1 1 1 2 1 2 0 0 2 2 2 2 1 2 2 2 2 2 0 0 2 2 2 2 2 2 1 2 2 2 2 2 2 2 2 2 2 2 2 2 2 2 1 1 2 2 2 2 2 2 1 2 1 1 2 2 1 2 2 2 2 2 2 2 2 2 2 2 1 1 1 1 2 2 2 2 1 1 2 2 0 0 2 2 2 2 2 2 2 2 2 2 2 2 1 2 2 2 2 2 0 0 2 2 2 2 2 2 2 2 2 2 1 2 2 2 2 2 2 2 0 0 2 2 2 2 2 2 0 0 2 2 2 2 2 2 2 2 1 2 2 2 0 0 2 2 2 2 2 2 2 2 2 2 1 2 2 2 2 2 2 2 2 2 2 2 2 2 2 2 2 2 1 2 2 2 2 2 2 2 2 2 2 2 2 2 2 2 2 2 2 2 2 2 1 2 2 2 2 2 2 2 2 2 2 2 2 2 0 0 2 2 2 2 2 2 2 2 2 2 2 2 2 2 2 2 1 2 2 2 2 2 0 0 2 2 2 2 2 2 2 2 2 2 2 2 2 2 2 2 2 2 0 0 2 2 2 2 2 2 2 2 2 2 2 2 2 2 2 2 2 2 1 2 2 2 0 0 2 2 2 2 2 2 2 2 2 2 2 2 2 2 2 2 2 2 2 2 2 2 2 2 2 2 2 2 2 2 2 2 0 0 2 2 2 2 1 2 2 2 2 2 0 0 2 2 2 2 1 2 2 2 1 1 2 2 2 2 2 2 0 0 1 2 2 2 2 2 2 2 2 2 2 2 1 2 1 2 0 0 2 2 2 2 2 2 1 2 2 2 2 2 2 2 2 2 2 2 1 1 1 1 2 2 0 0 2 2 1 1 2 2 2 2 2 2 1 2 0 0 1 2 2 2 2 2 0 0 0 0 0 0 2 2 2 2 1 1 0 0 1 2 2 2 2 2 1 2 2 2 2 2 1 1 1 2 2 2 2 2 2 2 2 2 2 2 2 2 1 2 1 1 2 2 2 2 2 2 1 2 2 2 2 2 2 2 2 2 0 0 1 1 2 2 2 2 2 2 2 2 2 2 2 2 1 1 1 1 0 0 2 2 2 2 2 2 1 2 1 2 2 2 0 0 2 2 2 2 1 2 2 2 2 2 2 2 2 2 2 2 2 2 0 0 1 2 2 2 2 2 2 2 2 2 2 2 1 1 2 2 1 2 1 2 1 1 0 0 2 2 2 2 2 2 1 2 2 2 2 2 1 1 2 2 2 2 1 2 2 2 2 2 2 2 2 2 2 2 2 2 0 0 2 2 0 0 1 1 2 2 1 2 1 2 2 2 2 2 2 2 1 1 2 2 1 1 2 2 1 1 2 2 2 2 2 2 2 2 2 2 2 2 2 2 2 2 2 2 2 2 2 2 0 0 2 2 2 2 2 2 2 2 2 2 2 2 1 2 2 2 2 2 1 1 2 2 2 2 1 2 2 2 2 2 1 2 2 2 0 0 0 0 2 2 1 2 2 2 1 1 2 2 2 2 2 2 2 2 2 2 1 2 2 2 1 2 2 2 0 0 2 2 2 2 2 2 1 2 2 2 2 2 2 2 2 2 2 2 2 2 1 1 2 2 2 2 0 0 2 2 2 2 2 2 2 2 2 2 1 2 1 2 2 2 2 2 0 0 2 2 1 2 1 2 2 2 2 2 2 2 2 2 2 2 2 2 2 2 2 2 1 1 2 2 2 2 2 2 0 0 2 2 1 2 2 2 2 2 1 2 2 2 2 2 2 2 0 0 2 2 1 2 1 2 1 2 2 2 2 2 1 2 2 2 2 2 2 2 1 1 2 2 1 2 2 2 2 2 2 2 2 2 2 2 2 2 2 2 2 2 2 2 2 2 1 2 1 2 0 0 2 2 2 2 2 2 2 2 2 2 2 2 0 0 2 2 1 1 2 2 2 2 1 2 2 2 2 2 2 2 2 2 2 2 2 2 1 2 2 2 2 2 2 2 0 0 2 2 2 2 2 2 2 2 0 0 2 2 0 0 1 2 1 1 0 0 2 2 1 2 2 2 2 2
1 Xil_ama_d_ben_13023 0 0 0 -9 2 2 2 2 2 2 1 2 1 2 1 2 2 2 1 2 2 2 2 2 2 2 1 2 2 2 2 2 1 2 1 2 1 2 1 2 2 2 0 0 2 2 2 2 2 2 2 2 1 1 2 2 1 1 1 1 1 2 2 2 0 0 2 2 1 2 0 0 0 0 2 2 2 2 2 2 2 2 2 2 2 2 2 2 2 2 1 2 1 2 2 2 0 0 1 2 2 2 0 0 1 2 2 2 0 0 2 2 2 2 2 2 1 2 2 2 2 2 2 2 2 2 2 2 2 2 2 2 2 2 1 1 2 2 2 2 2 2 2 2 0 0 1 2 1 2 2 2 0 0 1 2 2 2 1 2 1 2 1 2 2 2 2 2 2 2 1 2 1 2 2 2 2 2 2 2 2 2 1 2 1 2 2 2 2 2 2 2 2 2 2 2 2 2 2 2 2 2 2 2 2 2 0 0 2 2 2 2 2 2 2 2 1 2 2 2 1 2 2 2 1 2 2 2 1 2 2 2 2 2 2 2 2 2 2 2 0 0 1 2 2 2 1 2 1 2 2 2 2 2 2 2 2 2 2 2 2 2 0 0 2 2 0 0 1 2 1 2 2 2 0 0 1 2 2 2 1 2 2 2 1 2 2 2 0 0 2 2 2 2 2 2 2 2 2 2 2 2 2 2 2 2 2 2 2 2 2 2 2 2 2 2 2 2 2 2 2 2 1 2 2 2 2 2 2 2 2 2 0 0 2 2 2 2 2 2 2 2 2 2 2 2 1 2 2 2 1 2 1 2 2 2 2 2 2 2 2 2 2 2 2 2 2 2 2 2 2 2 2 2 1 2 2 2 2 2 2 2 2 2 2 2 2 2 2 2 2 2 2 2 0 0 2 2 2 2 0 0 2 2 2 2 2 2 2 2 2 2 2 2 1 2 1 2 2 2 0 0 2 2 2 2 2 2 1 2 1 2 1 2 2 2 1 2 2 2 1 2 2 2 2 2 1 1 2 2 2 2 2 2 2 2 0 0 2 2 2 2 1 1 2 2 2 2 2 2 2 2 1 2 2 2 2 2 2 2 2 2 2 2 2 2 2 2 2 2 2 2 2 2 2 2 2 2 2 2 2 2 1 2 0 0 2 2 2 2 0 0 2 2 2 2 2 2 2 2 0 0 1 2 2 2 2 2 0 0 2 2 2 2 2 2 1 2 2 2 2 2 1 2 0 0 2 2 2 2 2 2 2 2 2 2 0 0 2 2 2 2 2 2 2 2 2 2 2 2 2 2 1 2 1 2 2 2 0 0 1 2 2 2 2 2 2 2 2 2 2 2 2 2 2 2 2 2 2 2 1 2 2 2 2 2 2 2 2 2 2 2 2 2 0 0 2 2 2 2 0 0 1 2 1 1 2 2 2 2 2 2 1 2 2 2 2 2 1 2 2 2 2 2 2 2 0 0 1 2 2 2 2 2 2 2 2 2 2 2 0 0 2 2 1 2 0 0 2 2 1 2 1 2 2 2 2 2 2 2 2 2 1 2 2 2 2 2 2 2 2 2 0 0 1 1 2 2 2 2 0 0 2 2 1 2 2 2 0 0 2 2 1 2 1 2 1 2 2 2 1 2 2 2 0 0 2 2 2 2 1 1 2 2 1 2 2 2 2 2 1 2 2 2 2 2 2 2 1 2 1 2 2 2 1 2 0 0 2 2 1 2 1 2 2 2 1 2 2 2 2 2 2 2 1 2 1 2 1 2 2 2 2 2 2 2 2 2 2 2 2 2 1 2 2 2 2 2 2 2 1 2 2 2 2 2 2 2 0 0 1 2 2 2 2 2 2 2 0 0 2 2 2 2 2 2 2 2 2 2 2 2 2 2 2 2 2 2 2 2 1 2 2 2 1 2 1 2 2 2 2 2 2 2 2 2 1 2 1 2 1 2 0 0 2 2 0 0 1 2 0 0 2 2 2 2 0 0 2 2 2 2 2 2 2 2 2 2 2 2 0 0 0 0 2 2 2 2 2 2 0 0 1 2 2 2 1 2 2 2 2 2 0 0 2 2 0 0 2 2 1 2 1 2 1 2 2 2 2 2 0 0 2 2 2 2 1 2 2 2 2 2 2 2 2 2 1 1 1 2 1 2 2 2 2 2 2 2 1 2 2 2 2 2 2 2 2 2 0 0 2 2 2 2 2 2 2 2 1 2 1 2 1 2 2 2 1 2 2 2 1 2 1 2 2 2 1 2 2 2 2 2 2 2 2 2 2 2 2 2 2 2 2 2 2 2 2 2 2 2 2 2 2 2 2 2 2 2 2 2 2 2 2 2 2 2 2 2 2 2 2 2 1 1 2 2 2 2 0 0 0 0 2 2 2 2 2 2 1 2 2 2 2 2 1 2 2 2 2 2 1 2 2 2 2 2 2 2 0 0 2 2 2 2 1 2 2 2 1 2 2 2 1 2 0 0 2 2 2 2 2 2 2 2 1 2 0 0 1 2 1 2 2 2 2 2 1 2 1 2 0 0 1 1 1 2 2 2 2 2 2 2 1 2 1 2 2 2 2 2 1 1 2 2 2 2 2 2 1 2 1 2 2 2 2 2 2 2 2 2 2 2 2 2 2 2 1 2 2 2 2 2 0 0 2 2 2 2 2 2 2 2 2 2 2 2 2 2 2 2 1 1 1 2 2 2 2 2 2 2 2 2 2 2 2 2 2 2 1 2 2 2 1 2 1 2 1 2 1 2 2 2 2 2 2 2 2 2 1 2 1 2 2 2 1 2 2 2 2 2 2 2 0 0 2 2 2 2 1 2 1 1 2 2 1 1 1 1 2 2 1 2 2 2 2 2 2 2 1 2 1 2 2 2 2 2 1 2 2 2 2 2 2 2 2 2 2 2 2 2 2 2 2 2 2 2 2 2 2 2 2 2 0 0 2 2 2 2 1 2 2 2 0 0 2 2 2 2 2 2 2 2 2 2 2 2 2 2 1 2 2 2 1 2 2 2 2 2 0 0 2 2 2 2 1 2 2 2 2 2 1 1 1 2 0 0 2 2 2 2 2 2 2 2 2 2 2 2 2 2 2 2 2 2 1 2 0 0 2 2 2 2 2 2 2 2 2 2 1 2 1 2 2 2 2 2 2 2 2 2 0 0 2 2 2 2 2 2 2 2 2 2 2 2 2 2 2 2 2 2 1 2 2 2 2 2 0 0 2 2 2 2 0 0 2 2 2 2 2 2 2 2 2 2 2 2 2 2 2 2 1 2 2 2 2 2 2 2 2 2 2 2 1 2 2 2 2 2 1 1 2 2 2 2 2 2 1 2 1 1 2 2 1 2 0 0 0 0 2 2 2 2 2 2 2 2 2 2 1 2 2 2 1 2 2 2 2 2 2 2 1 2 2 2 0 0 2 2 2 2 2 2 2 2 1 2 2 2 1 1 2 2 2 2 2 2 2 2 0 0 2 2 2 2 2 2 1 1 0 0 2 2 1 2 1 1 2 2 2 2 2 2 2 2 2 2 2 2 2 2 2 2 2 2 2 2 2 2 0 0 2 2 1 2 2 2 2 2 1 1 2 2 1 1 2 2 1 2 2 2 2 2 1 2 1 2 1 2 2 2 1 1 2 2 2 2 1 2 2 2 1 1 2 2 2 2 2 2 1 1 1 2 2 2 2 2 1 2 0 0 2 2 2 2 2 2 2 2 1 1 2 2 2 2 2 2 2 2 1 2 1 1 1 2 2 2 1 2 2 2 1 2 1 2 0 0 1 2 2 2 1 2 2 2 2 2 2 2 2 2 2 2 2 2 0 0 2 2 2 2 1 2 2 2 2 2 2 2 2 2 2 2 2 2 1 1 1 1 1 1 2 2 2 2 2 2 2 2 2 2 2 2 2 2 2 2 2 2 2 2 2 2 2 2 2 2 0 0 2 2 1 2 0 0 2 2 2 2 2 2 1 1 2 2 2 2 1 1 2 2 0 0 0 0 0 0 2 2 2 2 1 2 2 2 2 2 0 0 2 2 1 2 0 0 1 1 2 2 2 2 1 1 1 2 2 2 0 0 2 2 1 2 2 2 2 2 0 0 1 1 1 2 0 0 2 2 1 1 2 2 2 2 2 2 0 0 2 2 2 2 2 2 2 2 0 0 0 0 2 2 1 2 2 2 2 2 2 2 0 0 2 2 0 0 0 0 2 2 2 2 2 2 2 2 2 2 0 0 1 1 2 2 2 2 2 2 1 2 2 2 1 2 2 2 2 2 0 0 1 2 1 2 2 2 2 2 2 2 2 2 2 2 2 2 2 2 1 1 2 2 2 2 2 2 1 2 1 2 2 2 1 1 2 2 2 2 2 2 2 2 2 2 1 2 2 2 2 2 1 2 0 0 1 2 2 2 2 2 2 2 1 2 2 2 2 2 2 2 2 2 1 2 2 2 2 2 1 2 1 1 2 2 2 2 2 2 2 2 1 1 2 2 1 2 2 2 1 2 2 2 0 0 1 1 2 2 2 2 0 0 2 2 2 2 2 2 2 2 2 2 2 2 2 2 2 2 2 2 1 2 2 2 2 2 2 2 2 2 2 2 2 2 0 0 2 2 2 2 1 2 2 2 2 2 1 2 0 0 2 2 2 2 2 2 1 2 2 2 2 2 2 2 2 2 2 2 2 2 2 2 2 2 2 2 2 2 0 0 2 2 2 2 2 2 2 2 2 2 2 2 2 2 2 2 1 2 2 2 2 2 2 2 2 2 2 2 2 2 2 2 1 2 2 2 0 0 2 2 2 2 2 2 2 2 2 2 2 2 1 2 2 2 2 2 2 2 2 2 2 2 1 2 2 2 2 2 2 2 1 2 2 2 2 2 1 2 2 2 2 2 2 2 2 2 2 2 1 1 2 2 1 1 1 2 0 0 1 1 0 0 1 1 0 0 0 0 2 2 0 0 2 2 2 2 2 2 2 2 2 2 2 2 0 0 2 2 1 2 2 2 2 2 2 2 2 2 2 2 2 2 2 2 2 2 2 2 2 2 2 2 1 1 2 2 2 2 2 2 1 2 2 2 2 2 2 2 2 2 2 2 0 0 2 2 2 2 2 2 2 2 1 2 0 0 0 0 2 2 2 2 2 2 2 2 2 2 2 2 1 1 1 2 2 2 2 2 2 2 2 2 2 2 2 2 2 2 2 2 0 0 2 2 2 2 2 2 2 2 2 2 2 2 2 2 2 2 2 2 2 2 2 2 1 2 1 2 2 2 1 2 2 2 0 0 1 2 0 0 2 2 2 2 2 2 2 2 2 2 2 2 2 2 2 2 0 0 2 2 2 2 2 2 2 2 2 2 2 2 2 2 0 0 2 2 0 0 2 2 2 2 2 2 2 2 2 2 2 2 2 2 2 2 2 2 2 2 2 2 2 2 2 2 2 2 2 2 2 2 2 2 2 2 2 2 2 2 2 2 2 2 2 2 1 2 2 2 2 2 2 2 2 2 1 2 2 2 1 2 2 2 0 0 2 2 1 1 2 2 2 2 2 2 2 2 1 1 2 2 1 2 1 2 1 1 1 2 2 2 2 2 2 2 2 2 2 2 2 2 0 0 2 2 2 2 1 2 1 2 2 2 2 2 2 2 2 2 0 0 2 2 2 2 2 2 0 0 2 2 2 2 2 2 2 2 2 2 0 0 2 2 0 0 1 2 2 2 2 2 2 2 0 0 0 0 0 0 2 2 2 2 2 2 1 1 2 2 2 2 2 2 1 2 2 2 2 2 1 2 2 2 2 2 1 2 2 2 2 2 2 2 2 2 2 2 2 2 2 2 2 2 2 2 2 2 2 2 2 2 0 0 2 2 2 2 0 0 2 2 2 2 2 2 2 2 1 2 2 2 2 2 2 2 2 2 2 2 2 2 2 2 2 2 2 2 1 2 2 2 2 2 2 2 2 2 2 2 2 2 0 0 2 2 2 2 1 2 2 2 1 2 1 2 2 2 2 2 1 2 0 0 1 2 2 2 2 2 2 2 0 0 2 2 2 2 1 2 1 1 1 2 2 2 1 1 2 2 2 2 2 2 2 2 2 2 2 2 0 0 1 1 2 2 2 2 2 2 2 2 2 2 2 2 2 2 0 0 2 2 2 2 2 2 2 2 2 2 2 2 0 0 2 2 2 2 2 2 2 2 2 2 1 2 2 2 2 2 2 2 2 2 1 2 2 2 2 2 2 2 2 2 2 2 0 0 2 2 2 2 2 2 2 2 2 2 0 0 1 1 2 2 2 2 2 2 2 2 0 0 2 2 2 2 2 2 0 0 2 2 2 2 2 2 2 2 0 0 2 2 0 0 2 2 1 2 2 2 2 2 2 2 2 2 2 2 2 2 0 0 2 2 2 2 2 2 1 2 1 2 2 2 2 2 1 2 2 2 2 2 2 2 2 2 2 2 1 2 2 2 2 2 1 2 2 2 0 0 2 2 1 2 2 2 2 2 1 2 2 2 2 2 1 2 1 2 0 0 2 2 0 0 1 2 2 2 1 1 2 2 2 2 0 0 2 2 2 2 2 2 2 2 0 0 2 2 2 2 0 0 2 2 2 2 2 2 1 2 2 2 2 2 2 2 2 2 2 2 2 2 2 2 2 2 2 2 2 2 2 2 2 2 2 2 1 2 1 2 2 2 2 2 2 2 0 0 2 2 2 2 2 2 2 2 2 2 0 0 0 0 2 2 2 2 2 2 1 2 2 2 1 2 2 2 2 2 2 2 1 2 2 2 1 1 2 2 2 2 0 0 2 2 1 2 2 2 2 2 2 2 2 2 1 2 2 2 2 2 1 1 2 2 2 2 2 2 2 2 1 2 2 2 2 2 2 2 2 2 1 2 2 2 2 2 0 0 2 2 2 2 1 2 1 1 2 2 2 2 2 2 2 2 2 2 2 2 2 2 2 2 2 2 2 2 2 2 2 2 2 2 2 2 2 2 2 2 2 2 0 0 2 2 2 2 2 2 2 2 2 2 1 2 2 2 1 2 2 2 2 2 1 1 0 0 1 2 2 2 2 2 2 2 1 2 2 2 2 2 0 0 1 2 0 0 2 2 1 2 1 2 0 0 2 2 1 2 2 2 0 0 2 2 2 2 2 2 2 2 2 2 2 2 2 2 2 2 2 2 2 2 0 0 0 0 1 1 1 1 2 2 2 2 2 2 0 0 2 2 2 2 2 2 0 0 2 2 1 2 2 2 2 2 2 2 2 2 2 2 1 2 2 2 2 2 2 2 0 0 2 2 2 2 0 0 2 2 1 2 2 2 2 2 2 2 0 0 2 2 0 0 1 2 2 2 2 2 2 2 2 2 2 2 2 2 2 2 2 2 2 2 2 2 1 2 1 2 1 2 2 2 2 2 1 2 1 1 2 2 2 2 2 2 2 2 2 2 2 2 2 2 2 2 1 2 0 0 2 2 0 0 2 2 2 2 2 2 2 2 2 2 2 2 2 2 2 2 2 2 2 2 0 0 2 2 2 2 2 2 2 2 0 0 2 2 1 2 2 2 2 2 0 0 0 0 2 2 1 1 0 0 0 0 2 2 2 2 0 0 0 0 2 2 2 2 2 2 0 0 2 2 1 2 2 2 2 2 2 2 2 2 2 2 1 2 2 2 2 2 1 1 2 2 2 2 2 2 2 2 1 2 2 2 2 2 2 2 2 2 2 2 2 2 1 1 2 2 1 1 1 2 2 2 2 2 2 2 2 2 0 0 2 2 2 2 2 2 2 2 1 2 2 2 2 2 2 2 2 2 2 2 2 2 0 0 0 0 2 2 2 2 0 0 2 2 2 2 2 2 2 2 1 1 1 2 2 2 2 2 1 2 2 2 2 2 2 2 1 1 1 2 2 2 2 2 0 0 2 2 2 2 2 2 2 2 2 2 2 2 1 2 2 2 2 2 2 2 1 2 2 2 1 2 1 2 1 2 2 2 2 2 1 2 2 2 2 2 2 2 2 2 2 2 2 2 1 2 2 2 2 2 2 2 2 2 1 1 2 2 2 2 2 2 2 2 1 2 2 2 0 0 1 2 2 2 2 2 2 2 2 2 2 2 2 2 2 2 2 2 2 2 0 0 0 0 2 2 2 2 1 2 2 2 0 0 2 2 2 2 2 2 2 2 2 2 1 2 2 2 0 0 2 2 1 2 2 2 2 2 0 0 2 2 1 2 2 2 2 2 1 2 2 2 0 0 1 1 2 2 2 2 2 2 2 2 2 2 0 0 2 2 1 2 0 0 2 2 2 2 2 2 2 2 2 2 2 2 2 2 2 2 2 2 2 2 2 2 1 2 2 2 0 0 2 2 2 2 2 2 2 2 0 0 2 2 2 2 2 2 2 2 1 2 2 2 1 2 2 2 2 2 2 2 2 2 2 2 2 2 2 2 2 2 2 2 2 2 2 2 1 2 2 2 2 2 2 2 2 2 1 1 2 2 2 2 2 2 2 2 2 2 0 0 1 2 2 2 2 2 2 2 2 2 2 2 2 2 2 2 1 2 0 0 1 1 2 2 0 0 2 2 2 2 0 0 0 0 2 2 2 2 0 0 1 2 2 2 2 2 2 2 0 0 2 2 1 2 0 0 2 2 2 2 2 2 2 2 0 0 0 0 2 2 2 2 1 2 2 2 2 2 2 2 1 2 2 2 1 2 2 2 2 2 0 0 2 2 2 2 2 2 0 0 2 2 2 2 1 2 2 2 0 0 2 2 2 2 2 2 2 2 2 2 2 2 2 2 2 2 2 2 0 0 2 2 2 2 2 2 2 2 0 0 2 2 2 2 1 1 1 2 1 2 0 0 2 2 0 0 2 2 0 0 2 2 2 2 2 2 2 2 2 2 2 2 2 2 2 2 2 2 0 0 2 2 2 2 1 1 2 2 2 2 2 2 2 2 1 2 2 2 2 2 1 1 2 2 2 2 2 2 2 2 2 2 2 2 2 2 2 2 2 2 1 2 1 2 0 0 2 2 2 2 2 2 1 2 1 1 1 2 2 2 1 1 2 2 2 2 2 2 2 2 1 2 2 2 2 2 2 2 2 2 0 0 2 2 2 2 2 2 2 2 0 0 2 2 0 0 0 0 2 2 2 2 2 2 2 2 2 2 2 2 1 1 1 2 1 1 2 2 1 2 2 2 2 2 1 2 1 1 2 2 0 0 2 2 2 2 2 2 0 0 2 2 2 2 2 2 0 0 1 1 2 2 2 2 2 2 2 2 2 2 1 2 0 0 2 2 1 2 2 2 2 2 1 2 2 2 2 2 0 0 2 2 1 2 1 2 2 2 2 2 0 0 2 2 2 2 1 2 2 2 1 2 0 0 2 2 2 2 2 2 1 1 2 2 2 2 2 2 1 1 2 2 2 2 2 2 2 2 2 2 2 2 1 2 2 2 2 2 1 2 1 2 1 2 2 2 2 2 2 2 2 2 2 2 2 2 0 0 1 2 2 2 2 2 2 2 2 2 2 2 2 2 1 2 2 2 2 2 2 2 2 2 2 2 2 2 1 1 0 0 2 2 2 2 1 1 1 2 2 2 1 2 2 2 1 2 2 2 2 2 1 2 1 2 2 2 2 2 2 2 2 2 1 2 1 2 1 2 2 2 1 2 2 2 2 2 2 2 2 2 2 2 1 2 2 2 2 2 2 2 0 0 0 0 2 2 2 2 2 2 2 2 2 2 2 2 1 2 2 2 2 2 2 2 1 2 1 2 2 2 2 2 2 2 1 2 0 0 2 2 2 2 0 0 2 2 2 2 0 0 2 2 1 2 2 2 1 2 2 2 2 2 2 2 0 0 1 2 1 1 1 2 2 2 1 2 2 2 2 2 2 2 2 2 2 2 2 2 2 2 2 2 2 2 2 2 0 0 2 2 0 0 2 2 1 2 2 2 2 2 2 2 1 2 2 2 0 0 2 2 0 0 2 2 1 2 2 2 2 2 2 2 1 2 2 2 1 2 1 2 2 2 0 0 2 2 2 2 2 2 2 2 2 2 2 2 1 2 1 2 2 2 2 2 2 2 2 2 2 2 2 2 0 0 1 2 2 2 1 2 1 2 1 2 2 2 2 2 2 2 2 2 2 2 1 2 0 0 2 2 2 2 2 2 2 2 2 2 1 2 2 2 2 2 0 0 2 2 2 2 2 2 1 2 2 2 0 0 0 0 2 2 2 2 2 2 0 0 2 2 0 0 2 2 2 2 2 2 2 2 2 2 1 1 2 2 2 2 2 2 2 2 2 2 2 2 2 2 2 2 2 2 2 2 2 2 2 2 2 2 1 2 0 0 2 2 1 2 2 2 2 2 0 0 1 2 2 2 2 2 2 2 2 2 2 2 2 2 2 2 1 2 2 2 2 2 2 2 1 2 2 2 1 2 2 2 0 0 2 2 0 0 2 2 1 2 2 2 2 2 1 2 2 2 2 2 2 2 2 2 2 2 2 2 2 2 0 0 0 0 2 2 1 2 2 2 2 2 2 2 2 2 1 2 2 2 2 2 1 2 1 2 2 2 2 2 2 2 2 2 2 2 2 2 2 2 1 2 2 2 2 2 2 2 2 2 2 2 2 2 2 2 1 2 2 2 1 2 2 2 2 2 2 2 2 2 2 2 2 2 0 0 2 2 1 2 2 2 2 2 2 2 0 0 0 0 2 2 2 2 2 2 2 2 2 2 2 2 1 2 1 1 2 2 2 2 2 2 2 2 2 2 2 2 1 1 1 2 2 2 2 2 1 2 0 0 1 1 2 2 1 2 2 2 1 2 2 2 2 2 2 2 2 2 0 0 2 2 1 2 2 2 2 2 2 2 2 2 1 2 0 0 2 2 2 2 2 2 1 2 1 2 1 2 2 2 2 2 2 2 1 2 1 1 2 2 2 2 1 1 1 1 1 2 1 1 0 0 1 2 0 0 2 2 2 2 0 0 2 2 2 2 0 0 2 2 2 2 2 2 2 2 2 2 2 2 2 2 2 2 1 1 2 2 1 2 1 2 1 2 2 2 1 1 2 2 2 2 1 1 1 1 1 2 1 2 2 2 2 2 2 2 2 2 1 2 1 2 1 2 0 0 2 2 2 2 2 2 2 2 2 2 2 2 2 2 2 2 2 2 0 0 1 1 2 2 1 2 2 2 2 2 2 2 2 2 2 2 2 2 2 2 1 2 2 2 2 2 2 2 1 1 2 2 2 2 1 2 0 0 2 2 1 2 1 1 2 2 2 2 2 2 1 2 1 2 2 2 0 0 2 2 2 2 2 2 2 2 1 2 1 2 1 2 2 2 2 2 2 2 1 2 1 1 2 2 1 2 1 2 1 2 2 2 2 2 2 2 2 2 1 2 2 2 2 2 2 2 2 2 2 2 2 2 1 2 2 2 2 2 2 2 2 2 0 0 2 2 1 2 0 0 2 2 2 2 1 2 1 2 2 2 2 2 2 2 2 2 2 2 2 2 1 2 1 2 2 2 2 2 2 2 2 2 2 2 2 2 2 2 2 2 1 1 1 1 2 2 1 1 2 2 2 2 1 2 2 2 2 2 0 0 2 2 0 0 2 2 2 2 2 2 0 0 2 2 2 2 2 2 2 2 2 2 2 2 2 2 2 2 0 0 2 2 2 2 2 2 2 2 1 2 2 2 1 2 1 2 2 2 2 2 2 2 2 2 2 2 0 0 2 2 0 0 1 2 2 2 2 2 2 2 2 2 2 2 2 2 2 2 2 2 2 2 2 2 2 2 2 2 0 0 2 2 2 2 2 2 1 2 2 2 2 2 2 2 2 2 2 2 2 2 2 2 2 2 0 0 1 1 2 2 2 2 2 2 1 1 2 2 0 0 2 2 2 2 2 2 2 2 0 0 2 2 2 2 2 2 2 2 2 2 2 2 2 2 2 2 2 2 2 2 2 2 2 2 2 2 2 2 1 2 2 2 2 2 2 2 1 2 1 2 1 2 2 2 2 2 0 0 0 0 2 2 2 2 2 2 2 2 2 2 1 2 2 2 2 2 2 2 2 2 2 2 2 2 2 2 2 2 2 2 2 2 1 2 2 2 2 2 2 2 2 2 2 2 1 2 2 2 0 0 2 2 2 2 2 2 2 2 2 2 0 0 2 2 2 2 2 2 1 1 0 0 2 2 2 2 2 2 2 2 2 2 2 2 2 2 2 2 2 2 0 0 1 2 0 0 1 2 2 2 1 2 1 2 2 2 1 2 1 2 2 2 2 2 2 2 2 2 1 1 1 2 2 2 2 2 1 2 1 2 2 2 2 2 1 2 2 2 2 2 2 2 2 2 2 2 1 2 1 2 2 2 2 2 2 2 2 2 0 0 0 0 2 2 2 2 2 2 1 1 0 0 1 2 2 2 1 2 2 2 2 2 1 1 0 0 2 2 0 0 2 2 1 2 2 2 2 2 2 2 2 2 2 2 2 2 2 2 0 0 2 2 1 1 1 1 2 2 2 2 2 2 2 2 2 2 2 2 2 2 2 2 2 2 2 2 2 2 1 2 2 2 1 2 1 2 2 2 2 2 2 2 2 2 2 2 2 2 2 2 2 2 2 2 2 2 2 2 2 2 2 2 2 2 2 2 2 2 2 2 2 2 2 2 2 2 2 2 2 2 2 2 2 2 2 2 2 2 2 2 2 2 2 2 2 2 2 2 2 2 2 2 0 0 2 2 2 2 2 2 2 2 2 2 2 2 1 2 2 2 0 0 0 0 2 2 2 2 2 2 2 2 2 2 1 1 2 2 2 2 2 2 2 2 1 2 1 2 0 0 1 2 2 2 2 2 2 2 2 2 1 2 2 2 1 2 1 2 2 2 1 2 2 2 2 2 2 2 0 0 1 1 2 2 2 2 2 2 2 2 1 2 2 2 2 2 2 2 2 2 0 0 2 2 2 2 2 2 2 2 2 2 2 2 2 2 2 2 2 2 2 2 2 2 2 2 1 1 2 2 2 2 2 2 2 2 2 2 2 2 2 2 0 0 2 2 2 2 1 2 1 2 1 2 1 1 2 2 2 2 1 2 2 2 2 2 2 2 2 2 2 2 0 0 0 0 0 0 2 2 2 2 1 2 2 2 2 2 0 0 2 2 1 2 2 2 2 2 1 2 2 2 2 2 0 0 2 2 2 2 2 2 2 2 2 2 2 2 2 2 2 2 2 2 2 2 2 2 2 2 2 2 2 2 2 2 2 2 2 2 2 2 2 2 2 2 2 2 1 2 0 0 2 2 2 2 2 2 2 2 2 2 2 2 2 2 1 2 2 2 0 0 2 2 0 0 0 0 2 2 1 2 2 2 2 2 0 0 2 2 1 1 2 2 2 2 2 2 2 2 1 1 1 1 2 2 2 2 2 2 0 0 0 0 0 0 2 2 1 2 2 2 2 2 2 2 2 2 2 2 0 0 1 2 2 2 1 1 2 2 2 2 2 2 0 0 1 1 0 0 2 2 2 2 1 2 0 0 2 2 2 2 2 2 2 2 1 1 2 2 0 0 2 2 2 2 1 2 2 2 1 2 2 2 0 0 0 0 0 0 2 2 2 2 0 0 2 2 1 2 2 2 2 2 2 2 1 2 2 2 2 2 1 2 2 2 1 1 2 2 2 2 2 2 2 2 2 2 2 2 2 2 2 2 2 2 2 2 2 2 2 2 2 2 2 2 2 2 2 2 1 2 2 2 2 2 2 2 2 2 1 2 2 2 2 2 2 2 1 1 2 2 1 2 2 2 1 2 2 2 2 2 2 2 2 2 2 2 2 2 2 2 2 2 2 2 2 2 2 2 1 2 2 2 1 2 2 2 1 2 2 2 2 2 1 2 2 2 2 2 1 2 2 2 2 2 2 2 0 0 2 2 1 2 2 2 0 0 2 2 1 2 0 0 1 2 0 0 2 2 2 2 2 2 2 2 0 0 0 0 1 2 2 2 2 2 2 2 2 2 2 2 2 2 0 0 2 2 2 2 2 2 2 2 2 2 2 2 1 1 1 1 1 2 2 2 2 2 2 2 2 2 2 2 1 2 1 2 2 2 0 0 2 2 2 2 2 2 1 2 1 1 2 2 2 2 2 2 2 2 2 2 2 2 2 2 1 2 2 2 2 2 2 2 1 1 2 2 0 0 2 2 2 2 0 0 1 2 0 0 2 2 2 2 2 2 2 2 2 2 2 2 1 2 1 2 2 2 1 2 1 2 2 2 2 2 2 2 2 2 2 2 2 2 0 0 2 2 2 2 2 2 2 2 2 2 2 2 1 2 2 2 1 2 2 2 1 2 2 2 2 2 1 2 1 1 2 2 2 2 0 0 2 2 2 2 2 2 2 2 1 2 2 2 1 2 2 2 1 1 2 2 2 2 2 2 1 1 2 2 2 2 0 0 0 0 2 2 0 0 2 2 2 2 2 2 2 2 2 2 2 2 0 0 2 2 2 2 2 2 2 2 1 2 2 2 1 2 1 2 2 2 2 2 2 2 1 2 1 2 2 2 2 2 2 2 1 2 2 2 2 2 1 2 2 2 2 2 2 2 2 2 2 2 2 2 0 0 2 2 2 2 2 2 2 2 0 0 0 0 0 0 1 2 1 2 0 0 2 2 2 2 2 2 2 2 2 2 0 0 2 2 1 2 0 0 1 2 2 2 2 2 2 2 2 2 1 2 1 2 2 2 2 2 1 2 2 2 2 2 1 1 2 2 2 2 2 2 2 2 1 2 2 2 2 2 2 2 1 2 1 2 1 2 2 2 2 2 2 2 2 2 2 2 2 2 2 2 1 2 2 2 2 2 2 2 2 2 1 2 2 2 1 1 1 2 2 2 2 2 2 2 2 2 2 2 2 2 1 1 0 0 1 2 2 2 2 2 2 2 2 2 2 2 2 2 2 2 0 0 1 2 2 2 2 2 2 2 0 0 2 2 2 2 2 2 2 2 2 2 1 1 2 2 2 2 2 2 2 2 2 2 2 2 2 2 2 2 2 2 2 2 1 2 1 2 2 2 2 2 0 0 2 2 2 2 0 0 1 2 0 0 2 2 1 2 1 2 1 2 1 2 2 2 1 2 1 2 2 2 2 2 1 1 2 2 1 2 2 2 2 2 2 2 2 2 2 2 1 2 2 2 2 2 2 2 2 2 0 0 2 2 2 2 2 2 1 2 0 0 2 2 1 2 2 2 2 2 2 2 2 2 1 2 2 2 2 2 2 2 1 1 0 0 2 2 2 2 1 2 0 0 2 2 1 2 2 2 2 2 1 2 0 0 2 2 0 0 1 2 0 0 2 2 2 2 2 2 2 2 1 2 2 2 1 1 2 2 2 2 2 2 2 2 1 2 2 2 2 2 2 2 1 2 2 2 2 2 2 2 0 0 1 2 1 2 2 2 2 2 1 1 1 1 2 2 2 2 0 0 2 2 2 2 2 2 2 2 2 2 2 2 2 2 0 0 1 2 2 2 2 2 2 2 2 2 2 2 1 2 2 2 2 2 0 0 2 2 2 2 0 0 1 2 2 2 2 2 2 2 2 2 2 2 2 2 2 2 2 2 0 0 2 2 2 2 2 2 2 2 0 0 2 2 1 1 2 2 2 2 2 2 2 2 1 2 2 2 0 0 2 2 2 2 2 2 2 2 2 2 2 2 2 2 2 2 2 2 2 2 2 2 2 2 2 2 2 2 1 2 1 1 2 2 2 2 2 2 2 2 2 2 2 2 2 2 0 0 2 2 2 2 2 2 2 2 1 2 0 0 2 2 2 2 2 2 1 2 0 0 2 2 2 2 2 2 2 2 0 0 2 2 2 2 2 2 1 2 2 2 2 2 2 2 2 2 2 2 1 2 2 2 1 2 2 2 1 2 2 2 2 2 1 2 2 2 2 2 2 2 2 2 1 2 2 2 2 2 2 2 1 2 0 0 2 2 2 2 2 2 1 2 2 2 2 2 2 2 2 2 2 2 2 2 2 2 2 2 2 2 0 0 2 2 2 2 1 2 1 2 1 2 2 2 2 2 2 2 2 2 2 2 2 2 0 0 1 2 2 2 2 2 2 2 1 2 2 2 1 2 1 2 1 2 2 2 1 2 0 0 1 1 2 2 1 2 2 2 2 2 0 0 2 2 2 2 1 1 2 2 2 2 2 2 2 2 2 2 2 2 2 2 2 2 2 2 2 2 2 2 2 2 2 2 2 2 2 2 2 2 2 2 1 2 2 2 1 2 2 2 2 2 2 2 2 2 2 2 0 0 1 2 2 2 2 2 2 2 0 0 0 0 1 1 2 2 0 0 2 2 2 2 0 0 1 1 1 2 2 2 2 2 1 2 2 2 2 2 2 2 0 0 2 2 2 2 0 0 1 2 2 2 2 2 2 2 1 2 2 2 0 0 2 2 2 2 2 2 2 2 0 0 2 2 2 2 2 2 2 2 2 2 2 2 2 2 2 2 2 2 2 2 2 2 1 2 0 0 2 2 1 1 2 2 2 2 2 2 2 2 2 2 2 2 2 2 2 2 2 2 2 2 1 1 2 2 1 2 2 2 2 2 2 2 2 2 2 2 2 2 2 2 2 2 2 2 2 2 1 2 0 0 1 2 2 2 1 2 2 2 1 2 0 0 2 2 2 2 1 2 2 2 1 2 2 2 2 2 2 2 2 2 2 2 0 0 2 2 1 1 1 2 2 2 2 2 2 2 1 2 2 2 0 0 1 2 2 2 2 2 2 2 2 2 2 2 2 2 2 2 2 2 2 2 1 2 1 2 2 2 2 2 2 2 2 2 2 2 2 2 2 2 2 2 2 2 0 0 2 2 2 2 2 2 2 2 0 0 2 2 2 2 2 2 2 2 1 2 2 2 1 2 1 2 2 2 2 2 1 2 2 2 1 2 2 2 2 2 2 2 2 2 2 2 2 2 2 2 2 2 2 2 0 0 2 2 1 2 2 2 1 2 2 2 2 2 2 2 2 2 2 2 2 2 1 2 2 2 1 2 2 2 1 1 2 2 2 2 2 2 0 0 0 0 2 2 2 2 2 2 2 2 2 2 2 2 2 2 2 2 2 2 2 2 0 0 2 2 2 2 2 2 2 2 2 2 2 2 2 2 2 2 2 2 2 2 2 2 2 2 2 2 0 0 2 2 2 2 2 2 2 2 2 2 0 0 2 2 0 0 2 2 2 2 2 2 2 2 2 2 2 2 1 2 2 2 2 2 0 0 1 2 2 2 2 2 2 2 2 2 2 2 2 2 2 2 2 2 2 2 1 2 1 2 0 0 0 0 2 2 1 2 2 2 1 1 2 2 2 2 1 2 2 2 2 2 1 2 2 2 2 2 1 2 2 2 1 2 1 2 2 2 1 2 2 2 1 2 2 2 1 2 2 2 1 1 1 2 0 0 2 2 2 2 1 1 2 2 2 2 2 2 2 2 2 2 2 2 2 2 0 0 2 2 2 2 2 2 1 2 1 2 1 2 0 0 2 2 1 1 2 2 2 2 1 2 1 2 2 2 1 1 2 2 2 2 2 2 2 2 0 0 2 2 1 1 1 1 1 2 2 2 2 2 2 2 1 2 2 2 2 2 1 2 2 2 1 2 1 2 1 2 0 0 2 2 2 2 2 2 0 0 1 1 0 0 1 2 2 2 2 2 2 2 0 0 2 2 2 2 1 2 2 2 2 2 2 2 1 1 1 1 2 2 2 2 2 2 2 2 1 1 1 1 0 0 2 2 2 2 2 2 2 2 2 2 1 2 2 2 2 2 2 2 2 2 1 1 0 0 2 2 2 2 0 0 1 2 2 2 2 2 2 2 1 2 2 2 2 2 2 2 2 2 1 2 2 2 2 2 2 2 0 0 2 2 2 2 2 2 2 2 2 2 2 2 2 2 2 2 1 1 2 2 2 2 2 2 2 2 1 2 2 2 2 2 2 2 0 0 2 2 2 2 2 2 2 2 2 2 2 2 0 0 2 2 0 0 2 2 2 2 2 2 2 2 1 2 1 2 2 2 2 2 2 2 2 2 1 2 2 2 2 2 1 2 1 2 1 2 1 2 2 2 2 2 2 2 2 2 2 2 2 2 2 2 2 2 2 2 2 2 2 2 1 2 2 2 2 2 1 2 0 0 2 2 1 2 2 2 1 2 2 2 2 2 2 2 1 2 1 2 1 2 0 0 1 2 2 2 2 2 1 2 1 2 2 2 2 2 2 2 2 2 2 2 0 0 2 2 2 2 1 2 1 1 2 2 2 2 2 2 2 2 2 2 1 2 2 2 1 2 2 2 2 2 2 2 2 2 0 0 2 2 2 2 2 2 2 2 2 2 2 2 0 0 1 2 2 2 2 2 2 2 1 2 1 2 1 2 1 2 0 0 2 2 2 2 2 2 2 2 1 2 2 2 1 2 2 2 2 2 2 2 2 2 2 2 2 2 2 2 2 2 0 0 2 2 2 2 0 0 2 2 2 2 2 2 2 2 2 2 1 2 0 0 1 2 1 2 2 2 2 2 2 2 2 2 2 2 2 2 2 2 0 0 1 1 2 2 1 2 0 0 2 2 2 2 2 2 2 2 1 2 1 2 2 2 2 2 2 2 2 2 2 2 2 2 2 2 2 2 2 2 1 2 2 2 1 1 2 2 2 2 2 2 2 2 0 0 0 0 2 2 2 2 2 2 2 2 1 1 2 2 0 0 2 2 2 2 0 0 2 2 2 2 2 2 0 0 2 2 2 2 2 2 2 2 1 2 0 0 2 2 2 2 2 2 0 0 2 2 0 0 2 2 2 2 2 2 2 2 2 2 2 2 2 2 2 2 2 2 2 2 2 2 2 2 2 2 2 2 2 2 2 2 2 2 2 2 2 2 1 2 2 2 2 2 2 2 0 0 2 2 2 2 2 2 0 0 2 2 2 2 1 2 2 2 2 2 2 2 2 2 2 2 2 2 2 2 1 2 1 2 2 2 2 2 1 2 0 0 1 2 2 2 2 2 1 2 2 2 2 2 2 2 2 2 2 2 2 2 0 0 2 2 1 2 2 2 2 2 1 2 2 2 0 0 1 2 2 2 1 2 2 2 1 2 2 2 2 2 2 2 2 2 2 2 2 2 2 2 0 0 2 2 2 2 2 2 2 2 2 2 1 2 2 2 2 2 2 2 2 2 1 2 2 2 2 2 2 2 2 2 2 2 2 2 2 2 0 0 0 0 1 2 0 0 2 2 1 2 2 2 2 2 2 2 2 2 2 2 1 2 1 2 2 2 2 2 2 2 2 2 2 2 2 2 2 2 2 2 2 2 2 2 2 2 0 0 2 2 2 2 0 0 1 2 1 2 2 2 2 2 2 2 2 2 2 2 2 2 0 0 2 2 2 2 2 2 1 2 2 2 2 2 2 2 1 2 2 2 2 2 2 2 2 2 2 2 2 2 2 2 2 2 2 2 1 1 2 2 2 2 1 2 0 0 2 2 2 2 2 2 2 2 2 2 2 2 2 2 2 2 1 1 2 2 2 2 2 2 2 2 2 2 2 2 2 2 1 2 1 2 2 2 0 0 1 2 2 2 2 2 1 2 1 2 2 2 2 2 1 2 2 2 2 2 2 2 2 2 0 0 2 2 2 2 1 1 2 2 2 2 2 2 1 2 2 2 1 2 1 2 2 2 2 2 2 2 2 2 1 2 2 2 2 2 1 2 2 2 2 2 2 2 2 2 2 2 0 0 2 2 2 2 1 2 2 2 2 2 2 2 2 2 2 2 0 0 2 2 1 2 1 2 1 2 2 2 1 2 0 0 2 2 1 2 0 0 2 2 2 2 0 0 2 2 2 2 2 2 2 2 2 2 2 2 2 2 2 2 2 2 2 2 2 2 2 2 2 2 2 2 2 2 1 2 1 2 2 2 2 2 1 1 2 2 2 2 2 2 2 2 2 2 1 2 1 1 2 2 2 2 2 2 2 2 2 2 2 2 1 2 1 2 2 2 2 2 2 2 2 2 2 2 1 1 2 2 2 2 2 2 2 2 2 2 2 2 2 2 2 2 1 1 2 2 2 2 2 2 2 2 2 2 2 2 1 1 2 2 1 2 2 2 2 2 2 2 2 2 2 2 2 2 2 2 2 2 1 2 1 2 2 2 2 2 2 2 1 2 1 2 0 0 2 2 0 0 2 2 2 2 2 2 2 2 2 2 0 0 2 2 2 2 2 2 2 2 2 2 0 0 2 2 1 2 2 2 2 2 1 2 2 2 1 1 2 2 2 2 1 2 1 2 2 2 0 0 2 2 2 2 2 2 1 1 2 2 1 2 2 2 2 2 2 2 1 1 2 2 1 2 2 2 2 2 2 2 1 2 2 2 1 2 1 2 2 2 2 2 2 2 2 2 2 2 2 2 2 2 2 2 2 2 2 2 2 2 1 2 2 2 2 2 2 2 0 0 2 2 1 2 2 2 1 2 2 2 2 2 1 2 2 2 0 0 2 2 1 2 2 2 2 2 1 1 1 2 2 2 1 2 2 2 2 2 2 2 0 0 2 2 1 2 2 2 1 2 2 2 2 2 2 2 2 2 2 2 2 2 2 2 0 0 2 2 1 1 2 2 0 0 1 2 2 2 0 0 2 2 2 2 1 2 1 2 2 2 2 2 2 2 0 0 1 2 2 2 2 2 2 2 2 2 1 2 2 2 2 2 2 2 2 2 2 2 2 2 2 2 2 2 2 2 1 2 2 2 0 0 2 2 2 2 2 2 2 2 2 2 1 2 2 2 2 2 2 2 2 2 2 2 2 2 2 2 2 2 1 2 2 2 2 2 1 1 2 2 0 0 2 2 2 2 2 2 2 2 0 0 0 0 1 2 0 0 2 2 2 2 1 2 1 2 2 2 2 2 2 2 2 2 2 2 2 2 2 2 2 2 2 2 2 2 2 2 2 2 2 2 2 2 2 2 1 2 2 2 2 2 1 1 1 1 2 2 0 0 2 2 2 2 1 2 2 2 0 0 2 2 2 2 2 2 1 1 2 2 2 2 2 2 1 2 1 2 2 2 1 2 2 2 2 2 1 2 2 2 2 2 2 2 1 2 2 2 2 2 2 2 1 1 2 2 2 2 2 2 2 2 2 2 2 2 2 2 2 2 2 2 2 2 2 2 2 2 0 0 2 2 2 2 2 2 2 2 2 2 1 2 2 2 1 2 2 2 2 2 2 2 2 2 1 2 2 2 1 1 2 2 2 2 0 0 2 2 2 2 2 2 2 2 2 2 2 2 2 2 2 2 2 2 2 2 1 2 2 2 2 2 2 2 2 2 2 2 1 2 2 2 2 2 2 2 2 2 2 2 2 2 1 2 2 2 2 2 2 2 2 2 2 2 2 2 0 0 1 1 0 0 2 2 2 2 1 2 0 0 1 2 2 2 1 1 2 2 2 2 2 2 2 2 2 2 2 2 2 2 2 2 2 2 1 2 1 2 1 2 2 2 1 1 2 2 0 0 2 2 2 2 2 2 2 2 2 2 2 2 0 0 2 2 2 2 2 2 2 2 1 2 1 2 0 0 2 2 1 2 2 2 2 2 2 2 2 2 0 0 2 2 1 2 2 2 1 2 2 2 2 2 2 2 1 2 1 2 2 2 2 2 2 2 2 2 2 2 2 2 2 2 2 2 2 2 1 2 2 2 2 2 0 0 0 0 2 2 1 2 2 2 2 2 2 2 2 2 2 2 0 0 1 2 2 2 2 2 0 0 2 2 2 2 0 0 2 2 1 2 1 2 0 0 2 2 1 2 2 2 2 2 2 2 2 2 2 2 2 2 2 2 2 2 2 2 2 2 2 2 2 2 2 2 2 2 0 0 2 2 1 2 2 2 2 2 2 2 1 2 2 2 2 2 2 2 2 2 2 2 2 2 2 2 0 0 1 2 0 0 2 2 2 2 2 2 2 2 1 1 2 2 2 2 2 2 2 2 2 2 1 1 1 2 1 2 2 2 2 2 1 2 2 2 2 2 2 2 2 2 2 2 1 2 2 2 1 2 1 1 2 2 2 2 0 0 2 2 0 0 2 2 2 2 2 2 2 2 2 2 1 2 2 2 2 2 2 2 2 2 2 2 2 2 2 2 2 2 0 0 2 2 0 0 2 2 2 2 2 2 2 2 2 2 2 2 1 2 2 2 1 2 1 2 2 2 1 2 0 0 2 2 2 2 2 2 2 2 2 2 2 2 2 2 1 2 2 2 2 2 2 2 0 0 0 0 2 2 2 2 2 2 2 2 2 2 0 0 0 0 2 2 2 2 2 2 2 2 0 0 2 2 2 2 2 2 2 2 2 2 2 2 2 2 2 2 2 2 2 2 2 2 2 2 2 2 2 2 2 2 2 2 2 2 2 2 0 0 2 2 2 2 2 2 2 2 2 2 0 0 0 0 2 2 2 2 2 2 1 2 2 2 2 2 1 2 0 0 1 1 2 2 1 1 1 2 1 2 2 2 0 0 1 2 0 0 0 0 2 2 0 0 1 2 2 2 2 2 2 2 2 2 2 2 2 2 2 2 2 2 1 1 2 2 2 2 0 0 2 2 2 2 2 2 2 2 2 2 2 2 2 2 2 2 2 2 2 2 2 2 1 2 2 2 2 2 2 2 2 2 2 2 2 2 2 2 2 2 2 2 1 2 2 2 1 1 2 2 1 2 2 2 1 2 2 2 2 2 2 2 0 0 2 2 2 2 2 2 2 2 1 2 1 2 2 2 2 2 2 2 1 1 2 2 2 2 2 2 2 2 0 0 2 2 1 2 2 2 2 2 1 2 2 2 2 2 2 2 2 2 0 0 2 2 2 2 1 2 2 2 2 2 2 2 0 0 2 2 2 2 2 2 2 2 2 2 1 2 2 2 2 2 2 2 2 2 0 0 1 2 2 2 2 2 2 2 2 2 2 2 2 2 2 2 2 2 2 2 1 1 2 2 2 2 2 2 1 2 2 2 2 2 2 2 2 2 2 2 2 2 0 0 1 2 2 2 1 2 2 2 2 2 2 2 2 2 2 2 2 2 2 2 2 2 2 2 2 2 2 2 2 2 0 0 2 2 0 0 1 2 2 2 2 2 2 2 2 2 2 2 2 2 0 0 2 2 1 1 2 2 0 0 0 0 2 2 2 2 2 2 2 2 1 2 1 2 2 2 2 2 2 2 1 2 2 2 2 2 0 0 2 2 2 2 2 2 2 2 2 2 2 2 2 2 2 2 2 2 2 2 2 2 2 2 2 2 1 2 2 2 2 2 1 2 1 2 1 2 1 2 1 2 2 2 2 2 2 2 2 2 2 2 1 2 2 2 2 2 2 2 2 2 0 0 1 1 2 2 2 2 2 2 2 2 2 2 2 2 2 2 2 2 2 2 1 2 1 2 2 2 2 2 2 2 2 2 2 2 2 2 2 2 2 2 2 2 0 0 2 2 2 2 2 2 1 1 2 2 2 2 2 2 2 2 1 2 2 2 2 2 2 2 2 2 2 2 2 2 2 2 1 2 0 0 2 2 2 2 2 2 1 2 0 0 1 2 2 2 2 2 2 2 2 2 0 0 1 2 2 2 2 2 2 2 2 2 2 2 1 2 2 2 2 2 2 2 0 0 2 2 2 2 1 2 2 2 0 0 2 2 2 2 2 2 0 0 2 2 2 2 2 2 2 2 2 2 0 0 2 2 2 2 1 2 2 2 1 2 1 2 2 2 2 2 2 2 2 2 2 2 2 2 2 2 2 2 2 2 1 1 2 2 2 2 1 2 0 0 2 2 2 2 0 0 1 1 2 2 2 2 2 2 2 2 2 2 2 2 2 2 2 2 2 2 2 2 2 2 2 2 1 2 0 0 1 2 2 2 2 2 2 2 2 2 2 2 2 2 1 2 2 2 2 2 2 2 0 0 1 2 1 1 1 1 2 2 2 2 0 0 0 0 2 2 2 2 1 2 1 2 1 2 2 2 2 2 1 2 1 2 2 2 0 0 1 2 0 0 2 2 2 2 2 2 2 2 2 2 1 2 2 2 2 2 2 2 1 1 2 2 2 2 2 2 1 2 1 2 1 1 2 2 2 2 0 0 2 2 2 2 2 2 2 2 2 2 2 2 2 2 1 2 1 2 0 0 1 1 2 2 2 2 2 2 1 2 2 2 2 2 2 2 2 2 2 2 2 2 2 2 1 1 2 2 2 2 2 2 1 2 1 2 2 2 0 0 2 2 2 2 2 2 0 0 1 1 2 2 2 2 2 2 2 2 2 2 1 2 0 0 2 2 2 2 2 2 2 2 2 2 2 2 2 2 2 2 1 2 2 2 1 2 0 0 2 2 2 2 1 2 0 0 0 0 2 2 1 2 2 2 2 2 2 2 1 2 2 2 2 2 2 2 2 2 2 2 1 2 2 2 2 2 1 2 2 2 2 2 2 2 2 2 2 2 2 2 2 2 2 2 2 2 2 2 2 2 2 2 2 2 2 2 2 2 0 0 1 1 2 2 1 1 1 2 0 0 2 2 2 2 1 2 2 2 1 2 2 2 2 2 2 2 0 0 1 2 2 2 2 2 2 2 2 2 2 2 1 2 0 0 1 2 2 2 2 2 2 2 2 2 2 2 1 2 2 2 1 2 2 2 2 2 2 2 2 2 0 0 2 2 2 2 2 2 1 2 2 2 1 2 2 2 1 2 1 2 2 2 2 2 2 2 2 2 2 2 2 2 1 2 2 2 2 2 2 2 2 2 2 2 0 0 2 2 0 0 2 2 2 2 0 0 1 2 2 2 2 2 0 0 2 2 2 2 2 2 2 2 2 2 2 2 2 2 2 2 2 2 2 2 2 2 2 2 2 2 0 0 2 2 2 2 2 2 1 2 2 2 2 2 2 2 1 2 2 2 2 2 1 2 0 0 2 2 1 1 1 2 2 2 2 2 2 2 1 2 2 2 2 2 2 2 2 2 2 2 2 2 1 2 2 2 0 0 2 2 2 2 2 2 2 2 2 2 2 2 2 2 1 2 1 1 2 2 1 2 2 2 2 2 0 0 1 2 2 2 1 2 2 2 1 1 2 2 2 2 2 2 2 2 2 2 2 2 2 2 2 2 2 2 2 2 2 2 1 1 1 1 2 2 2 2 0 0 1 1 0 0 1 2 1 1 1 1 2 2 2 2 0 0 2 2 2 2 2 2 2 2 0 0 0 0 0 0 2 2 2 2 2 2 2 2 2 2 2 2 1 2 0 0 2 2 2 2 2 2 2 2 2 2 2 2 2 2 2 2 0 0 2 2 1 2 0 0 2 2 2 2 2 2 2 2 0 0 2 2 2 2 2 2 2 2 1 2 1 2 0 0 2 2 2 2 1 2 1 2 2 2 0 0 2 2 2 2 1 2 2 2 2 2 2 2 2 2 0 0 1 2 0 0 1 2 2 2 1 2 2 2 0 0 2 2 2 2 2 2 0 0 2 2 2 2 2 2 2 2 2 2 2 2 2 2 2 2 2 2 2 2 2 2 2 2 2 2 0 0 2 2 2 2 2 2 2 2 2 2 2 2 0 0 2 2 2 2 2 2 2 2 2 2 2 2 2 2 1 2 2 2 0 0 2 2 2 2 0 0 2 2 1 2 0 0 1 2 2 2 2 2 2 2 2 2 2 2 0 0 1 2 1 2 2 2 0 0 2 2 2 2 2 2 0 0 2 2 1 2 2 2 2 2 1 2 2 2 1 2 2 2 1 2 2 2 2 2 0 0 2 2 0 0 2 2 2 2 2 2 1 2 1 1 1 2 1 2 1 2 2 2 0 0 2 2 0 0 2 2 2 2 2 2 2 2 2 2 2 2 2 2 2 2 2 2 2 2 2 2 2 2 2 2 2 2 2 2 2 2 2 2 2 2 2 2 2 2 2 2 2 2 1 2 2 2 2 2 1 2 2 2 2 2 2 2 1 2 2 2 2 2 2 2 1 2 1 2 2 2 1 2 2 2 1 2 1 2 1 2 1 2 2 2 0 0 0 0 2 2 1 2 2 2 2 2 1 2 2 2 0 0 2 2 2 2 2 2 2 2 2 2 2 2 0 0 2 2 0 0 0 0 2 2 1 2 0 0 2 2 1 2 1 2 2 2 2 2 1 2 1 2 2 2 1 2 1 1 0 0 1 2 2 2 2 2 2 2 0 0 2 2 1 2 2 2 0 0 2 2 2 2 1 2 2 2 0 0 2 2 2 2 2 2 2 2 1 2 2 2 2 2 2 2 2 2 2 2 2 2 2 2 2 2 1 2 2 2 2 2 1 2 2 2 2 2 2 2 1 2 2 2 2 2 0 0 1 1 0 0 2 2 2 2 0 0 1 2 2 2 2 2 2 2 2 2 2 2 2 2 2 2 2 2 2 2 1 2 0 0 2 2 2 2 2 2 2 2 2 2 2 2 2 2 0 0 2 2 0 0 2 2 2 2 2 2 2 2 2 2 2 2 1 2 2 2 2 2 1 2 2 2 1 2 2 2 0 0 0 0 2 2 1 2 1 1 0 0 2 2 2 2 2 2 2 2 2 2 2 2 0 0 2 2 1 2 2 2 2 2 2 2 2 2 2 2 2 2 2 2 2 2 2 2 1 2 0 0 2 2 1 2 2 2 2 2 2 2 1 2 1 2 2 2 2 2 2 2 1 2 2 2 2 2 2 2 1 1 2 2 1 2 2 2 2 2 2 2 2 2 2 2 2 2 2 2 2 2 1 2 2 2 2 2 1 2 1 1 1 2 2 2 2 2 1 2 2 2 2 2 2 2 2 2 2 2 2 2 2 2 2 2 2 2 2 2 1 2 2 2 2 2 2 2 2 2 2 2 2 2 2 2 2 2 2 2 1 1 2 2 1 2 2 2 1 2 2 2 2 2 2 2 1 2 2 2 1 1 2 2 2 2 1 1 2 2 0 0 2 2 2 2 2 2 2 2 2 2 1 1 0 0 2 2 0 0 2 2 1 2 1 2 0 0 2 2 1 1 2 2 1 1 1 2 1 2 0 0 0 0 1 2 2 2 0 0 2 2 0 0 2 2 2 2 2 2 0 0 0 0 0 0 1 1 2 2 2 2 2 2 2 2 2 2 2 2 1 2 0 0 2 2 2 2 2 2 1 2 0 0 0 0 2 2 2 2 2 2 1 2 2 2 1 2 2 2 2 2 1 2 1 2 1 2 2 2 2 2 2 2 2 2 1 2 2 2 1 1 1 2 2 2 2 2 2 2 1 1 2 2 2 2 2 2 2 2 2 2 2 2 2 2 2 2 2 2 0 0 1 1 2 2 1 1 0 0 2 2 2 2 1 1 2 2 2 2 2 2 2 2 1 2 2 2 2 2 1 2 1 1 2 2 2 2 0 0 2 2 2 2 0 0 1 2 1 1 0 0 2 2 1 2 2 2 1 2 0 0 1 1 2 2 1 1 2 2 2 2 2 2 2 2 2 2 2 2 0 0 2 2 2 2 2 2 2 2 2 2 0 0 1 2 0 0 2 2 2 2 0 0 2 2 2 2 2 2 2 2 0 0 2 2 2 2 2 2 0 0 1 2 2 2 2 2 2 2 2 2 2 2 1 2 2 2 2 2 0 0 2 2 2 2 2 2 2 2 1 2 1 2 2 2 2 2 2 2 1 2 0 0 1 2 2 2 2 2 2 2 0 0 1 2 2 2 2 2 2 2 2 2 2 2 2 2 2 2 1 2 1 2 2 2 1 1 2 2 1 2 2 2 2 2 2 2 2 2 2 2 2 2 2 2 2 2 2 2 2 2 2 2 1 2 2 2 2 2 2 2 2 2 2 2 0 0 2 2 2 2 1 2 1 2 2 2 1 2 0 0 2 2 2 2 0 0 0 0 2 2 2 2 2 2 2 2 2 2 1 1 2 2 2 2 2 2 2 2 0 0 2 2 2 2 2 2 0 0 0 0 1 2 2 2 1 2 2 2 2 2 2 2 2 2 2 2 0 0 2 2 2 2 1 2 2 2 2 2 2 2 0 0 2 2 2 2 2 2 2 2 2 2 2 2 2 2 2 2 2 2 1 2 2 2 2 2 2 2 2 2 1 2 0 0 2 2 0 0 2 2 2 2 1 1 2 2 1 2 1 1 1 2 2 2 2 2 2 2 2 2 2 2 2 2 2 2 2 2 2 2 2 2 2 2 2 2 2 2 2 2 1 2 2 2 2 2 0 0 2 2 2 2 2 2 2 2 1 2 2 2 2 2 2 2 2 2 1 2 0 0 2 2 2 2 2 2 2 2 2 2 2 2 0 0 2 2 2 2 0 0 1 2 2 2 1 1 2 2 0 0 2 2 2 2 2 2 2 2 2 2 2 2 2 2 2 2 2 2 2 2 2 2 2 2 2 2 2 2 2 2 2 2 2 2 2 2 2 2 2 2 2 2 2 2 2 2 2 2 2 2 2 2 2 2 0 0 1 2 2 2 2 2 2 2 0 0 2 2 1 2 1 2 2 2 2 2 2 2 0 0 1 2 2 2 2 2 1 2 2 2 2 2 2 2 2 2 2 2 2 2 2 2 2 2 1 2 2 2 2 2 2 2 2 2 2 2 2 2 2 2 2 2 2 2 2 2 2 2 2 2 2 2 2 2 2 2 2 2 2 2 2 2 2 2 1 2 2 2 2 2 0 0 2 2 2 2 1 2 1 2 2 2 1 2 2 2 2 2 2 2 2 2 2 2 2 2 2 2 1 2 0 0 2 2 2 2 1 2 1 2 2 2 1 2 2 2 2 2 2 2 2 2 1 2 1 2 2 2 2 2 2 2 2 2 2 2 2 2 1 2 1 2 2 2 0 0 2 2 1 1 2 2 2 2 2 2 1 2 2 2 2 2 1 1 2 2 2 2 2 2 2 2 2 2 1 2 2 2 2 2 2 2 2 2 2 2 2 2 1 2 2 2 2 2 2 2 0 0 1 2 2 2 2 2 2 2 2 2 2 2 2 2 1 2 0 0 0 0 0 0 2 2 2 2 0 0 2 2 2 2 2 2 1 2 2 2 2 2 1 2 2 2 2 2 2 2 2 2 1 2 1 2 2 2 1 2 2 2 1 1 2 2 2 2 2 2 2 2 2 2 2 2 2 2 2 2 2 2 2 2 2 2 0 0 1 2 2 2 1 2 2 2 1 2 2 2 1 2 2 2 2 2 1 2 1 2 1 2 2 2 1 1 2 2 1 2 2 2 2 2 2 2 2 2 1 2 0 0 2 2 2 2 2 2 2 2 2 2 2 2 2 2 2 2 2 2 0 0 2 2 2 2 0 0 2 2 2 2 2 2 2 2 2 2 2 2 2 2 1 2 2 2 1 2 2 2 2 2 2 2 0 0 1 1 2 2 2 2 2 2 0 0 2 2 2 2 2 2 2 2 2 2 2 2 0 0 2 2 2 2 1 2 2 2 2 2 1 2 2 2 1 2 2 2 2 2 2 2 2 2 2 2 1 2 2 2 1 2 2 2 1 2 2 2 2 2 2 2 0 0 2 2 2 2 2 2 2 2 2 2 1 2 2 2 2 2 0 0 2 2 2 2 2 2 2 2 2 2 2 2 2 2 2 2 2 2 2 2 2 2 2 2 1 2 2 2 2 2 2 2 2 2 2 2 2 2 2 2 2 2 1 2 2 2 2 2 2 2 2 2 2 2 2 2 2 2 0 0 2 2 2 2 2 2 2 2 2 2 1 2 2 2 2 2 2 2 2 2 2 2 1 2 2 2 2 2 2 2 1 2 2 2 2 2 0 0 2 2 1 2 2 2 1 2 2 2 2 2 2 2 2 2 2 2 1 1 2 2 1 2 2 2 2 2 2 2 2 2 1 1 2 2 1 1 2 2 2 2 0 0 2 2 2 2 2 2 2 2 2 2 1 1 2 2 2 2 2 2 2 2 0 0 2 2 2 2 2 2 2 2 1 2 2 2 1 2 1 2 1 2 2 2 2 2 2 2 1 2 2 2 0 0 2 2 0 0 1 2 1 2 2 2 2 2 1 1 2 2 1 1 0 0 2 2 2 2 2 2 2 2 2 2 2 2 2 2 2 2 2 2 2 2 2 2 2 2 1 2 2 2 1 2 2 2 2 2 2 2 2 2 0 0 2 2 2 2 2 2 2 2 2 2 1 2 1 2 1 1 2 2 2 2 2 2 1 2 2 2 2 2 2 2 2 2 2 2 2 2 2 2 2 2 2 2 0 0 2 2 1 2 2 2 2 2 1 2 2 2 2 2 0 0 1 2 2 2 2 2 2 2 2 2 2 2 1 2 1 2 2 2 1 1 1 2 2 2 0 0 1 2 2 2 2 2 2 2 2 2 2 2 1 2 1 2 2 2 2 2 2 2 2 2 2 2 0 0 2 2 2 2 1 2 2 2 2 2 2 2 2 2 2 2 2 2 2 2 0 0 1 2 2 2 2 2 2 2 2 2 2 2 2 2 2 2 2 2 2 2 1 2 2 2 2 2 2 2 2 2 2 2 2 2 2 2 1 2 2 2 2 2 2 2 1 2 1 2 2 2 2 2 2 2 2 2 1 1 2 2 2 2 2 2 1 2 1 2 2 2 2 2 1 1 1 2 2 2 1 2 2 2 0 0 2 2 2 2 2 2 2 2 2 2 2 2 2 2 2 2 0 0 2 2 2 2 0 0 2 2 1 2 1 2 1 1 2 2 2 2 2 2 1 1 0 0 2 2 2 2 2 2 2 2 2 2 2 2 1 2 2 2 1 2 2 2 1 2 1 2 2 2 1 1 2 2 2 2 0 0 2 2 2 2 2 2 1 2 2 2 1 2 1 2 0 0 2 2 1 1 1 2 0 0 1 2 0 0 2 2 2 2 2 2 2 2 2 2 2 2 2 2 2 2 2 2 2 2 2 2 2 2 2 2 2 2 2 2 2 2 2 2 2 2 2 2 2 2 2 2 1 2 1 2 2 2 2 2 2 2 2 2 2 2 2 2 1 2 2 2 2 2 2 2 2 2 2 2 2 2 2 2 2 2 2 2 2 2 1 1 2 2 2 2 2 2 2 2 2 2 2 2 2 2 2 2 2 2 1 2 2 2 2 2 1 2 0 0 2 2 2 2 1 2 2 2 2 2 2 2 2 2 2 2 2 2 2 2 2 2 2 2 0 0 0 0 0 0 0 0 2 2 2 2 2 2 1 2 2 2 2 2 2 2 2 2 2 2 2 2 2 2 1 2 2 2 1 2 0 0 0 0 2 2 2 2 2 2 2 2 0 0 1 1 1 2 1 2 1 2 2 2 0 0 2 2 2 2 2 2 2 2 2 2 2 2 2 2 2 2 2 2 2 2 2 2 2 2 2 2 2 2 2 2 1 1 2 2 0 0 2 2 2 2 0 0 2 2 2 2 0 0 1 2 1 2 2 2 2 2 2 2 1 2 2 2 2 2 0 0 2 2 2 2 2 2 1 1 2 2 2 2 2 2 2 2 1 1 2 2 2 2 0 0 1 2 0 0 2 2 0 0 2 2 2 2 2 2 2 2 1 2 2 2 1 1 1 1 2 2 2 2 2 2 2 2 2 2 2 2 2 2 2 2 2 2 0 0 2 2 2 2 2 2 2 2 2 2 2 2 2 2 2 2 2 2 2 2 2 2 1 2 1 1 0 0 0 0 2 2 2 2 2 2 2 2 1 2 2 2 0 0 2 2 2 2 2 2 2 2 2 2 2 2 1 1 0 0 2 2 2 2 2 2 2 2 2 2 1 1 1 1 2 2 1 1 2 2 2 2 2 2 2 2 1 1 1 2 2 2 2 2 0 0 2 2 2 2 1 2 2 2 1 2 2 2 2 2 0 0 2 2 2 2 2 2 2 2 2 2 2 2 2 2 2 2 0 0 1 2 2 2 2 2 2 2 2 2 1 2 2 2 1 2 1 2 1 2 0 0 1 2 2 2 2 2 1 2 2 2 2 2 2 2 2 2 2 2 0 0 0 0 1 2 1 2 0 0 1 2 2 2 1 2 2 2 1 2 0 0 1 2 1 1 0 0 2 2 2 2 0 0 2 2 2 2 0 0 2 2 2 2 2 2 2 2 1 2 2 2 2 2 2 2 1 2 1 2 1 2 1 2 2 2 1 2 2 2 2 2 2 2 2 2 2 2 0 0 2 2 2 2 1 2 2 2 1 2 2 2 1 2 2 2 2 2 2 2 2 2 2 2 1 2 2 2 2 2 2 2 1 2 1 1 2 2 2 2 2 2 2 2 2 2 2 2 2 2 1 2 2 2 2 2 2 2 2 2 2 2 2 2 0 0 2 2 0 0 0 0 2 2 2 2 2 2 2 2 2 2 2 2 2 2 2 2 2 2 2 2 2 2 2 2 0 0 2 2 1 2 2 2 2 2 2 2 2 2 2 2 2 2 2 2 2 2 2 2 2 2 2 2 2 2 0 0 2 2 1 2 2 2 0 0 2 2 0 0 2 2 2 2 2 2 2 2 2 2 2 2 2 2 2 2 2 2 2 2 2 2 2 2 1 2 2 2 2 2 2 2 2 2 2 2 2 2 2 2 2 2 2 2 1 2 2 2 2 2 2 2 2 2 2 2 2 2 1 1 2 2 0 0 2 2 1 2 2 2 0 0 2 2 2 2 2 2 2 2 2 2 2 2 1 2 2 2 2 2 2 2 2 2 2 2 2 2 2 2 0 0 2 2 1 2 2 2 2 2 0 0 2 2 2 2 2 2 2 2 2 2 2 2 2 2 2 2 2 2 2 2 1 2 0 0 0 0 0 0 0 0 0 0 2 2 2 2 2 2 2 2 2 2 2 2 0 0 2 2 2 2 2 2 1 2 1 2 2 2 1 2 2 2 2 2 2 2 2 2 2 2 1 2 2 2 1 2 0 0 2 2 2 2 2 2 1 2 2 2 1 1 2 2 2 2 2 2 2 2 1 2 2 2 2 2 2 2 1 2 2 2 2 2 2 2 2 2 2 2 2 2 2 2 1 2 2 2 2 2 2 2 0 0 2 2 2 2 1 2 2 2 2 2 2 2 2 2 2 2 2 2 2 2 1 2 2 2 2 2 2 2 2 2 0 0 2 2 2 2 2 2 0 0 2 2 1 1 2 2 0 0 1 1 2 2 2 2 1 2 2 2 2 2 2 2 2 2 2 2 2 2 2 2 0 0 2 2 1 2 2 2 2 2 2 2 2 2 0 0 2 2 2 2 2 2 2 2 2 2 2 2 2 2 2 2 2 2 2 2 1 2 2 2 2 2 0 0 0 0 2 2 0 0 2 2 2 2 2 2 1 2 2 2 2 2 1 2 2 2 1 2 1 2 1 1 2 2 2 2 1 2 0 0 0 0 0 0 2 2 2 2 2 2 2 2 2 2 2 2 2 2 2 2 1 2 0 0 1 2 2 2 1 2 1 2 2 2 1 2 0 0 2 2 2 2 2 2 1 2 0 0 2 2 1 2 2 2 2 2 2 2 2 2 2 2 2 2 2 2 2 2 2 2 2 2 2 2 1 1 0 0 1 1 1 2 1 2 2 2 2 2 2 2 1 2 0 0 2 2 1 2 2 2 2 2 2 2 1 2 2 2 2 2 2 2 2 2 2 2 2 2 2 2 2 2 2 2 2 2 2 2 2 2 2 2 1 2 2 2 2 2 1 1 2 2 2 2 2 2 1 1 2 2 2 2 1 1 2 2 2 2 2 2 2 2 2 2 2 2 2 2 2 2 1 2 2 2 1 2 2 2 2 2 2 2 2 2 2 2 2 2 2 2 2 2 2 2 2 2 2 2 1 2 2 2 2 2 2 2 2 2 2 2 2 2 2 2 2 2 2 2 2 2 2 2 2 2 0 0 2 2 2 2 0 0 0 0 0 0 2 2 2 2 1 2 1 2 0 0 2 2 2 2 2 2 1 2 2 2 1 2 2 2 2 2 1 2 2 2 2 2 2 2 2 2 0 0 2 2 1 2 2 2 2 2 2 2 2 2 1 2 1 2 2 2 2 2 2 2 2 2 2 2 2 2 2 2 2 2 1 2 2 2 0 0 2 2 0 0 2 2 2 2 2 2 2 2 1 2 2 2 2 2 2 2 2 2 2 2 2 2 2 2 2 2 2 2 0 0 2 2 1 2 2 2 2 2 0 0 2 2 0 0 0 0 1 2 1 2 2 2 2 2 2 2 2 2 2 2 2 2 2 2 0 0 2 2 2 2 2 2 2 2 2 2 2 2 1 2 0 0 0 0 2 2 2 2 2 2 2 2 2 2 1 1 2 2 2 2 1 1 2 2 2 2 2 2 2 2 2 2 2 2 2 2 2 2 2 2 2 2 2 2 2 2 2 2 2 2 2 2 0 0 2 2 1 1 0 0 2 2 2 2 2 2 2 2 2 2 2 2 0 0 2 2 2 2 2 2 1 2 2 2 2 2 2 2 1 2 2 2 0 0 2 2 1 2 2 2 2 2 2 2 0 0 2 2 2 2 2 2 2 2 2 2 2 2 2 2 2 2 2 2 1 2 2 2 2 2 2 2 2 2 2 2 2 2 1 2 2 2 2 2 2 2 2 2 2 2 2 2 2 2 1 2 2 2 2 2 2 2 2 2 1 1 1 2 2 2 2 2 2 2 2 2 2 2 2 2 2 2 2 2 2 2 2 2 0 0 1 1 2 2 1 2 2 2 2 2 2 2 1 2 2 2 0 0 0 0 2 2 2 2 2 2 2 2 2 2 0 0 1 2 2 2 0 0 2 2 1 2 2 2 2 2 2 2 0 0 1 1 2 2 2 2 2 2 2 2 2 2 2 2 1 2 1 2 1 2 0 0 1 2 1 2 2 2 1 2 2 2 1 2 2 2 2 2 0 0 1 2 1 2 2 2 0 0 2 2 0 0 0 0 2 2 0 0 2 2 2 2 2 2 2 2 2 2 2 2 2 2 2 2 2 2 1 2 2 2 1 2 1 2 2 2 2 2 2 2 2 2 1 2 2 2 2 2 1 1 1 2 2 2 2 2 2 2 2 2 2 2 1 2 2 2 2 2 1 2 1 1 2 2 0 0 2 2 2 2 2 2 2 2 2 2 2 2 2 2 1 2 1 2 2 2 2 2 1 1 1 1 1 1 2 2 1 2 2 2 2 2 1 2 2 2 1 2 2 2 1 2 2 2 2 2 2 2 2 2 1 2 2 2 2 2 2 2 1 1 0 0 1 2 2 2 1 1 1 2 2 2 0 0 2 2 2 2 2 2 2 2 1 2 2 2 1 2 0 0 2 2 2 2 2 2 1 2 1 1 0 0 2 2 2 2 2 2 1 2 0 0 1 2 2 2 1 2 2 2 1 2 0 0 2 2 2 2 1 2 2 2 1 1 2 2 2 2 2 2 1 2 2 2 2 2 2 2 2 2 2 2 2 2 2 2 2 2 2 2 2 2 2 2 1 2 2 2 0 0 2 2 2 2 2 2 1 1 2 2 1 1 2 2 1 2 2 2 2 2 1 1 2 2 2 2 1 2 0 0 0 0 2 2 2 2 2 2 0 0 2 2 2 2 0 0 2 2 1 1 2 2 2 2 2 2 2 2 1 2 2 2 2 2 2 2 2 2 2 2 1 1 2 2 2 2 2 2 0 0 2 2 0 0 0 0 1 2 1 2 2 2 2 2 1 1 2 2 2 2 2 2 2 2 2 2 1 1 1 1 2 2 2 2 2 2 2 2 1 2 2 2 0 0 2 2 2 2 2 2 2 2 1 2 2 2 2 2 2 2 1 2 0 0 2 2 2 2 2 2 2 2 2 2 2 2 1 1 1 2 2 2 2 2 2 2 1 2 1 2 0 0 2 2 2 2 2 2 0 0 2 2 2 2 2 2 1 2 2 2 1 2 2 2 2 2 2 2 2 2 2 2 0 0 2 2 2 2 2 2 2 2 2 2 2 2 2 2 1 1 2 2 1 1 1 2 2 2 2 2 2 2 2 2 1 2 2 2 2 2 2 2 0 0 1 2 2 2 2 2 1 2 1 2 2 2 0 0 2 2 2 2 1 2 0 0 2 2 2 2 2 2 1 2 2 2 1 2 1 2 2 2 2 2 2 2 2 2 2 2 0 0 1 2 1 2 2 2 2 2 2 2 2 2 1 2 2 2 1 2 1 2 2 2 2 2 2 2 2 2 0 0 0 0 2 2 0 0 1 2 2 2 1 1 2 2 2 2 2 2 2 2 2 2 2 2 0 0 1 2 2 2 2 2 2 2 0 0 2 2 2 2 2 2 2 2 2 2 2 2 2 2 2 2 2 2 1 2 2 2 2 2 2 2 2 2 2 2 2 2 2 2 2 2 2 2 1 2 0 0 2 2 2 2 2 2 0 0 2 2 0 0 2 2 1 2 2 2 2 2 2 2 1 2 2 2 1 2 2 2 2 2 2 2 0 0 2 2 2 2 2 2 2 2 2 2 2 2 0 0 0 0 2 2 2 2 2 2 2 2 2 2 2 2 2 2 2 2 2 2 2 2 2 2 2 2 2 2 2 2 0 0 1 2 2 2 2 2 1 2 1 2 2 2 2 2 2 2 2 2 2 2 2 2 2 2 2 2 2 2 2 2 2 2 2 2 1 2 2 2 1 2 1 2 1 1 0 0 2 2 2 2 1 2 0 0 0 0 0 0 1 2 2 2 2 2 2 2 2 2 2 2 2 2 2 2 2 2 2 2 2 2 1 2 2 2 2 2 2 2 2 2 2 2 2 2 2 2 2 2 0 0 2 2 2 2 0 0 1 2 2 2 0 0 2 2 2 2 1 1 2 2 1 1 2 2 0 0 2 2 2 2 1 2 2 2 1 2 0 0 0 0 1 2 2 2 2 2 2 2 2 2 2 2 2 2 1 2 2 2 2 2 1 2 1 2 2 2 1 1 2 2 2 2 2 2 1 2 2 2 2 2 0 0 1 2 1 2 2 2 2 2 2 2 2 2 2 2 2 2 1 2 1 2 2 2 1 2 0 0 2 2 1 2 2 2 2 2 2 2 1 2 2 2 0 0 1 2 2 2 1 2 2 2 1 2 1 2 2 2 2 2 2 2 1 1 1 1 2 2 2 2 1 1 2 2 2 2 2 2 2 2 2 2 2 2 2 2 1 2 2 2 0 0 2 2 2 2 0 0 2 2 2 2 2 2 2 2 1 2 0 0 1 1 2 2 2 2 2 2 2 2 0 0 2 2 2 2 1 1 1 2 2 2 2 2 2 2 2 2 2 2 2 2 2 2 1 1 2 2 1 1 2 2 0 0 1 1 0 0 2 2 2 2 2 2 2 2 2 2 2 2 2 2 0 0 2 2 2 2 1 1 1 1 2 2 2 2 2 2 0 0 2 2 2 2 1 2 2 2 2 2 0 0 2 2 2 2 2 2 2 2 0 0 2 2 0 0 2 2 2 2 2 2 2 2 0 0 2 2 1 2 2 2 2 2 2 2 2 2 2 2 2 2 2 2 2 2 2 2 2 2 2 2 1 2 1 2 1 2 0 0 2 2 2 2 2 2 2 2 1 2 2 2 2 2 2 2 1 1 2 2 0 0 0 0 2 2 2 2 2 2 2 2 2 2 2 2 2 2 2 2 2 2 1 2 2 2 2 2 0 0 2 2 2 2 2 2 2 2 2 2 2 2 2 2 1 2 2 2 2 2 1 2 2 2 2 2 2 2 2 2 2 2 2 2 2 2 2 2 2 2 2 2 2 2 2 2 2 2 2 2 2 2 2 2 2 2 2 2 1 2 2 2 1 2 2 2 1 2 2 2 1 1 2 2 2 2 1 2 1 2 2 2 2 2 2 2 1 2 2 2 2 2 2 2 2 2 2 2 2 2 0 0 0 0 2 2 0 0 2 2 2 2 0 0 0 0 2 2 2 2 2 2 2 2 2 2 2 2 2 2 2 2 2 2 2 2 2 2 1 2 2 2 2 2 2 2 2 2 1 2 2 2 2 2 2 2 2 2 2 2 2 2 1 2 2 2 2 2 2 2 2 2 2 2 1 1 2 2 0 0 2 2 1 2 2 2 2 2 2 2 2 2 2 2 2 2 2 2 0 0 2 2 2 2 2 2 2 2 2 2 1 1 2 2 2 2 2 2 2 2 1 1 2 2 2 2 2 2 1 2 2 2 2 2 2 2 1 1 2 2 1 1 2 2 2 2 2 2 2 2 2 2 2 2 1 2 2 2 2 2 2 2 1 2 0 0 2 2 2 2 1 2 2 2 2 2 2 2 1 1 2 2 0 0 1 2 1 2 2 2 2 2 1 1 0 0 2 2 2 2 2 2 2 2 2 2 2 2 2 2 2 2 2 2 2 2 1 2 1 2 2 2 2 2 2 2 2 2 2 2 0 0 2 2 2 2 2 2 1 1 1 1 2 2 2 2 2 2 2 2 1 1 2 2 2 2 1 2 2 2 1 2 0 0 2 2 1 2 1 2 2 2 2 2 0 0 2 2 2 2 2 2 1 2 0 0 2 2 2 2 2 2 2 2 2 2 2 2 2 2 2 2 2 2 2 2 2 2 2 2 2 2 2 2 1 1 2 2 2 2 2 2 2 2 2 2 1 2 2 2 0 0 1 2 1 2 2 2 1 2 2 2 2 2 0 0 2 2 2 2 1 2 2 2 1 1 1 1 0 0 2 2 2 2 2 2 1 2 2 2 2 2 2 2 2 2 2 2 2 2 2 2 2 2 2 2 0 0 2 2 2 2 2 2 2 2 1 2 2 2 2 2 2 2 2 2 2 2 2 2 1 2 2 2 0 0 2 2 2 2 2 2 2 2 2 2 2 2 2 2 0 0 1 2 2 2 2 2 2 2 2 2 2 2 2 2 2 2 2 2 1 2 2 2 0 0 0 0 2 2 2 2 2 2 2 2 2 2 2 2 2 2 0 0 2 2 2 2 2 2 2 2 2 2 2 2 2 2 1 2 2 2 1 1 2 2 0 0 1 2 2 2 2 2 1 2 0 0 2 2 2 2 2 2 2 2 2 2 2 2 2 2 2 2 1 2 0 0 2 2 2 2 1 2 2 2 1 2 2 2 2 2 1 1 2 2 2 2 1 2 1 2 0 0 2 2 2 2 2 2 2 2 2 2 2 2 2 2 0 0 0 0 2 2 1 1 2 2 1 2 2 2 2 2 2 2 2 2 2 2 1 2 2 2 1 1 2 2 0 0 2 2 2 2 2 2 2 2 2 2 2 2 2 2 1 2 2 2 2 2 2 2 2 2 0 0 2 2 1 2 0 0 2 2 0 0 2 2 1 1 2 2 1 1 2 2 2 2 2 2 1 2 1 2 2 2 1 2 2 2 2 2 2 2 2 2 0 0 2 2 2 2 1 2 2 2 2 2 2 2 1 2 2 2 1 2 2 2 2 2 2 2 1 2 2 2 1 2 2 2 2 2 2 2 2 2 2 2 2 2 2 2 2 2 2 2 2 2 2 2 0 0 1 2 2 2 0 0 2 2 1 2 2 2 2 2 2 2 1 2 2 2 2 2 1 2 2 2 2 2 2 2 1 2 1 1 2 2 2 2 2 2 2 2 2 2 2 2 2 2 2 2 0 0 2 2 2 2 0 0 2 2 2 2 0 0 2 2 2 2 2 2 2 2 0 0 2 2 2 2 2 2 2 2 0 0 2 2 1 2 2 2 1 2 2 2 2 2 0 0 1 2 2 2 2 2 2 2 2 2 1 2 0 0 2 2 2 2 2 2 1 2 0 0 2 2 2 2 1 2 2 2 2 2 2 2 2 2 0 0 2 2 1 2 2 2 2 2 2 2 2 2 2 2 2 2 2 2 2 2 0 0 2 2 0 0 1 1 2 2 2 2 0 0 2 2 0 0 2 2 2 2 2 2 2 2 2 2 2 2 2 2 0 0 2 2 2 2 2 2 2 2 0 0 2 2 1 2 2 2 2 2 2 2 1 2 2 2 2 2 1 2 2 2 2 2 2 2 2 2 2 2 2 2 2 2 1 2 2 2 2 2 2 2 2 2 2 2 2 2 1 2 2 2 2 2 1 2 2 2 0 0 2 2 2 2 2 2 1 2 2 2 2 2 1 2 0 0 2 2 2 2 0 0 0 0 2 2 2 2 0 0 1 2 2 2 1 2 1 2 1 2 2 2 2 2 2 2 2 2 1 2 2 2 2 2 2 2 2 2 2 2 2 2 2 2 2 2 2 2 2 2 2 2 1 2 2 2 2 2 2 2 2 2 2 2 2 2 2 2 2 2 2 2 0 0 2 2 1 1 2 2 2 2 0 0 2 2 2 2 2 2 2 2 2 2 2 2 2 2 1 2 0 0 2 2 2 2 2 2 2 2 2 2 2 2 2 2 2 2 2 2 2 2 0 0 2 2 2 2 2 2 0 0 1 2 1 2 1 1 1 1 2 2 2 2 2 2 1 2 0 0 1 2 2 2 2 2 2 2 2 2 0 0 1 2 1 2 2 2 0 0 2 2 2 2 2 2 2 2 0 0 2 2 2 2 2 2 2 2 2 2 1 2 1 2 1 2 2 2 0 0 2 2 2 2 2 2 1 2 2 2 0 0 2 2 2 2 1 1 2 2 2 2 2 2 2 2 2 2 2 2 1 2 2 2 2 2 2 2 2 2 2 2 0 0 2 2 2 2 1 2 2 2 2 2 1 2 2 2 1 2 2 2 2 2 2 2 1 2 2 2 1 1 2 2 2 2 0 0 1 2 2 2 2 2 1 2 0 0 1 1 1 2 2 2 2 2 2 2 2 2 2 2 1 2 2 2 0 0 2 2 2 2 2 2 2 2 2 2 2 2 1 2 2 2 2 2 2 2 0 0 2 2 0 0 2 2 0 0 2 2 0 0 2 2 0 0 0 0 2 2 1 1 2 2 2 2 2 2 2 2 2 2 2 2 2 2 2 2 2 2 1 2 1 1 1 1 2 2 2 2 2 2 0 0 2 2 2 2 0 0 2 2 1 1 2 2 2 2 0 0 2 2 2 2 2 2 2 2 0 0 2 2 2 2 2 2 2 2 2 2 0 0 0 0 2 2 2 2 2 2 1 2 2 2 2 2 2 2 2 2 2 2 2 2 2 2 2 2 1 2 2 2 2 2 2 2 0 0 1 2 1 2 2 2 0 0 2 2 0 0 2 2 2 2 2 2 2 2 2 2 1 2 1 2 2 2 2 2 2 2 2 2 2 2 0 0 2 2 2 2 0 0 1 1 0 0 2 2 2 2 0 0 2 2 2 2 2 2 2 2 1 2 0 0 2 2 2 2 2 2 2 2 2 2 2 2 2 2 2 2 0 0 2 2 2 2 2 2 2 2 2 2 2 2 2 2 2 2 0 0 2 2 2 2 2 2 0 0 2 2 2 2 2 2 2 2 2 2 2 2 2 2 0 0 0 0 2 2 2 2 0 0 2 2 0 0 2 2 2 2 2 2 0 0 2 2 2 2 2 2 0 0 2 2 2 2 2 2 2 2 2 2 2 2 2 2 0 0 2 2 2 2 2 2 2 2 1 2 1 2 2 2 0 0 1 2 2 2 2 2 2 2 2 2 2 2 2 2 2 2 1 2 2 2 2 2 2 2 2 2 2 2 2 2 1 2 2 2 1 2 0 0 2 2 1 2 2 2 1 2 2 2 0 0 2 2 2 2 2 2 2 2 2 2 2 2 0 0 2 2 1 2 0 0 2 2 2 2 2 2 2 2 2 2 2 2 1 2 2 2 2 2 0 0 2 2 2 2 2 2 2 2 2 2 2 2 2 2 2 2 2 2 0 0 2 2 1 2 0 0 2 2 1 2 2 2 0 0 2 2 0 0 0 0 2 2 2 2 2 2 2 2 2 2 1 1 0 0 2 2 2 2 1 2 2 2 0 0 2 2 2 2 2 2 1 2 2 2 2 2 2 2 2 2 2 2 2 2 2 2 2 2 2 2 1 2 2 2 2 2 2 2 2 2 2 2 2 2 2 2 2 2 0 0 0 0 1 2 0 0 2 2 2 2 0 0 2 2 2 2 2 2 2 2 2 2 2 2 2 2 0 0 2 2 1 2 2 2 1 1 2 2 0 0 2 2 0 0 2 2 2 2 2 2 1 2 2 2 2 2 0 0 2 2 0 0 2 2 0 0 2 2 0 0 2 2 2 2 0 0 0 0 2 2 2 2 2 2 1 2 2 2 1 2 2 2 0 0 2 2 2 2 1 2 2 2 2 2 2 2 2 2 2 2 2 2 0 0 2 2 2 2 2 2 2 2 1 2 2 2 1 2 2 2 2 2 2 2 1 2 0 0 1 2 2 2 2 2 2 2 2 2 2 2 2 2 2 2 2 2 2 2 0 0 2 2 2 2 0 0 1 2 0 0 2 2 0 0 1 2 2 2 2 2 2 2 2 2 1 2 2 2 1 2 2 2 2 2 2 2 2 2 2 2 2 2 2 2 2 2 0 0 2 2 0 0 2 2 2 2 2 2 0 0 2 2 2 2 0 0 1 2 0 0 0 0 0 0 1 1 2 2 2 2 2 2 2 2 2 2 2 2 2 2 1 2 1 2 2 2 2 2 0 0 0 0 0 0 2 2 2 2 2 2 2 2 2 2 1 2 2 2 2 2 2 2 0 0 2 2 2 2 2 2 2 2 2 2 2 2 2 2 2 2 2 2 1 2 2 2 0 0 2 2 2 2 2 2 2 2 2 2 1 2 2 2 2 2 2 2 0 0 2 2 0 0 2 2 1 2 2 2 0 0 2 2 2 2 2 2 2 2 1 2 2 2 2 2 2 2 0 0 2 2 2 2 2 2 2 2 2 2 2 2 2 2 0 0 0 0 2 2 0 0 2 2 2 2 2 2 2 2 2 2 2 2 2 2 1 1 2 2 2 2 2 2 0 0 1 2 2 2 2 2 2 2 2 2 2 2 2 2 0 0 1 2 0 0 2 2 0 0 1 2 2 2 2 2 2 2 1 2 2 2 0 0 2 2 2 2 1 2 2 2 1 2 1 2 2 2 2 2 2 2 1 2 2 2 1 2 2 2 2 2 2 2 2 2 2 2 0 0 0 0 2 2 2 2 1 1 1 2 2 2 2 2 2 2 2 2 2 2 2 2 2 2 1 2 2 2 2 2 2 2 2 2 2 2 1 2 1 1 1 1 1 2 2 2 2 2 1 2 2 2 2 2 0 0 1 1 2 2 2 2 2 2 1 2 2 2 1 2 2 2 2 2 0 0 2 2 2 2 1 2 2 2 2 2 2 2 0 0 1 1 2 2 2 2 0 0 2 2 2 2 1 2 2 2 0 0 0 0 2 2 2 2 2 2 2 2 2 2 2 2 1 2 2 2 0 0 2 2 2 2 2 2 2 2 0 0 2 2 0 0 0 0 2 2 2 2 1 2 2 2 2 2 1 1 1 2 2 2 2 2 2 2 2 2 2 2 2 2 2 2 2 2 2 2 2 2 1 1 0 0 1 1 1 2 0 0 2 2 0 0 2 2 2 2 2 2 1 2 2 2 2 2 1 2 1 2 0 0 2 2 2 2 2 2 2 2 2 2 2 2 2 2 2 2 2 2 2 2 2 2 2 2 2 2 2 2 0 0 2 2 0 0 2 2 1 2 0 0 2 2 2 2 2 2 1 2 2 2 2 2 0 0 2 2 2 2 0 0 0 0 0 0 2 2 2 2 2 2 0 0 1 2 2 2 2 2 2 2 2 2 0 0 2 2 0 0 2 2 2 2 1 2 2 2 1 2 2 2 0 0 2 2 2 2 2 2 2 2 2 2 1 2 1 1 2 2 2 2 2 2 2 2 2 2 2 2 2 2 2 2 2 2 1 1 2 2 1 2 2 2 2 2 2 2 2 2 2 2 0 0 2 2 2 2 2 2 2 2 2 2 2 2 1 2 2 2 2 2 0 0 2 2 2 2 0 0 1 1 2 2 2 2 1 2 2 2 2 2 2 2 0 0 2 2 2 2 2 2 2 2 0 0 1 2 2 2 2 2 2 2 1 2 2 2 2 2 2 2 1 2 0 0 2 2 2 2 2 2 2 2 2 2 2 2 2 2 2 2 2 2 1 2 0 0 2 2 2 2 2 2 2 2 1 2 0 0 2 2 2 2 0 0 2 2 2 2 2 2 2 2 0 0 2 2 2 2 2 2 2 2 2 2 2 2 1 2 2 2 2 2 2 2 2 2 1 2 2 2 2 2 2 2 2 2 1 2 2 2 2 2 2 2 2 2 2 2 0 0 2 2 2 2 2 2 2 2 0 0 2 2 2 2 2 2 1 2 2 2 1 2 2 2 1 2 0 0 1 2 0 0 2 2 2 2 2 2 2 2 2 2 2 2 2 2 2 2 2 2 0 0 2 2 2 2 2 2 2 2 2 2 2 2 1 2 2 2 2 2 1 2 2 2 2 2 1 1 2 2 2 2 2 2 2 2 0 0 1 1 0 0 2 2 2 2 1 1 2 2 2 2 0 0 2 2 1 2 2 2 1 2 2 2 2 2 2 2 2 2 1 2 2 2 1 1 1 2 1 2 2 2 2 2 0 0 2 2 2 2 0 0 1 2 2 2 2 2 0 0 2 2 2 2 2 2 2 2 0 0 1 1 2 2 2 2 2 2 0 0 2 2 1 2 2 2 1 2 2 2 1 2 1 2 1 2 2 2 2 2 2 2 1 2 2 2 2 2 2 2 2 2 2 2 2 2 2 2 0 0 1 2 2 2 2 2 2 2 2 2 2 2 2 2 2 2 2 2 2 2 2 2 2 2 2 2 2 2 2 2 2 2 1 1 2 2 2 2 2 2 2 2 2 2 2 2 2 2 2 2 2 2 2 2 2 2 2 2 2 2 2 2 0 0 1 2 1 2 0 0 1 2 2 2 2 2 2 2 2 2 2 2 2 2 0 0 2 2 1 2 2 2 2 2 2 2 2 2 1 2 0 0 2 2 2 2 2 2 0 0 2 2 2 2 2 2 2 2 1 2 2 2 2 2 2 2 2 2 2 2 2 2 1 1 1 2 2 2 1 1 2 2 2 2 1 2 2 2 2 2 2 2 2 2 1 2 2 2 2 2 2 2 0 0 2 2 2 2 2 2 1 2 2 2 2 2 2 2 2 2 2 2 2 2 2 2 2 2 2 2 1 2 2 2 2 2 0 0 1 2 2 2 1 2 2 2 2 2 2 2 2 2 2 2 2 2 2 2 2 2 1 2 2 2 0 0 2 2 2 2 2 2 2 2 2 2 2 2 2 2 1 2 2 2 2 2 0 0 2 2 2 2 1 2 2 2 2 2 2 2 2 2 2 2 1 1 2 2 1 1 1 2 0 0 2 2 2 2 1 2 2 2 2 2 2 2 1 2 2 2 2 2 2 2 2 2 2 2 0 0 2 2 2 2 2 2 2 2 2 2 2 2 2 2 2 2 2 2 2 2 1 2 2 2 2 2 2 2 2 2 2 2 2 2 2 2 2 2 2 2 2 2 2 2 2 2 2 2 2 2 2 2 2 2 2 2 1 2 2 2 2 2 2 2 2 2 0 0 2 2 2 2 2 2 2 2 2 2 0 0 2 2 2 2 2 2 2 2 1 2 0 0 0 0 2 2 2 2 2 2 0 0 2 2 1 2 1 2 2 2 2 2 2 2 2 2 2 2 1 1 2 2 2 2 0 0 2 2 1 2 0 0 0 0 2 2 2 2 2 2 2 2 2 2 2 2 2 2 2 2 0 0 0 0 0 0 2 2 2 2 2 2 2 2 2 2 2 2 2 2 1 2 0 0 2 2 2 2 2 2 2 2 2 2 0 0 2 2 2 2 1 2 2 2 2 2 0 0 2 2 1 2 2 2 2 2 2 2 2 2 2 2 2 2 2 2 2 2 1 2 2 2 0 0 2 2 2 2 2 2 2 2 2 2 2 2 2 2 2 2 0 0 2 2 0 0 1 2 2 2 1 1 0 0 2 2 2 2 2 2 2 2 2 2 2 2 2 2 2 2 2 2 2 2 2 2 0 0 2 2 2 2 2 2 2 2 2 2 1 1 2 2 2 2 2 2 1 2 2 2 0 0 1 2 2 2 1 2 1 1 2 2 2 2 2 2 2 2 2 2 1 2 2 2 2 2 0 0 2 2 2 2 0 0 1 2 2 2 2 2 2 2 2 2 2 2 2 2 2 2 2 2 2 2 2 2 2 2 1 2 2 2 2 2 2 2 2 2 2 2 0 0 0 0 0 0 2 2 2 2 2 2 0 0 0 0 1 2 1 2 2 2 0 0 2 2 2 2 2 2 2 2 2 2 2 2 2 2 2 2 2 2 2 2 1 2 2 2 0 0 2 2 0 0 0 0 2 2 2 2 2 2 2 2 1 1 2 2 2 2 2 2 2 2 1 2 2 2 2 2 2 2 2 2 1 2 1 1 1 2 2 2 2 2 2 2 0 0 0 0 1 2 0 0 0 0 2 2 2 2 2 2 1 2 1 2 1 2 2 2 1 2 2 2 2 2 2 2 2 2 2 2 1 2 1 2 1 2 2 2 0 0 2 2 2 2 2 2 0 0 2 2 2 2 2 2 2 2 2 2 2 2 2 2 2 2 2 2 2 2 1 2 2 2 2 2 1 2 2 2 2 2 2 2 1 2 1 2 2 2 2 2 2 2 2 2 2 2 2 2 2 2 2 2 0 0 0 0 2 2 2 2 1 2 1 2 2 2 2 2 1 1 2 2 2 2 2 2 0 0 0 0 2 2 2 2 2 2 2 2 2 2 2 2 2 2 2 2 2 2 0 0 2 2 2 2 2 2 2 2 2 2 2 2 2 2 1 2 2 2 1 1 2 2 2 2 2 2 1 1 2 2 2 2 0 0 2 2 1 1 0 0 2 2 2 2 0 0 0 0 0 0 2 2 2 2 2 2 2 2 1 2 2 2 2 2 1 2 2 2 2 2 2 2 2 2 2 2 2 2 2 2 1 2 2 2 2 2 1 1 2 2 1 2 1 2 1 2 2 2 2 2 1 2 2 2 0 0 2 2 2 2 1 2 2 2 2 2 2 2 2 2 2 2 2 2 2 2 2 2 2 2 2 2 2 2 2 2 2 2 2 2 2 2 2 2 2 2 0 0 2 2 2 2 2 2 0 0 2 2 2 2 2 2 0 0 2 2 2 2 2 2 2 2 1 1 2 2 2 2 2 2 2 2 2 2 2 2 1 2 1 1 2 2 2 2 1 2 1 2 1 2 1 2 2 2 1 1 2 2 2 2 2 2 2 2 2 2 2 2 0 0 2 2 2 2 2 2 2 2 2 2 2 2 1 2 2 2 2 2 0 0 2 2 0 0 2 2 2 2 2 2 2 2 2 2 1 2 1 2 2 2 0 0 2 2 2 2 2 2 2 2 2 2 2 2 2 2 2 2 2 2 0 0 1 2 2 2 2 2 2 2 2 2 0 0 2 2 1 1 1 2 2 2 2 2 2 2 2 2 0 0 2 2 2 2 2 2 2 2 1 1 2 2 1 2 1 2 2 2 2 2 1 2 2 2 2 2 2 2 1 2 1 2 2 2 2 2 2 2 2 2 1 2 1 2 2 2 2 2 2 2 2 2 2 2 2 2 2 2 2 2 2 2 2 2 0 0 2 2 2 2 2 2 2 2 2 2 2 2 2 2 2 2 2 2 2 2 2 2 2 2 0 0 0 0 2 2 1 2 1 2 2 2 0 0 2 2 2 2 2 2 2 2 2 2 2 2 2 2 1 1 2 2 1 2 2 2 2 2 2 2 1 2 2 2 1 2 2 2 2 2 2 2 2 2 2 2 2 2 2 2 2 2 2 2 2 2 2 2 2 2 2 2 2 2 2 2 2 2 2 2 2 2 1 2 2 2 1 1 2 2 2 2 2 2 2 2 1 2 1 2 2 2 2 2 2 2 2 2 1 2 2 2 2 2 2 2 1 1 2 2 0 0 2 2 2 2 2 2 2 2 2 2 2 2 2 2 2 2 0 0 1 1 2 2 2 2 2 2 1 2 2 2 2 2 2 2 2 2 2 2 2 2 2 2 0 0 2 2 1 2 2 2 2 2 1 2 2 2 2 2 1 2 2 2 2 2 2 2 2 2 2 2 2 2 1 2 1 1 1 2 2 2 2 2 0 0 2 2 2 2 1 2 2 2 2 2 0 0 2 2 2 2 2 2 2 2 2 2 2 2 0 0 2 2 2 2 2 2 2 2 2 2 2 2 2 2 2 2 0 0 2 2 2 2 2 2 1 2 2 2 0 0 1 2 2 2 2 2 2 2 1 2 0 0 1 2 0 0 2 2 2 2 1 1 2 2 1 2 2 2 2 2 2 2 2 2 2 2 0 0 2 2 2 2 2 2 2 2 2 2 1 2 2 2 1 1 1 2 0 0 1 2 2 2 2 2 1 2 2 2 2 2 2 2 1 1 2 2 2 2 2 2 2 2 1 2 2 2 2 2 2 2 2 2 2 2 2 2 0 0 2 2 0 0 0 0 2 2 0 0 2 2 2 2 1 1 2 2 2 2 2 2 2 2 2 2 1 2 2 2 2 2 2 2 0 0 0 0 2 2 2 2 1 2 0 0 2 2 2 2 1 1 1 2 1 2 2 2 1 2 1 2 2 2 1 2 2 2 2 2 2 2 2 2 2 2 2 2 1 1 1 2 2 2 2 2 2 2 2 2 2 2 0 0 2 2 2 2 1 1 2 2 2 2 2 2 1 2 2 2 1 2 2 2 1 2 2 2 2 2 2 2 1 2 2 2 2 2 1 1 2 2 2 2 2 2 2 2 2 2 2 2 2 2 2 2 0 0 2 2 0 0 2 2 2 2 2 2 2 2 1 2 2 2 0 0 2 2 2 2 2 2 2 2 2 2 2 2 2 2 2 2 2 2 2 2 2 2 2 2 2 2 2 2 2 2 0 0 1 2 2 2 2 2 2 2 2 2 2 2 2 2 2 2 1 1 0 0 2 2 0 0 2 2 1 2 2 2 2 2 2 2 2 2 1 2 2 2 1 2 2 2 2 2 2 2 2 2 2 2 2 2 2 2 0 0 2 2 0 0 1 1 2 2 2 2 0 0 2 2 0 0 2 2 0 0 2 2 2 2 0 0 0 0 1 2 2 2 2 2 2 2 1 2 2 2 0 0 2 2 2 2 1 2 1 2 2 2 2 2 1 2 2 2 2 2 2 2 0 0 2 2 2 2 2 2 1 2 2 2 2 2 1 2 0 0 2 2 0 0 2 2 1 2 0 0 2 2 2 2 0 0 2 2 1 2 0 0 2 2 2 2 2 2 1 2 2 2 0 0 2 2 2 2 2 2 2 2 0 0 1 2 2 2 2 2 2 2 1 2 1 2 2 2 1 2 2 2 2 2 2 2 2 2 1 2 2 2 2 2 2 2 0 0 1 2 2 2 1 1 2 2 2 2 2 2 1 2 2 2 1 2 2 2 2 2 2 2 2 2 2 2 0 0 2 2 2 2 2 2 1 2 2 2 2 2 2 2 2 2 2 2 2 2 2 2 2 2 2 2 2 2 2 2 2 2 2 2 1 2 2 2 2 2 2 2 2 2 2 2 2 2 1 2 2 2 2 2 0 0 2 2 2 2 2 2 1 2 0 0 2 2 2 2 1 2 2 2 2 2 2 2 2 2 2 2 1 2 1 2 2 2 1 2 2 2 2 2 2 2 2 2 2 2 2 2 0 0 2 2 2 2 2 2 2 2 2 2 2 2 2 2 2 2 1 2 0 0 1 2 2 2 2 2 1 1 2 2 2 2 2 2 2 2 2 2 2 2 2 2 1 2 2 2 2 2 2 2 2 2 2 2 1 2 2 2 2 2 2 2 1 2 2 2 0 0 2 2 2 2 2 2 2 2 2 2 2 2 2 2 0 0 2 2 2 2 2 2 0 0 2 2 2 2 2 2 2 2 1 2 2 2 2 2 2 2 2 2 2 2 2 2 2 2 2 2 2 2 1 2 1 2 2 2 2 2 2 2 0 0 1 2 2 2 2 2 2 2 2 2 1 2 0 0 2 2 0 0 2 2 2 2 2 2 1 2 2 2 2 2 2 2 2 2 1 2 1 2 1 1 2 2 2 2 2 2 1 2 2 2 2 2 0 0 1 2 2 2 2 2 2 2 2 2 0 0 0 0 2 2 2 2 2 2 1 1 2 2 2 2 0 0 2 2 0 0 2 2 2 2 1 2 2 2 2 2 0 0 2 2 2 2 2 2 2 2 0 0 1 1 2 2 2 2 2 2 1 2 0 0 2 2 2 2 2 2 2 2 2 2 2 2 2 2 0 0 1 2 0 0 2 2 1 1 1 2 1 1 2 2 2 2 0 0 0 0 1 2 2 2 1 1 2 2 2 2 2 2 2 2 2 2 1 2 2 2 2 2 2 2 0 0 1 2 2 2 1 2 2 2 1 2 2 2 0 0 2 2 1 2 0 0 2 2 2 2 0 0 2 2 2 2 1 2 2 2 2 2 1 2 2 2 1 1 2 2 2 2 2 2 2 2 2 2 0 0 2 2 2 2 2 2 0 0 2 2 2 2 1 2 2 2 2 2 0 0 2 2 1 2 2 2 0 0 2 2 1 2 2 2 2 2 2 2 0 0 2 2 2 2 0 0 2 2 1 2 2 2 2 2 2 2 2 2 2 2 0 0 1 2 2 2 2 2 1 2 2 2 2 2 1 2 2 2 2 2 1 1 2 2 2 2 1 2 2 2 2 2 2 2 2 2 2 2 2 2 1 1 2 2 2 2 1 2 2 2 2 2 2 2 2 2 1 2 0 0 2 2 2 2 2 2 2 2 0 0 2 2 1 2 2 2 2 2 1 2 2 2 1 1 1 2 2 2 1 2 2 2 2 2 1 2 2 2 1 2 2 2 1 2 2 2 2 2 2 2 2 2 1 2 2 2 1 2 1 2 1 2 2 2 2 2 2 2 2 2 2 2 0 0 2 2 0 0 2 2 2 2 2 2 2 2 2 2 2 2 1 2 2 2 2 2 2 2 2 2 2 2 1 1 1 2 2 2 2 2 1 2 2 2 2 2 2 2 1 2 1 2 0 0 2 2 1 2 2 2 2 2 1 2 0 0 2 2 2 2 2 2 0 0 2 2 2 2 1 2 2 2 2 2 2 2 1 2 2 2 0 0 2 2 1 1 2 2 2 2 1 1 2 2 2 2 2 2 1 2 2 2 2 2 2 2 2 2 1 2 2 2 2 2 0 0 2 2 2 2 2 2 2 2 2 2 2 2 2 2 1 2 1 2 0 0 2 2 2 2 2 2 2 2 1 2
1 Xil_ama_d_ben_13025 0 0 0 -9 2 2 2 2 2 2 0 0 1 2 1 2 2 2 0 0 2 2 1 2 0 0 1 2 2 2 2 2 1 2 1 2 1 2 1 2 0 0 1 2 2 2 1 2 2 2 2 2 2 2 2 2 0 0 2 2 2 2 2 2 2 2 1 2 2 2 0 0 0 0 2 2 1 2 2 2 2 2 2 2 2 2 0 0 2 2 2 2 1 1 0 0 1 2 1 2 2 2 2 2 1 2 2 2 1 2 2 2 2 2 2 2 2 2 2 2 2 2 2 2 2 2 2 2 2 2 2 2 2 2 1 2 1 1 2 2 2 2 2 2 2 2 2 2 2 2 2 2 2 2 0 0 2 2 2 2 2 2 2 2 2 2 2 2 0 0 1 1 1 1 1 2 1 1 1 2 2 2 2 2 2 2 2 2 2 2 2 2 2 2 2 2 2 2 2 2 2 2 2 2 1 2 1 2 1 2 2 2 2 2 2 2 0 0 1 2 2 2 2 2 1 2 2 2 1 2 0 0 2 2 2 2 2 2 2 2 2 2 2 2 2 2 0 0 1 2 0 0 2 2 2 2 2 2 1 2 2 2 2 2 2 2 1 2 2 2 1 1 1 2 0 0 1 2 1 2 1 2 2 2 2 2 1 1 2 2 2 2 2 2 2 2 2 2 2 2 2 2 2 2 2 2 0 0 2 2 2 2 2 2 2 2 2 2 2 2 2 2 0 0 2 2 2 2 1 2 2 2 0 0 0 0 2 2 2 2 2 2 2 2 2 2 2 2 2 2 2 2 2 2 2 2 2 2 2 2 2 2 2 2 2 2 0 0 1 2 1 2 1 2 1 2 2 2 1 2 0 0 2 2 2 2 2 2 0 0 2 2 2 2 0 0 2 2 1 2 0 0 2 2 1 2 2 2 1 2 2 2 0 0 0 0 2 2 2 2 1 1 2 2 2 2 1 2 1 2 1 1 2 2 2 2 1 2 0 0 1 2 2 2 2 2 1 2 2 2 2 2 2 2 1 2 1 1 1 2 2 2 1 2 2 2 1 2 2 2 2 2 2 2 2 2 1 2 2 2 2 2 1 2 1 2 1 2 2 2 2 2 2 2 2 2 2 2 2 2 2 2 1 1 0 0 0 0 2 2 2 2 2 2 2 2 2 2 2 2 2 2 1 1 2 2 2 2 2 2 2 2 2 2 2 2 1 2 2 2 2 2 1 1 2 2 2 2 2 2 2 2 2 2 2 2 2 2 2 2 2 2 2 2 2 2 2 2 2 2 2 2 1 2 2 2 1 2 2 2 0 0 2 2 0 0 2 2 0 0 0 0 2 2 2 2 2 2 2 2 0 0 2 2 0 0 2 2 2 2 2 2 1 2 2 2 2 2 2 2 1 2 2 2 2 2 0 0 2 2 1 2 2 2 1 2 2 2 1 2 2 2 0 0 2 2 2 2 1 2 2 2 2 2 2 2 0 0 2 2 2 2 2 2 1 1 0 0 2 2 1 2 1 1 2 2 2 2 2 2 2 2 0 0 2 2 2 2 0 0 2 2 2 2 1 2 2 2 0 0 1 2 2 2 1 2 2 2 0 0 1 2 2 2 2 2 2 2 2 2 2 2 2 2 2 2 0 0 2 2 2 2 2 2 1 1 2 2 2 2 1 2 0 0 2 2 0 0 1 2 0 0 2 2 2 2 2 2 2 2 0 0 2 2 2 2 2 2 2 2 1 2 1 2 1 2 2 2 1 2 2 2 2 2 2 2 2 2 2 2 2 2 1 2 1 1 2 2 2 2 2 2 2 2 2 2 2 2 2 2 2 2 2 2 2 2 2 2 1 2 0 0 2 2 2 2 1 2 2 2 2 2 2 2 2 2 0 0 1 2 2 2 2 2 1 1 1 2 2 2 2 2 2 2 2 2 1 2 2 2 1 2 2 2 2 2 0 0 2 2 0 0 2 2 2 2 2 2 2 2 2 2 0 0 2 2 2 2 2 2 1 2 2 2 0 0 2 2 2 2 0 0 1 2 2 2 2 2 2 2 2 2 2 2 2 2 2 2 2 2 1 2 2 2 2 2 2 2 2 2 2 2 2 2 2 2 0 0 1 2 0 0 2 2 2 2 1 1 1 2 2 2 2 2 2 2 2 2 1 2 2 2 2 2 2 2 1 2 2 2 1 2 1 2 2 2 2 2 2 2 2 2 2 2 2 2 2 2 0 0 0 0 2 2 2 2 1 1 2 2 0 0 2 2 2 2 2 2 2 2 2 2 2 2 2 2 2 2 2 2 2 2 2 2 1 2 0 0 2 2 2 2 0 0 2 2 2 2 2 2 2 2 2 2 2 2 2 2 2 2 2 2 2 2 1 2 2 2 1 2 2 2 2 2 2 2 2 2 0 0 2 2 2 2 2 2 2 2 2 2 2 2 2 2 1 2 2 2 2 2 2 2 2 2 2 2 2 2 2 2 2 2 0 0 1 1 2 2 1 2 1 2 2 2 2 2 0 0 1 2 0 0 2 2 2 2 2 2 2 2 2 2 2 2 2 2 2 2 2 2 1 2 1 2 2 2 1 2 2 2 2 2 2 2 0 0 2 2 2 2 2 2 2 2 2 2 0 0 2 2 2 2 2 2 2 2 2 2 2 2 0 0 2 2 2 2 2 2 2 2 1 2 2 2 2 2 2 2 2 2 2 2 2 2 2 2 2 2 2 2 2 2 1 2 2 2 2 2 2 2 2 2 2 2 2 2 2 2 0 0 1 2 2 2 1 2 2 2 2 2 2 2 0 0 2 2 2 2 1 1 1 2 2 2 1 2 1 2 2 2 2 2 2 2 2 2 2 2 2 2 2 2 2 2 2 2 1 2 2 2 2 2 1 2 1 2 2 2 2 2 2 2 2 2 2 2 2 2 2 2 2 2 2 2 2 2 2 2 1 2 2 2 2 2 1 2 2 2 2 2 2 2 2 2 1 2 2 2 0 0 2 2 2 2 2 2 1 2 0 0 2 2 1 2 2 2 2 2 2 2 1 2 1 1 1 2 2 2 2 2 1 2 2 2 2 2 2 2 2 2 2 2 2 2 1 1 1 2 2 2 2 2 2 2 2 2 2 2 2 2 1 2 2 2 0 0 2 2 2 2 1 1 2 2 2 2 2 2 2 2 2 2 2 2 2 2 2 2 1 2 2 2 2 2 2 2 0 0 2 2 2 2 0 0 2 2 2 2 2 2 0 0 2 2 2 2 2 2 2 2 1 1 2 2 2 2 2 2 2 2 2 2 1 2 1 2 2 2 2 2 2 2 2 2 2 2 1 2 2 2 2 2 2 2 1 2 0 0 2 2 2 2 2 2 2 2 2 2 2 2 0 0 1 1 2 2 2 2 2 2 2 2 2 2 0 0 2 2 2 2 2 2 2 2 1 2 2 2 1 2 2 2 2 2 2 2 1 2 1 2 2 2 2 2 2 2 1 1 2 2 2 2 1 1 1 1 2 2 2 2 0 0 2 2 0 0 2 2 2 2 2 2 2 2 2 2 2 2 0 0 2 2 0 0 2 2 1 2 1 2 2 2 1 1 2 2 2 2 2 2 2 2 2 2 2 2 2 2 2 2 2 2 2 2 0 0 1 2 2 2 2 2 2 2 2 2 2 2 1 1 2 2 1 2 1 2 2 2 0 0 1 2 2 2 2 2 1 2 2 2 2 2 2 2 2 2 2 2 2 2 2 2 2 2 2 2 0 0 2 2 1 2 0 0 2 2 2 2 2 2 1 1 2 2 2 2 2 2 2 2 2 2 2 2 0 0 1 2 2 2 1 2 2 2 1 2 2 2 2 2 2 2 2 2 1 2 2 2 2 2 2 2 2 2 2 2 1 1 2 2 2 2 2 2 2 2 2 2 0 0 2 2 0 0 2 2 2 2 2 2 2 2 2 2 2 2 2 2 1 2 1 2 2 2 0 0 2 2 2 2 2 2 2 2 1 2 2 2 2 2 2 2 2 2 2 2 2 2 2 2 2 2 0 0 2 2 2 2 2 2 1 1 1 1 1 2 2 2 2 2 2 2 2 2 2 2 1 2 1 1 1 1 2 2 1 2 1 2 2 2 1 2 1 2 1 2 2 2 2 2 1 1 1 1 2 2 2 2 2 2 1 1 2 2 2 2 2 2 2 2 2 2 2 2 2 2 2 2 2 2 2 2 1 2 2 2 2 2 0 0 2 2 2 2 2 2 1 2 2 2 2 2 1 2 2 2 2 2 2 2 1 2 2 2 2 2 2 2 2 2 2 2 0 0 2 2 1 2 2 2 2 2 0 0 1 2 2 2 2 2 2 2 2 2 1 2 2 2 1 2 1 2 1 1 2 2 2 2 1 2 1 1 1 2 2 2 2 2 2 2 1 2 2 2 2 2 2 2 2 2 1 1 2 2 2 2 2 2 1 1 2 2 2 2 2 2 1 2 1 2 2 2 2 2 2 2 1 2 2 2 2 2 2 2 2 2 1 2 0 0 2 2 2 2 1 2 2 2 1 2 1 2 2 2 1 2 2 2 0 0 2 2 2 2 2 2 2 2 2 2 2 2 0 0 1 2 2 2 2 2 2 2 1 2 2 2 1 2 2 2 2 2 2 2 2 2 2 2 2 2 2 2 2 2 2 2 2 2 2 2 2 2 1 2 2 2 1 2 2 2 1 2 2 2 2 2 2 2 2 2 2 2 2 2 1 1 2 2 2 2 2 2 2 2 2 2 2 2 2 2 2 2 2 2 2 2 2 2 2 2 1 2 2 2 2 2 2 2 2 2 1 2 1 2 2 2 2 2 2 2 2 2 1 2 1 2 2 2 0 0 2 2 2 2 2 2 2 2 2 2 2 2 2 2 2 2 0 0 0 0 1 1 1 2 1 1 1 1 2 2 1 2 0 0 2 2 2 2 2 2 2 2 2 2 2 2 2 2 2 2 2 2 2 2 2 2 1 2 0 0 2 2 2 2 2 2 2 2 2 2 2 2 0 0 2 2 0 0 2 2 2 2 2 2 2 2 2 2 1 1 1 1 2 2 2 2 2 2 2 2 2 2 2 2 2 2 2 2 2 2 2 2 1 2 0 0 2 2 2 2 2 2 2 2 2 2 2 2 1 2 1 2 2 2 2 2 2 2 2 2 2 2 2 2 2 2 2 2 2 2 2 2 2 2 2 2 2 2 2 2 0 0 2 2 0 0 2 2 2 2 2 2 1 2 1 2 2 2 1 2 0 0 2 2 2 2 0 0 2 2 2 2 2 2 2 2 2 2 2 2 2 2 2 2 0 0 2 2 2 2 2 2 2 2 1 2 1 2 2 2 2 2 2 2 2 2 1 2 2 2 2 2 2 2 2 2 2 2 2 2 2 2 2 2 2 2 2 2 2 2 2 2 2 2 2 2 2 2 2 2 2 2 2 2 1 2 2 2 2 2 1 2 1 2 2 2 2 2 2 2 0 0 2 2 2 2 1 2 2 2 1 2 2 2 1 1 2 2 2 2 2 2 2 2 1 1 2 2 1 2 1 2 1 2 1 2 2 2 2 2 2 2 2 2 2 2 0 0 2 2 2 2 0 0 1 2 1 2 1 2 2 2 0 0 2 2 2 2 1 2 1 2 2 2 0 0 2 2 2 2 2 2 2 2 2 2 1 2 2 2 1 2 1 2 2 2 2 2 2 2 2 2 0 0 2 2 2 2 2 2 2 2 1 1 2 2 2 2 2 2 1 2 2 2 2 2 2 2 1 2 2 2 2 2 2 2 2 2 2 2 2 2 2 2 2 2 2 2 2 2 2 2 2 2 2 2 0 0 2 2 1 2 2 2 2 2 1 2 1 2 2 2 2 2 1 1 2 2 2 2 2 2 2 2 2 2 2 2 2 2 2 2 2 2 2 2 0 0 2 2 2 2 2 2 2 2 2 2 2 2 2 2 2 2 1 2 1 2 2 2 2 2 2 2 2 2 2 2 0 0 2 2 2 2 2 2 2 2 2 2 0 0 2 2 0 0 1 2 1 1 2 2 1 2 2 2 2 2 1 2 2 2 2 2 2 2 2 2 0 0 1 2 2 2 2 2 1 2 2 2 2 2 2 2 1 2 2 2 2 2 2 2 2 2 2 2 2 2 0 0 2 2 2 2 2 2 2 2 0 0 1 1 2 2 2 2 2 2 1 2 1 1 2 2 2 2 2 2 2 2 2 2 2 2 2 2 2 2 2 2 2 2 1 1 0 0 2 2 2 2 2 2 2 2 2 2 2 2 0 0 1 2 0 0 1 2 2 2 2 2 1 2 1 1 2 2 2 2 2 2 2 2 2 2 2 2 2 2 1 2 2 2 2 2 2 2 2 2 1 1 2 2 0 0 1 2 2 2 2 2 2 2 2 2 2 2 2 2 2 2 2 2 2 2 1 2 2 2 2 2 1 2 2 2 2 2 1 2 2 2 2 2 2 2 1 2 0 0 2 2 2 2 1 2 0 0 1 2 0 0 2 2 1 2 1 2 2 2 2 2 1 2 2 2 2 2 2 2 2 2 0 0 2 2 2 2 2 2 2 2 2 2 1 2 1 2 2 2 2 2 0 0 2 2 2 2 1 2 2 2 2 2 2 2 2 2 0 0 1 2 1 2 1 2 1 2 1 2 1 2 2 2 0 0 2 2 2 2 2 2 2 2 2 2 2 2 1 2 2 2 0 0 2 2 1 2 2 2 1 2 2 2 2 2 2 2 2 2 0 0 2 2 2 2 2 2 2 2 2 2 1 2 1 1 2 2 2 2 2 2 2 2 2 2 2 2 1 1 0 0 2 2 2 2 2 2 1 2 0 0 0 0 2 2 2 2 2 2 2 2 2 2 2 2 0 0 2 2 1 1 0 0 2 2 1 2 2 2 1 2 2 2 2 2 2 2 2 2 2 2 1 1 2 2 2 2 2 2 2 2 2 2 2 2 2 2 0 0 2 2 2 2 2 2 2 2 2 2 2 2 2 2 1 1 2 2 2 2 1 1 2 2 0 0 2 2 2 2 2 2 1 2 2 2 2 2 2 2 1 2 1 1 2 2 0 0 2 2 0 0 2 2 2 2 2 2 2 2 1 2 2 2 2 2 1 1 0 0 2 2 2 2 2 2 2 2 2 2 2 2 1 2 1 1 1 2 2 2 2 2 2 2 2 2 1 1 0 0 2 2 2 2 2 2 2 2 2 2 2 2 2 2 2 2 1 2 1 2 1 2 2 2 2 2 2 2 1 2 2 2 2 2 0 0 1 2 1 2 2 2 2 2 0 0 2 2 1 2 2 2 2 2 2 2 2 2 2 2 2 2 2 2 2 2 2 2 2 2 0 0 0 0 2 2 2 2 2 2 2 2 2 2 1 1 2 2 2 2 2 2 2 2 2 2 2 2 2 2 2 2 1 2 0 0 2 2 2 2 2 2 2 2 2 2 0 0 2 2 2 2 2 2 2 2 1 2 2 2 2 2 2 2 2 2 2 2 2 2 1 2 1 2 2 2 2 2 2 2 1 2 0 0 2 2 2 2 2 2 0 0 2 2 2 2 2 2 1 1 2 2 2 2 2 2 2 2 2 2 2 2 1 2 2 2 2 2 2 2 2 2 2 2 2 2 1 2 1 2 2 2 1 2 2 2 2 2 1 2 2 2 2 2 2 2 2 2 2 2 2 2 1 2 2 2 1 2 1 2 1 2 2 2 2 2 0 0 2 2 2 2 2 2 2 2 2 2 2 2 0 0 2 2 2 2 2 2 2 2 2 2 2 2 0 0 2 2 2 2 0 0 2 2 2 2 2 2 2 2 1 2 2 2 2 2 2 2 2 2 2 2 2 2 2 2 1 1 2 2 2 2 2 2 2 2 2 2 2 2 0 0 1 2 2 2 2 2 2 2 2 2 2 2 2 2 1 2 1 2 2 2 2 2 2 2 2 2 2 2 1 1 2 2 2 2 1 2 2 2 2 2 1 2 1 2 2 2 2 2 1 2 1 2 1 2 1 2 2 2 0 0 2 2 1 2 1 2 2 2 1 2 2 2 2 2 2 2 1 2 2 2 2 2 2 2 2 2 2 2 2 2 0 0 2 2 2 2 2 2 2 2 1 1 2 2 1 2 2 2 2 2 2 2 1 1 2 2 2 2 2 2 2 2 2 2 2 2 2 2 1 2 1 1 2 2 2 2 1 1 2 2 2 2 1 1 1 1 2 2 2 2 2 2 2 2 2 2 2 2 1 1 2 2 2 2 2 2 2 2 2 2 2 2 2 2 1 2 2 2 1 2 2 2 2 2 1 1 2 2 2 2 0 0 2 2 2 2 2 2 1 1 2 2 2 2 2 2 2 2 2 2 2 2 1 2 0 0 2 2 1 2 2 2 2 2 2 2 2 2 2 2 2 2 2 2 2 2 2 2 1 2 1 2 0 0 2 2 1 1 2 2 2 2 2 2 2 2 2 2 0 0 2 2 2 2 2 2 0 0 2 2 2 2 2 2 2 2 2 2 0 0 1 1 0 0 0 0 2 2 2 2 2 2 2 2 0 0 2 2 2 2 2 2 0 0 2 2 2 2 1 2 2 2 1 2 1 2 2 2 2 2 2 2 2 2 2 2 0 0 2 2 1 2 1 2 2 2 0 0 2 2 1 2 2 2 2 2 0 0 2 2 2 2 2 2 2 2 2 2 0 0 2 2 2 2 2 2 1 1 2 2 2 2 2 2 2 2 2 2 0 0 1 1 2 2 2 2 2 2 2 2 1 2 0 0 2 2 2 2 1 2 2 2 2 2 2 2 0 0 1 1 0 0 2 2 2 2 2 2 2 2 2 2 2 2 2 2 2 2 2 2 2 2 2 2 2 2 2 2 2 2 1 2 2 2 0 0 2 2 2 2 2 2 2 2 1 2 2 2 2 2 2 2 2 2 2 2 2 2 2 2 2 2 2 2 2 2 2 2 2 2 2 2 2 2 2 2 2 2 2 2 2 2 2 2 1 1 1 2 0 0 1 2 2 2 2 2 2 2 2 2 2 2 2 2 2 2 2 2 2 2 0 0 2 2 2 2 2 2 2 2 2 2 2 2 0 0 0 0 2 2 0 0 2 2 2 2 2 2 2 2 1 2 2 2 0 0 2 2 1 2 2 2 2 2 1 2 1 2 2 2 2 2 2 2 2 2 2 2 2 2 2 2 2 2 1 2 0 0 1 2 2 2 2 2 2 2 2 2 2 2 2 2 2 2 2 2 2 2 1 2 2 2 2 2 2 2 1 2 0 0 2 2 2 2 2 2 2 2 2 2 0 0 2 2 2 2 2 2 2 2 1 2 2 2 2 2 2 2 2 2 1 2 2 2 2 2 2 2 1 2 2 2 2 2 2 2 2 2 2 2 2 2 2 2 1 2 2 2 2 2 0 0 2 2 2 2 2 2 2 2 1 2 2 2 2 2 2 2 0 0 2 2 2 2 0 0 1 1 2 2 2 2 2 2 1 2 2 2 2 2 2 2 0 0 2 2 1 2 2 2 2 2 2 2 2 2 2 2 2 2 1 2 0 0 1 2 0 0 2 2 2 2 2 2 0 0 2 2 2 2 2 2 2 2 2 2 1 1 2 2 1 2 2 2 0 0 2 2 2 2 2 2 2 2 2 2 2 2 0 0 2 2 1 2 2 2 2 2 2 2 2 2 2 2 1 2 1 1 1 2 2 2 1 2 2 2 2 2 2 2 0 0 2 2 1 2 2 2 2 2 2 2 0 0 2 2 2 2 2 2 2 2 2 2 2 2 2 2 0 0 2 2 2 2 0 0 2 2 1 2 2 2 2 2 1 1 1 1 2 2 2 2 2 2 2 2 2 2 2 2 2 2 2 2 2 2 1 1 2 2 2 2 2 2 2 2 2 2 1 2 1 2 2 2 2 2 1 2 1 2 2 2 2 2 1 2 2 2 2 2 2 2 1 1 1 1 1 1 2 2 1 2 0 0 0 0 1 2 2 2 2 2 2 2 2 2 0 0 0 0 2 2 2 2 2 2 2 2 2 2 2 2 2 2 2 2 2 2 2 2 2 2 2 2 2 2 2 2 1 2 2 2 2 2 2 2 2 2 2 2 2 2 1 2 2 2 2 2 1 2 2 2 2 2 2 2 2 2 2 2 1 2 1 2 2 2 2 2 0 0 2 2 2 2 2 2 0 0 2 2 2 2 2 2 2 2 2 2 2 2 1 2 1 2 2 2 2 2 2 2 2 2 1 2 2 2 2 2 1 2 1 2 2 2 2 2 2 2 2 2 2 2 2 2 2 2 1 2 2 2 2 2 1 2 2 2 2 2 2 2 2 2 2 2 0 0 1 2 2 2 2 2 2 2 0 0 2 2 2 2 1 2 2 2 1 2 2 2 0 0 2 2 2 2 2 2 1 2 2 2 2 2 0 0 2 2 1 2 2 2 2 2 2 2 2 2 1 2 2 2 2 2 1 2 2 2 2 2 2 2 2 2 1 1 2 2 2 2 1 2 1 2 1 2 2 2 2 2 2 2 1 1 2 2 2 2 2 2 2 2 1 2 2 2 2 2 2 2 2 2 1 2 1 2 2 2 2 2 2 2 2 2 2 2 2 2 0 0 2 2 2 2 2 2 0 0 2 2 1 2 2 2 2 2 0 0 2 2 2 2 2 2 2 2 2 2 2 2 1 1 1 1 2 2 2 2 2 2 2 2 2 2 2 2 1 2 2 2 2 2 2 2 1 1 0 0 2 2 2 2 1 2 2 2 2 2 2 2 2 2 2 2 2 2 2 2 1 1 1 1 2 2 2 2 2 2 2 2 2 2 2 2 2 2 2 2 2 2 0 0 1 2 1 2 2 2 2 2 2 2 1 2 1 1 0 0 2 2 1 1 1 1 2 2 2 2 2 2 2 2 1 2 2 2 2 2 2 2 2 2 1 2 1 2 0 0 2 2 2 2 2 2 1 2 1 2 2 2 2 2 1 2 2 2 1 2 1 2 1 2 2 2 1 2 2 2 2 2 0 0 2 2 1 1 2 2 2 2 2 2 2 2 2 2 2 2 2 2 2 2 2 2 2 2 2 2 2 2 2 2 2 2 2 2 2 2 2 2 2 2 0 0 1 2 2 2 2 2 2 2 2 2 2 2 1 2 2 2 2 2 2 2 1 2 2 2 1 2 2 2 2 2 1 2 2 2 2 2 2 2 2 2 2 2 1 1 2 2 1 1 2 2 2 2 2 2 2 2 2 2 1 2 2 2 0 0 1 2 2 2 1 2 1 2 2 2 2 2 2 2 1 1 1 2 2 2 0 0 1 2 2 2 2 2 1 2 1 2 2 2 1 1 2 2 2 2 2 2 2 2 1 1 2 2 1 2 0 0 2 2 1 2 2 2 0 0 2 2 1 2 2 2 1 2 1 2 0 0 1 2 2 2 2 2 2 2 2 2 1 2 2 2 1 1 1 1 2 2 2 2 2 2 2 2 2 2 2 2 2 2 2 2 1 2 1 1 1 2 0 0 2 2 2 2 1 2 2 2 2 2 0 0 2 2 2 2 2 2 2 2 2 2 1 1 2 2 2 2 2 2 2 2 2 2 1 1 2 2 2 2 0 0 2 2 2 2 2 2 2 2 2 2 2 2 1 1 2 2 2 2 2 2 2 2 1 2 1 2 1 2 2 2 2 2 2 2 2 2 2 2 2 2 1 2 1 2 2 2 2 2 2 2 1 2 2 2 2 2 2 2 0 0 2 2 2 2 1 1 0 0 1 2 2 2 2 2 2 2 2 2 2 2 2 2 2 2 2 2 1 1 2 2 2 2 2 2 1 2 2 2 0 0 2 2 2 2 2 2 2 2 0 0 1 2 2 2 2 2 2 2 2 2 2 2 2 2 2 2 0 0 2 2 2 2 2 2 0 0 2 2 1 2 1 2 1 2 2 2 1 2 1 2 1 1 2 2 2 2 1 2 0 0 2 2 1 2 2 2 2 2 2 2 2 2 2 2 2 2 2 2 2 2 2 2 2 2 1 2 2 2 0 0 1 2 2 2 2 2 2 2 2 2 2 2 1 2 2 2 2 2 0 0 2 2 2 2 2 2 1 2 2 2 1 2 1 2 0 0 0 0 1 2 1 2 2 2 2 2 2 2 2 2 2 2 2 2 2 2 1 2 2 2 0 0 1 2 2 2 2 2 2 2 2 2 2 2 2 2 2 2 2 2 2 2 2 2 2 2 1 2 1 2 2 2 0 0 2 2 1 1 1 2 2 2 2 2 2 2 2 2 2 2 2 2 2 2 2 2 2 2 2 2 1 2 2 2 2 2 1 2 2 2 1 2 2 2 2 2 1 1 2 2 0 0 0 0 2 2 1 2 0 0 2 2 1 2 1 2 2 2 0 0 2 2 1 2 2 2 2 2 2 2 1 2 2 2 2 2 2 2 0 0 2 2 2 2 2 2 2 2 1 2 2 2 2 2 2 2 2 2 1 2 2 2 2 2 2 2 1 1 2 2 2 2 1 2 2 2 2 2 2 2 0 0 2 2 2 2 1 2 2 2 0 0 2 2 1 2 2 2 0 0 2 2 1 2 2 2 1 2 2 2 2 2 2 2 2 2 2 2 2 2 2 2 2 2 0 0 2 2 2 2 0 0 2 2 2 2 2 2 2 2 2 2 1 2 2 2 2 2 2 2 2 2 2 2 0 0 2 2 1 2 1 2 2 2 2 2 2 2 2 2 0 0 2 2 1 2 2 2 2 2 2 2 2 2 1 2 1 2 2 2 2 2 2 2 2 2 2 2 2 2 2 2 2 2 2 2 2 2 2 2 1 1 1 2 2 2 2 2 2 2 1 1 2 2 2 2 2 2 2 2 1 2 2 2 2 2 2 2 0 0 2 2 1 2 2 2 2 2 2 2 0 0 2 2 2 2 2 2 2 2 1 2 2 2 2 2 1 2 2 2 2 2 2 2 2 2 2 2 2 2 2 2 0 0 2 2 2 2 2 2 1 2 1 1 1 2 2 2 0 0 1 1 2 2 2 2 2 2 2 2 2 2 0 0 2 2 0 0 2 2 2 2 2 2 2 2 2 2 2 2 2 2 2 2 2 2 2 2 1 2 2 2 0 0 2 2 2 2 2 2 1 2 1 2 1 2 2 2 2 2 0 0 1 1 2 2 2 2 2 2 2 2 2 2 2 2 2 2 2 2 2 2 2 2 0 0 0 0 2 2 2 2 2 2 2 2 1 2 2 2 2 2 2 2 2 2 1 2 2 2 0 0 0 0 2 2 0 0 2 2 2 2 2 2 2 2 1 1 2 2 0 0 2 2 2 2 2 2 2 2 1 2 1 2 1 2 2 2 2 2 2 2 1 2 0 0 2 2 2 2 2 2 2 2 2 2 2 2 2 2 2 2 2 2 2 2 1 1 2 2 1 2 2 2 0 0 1 2 2 2 2 2 2 2 2 2 1 2 0 0 1 2 2 2 2 2 1 1 2 2 2 2 2 2 2 2 1 1 2 2 1 1 2 2 2 2 1 2 1 1 1 2 2 2 0 0 0 0 2 2 2 2 2 2 2 2 2 2 1 2 2 2 1 2 2 2 1 1 2 2 2 2 1 2 2 2 2 2 2 2 2 2 2 2 2 2 2 2 2 2 2 2 2 2 2 2 2 2 0 0 1 1 2 2 2 2 2 2 2 2 1 2 2 2 2 2 2 2 1 1 2 2 1 2 2 2 1 1 2 2 2 2 2 2 2 2 2 2 2 2 2 2 2 2 2 2 2 2 2 2 2 2 2 2 0 0 2 2 2 2 2 2 1 2 1 2 2 2 2 2 1 1 2 2 0 0 2 2 0 0 2 2 1 2 2 2 1 2 2 2 2 2 2 2 0 0 0 0 2 2 2 2 1 2 0 0 2 2 1 2 0 0 1 2 2 2 2 2 2 2 2 2 2 2 2 2 2 2 2 2 2 2 2 2 0 0 2 2 0 0 1 2 2 2 2 2 2 2 0 0 1 2 0 0 2 2 2 2 2 2 0 0 2 2 2 2 2 2 1 2 0 0 2 2 2 2 2 2 2 2 0 0 2 2 2 2 1 2 2 2 2 2 1 1 1 2 1 2 1 2 2 2 2 2 2 2 0 0 2 2 2 2 1 2 2 2 2 2 1 1 2 2 0 0 2 2 1 2 2 2 2 2 2 2 2 2 2 2 2 2 1 2 2 2 2 2 2 2 2 2 0 0 2 2 0 0 2 2 0 0 2 2 2 2 2 2 0 0 2 2 1 2 0 0 1 1 2 2 2 2 2 2 2 2 2 2 2 2 2 2 2 2 2 2 1 1 2 2 1 1 2 2 2 2 0 0 1 1 1 2 2 2 2 2 0 0 1 2 1 2 1 1 1 2 2 2 2 2 2 2 0 0 2 2 2 2 2 2 2 2 2 2 2 2 2 2 2 2 2 2 2 2 2 2 2 2 0 0 0 0 2 2 2 2 2 2 2 2 2 2 2 2 2 2 2 2 2 2 2 2 2 2 1 2 2 2 2 2 2 2 2 2 2 2 1 2 2 2 1 1 2 2 1 2 2 2 2 2 2 2 2 2 2 2 2 2 2 2 1 2 1 2 2 2 0 0 1 1 0 0 1 2 2 2 2 2 2 2 1 2 2 2 2 2 1 2 2 2 2 2 1 2 2 2 2 2 2 2 2 2 2 2 2 2 2 2 0 0 2 2 1 2 0 0 2 2 2 2 0 0 2 2 2 2 2 2 2 2 1 2 2 2 1 2 2 2 2 2 1 1 2 2 2 2 2 2 2 2 2 2 2 2 2 2 2 2 2 2 1 1 1 2 2 2 2 2 2 2 2 2 2 2 2 2 1 2 2 2 2 2 1 1 2 2 2 2 2 2 1 1 2 2 2 2 2 2 0 0 2 2 2 2 2 2 2 2 2 2 2 2 2 2 2 2 2 2 2 2 2 2 2 2 1 2 1 2 2 2 2 2 0 0 1 2 1 2 0 0 1 2 1 2 2 2 2 2 1 2 1 2 1 2 2 2 1 1 1 1 2 2 2 2 1 1 2 2 2 2 2 2 2 2 2 2 2 2 2 2 0 0 2 2 1 2 2 2 1 1 1 2 0 0 2 2 2 2 1 1 2 2 0 0 2 2 2 2 0 0 2 2 2 2 2 2 2 2 2 2 2 2 2 2 2 2 2 2 2 2 1 2 0 0 2 2 2 2 2 2 2 2 1 2 2 2 2 2 0 0 2 2 1 2 2 2 2 2 2 2 2 2 0 0 1 2 2 2 2 2 2 2 2 2 2 2 1 2 1 2 2 2 2 2 1 2 2 2 2 2 1 1 0 0 1 2 2 2 2 2 0 0 2 2 2 2 2 2 2 2 0 0 2 2 2 2 2 2 2 2 2 2 2 2 2 2 2 2 0 0 2 2 1 2 2 2 1 2 2 2 1 2 2 2 1 2 0 0 2 2 2 2 0 0 2 2 2 2 2 2 2 2 2 2 2 2 2 2 2 2 1 2 0 0 2 2 2 2 1 2 2 2 0 0 2 2 1 2 2 2 1 2 2 2 1 1 1 1 1 2 0 0 1 2 2 2 1 2 2 2 2 2 2 2 2 2 0 0 2 2 2 2 1 2 2 2 2 2 2 2 1 2 1 2 2 2 1 2 2 2 2 2 2 2 2 2 1 2 0 0 2 2 2 2 0 0 2 2 1 1 1 2 2 2 0 0 0 0 1 1 2 2 2 2 0 0 2 2 2 2 1 2 1 1 0 0 2 2 0 0 2 2 2 2 2 2 2 2 2 2 1 1 2 2 2 2 2 2 2 2 2 2 2 2 1 2 2 2 2 2 2 2 0 0 2 2 2 2 2 2 2 2 2 2 2 2 2 2 2 2 2 2 2 2 2 2 2 2 2 2 2 2 2 2 2 2 2 2 2 2 2 2 0 0 2 2 2 2 2 2 1 2 0 0 2 2 2 2 2 2 2 2 2 2 1 2 0 0 1 2 2 2 2 2 2 2 1 2 2 2 1 2 0 0 2 2 2 2 2 2 1 1 1 1 2 2 2 2 2 2 2 2 2 2 2 2 2 2 1 2 2 2 2 2 2 2 2 2 2 2 2 2 2 2 1 2 2 2 2 2 2 2 2 2 2 2 2 2 2 2 2 2 2 2 1 2 1 2 2 2 2 2 2 2 1 2 2 2 2 2 2 2 2 2 2 2 2 2 0 0 2 2 2 2 2 2 2 2 1 1 2 2 2 2 0 0 2 2 2 2 1 1 1 1 2 2 2 2 2 2 1 2 2 2 2 2 2 2 2 2 1 2 2 2 2 2 2 2 1 2 2 2 1 2 2 2 2 2 2 2 2 2 2 2 2 2 2 2 2 2 2 2 2 2 2 2 2 2 0 0 0 0 1 2 2 2 1 2 1 2 2 2 1 1 2 2 2 2 2 2 2 2 2 2 0 0 2 2 1 1 2 2 2 2 1 1 2 2 2 2 2 2 2 2 1 2 2 2 2 2 1 2 2 2 2 2 2 2 2 2 1 1 2 2 1 1 2 2 2 2 2 2 2 2 2 2 2 2 2 2 2 2 2 2 2 2 1 1 2 2 2 2 2 2 2 2 2 2 0 0 1 2 2 2 2 2 2 2 2 2 2 2 2 2 0 0 2 2 2 2 2 2 2 2 2 2 2 2 2 2 2 2 2 2 2 2 0 0 2 2 2 2 2 2 2 2 0 0 0 0 2 2 2 2 2 2 2 2 1 2 2 2 0 0 2 2 0 0 0 0 2 2 2 2 0 0 2 2 1 2 2 2 0 0 2 2 2 2 0 0 2 2 1 2 2 2 1 2 2 2 2 2 2 2 2 2 2 2 2 2 2 2 2 2 2 2 2 2 1 1 1 2 1 2 2 2 2 2 2 2 2 2 2 2 2 2 1 2 0 0 0 0 2 2 1 2 2 2 2 2 0 0 0 0 0 0 2 2 2 2 2 2 2 2 2 2 2 2 2 2 2 2 2 2 2 2 2 2 2 2 2 2 2 2 2 2 2 2 2 2 1 2 2 2 2 2 2 2 1 2 2 2 2 2 2 2 2 2 2 2 2 2 2 2 2 2 0 0 2 2 0 0 2 2 2 2 0 0 2 2 2 2 2 2 2 2 2 2 2 2 1 2 1 2 0 0 2 2 1 2 2 2 2 2 2 2 2 2 2 2 2 2 2 2 2 2 0 0 1 1 2 2 2 2 2 2 1 2 2 2 2 2 1 2 2 2 2 2 0 0 2 2 1 2 2 2 2 2 2 2 2 2 2 2 2 2 2 2 2 2 2 2 2 2 2 2 1 2 1 2 1 2 2 2 1 2 2 2 2 2 2 2 2 2 2 2 1 2 2 2 2 2 2 2 2 2 2 2 2 2 2 2 1 2 1 2 2 2 2 2 1 2 2 2 2 2 1 2 1 2 2 2 1 2 0 0 1 2 2 2 1 2 2 2 2 2 2 2 2 2 2 2 2 2 2 2 1 2 2 2 1 2 2 2 2 2 2 2 2 2 2 2 2 2 2 2 1 2 1 2 2 2 2 2 2 2 1 2 1 2 2 2 2 2 2 2 2 2 2 2 2 2 1 2 2 2 2 2 1 2 1 1 0 0 2 2 2 2 2 2 1 2 1 2 1 1 0 0 2 2 1 2 2 2 2 2 0 0 1 1 2 2 1 2 0 0 2 2 0 0 2 2 2 2 2 2 2 2 2 2 2 2 2 2 0 0 2 2 0 0 2 2 2 2 1 1 2 2 2 2 2 2 2 2 1 2 2 2 1 2 2 2 0 0 2 2 2 2 1 2 2 2 1 1 2 2 2 2 2 2 2 2 2 2 2 2 2 2 1 2 0 0 2 2 0 0 2 2 2 2 0 0 2 2 2 2 2 2 2 2 1 2 2 2 2 2 2 2 1 2 1 1 2 2 2 2 2 2 0 0 1 2 2 2 2 2 2 2 2 2 2 2 1 1 2 2 2 2 2 2 1 2 2 2 0 0 2 2 2 2 2 2 2 2 2 2 0 0 1 2 2 2 1 2 0 0 2 2 2 2 1 2 0 0 2 2 2 2 2 2 2 2 2 2 2 2 2 2 2 2 2 2 2 2 2 2 2 2 2 2 2 2 0 0 1 2 2 2 2 2 2 2 2 2 1 2 1 2 2 2 2 2 0 0 2 2 2 2 1 2 2 2 1 2 2 2 2 2 2 2 2 2 2 2 1 2 2 2 2 2 2 2 1 2 2 2 2 2 0 0 2 2 2 2 2 2 2 2 1 2 2 2 2 2 0 0 2 2 0 0 2 2 2 2 2 2 0 0 1 2 2 2 2 2 1 2 2 2 2 2 2 2 2 2 1 2 2 2 1 2 2 2 2 2 2 2 2 2 2 2 2 2 1 2 2 2 1 2 2 2 2 2 2 2 1 2 0 0 2 2 2 2 2 2 2 2 0 0 2 2 2 2 0 0 2 2 1 1 2 2 2 2 2 2 0 0 2 2 2 2 2 2 2 2 2 2 2 2 2 2 2 2 2 2 2 2 1 2 2 2 1 2 2 2 2 2 2 2 2 2 0 0 2 2 2 2 2 2 2 2 2 2 1 2 1 2 0 0 2 2 2 2 2 2 2 2 2 2 2 2 2 2 2 2 2 2 2 2 2 2 0 0 2 2 2 2 2 2 2 2 1 2 0 0 0 0 2 2 2 2 2 2 2 2 2 2 2 2 2 2 2 2 2 2 2 2 2 2 2 2 1 2 2 2 0 0 1 2 2 2 2 2 2 2 2 2 2 2 2 2 2 2 0 0 0 0 2 2 2 2 1 2 2 2 2 2 2 2 2 2 2 2 2 2 2 2 2 2 2 2 2 2 1 2 1 2 0 0 2 2 2 2 2 2 2 2 2 2 2 2 0 0 2 2 2 2 2 2 2 2 2 2 2 2 2 2 2 2 1 1 2 2 2 2 0 0 2 2 2 2 2 2 2 2 2 2 2 2 2 2 1 2 2 2 2 2 2 2 2 2 2 2 2 2 0 0 2 2 2 2 2 2 2 2 2 2 2 2 2 2 2 2 2 2 1 1 0 0 2 2 2 2 2 2 1 2 2 2 2 2 0 0 0 0 0 0 1 2 2 2 1 2 1 2 2 2 2 2 0 0 2 2 2 2 0 0 2 2 2 2 2 2 2 2 2 2 2 2 2 2 2 2 1 1 2 2 2 2 2 2 1 2 2 2 2 2 1 2 1 1 2 2 2 2 0 0 2 2 2 2 2 2 2 2 0 0 1 1 2 2 2 2 2 2 1 2 2 2 2 2 1 2 2 2 2 2 2 2 2 2 2 2 2 2 1 2 2 2 2 2 1 2 2 2 0 0 1 2 2 2 2 2 2 2 2 2 2 2 2 2 2 2 0 0 2 2 2 2 2 2 2 2 2 2 2 2 1 2 2 2 2 2 1 1 0 0 0 0 2 2 1 2 2 2 2 2 1 1 2 2 2 2 2 2 2 2 2 2 2 2 2 2 2 2 1 2 2 2 2 2 2 2 0 0 2 2 2 2 2 2 2 2 2 2 2 2 2 2 2 2 2 2 2 2 2 2 2 2 2 2 2 2 2 2 2 2 2 2 2 2 2 2 1 1 2 2 2 2 2 2 2 2 2 2 2 2 2 2 2 2 2 2 2 2 2 2 2 2 2 2 2 2 2 2 2 2 2 2 2 2 2 2 2 2 2 2 2 2 2 2 0 0 2 2 2 2 2 2 2 2 2 2 2 2 2 2 2 2 2 2 2 2 2 2 2 2 2 2 1 2 2 2 2 2 2 2 0 0 2 2 2 2 2 2 2 2 2 2 1 2 1 2 2 2 2 2 2 2 1 2 2 2 2 2 1 2 1 2 2 2 2 2 2 2 2 2 2 2 1 1 0 0 2 2 2 2 2 2 1 2 2 2 2 2 2 2 2 2 2 2 2 2 2 2 1 2 2 2 2 2 1 2 2 2 1 2 2 2 2 2 2 2 2 2 2 2 2 2 2 2 2 2 1 2 0 0 0 0 2 2 2 2 1 2 2 2 2 2 0 0 0 0 2 2 2 2 2 2 2 2 2 2 2 2 2 2 2 2 2 2 2 2 2 2 2 2 2 2 1 2 2 2 2 2 1 1 2 2 1 2 2 2 1 2 2 2 2 2 2 2 1 2 2 2 2 2 2 2 1 2 2 2 2 2 2 2 2 2 2 2 1 2 2 2 1 2 2 2 2 2 1 2 2 2 2 2 2 2 1 2 0 0 2 2 1 1 2 2 1 2 2 2 1 2 1 2 2 2 1 2 2 2 2 2 0 0 2 2 2 2 1 2 2 2 0 0 2 2 2 2 2 2 2 2 2 2 1 2 2 2 1 2 1 1 2 2 2 2 2 2 1 2 2 2 1 2 2 2 2 2 2 2 2 2 2 2 1 2 2 2 0 0 2 2 2 2 1 2 2 2 2 2 2 2 1 2 0 0 1 2 0 0 2 2 2 2 1 1 2 2 2 2 2 2 2 2 0 0 2 2 2 2 2 2 2 2 2 2 0 0 0 0 2 2 2 2 2 2 2 2 0 0 2 2 1 1 2 2 2 2 2 2 2 2 2 2 1 2 1 1 1 2 0 0 2 2 2 2 2 2 2 2 2 2 2 2 2 2 2 2 2 2 2 2 2 2 1 2 2 2 2 2 2 2 2 2 2 2 1 1 1 2 1 2 2 2 2 2 2 2 2 2 1 2 0 0 2 2 0 0 2 2 2 2 1 1 0 0 2 2 2 2 2 2 0 0 2 2 2 2 2 2 1 1 2 2 2 2 2 2 0 0 2 2 2 2 2 2 2 2 0 0 2 2 0 0 1 1 0 0 2 2 2 2 2 2 1 1 2 2 1 1 2 2 2 2 2 2 1 1 2 2 2 2 1 1 1 2 2 2 2 2 1 2 1 2 2 2 1 1 2 2 2 2 2 2 1 1 1 2 2 2 2 2 1 2 2 2 2 2 2 2 2 2 0 0 2 2 2 2 2 2 2 2 2 2 2 2 2 2 2 2 2 2 2 2 2 2 2 2 2 2 2 2 2 2 2 2 2 2 2 2 2 2 2 2 0 0 2 2 1 2 2 2 2 2 0 0 0 0 1 2 2 2 2 2 2 2 2 2 0 0 2 2 2 2 2 2 1 2 2 2 2 2 2 2 2 2 2 2 1 2 2 2 2 2 2 2 1 1 2 2 2 2 1 1 2 2 2 2 2 2 2 2 2 2 2 2 2 2 2 2 2 2 1 2 2 2 1 2 1 2 0 0 1 2 2 2 2 2 0 0 2 2 2 2 2 2 2 2 2 2 2 2 2 2 1 1 1 2 1 2 2 2 0 0 0 0 2 2 0 0 2 2 2 2 2 2 2 2 2 2 2 2 0 0 1 2 2 2 2 2 1 1 0 0 0 0 1 2 2 2 2 2 2 2 2 2 2 2 2 2 2 2 1 1 2 2 2 2 1 2 1 2 1 2 0 0 0 0 0 0 2 2 2 2 2 2 2 2 2 2 1 2 2 2 2 2 1 2 2 2 2 2 1 2 2 2 2 2 1 2 0 0 2 2 2 2 1 2 2 2 2 2 1 2 1 2 2 2 2 2 1 2 2 2 1 2 2 2 2 2 1 1 0 0 2 2 1 1 2 2 2 2 2 2 2 2 2 2 2 2 2 2 2 2 2 2 2 2 2 2 2 2 2 2 2 2 0 0 2 2 2 2 2 2 1 2 0 0 1 2 2 2 2 2 2 2 2 2 0 0 2 2 2 2 1 2 1 2 1 2 2 2 2 2 2 2 2 2 1 2 2 2 2 2 2 2 2 2 2 2 1 1 2 2 2 2 2 2 2 2 0 0 2 2 2 2 2 2 2 2 2 2 1 1 2 2 2 2 1 1 2 2 2 2 0 0 2 2 2 2 2 2 2 2 1 1 0 0 2 2 1 2 2 2 0 0 2 2 2 2 2 2 2 2 2 2 2 2 1 2 2 2 2 2 2 2 1 1 0 0 2 2 2 2 2 2 1 2 2 2 2 2 1 2 2 2 1 1 1 1 2 2 1 2 2 2 2 2 2 2 1 1 0 0 1 1 1 2 2 2 2 2 1 2 0 0 2 2 2 2 2 2 2 2 0 0 1 2 2 2 2 2 2 2 2 2 2 2 2 2 2 2 2 2 2 2 2 2 2 2 2 2 2 2 2 2 0 0 0 0 2 2 2 2 2 2 2 2 0 0 2 2 2 2 2 2 2 2 1 2 2 2 0 0 2 2 2 2 0 0 2 2 1 2 2 2 2 2 0 0 2 2 2 2 1 2 2 2 1 2 2 2 1 2 2 2 1 1 2 2 0 0 1 1 2 2 1 2 2 2 1 2 2 2 2 2 2 2 2 2 2 2 2 2 2 2 2 2 2 2 1 2 2 2 2 2 0 0 1 2 2 2 2 2 2 2 0 0 2 2 2 2 2 2 2 2 2 2 2 2 2 2 2 2 1 2 2 2 2 2 2 2 2 2 2 2 2 2 1 2 2 2 2 2 1 2 2 2 1 2 2 2 0 0 0 0 2 2 2 2 2 2 2 2 2 2 2 2 2 2 1 1 1 1 2 2 2 2 2 2 1 2 2 2 1 2 2 2 2 2 1 2 2 2 2 2 2 2 1 2 2 2 2 2 1 1 2 2 2 2 1 2 2 2 2 2 2 2 2 2 0 0 0 0 2 2 1 2 2 2 2 2 2 2 2 2 1 2 2 2 2 2 2 2 2 2 2 2 2 2 2 2 2 2 2 2 2 2 1 2 2 2 2 2 0 0 1 2 2 2 2 2 1 2 2 2 2 2 2 2 2 2 2 2 1 2 2 2 2 2 0 0 2 2 2 2 2 2 1 2 2 2 2 2 2 2 2 2 0 0 2 2 2 2 2 2 2 2 2 2 2 2 2 2 2 2 2 2 1 2 2 2 2 2 2 2 2 2 2 2 2 2 2 2 2 2 1 2 2 2 2 2 1 2 2 2 1 2 2 2 2 2 1 1 1 2 1 2 0 0 2 2 2 2 2 2 2 2 2 2 0 0 2 2 2 2 2 2 2 2 2 2 2 2 1 1 2 2 2 2 2 2 2 2 2 2 2 2 2 2 2 2 2 2 1 1 1 1 2 2 2 2 1 2 1 2 1 2 0 0 2 2 1 2 2 2 2 2 2 2 0 0 2 2 2 2 2 2 2 2 2 2 2 2 2 2 1 2 2 2 1 2 2 2 2 2 1 2 1 2 2 2 2 2 2 2 2 2 2 2 2 2 2 2 2 2 0 0 2 2 2 2 2 2 1 2 2 2 2 2 2 2 1 2 2 2 2 2 2 2 2 2 2 2 2 2 2 2 2 2 2 2 0 0 2 2 2 2 2 2 1 2 1 2 2 2 2 2 2 2 2 2 2 2 1 2 2 2 1 2 1 2 1 2 2 2 2 2 1 2 2 2 2 2 2 2 2 2 2 2 0 0 1 1 2 2 2 2 2 2 0 0 2 2 2 2 2 2 2 2 2 2 2 2 2 2 1 1 2 2 2 2 1 2 2 2 1 2 1 2 2 2 1 2 2 2 2 2 0 0 1 2 0 0 2 2 2 2 1 2 2 2 2 2 2 2 2 2 2 2 2 2 2 2 1 1 2 2 2 2 1 2 2 2 2 2 1 2 0 0 1 2 1 2 2 2 2 2 0 0 1 1 0 0 1 1 0 0 2 2 2 2 2 2 2 2 2 2 2 2 2 2 1 2 2 2 2 2 0 0 1 2 1 1 2 2 2 2 2 2 2 2 2 2 2 2 0 0 1 2 0 0 2 2 2 2 1 2 1 1 1 1 2 2 2 2 0 0 2 2 1 2 1 2 2 2 2 2 1 2 2 2 2 2 2 2 1 2 1 2 1 2 2 2 2 2 0 0 1 2 2 2 2 2 1 2 2 2 2 2 2 2 2 2 2 2 2 2 2 2 2 2 0 0 2 2 1 1 2 2 2 2 1 2 2 2 2 2 2 2 2 2 2 2 2 2 2 2 2 2 1 2 2 2 2 2 2 2 1 1 2 2 2 2 2 2 2 2 2 2 2 2 2 2 1 2 2 2 2 2 2 2 2 2 2 2 1 2 0 0 2 2 2 2 2 2 2 2 1 2 1 2 1 2 1 2 2 2 2 2 0 0 2 2 2 2 2 2 2 2 1 2 0 0 2 2 2 2 2 2 2 2 2 2 2 2 2 2 2 2 2 2 2 2 1 2 1 2 0 0 2 2 0 0 2 2 2 2 2 2 2 2 2 2 1 2 2 2 2 2 2 2 2 2 2 2 2 2 2 2 2 2 2 2 2 2 1 1 2 2 1 2 1 1 0 0 2 2 2 2 2 2 2 2 1 2 1 2 2 2 2 2 2 2 1 2 2 2 2 2 2 2 2 2 1 2 2 2 0 0 2 2 2 2 2 2 1 2 2 2 2 2 2 2 1 2 1 2 2 2 2 2 1 2 2 2 2 2 2 2 2 2 2 2 2 2 2 2 1 2 2 2 1 2 1 1 2 2 2 2 2 2 2 2 2 2 2 2 1 2 2 2 2 2 2 2 2 2 2 2 2 2 2 2 2 2 2 2 2 2 0 0 0 0 2 2 2 2 2 2 2 2 2 2 2 2 2 2 2 2 2 2 2 2 2 2 2 2 2 2 2 2 2 2 2 2 0 0 2 2 2 2 2 2 1 2 2 2 2 2 0 0 1 1 2 2 2 2 2 2 2 2 0 0 1 1 1 2 1 2 2 2 2 2 1 2 1 2 2 2 0 0 2 2 2 2 2 2 1 2 2 2 2 2 1 2 2 2 2 2 2 2 1 2 2 2 2 2 2 2 2 2 1 2 2 2 2 2 2 2 0 0 1 1 2 2 1 2 2 2 1 2 2 2 2 2 2 2 0 0 2 2 2 2 2 2 2 2 2 2 2 2 2 2 1 1 1 2 2 2 2 2 0 0 1 2 0 0 2 2 1 2 1 2 0 0 2 2 2 2 2 2 2 2 2 2 2 2 0 0 0 0 0 0 2 2 2 2 2 2 2 2 1 2 2 2 2 2 2 2 1 2 2 2 2 2 2 2 2 2 2 2 2 2 2 2 2 2 2 2 2 2 0 0 2 2 2 2 1 2 2 2 0 0 2 2 1 2 2 2 2 2 2 2 2 2 2 2 2 2 2 2 2 2 2 2 2 2 2 2 2 2 2 2 1 2 2 2 1 2 2 2 2 2 2 2 1 2 0 0 2 2 2 2 2 2 2 2 1 2 1 2 1 2 2 2 2 2 1 2 1 2 2 2 2 2 1 2 0 0 2 2 1 2 2 2 2 2 2 2 2 2 2 2 0 0 2 2 2 2 2 2 2 2 2 2 2 2 2 2 0 0 2 2 2 2 2 2 2 2 2 2 2 2 1 2 2 2 2 2 2 2 2 2 2 2 2 2 0 0 0 0 1 2 2 2 2 2 2 2 1 2 2 2 0 0 1 2 2 2 2 2 1 2 2 2 2 2 2 2 0 0 2 2 2 2 2 2 2 2 2 2 2 2 2 2 2 2 2 2 2 2 2 2 2 2 2 2 2 2 2 2 2 2 2 2 1 2 0 0 2 2 0 0 2 2 2 2 2 2 2 2 2 2 2 2 2 2 2 2 2 2 2 2 2 2 2 2 0 0 2 2 2 2 2 2 2 2 2 2 2 2 2 2 2 2 2 2 1 1 1 2 2 2 2 2 2 2 1 2 2 2 2 2 0 0 2 2 2 2 2 2 1 2 2 2 2 2 2 2 1 2 1 2 2 2 1 2 2 2 1 2 1 2 1 2 1 2 2 2 2 2 0 0 1 2 1 2 1 2 2 2 2 2 1 2 1 2 2 2 2 2 0 0 2 2 2 2 2 2 2 2 2 2 2 2 2 2 2 2 2 2 2 2 2 2 2 2 2 2 1 2 2 2 2 2 2 2 2 2 1 2 1 2 2 2 0 0 0 0 2 2 2 2 2 2 2 2 2 2 2 2 2 2 1 2 1 2 1 2 2 2 2 2 1 2 2 2 2 2 2 2 2 2 2 2 2 2 2 2 2 2 2 2 2 2 2 2 2 2 1 2 2 2 2 2 2 2 2 2 2 2 2 2 1 2 2 2 2 2 2 2 1 2 2 2 2 2 2 2 0 0 2 2 2 2 2 2 2 2 1 2 2 2 2 2 2 2 2 2 0 0 1 1 2 2 2 2 2 2 2 2 2 2 2 2 1 1 2 2 2 2 2 2 1 2 2 2 2 2 2 2 2 2 2 2 2 2 1 2 2 2 1 1 1 1 2 2 2 2 2 2 1 2 1 1 2 2 0 0 1 1 1 1 2 2 2 2 0 0 1 1 2 2 2 2 2 2 2 2 1 1 2 2 0 0 2 2 2 2 2 2 2 2 2 2 2 2 2 2 1 1 0 0 2 2 1 1 2 2 2 2 2 2 2 2 2 2 1 2 1 2 1 2 0 0 2 2 2 2 2 2 1 2 0 0 2 2 2 2 2 2 0 0 2 2 2 2 2 2 2 2 2 2 1 2 2 2 2 2 1 1 2 2 1 2 1 2 1 2 1 2 2 2 2 2 2 2 1 2 2 2 2 2 1 2 2 2 2 2 2 2 2 2 2 2 2 2 2 2 2 2 2 2 2 2 2 2 2 2 2 2 2 2 0 0 1 1 2 2 0 0 2 2 2 2 2 2 1 2 2 2 1 2 2 2 2 2 1 1 0 0 0 0 2 2 1 2 2 2 0 0 2 2 1 2 0 0 2 2 0 0 2 2 1 1 2 2 0 0 2 2 1 1 2 2 1 2 1 2 2 2 2 2 0 0 1 2 2 2 0 0 2 2 2 2 0 0 2 2 2 2 2 2 2 2 0 0 2 2 2 2 2 2 2 2 2 2 1 2 2 2 2 2 2 2 2 2 2 2 1 2 1 2 2 2 0 0 1 2 1 2 2 2 2 2 2 2 2 2 2 2 2 2 2 2 1 2 0 0 2 2 2 2 2 2 2 2 0 0 1 2 2 2 2 2 2 2 2 2 2 2 1 2 2 2 2 2 2 2 0 0 2 2 2 2 2 2 2 2 2 2 2 2 2 2 2 2 2 2 0 0 2 2 2 2 1 2 2 2 2 2 2 2 2 2 1 1 2 2 2 2 2 2 1 1 2 2 2 2 0 0 2 2 2 2 2 2 2 2 1 2 2 2 2 2 2 2 2 2 1 2 2 2 2 2 2 2 0 0 1 1 2 2 2 2 2 2 2 2 1 1 2 2 2 2 2 2 2 2 2 2 2 2 2 2 1 2 2 2 2 2 0 0 2 2 2 2 2 2 1 2 1 1 2 2 2 2 2 2 2 2 2 2 1 2 1 2 1 2 2 2 2 2 2 2 2 2 2 2 0 0 2 2 0 0 2 2 2 2 2 2 2 2 0 0 2 2 2 2 0 0 1 1 2 2 0 0 2 2 2 2 1 2 2 2 1 2 2 2 2 2 2 2 2 2 2 2 2 2 1 2 2 2 1 2 2 2 1 1 2 2 1 1 1 2 2 2 2 2 2 2 2 2 1 2 2 2 2 2 2 2 2 2 2 2 1 2 2 2 2 2 0 0 1 2 2 2 1 1 2 2 2 2 2 2 2 2 2 2 2 2 0 0 2 2 2 2 0 0 0 0 2 2 1 1 2 2 0 0 1 2 0 0 2 2 2 2 2 2 2 2 2 2 1 2 2 2 2 2 2 2 2 2 1 2 2 2 1 1 2 2 2 2 1 2 2 2 2 2 2 2 1 1 2 2 1 1 2 2 2 2 2 2 2 2 2 2 2 2 0 0 2 2 2 2 2 2 2 2 1 2 2 2 1 2 2 2 1 2 2 2 1 1 1 1 0 0 2 2 0 0 2 2 2 2 2 2 2 2 1 1 1 2 1 2 2 2 2 2 2 2 2 2 1 1 2 2 1 2 2 2 2 2 2 2 2 2 2 2 2 2 2 2 2 2 2 2 0 0 0 0 1 2 1 2 2 2 2 2 1 2 2 2 2 2 2 2 2 2 1 1 2 2 2 2 2 2 2 2 2 2 2 2 1 1 2 2 2 2 2 2 2 2 2 2 2 2 0 0 0 0 0 0 2 2 2 2 2 2 2 2 1 2 0 0 2 2 2 2 2 2 2 2 2 2 2 2 2 2 2 2 2 2 2 2 2 2 2 2 2 2 1 1 1 2 2 2 2 2 2 2 2 2 2 2 2 2 0 0 2 2 2 2 2 2 2 2 0 0 0 0 2 2 2 2 2 2 2 2 2 2 2 2 0 0 1 2 2 2 2 2 2 2 2 2 1 2 2 2 2 2 2 2 2 2 2 2 1 2 2 2 2 2 2 2 2 2 2 2 2 2 1 2 2 2 2 2 1 1 2 2 2 2 2 2 2 2 2 2 2 2 2 2 1 2 2 2 2 2 2 2 2 2 2 2 0 0 2 2 0 0 2 2 2 2 2 2 2 2 2 2 2 2 2 2 2 2 2 2 2 2 2 2 0 0 2 2 2 2 1 2 1 2 2 2 2 2 2 2 2 2 2 2 2 2 2 2 2 2 2 2 2 2 2 2 2 2 2 2 1 2 2 2 1 2 2 2 2 2 2 2 1 1 2 2 2 2 2 2 2 2 1 2 2 2 1 1 2 2 2 2 2 2 2 2 2 2 2 2 2 2 2 2 2 2 2 2 2 2 2 2 1 2 2 2 2 2 2 2 1 2 1 2 2 2 2 2 2 2 2 2 2 2 2 2 2 2 0 0 1 2 2 2 2 2 2 2 2 2 1 2 1 1 0 0 2 2 2 2 2 2 2 2 2 2 2 2 2 2 2 2 1 2 2 2 2 2 0 0 1 2 0 0 2 2 2 2 2 2 1 2 2 2 2 2 2 2 2 2 1 2 2 2 2 2 0 0 2 2 2 2 1 2 2 2 2 2 2 2 0 0 2 2 1 2 1 2 1 2 1 1 0 0 1 1 2 2 1 1 2 2 2 2 2 2 2 2 0 0 1 2 2 2 2 2 2 2 2 2 2 2 2 2 1 1 2 2 2 2 1 1 0 0 2 2 0 0 2 2 2 2 2 2 2 2 2 2 2 2 1 2 2 2 1 2 2 2 0 0 2 2 1 1 2 2 2 2 2 2 2 2 2 2 2 2 2 2 2 2 2 2 1 2 1 2 2 2 2 2 1 2 2 2 2 2 2 2 2 2 0 0 2 2 2 2 2 2 0 0 2 2 2 2 2 2 1 1 0 0 2 2 2 2 2 2 2 2 2 2 2 2 2 2 2 2 2 2 2 2 0 0 1 1 1 2 0 0 2 2 2 2 2 2 0 0 0 0 2 2 2 2 2 2 2 2 2 2 2 2 2 2 2 2 2 2 2 2 0 0 2 2 2 2 2 2 1 2 2 2 2 2 2 2 2 2 2 2 2 2 2 2 2 2 2 2 2 2 2 2 1 2 0 0 2 2 2 2 2 2 2 2 2 2 1 2 2 2 1 2 2 2 2 2 1 2 2 2 2 2 2 2 1 2 2 2 2 2 1 1 2 2 0 0 2 2 1 1 2 2 2 2 0 0 2 2 2 2 2 2 2 2 1 2 2 2 1 2 2 2 2 2 2 2 2 2 1 2 2 2 2 2 2 2 2 2 2 2 2 2 2 2 2 2 1 2 0 0 0 0 2 2 2 2 0 0 2 2 1 2 0 0 2 2 2 2 2 2 2 2 1 1 1 2 2 2 2 2 2 2 2 2 0 0 1 1 2 2 2 2 1 2 1 2 2 2 2 2 1 2 2 2 2 2 2 2 1 2 2 2 2 2 2 2 1 2 2 2 0 0 2 2 2 2 2 2 2 2 2 2 2 2 2 2 2 2 0 0 2 2 2 2 2 2 2 2 2 2 2 2 2 2 2 2 0 0 2 2 1 2 1 2 2 2 2 2 1 2 1 2 2 2 2 2 2 2 2 2 2 2 2 2 2 2 2 2 0 0 2 2 2 2 1 2 2 2 2 2 0 0 2 2 0 0 0 0 2 2 2 2 2 2 2 2 2 2 2 2 1 2 1 2 2 2 1 2 2 2 0 0 1 2 1 2 2 2 2 2 2 2 2 2 2 2 1 2 1 2 0 0 2 2 1 2 1 2 0 0 2 2 2 2 2 2 1 2 2 2 2 2 2 2 2 2 2 2 2 2 1 2 2 2 2 2 2 2 2 2 2 2 2 2 2 2 2 2 2 2 1 2 0 0 2 2 0 0 1 2 2 2 1 2 2 2 2 2 1 2 1 2 2 2 1 2 2 2 2 2 2 2 2 2 2 2 1 2 2 2 1 2 2 2 2 2 2 2 2 2 2 2 2 2 2 2 1 2 1 2 2 2 2 2 2 2 0 0 2 2 2 2 2 2 2 2 1 2 2 2 2 2 2 2 0 0 2 2 2 2 0 0 2 2 1 2 2 2 0 0 1 2 1 2 1 2 1 1 2 2 2 2 2 2 2 2 2 2 2 2 2 2 2 2 2 2 2 2 2 2 1 2 1 2 2 2 1 2 1 2 2 2 2 2 2 2 2 2 2 2 2 2 0 0 0 0 2 2 2 2 2 2 0 0 2 2 2 2 2 2 2 2 2 2 2 2 2 2 2 2 1 1 2 2 2 2 1 1 1 1 2 2 0 0 2 2 2 2 2 2 2 2 2 2 0 0 2 2 2 2 2 2 2 2 2 2 1 1 2 2 2 2 2 2 2 2 2 2 2 2 1 2 0 0 1 1 2 2 1 1 0 0 1 1 2 2 2 2 2 2 1 1 2 2 2 2 2 2 2 2 2 2 0 0 2 2 2 2 1 1 2 2 2 2 1 2 2 2 1 2 2 2 2 2 2 2 2 2 2 2 2 2 2 2 2 2 2 2 2 2 2 2 0 0 2 2 0 0 0 0 2 2 2 2 1 1 2 2 2 2 2 2 2 2 2 2 2 2 2 2 1 2 2 2 2 2 2 2 0 0 2 2 2 2 0 0 2 2 2 2 2 2 2 2 2 2 1 1 0 0 2 2 1 2 2 2 1 2 2 2 2 2 2 2 1 2 2 2 0 0 2 2 2 2 2 2 2 2 2 2 2 2 1 2 2 2 2 2 1 1 2 2 1 1 2 2 2 2 2 2 2 2 2 2 2 2 1 1 1 1 1 1 1 2 2 2 2 2 2 2 2 2 2 2 2 2 2 2 2 2 2 2 0 0 2 2 1 2 2 2 1 2 2 2 0 0 0 0 2 2 2 2 0 0 0 0 1 2 2 2 2 2 2 2 2 2 1 2 2 2 1 2 2 2 2 2 2 2 2 2 0 0 2 2 2 2 2 2 2 2 2 2 2 2 2 2 2 2 2 2 2 2 2 2 2 2 1 2 2 2 1 2 2 2 2 2 1 2 1 1 0 0 2 2 2 2 2 2 2 2 1 2 2 2 0 0 2 2 2 2 1 1 2 2 2 2 2 2 1 1 2 2 2 2 2 2 2 2 0 0 2 2 1 1 2 2 1 2 2 2 2 2 2 2 2 2 1 2 2 2 1 2 2 2 2 2 1 2 0 0 2 2 0 0 1 2 1 2 2 2 2 2 2 2 0 0 2 2 2 2 1 2 2 2 2 2 2 2 2 2 2 2 2 2 2 2 2 2 2 2 2 2 2 2 2 2 2 2 2 2 2 2 0 0 2 2 2 2 2 2 1 1 2 2 0 0 2 2 2 2 1 2 1 1 1 2 2 2 2 2 2 2 1 2 2 2 2 2 2 2 0 0 0 0 2 2 1 2 2 2 1 2 1 2 1 2 2 2 2 2 2 2 2 2 0 0 2 2 2 2 2 2 2 2 2 2 2 2 2 2 2 2 1 2 1 2 2 2 0 0 2 2 2 2 2 2 0 0 0 0 2 2 2 2 1 2 2 2 2 2 1 2 2 2 1 2 2 2 2 2 1 2 2 2 2 2 1 2 2 2 1 2 2 2 2 2 1 2 2 2 2 2 2 2 2 2 1 2 2 2 1 2 2 2 2 2 2 2 2 2 2 2 2 2 2 2 2 2 2 2 2 2 2 2 2 2 2 2 2 2 2 2 2 2 2 2 2 2 2 2 2 2 2 2 2 2 0 0 2 2 2 2 1 2 2 2 2 2 2 2 2 2 2 2 1 2 1 2 1 2 2 2 2 2 0 0 2 2 2 2 2 2 2 2 2 2 0 0 2 2 2 2 2 2 2 2 2 2 2 2 2 2 2 2 2 2 0 0 2 2 2 2 2 2 2 2 2 2 2 2 2 2 2 2 2 2 2 2 2 2 2 2 2 2 2 2 1 2 0 0 2 2 2 2 2 2 2 2 2 2 1 2 2 2 1 2 2 2 0 0 1 2 0 0 2 2 2 2 2 2 2 2 2 2 2 2 2 2 2 2 2 2 2 2 2 2 2 2 2 2 2 2 2 2 2 2 2 2 2 2 2 2 1 2 2 2 1 2 2 2 1 2 1 2 0 0 2 2 2 2 1 2 2 2 1 1 0 0 0 0 2 2 0 0 0 0 2 2 2 2 2 2 2 2 2 2 2 2 2 2 2 2 1 2 2 2 1 1 1 2 2 2 2 2 2 2 2 2 2 2 2 2 0 0 2 2 2 2 2 2 2 2 2 2 2 2 0 0 2 2 2 2 1 2 2 2 0 0 2 2 0 0 2 2 2 2 2 2 1 2 2 2 2 2 2 2 2 2 2 2 2 2 2 2 2 2 2 2 2 2 2 2 2 2 2 2 2 2 2 2 1 2 2 2 1 2 2 2 2 2 2 2 2 2 2 2 1 1 2 2 1 2 2 2 2 2 2 2 1 2 2 2 2 2 1 2 2 2 1 1 2 2 2 2 1 2 1 2 2 2 1 2 2 2 2 2 2 2 2 2 2 2 1 2 2 2 2 2 2 2 1 2 2 2 1 2 2 2 2 2 1 1 2 2 0 0 2 2 2 2 1 1 2 2 2 2 2 2 2 2 2 2 1 1 2 2 2 2 2 2 1 1 2 2 2 2 2 2 2 2 2 2 2 2 2 2 2 2 1 2 2 2 1 2 1 1 2 2 2 2 2 2 1 1 0 0 0 0 2 2 1 2 2 2 2 2 1 2 2 2 2 2 0 0 2 2 1 2 2 2 1 2 2 2 1 2 2 2 2 2 2 2 2 2 2 2 2 2 2 2 2 2 0 0 2 2 1 2 2 2 2 2 0 0 0 0 2 2 2 2 2 2 2 2 2 2 2 2 2 2 0 0 1 1 1 1 1 1 0 0 2 2 2 2 2 2 1 2 2 2 2 2 2 2 2 2 2 2 2 2 2 2 2 2 2 2 1 2 0 0 0 0 2 2 2 2 2 2 1 1 1 2 2 2 2 2 2 2 1 2 2 2 2 2 2 2 2 2 2 2 2 2 1 2 2 2 2 2 1 2 2 2 2 2 0 0 2 2 2 2 2 2 2 2 2 2 1 1 2 2 1 1 0 0 2 2 2 2 2 2 2 2 2 2 1 2 1 2 1 2 1 2 0 0 1 1 1 2 2 2 2 2 2 2 2 2 2 2 2 2 2 2 2 2 2 2 1 2 2 2 2 2 2 2 2 2 0 0 2 2 2 2 2 2 2 2 2 2 2 2 2 2 2 2 2 2 2 2 2 2 2 2 1 2 2 2 2 2 2 2 2 2 2 2 2 2 2 2 0 0 2 2 1 2 1 2 2 2 1 2 2 2 2 2 1 2 2 2 1 2 2 2 2 2 2 2 2 2 2 2 2 2 2 2 2 2 0 0 2 2 2 2 2 2 2 2 2 2 2 2 1 2 1 2 1 2 2 2 2 2 1 2 2 2 2 2 2 2 1 2 0 0 2 2 2 2 2 2 2 2 0 0 2 2 1 1 0 0 2 2 2 2 2 2 1 2 1 2 2 2 2 2 2 2 2 2 0 0 0 0 2 2 2 2 2 2 2 2 2 2 1 2 2 2 1 1 2 2 2 2 2 2 0 0 2 2 1 1 2 2 2 2 1 2 2 2 2 2 2 2 2 2 2 2 0 0 2 2 2 2 2 2 2 2 2 2 2 2 2 2 2 2 1 2 2 2 2 2 2 2 2 2 2 2 2 2 2 2 2 2 2 2 2 2 2 2 2 2 2 2 2 2 2 2 2 2 2 2 0 0 1 1 2 2 0 0 2 2 2 2 2 2 2 2 2 2 0 0 2 2 2 2 2 2 2 2 2 2 2 2 2 2 2 2 2 2 1 2 2 2 2 2 2 2 2 2 0 0 2 2 2 2 2 2 2 2 2 2 2 2 2 2 0 0 2 2 2 2 2 2 2 2 0 0 2 2 2 2 1 2 2 2 2 2 2 2 2 2 2 2 2 2 2 2 2 2 0 0 2 2 1 2 1 2 2 2 2 2 2 2 2 2 0 0 1 2 2 2 1 1 0 0 0 0 2 2 2 2 2 2 0 0 1 2 1 2 2 2 0 0 0 0 1 2 2 2 2 2 2 2 1 1 1 2 2 2 2 2 2 2 2 2 0 0 2 2 1 2 1 2 1 2 2 2 2 2 1 2 2 2 2 2 2 2 2 2 2 2 2 2 2 2 2 2 2 2 2 2 2 2 2 2 0 0 0 0 2 2 1 2 2 2 2 2 2 2 2 2 2 2 2 2 2 2 2 2 0 0 1 2 2 2 2 2 2 2 2 2 2 2 2 2 2 2 1 1 2 2 2 2 1 2 1 1 2 2 2 2 2 2 2 2 2 2 1 2 0 0 2 2 2 2 1 2 2 2 2 2 2 2 2 2 2 2 2 2 2 2 2 2 2 2 0 0 1 2 2 2 2 2 1 1 1 2 1 2 1 2 1 2 2 2 2 2 2 2 0 0 2 2 0 0 2 2 2 2 2 2 1 2 2 2 2 2 2 2 2 2 2 2 1 1 1 2 1 1 2 2 1 2 1 2 2 2 2 2 2 2 2 2 2 2 2 2 2 2 2 2 2 2 2 2 2 2 2 2 2 2 2 2 1 1 2 2 2 2 2 2 2 2 2 2 0 0 1 2 0 0 2 2 2 2 2 2 1 2 2 2 2 2 1 2 2 2 0 0 2 2 2 2 2 2 2 2 2 2 2 2 2 2 2 2 0 0 2 2 1 2 1 2 2 2 2 2 2 2 1 1 2 2 2 2 2 2 2 2 2 2 1 2 2 2 2 2 2 2 1 2 1 2 2 2 1 2 2 2 2 2 2 2 2 2 2 2 1 1 1 1 2 2 0 0 1 2 2 2 2 2 0 0 1 1 0 0 2 2 2 2 2 2 1 2 2 2 0 0 2 2 2 2 2 2 1 2 2 2 2 2 2 2 0 0 0 0 2 2 1 2 1 2 2 2 2 2 2 2 1 1 2 2 2 2 2 2 2 2 2 2 1 1 1 1 2 2 2 2 2 2 2 2 1 2 0 0 2 2 1 2 2 2 2 2 2 2 0 0 2 2 2 2 2 2 2 2 0 0 2 2 2 2 2 2 2 2 1 2 2 2 1 2 1 2 2 2 1 2 2 2 1 2 1 2 1 1 2 2 2 2 2 2 0 0 2 2 2 2 2 2 1 2 2 2 2 2 2 2 0 0 1 2 2 2 2 2 0 0 0 0 2 2 2 2 2 2 2 2 1 2 2 2 1 1 2 2 1 1 1 1 1 2 2 2 2 2 2 2 0 0 2 2 2 2 2 2 0 0 2 2 0 0 2 2 2 2 2 2 0 0 0 0 1 2 2 2 1 2 2 2 0 0 2 2 1 2 2 2 1 1 2 2 1 2 2 2 2 2 2 2 2 2 2 2 0 0 2 2 2 2 0 0 2 2 2 2 2 2 1 1 2 2 2 2 2 2 2 2 2 2 2 2 2 2 1 1 1 1 2 2 0 0 1 2 2 2 1 2 2 2 2 2 2 2 2 2 2 2 2 2 2 2 1 2 2 2 0 0 1 2 2 2 2 2 2 2 2 2 2 2 2 2 1 2 1 2 2 2 2 2 1 2 2 2 2 2 2 2 2 2 2 2 2 2 1 2 2 2 1 2 1 2 0 0 2 2 2 2 2 2 0 0 2 2 2 2 1 2 2 2 2 2 1 2 2 2 1 2 2 2 1 2 2 2 2 2 2 2 2 2 2 2 2 2 2 2 2 2 2 2 2 2 2 2 2 2 2 2 2 2 1 2 1 1 2 2 2 2 2 2 2 2 2 2 1 2 2 2 2 2 0 0 2 2 0 0 2 2 2 2 2 2 2 2 2 2 2 2 2 2 1 2 0 0 2 2 2 2 2 2 2 2 2 2 2 2 2 2 2 2 1 2 2 2 2 2 2 2 0 0 1 2 2 2 2 2 2 2 0 0 2 2 0 0 2 2 1 2 2 2 2 2 2 2 0 0 2 2 2 2 2 2 2 2 2 2 2 2 2 2 2 2 2 2 2 2 2 2 2 2 2 2 2 2 2 2 2 2 2 2 2 2 2 2 2 2 1 2 0 0 2 2 1 1 2 2 1 2 2 2 2 2 2 2 2 2 0 0 2 2 0 0 2 2 0 0 2 2 0 0 2 2 2 2 2 2 2 2 2 2 1 1 2 2 2 2 1 1 1 2 2 2 1 2 2 2 2 2 1 2 1 2 0 0 2 2 2 2 2 2 0 0 2 2 2 2 2 2 2 2 2 2 2 2 1 2 1 1 2 2 2 2 2 2 2 2 2 2 2 2 2 2 2 2 2 2 2 2 1 1 1 1 2 2 2 2 2 2 2 2 1 2 2 2 0 0 2 2 2 2 2 2 2 2 2 2 1 2 1 2 2 2 2 2 2 2 2 2 2 2 2 2 0 0 2 2 1 2 0 0 2 2 0 0 2 2 2 2 2 2 2 2 1 2 0 0 1 2 1 2 2 2 2 2 2 2 2 2 0 0 2 2 1 1 2 2 2 2 2 2 2 2 2 2 2 2 2 2 2 2 2 2 2 2 2 2 2 2 2 2 1 1 2 2 1 2 2 2 2 2 2 2 2 2 2 2 2 2 1 2 2 2 1 2 1 2 1 1 2 2 2 2 2 2 2 2 2 2 2 2 2 2 2 2 2 2 2 2 2 2 2 2 2 2 2 2 2 2 2 2 1 2 2 2 2 2 2 2 2 2 1 1 1 2 1 2 1 2 2 2 2 2 2 2 2 2 2 2 2 2 2 2 0 0 2 2 2 2 0 0 1 2 1 1 2 2 2 2 2 2 1 2 2 2 1 2 2 2 2 2 2 2 0 0 1 2 2 2 1 2 1 2 2 2 2 2 2 2 2 2 2 2 2 2 2 2 2 2 2 2 2 2 2 2 2 2 0 0 0 0 2 2 2 2 2 2 2 2 2 2 1 1 2 2 2 2 1 1 2 2 2 2 2 2 2 2 2 2 1 2 2 2 2 2 2 2 2 2 2 2 2 2 2 2 1 2 2 2 2 2 2 2 2 2 1 1 2 2 1 1 2 2 1 2 2 2 1 1 2 2 2 2 1 2 1 1 2 2 2 2 2 2 1 1 2 2 2 2 1 2 2 2 2 2 2 2 0 0 1 2 2 2 1 2 2 2 2 2 2 2 2 2 0 0 2 2 2 2 2 2 2 2 2 2 2 2 2 2 2 2 2 2 0 0 1 2 2 2 2 2 2 2 2 2 1 2 2 2 2 2 2 2 2 2 2 2 2 2 2 2 2 2 2 2 2 2 2 2 2 2 1 1 2 2 1 1 2 2 1 2 2 2 2 2 2 2 2 2 2 2 2 2 1 2 1 2 2 2 2 2 2 2 2 2 2 2 2 2 2 2 1 2 1 2 2 2 1 2 2 2 2 2 2 2 1 2 2 2 2 2 2 2 2 2 2 2 1 2 2 2 0 0 2 2 2 2 2 2 2 2 2 2 2 2 1 2 1 1 1 2 1 1 2 2 2 2 0 0 2 2 2 2 2 2 2 2 0 0 0 0 1 2 2 2 2 2 0 0 1 2 2 2 1 2 0 0 2 2 2 2 2 2 2 2 2 2 2 2 1 2 2 2 1 1 1 1 2 2 1 2 1 2 2 2 2 2 0 0 0 0 1 2 2 2 2 2 1 2 1 2 2 2 2 2 2 2 1 1 2 2 2 2 2 2 1 2 2 2 1 2 2 2 0 0 1 2 2 2 0 0 2 2 1 2 2 2 1 2 0 0 2 2 2 2 2 2 2 2 2 2 2 2 2 2 2 2 2 2 2 2 2 2 2 2 2 2 2 2 2 2 2 2 1 2 2 2 2 2 1 2 2 2 1 2 2 2 1 1 2 2 1 2 2 2 1 2 2 2 2 2 1 2 2 2 2 2 1 2 2 2 2 2 2 2 2 2 2 2 2 2 2 2 2 2 2 2 0 0 2 2 2 2 2 2 2 2 2 2 2 2 2 2 0 0 2 2 2 2 2 2 2 2 2 2 2 2 2 2 2 2 2 2 2 2 2 2 2 2 2 2 2 2 2 2 2 2 2 2 2 2 2 2 2 2 2 2 2 2 0 0 2 2 2 2 2 2 2 2 2 2 2 2 2 2 2 2 2 2 2 2 1 2 1 2 2 2 2 2 2 2 2 2 2 2 2 2 2 2 0 0 2 2 2 2 2 2 2 2 1 2 2 2 2 2 2 2 2 2 1 2 2 2 0 0 2 2 2 2 1 2 1 1 0 0 2 2 1 2 1 2 2 2 2 2 2 2 1 2 1 2 2 2 2 2 2 2 2 2 2 2 2 2 2 2 2 2 2 2 1 1 2 2 2 2 1 1 2 2 2 2 2 2 2 2 2 2 2 2 2 2 2 2 2 2 0 0 1 1 2 2 2 2 2 2 0 0 2 2 2 2 0 0 2 2 2 2 1 1 1 2 1 1 0 0 1 2 2 2 2 2 2 2 2 2 2 2 2 2 2 2 2 2 2 2 2 2 2 2 2 2 2 2 2 2 2 2 0 0 0 0 2 2 1 2 2 2 2 2 1 1 2 2 2 2 2 2 1 1 2 2 2 2 1 1 0 0 2 2 2 2 2 2 2 2 2 2 2 2 2 2 2 2 2 2 2 2 0 0 2 2 0 0 2 2 2 2 2 2 1 2 2 2 2 2 2 2 2 2 2 2 1 1 1 2 2 2 2 2 1 2 1 2 2 2 2 2 1 1 1 1 2 2 2 2 2 2 2 2 2 2 2 2 2 2 2 2 2 2 2 2 1 1 2 2 2 2 2 2 2 2 1 2 2 2 2 2 2 2 2 2 2 2 2 2 2 2 2 2 2 2 2 2 2 2 2 2 2 2 2 2 2 2 1 2 2 2 2 2 2 2 2 2 2 2 2 2 2 2 2 2 2 2 2 2 1 1 2 2 1 2 2 2 2 2 2 2 2 2 2 2 2 2 2 2 2 2 2 2 2 2 2 2 1 2 2 2 2 2 0 0 1 2 2 2 0 0 2 2 2 2 0 0 2 2 0 0 2 2 2 2 2 2 2 2 2 2 2 2 2 2 2 2 1 2 1 2 0 0 2 2 0 0 1 1 2 2 2 2 1 2 0 0 1 1 2 2 2 2 0 0 2 2 2 2 2 2 2 2 2 2 2 2 2 2 2 2 2 2 0 0 2 2 2 2 2 2 2 2 1 2 1 2 2 2 2 2 2 2 2 2 2 2 2 2 2 2 2 2 2 2 2 2 0 0 2 2 2 2 2 2 2 2 2 2 2 2 0 0 2 2 2 2 2 2 2 2 0 0 2 2 2 2 2 2 1 1 2 2 2 2 1 1 1 1 2 2 2 2 1 2 0 0 2 2 2 2 2 2 0 0 2 2 2 2 1 1 2 2 2 2 2 2 2 2 0 0 1 2 2 2 2 2 2 2 2 2 2 2 2 2 2 2 2 2 1 2 2 2 2 2 2 2 2 2 2 2 2 2 2 2 2 2 2 2 2 2 2 2 2 2 2 2 2 2 1 1 1 2 2 2 0 0 2 2 1 2 2 2 2 2 2 2 2 2 0 0 1 2 2 2 1 2 2 2 1 2 1 2 2 2 2 2 2 2 2 2 2 2 1 2 0 0 2 2 2 2 2 2 0 0 1 2 2 2 2 2 2 2 2 2 2 2 2 2 2 2 0 0 2 2 2 2 2 2 2 2 2 2 2 2 2 2 1 1 2 2 0 0 2 2 2 2 2 2 2 2 2 2 2 2 2 2 2 2 2 2 2 2 1 2 1 2 1 2 2 2 2 2 2 2 2 2 2 2 2 2 2 2 0 0 2 2 2 2 0 0 2 2 2 2 2 2 2 2 0 0 1 2 1 2 2 2 2 2 2 2 2 2 1 2 2 2 2 2 2 2 2 2 2 2 1 2 1 2 2 2 1 2 2 2 2 2 2 2 2 2 2 2 2 2 2 2 2 2 0 0 2 2 2 2 2 2 2 2 1 2 1 1 2 2 2 2 2 2 2 2 1 1 1 2 0 0 2 2 1 2 2 2 2 2 0 0 2 2 2 2 0 0 2 2 2 2 2 2 2 2 1 2 1 2 2 2 2 2 0 0 2 2 0 0 2 2 1 1 1 2 2 2 1 1 2 2 2 2 2 2 2 2 2 2 2 2 2 2 2 2 2 2 1 1 1 1 0 0 2 2 2 2 1 2 2 2 2 2 2 2 2 2 2 2 2 2 2 2 2 2 1 2 2 2 2 2 2 2 1 2 0 0 2 2 2 2 2 2 2 2 2 2 1 2 2 2 2 2 2 2 2 2 2 2 2 2 0 0 2 2 2 2 2 2 2 2 2 2 1 2 1 2 2 2 2 2 1 2 2 2 1 1 2 2 2 2 0 0 2 2 1 2 2 2 1 2 2 2 2 2 2 2 1 2 1 2 2 2 2 2 1 2 2 2 2 2 0 0 2 2 0 0 2 2 2 2 2 2 2 2 2 2 2 2 2 2 2 2 2 2 2 2 2 2 0 0 2 2 2 2 2 2 2 2 2 2 2 2 2 2 2 2 2 2 0 0 1 2 1 2 1 2 2 2 2 2 2 2 2 2 0 0 2 2 2 2 2 2 2 2 0 0 0 0 1 2 2 2 2 2 2 2 2 2 0 0 1 2 2 2 2 2 2 2 2 2 0 0 2 2 2 2 2 2 1 2 2 2 2 2 2 2 2 2 2 2 2 2 0 0 2 2 2 2 2 2 2 2 2 2 2 2 1 2 2 2 2 2 1 2 2 2 2 2 2 2 2 2 0 0 2 2 2 2 2 2 2 2 0 0 2 2 2 2 1 2 2 2 1 1 2 2 0 0 2 2 1 2 0 0 2 2 0 0 2 2 2 2 2 2 2 2 2 2 0 0 1 1 2 2 2 2 2 2 1 2 1 2 2 2 1 1 2 2 2 2 2 2 2 2 1 2 2 2 2 2 2 2 2 2 2 2 2 2 0 0 2 2 1 2 2 2 2 2 0 0 2 2 2 2 2 2 2 2 2 2 2 2 0 0 2 2 0 0 0 0 2 2 1 2 2 2 2 2 1 2 1 1 0 0 2 2 0 0 0 0 1 1 2 2 2 2 2 2 2 2 2 2 2 2 2 2 2 2 1 2 2 2 0 0 0 0 2 2 2 2 0 0 2 2 2 2 1 2 2 2 1 1 0 0 2 2 2 2 0 0 2 2 0 0 2 2 2 2 2 2 2 2 2 2 0 0 2 2 2 2 2 2 0 0 2 2 2 2 0 0 2 2 2 2 2 2 0 0 2 2 1 2 2 2 1 2 2 2 1 2 0 0 2 2 0 0 2 2 2 2 2 2 2 2 2 2 0 0 1 2 1 2 2 2 2 2 2 2 2 2 2 2 1 1 2 2 2 2 2 2 2 2 2 2 2 2 2 2 0 0 0 0 0 0 2 2 2 2 1 1 1 2 2 2 2 2 2 2 2 2 2 2 2 2 2 2 2 2 2 2 2 2 2 2 2 2 1 2 2 2 2 2 2 2 2 2 2 2 2 2 2 2 2 2 2 2 2 2 2 2 2 2 2 2 2 2 2 2 2 2 2 2 2 2 2 2 2 2 0 0 2 2 1 1 2 2 2 2 1 2 2 2 2 2 2 2 0 0 1 2 2 2 0 0 2 2 2 2 2 2 2 2 2 2 2 2 2 2 2 2 0 0 2 2 2 2 2 2 2 2 2 2 2 2 0 0 1 2 1 1 2 2 2 2 2 2 2 2 2 2 2 2 0 0 0 0 2 2 2 2 2 2 1 2 2 2 1 2 2 2 2 2 2 2 2 2 0 0 2 2 2 2 2 2 1 2 2 2 2 2 1 2 2 2 2 2 2 2 2 2 0 0 2 2 2 2 1 1 1 1 0 0 2 2 2 2 2 2 1 1 2 2 2 2 1 2 0 0 1 2 2 2 2 2 2 2 2 2 2 2 1 2 2 2 1 2 2 2 2 2 2 2 2 2 1 2 2 2 1 2 2 2 1 2 2 2 0 0 2 2 2 2 2 2 2 2 2 2 2 2 2 2 2 2 2 2 1 2 2 2 2 2 2 2 2 2 2 2 2 2 2 2 2 2 1 1 2 2 2 2 2 2 2 2 2 2 2 2 2 2 2 2 2 2 2 2 1 2 2 2 2 2 0 0 0 0 0 0 2 2 0 0 2 2 2 2 0 0 2 2 2 2 2 2 2 2 0 0 0 0 2 2 1 2 0 0 0 0 2 2 1 2 2 2 0 0 0 0 2 2 2 2 2 2 2 2 0 0 2 2 2 2 2 2 1 2 1 2 2 2 2 2 2 2 2 2 2 2 2 2 2 2 1 2 2 2 2 2 2 2 2 2 2 2 1 2 2 2 1 2 2 2 2 2 2 2 1 2 2 2 1 2 1 1 1 1 0 0 2 2 2 2 2 2 2 2 1 2 1 2 2 2 0 0 2 2 2 2 1 2 2 2 2 2 0 0 1 1 2 2 2 2 2 2 2 2 0 0 2 2 1 2 2 2 1 2 0 0 1 2 1 2 2 2 0 0 2 2 2 2 2 2 2 2 2 2 0 0 1 2 2 2 2 2 0 0 2 2 2 2 0 0 2 2 2 2 2 2 2 2 2 2 1 2 1 1 2 2 0 0 0 0 2 2 2 2 2 2 2 2 0 0 2 2 2 2 2 2 2 2 2 2 1 2 0 0 2 2 2 2 2 2 2 2 2 2 1 2 2 2 2 2 2 2 0 0 2 2 2 2 2 2 2 2 1 2 2 2 2 2 2 2 2 2 2 2 2 2 2 2 2 2 2 2 2 2 0 0 1 2 2 2 2 2 1 2 2 2 2 2 1 2 2 2 2 2 2 2 2 2 0 0 2 2 0 0 2 2 0 0 2 2 2 2 2 2 2 2 2 2 2 2 2 2 1 2 2 2 2 2 2 2 2 2 0 0 2 2 1 2 2 2 2 2 1 2 2 2 0 0 2 2 2 2 2 2 2 2 2 2 0 0 1 2 2 2 2 2 2 2 2 2 1 2 0 0 2 2 2 2 0 0 1 2 2 2 2 2 2 2 1 2 2 2 2 2 2 2 0 0 2 2 0 0 2 2 2 2 2 2 2 2 1 2 1 2 2 2 2 2 2 2 2 2 1 2 2 2 2 2 2 2 0 0 2 2 2 2 0 0 2 2 2 2 2 2 2 2 2 2 2 2 2 2 2 2 2 2 2 2 2 2 2 2 2 2 2 2 2 2 0 0 2 2 2 2 2 2 2 2 2 2 2 2 1 2 1 1 2 2 2 2 1 2 2 2 2 2 2 2 2 2 2 2 0 0 2 2 2 2 2 2 1 2 2 2 1 1 2 2 2 2 2 2 2 2 0 0 1 2 2 2 2 2 1 2 2 2 2 2 1 2 0 0 2 2 2 2 2 2 2 2 2 2 1 2 2 2 2 2 2 2 2 2 1 1 0 0 1 1 2 2 2 2 0 0 2 2 2 2 2 2 2 2 1 2 1 2 2 2 1 2 0 0 0 0 2 2 0 0 2 2 2 2 2 2 2 2 1 2 2 2 2 2 2 2 2 2 2 2 1 2 2 2 2 2 2 2 2 2 2 2 1 1 2 2 2 2 1 1 2 2 2 2 2 2 1 2 2 2 2 2 2 2 1 2 1 2 2 2 2 2 2 2 1 1 2 2 2 2 0 0 0 0 2 2 2 2 2 2 2 2 2 2 2 2 2 2 2 2 2 2 1 1 2 2 0 0 2 2 2 2 0 0 2 2 2 2 1 1 2 2 2 2 2 2 2 2 2 2 2 2 2 2 2 2 0 0 1 2 2 2 2 2 2 2 0 0 2 2 2 2 2 2 1 2 1 2 2 2 2 2 2 2 2 2 2 2 2 2 1 2 2 2 2 2 1 2 0 0 2 2 2 2 2 2 2 2 2 2 0 0 2 2 2 2 2 2 2 2 2 2 2 2 2 2 2 2 2 2 2 2 2 2 2 2 2 2 2 2 2 2 1 2 0 0 2 2 2 2 2 2 0 0 2 2 0 0 1 2 2 2 2 2 2 2 2 2 1 2 2 2 2 2 2 2 2 2 2 2 2 2 2 2 2 2 0 0 2 2 2 2 2 2 2 2 0 0 1 1 2 2 2 2 2 2 1 2 2 2 2 2 2 2 1 2 0 0 1 2 1 2 2 2 2 2 2 2 2 2 2 2 2 2 2 2 2 2 2 2 1 2 1 2 2 2 1 2 2 2 2 2 1 2 2 2 1 2 2 2 2 2 2 2 2 2 2 2 2 2 0 0 2 2 2 2 2 2 1 2 2 2 2 2 2 2 2 2 2 2 2 2 0 0 2 2 2 2 1 2 2 2 2 2 0 0 0 0 1 2 2 2 0 0 2 2 2 2 2 2 2 2 0 0 1 1 2 2 0 0 2 2 2 2 2 2 2 2 2 2 2 2 1 2 0 0 2 2 2 2 2 2 2 2 2 2 2 2 2 2 1 2 2 2 2 2 2 2 2 2 2 2 2 2 2 2 1 2 1 2 2 2 2 2 0 0 0 0 1 1 0 0 2 2 2 2 2 2 0 0 2 2 2 2 2 2 2 2 2 2 2 2 2 2 2 2 0 0 2 2 2 2 1 2 2 2 2 2 1 1 1 2 2 2 0 0 2 2 2 2 2 2 2 2 2 2 2 2 2 2 2 2 2 2 2 2 0 0 2 2 2 2 2 2 1 1 0 0 2 2 2 2 2 2 2 2 0 0 2 2 0 0 2 2 2 2 2 2 2 2 1 1 0 0 2 2 2 2 0 0 2 2 2 2 2 2 1 1 0 0 2 2 0 0 2 2 2 2 2 2 1 2 2 2 2 2 1 2 2 2 1 2 2 2 0 0 1 2 2 2 2 2 2 2 2 2 1 2 0 0 1 2 2 2 2 2 2 2 0 0 1 2 2 2 2 2 2 2 2 2 1 1 2 2 2 2 2 2 2 2 0 0 2 2 2 2 2 2 2 2 1 1 2 2 2 2 2 2 1 2 2 2 2 2 2 2 2 2 1 1 1 2 2 2 0 0 2 2 1 1 2 2 2 2 2 2 1 2 2 2 0 0 2 2 1 2 2 2 2 2 2 2 2 2 2 2 2 2 2 2 2 2 2 2 2 2 2 2 1 2 2 2 1 1 2 2 2 2 2 2 1 1 2 2 2 2 0 0 2 2 2 2 2 2 1 2 2 2 2 2 2 2 0 0 2 2 1 1 2 2 2 2 2 2 0 0 2 2 1 2 1 2 2 2 2 2 1 2 2 2 2 2 2 2 2 2 2 2 1 2 2 2 1 2 0 0 2 2 2 2 0 0 2 2 2 2 2 2 2 2 0 0 2 2 2 2 2 2 2 2 2 2 2 2 2 2 2 2 2 2 0 0 1 2 2 2 2 2 0 0 1 2 1 2 2 2 2 2 2 2 2 2 0 0 1 2 1 1 2 2 2 2 2 2 2 2 2 2 0 0 1 1 1 2 2 2 2 2 2 2 2 2 2 2 2 2 0 0 2 2 2 2 2 2 2 2 2 2 2 2 2 2 1 1 2 2 2 2 0 0 0 0 2 2 2 2 2 2 2 2 2 2 1 1 1 2 1 1 2 2 2 2 1 1 0 0 0 0 2 2 2 2 2 2 2 2 2 2 1 1 1 1 0 0 1 2 2 2 2 2 2 2 2 2 2 2 2 2 2 2 2 2 2 2 2 2 2 2 2 2 2 2 2 2 2 2 1 2 2 2 2 2 2 2 2 2 2 2 2 2 2 2 2 2 2 2 1 1 1 2 2 2 0 0 2 2 1 2 2 2 2 2 2 2 1 2 2 2 0 0 2 2 2 2 2 2 2 2 2 2 0 0 2 2 0 0 2 2 2 2 1 1 1 2 2 2 1 2 1 1 0 0 2 2 2 2 0 0 1 2 1 2 2 2 2 2 2 2 2 2 1 2 2 2 1 2 2 2 0 0 2 2 1 2 2 2 2 2 2 2 0 0 2 2 2 2 2 2 2 2 2 2 2 2 2 2 1 1 2 2 2 2 1 1 2 2 1 2 0 0 2 2 2 2 1 1 0 0 2 2 2 2 2 2 2 2 2 2 1 2 2 2 2 2 2 2 2 2 2 2 2 2 1 2 2 2 2 2 2 2 0 0 1 2 0 0 1 1 2 2 2 2 1 2 2 2 2 2 2 2 1 2 2 2 0 0 2 2 0 0 1 1 2 2 2 2 2 2 0 0 2 2 2 2 2 2 2 2 2 2 1 2 2 2 2 2 2 2 2 2 2 2 2 2 2 2 2 2 2 2 2 2 2 2 2 2 2 2 1 1 2 2 2 2 2 2 2 2 2 2 2 2 1 1 2 2 2 2 2 2 2 2 2 2 2 2 2 2 2 2 2 2 2 2 2 2 0 0 2 2 1 2 2 2 0 0 2 2 2 2 2 2 2 2 2 2 2 2 2 2 2 2 2 2 2 2 2 2 2 2 2 2 2 2 2 2 2 2 2 2 2 2 2 2 2 2 2 2 1 2 2 2 0 0 0 0 1 2 2 2 2 2 2 2 0 0 0 0 2 2 2 2 0 0 2 2 2 2 1 2 0 0 0 0 1 2 2 2 2 2 2 2 0 0 2 2 1 1 2 2 1 1 2 2 0 0 2 2 2 2 2 2 2 2 2 2 2 2 1 1 2 2 1 2 2 2 2 2 2 2 2 2 2 2 2 2 1 2 0 0 2 2 2 2 1 2 1 2 2 2 2 2 2 2 2 2 0 0 2 2 2 2 2 2 2 2 2 2 2 2 2 2 2 2 2 2 2 2 2 2 2 2 2 2 2 2 1 2 2 2 2 2 2 2 2 2 2 2 2 2 0 0 1 1 0 0 0 0 2 2 2 2 2 2 2 2 2 2 2 2 2 2 1 1 2 2 1 2 2 2 2 2 2 2 1 2 2 2 2 2 1 2 2 2 1 1 2 2 2 2 2 2 2 2 2 2 2 2 2 2 2 2 2 2 2 2 0 0 2 2 2 2 2 2 2 2 2 2 2 2 0 0 1 2 2 2 1 1 2 2 0 0 2 2 2 2 2 2 1 2 2 2 2 2 2 2 2 2 2 2 0 0 0 0 2 2 1 2 2 2 0 0 0 0 2 2 0 0 2 2 2 2 1 2 2 2 1 2 2 2 2 2 2 2 2 2 2 2 1 2 2 2 2 2 2 2 1 2 2 2 2 2 1 1 0 0 2 2 2 2 2 2 1 2 2 2 0 0 2 2 1 2 2 2 2 2 0 0 2 2 1 2 2 2 2 2 2 2 2 2 2 2 2 2 2 2 2 2 2 2 1 2 2 2 2 2 2 2 2 2 2 2 2 2 2 2 0 0 2 2 1 2 2 2 2 2 2 2 2 2 2 2 2 2 2 2 1 2 2 2 0 0 2 2 2 2 0 0 2 2 2 2 2 2 2 2 2 2 2 2 1 1 1 2 1 2 2 2 2 2 2 2 1 2 2 2 2 2 2 2 2 2 2 2 2 2 2 2 0 0 2 2 2 2 2 2 2 2 1 2 2 2 2 2 1 1 1 2 1 2 1 2 2 2 0 0 2 2 2 2 2 2 2 2 0 0 2 2 2 2 2 2 2 2 1 2 2 2 2 2 1 1 2 2 2 2 0 0 0 0 2 2 1 2 2 2 2 2 2 2 2 2 2 2 1 1 2 2 0 0 2 2 2 2 2 2 2 2 2 2 0 0 2 2 2 2 2 2 2 2 2 2 0 0 0 0 2 2 1 2 1 1 2 2 0 0 2 2 1 1 0 0 0 0 2 2 2 2 2 2 1 2 2 2 2 2 2 2 0 0 2 2 2 2 2 2 2 2 1 2 2 2 1 2 2 2 2 2 2 2 2 2 1 2 1 2 1 2 2 2 2 2 0 0 1 2 2 2 2 2 2 2 1 1 2 2 2 2 2 2 2 2 1 2 2 2 2 2 0 0 0 0 2 2 0 0 1 1 2 2 0 0 2 2 2 2 2 2 2 2 2 2 2 2 0 0 2 2 2 2 2 2 2 2 2 2 2 2 2 2 1 2 0 0 2 2 0 0 2 2 2 2 2 2 2 2 2 2 2 2 0 0 2 2 2 2 2 2 2 2 0 0 2 2 1 1 0 0 0 0 2 2 2 2 1 2 2 2 1 2 2 2 2 2 1 1 2 2 1 2 2 2 2 2 2 2 2 2 2 2 2 2 2 2 2 2 2 2 1 2 2 2 2 2 2 2 0 0 2 2 2 2 2 2 2 2 2 2 2 2 0 0 2 2 2 2 2 2 2 2 2 2 1 2 2 2 2 2 2 2 2 2 2 2 1 2 1 2 1 2 2 2 2 2 2 2 2 2 2 2 0 0 2 2 2 2 1 1 0 0 0 0 2 2 1 2 2 2 1 2 2 2 1 2 1 2 0 0 2 2 2 2 1 2 0 0 2 2 1 2 2 2 2 2 1 2 2 2 2 2 2 2 2 2 2 2 2 2 2 2 1 1 1 2 2 2 2 2 0 0 2 2 2 2 2 2 2 2 0 0 2 2 2 2 0 0 2 2 1 2 2 2 0 0 1 1 2 2 1 2 2 2 2 2 2 2 2 2 2 2 0 0 1 2 2 2 2 2 1 2 2 2 2 2 2 2 2 2 1 2 0 0 2 2 2 2 2 2 2 2 2 2 2 2 2 2 2 2 2 2 2 2 2 2 2 2 1 1 2 2 2 2 2 2 2 2 2 2 2 2 2 2 2 2 2 2 2 2 2 2 2 2 2 2 2 2 1 2 2 2 1 2 2 2 2 2 2 2 0 0 2 2 2 2 2 2 1 1 1 2 0 0 0 0 2 2 2 2 2 2 2 2 2 2 2 2 0 0 2 2 2 2 2 2 2 2 2 2 2 2 0 0 0 0 2 2 2 2 2 2 0 0 0 0 2 2 2 2 2 2 2 2 2 2 2 2 2 2 2 2 2 2 0 0 2 2 2 2 0 0 2 2 2 2 1 2 2 2 2 2 2 2 2 2 1 1 0 0 0 0 2 2 2 2 2 2 2 2 2 2 0 0 2 2 2 2 2 2 1 2 2 2 2 2 1 2 1 2 2 2 2 2 2 2 1 2 2 2 2 2 0 0 2 2 2 2 2 2 2 2 1 1 2 2 2 2 2 2 1 1 1 2 2 2 2 2 2 2 2 2 2 2 1 1 1 2 0 0 2 2 2 2 2 2 2 2 2 2 2 2 2 2 2 2 2 2 2 2 1 1 2 2 2 2 2 2 1 2 2 2 2 2 2 2 1 2 1 2 1 2 2 2 2 2 0 0 2 2 2 2 2 2 2 2 1 1 2 2 0 0 0 0 2 2 1 2 1 2 2 2 0 0 1 2 2 2 2 2 2 2 2 2 2 2 2 2 1 2 1 1 2 2 2 2 2 2 1 2 2 2 2 2 1 2 2 2 2 2 0 0 2 2 2 2 2 2 2 2 1 2 2 2 1 1 1 2 1 2 2 2 2 2 0 0 1 1 1 1 0 0 0 0 2 2 0 0 1 2 2 2 2 2 1 2 0 0 2 2 2 2 2 2 2 2 2 2 1 2 2 2 2 2 2 2 1 2 2 2 2 2 1 2 1 2 2 2 2 2 2 2 2 2 1 2 2 2 2 2 1 1 2 2 2 2 2 2 2 2 0 0 2 2 2 2 2 2 2 2 1 2 2 2 0 0 1 2 2 2 1 1 2 2 2 2 2 2 2 2 2 2 2 2 1 1 2 2 1 2 2 2 2 2 2 2 2 2 0 0 2 2 2 2 2 2 2 2 1 2 2 2 2 2 2 2 2 2 0 0 2 2 2 2 1 2 0 0 2 2 2 2 1 1 2 2 1 2 1 2 2 2 2 2 2 2 2 2 0 0 2 2 2 2 1 2 2 2 1 2 2 2 2 2 2 2 2 2 2 2 2 2 2 2 1 2 2 2 0 0 2 2 0 0 2 2 2 2 2 2 2 2 2 2 1 2 2 2 2 2 2 2 0 0 2 2 0 0 2 2 2 2 2 2 2 2 2 2 0 0 2 2 0 0 2 2 2 2 1 2 1 1 1 2 1 2 1 2 1 1 2 2 2 2 2 2 2 2 2 2 0 0 2 2 0 0 2 2 2 2 0 0 1 2 2 2 2 2 2 2 2 2 2 2 2 2 2 2 2 2 1 1 0 0 2 2 0 0 2 2 2 2 2 2 2 2 1 2 1 2 2 2 2 2 2 2 2 2 2 2 1 2 0 0 1 2 2 2 2 2 2 2 2 2 1 2 0 0 2 2 2 2 2 2 1 2 2 2 2 2 1 2 1 1 2 2 1 1 2 2 0 0 1 1 2 2 2 2 2 2 2 2 2 2 2 2 2 2 2 2 2 2 2 2 2 2 2 2 2 2 2 2 2 2 2 2 2 2 1 2 2 2 1 2 2 2 2 2 1 2 2 2 2 2
1 Xil_ama_d_ben_13026 0 0 0 -9 2 2 0 0 2 2 2 2 2 2 1 1 2 2 2 2 2 2 2 2 0 0 2 2 2 2 2 2 2 2 2 2 2 2 2 2 2 2 1 1 2 2 2 2 2 2 2 2 2 2 2 2 2 2 2 2 2 2 2 2 2 2 1 2 1 2 2 2 1 1 2 2 2 2 2 2 2 2 2 2 2 2 2 2 2 2 2 2 1 2 1 2 2 2 0 0 2 2 1 1 2 2 2 2 1 2 2 2 2 2 2 2 0 0 2 2 2 2 2 2 2 2 2 2 2 2 2 2 2 2 1 1 2 2 2 2 2 2 2 2 2 2 2 2 2 2 2 2 0 0 2 2 2 2 2 2 1 2 2 2 2 2 0 0 2 2 1 2 1 2 0 0 1 1 1 2 2 2 2 2 2 2 2 2 2 2 2 2 2 2 1 2 2 2 0 0 2 2 2 2 1 2 1 1 1 2 2 2 1 2 2 2 0 0 1 1 2 2 2 2 2 2 2 2 2 2 2 2 2 2 2 2 0 0 2 2 2 2 2 2 2 2 0 0 2 2 0 0 2 2 1 2 2 2 2 2 1 2 0 0 2 2 2 2 2 2 2 2 2 2 2 2 2 2 2 2 2 2 2 2 2 2 2 2 2 2 2 2 2 2 2 2 2 2 2 2 1 1 2 2 2 2 2 2 0 0 0 0 2 2 2 2 2 2 1 2 2 2 1 2 2 2 2 2 2 2 2 2 2 2 2 2 2 2 2 2 2 2 2 2 2 2 1 2 2 2 1 2 0 0 2 2 2 2 2 2 2 2 2 2 2 2 2 2 2 2 2 2 0 0 2 2 2 2 2 2 2 2 2 2 2 2 2 2 1 2 0 0 2 2 0 0 2 2 2 2 0 0 2 2 2 2 2 2 0 0 0 0 2 2 0 0 1 2 2 2 1 2 2 2 2 2 2 2 1 1 1 2 2 2 2 2 0 0 2 2 1 2 2 2 2 2 1 1 2 2 2 2 2 2 1 2 1 1 0 0 1 2 2 2 2 2 1 2 2 2 2 2 2 2 0 0 2 2 1 2 2 2 1 2 2 2 2 2 0 0 2 2 2 2 2 2 2 2 2 2 0 0 1 2 1 2 2 2 2 2 0 0 2 2 2 2 2 2 2 2 2 2 1 1 2 2 0 0 0 0 2 2 2 2 1 2 1 1 2 2 2 2 1 2 2 2 2 2 2 2 2 2 2 2 2 2 2 2 2 2 2 2 2 2 2 2 2 2 2 2 2 2 2 2 0 0 2 2 2 2 2 2 2 2 0 0 2 2 2 2 2 2 2 2 2 2 2 2 2 2 2 2 2 2 2 2 2 2 2 2 2 2 1 2 2 2 2 2 2 2 1 2 1 2 1 2 1 2 2 2 1 2 2 2 0 0 2 2 2 2 2 2 2 2 2 2 1 2 2 2 2 2 0 0 2 2 1 2 2 2 2 2 2 2 1 2 0 0 2 2 1 2 1 2 2 2 2 2 2 2 2 2 2 2 2 2 2 2 2 2 2 2 2 2 1 2 2 2 2 2 1 2 2 2 2 2 2 2 2 2 2 2 2 2 2 2 2 2 2 2 2 2 2 2 2 2 2 2 2 2 2 2 2 2 1 2 2 2 2 2 2 2 2 2 2 2 2 2 2 2 1 2 2 2 2 2 2 2 1 2 2 2 2 2 2 2 2 2 2 2 1 2 0 0 0 0 0 0 2 2 2 2 2 2 2 2 2 2 2 2 2 2 2 2 1 2 1 2 2 2 1 1 2 2 2 2 2 2 2 2 2 2 2 2 2 2 2 2 1 1 2 2 2 2 2 2 1 2 2 2 2 2 2 2 2 2 2 2 2 2 1 2 2 2 0 0 1 2 2 2 2 2 1 2 2 2 1 2 2 2 2 2 1 2 2 2 2 2 1 2 2 2 2 2 2 2 1 2 2 2 2 2 2 2 2 2 2 2 2 2 1 1 2 2 2 2 2 2 2 2 2 2 2 2 2 2 1 2 2 2 2 2 2 2 2 2 2 2 2 2 1 1 1 2 1 2 2 2 2 2 2 2 2 2 2 2 2 2 2 2 2 2 2 2 2 2 1 1 2 2 2 2 0 0 2 2 2 2 1 2 2 2 2 2 1 2 0 0 2 2 2 2 1 1 2 2 2 2 1 2 0 0 2 2 2 2 1 2 2 2 0 0 2 2 2 2 2 2 2 2 2 2 2 2 2 2 2 2 2 2 2 2 2 2 2 2 2 2 2 2 2 2 1 2 2 2 2 2 2 2 2 2 2 2 2 2 2 2 2 2 1 2 2 2 2 2 2 2 0 0 1 2 0 0 0 0 2 2 2 2 2 2 0 0 0 0 1 2 1 2 1 2 2 2 2 2 2 2 2 2 2 2 1 2 2 2 1 2 1 2 2 2 1 2 2 2 2 2 2 2 2 2 2 2 2 2 0 0 2 2 1 2 2 2 2 2 1 2 2 2 2 2 1 1 0 0 2 2 2 2 2 2 1 2 1 2 2 2 2 2 1 2 2 2 2 2 1 2 1 2 0 0 2 2 1 1 2 2 2 2 2 2 2 2 2 2 0 0 2 2 1 2 2 2 2 2 2 2 2 2 1 2 2 2 2 2 2 2 2 2 1 2 2 2 2 2 2 2 2 2 2 2 2 2 2 2 2 2 2 2 2 2 2 2 2 2 2 2 2 2 2 2 2 2 2 2 2 2 2 2 2 2 2 2 0 0 0 0 2 2 2 2 0 0 2 2 2 2 1 1 1 2 2 2 1 2 1 2 2 2 2 2 2 2 2 2 2 2 2 2 2 2 2 2 2 2 1 2 2 2 2 2 2 2 2 2 2 2 2 2 2 2 2 2 2 2 2 2 2 2 2 2 2 2 2 2 2 2 2 2 2 2 2 2 2 2 1 2 1 2 2 2 2 2 0 0 2 2 1 2 2 2 2 2 2 2 1 2 0 0 2 2 1 2 2 2 2 2 2 2 1 2 2 2 1 2 2 2 2 2 2 2 2 2 2 2 2 2 2 2 2 2 2 2 1 1 1 1 2 2 2 2 2 2 2 2 2 2 1 2 0 0 2 2 2 2 2 2 2 2 1 1 2 2 2 2 2 2 2 2 2 2 2 2 1 2 2 2 0 0 2 2 2 2 2 2 2 2 2 2 2 2 2 2 2 2 2 2 2 2 2 2 2 2 2 2 2 2 2 2 1 2 2 2 2 2 2 2 2 2 2 2 1 1 2 2 2 2 1 2 2 2 2 2 2 2 2 2 1 1 2 2 2 2 2 2 0 0 2 2 2 2 1 2 0 0 2 2 2 2 0 0 1 2 2 2 2 2 2 2 2 2 2 2 2 2 2 2 2 2 2 2 2 2 2 2 2 2 1 1 2 2 2 2 2 2 2 2 2 2 2 2 2 2 2 2 1 1 2 2 1 2 2 2 1 2 0 0 1 2 1 2 2 2 2 2 2 2 2 2 2 2 2 2 2 2 2 2 2 2 2 2 1 1 2 2 2 2 1 2 2 2 1 2 2 2 2 2 2 2 2 2 2 2 2 2 2 2 2 2 2 2 2 2 2 2 0 0 0 0 1 1 2 2 2 2 2 2 1 2 0 0 2 2 2 2 2 2 2 2 1 1 1 2 2 2 2 2 2 2 2 2 2 2 2 2 2 2 1 2 1 2 2 2 2 2 2 2 2 2 1 2 2 2 1 2 1 2 1 2 2 2 2 2 1 2 2 2 2 2 2 2 1 2 0 0 2 2 2 2 0 0 2 2 1 2 2 2 2 2 0 0 2 2 1 1 1 2 1 2 1 2 2 2 2 2 2 2 1 2 1 2 2 2 2 2 2 2 2 2 2 2 2 2 2 2 2 2 2 2 2 2 2 2 2 2 2 2 2 2 1 1 2 2 2 2 2 2 2 2 1 2 2 2 1 1 2 2 2 2 2 2 2 2 2 2 0 0 2 2 2 2 1 2 1 2 1 2 2 2 2 2 1 2 2 2 1 1 2 2 1 2 2 2 2 2 1 1 1 1 0 0 2 2 2 2 1 2 2 2 2 2 2 2 1 2 2 2 2 2 2 2 2 2 2 2 2 2 2 2 2 2 2 2 2 2 2 2 0 0 2 2 2 2 1 2 2 2 2 2 2 2 2 2 1 2 2 2 1 2 2 2 2 2 2 2 0 0 2 2 2 2 2 2 1 2 0 0 2 2 2 2 2 2 2 2 2 2 2 2 1 2 0 0 2 2 1 2 2 2 2 2 0 0 1 2 2 2 2 2 1 1 2 2 2 2 2 2 2 2 2 2 1 2 2 2 2 2 2 2 1 2 0 0 2 2 2 2 2 2 1 1 2 2 2 2 2 2 2 2 1 2 2 2 2 2 2 2 1 2 2 2 2 2 2 2 2 2 1 2 2 2 1 2 2 2 0 0 2 2 2 2 2 2 2 2 2 2 0 0 2 2 2 2 2 2 2 2 1 2 1 1 2 2 2 2 2 2 2 2 2 2 2 2 2 2 2 2 2 2 2 2 2 2 2 2 2 2 2 2 1 1 2 2 1 1 1 2 1 2 2 2 2 2 1 1 2 2 2 2 2 2 2 2 2 2 2 2 2 2 2 2 2 2 2 2 1 2 2 2 1 2 2 2 2 2 2 2 2 2 2 2 2 2 1 2 2 2 2 2 0 0 1 2 2 2 2 2 2 2 2 2 2 2 0 0 2 2 2 2 2 2 2 2 2 2 2 2 2 2 2 2 1 2 1 2 2 2 2 2 2 2 1 1 2 2 2 2 2 2 2 2 2 2 2 2 2 2 1 2 0 0 2 2 2 2 1 2 2 2 2 2 1 2 1 2 0 0 2 2 1 1 0 0 2 2 2 2 2 2 2 2 2 2 2 2 1 1 2 2 2 2 2 2 2 2 2 2 0 0 2 2 2 2 2 2 2 2 2 2 2 2 2 2 1 2 2 2 2 2 1 1 2 2 2 2 2 2 1 2 2 2 2 2 2 2 2 2 2 2 2 2 2 2 2 2 2 2 2 2 2 2 1 1 2 2 2 2 2 2 2 2 2 2 2 2 2 2 1 2 1 1 2 2 2 2 2 2 2 2 2 2 2 2 2 2 2 2 2 2 2 2 2 2 2 2 2 2 2 2 2 2 2 2 2 2 2 2 2 2 2 2 2 2 2 2 2 2 0 0 0 0 2 2 2 2 2 2 2 2 2 2 2 2 2 2 2 2 1 2 2 2 2 2 0 0 2 2 2 2 1 2 1 2 2 2 2 2 2 2 0 0 2 2 1 2 1 2 1 1 2 2 2 2 1 2 1 2 2 2 2 2 2 2 1 1 2 2 2 2 2 2 2 2 2 2 2 2 2 2 2 2 2 2 1 1 2 2 2 2 2 2 1 2 2 2 2 2 2 2 1 2 1 2 2 2 2 2 2 2 0 0 2 2 1 2 2 2 2 2 2 2 2 2 1 2 2 2 1 2 1 2 1 2 1 2 2 2 2 2 2 2 2 2 2 2 2 2 2 2 2 2 2 2 1 2 1 2 2 2 2 2 2 2 2 2 2 2 2 2 2 2 2 2 2 2 2 2 2 2 2 2 2 2 2 2 1 2 2 2 0 0 1 2 2 2 0 0 2 2 2 2 0 0 2 2 2 2 2 2 2 2 1 1 2 2 2 2 2 2 1 2 2 2 2 2 1 2 2 2 2 2 1 2 2 2 2 2 2 2 2 2 2 2 1 2 2 2 2 2 2 2 2 2 2 2 0 0 2 2 0 0 2 2 2 2 2 2 1 2 2 2 2 2 1 1 2 2 2 2 2 2 0 0 1 2 1 2 2 2 1 2 2 2 2 2 2 2 2 2 2 2 2 2 2 2 2 2 2 2 2 2 1 2 1 2 2 2 0 0 2 2 2 2 1 2 2 2 0 0 2 2 2 2 2 2 2 2 0 0 2 2 2 2 2 2 1 1 0 0 0 0 1 1 2 2 2 2 2 2 2 2 0 0 2 2 2 2 1 2 1 2 2 2 2 2 1 2 1 2 2 2 0 0 0 0 2 2 2 2 2 2 2 2 2 2 2 2 2 2 2 2 2 2 2 2 2 2 2 2 1 2 2 2 2 2 1 2 0 0 2 2 2 2 2 2 2 2 2 2 2 2 0 0 2 2 2 2 2 2 2 2 1 1 1 2 2 2 1 2 2 2 2 2 2 2 2 2 2 2 2 2 2 2 1 1 2 2 0 0 2 2 2 2 2 2 2 2 2 2 2 2 2 2 2 2 2 2 2 2 2 2 2 2 2 2 2 2 1 2 2 2 2 2 1 1 2 2 2 2 2 2 1 2 2 2 2 2 2 2 2 2 2 2 1 2 2 2 2 2 1 2 2 2 2 2 0 0 1 1 2 2 2 2 1 1 0 0 2 2 1 2 1 2 1 2 2 2 2 2 2 2 2 2 1 2 2 2 2 2 0 0 2 2 2 2 2 2 1 2 1 2 2 2 2 2 2 2 2 2 2 2 2 2 1 2 2 2 2 2 2 2 2 2 2 2 2 2 2 2 2 2 2 2 2 2 2 2 1 2 2 2 2 2 2 2 2 2 2 2 2 2 0 0 2 2 2 2 1 2 1 2 1 2 2 2 2 2 1 2 2 2 2 2 0 0 2 2 1 2 1 1 2 2 2 2 1 2 2 2 0 0 2 2 0 0 0 0 2 2 1 2 1 2 2 2 2 2 2 2 0 0 2 2 1 2 1 1 2 2 2 2 2 2 2 2 1 2 0 0 0 0 2 2 2 2 1 1 2 2 2 2 0 0 2 2 0 0 1 2 1 2 2 2 2 2 2 2 2 2 2 2 2 2 2 2 2 2 2 2 2 2 2 2 2 2 2 2 2 2 2 2 2 2 2 2 2 2 1 2 2 2 2 2 2 2 2 2 2 2 2 2 1 1 2 2 2 2 1 2 2 2 2 2 2 2 2 2 2 2 1 2 2 2 1 2 2 2 1 1 2 2 2 2 1 1 1 1 1 1 2 2 1 1 2 2 2 2 2 2 2 2 2 2 1 2 2 2 2 2 2 2 2 2 2 2 2 2 2 2 1 2 1 2 2 2 2 2 2 2 2 2 2 2 1 1 0 0 2 2 0 0 2 2 2 2 2 2 2 2 2 2 2 2 1 2 1 2 1 2 2 2 2 2 2 2 1 2 0 0 0 0 2 2 2 2 2 2 2 2 2 2 2 2 2 2 1 2 1 2 2 2 2 2 2 2 2 2 2 2 2 2 2 2 2 2 2 2 2 2 2 2 2 2 1 1 2 2 2 2 1 2 1 1 2 2 2 2 2 2 2 2 2 2 2 2 2 2 2 2 0 0 0 0 2 2 2 2 2 2 2 2 2 2 2 2 2 2 2 2 2 2 2 2 1 2 2 2 2 2 1 2 2 2 2 2 2 2 2 2 2 2 2 2 2 2 2 2 2 2 1 2 2 2 2 2 2 2 0 0 2 2 2 2 2 2 1 1 2 2 2 2 2 2 2 2 2 2 2 2 2 2 2 2 2 2 2 2 2 2 2 2 2 2 2 2 1 2 2 2 2 2 2 2 2 2 2 2 2 2 2 2 0 0 2 2 2 2 1 2 1 1 2 2 1 1 1 1 2 2 2 2 2 2 0 0 0 0 2 2 2 2 2 2 2 2 2 2 0 0 2 2 2 2 2 2 2 2 1 2 2 2 0 0 2 2 2 2 0 0 2 2 2 2 2 2 2 2 1 2 2 2 2 2 2 2 0 0 2 2 2 2 2 2 1 1 2 2 2 2 2 2 0 0 2 2 2 2 0 0 1 2 2 2 2 2 1 2 2 2 2 2 2 2 1 2 2 2 2 2 2 2 2 2 0 0 2 2 1 2 2 2 2 2 1 2 2 2 2 2 2 2 1 2 0 0 0 0 1 2 2 2 1 2 2 2 1 1 0 0 2 2 1 2 2 2 1 1 2 2 1 2 2 2 2 2 2 2 1 2 2 2 2 2 2 2 2 2 2 2 1 2 0 0 2 2 1 2 2 2 1 2 2 2 2 2 1 2 2 2 2 2 2 2 2 2 2 2 2 2 1 2 0 0 2 2 2 2 2 2 0 0 1 2 2 2 1 1 2 2 0 0 1 2 0 0 2 2 2 2 2 2 2 2 0 0 2 2 1 1 2 2 2 2 2 2 0 0 2 2 2 2 2 2 2 2 2 2 2 2 2 2 2 2 1 2 2 2 2 2 2 2 2 2 2 2 2 2 1 1 2 2 2 2 2 2 0 0 2 2 2 2 1 1 2 2 2 2 2 2 2 2 2 2 2 2 2 2 2 2 2 2 2 2 2 2 2 2 1 2 1 2 0 0 2 2 1 2 2 2 2 2 2 2 2 2 2 2 2 2 2 2 2 2 2 2 0 0 2 2 2 2 2 2 2 2 1 2 0 0 1 1 0 0 2 2 2 2 2 2 2 2 0 0 2 2 1 2 2 2 2 2 2 2 2 2 2 2 2 2 2 2 1 2 2 2 2 2 2 2 1 2 2 2 0 0 0 0 2 2 1 2 0 0 0 0 2 2 2 2 1 2 2 2 1 2 2 2 0 0 0 0 2 2 1 2 2 2 0 0 1 2 2 2 2 2 2 2 2 2 2 2 2 2 2 2 2 2 0 0 1 1 2 2 2 2 2 2 0 0 1 2 0 0 2 2 2 2 0 0 2 2 0 0 1 2 2 2 1 2 1 2 2 2 2 2 2 2 2 2 2 2 2 2 0 0 2 2 2 2 2 2 2 2 2 2 2 2 2 2 1 1 2 2 1 1 2 2 2 2 2 2 2 2 1 2 2 2 2 2 1 1 2 2 2 2 2 2 2 2 1 2 2 2 2 2 2 2 2 2 2 2 0 0 2 2 2 2 2 2 2 2 1 2 1 2 1 1 2 2 1 2 2 2 2 2 0 0 2 2 2 2 2 2 2 2 2 2 0 0 2 2 2 2 2 2 2 2 2 2 0 0 2 2 0 0 2 2 2 2 2 2 2 2 2 2 2 2 2 2 1 1 1 2 1 1 2 2 1 2 2 2 2 2 2 2 0 0 2 2 2 2 2 2 2 2 2 2 2 2 2 2 2 2 1 2 2 2 1 2 2 2 2 2 2 2 2 2 2 2 2 2 2 2 2 2 2 2 2 2 2 2 2 2 0 0 2 2 2 2 2 2 2 2 2 2 2 2 2 2 0 0 2 2 2 2 0 0 2 2 1 2 2 2 2 2 2 2 2 2 1 1 2 2 2 2 2 2 0 0 2 2 2 2 2 2 2 2 2 2 1 2 1 2 2 2 2 2 1 2 1 2 1 2 2 2 2 2 2 2 1 1 2 2 2 2 2 2 1 1 2 2 2 2 2 2 1 2 2 2 2 2 2 2 2 2 1 2 2 2 2 2 2 2 2 2 1 2 2 2 2 2 0 0 2 2 0 0 2 2 1 2 2 2 2 2 2 2 2 2 1 2 1 2 2 2 1 2 2 2 2 2 1 2 1 2 0 0 2 2 2 2 1 2 2 2 2 2 2 2 2 2 2 2 2 2 1 2 2 2 2 2 0 0 2 2 2 2 0 0 2 2 2 2 1 1 1 1 1 2 2 2 2 2 1 2 0 0 2 2 2 2 2 2 2 2 2 2 2 2 0 0 2 2 2 2 1 2 2 2 2 2 2 2 1 2 2 2 2 2 2 2 2 2 2 2 2 2 2 2 2 2 2 2 0 0 1 2 2 2 2 2 1 2 2 2 2 2 2 2 2 2 2 2 2 2 1 1 2 2 0 0 2 2 2 2 2 2 1 2 1 2 1 2 2 2 1 2 1 2 2 2 0 0 1 2 2 2 2 2 2 2 1 1 1 2 1 2 2 2 1 2 0 0 2 2 1 1 2 2 2 2 2 2 2 2 1 2 1 2 2 2 2 2 2 2 2 2 2 2 0 0 2 2 1 2 2 2 1 2 1 2 2 2 2 2 2 2 0 0 2 2 1 2 2 2 2 2 2 2 2 2 2 2 2 2 2 2 1 2 0 0 2 2 2 2 2 2 2 2 2 2 2 2 2 2 2 2 2 2 1 2 2 2 2 2 1 2 2 2 2 2 1 2 2 2 2 2 2 2 1 2 1 2 0 0 2 2 2 2 2 2 2 2 2 2 0 0 2 2 2 2 2 2 2 2 2 2 2 2 0 0 2 2 0 0 2 2 2 2 2 2 2 2 1 2 2 2 1 2 2 2 2 2 2 2 2 2 2 2 2 2 1 2 2 2 2 2 2 2 2 2 2 2 2 2 2 2 2 2 2 2 2 2 2 2 1 2 2 2 2 2 2 2 2 2 1 1 1 2 1 2 2 2 2 2 0 0 2 2 2 2 0 0 2 2 2 2 2 2 2 2 1 1 2 2 2 2 2 2 1 2 1 2 2 2 2 2 2 2 1 1 1 2 2 2 2 2 2 2 1 2 0 0 2 2 2 2 2 2 1 2 1 1 2 2 1 1 2 2 2 2 1 2 2 2 2 2 2 2 0 0 2 2 1 2 1 2 2 2 1 2 0 0 0 0 2 2 2 2 2 2 2 2 2 2 2 2 1 1 1 1 2 2 2 2 2 2 2 2 2 2 0 0 0 0 2 2 2 2 2 2 1 2 2 2 2 2 0 0 1 2 1 2 2 2 2 2 0 0 2 2 2 2 2 2 1 2 1 2 2 2 2 2 1 2 2 2 2 2 0 0 2 2 2 2 2 2 2 2 1 2 1 2 1 2 2 2 1 2 0 0 1 1 1 2 2 2 1 1 1 1 1 2 1 2 1 2 2 2 2 2 1 2 1 2 2 2 2 2 1 2 1 2 1 1 2 2 1 2 2 2 2 2 2 2 2 2 2 2 2 2 1 2 1 2 1 2 1 1 2 2 1 2 2 2 2 2 1 1 2 2 1 2 1 2 2 2 2 2 2 2 1 2 2 2 2 2 2 2 2 2 2 2 2 2 2 2 2 2 2 2 2 2 2 2 2 2 2 2 2 2 1 2 1 2 2 2 2 2 2 2 0 0 2 2 2 2 2 2 1 2 1 2 2 2 1 1 2 2 1 2 2 2 1 2 1 2 2 2 0 0 1 2 0 0 2 2 2 2 2 2 1 2 1 2 2 2 2 2 2 2 2 2 2 2 2 2 0 0 1 2 2 2 1 2 2 2 2 2 1 2 1 2 2 2 1 2 1 2 2 2 2 2 0 0 1 2 2 2 1 2 1 2 1 2 2 2 2 2 1 1 2 2 1 2 2 2 2 2 1 2 2 2 0 0 2 2 1 2 0 0 0 0 2 2 2 2 1 2 2 2 2 2 2 2 2 2 2 2 2 2 1 2 1 2 2 2 2 2 2 2 2 2 2 2 2 2 2 2 0 0 1 1 1 1 2 2 1 1 2 2 2 2 2 2 2 2 2 2 2 2 2 2 2 2 2 2 2 2 2 2 1 1 2 2 2 2 2 2 2 2 2 2 1 1 2 2 2 2 0 0 0 0 0 0 2 2 2 2 2 2 2 2 1 2 1 2 2 2 2 2 2 2 2 2 1 2 2 2 2 2 2 2 2 2 2 2 2 2 2 2 1 2 2 2 1 2 2 2 2 2 2 2 2 2 2 2 2 2 1 2 2 2 2 2 1 2 1 2 1 2 2 2 2 2 2 2 2 2 2 2 2 2 2 2 2 2 1 2 2 2 2 2 2 2 1 2 2 2 2 2 2 2 2 2 2 2 2 2 0 0 2 2 2 2 2 2 2 2 2 2 1 2 2 2 2 2 2 2 2 2 2 2 2 2 0 0 2 2 1 2 2 2 1 2 2 2 2 2 2 2 1 2 2 2 2 2 0 0 0 0 2 2 1 2 2 2 2 2 2 2 2 2 2 2 2 2 2 2 1 1 2 2 0 0 1 1 2 2 2 2 2 2 2 2 0 0 2 2 2 2 1 2 2 2 2 2 2 2 2 2 2 2 1 2 2 2 0 0 1 2 2 2 2 2 1 2 1 2 1 1 0 0 2 2 2 2 2 2 2 2 2 2 0 0 2 2 1 2 0 0 1 1 2 2 2 2 0 0 2 2 2 2 2 2 2 2 2 2 1 2 2 2 2 2 2 2 1 2 1 1 2 2 1 2 2 2 1 1 1 2 1 2 2 2 1 2 2 2 2 2 2 2 2 2 0 0 2 2 1 2 1 1 2 2 2 2 1 2 2 2 1 2 2 2 2 2 2 2 1 1 2 2 1 2 2 2 1 2 0 0 0 0 2 2 2 2 2 2 2 2 1 2 1 2 2 2 2 2 2 2 2 2 2 2 2 2 2 2 2 2 2 2 1 2 1 1 2 2 1 2 2 2 2 2 2 2 2 2 2 2 2 2 2 2 2 2 1 2 2 2 2 2 2 2 2 2 2 2 2 2 0 0 1 2 2 2 2 2 2 2 2 2 2 2 2 2 2 2 2 2 2 2 2 2 2 2 2 2 2 2 2 2 2 2 2 2 2 2 2 2 1 2 1 2 2 2 1 2 2 2 0 0 2 2 2 2 2 2 2 2 1 2 2 2 2 2 2 2 1 2 1 2 1 2 0 0 2 2 2 2 2 2 0 0 2 2 1 2 2 2 2 2 2 2 1 2 2 2 2 2 2 2 2 2 1 1 1 1 1 2 1 2 2 2 2 2 2 2 2 2 2 2 2 2 2 2 2 2 2 2 1 2 0 0 2 2 1 2 2 2 1 2 2 2 2 2 2 2 2 2 1 2 2 2 2 2 2 2 2 2 2 2 1 2 2 2 2 2 2 2 1 2 2 2 2 2 2 2 2 2 1 1 2 2 2 2 0 0 2 2 2 2 2 2 2 2 2 2 2 2 2 2 2 2 2 2 2 2 2 2 1 2 1 1 0 0 2 2 1 2 1 2 2 2 2 2 2 2 2 2 2 2 0 0 2 2 2 2 2 2 2 2 2 2 2 2 1 2 1 2 2 2 1 2 2 2 0 0 0 0 2 2 1 1 1 2 1 1 1 2 2 2 1 2 2 2 2 2 1 1 1 2 1 2 2 2 2 2 2 2 1 2 2 2 2 2 2 2 2 2 2 2 2 2 1 2 2 2 2 2 0 0 2 2 2 2 1 2 2 2 2 2 2 2 2 2 2 2 2 2 2 2 2 2 2 2 2 2 1 2 2 2 2 2 2 2 1 2 2 2 0 0 2 2 2 2 0 0 2 2 1 1 1 1 2 2 2 2 2 2 2 2 2 2 0 0 0 0 1 1 2 2 0 0 2 2 0 0 2 2 1 1 2 2 2 2 1 1 2 2 0 0 2 2 2 2 1 2 2 2 2 2 2 2 2 2 1 2 2 2 1 2 2 2 2 2 2 2 2 2 2 2 2 2 2 2 1 2 2 2 0 0 2 2 0 0 0 0 0 0 2 2 2 2 0 0 2 2 1 2 2 2 1 2 2 2 1 2 2 2 2 2 1 2 2 2 1 2 2 2 2 2 1 1 2 2 2 2 2 2 2 2 2 2 2 2 2 2 2 2 2 2 2 2 2 2 2 2 2 2 0 0 0 0 2 2 2 2 2 2 1 2 2 2 2 2 2 2 1 1 2 2 2 2 2 2 2 2 2 2 2 2 2 2 2 2 2 2 2 2 2 2 2 2 2 2 2 2 2 2 2 2 2 2 0 0 2 2 1 1 2 2 0 0 0 0 2 2 1 1 1 2 2 2 2 2 2 2 2 2 2 2 1 2 2 2 1 1 2 2 2 2 2 2 2 2 2 2 2 2 2 2 2 2 0 0 2 2 0 0 1 2 0 0 2 2 2 2 2 2 2 2 2 2 2 2 2 2 2 2 2 2 2 2 2 2 2 2 0 0 2 2 2 2 2 2 2 2 2 2 2 2 0 0 2 2 2 2 2 2 2 2 2 2 2 2 2 2 0 0 1 1 1 2 1 2 0 0 0 0 0 0 2 2 2 2 1 2 2 2 2 2 1 2 2 2 1 2 0 0 2 2 2 2 2 2 2 2 2 2 2 2 1 1 2 2 2 2 0 0 2 2 1 2 1 2 1 2 2 2 2 2 2 2 0 0 2 2 2 2 1 2 2 2 0 0 2 2 2 2 2 2 2 2 1 2 2 2 1 1 0 0 1 2 2 2 1 2 2 2 2 2 2 2 2 2 2 2 2 2 0 0 2 2 2 2 2 2 2 2 2 2 1 2 2 2 2 2 1 2 2 2 2 2 1 2 1 2 2 2 2 2 0 0 1 2 2 2 2 2 2 2 2 2 2 2 2 2 0 0 2 2 0 0 2 2 2 2 2 2 1 2 1 2 2 2 1 2 1 2 1 2 1 2 2 2 2 2 0 0 2 2 2 2 2 2 2 2 2 2 2 2 2 2 2 2 2 2 2 2 2 2 2 2 2 2 2 2 2 2 2 2 1 2 0 0 2 2 2 2 2 2 2 2 2 2 2 2 2 2 2 2 2 2 2 2 2 2 1 2 0 0 0 0 2 2 1 1 1 2 2 2 2 2 2 2 2 2 2 2 1 2 2 2 2 2 2 2 2 2 2 2 2 2 2 2 2 2 2 2 2 2 2 2 2 2 1 2 2 2 0 0 2 2 2 2 2 2 2 2 2 2 2 2 2 2 2 2 2 2 2 2 2 2 2 2 2 2 1 2 2 2 2 2 1 2 2 2 2 2 2 2 2 2 2 2 2 2 1 2 1 2 0 0 2 2 2 2 2 2 1 2 0 0 2 2 2 2 2 2 1 2 2 2 2 2 2 2 1 2 2 2 2 2 2 2 2 2 2 2 1 2 2 2 2 2 2 2 2 2 2 2 2 2 1 2 2 2 2 2 2 2 2 2 1 1 2 2 1 2 1 2 2 2 1 1 1 1 1 1 1 1 2 2 2 2 2 2 2 2 1 1 2 2 2 2 2 2 2 2 2 2 1 1 2 2 1 2 2 2 2 2 2 2 2 2 2 2 0 0 2 2 1 2 2 2 1 1 1 2 2 2 2 2 2 2 1 2 0 0 0 0 1 2 2 2 2 2 2 2 2 2 1 2 2 2 2 2 2 2 1 2 0 0 2 2 2 2 2 2 2 2 2 2 1 2 0 0 2 2 2 2 2 2 2 2 2 2 2 2 1 1 2 2 2 2 2 2 2 2 2 2 2 2 1 2 2 2 0 0 2 2 2 2 2 2 2 2 1 2 2 2 2 2 2 2 2 2 1 2 1 1 1 2 1 2 2 2 2 2 1 2 1 1 2 2 2 2 0 0 2 2 2 2 2 2 2 2 1 1 1 2 2 2 1 2 0 0 2 2 0 0 2 2 2 2 2 2 2 2 2 2 2 2 0 0 2 2 1 2 2 2 1 1 2 2 2 2 1 2 2 2 2 2 2 2 2 2 2 2 2 2 1 1 2 2 0 0 2 2 2 2 2 2 1 1 2 2 1 2 0 0 1 2 1 2 2 2 1 2 2 2 2 2 2 2 0 0 2 2 2 2 2 2 2 2 2 2 2 2 2 2 2 2 2 2 2 2 1 1 1 1 2 2 1 2 2 2 0 0 2 2 2 2 1 1 1 2 1 2 2 2 1 2 2 2 1 1 1 1 1 2 0 0 2 2 1 2 1 1 1 2 1 2 1 1 2 2 0 0 2 2 2 2 2 2 2 2 0 0 2 2 2 2 2 2 2 2 0 0 2 2 2 2 2 2 1 2 2 2 2 2 2 2 2 2 2 2 2 2 2 2 2 2 2 2 2 2 2 2 2 2 2 2 2 2 2 2 2 2 2 2 2 2 2 2 2 2 2 2 2 2 2 2 2 2 2 2 2 2 0 0 1 2 2 2 1 2 0 0 1 1 2 2 1 2 2 2 2 2 2 2 2 2 2 2 2 2 2 2 2 2 2 2 2 2 2 2 0 0 0 0 2 2 2 2 2 2 1 1 1 2 2 2 1 2 2 2 2 2 0 0 2 2 2 2 1 2 2 2 2 2 2 2 2 2 2 2 2 2 2 2 0 0 2 2 2 2 2 2 1 1 2 2 2 2 2 2 2 2 2 2 2 2 2 2 1 2 2 2 2 2 2 2 2 2 2 2 2 2 2 2 2 2 2 2 1 1 1 1 0 0 0 0 2 2 2 2 2 2 2 2 0 0 2 2 2 2 0 0 2 2 2 2 2 2 2 2 2 2 0 0 2 2 2 2 0 0 1 1 2 2 2 2 2 2 2 2 2 2 0 0 2 2 2 2 2 2 2 2 0 0 2 2 2 2 2 2 2 2 2 2 2 2 2 2 2 2 2 2 2 2 2 2 1 2 2 2 2 2 2 2 2 2 2 2 2 2 2 2 2 2 2 2 2 2 1 2 2 2 2 2 1 1 2 2 2 2 2 2 2 2 2 2 2 2 1 2 2 2 2 2 2 2 2 2 2 2 1 1 2 2 1 2 2 2 1 2 2 2 1 2 1 1 2 2 2 2 0 0 2 2 1 2 1 2 2 2 2 2 2 2 2 2 2 2 2 2 2 2 2 2 2 2 2 2 2 2 1 2 0 0 2 2 2 2 2 2 2 2 1 2 1 2 2 2 2 2 2 2 2 2 2 2 2 2 2 2 0 0 2 2 2 2 1 2 2 2 2 2 2 2 2 2 2 2 2 2 2 2 2 2 2 2 1 2 2 2 2 2 2 2 2 2 1 2 1 2 2 2 1 2 2 2 2 2 0 0 2 2 2 2 2 2 2 2 1 2 2 2 2 2 2 2 2 2 2 2 2 2 2 2 2 2 2 2 1 2 1 1 1 1 2 2 0 0 2 2 2 2 2 2 2 2 2 2 2 2 0 0 2 2 1 1 2 2 2 2 0 0 1 2 0 0 2 2 2 2 2 2 2 2 2 2 2 2 2 2 2 2 0 0 2 2 0 0 2 2 2 2 2 2 2 2 2 2 1 1 0 0 2 2 2 2 2 2 2 2 2 2 1 2 1 2 2 2 2 2 2 2 2 2 2 2 0 0 2 2 0 0 2 2 2 2 2 2 2 2 2 2 2 2 2 2 1 2 1 2 1 2 2 2 2 2 2 2 1 1 2 2 0 0 2 2 2 2 2 2 2 2 2 2 2 2 2 2 0 0 2 2 1 2 2 2 1 2 2 2 2 2 1 2 2 2 2 2 1 2 2 2 2 2 2 2 2 2 1 2 1 2 2 2 2 2 2 2 2 2 2 2 2 2 2 2 1 2 1 2 2 2 2 2 2 2 0 0 2 2 2 2 2 2 2 2 1 2 2 2 2 2 2 2 2 2 0 0 1 2 1 2 1 2 1 2 2 2 2 2 2 2 2 2 2 2 1 1 1 2 2 2 1 2 2 2 1 2 2 2 2 2 1 2 2 2 1 1 1 1 2 2 2 2 2 2 2 2 2 2 2 2 2 2 2 2 1 2 1 1 0 0 1 2 2 2 2 2 2 2 2 2 1 2 1 2 1 2 1 2 2 2 2 2 2 2 1 1 2 2 2 2 2 2 2 2 2 2 2 2 1 1 0 0 2 2 2 2 2 2 1 2 2 2 1 1 2 2 2 2 1 2 2 2 2 2 0 0 1 2 2 2 2 2 0 0 2 2 1 1 1 2 2 2 1 2 2 2 1 2 2 2 2 2 2 2 2 2 2 2 0 0 2 2 1 2 1 2 1 2 2 2 0 0 1 2 2 2 2 2 2 2 1 2 2 2 2 2 2 2 2 2 1 2 2 2 2 2 1 2 2 2 2 2 2 2 2 2 1 2 2 2 2 2 1 2 2 2 2 2 2 2 0 0 0 0 2 2 2 2 2 2 2 2 2 2 2 2 2 2 1 1 2 2 2 2 2 2 2 2 2 2 2 2 2 2 2 2 2 2 2 2 1 1 2 2 1 1 2 2 1 2 2 2 1 2 2 2 2 2 2 2 2 2 2 2 2 2 1 2 2 2 1 1 2 2 2 2 2 2 2 2 2 2 2 2 2 2 2 2 1 2 1 1 2 2 2 2 2 2 2 2 2 2 2 2 2 2 2 2 2 2 2 2 2 2 1 2 2 2 2 2 2 2 0 0 1 1 2 2 2 2 1 2 2 2 2 2 0 0 2 2 1 2 2 2 2 2 2 2 2 2 0 0 1 2 2 2 2 2 2 2 1 2 2 2 0 0 1 1 2 2 2 2 2 2 2 2 1 1 2 2 2 2 0 0 2 2 0 0 2 2 1 2 1 2 0 0 2 2 2 2 2 2 1 2 2 2 2 2 2 2 2 2 2 2 2 2 2 2 0 0 2 2 2 2 2 2 2 2 1 2 2 2 2 2 2 2 0 0 2 2 2 2 2 2 2 2 1 2 2 2 2 2 2 2 2 2 1 2 2 2 2 2 2 2 1 2 2 2 2 2 2 2 0 0 2 2 2 2 2 2 2 2 2 2 2 2 2 2 2 2 1 2 2 2 1 2 2 2 1 2 2 2 1 2 2 2 2 2 2 2 0 0 2 2 2 2 1 2 2 2 1 2 1 2 2 2 2 2 2 2 2 2 2 2 2 2 2 2 2 2 2 2 1 2 2 2 2 2 1 2 2 2 2 2 2 2 2 2 0 0 2 2 0 0 1 2 2 2 2 2 0 0 2 2 2 2 2 2 2 2 2 2 2 2 2 2 2 2 2 2 2 2 2 2 2 2 2 2 2 2 2 2 1 2 2 2 2 2 2 2 1 1 2 2 2 2 2 2 1 1 2 2 2 2 2 2 2 2 2 2 2 2 2 2 2 2 2 2 2 2 2 2 2 2 0 0 2 2 2 2 0 0 1 1 2 2 2 2 2 2 2 2 2 2 2 2 2 2 2 2 2 2 2 2 2 2 1 1 2 2 0 0 1 1 2 2 2 2 2 2 0 0 2 2 2 2 1 2 1 1 2 2 2 2 2 2 2 2 2 2 2 2 0 0 2 2 2 2 2 2 2 2 2 2 2 2 2 2 2 2 1 2 1 2 1 2 2 2 2 2 2 2 2 2 1 2 2 2 2 2 1 2 1 2 1 2 2 2 2 2 1 2 2 2 2 2 2 2 2 2 2 2 1 2 1 2 2 2 2 2 2 2 2 2 1 2 2 2 2 2 0 0 2 2 2 2 2 2 2 2 2 2 0 0 2 2 1 2 2 2 2 2 0 0 2 2 2 2 2 2 2 2 2 2 2 2 2 2 2 2 1 2 1 2 2 2 2 2 2 2 2 2 2 2 2 2 2 2 2 2 1 2 2 2 2 2 2 2 1 2 2 2 2 2 1 2 0 0 2 2 0 0 2 2 2 2 2 2 2 2 2 2 0 0 1 2 2 2 2 2 2 2 2 2 2 2 2 2 2 2 1 2 2 2 1 2 2 2 2 2 2 2 2 2 1 2 2 2 2 2 1 2 2 2 2 2 2 2 2 2 2 2 1 2 2 2 2 2 2 2 0 0 2 2 1 2 2 2 2 2 2 2 1 2 2 2 1 2 2 2 2 2 1 2 2 2 2 2 2 2 2 2 2 2 2 2 2 2 2 2 1 1 2 2 2 2 2 2 2 2 2 2 2 2 2 2 2 2 0 0 2 2 2 2 2 2 2 2 2 2 2 2 2 2 2 2 2 2 2 2 2 2 2 2 2 2 2 2 2 2 2 2 0 0 2 2 2 2 2 2 2 2 2 2 2 2 2 2 2 2 2 2 2 2 2 2 2 2 0 0 2 2 2 2 1 1 2 2 2 2 1 2 1 2 2 2 2 2 1 2 2 2 2 2 2 2 1 1 0 0 2 2 0 0 2 2 2 2 1 2 2 2 1 2 2 2 1 2 2 2 2 2 0 0 1 2 2 2 0 0 2 2 2 2 1 2 2 2 2 2 2 2 2 2 2 2 2 2 1 2 2 2 2 2 2 2 2 2 0 0 2 2 1 2 2 2 2 2 2 2 1 2 0 0 2 2 2 2 2 2 2 2 1 2 2 2 1 2 0 0 2 2 2 2 0 0 2 2 1 2 2 2 2 2 2 2 2 2 2 2 2 2 2 2 2 2 1 2 2 2 0 0 0 0 2 2 0 0 2 2 1 2 2 2 2 2 2 2 1 2 2 2 2 2 2 2 2 2 2 2 2 2 2 2 2 2 2 2 2 2 2 2 1 2 2 2 2 2 2 2 2 2 1 2 2 2 2 2 0 0 2 2 0 0 2 2 1 2 2 2 2 2 2 2 2 2 2 2 2 2 2 2 2 2 2 2 2 2 2 2 2 2 2 2 2 2 1 2 2 2 2 2 2 2 2 2 2 2 2 2 0 0 2 2 2 2 0 0 1 2 2 2 1 2 2 2 2 2 2 2 0 0 2 2 1 2 2 2 0 0 2 2 2 2 2 2 0 0 2 2 2 2 1 1 0 0 2 2 0 0 0 0 2 2 2 2 2 2 2 2 2 2 2 2 1 2 2 2 1 2 2 2 2 2 2 2 2 2 0 0 2 2 1 2 2 2 2 2 2 2 2 2 1 2 2 2 2 2 2 2 2 2 2 2 0 0 1 2 2 2 2 2 2 2 2 2 2 2 2 2 2 2 1 2 2 2 2 2 2 2 2 2 2 2 1 2 2 2 2 2 2 2 2 2 2 2 0 0 1 1 2 2 2 2 1 1 0 0 2 2 2 2 0 0 2 2 2 2 2 2 2 2 0 0 0 0 2 2 2 2 1 2 2 2 2 2 2 2 2 2 1 1 2 2 2 2 2 2 0 0 2 2 1 2 2 2 2 2 2 2 2 2 1 1 1 1 2 2 2 2 2 2 2 2 1 1 2 2 0 0 2 2 2 2 2 2 1 2 2 2 2 2 1 2 2 2 2 2 2 2 1 1 2 2 0 0 1 1 1 2 1 2 0 0 2 2 2 2 2 2 2 2 1 2 2 2 2 2 2 2 2 2 2 2 2 2 2 2 1 2 2 2 2 2 2 2 2 2 2 2 2 2 2 2 1 2 2 2 2 2 2 2 2 2 2 2 2 2 2 2 2 2 2 2 1 2 2 2 1 1 2 2 2 2 1 2 0 0 1 2 2 2 2 2 2 2 2 2 2 2 2 2 2 2 2 2 1 1 2 2 2 2 2 2 2 2 2 2 2 2 2 2 2 2 2 2 2 2 2 2 1 2 1 1 2 2 2 2 2 2 2 2 2 2 2 2 1 2 1 1 1 1 2 2 2 2 1 2 2 2 0 0 2 2 2 2 2 2 2 2 2 2 2 2 2 2 2 2 2 2 2 2 2 2 1 2 1 2 1 2 2 2 2 2 1 2 0 0 0 0 1 2 2 2 2 2 2 2 2 2 2 2 2 2 1 2 1 2 2 2 0 0 0 0 1 2 2 2 2 2 2 2 2 2 2 2 2 2 2 2 2 2 1 2 2 2 2 2 2 2 2 2 2 2 0 0 1 2 2 2 2 2 2 2 2 2 2 2 2 2 2 2 2 2 2 2 2 2 2 2 2 2 1 1 0 0 2 2 1 1 0 0 2 2 2 2 1 2 0 0 2 2 2 2 2 2 0 0 2 2 2 2 2 2 2 2 2 2 2 2 1 2 0 0 2 2 1 2 2 2 2 2 2 2 2 2 2 2 2 2 2 2 2 2 0 0 2 2 2 2 2 2 2 2 2 2 0 0 2 2 2 2 2 2 2 2 2 2 2 2 2 2 2 2 2 2 2 2 2 2 2 2 2 2 0 0 1 1 1 2 2 2 2 2 2 2 2 2 1 2 2 2 2 2 2 2 2 2 2 2 1 2 1 2 2 2 2 2 2 2 0 0 0 0 2 2 1 2 2 2 2 2 1 1 2 2 2 2 1 1 1 2 2 2 2 2 2 2 2 2 2 2 2 2 2 2 0 0 2 2 1 2 2 2 2 2 2 2 2 2 2 2 2 2 2 2 2 2 2 2 2 2 2 2 0 0 2 2 1 2 2 2 2 2 2 2 0 0 2 2 1 2 0 0 2 2 1 2 1 2 2 2 2 2 2 2 2 2 2 2 2 2 2 2 0 0 2 2 2 2 2 2 1 2 1 1 2 2 2 2 2 2 2 2 0 0 0 0 2 2 0 0 1 2 2 2 2 2 2 2 2 2 2 2 2 2 2 2 2 2 2 2 2 2 2 2 0 0 2 2 1 2 2 2 2 2 2 2 2 2 2 2 2 2 2 2 2 2 1 2 2 2 2 2 2 2 2 2 0 0 2 2 2 2 2 2 2 2 1 2 0 0 2 2 1 2 2 2 1 1 2 2 1 2 1 2 1 2 2 2 0 0 2 2 2 2 0 0 1 2 1 2 2 2 2 2 2 2 2 2 2 2 0 0 2 2 2 2 2 2 1 2 2 2 1 2 0 0 2 2 2 2 2 2 2 2 2 2 2 2 2 2 2 2 2 2 2 2 2 2 1 2 2 2 2 2 2 2 2 2 2 2 2 2 2 2 2 2 2 2 0 0 2 2 1 1 2 2 2 2 2 2 2 2 2 2 2 2 0 0 2 2 2 2 2 2 2 2 2 2 1 2 1 1 2 2 2 2 2 2 2 2 2 2 2 2 2 2 2 2 1 2 2 2 1 2 2 2 1 2 2 2 2 2 1 1 2 2 2 2 1 2 2 2 2 2 1 1 2 2 2 2 2 2 2 2 1 2 0 0 2 2 2 2 2 2 1 2 2 2 2 2 2 2 2 2 1 2 1 2 2 2 2 2 0 0 2 2 2 2 1 2 2 2 2 2 0 0 0 0 2 2 2 2 2 2 2 2 2 2 2 2 2 2 2 2 2 2 2 2 2 2 1 2 2 2 0 0 2 2 2 2 0 0 1 2 1 2 0 0 2 2 2 2 2 2 2 2 2 2 2 2 2 2 2 2 0 0 0 0 2 2 1 1 1 2 2 2 2 2 2 2 1 2 2 2 1 2 1 2 2 2 2 2 2 2 1 2 2 2 2 2 1 1 1 2 0 0 1 2 2 2 1 2 2 2 2 2 2 2 0 0 2 2 2 2 2 2 0 0 2 2 2 2 1 1 2 2 2 2 2 2 2 2 2 2 2 2 2 2 2 2 2 2 1 1 1 1 2 2 2 2 2 2 2 2 2 2 2 2 2 2 1 1 2 2 2 2 2 2 2 2 2 2 1 1 2 2 2 2 0 0 2 2 0 0 2 2 2 2 0 0 2 2 1 2 1 2 2 2 2 2 2 2 2 2 2 2 2 2 2 2 2 2 2 2 1 1 2 2 2 2 2 2 1 1 2 2 2 2 2 2 2 2 2 2 2 2 2 2 2 2 2 2 0 0 2 2 2 2 2 2 1 1 1 2 2 2 2 2 2 2 2 2 2 2 2 2 2 2 2 2 1 1 2 2 2 2 0 0 2 2 1 2 2 2 2 2 0 0 2 2 0 0 1 2 2 2 2 2 2 2 1 2 2 2 2 2 2 2 2 2 2 2 2 2 2 2 2 2 2 2 2 2 2 2 1 2 2 2 2 2 1 2 2 2 1 1 0 0 2 2 1 2 2 2 2 2 2 2 2 2 2 2 2 2 2 2 1 2 2 2 2 2 2 2 2 2 2 2 2 2 2 2 1 2 2 2 2 2 2 2 2 2 2 2 2 2 2 2 2 2 1 1 2 2 2 2 0 0 1 2 2 2 1 1 2 2 2 2 2 2 2 2 2 2 2 2 0 0 2 2 2 2 2 2 0 0 2 2 1 2 1 2 2 2 2 2 2 2 2 2 2 2 2 2 0 0 1 2 1 2 2 2 2 2 1 2 2 2 1 2 0 0 2 2 0 0 2 2 2 2 2 2 2 2 1 2 2 2 2 2 2 2 2 2 2 2 2 2 2 2 2 2 2 2 2 2 0 0 0 0 2 2 2 2 2 2 2 2 2 2 2 2 2 2 2 2 2 2 2 2 1 2 2 2 1 2 2 2 2 2 2 2 2 2 2 2 2 2 2 2 2 2 2 2 2 2 2 2 1 1 2 2 1 2 2 2 1 1 1 2 0 0 2 2 2 2 2 2 2 2 2 2 0 0 2 2 2 2 1 2 2 2 1 2 0 0 0 0 2 2 2 2 2 2 2 2 2 2 0 0 1 1 1 1 2 2 1 2 1 2 2 2 1 2 2 2 2 2 2 2 2 2 2 2 2 2 2 2 2 2 2 2 0 0 2 2 2 2 2 2 2 2 2 2 1 2 2 2 0 0 1 2 2 2 2 2 2 2 1 2 2 2 1 2 2 2 2 2 2 2 2 2 2 2 2 2 2 2 2 2 2 2 2 2 1 1 2 2 1 2 1 2 0 0 1 2 2 2 2 2 2 2 1 2 2 2 2 2 2 2 1 2 2 2 0 0 1 2 1 2 2 2 2 2 2 2 2 2 2 2 2 2 2 2 1 2 2 2 2 2 1 2 1 2 0 0 2 2 2 2 2 2 2 2 2 2 2 2 2 2 2 2 2 2 2 2 2 2 2 2 1 2 1 2 1 2 2 2 2 2 2 2 2 2 2 2 2 2 2 2 2 2 2 2 2 2 2 2 1 2 2 2 2 2 2 2 2 2 0 0 0 0 0 0 2 2 2 2 2 2 2 2 2 2 2 2 2 2 2 2 2 2 2 2 2 2 2 2 2 2 2 2 2 2 0 0 0 0 2 2 2 2 1 2 2 2 2 2 2 2 1 1 2 2 2 2 1 2 1 2 0 0 1 1 1 2 2 2 2 2 2 2 2 2 1 2 2 2 2 2 1 2 2 2 2 2 2 2 2 2 1 2 2 2 2 2 1 2 2 2 1 1 2 2 2 2 2 2 0 0 2 2 0 0 2 2 2 2 0 0 2 2 2 2 2 2 2 2 2 2 2 2 2 2 1 2 2 2 2 2 1 2 2 2 0 0 2 2 0 0 2 2 1 1 1 1 2 2 2 2 0 0 1 1 0 0 2 2 1 2 2 2 2 2 0 0 2 2 2 2 2 2 2 2 2 2 2 2 2 2 0 0 0 0 2 2 1 1 2 2 1 1 2 2 2 2 2 2 1 2 2 2 2 2 1 1 0 0 2 2 2 2 2 2 2 2 2 2 1 1 1 2 2 2 1 2 2 2 2 2 0 0 2 2 2 2 2 2 2 2 1 1 2 2 2 2 2 2 0 0 1 2 1 2 2 2 2 2 1 2 2 2 1 2 2 2 2 2 2 2 2 2 2 2 2 2 1 2 2 2 2 2 1 2 2 2 1 2 1 2 2 2 2 2 2 2 0 0 1 2 2 2 2 2 1 2 2 2 2 2 2 2 2 2 2 2 2 2 0 0 2 2 2 2 2 2 2 2 2 2 2 2 2 2 1 2 0 0 2 2 2 2 2 2 2 2 2 2 2 2 2 2 2 2 2 2 2 2 2 2 2 2 2 2 2 2 1 1 0 0 2 2 2 2 2 2 1 2 2 2 2 2 0 0 2 2 2 2 2 2 2 2 2 2 2 2 2 2 1 2 1 2 1 2 2 2 2 2 2 2 2 2 1 2 2 2 1 2 2 2 2 2 2 2 2 2 2 2 2 2 2 2 2 2 1 2 2 2 2 2 1 2 2 2 2 2 2 2 2 2 2 2 2 2 2 2 2 2 2 2 2 2 2 2 2 2 2 2 2 2 2 2 2 2 2 2 2 2 2 2 2 2 2 2 2 2 2 2 2 2 2 2 0 0 2 2 0 0 2 2 2 2 0 0 2 2 2 2 2 2 1 2 2 2 2 2 2 2 0 0 1 2 2 2 1 2 2 2 2 2 1 2 1 2 1 1 2 2 2 2 2 2 1 2 1 2 1 2 2 2 2 2 2 2 2 2 2 2 2 2 2 2 2 2 0 0 2 2 2 2 2 2 2 2 2 2 2 2 2 2 2 2 2 2 2 2 2 2 2 2 2 2 2 2 2 2 2 2 1 2 1 2 1 2 0 0 2 2 2 2 0 0 1 1 2 2 1 2 2 2 1 2 1 2 2 2 2 2 2 2 2 2 2 2 2 2 2 2 2 2 2 2 2 2 1 2 2 2 2 2 2 2 2 2 2 2 2 2 2 2 1 2 2 2 2 2 2 2 2 2 2 2 2 2 1 2 2 2 2 2 1 1 2 2 2 2 2 2 2 2 2 2 2 2 2 2 2 2 2 2 2 2 2 2 2 2 2 2 0 0 2 2 2 2 2 2 0 0 1 2 2 2 2 2 2 2 2 2 2 2 0 0 0 0 2 2 2 2 2 2 2 2 2 2 2 2 1 1 2 2 1 1 0 0 0 0 1 2 2 2 1 1 1 1 2 2 0 0 1 1 0 0 2 2 2 2 0 0 1 1 2 2 2 2 0 0 2 2 1 2 2 2 0 0 2 2 2 2 2 2 2 2 2 2 2 2 2 2 2 2 2 2 1 1 2 2 0 0 2 2 2 2 2 2 2 2 2 2 2 2 2 2 1 1 2 2 2 2 2 2 1 1 2 2 1 2 2 2 2 2 0 0 2 2 2 2 2 2 1 2 2 2 1 2 2 2 2 2 1 2 1 2 1 2 0 0 2 2 2 2 2 2 1 2 2 2 2 2 2 2 2 2 2 2 2 2 2 2 2 2 2 2 2 2 2 2 2 2 2 2 2 2 2 2 2 2 2 2 2 2 1 2 2 2 1 2 2 2 2 2 2 2 2 2 2 2 2 2 2 2 2 2 1 2 2 2 1 2 0 0 2 2 2 2 2 2 2 2 2 2 2 2 1 1 2 2 2 2 0 0 2 2 1 1 1 2 0 0 2 2 1 2 2 2 1 2 1 2 1 2 2 2 0 0 2 2 2 2 2 2 2 2 2 2 2 2 2 2 2 2 2 2 2 2 1 2 1 2 2 2 2 2 2 2 2 2 1 2 2 2 2 2 2 2 2 2 2 2 2 2 1 2 1 2 0 0 2 2 2 2 2 2 0 0 2 2 2 2 2 2 2 2 1 2 2 2 2 2 2 2 0 0 1 2 2 2 1 1 1 2 1 1 1 2 2 2 2 2 2 2 2 2 2 2 2 2 2 2 2 2 1 2 2 2 2 2 2 2 2 2 0 0 1 2 2 2 1 1 0 0 2 2 2 2 1 1 2 2 2 2 2 2 2 2 1 2 2 2 2 2 2 2 1 1 2 2 1 2 0 0 1 2 2 2 1 2 2 2 1 2 2 2 2 2 2 2 2 2 1 2 2 2 1 1 2 2 2 2 0 0 2 2 2 2 2 2 2 2 0 0 2 2 2 2 2 2 1 2 2 2 2 2 0 0 1 1 2 2 2 2 2 2 2 2 2 2 2 2 1 1 1 1 2 2 2 2 2 2 2 2 2 2 1 2 2 2 2 2 2 2 0 0 2 2 2 2 2 2 2 2 2 2 0 0 2 2 2 2 2 2 1 2 2 2 2 2 2 2 2 2 1 2 2 2 2 2 1 2 2 2 2 2 2 2 2 2 2 2 2 2 2 2 2 2 2 2 2 2 2 2 2 2 0 0 2 2 1 1 2 2 1 1 1 2 2 2 2 2 1 2 2 2 1 2 2 2 2 2 2 2 2 2 2 2 1 2 2 2 2 2 2 2 1 2 2 2 0 0 2 2 2 2 2 2 2 2 2 2 2 2 0 0 2 2 2 2 0 0 0 0 1 2 1 2 1 2 2 2 1 2 2 2 2 2 2 2 2 2 2 2 2 2 0 0 2 2 0 0 0 0 2 2 2 2 2 2 1 2 2 2 2 2 1 2 2 2 2 2 2 2 1 1 2 2 2 2 2 2 2 2 2 2 2 2 2 2 2 2 0 0 2 2 2 2 2 2 1 2 2 2 2 2 1 2 2 2 2 2 2 2 1 1 0 0 0 0 2 2 0 0 2 2 0 0 2 2 2 2 1 2 1 1 1 2 2 2 2 2 2 2 2 2 2 2 2 2 2 2 2 2 2 2 2 2 2 2 2 2 1 2 2 2 1 2 2 2 2 2 0 0 2 2 2 2 2 2 2 2 1 1 2 2 2 2 2 2 2 2 1 1 2 2 2 2 2 2 2 2 1 2 2 2 2 2 2 2 2 2 2 2 2 2 2 2 2 2 0 0 0 0 2 2 1 2 2 2 2 2 2 2 1 2 2 2 2 2 0 0 2 2 2 2 2 2 2 2 2 2 2 2 2 2 2 2 2 2 2 2 2 2 2 2 2 2 2 2 2 2 2 2 2 2 2 2 2 2 2 2 0 0 2 2 0 0 2 2 1 1 2 2 2 2 1 2 2 2 2 2 2 2 0 0 1 1 2 2 2 2 2 2 2 2 2 2 1 2 2 2 2 2 2 2 2 2 2 2 1 2 2 2 2 2 0 0 0 0 2 2 2 2 1 2 2 2 2 2 0 0 2 2 2 2 2 2 2 2 2 2 2 2 2 2 1 1 2 2 2 2 2 2 2 2 2 2 1 1 2 2 2 2 0 0 2 2 0 0 2 2 1 1 2 2 2 2 2 2 2 2 2 2 2 2 1 2 2 2 2 2 0 0 1 2 2 2 2 2 2 2 2 2 2 2 2 2 2 2 1 2 2 2 1 2 2 2 2 2 2 2 1 2 1 2 1 2 2 2 1 2 2 2 1 1 2 2 2 2 2 2 2 2 1 2 2 2 1 2 2 2 1 2 1 2 2 2 2 2 1 1 2 2 2 2 2 2 2 2 1 2 2 2 0 0 2 2 2 2 2 2 2 2 1 1 2 2 2 2 2 2 2 2 0 0 2 2 1 1 2 2 2 2 2 2 0 0 2 2 2 2 2 2 2 2 2 2 2 2 2 2 2 2 1 2 1 2 2 2 2 2 2 2 1 1 2 2 2 2 2 2 2 2 1 2 2 2 2 2 2 2 2 2 2 2 2 2 2 2 0 0 2 2 2 2 2 2 0 0 2 2 2 2 1 2 2 2 1 2 2 2 1 2 2 2 1 2 2 2 2 2 1 1 2 2 1 1 2 2 1 2 2 2 2 2 2 2 2 2 1 2 0 0 2 2 2 2 2 2 2 2 2 2 2 2 2 2 1 2 2 2 1 2 1 2 2 2 0 0 2 2 2 2 0 0 2 2 2 2 2 2 2 2 1 2 2 2 2 2 1 2 2 2 1 2 0 0 1 2 2 2 2 2 2 2 1 2 2 2 2 2 2 2 2 2 2 2 2 2 2 2 2 2 2 2 2 2 2 2 2 2 2 2 2 2 2 2 2 2 2 2 2 2 2 2 2 2 1 2 2 2 2 2 2 2 2 2 2 2 2 2 2 2 2 2 2 2 2 2 2 2 1 2 1 1 0 0 0 0 1 2 2 2 2 2 0 0 2 2 2 2 2 2 2 2 2 2 2 2 2 2 2 2 2 2 2 2 2 2 2 2 2 2 2 2 2 2 2 2 2 2 1 2 0 0 2 2 2 2 2 2 2 2 1 2 2 2 2 2 0 0 1 2 2 2 2 2 2 2 2 2 2 2 2 2 1 2 2 2 2 2 2 2 2 2 1 1 2 2 1 2 2 2 1 2 1 2 2 2 1 2 2 2 2 2 2 2 1 2 2 2 1 2 2 2 2 2 1 2 1 2 1 2 1 2 0 0 1 2 2 2 2 2 2 2 2 2 2 2 1 2 2 2 1 1 2 2 2 2 2 2 2 2 0 0 1 2 2 2 2 2 1 2 2 2 0 0 2 2 2 2 2 2 2 2 2 2 2 2 1 2 1 2 0 0 2 2 2 2 2 2 2 2 0 0 1 2 2 2 2 2 2 2 1 1 2 2 2 2 1 2 2 2 0 0 1 2 1 2 2 2 2 2 2 2 0 0 2 2 1 1 2 2 1 2 2 2 2 2 1 2 0 0 2 2 2 2 2 2 2 2 1 2 2 2 2 2 2 2 2 2 2 2 2 2 2 2 1 2 0 0 1 1 2 2 2 2 2 2 1 2 1 2 2 2 1 2 2 2 2 2 2 2 2 2 2 2 2 2 2 2 2 2 1 2 2 2 2 2 1 1 2 2 1 2 2 2 1 2 2 2 2 2 2 2 2 2 2 2 1 2 1 2 2 2 1 2 1 2 2 2 0 0 2 2 2 2 2 2 2 2 2 2 2 2 1 1 1 2 2 2 2 2 2 2 2 2 0 0 2 2 2 2 2 2 1 1 2 2 2 2 2 2 2 2 1 2 1 2 2 2 2 2 1 2 2 2 2 2 0 0 2 2 2 2 2 2 2 2 2 2 2 2 2 2 2 2 1 2 2 2 1 1 2 2 2 2 1 1 1 2 2 2 1 2 2 2 0 0 2 2 2 2 2 2 1 2 2 2 1 2 0 0 2 2 2 2 2 2 2 2 2 2 2 2 1 2 2 2 0 0 2 2 2 2 2 2 2 2 2 2 2 2 2 2 1 1 2 2 2 2 2 2 1 2 2 2 2 2 1 2 2 2 2 2 2 2 1 2 2 2 2 2 2 2 1 2 2 2 2 2 2 2 2 2 2 2 2 2 2 2 2 2 2 2 1 2 2 2 2 2 2 2 2 2 1 2 2 2 2 2 2 2 2 2 2 2 2 2 2 2 2 2 1 1 2 2 1 1 2 2 1 1 0 0 1 2 1 1 1 1 2 2 2 2 2 2 2 2 2 2 2 2 2 2 1 1 1 1 2 2 2 2 2 2 2 2 2 2 2 2 2 2 2 2 2 2 2 2 2 2 2 2 1 2 2 2 2 2 2 2 2 2 2 2 2 2 2 2 2 2 2 2 2 2 2 2 2 2 2 2 2 2 2 2 2 2 2 2 2 2 0 0 2 2 2 2 2 2 0 0 1 1 2 2 1 1 2 2 2 2 1 2 2 2 2 2 1 2 2 2 2 2 2 2 1 2 1 2 2 2 2 2 2 2 2 2 1 2 2 2 2 2 2 2 0 0 0 0 2 2 2 2 2 2 1 2 0 0 1 2 2 2 2 2 2 2 2 2 2 2 2 2 2 2 2 2 2 2 2 2 2 2 1 2 2 2 2 2 2 2 2 2 1 2 1 2 1 2 1 2 1 1 2 2 1 2 2 2 2 2 2 2 1 1 2 2 2 2 2 2 2 2 1 2 2 2 2 2 2 2 2 2 2 2 2 2 1 1 2 2 1 1 2 2 2 2 2 2 2 2 2 2 0 0 2 2 2 2 2 2 0 0 0 0 1 2 2 2 2 2 2 2 2 2 2 2 2 2 2 2 2 2 2 2 2 2 0 0 0 0 2 2 0 0 2 2 2 2 2 2 2 2 0 0 1 1 2 2 2 2 2 2 2 2 0 0 1 1 1 1 2 2 2 2 1 2 2 2 2 2 2 2 2 2 2 2 2 2 2 2 2 2 2 2 2 2 2 2 2 2 2 2 2 2 1 2 2 2 2 2 2 2 0 0 1 1 1 2 0 0 2 2 2 2 2 2 2 2 1 1 2 2 1 2 0 0 2 2 1 2 2 2 2 2 2 2 0 0 0 0 2 2 2 2 2 2 2 2 2 2 1 2 2 2 1 2 0 0 2 2 2 2 1 2 1 2 2 2 2 2 2 2 2 2 1 2 1 2 2 2 1 2 2 2 1 2 1 2 2 2 2 2 2 2 2 2 2 2 2 2 2 2 2 2 2 2 2 2 2 2 2 2 2 2 2 2 2 2 2 2 1 2 2 2 2 2 2 2 1 2 1 2 1 2 2 2 2 2 0 0 2 2 2 2 2 2 2 2 2 2 1 1 1 1 2 2 2 2 0 0 2 2 2 2 0 0 2 2 1 1 0 0 1 2 1 1 2 2 2 2 1 2 1 1 2 2 2 2 2 2 2 2 2 2 2 2 2 2 2 2 2 2 2 2 2 2 1 2 1 2 1 2 1 2 2 2 2 2 2 2 0 0 2 2 2 2 2 2 2 2 2 2 2 2 2 2 2 2 0 0 2 2 1 1 2 2 2 2 0 0 2 2 2 2 1 1 2 2 2 2 2 2 1 2 1 1 2 2 2 2 2 2 1 2 1 1 2 2 2 2 2 2 2 2 2 2 2 2 2 2 2 2 2 2 2 2 2 2 1 2 0 0 2 2 2 2 2 2 2 2 2 2 2 2 2 2 2 2 2 2 2 2 2 2 2 2 2 2 2 2 2 2 2 2 2 2 2 2 2 2 2 2 2 2 2 2 2 2 2 2 2 2 2 2 2 2 0 0 2 2 1 2 2 2 1 2 2 2 0 0 2 2 2 2 2 2 2 2 2 2 2 2 2 2 2 2 2 2 2 2 2 2 2 2 2 2 2 2 2 2 2 2 2 2 2 2 2 2 2 2 2 2 2 2 2 2 2 2 2 2 2 2 2 2 1 2 2 2 1 1 2 2 0 0 2 2 2 2 2 2 1 2 2 2 2 2 2 2 2 2 2 2 2 2 2 2 2 2 2 2 2 2 2 2 2 2 2 2 2 2 2 2 2 2 2 2 2 2 2 2 1 2 2 2 1 2 2 2 1 2 2 2 2 2 2 2 2 2 1 2 2 2 1 2 0 0 2 2 2 2 2 2 2 2 2 2 2 2 2 2 2 2 2 2 2 2 0 0 2 2 2 2 2 2 1 2 1 2 2 2 2 2 0 0 2 2 2 2 2 2 2 2 2 2 0 0 2 2 2 2 2 2 2 2 2 2 2 2 2 2 1 2 2 2 2 2 2 2 1 2 2 2 2 2 2 2 2 2 2 2 2 2 2 2 2 2 2 2 2 2 2 2 2 2 2 2 2 2 2 2 2 2 2 2 2 2 2 2 1 2 2 2 2 2 2 2 2 2 2 2 2 2 2 2 2 2 2 2 1 2 2 2 0 0 1 2 2 2 2 2 2 2 1 2 2 2 1 1 2 2 2 2 1 2 2 2 2 2 1 1 2 2 2 2 2 2 2 2 2 2 1 2 2 2 0 0 2 2 1 2 1 2 1 2 2 2 2 2 1 2 2 2 2 2 2 2 2 2 1 2 0 0 2 2 1 2 2 2 2 2 1 1 2 2 2 2 1 2 1 1 2 2 0 0 2 2 1 2 1 2 2 2 2 2 1 2 2 2 1 2 2 2 2 2 1 2 2 2 1 2 1 1 0 0 2 2 2 2 2 2 2 2 2 2 2 2 2 2 1 2 2 2 2 2 1 2 2 2 1 2 2 2 1 2 2 2 2 2 2 2 0 0 2 2 2 2 2 2 2 2 1 2 2 2 2 2 2 2 2 2 2 2 2 2 2 2 2 2 2 2 2 2 2 2 2 2 2 2 0 0 0 0 1 2 0 0 1 2 2 2 1 2 2 2 1 2 2 2 2 2 0 0 2 2 2 2 2 2 2 2 2 2 2 2 2 2 1 2 2 2 2 2 2 2 2 2 1 2 1 2 2 2 0 0 2 2 0 0 2 2 1 2 1 2 0 0 2 2 2 2 1 1 2 2 2 2 1 2 2 2 2 2 0 0 2 2 2 2 2 2 2 2 2 2 1 1 0 0 1 2 2 2 2 2 2 2 2 2 2 2 2 2 2 2 1 2 1 2 1 2 2 2 1 2 2 2 2 2 2 2 2 2 1 1 2 2 2 2 2 2 2 2 2 2 1 2 2 2 2 2 2 2 2 2 0 0 2 2 2 2 2 2 0 0 1 2 2 2 2 2 2 2 2 2 2 2 2 2 2 2 2 2 2 2 1 2 2 2 1 2 2 2 2 2 2 2 1 1 0 0 2 2 2 2 2 2 2 2 2 2 2 2 1 1 2 2 2 2 2 2 0 0 2 2 2 2 2 2 2 2 2 2 2 2 1 1 2 2 0 0 2 2 2 2 2 2 2 2 2 2 1 1 1 1 2 2 1 2 0 0 2 2 2 2 0 0 2 2 0 0 2 2 2 2 1 1 2 2 2 2 2 2 1 2 2 2 2 2 2 2 2 2 1 2 1 2 0 0 2 2 2 2 2 2 1 2 2 2 1 2 2 2 2 2 2 2 1 2 2 2 0 0 0 0 2 2 2 2 2 2 2 2 2 2 1 1 2 2 2 2 2 2 2 2 2 2 2 2 2 2 2 2 2 2 2 2 2 2 2 2 2 2 2 2 2 2 2 2 2 2 1 2 2 2 2 2 2 2 2 2 2 2 1 2 2 2 1 2 2 2 2 2 2 2 2 2 2 2 2 2 2 2 2 2 2 2 2 2 2 2 2 2 2 2 2 2 2 2 0 0 2 2 2 2 1 1 2 2 2 2 2 2 2 2 1 1 2 2 2 2 2 2 2 2 1 1 2 2 2 2 2 2 2 2 0 0 2 2 1 2 2 2 2 2 2 2 2 2 2 2 1 2 0 0 1 2 2 2 2 2 2 2 2 2 0 0 1 2 2 2 2 2 0 0 2 2 2 2 2 2 2 2 2 2 2 2 2 2 2 2 2 2 2 2 1 2 1 2 2 2 2 2 1 2 2 2 0 0 2 2 0 0 2 2 2 2 2 2 2 2 1 1 1 2 1 2 0 0 0 0 1 2 2 2 2 2 2 2 1 2 1 2 2 2 2 2 2 2 2 2 2 2 2 2 2 2 1 2 1 2 0 0 2 2 1 2 2 2 1 2 2 2 2 2 2 2 2 2 2 2 1 2 2 2 0 0 2 2 0 0 0 0 2 2 2 2 2 2 2 2 2 2 2 2 2 2 2 2 2 2 1 2 2 2 0 0 1 1 2 2 2 2 2 2 2 2 2 2 2 2 2 2 1 2 2 2 1 2 1 2 1 2 2 2 2 2 2 2 2 2 1 1 1 1 2 2 2 2 2 2 2 2 2 2 2 2 2 2 2 2 2 2 2 2 2 2 0 0 2 2 2 2 1 2 2 2 2 2 1 1 1 2 1 1 1 2 1 2 1 2 2 2 2 2 1 2 1 2 2 2 0 0 2 2 2 2 1 2 2 2 1 2 2 2 2 2 2 2 1 2 0 0 1 2 2 2 1 2 2 2 2 2 2 2 1 2 1 2 2 2 2 2 2 2 2 2 1 2 2 2 2 2 2 2 1 2 2 2 1 1 0 0 2 2 2 2 2 2 1 2 2 2 0 0 2 2 2 2 2 2 1 2 1 1 2 2 2 2 1 2 2 2 1 1 2 2 2 2 2 2 2 2 2 2 2 2 2 2 1 2 2 2 0 0 1 1 1 2 2 2 0 0 1 2 1 2 2 2 2 2 1 2 1 2 2 2 0 0 2 2 1 2 2 2 2 2 2 2 2 2 0 0 2 2 2 2 2 2 2 2 1 2 2 2 2 2 2 2 2 2 2 2 2 2 2 2 2 2 1 2 2 2 2 2 2 2 2 2 1 2 2 2 2 2 2 2 2 2 2 2 1 2 2 2 2 2 2 2 2 2 2 2 2 2 2 2 1 2 1 1 2 2 2 2 1 1 2 2 2 2 2 2 2 2 2 2 1 1 1 1 2 2 2 2 2 2 2 2 2 2 0 0 0 0 2 2 2 2 2 2 2 2 1 2 2 2 2 2 2 2 2 2 0 0 2 2 2 2 2 2 2 2 2 2 2 2 1 2 2 2 2 2 1 2 2 2 1 2 1 2 1 1 2 2 2 2 2 2 0 0 0 0 2 2 2 2 0 0 2 2 2 2 1 2 2 2 2 2 2 2 2 2 2 2 0 0 2 2 2 2 2 2 2 2 1 1 2 2 1 2 2 2 1 2 1 2 1 2 2 2 2 2 2 2 2 2 2 2 2 2 0 0 0 0 2 2 2 2 2 2 0 0 2 2 2 2 2 2 1 2 2 2 2 2 2 2 0 0 2 2 1 2 2 2 1 2 2 2 1 2 0 0 2 2 2 2 2 2 2 2 2 2 2 2 2 2 2 2 2 2 2 2 2 2 0 0 1 2 1 2 1 2 2 2 2 2 2 2 2 2 2 2 2 2 2 2 1 1 1 2 2 2 1 2 1 2 2 2 2 2 2 2 2 2 0 0 2 2 1 2 2 2 2 2 2 2 2 2 2 2 2 2 2 2 2 2 0 0 1 1 2 2 2 2 2 2 1 2 2 2 1 2 2 2 2 2 2 2 2 2 2 2 1 2 0 0 2 2 0 0 2 2 2 2 2 2 2 2 2 2 2 2 0 0 2 2 1 2 1 2 2 2 2 2 2 2 1 2 2 2 2 2 2 2 2 2 2 2 2 2 2 2 2 2 2 2 2 2 2 2 2 2 1 2 2 2 0 0 1 2 2 2 2 2 1 2 2 2 2 2 2 2 2 2 2 2 0 0 2 2 0 0 2 2 2 2 2 2 0 0 2 2 2 2 2 2 1 2 2 2 2 2 2 2 2 2 0 0 2 2 2 2 1 2 2 2 1 1 2 2 1 1 2 2 1 1 2 2 0 0 2 2 2 2 1 2 2 2 1 2 0 0 2 2 1 2 2 2 2 2 2 2 2 2 2 2 2 2 2 2 2 2 1 2 2 2 2 2 2 2 2 2 2 2 2 2 2 2 2 2 2 2 2 2 2 2 2 2 2 2 2 2 1 1 2 2 1 2 1 2 2 2 1 1 2 2 2 2 2 2 2 2 1 2 2 2 1 2 2 2 1 2 1 2 2 2 2 2 2 2 2 2 2 2 2 2 0 0 0 0 2 2 1 1 0 0 2 2 1 2 2 2 1 1 1 2 0 0 2 2 0 0 2 2 2 2 0 0 2 2 2 2 2 2 2 2 2 2 0 0 1 2 1 2 2 2 1 2 2 2 2 2 2 2 1 2 2 2 2 2 2 2 2 2 0 0 0 0 2 2 2 2 2 2 2 2 2 2 2 2 1 2 1 2 1 2 1 2 0 0 2 2 2 2 1 2 2 2 2 2 2 2 2 2 2 2 2 2 1 2 2 2 0 0 2 2 2 2 2 2 2 2 2 2 2 2 2 2 2 2 1 2 2 2 1 2 1 2 2 2 1 2 2 2 0 0 0 0 1 1 0 0 1 2 2 2 2 2 2 2 0 0 1 2 2 2 2 2 2 2 2 2 2 2 2 2 0 0 2 2 1 2 2 2 2 2 1 1 1 2 2 2 2 2 1 2 2 2 1 2 1 2 1 2 2 2 2 2 2 2 2 2 2 2 0 0 1 2 2 2 2 2 2 2 2 2 2 2 0 0 2 2 2 2 2 2 0 0 2 2 2 2 2 2 2 2 0 0 2 2 1 1 2 2 2 2 2 2 2 2 2 2 2 2 2 2 2 2 1 2 2 2 2 2 2 2 1 2 1 1 2 2 2 2 2 2 2 2 1 2 2 2 2 2 2 2 2 2 0 0 1 2 2 2 1 1 2 2 2 2 1 2 1 2 2 2 2 2 1 2 2 2 2 2 2 2 0 0 2 2 2 2 2 2 2 2 2 2 2 2 2 2 2 2 0 0 2 2 2 2 1 2 1 1 2 2 2 2 2 2 2 2 2 2 0 0 2 2 2 2 2 2 1 2 2 2 2 2 2 2 1 2 2 2 1 2 2 2 2 2 1 2 2 2 1 1 2 2 2 2 2 2 2 2 2 2 2 2 2 2 2 2 2 2 2 2 2 2 1 1 2 2 2 2 2 2 2 2 2 2 2 2 0 0 1 2 2 2 1 1 2 2 2 2 2 2 2 2 2 2 2 2 2 2 2 2 2 2 2 2 2 2 2 2 2 2 2 2 2 2 1 2 0 0 2 2 2 2 1 2 1 2 2 2 2 2 2 2 2 2 2 2 2 2 2 2 2 2 2 2 2 2 2 2 2 2 1 2 2 2 0 0 2 2 1 2 2 2 2 2 2 2 2 2 2 2 2 2 2 2 1 2 0 0 2 2 2 2 2 2 2 2 2 2 2 2 1 2 1 2 2 2 1 1 2 2 2 2 2 2 2 2 2 2 2 2 1 1 2 2 0 0 1 2 2 2 1 2 1 2 2 2 1 2 2 2 1 2 2 2 2 2 1 2 0 0 1 2 2 2 2 2 2 2 2 2 2 2 2 2 1 2 2 2 2 2 2 2 2 2 2 2 2 2 1 1 2 2 2 2 2 2 2 2 2 2 2 2 2 2 2 2 0 0 2 2 2 2 1 1 1 2 2 2 2 2 2 2 2 2 2 2 1 1 2 2 1 2 2 2 1 2 1 2 2 2 2 2 2 2 2 2 2 2 2 2 2 2 2 2 1 2 2 2 1 2 0 0 1 2 1 1 2 2 1 2 0 0 2 2 2 2 2 2 1 2 1 2 2 2 2 2 2 2 1 2 2 2 2 2 2 2 2 2 2 2 2 2 2 2 2 2 1 2 2 2 2 2 2 2 2 2 2 2 1 2 2 2 1 2 2 2 1 2 2 2 1 2 0 0 1 2 2 2 2 2 1 2 2 2 2 2 1 2 2 2 1 2 1 2 2 2 2 2 2 2 2 2 2 2 2 2 2 2 2 2 1 2 2 2 2 2 2 2 2 2 2 2 2 2 2 2 2 2 2 2 2 2 2 2 2 2 2 2 2 2 1 2 2 2 2 2 1 2 2 2 0 0 2 2 2 2 1 2 2 2 2 2 2 2 0 0 0 0 2 2 2 2 2 2 1 2 2 2 2 2 2 2 2 2 2 2 2 2 2 2 0 0 2 2 2 2 2 2 2 2 2 2 2 2 2 2 2 2 0 0 2 2 2 2 2 2 2 2 1 2 1 2 2 2 2 2 2 2 2 2 2 2 2 2 2 2 2 2 2 2 2 2 2 2 2 2 1 2 2 2 0 0 2 2 2 2 0 0 2 2 2 2 2 2 2 2 2 2 1 2 2 2 2 2 1 1 2 2 1 1 2 2 2 2 0 0 1 2 1 1 2 2 2 2 2 2 0 0 2 2 2 2 2 2 2 2 1 1 2 2 1 2 2 2 1 1 2 2 2 2 2 2 2 2 2 2 1 2 2 2 1 2 0 0 1 1 2 2 2 2 2 2 2 2 2 2 2 2 2 2 2 2 0 0 2 2 2 2 2 2 2 2 2 2 2 2 1 1 1 2 2 2 0 0 2 2 2 2 1 1 2 2 2 2 2 2 1 1 2 2 2 2 0 0 2 2 2 2 2 2 2 2 0 0 2 2 2 2 2 2 1 2 2 2 2 2 1 2 2 2 0 0 2 2 2 2 2 2 1 2 2 2 2 2 2 2 2 2 2 2 1 2 2 2 2 2 2 2 2 2 1 2 2 2 2 2 2 2 0 0 2 2 2 2 2 2 1 2 2 2 2 2 2 2 2 2 2 2 2 2 0 0 2 2 2 2 2 2 2 2 1 2 2 2 2 2 2 2 2 2 2 2 2 2 2 2 2 2 2 2 2 2 2 2 0 0 2 2 2 2 2 2 2 2 2 2 2 2 2 2 2 2 2 2 1 2 2 2 2 2 2 2 2 2 0 0 2 2 1 2 2 2 1 2 0 0 2 2 2 2 2 2 2 2 2 2 1 2 2 2 2 2 2 2 2 2 2 2 2 2 1 2 0 0 2 2 2 2 2 2 2 2 2 2 2 2 2 2 1 2 2 2 2 2 2 2 2 2 1 2 2 2 1 2 2 2 0 0 2 2 1 2 0 0 2 2 2 2 1 2 2 2 0 0 2 2 2 2 2 2 2 2 2 2 2 2 2 2 2 2 0 0 2 2 2 2 2 2 0 0 2 2 2 2 2 2 2 2 1 2 1 1 2 2 2 2 2 2 2 2 2 2 2 2 2 2 2 2 2 2 2 2 1 2 2 2 2 2 1 2 2 2 2 2 2 2 1 2 2 2 2 2 2 2 2 2 2 2 2 2 2 2 2 2 1 2 2 2 2 2 1 2 1 2 2 2 1 1 2 2 2 2 2 2 0 0 0 0 0 0 2 2 2 2 0 0 2 2 2 2 2 2 2 2 0 0 1 1 2 2 2 2 2 2 2 2 2 2 2 2 0 0 2 2 2 2 2 2 2 2 2 2 2 2 2 2 1 2 2 2 2 2 1 2 0 0 2 2 2 2 1 2 2 2 1 1 1 2 2 2 0 0 2 2 2 2 2 2 1 2 2 2 2 2 0 0 1 2 2 2 1 1 2 2 2 2 2 2 2 2 2 2 2 2 0 0 2 2 2 2 2 2 2 2 2 2 2 2 0 0 2 2 2 2 0 0 2 2 2 2 2 2 2 2 2 2 2 2 0 0 2 2 2 2 0 0 2 2 2 2 2 2 1 1 2 2 2 2 2 2 2 2 2 2 2 2 2 2 2 2 2 2 2 2 2 2 2 2 1 2 1 2 1 1 2 2 2 2 2 2 2 2 2 2 1 2 2 2 2 2 2 2 2 2 1 1 2 2 2 2 2 2 2 2 0 0 2 2 2 2 2 2 2 2 1 2 2 2 2 2 0 0 2 2 0 0 2 2 2 2 2 2 2 2 2 2 1 2 0 0 1 2 2 2 1 2 2 2 1 2 2 2 2 2 2 2 1 1 1 1 2 2 2 2 1 2 1 1 2 2 2 2 2 2 2 2 2 2 2 2 2 2 1 2 2 2 2 2 0 0 2 2 1 2 2 2 2 2 2 2 2 2 2 2 2 2 2 2 2 2 2 2 2 2 2 2 2 2 2 2 2 2 1 1 1 2 2 2 1 1 2 2 2 2 2 2 2 2 2 2 2 2 0 0 2 2 0 0 2 2 1 2 1 1 2 2 0 0 1 2 2 2 2 2 2 2 2 2 2 2 0 0 2 2 2 2 0 0 2 2 0 0 2 2 1 1 0 0 2 2 2 2 2 2 2 2 2 2 2 2 2 2 1 2 2 2 2 2 2 2 2 2 2 2 2 2 2 2 2 2 2 2 2 2 2 2 2 2 2 2 2 2 2 2 2 2 1 2 2 2 2 2 2 2 2 2 2 2 2 2 0 0 2 2 2 2 2 2 1 2 1 2 1 2 2 2 2 2 2 2 2 2 1 2 0 0 2 2 2 2 2 2 2 2 2 2 2 2 0 0 2 2 2 2 2 2 2 2 0 0 0 0 1 2 2 2 2 2 2 2 2 2 2 2 2 2 2 2 2 2 2 2 2 2 0 0 2 2 2 2 2 2 2 2 0 0 2 2 2 2 2 2 2 2 2 2 2 2 2 2 1 2 2 2 2 2 2 2 2 2 2 2 2 2 2 2 1 2 2 2 2 2 0 0 2 2 2 2 2 2 0 0 2 2 2 2 2 2 2 2 2 2 2 2 1 2 2 2 0 0 2 2 2 2 2 2 2 2 2 2 2 2 2 2 0 0 1 2 2 2 0 0 2 2 2 2 2 2 2 2 2 2 2 2 2 2 2 2 0 0 2 2 2 2 1 2 0 0 2 2 2 2 1 2 1 2 2 2 2 2 2 2 0 0 2 2 0 0 2 2 1 2 2 2 2 2 2 2 0 0 1 2 2 2 0 0 1 2 0 0 0 0 2 2 2 2 2 2 2 2 1 1 2 2 2 2 2 2 2 2 2 2 1 2 2 2 2 2 2 2 2 2 2 2 2 2 2 2 2 2 2 2 2 2 1 2 0 0 2 2 2 2 2 2 0 0 2 2 2 2 1 2 2 2 0 0 2 2 2 2 0 0 1 2 2 2 2 2 2 2 0 0 2 2 1 2 2 2 2 2 1 1 1 2 2 2 1 1 2 2 2 2 2 2 2 2 2 2 2 2 2 2 1 2 0 0 2 2 2 2 2 2 2 2 2 2 2 2 2 2 1 2 0 0 1 2 2 2 2 2 2 2 0 0 0 0 2 2 2 2 0 0 2 2 2 2 2 2 2 2 2 2 1 2 2 2 1 1 2 2 1 2 0 0 2 2 2 2 2 2 2 2 2 2 2 2 1 2 0 0 2 2 1 2 1 2 0 0 2 2 2 2 2 2 2 2 0 0 1 1 2 2 2 2 2 2 2 2 2 2 2 2 2 2 0 0 2 2 2 2 1 2 1 2 1 1 1 2 2 2 2 2 2 2 2 2 2 2 2 2 1 2 2 2 2 2 2 2 1 2 0 0 1 2 2 2 1 2 2 2 0 0 2 2 2 2 2 2 2 2 2 2 2 2 2 2 2 2 2 2 2 2 2 2 2 2 0 0 2 2 1 2 0 0 2 2 2 2 2 2 0 0 2 2 0 0 1 2 2 2 1 2 2 2 1 2 2 2 0 0 0 0 2 2 2 2 1 2 2 2 2 2 2 2 2 2 2 2 2 2 2 2 2 2 2 2 2 2 1 2 0 0 2 2 2 2 1 2 2 2 2 2 2 2 2 2 2 2 2 2 2 2 1 2 1 1 2 2 2 2 1 2 2 2 2 2 2 2 2 2 2 2 2 2 2 2 1 2 2 2 2 2 2 2 2 2 2 2 2 2 2 2 2 2 2 2 2 2 1 1 2 2 2 2 0 0 2 2 2 2 1 1 2 2 2 2 0 0 0 0 1 1 2 2 2 2 2 2 0 0 2 2 2 2 2 2 2 2 2 2 0 0 2 2 2 2 1 2 2 2 0 0 2 2 0 0 2 2 2 2 2 2 2 2 2 2 2 2 2 2 2 2 2 2 2 2 0 0 1 1 2 2 2 2 2 2 1 2 2 2 2 2 1 2 2 2 1 1 1 2 2 2 0 0 0 0 1 2 2 2 2 2 2 2 2 2 2 2 2 2 2 2 2 2 2 2 0 0 0 0 2 2 1 2 2 2 2 2 1 2 2 2 2 2 2 2 2 2 1 2 2 2 2 2 0 0 2 2 2 2 2 2 0 0 2 2 2 2 2 2 2 2 2 2 2 2 1 2 2 2 2 2 2 2 2 2 1 2 2 2 2 2 2 2 2 2 2 2 2 2 2 2 2 2 2 2 2 2 2 2 2 2 2 2 2 2 1 2 1 2 1 1 1 2 2 2 2 2 1 2 2 2 1 2 1 1 0 0 2 2 2 2 2 2 2 2 2 2 2 2 2 2 2 2 2 2 2 2 1 2 1 2 2 2 2 2 0 0 0 0 2 2 2 2 2 2 2 2 2 2 2 2 2 2 2 2 1 2 0 0 2 2 1 2 2 2 1 2 2 2 1 2 2 2 2 2 2 2 1 2 2 2 1 2 2 2 0 0 2 2 2 2 0 0 2 2 2 2 2 2 2 2 0 0 1 2 0 0 0 0 2 2 2 2 2 2 2 2 2 2 2 2 0 0 2 2 2 2 2 2 2 2 2 2 1 2 0 0 0 0 2 2 2 2 2 2 2 2 1 2 2 2 2 2 2 2 1 1 2 2 1 2 2 2 2 2 2 2 2 2 2 2 2 2 2 2 2 2 2 2 2 2 2 2 2 2 2 2 2 2 2 2 2 2 2 2 1 2 2 2 2 2 2 2 2 2 1 2 2 2 2 2 0 0 2 2 2 2 2 2 0 0 1 2 2 2 2 2 1 1 0 0 2 2 2 2 0 0 2 2 2 2 2 2 2 2 2 2 2 2 2 2 2 2 2 2 2 2 2 2 0 0 2 2 2 2 2 2 2 2 2 2 0 0 1 2 2 2 2 2 2 2 1 2 2 2 1 2 2 2 2 2 2 2 1 1 2 2 2 2 2 2 1 2 2 2 2 2 2 2 0 0 2 2 0 0 2 2 2 2 2 2 2 2 2 2 1 1 2 2 0 0 2 2 0 0 1 2 2 2 2 2 2 2 2 2 2 2 2 2 2 2 0 0 2 2 2 2 2 2 2 2 2 2 0 0 2 2 2 2 1 2 0 0 2 2 2 2 0 0 2 2 1 1 2 2 2 2 2 2 2 2 2 2 2 2 2 2 2 2 2 2 2 2 1 2 0 0 2 2 2 2 2 2 2 2 1 2 2 2 2 2 0 0 1 2 2 2 2 2 2 2 0 0 2 2 1 1 2 2 2 2 2 2 2 2 2 2 2 2 2 2 1 1 2 2 2 2 2 2 2 2 2 2 2 2 2 2 2 2 2 2 2 2 2 2 1 1 2 2 2 2 2 2 2 2 2 2 2 2 2 2 2 2 2 2 1 1 2 2 1 1 1 1 1 2 1 2 2 2 0 0 1 1 2 2 2 2 2 2 2 2 2 2 1 2 2 2 1 2 1 2 2 2 0 0 2 2 2 2 2 2 2 2 1 1 2 2 2 2 1 2 2 2 1 2 2 2 1 2 2 2 2 2 2 2 1 2 1 2 2 2 2 2 2 2 1 2 2 2 2 2 2 2 2 2 2 2 2 2 2 2 0 0 2 2 2 2 2 2 2 2 2 2 1 1 2 2 0 0 2 2 2 2 0 0 2 2 2 2 0 0 2 2 2 2 2 2 2 2 1 2 2 2 0 0 2 2 2 2 1 2 1 2 2 2 2 2 0 0 2 2 2 2 2 2 1 2 2 2 1 2 1 2 2 2 2 2 2 2 2 2 1 2 2 2 1 2 2 2 0 0 2 2 2 2 2 2 1 2 2 2 1 2 2 2 1 2 2 2 2 2 2 2 2 2 2 2 2 2 0 0 2 2 2 2 2 2 2 2 2 2 1 2 0 0 2 2 2 2 2 2 2 2 0 0 2 2 0 0 2 2 2 2 2 2 2 2 0 0 2 2 1 2 2 2 2 2 1 2 2 2 2 2 2 2 2 2 2 2 2 2 2 2 1 2 2 2 0 0 2 2 2 2 0 0 2 2 0 0 2 2 1 2 2 2 1 2 2 2 1 2 0 0 2 2 2 2 2 2 2 2 2 2 2 2 1 2 2 2 2 2 1 2 2 2 2 2 1 2 2 2 0 0 1 2 2 2 2 2 2 2 2 2 2 2 2 2 2 2 2 2 1 2 1 2 2 2 2 2 0 0 2 2 2 2 2 2 2 2 2 2 2 2 2 2 2 2 2 2 2 2 2 2 2 2 0 0 0 0 2 2 0 0 2 2 2 2 2 2 2 2 2 2 0 0 1 2 1 2 0 0 2 2 1 2 2 2 1 2 0 0 1 2 2 2 2 2 2 2 1 2 2 2 2 2 2 2 2 2 2 2 1 2 2 2 2 2 1 2 2 2 0 0 2 2 2 2 1 2 2 2 1 1 2 2 0 0 1 1 1 2 2 2 2 2 2 2 0 0 2 2 2 2 2 2 2 2 1 2 2 2 2 2 2 2 0 0 0 0 2 2 2 2 2 2 2 2 2 2 1 1 2 2 2 2 2 2 0 0 2 2 2 2 2 2 2 2 2 2 1 2 2 2 2 2 2 2 2 2 2 2 2 2 2 2 1 2 2 2 2 2 2 2 2 2 2 2 2 2 0 0 2 2 2 2 2 2 0 0 1 2 0 0 1 2 2 2 2 2 0 0 2 2 2 2 2 2 2 2 0 0 2 2 1 2 2 2 2 2 2 2 2 2 2 2 2 2 1 1 1 2 2 2 1 2 2 2 1 1 2 2 2 2 2 2 2 2 2 2 2 2 2 2 2 2 2 2 2 2 0 0 1 2 2 2 2 2 0 0 2 2 1 2 2 2 2 2 2 2 2 2 0 0 2 2 2 2 1 2 2 2 2 2 2 2 2 2 1 2 1 2 2 2 2 2 2 2 2 2 1 1 1 2 2 2 2 2 2 2 2 2 2 2 2 2 2 2 1 2 2 2 2 2 1 2 1 2 2 2 1 2 2 2 2 2 2 2 2 2 1 2 2 2 2 2 2 2 2 2 1 1 2 2 1 1 2 2 1 2 2 2 1 2 2 2 2 2 2 2 1 2 2 2 2 2 1 2 2 2 2 2 2 2 2 2 2 2 1 2 1 2 1 2 1 2 1 1 2 2 2 2 1 2 2 2 1 2 1 1 0 0 2 2 2 2 2 2 0 0 1 2 2 2 2 2 2 2 2 2 2 2 2 2 2 2 2 2 0 0 2 2 2 2 2 2 2 2 2 2 1 2 2 2 2 2 0 0 2 2 2 2 0 0 2 2 2 2 2 2 0 0 0 0 1 1 2 2 2 2 2 2 1 2 2 2 1 2 0 0 2 2 2 2 2 2 2 2 2 2 2 2 1 2 2 2 2 2 2 2 2 2 2 2 2 2 2 2 2 2 1 2 2 2 2 2 0 0 2 2 2 2 2 2 1 2 2 2 2 2 2 2 2 2 1 2 2 2 2 2 2 2 2 2 1 2 1 2 0 0 2 2 2 2 1 2 2 2 2 2 1 2 2 2 2 2 2 2 2 2 1 2 2 2 2 2 2 2 2 2 2 2 2 2 2 2 2 2 2 2 2 2 2 2 2 2 2 2 2 2 0 0 2 2 2 2 2 2 1 2 2 2 2 2 2 2 2 2 2 2 2 2 2 2 2 2 2 2 2 2 1 2 2 2 0 0 0 0 2 2 2 2 2 2 2 2 1 2 2 2 2 2 2 2 2 2 2 2 2 2 2 2 2 2 0 0 2 2 0 0 2 2 2 2 1 1 0 0 2 2 1 2 1 1 2 2 2 2 2 2 1 2 0 0 2 2 2 2 2 2 2 2 2 2 2 2 1 2 1 2 2 2 2 2 2 2 2 2 2 2 2 2 2 2 2 2 2 2 2 2 2 2 1 2 2 2 2 2 2 2 2 2 2 2 1 1 0 0 1 1 0 0 2 2 2 2 1 2 2 2 0 0 2 2 2 2 2 2 2 2 0 0 2 2 0 0 0 0 2 2 2 2 2 2 0 0 2 2 2 2 2 2 1 1 1 2 2 2 1 1 2 2 2 2 2 2 1 2 2 2 2 2 1 2 2 2 2 2 2 2 2 2 1 2 2 2 2 2 2 2 2 2 1 2 2 2 2 2 2 2 2 2 2 2 2 2 2 2 2 2 2 2 2 2 2 2 2 2 2 2 1 2 2 2 2 2 2 2 2 2 1 2 2 2 2 2 2 2 2 2 2 2 2 2 2 2 2 2 2 2 2 2 2 2 2 2 2 2 2 2 1 2 2 2 2 2 2 2 1 2 2 2 1 2 2 2 1 1 2 2 2 2 1 1 2 2 2 2 2 2 2 2 2 2 2 2 2 2 2 2 2 2 2 2 2 2 1 2 0 0 2 2 2 2 2 2 2 2 2 2 2 2 2 2 0 0 2 2 1 2 2 2 2 2 2 2 2 2 2 2 2 2 1 2 1 2 0 0 2 2 2 2 2 2 0 0 2 2 0 0 2 2 2 2 2 2 2 2 1 2 2 2 1 2 2 2 2 2 2 2 2 2 2 2 2 2 1 2 2 2 0 0 2 2 1 2 2 2 2 2 2 2 2 2 2 2 2 2 1 2 0 0 2 2 2 2 2 2 2 2 2 2 2 2 0 0 2 2 2 2 2 2 1 2 2 2 2 2 2 2 2 2 1 2 2 2 0 0 2 2 2 2 2 2 2 2 2 2 2 2 2 2 2 2 2 2 2 2 2 2 2 2 1 2 1 2 2 2 2 2 1 2 1 2 2 2 2 2 2 2 2 2 2 2 2 2 2 2 2 2 2 2 1 2 2 2 2 2 2 2 2 2 1 1 1 2 1 1 2 2 1 2 0 0 2 2 2 2 2 2 2 2 1 2 0 0 2 2 2 2 2 2 2 2 2 2 2 2 0 0 0 0 2 2 2 2 2 2 1 2 1 2 0 0 2 2 2 2 1 1 1 2 2 2 2 2 2 2 2 2 2 2 1 2 2 2 2 2 1 1 2 2 2 2 2 2 2 2 0 0 2 2 2 2 1 2 2 2 2 2 0 0 0 0 2 2 2 2 2 2 2 2 2 2 2 2 2 2 2 2 2 2 2 2 1 1 2 2 1 2 2 2 2 2 2 2 2 2 2 2 2 2 2 2 2 2 2 2 2 2 2 2 1 2 2 2 2 2 2 2 2 2 2 2 2 2 1 2 2 2 2 2 0 0 2 2 2 2 0 0 2 2 2 2 2 2 2 2 2 2 2 2 1 2 2 2 2 2 2 2 2 2 2 2 2 2 2 2 1 1 2 2 0 0 2 2 2 2 1 2 2 2 1 2 0 0 2 2 2 2 2 2 1 2 2 2 1 2 2 2 2 2 2 2 1 2 2 2 2 2 2 2 2 2 2 2 2 2 1 2 2 2 2 2 2 2 2 2 1 2 0 0 2 2 1 1 2 2 1 1 2 2 2 2 2 2 0 0 2 2 2 2 2 2 0 0 0 0 2 2 2 2 2 2 2 2 1 2 2 2 2 2 2 2 2 2 2 2 1 2 1 1 2 2 0 0 0 0 2 2 1 2 2 2 2 2 1 1 2 2 0 0 2 2 2 2 2 2 1 2 2 2 2 2 2 2 2 2 0 0 2 2 2 2 1 2 1 2 2 2 2 2 2 2 1 2 1 1 2 2 1 1 1 2 2 2 1 2 2 2 2 2 1 2 2 2 2 2 2 2 1 2 1 2 2 2 2 2 2 2 1 1 2 2 2 2 2 2 2 2 2 2 2 2 2 2 2 2 1 2 2 2 2 2 2 2 1 2 2 2 2 2 2 2 0 0 2 2 2 2 2 2 2 2 2 2 2 2 2 2 2 2 2 2 2 2 2 2 1 2 2 2 0 0 2 2 2 2 2 2 0 0 2 2 2 2 0 0 2 2 2 2 2 2 2 2 2 2 2 2 2 2 2 2 2 2 2 2 0 0 0 0 2 2 2 2 2 2 2 2 1 1 2 2 2 2 2 2 2 2 2 2 2 2 2 2 1 2 2 2 2 2 2 2 2 2 1 2 2 2 2 2 2 2 2 2 1 2 2 2 1 2 2 2 2 2 2 2 2 2 2 2 2 2 2 2 2 2 2 2 2 2 1 2 2 2 2 2 0 0 2 2 2 2 2 2 1 2 2 2 2 2 1 1 2 2 2 2 2 2 2 2 2 2 2 2 2 2 2 2 2 2 2 2 2 2 2 2 2 2 2 2 2 2 2 2 2 2 2 2 2 2 1 2 2 2 0 0 1 2 2 2 0 0 1 2 2 2 2 2 1 1 1 2 1 1 2 2 0 0 2 2 1 2 2 2 1 2 2 2 2 2 2 2 2 2 2 2 0 0 0 0 2 2 2 2 0 0 2 2 2 2 1 2 2 2 2 2 2 2 1 2 2 2 2 2 0 0 2 2 1 2 2 2 2 2 1 1 1 2 1 2 2 2 2 2 1 1 2 2 2 2 2 2 2 2 0 0 2 2 2 2 2 2 2 2 2 2 2 2 2 2 2 2 2 2 2 2 2 2 2 2 1 2 2 2 2 2 2 2 2 2 2 2 2 2 2 2 2 2 2 2 2 2 2 2 2 2 1 2 2 2 2 2 2 2 2 2 2 2 0 0 2 2 2 2 2 2 2 2 2 2 2 2 2 2 2 2 2 2 0 0 1 1 2 2 2 2 2 2 1 2 2 2 2 2 2 2 1 2 1 2 2 2 1 2 1 2 2 2 2 2 2 2 2 2 2 2 2 2 2 2 2 2 2 2 2 2 2 2 2 2 0 0 2 2 1 1 2 2 2 2 0 0 0 0 1 2 2 2 1 2 2 2 2 2 2 2 2 2 2 2 2 2 2 2 2 2 2 2 0 0 0 0 2 2 2 2 2 2 2 2 1 1 2 2 1 2 2 2 2 2 2 2 2 2 2 2 2 2 2 2 0 0 2 2 2 2 2 2 2 2 2 2 2 2 0 0 2 2 2 2 2 2 2 2 1 2 2 2 2 2 0 0 1 2 2 2 2 2 2 2 1 2 2 2 2 2 2 2 1 2 1 2 2 2 2 2 2 2 2 2 2 2 1 2 1 1 1 2 2 2 2 2 2 2 2 2 2 2 1 2 2 2 2 2 2 2 2 2 1 1 2 2 2 2 2 2 1 2 2 2 2 2 2 2 1 2 2 2 1 1 2 2 2 2 2 2 1 2 2 2 2 2 2 2 1 1 2 2 2 2 1 2 2 2 1 2 0 0 2 2 1 1 2 2 2 2 0 0 2 2 2 2 2 2 2 2 0 0 0 0 2 2 2 2 2 2 1 1 2 2 2 2 2 2 1 2 2 2 1 2 2 2 2 2 1 2 2 2 1 2 2 2 1 1 1 2 1 2 2 2 2 2 2 2 1 2 2 2 2 2 0 0 2 2 0 0 2 2 2 2 2 2 0 0 2 2 2 2 2 2 0 0 1 2 2 2 0 0 2 2 0 0 2 2 1 2 2 2 1 2 1 2 2 2 2 2 2 2 0 0 2 2 1 2 2 2 2 2 1 1 2 2 1 2 2 2 2 2 0 0 0 0 0 0 2 2 1 2 0 0 2 2 2 2 1 2 2 2 1 2 1 2 2 2 2 2 2 2 1 2 2 2 0 0 2 2 1 2 2 2 2 2 2 2 0 0 2 2 2 2 2 2 2 2 0 0 2 2 2 2 1 1 2 2 2 2 2 2 2 2 2 2 2 2 0 0 2 2 2 2 0 0 2 2 1 2 2 2 0 0 2 2 1 2 2 2 2 2 0 0 2 2 1 2 2 2 1 2 2 2 2 2 2 2 2 2 2 2 2 2 2 2 1 2 2 2 1 2 2 2 1 2 2 2 2 2 2 2 2 2 2 2 2 2 2 2 2 2 1 2 0 0 2 2 0 0 2 2 2 2 1 2 2 2 2 2 2 2 2 2 0 0 2 2 2 2 0 0 1 2 1 2 2 2 1 2 2 2 2 2 2 2 2 2 2 2 2 2 0 0 1 2 2 2 2 2 2 2 2 2 2 2 2 2 2 2 0 0 2 2 2 2 2 2 2 2 2 2 1 2 1 2 1 2 2 2 1 2 2 2 2 2 2 2 2 2 1 2 2 2 1 2 2 2 1 2 2 2 2 2 2 2 1 2 2 2 2 2 2 2 2 2 1 1 1 2 1 2 2 2 1 2 2 2 2 2 0 0 2 2 1 1 2 2 2 2 2 2 0 0 1 2 2 2 2 2 2 2 2 2 0 0 2 2 2 2 2 2 2 2 2 2 2 2 2 2 2 2 2 2 2 2 2 2 2 2 1 2 0 0 1 1 1 2 2 2 2 2 2 2 0 0
[truncated: 5,263,206 more chars]
