# Supplementary material for: Multispecies Outcomes of Sympatric Speciation after Admixture with the Source Population in Two Radiations of Nicaraguan Crater Lake Cichlids
Source: PLoS Genet. 2016 Jun 30;12(6):e1006157. doi: 10.1371/journal.pgen.1006157 (PMC4928843; doi:10.1371/journal.pgen.1006157)
Supplement: S1 Dataset — (ZIP) [file pgen.1006157.s018.zip › data_files-Kautt_et_al-PLoS_Genetics/in_fsc_Apoyo_MSFS.obs]

1 observation
5 18 14 14 14 14 
3224727 253.61 26.807 7.0045 2.5531 0.79153 0.23861 0.057693 0.018385 0.0078966 0.0047228 0.0038841 0.0025186 0.00092464 0.00013678 155.92 7.1771 2.3643 1.1754 0.8694 0.50672 0.20005 0.06732 0.026813 0.0095516 0.0022236 0.00040151 9.4553e-05 2.3913e-05 3.107e-06 17.245 2.4426 0.81907 0.50762 0.3841 0.1964 0.098417 0.04083 0.016451 0.0070502 0.0022194 0.00041263 7.599e-05 1.8955e-05 2.5235e-06 7.9238 0.93862 0.47134 0.30087 0.20867 0.13837 0.072978 0.03121 0.012956 0.0056217 0.0017276 0.00027642 3.1562e-05 5.9655e-06 7.4417e-07 3.4858 0.60086 0.25639 0.11752 0.0808 0.050871 0.026701 0.011853 0.0046272 0.001773 0.00052861 9.6296e-05 1.4241e-05 2.2678e-06 2.0266e-07 1.4087 0.48219 0.16478 0.050766 0.027864 0.013471 0.0061285 0.0032964 0.001344 0.00049199 0.00024892 0.0001269 4.1475e-05 7.1404e-06 4.9826e-07 1.841 0.35292 0.12425 0.030713 0.012494 0.0050578 0.0020502 0.0012948 0.00095701 0.00090005 0.00075427 0.00041841 0.00013588 2.293e-05 1.5205e-06 2.1073 0.22035 0.082417 0.020017 0.0072889 0.003827 0.0020583 0.0012572 0.0013353 0.0016962 0.0015419 0.00086745 0.00028185 4.7384e-05 3.1152e-06 0.86403 0.17122 0.051802 0.019229 0.0097945 0.0050654 0.0023366 0.0013042 0.0015347 0.002079 0.0019187 0.0010825 0.00035174 5.9076e-05 3.8749e-06 0.54814 0.094298 0.04568 0.037861 0.03724 0.031002 0.018267 0.007341 0.0026617 0.0017743 0.001458 0.00081339 0.00026395 4.4306e-05 2.9038e-06 0.40728 0.13898 0.050049 0.033647 0.019645 0.010268 0.0039027 0.0012053 0.00086291 0.00097579 0.0007942 0.00041103 0.0001264 2.0528e-05 1.3202e-06 0.29703 0.17231 0.052814 0.030756 0.016179 0.014335 0.016968 0.011842 0.0038309 0.001422 0.00083118 0.00030837 6.9174e-05 8.5645e-06 4.4826e-07 0.18658 0.14468 0.041075 0.016207 0.0084422 0.009109 0.011286 0.0083595 0.0036912 0.0018682 0.00097064 0.00031664 5.9328e-05 5.7093e-06 2.1681e-07 0.090635 0.099159 0.031325 0.0051538 0.0038787 0.004785 0.004828 0.0033892 0.0019083 0.0010731 0.00054589 0.00023528 7.6492e-05 1.3289e-05 1.0201e-06 0.023829 0.033433 0.011879 0.0010446 0.0010413 0.0014068 0.0013615 0.00088938 0.00044844 0.00021082 8.8734e-05 2.7092e-05 6.0427e-06 1.8692e-06 5.5298e-07 255.11 16.227 6.0073 2.5441 1.2033 0.42352 0.15272 0.05712 0.028672 0.017902 0.015063 0.013257 0.0084472 0.0030563 0.00044942 6.1092 2.2659 1.4404 0.86833 0.60939 0.28335 0.10038 0.044165 0.022744 0.011467 0.0046354 0.0018117 0.00077826 0.00024089 3.3259e-05 2.1849 0.82559 0.4625 0.28166 0.31363 0.11531 0.080506 0.04913 0.028653 0.015724 0.0058946 0.0017172 0.00064384 0.00020109 2.7761e-05 1.3271 0.43055 0.2461 0.15012 0.090672 0.071176 0.054213 0.036027 0.02309 0.012898 0.0044959 0.0009492 0.00022783 6.193e-05 8.2805e-06 0.6883 0.24575 0.15883 0.10782 0.077408 0.042641 0.022951 0.014298 0.0082854 0.0041244 0.0014487 0.00034692 8.0013e-05 1.66e-05 1.8793e-06 0.28979 0.15654 0.10405 0.084214 0.061581 0.025651 0.0088638 0.0056004 0.0027675 0.0012374 0.0008076 0.00050798 0.000184 3.2029e-05 2.4641e-06 0.12994 0.10788 0.073626 0.048251 0.031823 0.013638 0.0051566 0.0031709 0.0026185 0.0028012 0.0024832 0.0014072 0.00046422 8.0157e-05 5.5624e-06 0.099239 0.085795 0.05337 0.029024 0.019344 0.012359 0.0070362 0.0040518 0.0042517 0.0055474 0.0051002 0.002883 0.00094133 0.00015965 1.068e-05 0.089629 0.13417 0.042455 0.024902 0.020549 0.01496 0.0084317 0.0047214 0.0051724 0.0069015 0.0063616 0.003591 0.0011689 0.00019707 1.3026e-05 0.052792 0.045225 0.041642 0.048377 0.064773 0.060861 0.036988 0.015318 0.0067258 0.0056281 0.0048286 0.0027004 0.00087666 0.00014744 9.702e-06 0.025191 0.027615 0.027922 0.028861 0.030748 0.023322 0.010855 0.004129 0.0033117 0.0035882 0.0028116 0.0014196 0.00043014 6.9349e-05 4.4533e-06 0.012304 0.021088 0.022827 0.023218 0.026464 0.030585 0.033642 0.023921 0.010734 0.006112 0.0035147 0.0012696 0.00027492 3.2703e-05 1.6509e-06 0.033494 0.056871 0.02883 0.013445 0.018092 0.024575 0.027963 0.021645 0.01292 0.0082905 0.0043595 0.0014225 0.00026521 2.5297e-05 9.486e-07 0.059586 0.099188 0.040193 0.0077403 0.012311 0.01705 0.016858 0.01215 0.0076677 0.0047476 0.0024601 0.0010129 0.00031505 6.1837e-05 7.9962e-06 0.026873 0.045017 0.018019 0.0025628 0.0037966 0.0052632 0.0050289 0.0033298 0.0017867 0.0009195 0.00041004 0.00013187 4.0237e-05 2.1775e-05 7.4469e-06 29.552 6.3357 2.6974 1.2294 0.55924 0.29368 0.14546 0.075219 0.041938 0.027381 0.02394 0.020716 0.012831 0.0045619 0.00066641 2.2459 1.3164 0.94165 0.76005 0.47287 0.21417 0.092744 0.0499 0.028246 0.016269 0.0096277 0.0062645 0.0034272 0.0011332 0.00016047 0.99567 0.53624 0.3166 0.2739 0.33062 0.13862 0.092659 0.053174 0.029735 0.017404 0.0091305 0.0053177 0.0029236 0.00097209 0.00013657 0.55655 0.30612 0.1682 0.14489 0.097597 0.070249 0.052729 0.037354 0.02544 0.014665 0.0060159 0.0022385 0.00096211 0.00029937 4.2372e-05 0.28989 0.16303 0.11053 0.11357 0.084756 0.044125 0.025227 0.019579 0.01299 0.0064726 0.0024975 0.00084852 0.00028211 7.1226e-05 1.0105e-05 0.13277 0.087591 0.092929 0.098445 0.072242 0.030049 0.01168 0.0085418 0.0046024 0.0020527 0.0014418 0.0015825 0.000695 0.00010644 8.5642e-06 0.062824 0.061132 0.068382 0.061376 0.042314 0.019734 0.0086892 0.0053214 0.0041032 0.0041656 0.0037193 0.0021758 0.00075856 0.00014385 1.1771e-05 0.035626 0.050384 0.051787 0.042982 0.032352 0.021434 0.012436 0.0068076 0.0064119 0.0080713 0.0074068 0.0042283 0.0014126 0.00025055 1.8222e-05 0.030465 0.078141 0.040626 0.034448 0.033274 0.026019 0.015132 0.0080727 0.00788 0.010055 0.00919 0.0051978 0.0017083 0.00029412 2.024e-05 0.013857 0.04196 0.037252 0.049016 0.065555 0.059886 0.035676 0.01533 0.0083609 0.0080745 0.0070004 0.003906 0.0012721 0.0002161 1.4508e-05 0.0075776 0.023518 0.02204 0.032032 0.038472 0.030178 0.015061 0.006933 0.0059685 0.0060026 0.0044433 0.0021686 0.00064613 0.00010388 6.7362e-06 0.0051757 0.012879 0.016004 0.025129 0.032564 0.031674 0.026214 0.019909 0.015412 0.011967 0.0067584 0.0023817 0.00050048 5.7791e-05 2.8677e-06 0.021178 0.035869 0.020512 0.018036 0.027762 0.033508 0.032669 0.027477 0.022636 0.016989 0.0090227 0.0029466 0.00054917 5.2619e-05 2.0146e-06 0.038161 0.063927 0.028815 0.013028 0.021923 0.028486 0.027036 0.020356 0.014604 0.0098911 0.0051957 0.0020263 0.00062156 0.00017082 3.863e-05 0.017127 0.029022 0.012772 0.0042908 0.0068931 0.0090317 0.0083984 0.0057603 0.0034356 0.0019687 0.00092617 0.00032598 0.00015977 0.00012502 4.5127e-05 8.8653 2.9748 1.5607 0.72074 0.38174 0.24149 0.14072 0.076574 0.041859 0.028183 0.025108 0.021134 0.012724 0.0044519 0.00064786 1.0629 0.79642 0.60518 0.62959 0.35138 0.1883 0.097575 0.050891 0.029108 0.020804 0.018398 0.015619 0.0093106 0.0031724 0.00045775 0.43209 0.37967 0.25126 0.264 0.26646 0.14932 0.093013 0.048222 0.02442 0.016182 0.014559 0.013166 0.0081157 0.0027671 0.00039731 0.2316 0.22224 0.13663 0.14576 0.0991 0.068642 0.051806 0.038445 0.026023 0.014927 0.008022 0.0048903 0.0026199 0.00087126 0.00013274 0.12113 0.19013 0.094769 0.10161 0.073779 0.042227 0.031578 0.02966 0.021736 0.011166 0.0046093 0.0018682 0.00072647 0.00021532 3.7438e-05 0.067594 0.061223 0.079733 0.082487 0.056464 0.025771 0.013205 0.010017 0.0054672 0.0025226 0.0020501 0.0057658 0.002842 0.00036222 2.6711e-05 0.040991 0.043085 0.058276 0.055238 0.037271 0.019227 0.0099722 0.0060308 0.0041962 0.0039379 0.0036638 0.0024109 0.0010081 0.00024352 2.6606e-05 0.02352 0.034742 0.044712 0.045541 0.035088 0.023203 0.013736 0.0072865 0.0060056 0.0070751 0.0065391 0.0039403 0.0014675 0.00031089 2.9044e-05 0.0201 0.05817 0.033103 0.035789 0.035926 0.029318 0.017542 0.0087487 0.0074596 0.0087551 0.0078724 0.0045372 0.0015731 0.00029962 2.4313e-05 0.014061 0.052369 0.030775 0.041536 0.049434 0.042941 0.02539 0.011429 0.0074511 0.0072471 0.0060557 0.0033544 0.0011153 0.00019932 1.4658e-05 0.009105 0.033669 0.02351 0.033634 0.035958 0.027209 0.014949 0.0084765 0.0073216 0.0064389 0.004326 0.002009 0.00059237 9.7527e-05 6.6933e-06 0.0049453 0.016004 0.019048 0.027271 0.031312 0.026986 0.019446 0.01716 0.017809 0.014787 0.0081583 0.0028175 0.0005859 6.8733e-05 3.6331e-06 0.0099953 0.0195 0.01775 0.022702 0.031296 0.033952 0.031019 0.028862 0.028162 0.022451 0.012003 0.0039355 0.00074457 7.4857e-05 3.23e-06 0.015434 0.027456 0.01774 0.017206 0.026368 0.030865 0.028061 0.022755 0.018764 0.013746 0.0072911 0.0027257 0.0009232 0.00041719 0.00012941 0.0066483 0.011785 0.0068744 0.0054373 0.0084043 0.010073 0.0091602 0.0068931 0.0048524 0.0030929 0.0015073 0.00060682 0.00047339 0.0004405 0.00016188 3.2204 1.5343 0.89957 0.47457 0.27783 0.18859 0.11437 0.062188 0.033678 0.024117 0.022016 0.018208 0.010842 0.0037825 0.00055447 0.5501 0.48873 0.40543 0.52347 0.28854 0.17762 0.096619 0.050714 0.031039 0.027067 0.029379 0.027289 0.016814 0.0058506 0.0008615 0.19993 0.2464 0.19893 0.22966 0.20676 0.1405 0.083988 0.043858 0.02363 0.018902 0.022749 0.023247 0.014809 0.0051729 0.00076804 0.10839 0.13812 0.10528 0.12618 0.090516 0.065728 0.053652 0.045147 0.033076 0.01977 0.012045 0.0084165 0.004803 0.0017134 0.00028851 0.056818 0.29198 0.068042 0.074715 0.055726 0.038357 0.037894 0.042006 0.034588 0.019172 0.0080536 0.0033001 0.0013835 0.00048615 0.00010047 0.035337 0.04013 0.055126 0.054611 0.036225 0.018873 0.011552 0.0084982 0.0047406 0.0026939 0.0028261 0.016038 0.0081529 0.00096352 6.7868e-05 0.02716 0.030563 0.040612 0.037862 0.025556 0.01467 0.008531 0.0051138 0.003357 0.0031638 0.0034878 0.0029785 0.0016372 0.00050135 6.5269e-05 0.017191 0.02626 0.031619 0.033758 0.026603 0.018232 0.01119 0.0059767 0.0043893 0.0047835 0.0047746 0.0035257 0.0017427 0.0004978 6.0139e-05 0.015379 0.047908 0.024169 0.028926 0.029416 0.02675 0.016984 0.007457 0.0055945 0.0056944 0.0050599 0.0032346 0.0013732 0.00034359 3.7397e-05 0.016404 0.063785 0.025232 0.033355 0.035329 0.032175 0.02039 0.0090986 0.0064137 0.0052757 0.0039014 0.0021607 0.00079404 0.00017042 1.6036e-05 0.011007 0.042023 0.023835 0.031558 0.029793 0.022636 0.014583 0.0097662 0.0079799 0.005725 0.0032519 0.0014087 0.00042926 7.9226e-05 6.4448e-06 0.0049406 0.017972 0.01998 0.026338 0.028351 0.024433 0.018491 0.017542 0.017692 0.013987 0.0074669 0.0025739 0.00056599 7.6795e-05 5.0593e-06 0.0053515 0.012943 0.01647 0.023187 0.029265 0.029655 0.027144 0.027488 0.02859 0.023107 0.012371 0.0041252 0.00083215 9.8202e-05 5.5971e-06 0.0063837 0.013071 0.013293 0.017954 0.02511 0.026577 0.023559 0.021422 0.020216 0.015611 0.0083041 0.0031009 0.0013326 0.0008722 0.00030115 0.0025085 0.0049669 0.0044764 0.0056609 0.0082933 0.0094134 0.0090122 0.0081357 0.0067773 0.0045464 0.0022112 0.0010137 0.0010535 0.0010399 0.00038335 1.1685 0.80071 0.52731 0.36263 0.20009 0.133 0.080804 0.044427 0.024912 0.01943 0.018388 0.015368 0.0092856 0.0032895 0.00049226 0.29819 0.29893 0.27518 0.48086 0.23272 0.15097 0.084159 0.046996 0.031867 0.03094 0.035614 0.033771 0.02114 0.0075093 0.0011354 0.098352 0.13875 0.14304 0.18234 0.16573 0.11764 0.070811 0.041296 0.025528 0.021965 0.027506 0.028708 0.018678 0.0067545 0.0010553 0.05759 0.074997 0.071381 0.094329 0.076087 0.059448 0.053647 0.051056 0.040318 0.024697 0.014904 0.010422 0.0062128 0.0024479 0.00046692 0.033636 0.34753 0.041061 0.047113 0.038792 0.032826 0.039989 0.049476 0.043678 0.02525 0.0106 0.0043467 0.0020087 0.00084807 0.00019964 0.020257 0.025748 0.031624 0.030214 0.021017 0.012761 0.0085954 0.0060247 0.0035837 0.0028181 0.003701 0.026883 0.013872 0.0016944 0.00013181 0.018448 0.022777 0.024464 0.021279 0.015218 0.010105 0.0065699 0.0040477 0.0027526 0.003008 0.004236 0.0045149 0.0028975 0.00097697 0.00013371 0.012634 0.020589 0.019477 0.019342 0.016334 0.012621 0.0083205 0.0047371 0.0033753 0.0036345 0.0044616 0.0044039 0.0027599 0.00091962 0.00012129 0.013549 0.051198 0.018384 0.02167 0.022132 0.023548 0.016076 0.0062429 0.0043904 0.0038546 0.0036271 0.0029789 0.0016916 0.00053517 6.8145e-05 0.016895 0.073792 0.02304 0.02841 0.027808 0.028788 0.020282 0.009044 0.0065392 0.0042904 0.0026241 0.001538 0.00071289 0.00020019 2.3677e-05 0.010592 0.0431 0.023949 0.029238 0.025147 0.020115 0.015396 0.011731 0.0092232 0.0054473 0.0024978 0.0010211 0.00035639 8.1569e-05 8.161e-06 0.0043218 0.016601 0.019286 0.024475 0.026444 0.023538 0.017921 0.017492 0.016447 0.01196 0.0061386 0.0022364 0.00059514 0.00010693 8.9975e-06 0.0036459 0.010063 0.014585 0.020557 0.024654 0.024403 0.023265 0.025253 0.026658 0.021189 0.011327 0.0039901 0.00094701 0.00014786 1.1266e-05 0.0036997 0.0084633 0.010699 0.015704 0.021047 0.021447 0.019871 0.020674 0.021133 0.016455 0.0087104 0.0034111 0.0018518 0.001406 0.00049596 0.0013549 0.0029497 0.0034093 0.005054 0.0074903 0.0090383 0.010207 0.011031 0.0099218 0.0065928 0.0031458 0.0015643 0.0017708 0.0017368 0.00063512 0.39558 0.39775 0.31812 0.28628 0.13792 0.086731 0.053607 0.031516 0.019194 0.015365 0.014333 0.012033 0.0073917 0.0026706 0.00041034 0.14757 0.17279 0.18143 0.43694 0.17021 0.11015 0.06318 0.038718 0.028677 0.028432 0.032138 0.030162 0.019056 0.0069389 0.0010898 0.05342 0.074336 0.094142 0.13432 0.12727 0.088958 0.055831 0.036581 0.024256 0.02017 0.024177 0.025238 0.016859 0.0064219 0.0010802 0.036492 0.04299 0.045732 0.065835 0.060529 0.049678 0.047437 0.047437 0.038111 0.023149 0.013465 0.0093017 0.0059231 0.0026747 0.00058422 0.02271 0.25758 0.023088 0.027677 0.026152 0.026049 0.035052 0.044882 0.040359 0.023623 0.010003 0.0043149 0.0023113 0.0011573 0.00029623 0.012595 0.017094 0.016341 0.014733 0.011724 0.0088655 0.0066825 0.0045921 0.0029279 0.0028724 0.0042461 0.026349 0.013927 0.0019776 0.00019344 0.012743 0.017433 0.014083 0.01098 0.0091321 0.0076362 0.00575 0.00377 0.0027221 0.0033681 0.005437 0.0063533 0.0043068 0.0014977 0.00020714 0.009053 0.015778 0.012805 0.011562 0.010693 0.009599 0.0070141 0.0043721 0.0032238 0.003658 0.0053206 0.0060431 0.0040922 0.0014182 0.00019055 0.013718 0.068304 0.015835 0.01762 0.017221 0.019169 0.013825 0.0058481 0.0041174 0.0034221 0.0036055 0.0035881 0.0023287 0.00079309 0.00010498 0.017572 0.094755 0.0228 0.026121 0.023266 0.024238 0.018571 0.010025 0.0075228 0.004371 0.0023517 0.0015135 0.00083962 0.00026873 3.4391e-05 0.0089186 0.042282 0.024271 0.02775 0.021938 0.017745 0.015758 0.01412 0.011258 0.0059945 0.0023541 0.00096786 0.00039967 0.00010615 1.1689e-05 0.003168 0.013134 0.018281 0.022731 0.024591 0.022382 0.017296 0.018233 0.015688 0.010368 0.0051855 0.0021814 0.00075929 0.00017097 1.6271e-05 0.0023566 0.0073501 0.01207 0.016949 0.019638 0.019921 0.020793 0.023749 0.024354 0.018591 0.010037 0.003976 0.0011963 0.00023996 2.1503e-05 0.0021509 0.0053285 0.0077579 0.012144 0.016425 0.017517 0.018266 0.021064 0.021808 0.016597 0.0087677 0.0036883 0.0022303 0.0016977 0.00059129 0.00076139 0.0017582 0.0023733 0.0040038 0.0064758 0.0090735 0.012165 0.014441 0.013169 0.0085966 0.0041456 0.0022181 0.0023585 0.0021521 0.00076493 0.12453 0.18502 0.18565 0.19605 0.090616 0.056065 0.038026 0.026463 0.018072 0.013052 0.010273 0.0079607 0.0048211 0.0017654 0.00028027 0.063008 0.091311 0.11161 0.30786 0.11057 0.070556 0.042928 0.029514 0.022708 0.020957 0.021825 0.019779 0.012563 0.0047276 0.00078673 0.030885 0.041503 0.058398 0.089537 0.087092 0.060423 0.040238 0.028494 0.018964 0.014294 0.015637 0.016148 0.011186 0.0045957 0.00085354 0.024356 0.027876 0.029707 0.043992 0.044284 0.037339 0.035765 0.034947 0.02715 0.015951 0.008919 0.0061614 0.0043443 0.0023108 0.00057163 0.014548 0.11352 0.013598 0.016581 0.017718 0.018906 0.024875 0.030645 0.026971 0.015742 0.0069026 0.0033759 0.0021689 0.0012329 0.00032918 0.0078405 0.011096 0.0084803 0.0074041 0.007427 0.0071386 0.0059527 0.0041099 0.0026498 0.0026751 0.0040873 0.015751 0.0087996 0.0016879 0.00021575 0.0083077 0.012218 0.00836 0.006335 0.0066352 0.0068762 0.0057724 0.0039552 0.0028514 0.003516 0.0058774 0.0071017 0.0049263 0.001737 0.0002408 0.0059905 0.011088 0.0094274 0.008472 0.0083775 0.0083581 0.0067404 0.0045756 0.0034233 0.0038196 0.0057836 0.0068228 0.0047195 0.0016549 0.00022364 0.015157 0.090927 0.014237 0.015267 0.01369 0.013833 0.010686 0.0061169 0.0044002 0.0034996 0.0037569 0.0039409 0.0026446 0.000917 0.00012263 0.019529 0.12285 0.021792 0.02388 0.019086 0.017411 0.014775 0.011173 0.0087676 0.004863 0.0024143 0.0015844 0.00092831 0.0003072 4.0069e-05 0.0076492 0.043287 0.023408 0.025904 0.0192 0.014947 0.015136 0.016069 0.013278 0.0068318 0.0025076 0.0010704 0.00048601 0.00013602 1.537e-05 0.0020973 0.0097731 0.017039 0.020957 0.021714 0.019575 0.016081 0.026993 0.015162 0.0093154 0.00469 0.002358 0.00099932 0.00025057 2.506e-05 0.0013342 0.0050499 0.0098103 0.013823 0.015377 0.016064 0.018423 0.021735 0.021384 0.015684 0.0087841 0.0040815 0.0015113 0.00035034 3.4058e-05 0.0010133 0.0028825 0.0051436 0.0087315 0.012158 0.014115 0.016665 0.020288 0.020661 0.015339 0.0082202 0.0037303 0.0022339 0.0015542 0.00052062 0.00033989 0.00086175 0.0014509 0.0028779 0.0052188 0.0084504 0.012622 0.015548 0.014179 0.0092757 0.0048113 0.0029464 0.0027309 0.0021116 0.00069615 0.037894 0.079677 0.096453 0.10632 0.055699 0.037968 0.031688 0.027669 0.020921 0.01314 0.0075387 0.0045086 0.0024748 0.00090132 0.00014988 0.023971 0.044027 0.062051 0.15223 0.063476 0.041428 0.02843 0.022035 0.016633 0.013054 0.01156 0.0097439 0.0061724 0.0024263 0.00044214 0.016647 0.023412 0.033542 0.051314 0.050731 0.03634 0.026154 0.019379 0.012497 0.0082135 0.0077541 0.0077463 0.0056152 0.002551 0.00053293 0.014267 0.017892 0.018864 0.026586 0.028227 0.02474 0.02331 0.021255 0.015322 0.0085011 0.0045673 0.003201 0.0025678 0.0015997 0.00043427 0.0079346 0.031487 0.0084099 0.010151 0.011801 0.012595 0.014803 0.016329 0.013473 0.0077553 0.0036913 0.0022237 0.0016926 0.0010248 0.00027503 0.0042763 0.0063274 0.0046331 0.0044955 0.0056206 0.0061338 0.005292 0.0036525 0.0023049 0.0021631 0.003243 0.0067848 0.0042557 0.0012141 0.00018714 0.0045589 0.0071234 0.0050344 0.0044146 0.0054773 0.0062207 0.0054835 0.0038769 0.0027206 0.0030578 0.0049851 0.0061114 0.0043172 0.0015445 0.00021547 0.0033958 0.0068595 0.0068769 0.0065736 0.0067399 0.007183 0.0064414 0.0048992 0.0036733 0.0035777 0.0050154 0.0058936 0.0041184 0.0014595 0.00019904 0.014483 0.093758 0.011652 0.012317 0.010443 0.0099058 0.008906 0.0070454 0.0052508 0.0037092 0.0034154 0.003421 0.0022963 0.00080257 0.0001083 0.018818 0.12564 0.018091 0.019542 0.014796 0.01241 0.012386 0.012307 0.0099745 0.0054047 0.002442 0.0014597 0.00083661 0.00027702 3.6331e-05 0.0063375 0.039699 0.019892 0.022221 0.016402 0.012714 0.014245 0.016754 0.014166 0.0072671 0.0026416 0.0011537 0.00053902 0.00015304 1.7473e-05 0.00136 0.0071699 0.014916 0.018698 0.018233 0.015917 0.014365 0.077942 0.013905 0.0082139 0.0042598 0.002446 0.0011468 0.00030193 3.1145e-05 0.00072972 0.0035283 0.0080752 0.011592 0.012353 0.012741 0.015199 0.017999 0.017023 0.012168 0.0072392 0.0039134 0.0016623 0.00041939 4.396e-05 0.00040094 0.0014843 0.0033985 0.0061093 0.0085926 0.01066 0.013615 0.016787 0.016663 0.012178 0.0067463 0.0033161 0.0018773 0.0011214 0.0003487 0.00011756 0.00036202 0.00082294 0.0018827 0.0037403 0.006671 0.010495 0.013037 0.011936 0.0080883 0.0048818 0.0036758 0.0030191 0.0018213 0.00051198 0.011515 0.031062 0.042313 0.04613 0.030869 0.026157 0.028301 0.029573 0.023913 0.014079 0.0062875 0.0025275 0.0010531 0.00035799 6.345e-05 0.008487 0.019381 0.030234 0.055739 0.032119 0.022946 0.018628 0.015938 0.011611 0.0075335 0.0052203 0.0038069 0.0023338 0.00096378 0.00020151 0.0076254 0.012204 0.016868 0.024216 0.024537 0.019138 0.015193 0.011583 0.0071878 0.004132 0.0032141 0.0029633 0.0022272 0.0011283 0.00026458 0.0068417 0.010168 0.010684 0.013671 0.015248 0.014384 0.013527 0.011424 0.0075074 0.0038901 0.0020305 0.0014515 0.0012879 0.00088587 0.00025236 0.0035898 0.0076519 0.0049101 0.0058872 0.0073243 0.0077698 0.0079773 0.0074823 0.0055266 0.0031127 0.0017245 0.0013448 0.0011384 0.0006808 0.00017586 0.0018662 0.0029785 0.0025177 0.0030046 0.0042151 0.0047323 0.0040632 0.0028002 0.0017458 0.0014932 0.0021395 0.0030083 0.0021771 0.00081724 0.00013469 0.0019657 0.0033589 0.0028821 0.003116 0.0041303 0.0048017 0.0044026 0.00329 0.0022926 0.0022173 0.0033371 0.0041409 0.003017 0.001113 0.00015913 0.0015944 0.0037078 0.0045037 0.0046035 0.0048198 0.0055298 0.0057732 0.0051243 0.0039057 0.003075 0.003496 0.0039451 0.0027966 0.0010154 0.00014217 0.010025 0.06648 0.0079445 0.0083837 0.0071897 0.0075121 0.0085486 0.0084463 0.0065377 0.0040256 0.00275 0.0023523 0.0015448 0.0005472 7.5549e-05 0.0131 0.088887 0.012342 0.013536 0.010603 0.009762 0.011785 0.013256 0.010838 0.0057951 0.0023767 0.0011719 0.00061525 0.00020101 2.6614e-05 0.0042219 0.027478 0.014479 0.017102 0.013528 0.011193 0.013267 0.015887 0.013364 0.0069182 0.0025682 0.0011126 0.00051391 0.00014704 1.7098e-05 0.00086811 0.005098 0.012075 0.016093 0.015227 0.012808 0.012326 0.20536 0.01147 0.0066401 0.00353 0.0021693 0.001068 0.00029095 3.111e-05 0.00043199 0.0025927 0.0067508 0.010086 0.010428 0.010008 0.011345 0.012909 0.011667 0.0081937 0.0052063 0.0031785 0.0014877 0.00040843 4.8484e-05 0.00016313 0.00086671 0.0024123 0.0043687 0.0059345 0.0073926 0.0095382 0.011436 0.010941 0.0079105 0.0045965 0.0024863 0.0013794 0.00070558 0.00019545 3.5301e-05 0.00015493 0.00046557 0.0011346 0.0023413 0.0043554 0.006915 0.008468 0.0079527 0.0059181 0.0044273 0.004104 0.0031793 0.0015354 0.00017557 0.0035423 0.010755 0.015322 0.016815 0.014799 0.016605 0.022543 0.026358 0.022275 0.013019 0.0052701 0.0015851 0.00043288 0.00011761 2.2015e-05 0.0028002 0.0075877 0.012416 0.017663 0.014055 0.011616 0.011077 0.01016 0.0073367 0.00423 0.0023161 0.001342 0.00073255 0.00030956 7.6987e-05 0.0028988 0.0054882 0.0070184 0.00919 0.0097985 0.0087267 0.0076634 0.0059415 0.0035893 0.001908 0.0012612 0.0010182 0.00074896 0.00040551 0.00010313 0.0026838 0.0048535 0.0050063 0.005835 0.0069836 0.007272 0.0069326 0.005543 0.0034062 0.0017032 0.00090525 0.00065798 0.00057911 0.00039337 0.00011106 0.001349 0.0025376 0.0024379 0.0030086 0.0040237 0.0043378 0.0040474 0.0032777 0.0021641 0.001217 0.00082916 0.00080994 0.00070695 0.00038867 9.1188e-05 0.00062932 0.0011407 0.0012413 0.0018077 0.0026677 0.0029942 0.0025531 0.0017829 0.0011317 0.00090359 0.0012393 0.0016391 0.0013112 0.0005438 9.0538e-05 0.00065709 0.0013057 0.0014666 0.0018627 0.002523 0.0030032 0.0029578 0.0024391 0.0017531 0.0014356 0.0018838 0.0023862 0.0018463 0.00072473 0.00010969 0.00062688 0.0017374 0.0024624 0.0026418 0.0028914 0.0037833 0.00478 0.0049181 0.0038614 0.0025502 0.0021406 0.0022039 0.001608 0.00061642 9.1713e-05 0.0046578 0.030917 0.0043108 0.0046197 0.0043645 0.0057143 0.0081232 0.0090923 0.0072372 0.00413 0.0021251 0.0013928 0.00086782 0.00031739 4.6328e-05 0.0060924 0.041337 0.0068322 0.0079131 0.0070199 0.0079241 0.011089 0.012982 0.010556 0.0056346 0.0021753 0.00086439 0.00039204 0.00012563 1.715e-05 0.002032 0.013398 0.0091576 0.01192 0.010632 0.0097195 0.01172 0.013549 0.011081 0.0057979 0.0022096 0.00092111 0.0004108 0.00011887 1.4289e-05 0.00052513 0.0034059 0.0089886 0.013025 0.012573 0.010425 0.010023 0.32176 0.008347 0.0047319 0.0025063 0.0015618 0.00079104 0.00022379 2.5107e-05 0.00027578 0.0019069 0.0054353 0.008511 0.008745 0.0077055 0.0077348 0.0080322 0.0068058 0.0046653 0.0031309 0.0021054 0.0010829 0.00033687 4.8375e-05 8.5078e-05 0.00058784 0.0017895 0.0031795 0.0040508 0.0047332 0.0057502 0.0064419 0.0058635 0.0042328 0.0026428 0.0016294 0.00097559 0.00047522 5.9351e-05 1.2487e-05 8.075e-05 0.00027522 0.00064973 0.0013009 0.0023895 0.0036931 0.0043626 0.0044403 0.0039496 0.0036563 0.003849 0.0029064 0.00064347 0 0.0010423 0.0031827 0.0044812 0.0051433 0.0058472 0.0086943 0.013934 0.017449 0.015221 0.0090064 0.0035773 0.00096247 0.00019183 3.5906e-05 6.4335e-06 0.00082288 0.0024895 0.0040555 0.0052013 0.0050626 0.0049288 0.0053139 0.0051142 0.0037768 0.0021409 0.0010554 0.00049586 0.00021729 8.5553e-05 2.4437e-05 0.00092535 0.0020383 0.002288 0.002768 0.0032352 0.0033579 0.0031869 0.0024758 0.0014734 0.00077392 0.00048399 0.00034735 0.00023018 0.00011977 3.0821e-05 0.00087513 0.001876 0.0018242 0.0020465 0.0026974 0.0030743 0.0029496 0.0022773 0.0013693 0.00070306 0.00040399 0.00030399 0.00024406 0.00014563 3.7854e-05 0.00041894 0.00089848 0.00095398 0.0012785 0.0018522 0.0020608 0.0018339 0.0013689 0.0008675 0.00051704 0.00042642 0.00048259 0.00042307 0.00021112 4.3568e-05 0.00016261 0.00035393 0.00050941 0.00086794 0.0013298 0.0015094 0.0013088 0.00095763 0.00064871 0.0005125 0.00068341 0.00095194 0.00082149 0.00036057 6.1612e-05 0.00017382 0.00042696 0.00061511 0.00086328 0.0012025 0.0015267 0.0016975 0.0016057 0.0012669 0.00097105 0.0010642 0.0013222 0.0010913 0.00046392 7.6252e-05 0.00020796 0.00067495 0.0010539 0.0011806 0.001435 0.0022717 0.0034149 0.003934 0.0033188 0.0021943 0.0014823 0.0012464 0.00089801 0.00036754 5.9739e-05 0.0013988 0.0091336 0.001801 0.0020307 0.0023302 0.0039159 0.0063973 0.0076636 0.0064204 0.0038662 0.0018741 0.00093128 0.00048905 0.00018027 2.8485e-05 0.0018246 0.012266 0.0030765 0.0039578 0.0042542 0.005818 0.0087398 0.01032 0.0084867 0.0047783 0.0019571 0.0006955 0.00025238 7.4709e-05 1.0598e-05 0.00069589 0.0046402 0.0050147 0.0073303 0.0074977 0.0075708 0.0090145 0.0098429 0.0078089 0.004194 0.0016812 0.00066871 0.0002753 7.8806e-05 9.8137e-06 0.00028338 0.0020034 0.0057638 0.0090525 0.0093037 0.0079906 0.0074335 0.2787 0.0052589 0.0028964 0.0014848 0.00089835 0.00046137 0.00013592 1.6107e-05 0.00016484 0.0012327 0.0037259 0.0061132 0.0064807 0.0055908 0.0050571 0.0046893 0.0036892 0.002463 0.0016976 0.0012058 0.00067757 0.00024513 2.137e-05 4.9461e-05 0.0003784 0.0011918 0.0021071 0.0025922 0.0028589 0.0032679 0.0034943 0.0031584 0.0024255 0.0017064 0.0011757 0.00075892 0.00018973 0 6.1079e-06 4.6728e-05 0.00015944 0.00035014 0.0006524 0.0011507 0.0017326 0.0020214 0.0023883 0.0026305 0.0027855 0.0029383 0.0010625 0 0 0.00025561 0.00073726 0.00099458 0.0012186 0.0017698 0.0033573 0.0060109 0.007861 0.0070217 0.0042214 0.0016862 0.00044237 7.7559e-05 1.0642e-05 1.5495e-06 0.00019976 0.00063065 0.00096554 0.0012439 0.0013868 0.0015863 0.0018654 0.0018542 0.001423 0.00084709 0.00042203 0.00017961 6.3778e-05 2.1062e-05 6.041e-06 0.00024941 0.00060227 0.00054443 0.00064659 0.00086629 0.0010346 0.0010274 0.00078686 0.00046079 0.00024632 0.00015746 0.00010862 6.555e-05 3.0054e-05 7.1578e-06 0.00023693 0.00056501 0.00048066 0.00056828 0.00083372 0.0010055 0.00095123 0.00071238 0.00043208 0.00023757 0.00015268 0.00012656 9.9785e-05 5.264e-05 1.2115e-05 0.00010443 0.00025195 0.00027384 0.00042117 0.00066273 0.00076524 0.00067127 0.00048944 0.00032004 0.00021069 0.00020169 0.00025696 0.00023841 0.00011975 2.4212e-05 3.1724e-05 8.6094e-05 0.0001602 0.00031015 0.00049975 0.00059403 0.00055245 0.00045503 0.00036272 0.00031272 0.00038252 0.00052423 0.00048225 0.00023215 4.4264e-05 3.6908e-05 0.00011359 0.00019617 0.00029609 0.00044096 0.0006361 0.00084071 0.00097382 0.00099595 0.00092176 0.00083406 0.00080059 0.00063499 0.00029185 5.4553e-05 5.5056e-05 0.00019945 0.00033121 0.00039629 0.00057483 0.0011126 0.0019199 0.0025591 0.0027567 0.0024496 0.0017193 0.001017 0.00056079 0.00022628 4.1013e-05 0.00026376 0.0016554 0.00055767 0.00070255 0.0010409 0.0020958 0.0036918 0.0048489 0.0049494 0.0040494 0.0024847 0.0010875 0.00038074 0.00011431 1.8903e-05 0.00034383 0.0022709 0.0011041 0.001656 0.0021882 0.0033542 0.0050898 0.0061502 0.005685 0.0041038 0.0022386 0.00085593 0.0002314 4.9392e-05 6.6183e-06 0.00017732 0.0012195 0.0022043 0.0036343 0.0042951 0.0047421 0.0054389 0.0055923 0.004512 0.0027849 0.0013549 0.00053697 0.00017623 4.2901e-05 5.2435e-06 0.00012132 0.00091533 0.0028193 0.0048108 0.0054894 0.0051466 0.0046512 0.12844 0.0027287 0.0015 0.00076328 0.00042634 0.00020912 6.2334e-05 3.8602e-06 7.6449e-05 0.00059798 0.0018937 0.0033056 0.0038355 0.0036647 0.0035224 0.0033685 0.0027439 0.0018427 0.001165 0.00073516 0.00039873 7.6793e-05 0 2.3319e-05 0.00018531 0.00060118 0.0011025 0.0014493 0.0018412 0.0026112 0.0034068 0.0034717 0.0027755 0.0018963 0.0011652 0.00032298 0 0 2.9886e-06 2.3218e-05 7.7363e-05 0.00016345 0.00030415 0.00059584 0.0010762 0.0015234 0.0019152 0.0020962 0.0020773 0.00093341 0 0 0 4.3439e-05 0.00011486 0.00014563 0.00019382 0.0003604 0.00082565 0.0015847 0.0021306 0.0019376 0.0011824 0.00047777 0.00012557 2.129e-05 2.512e-06 2.7749e-07 3.5559e-05 0.00010989 0.00014594 0.00019852 0.00025729 0.00034488 0.00043093 0.00043469 0.00034728 0.00022372 0.00011769 4.8562e-05 1.5409e-05 4.3665e-06 1.0887e-06 5.2209e-05 0.00012938 8.4042e-05 0.00010842 0.00017163 0.00022963 0.00023429 0.0001752 9.9315e-05 5.3085e-05 3.5473e-05 2.6497e-05 1.8148e-05 8.5922e-06 1.9349e-06 4.8947e-05 0.00012132 8.1627e-05 0.00011151 0.0001804 0.00022321 0.00020551 0.00014929 9.2415e-05 5.5163e-05 4.2298e-05 4.7756e-05 4.8974e-05 2.941e-05 7.075e-06 1.9134e-05 4.926e-05 5.1933e-05 9.5274e-05 0.00016242 0.00019641 0.00017675 0.00013406 9.5619e-05 7.0355e-05 7.8768e-05 0.00012514 0.00014453 8.8295e-05 2.1095e-05 4.3735e-06 1.5009e-05 3.4865e-05 7.5379e-05 0.00013102 0.00017391 0.00019305 0.00020489 0.00021825 0.00021912 0.00022637 0.00027878 0.00028967 0.00017101 4.0391e-05 5.9133e-06 2.2161e-05 4.376e-05 7.151e-05 0.00012164 0.00021668 0.00036473 0.00057723 0.0008508 0.00098634 0.00080973 0.00055665 0.0003916 0.00020594 4.7511e-05 1.0161e-05 4.005e-05 7.1235e-05 9.5763e-05 0.00017485 0.00040653 0.00082243 0.0014621 0.0023365 0.0027848 0.0021129 0.0010297 0.00041377 0.0001595 3.4179e-05 3.0287e-05 0.00017723 0.00012035 0.00018242 0.00034459 0.00076718 0.0014705 0.0024541 0.0037201 0.0043015 0.00315 0.0013575 0.00037152 8.7132e-05 1.5237e-05 4.0333e-05 0.00026241 0.00028828 0.00052129 0.00082514 0.0013221 0.0019921 0.0027313 0.003513 0.0036985 0.002589 0.0010661 0.00025092 3.9107e-05 4.7067e-06 3.4069e-05 0.00024984 0.00066922 0.001263 0.0017456 0.0020825 0.0022769 0.0022899 0.002188 0.0018822 0.0012083 0.00049649 0.00012556 2.1002e-05 1.0914e-06 3.4362e-05 0.00027345 0.00090431 0.0017196 0.0022695 0.0023821 0.0021159 0.028977 0.0010876 0.00068052 0.00038875 0.00018994 7.459e-05 9.9427e-06 0 2.267e-05 0.00018424 0.00061888 0.0011963 0.0016529 0.0020768 0.0027777 0.0034481 0.003215 0.002124 0.0010937 0.00050975 0.00010862 0 0 7.0131e-06 5.7557e-05 0.00019694 0.00040361 0.00070193 0.0014873 0.0032507 0.0052032 0.0054933 0.0039834 0.0022451 0.0005482 0 0 0 1.0776e-06 8.1143e-06 2.6693e-05 6.0367e-05 0.00015433 0.00048616 0.0012413 0.0020976 0.0024013 0.0020511 0.00075741 0 0 0 0 3.7569e-06 8.8607e-06 1.026e-05 1.5372e-05 3.6513e-05 9.5433e-05 0.00019064 0.00026064 0.00024021 0.00014855 6.0792e-05 1.6135e-05 2.7411e-06 3.1322e-07 2.8986e-08 3.4474e-06 1.0001e-05 1.0403e-05 1.5736e-05 2.4894e-05 3.8943e-05 5.0599e-05 5.0792e-05 4.1904e-05 2.9367e-05 1.6347e-05 6.769e-06 2.2616e-06 7.2772e-07 1.6401e-07 6.0425e-06 1.4835e-05 6.378e-06 9.9793e-06 1.8728e-05 2.7527e-05 2.8908e-05 2.1188e-05 1.1407e-05 5.8493e-06 4.4543e-06 5.2403e-06 5.9804e-06 3.8178e-06 9.5368e-07 5.5606e-06 1.3765e-05 6.8006e-06 1.1407e-05 1.9979e-05 2.51e-05 2.2749e-05 1.6341e-05 1.044e-05 6.9107e-06 8.6375e-06 1.8781e-05 2.7486e-05 1.954e-05 5.105e-06 1.9275e-06 5.0933e-06 5.0206e-06 1.1063e-05 2.0437e-05 2.6808e-05 2.7089e-05 2.4101e-05 2.0119e-05 1.6693e-05 2.4747e-05 5.7255e-05 8.5016e-05 6.0883e-05 1.6068e-05 3.407e-07 1.4876e-06 4.1264e-06 9.781e-06 1.9318e-05 3.2196e-05 4.8367e-05 6.9215e-05 9.2269e-05 0.00010123 9.8871e-05 0.00012852 0.00016238 0.00011352 3.0091e-05 5.5952e-07 2.5061e-06 5.5908e-06 1.0248e-05 2.2189e-05 5.2705e-05 0.00011444 0.00023507 0.00042328 0.00053464 0.00043253 0.00027887 0.00021122 0.0001306 3.4208e-05 1.0022e-06 4.3925e-06 8.7514e-06 1.4219e-05 3.4122e-05 9.4957e-05 0.00023503 0.00056672 0.0011518 0.0015306 0.001194 0.0005667 0.00022478 9.7266e-05 2.3824e-05 1.8919e-06 1.0353e-05 1.4869e-05 2.8545e-05 6.552e-05 0.0001576 0.00035558 0.00084006 0.001726 0.0023112 0.0017861 0.00077487 0.00020825 5.1336e-05 1.0232e-05 2.7008e-06 1.8214e-05 4.1549e-05 9.1688e-05 0.00016786 0.00027457 0.00043197 0.00078448 0.001445 0.0018745 0.0014309 0.00060402 0.00013983 2.1336e-05 1.4079e-06 3.7912e-06 3.0411e-05 0.00010406 0.00023025 0.00037153 0.00047189 0.00050283 0.00055077 0.00072284 0.00083194 0.00061407 0.00025749 5.8777e-05 3.8537e-06 0 4.6513e-06 3.935e-05 0.00014344 0.00031508 0.00048805 0.00056628 0.00049983 0.0025608 0.00026838 0.0002194 0.00014728 6.5278e-05 9.3774e-06 0 0 3.141e-06 2.6909e-05 9.9218e-05 0.00022536 0.00041323 0.00080245 0.001584 0.0023921 0.0023673 0.0015034 0.00065909 0.00011715 0 0 0 9.8034e-07 8.471e-06 3.2084e-05 8.4165e-05 0.00025428 0.00090963 0.0024598 0.0041648 0.0043323 0.0028846 0.00068419 0 0 0 0 2.1107e-07 1.5122e-06 5.0273e-06 1.5166e-05 7.2239e-05 0.00032884 0.00095145 0.0016528 0.0017786 0.00064087 0 0 0 0 0 159.07 5.1725 1.0269 0.49091 0.20162 0.086598 0.042609 0.027846 0.017397 0.0090415 0.0053759 0.0027859 0.00080388 0.00010351 4.3919e-06 1.9183 0.57187 0.51394 0.32946 0.22708 0.12489 0.077079 0.059453 0.035927 0.013301 0.0030271 0.00053004 8.5674e-05 1.0199e-05 5.9187e-07 0.61032 0.24428 0.16535 0.12063 0.07483 0.044931 0.032326 0.020657 0.010805 0.0046323 0.0013631 0.00023138 2.5409e-05 2.8645e-06 2.5137e-07 0.19803 0.099064 0.10953 0.092923 0.051056 0.021289 0.012241 0.0082383 0.0049474 0.0024457 0.00075691 0.00012299 1.4882e-05 2.6372e-06 3.0326e-07 0.15055 0.081112 0.12276 0.066147 0.036116 0.011542 0.0036523 0.0021911 0.0014144 0.00075109 0.00024994 5.12e-05 1.0085e-05 2.0873e-06 2.3987e-07 0.11085 0.11452 0.0747 0.034761 0.017084 0.0063897 0.0022012 0.0011497 0.00052832 0.00018817 5.5726e-05 1.6752e-05 4.8659e-06 1.0125e-06 1.1402e-07 0.092174 0.13916 0.076787 0.02451 0.0093671 0.0035294 0.0014287 0.00077716 0.00036188 0.00013125 3.7943e-05 9.5585e-06 2.2009e-06 4.0585e-07 4.4609e-08 0.071385 0.11558 0.062255 0.018281 0.0064549 0.0025344 0.0010782 0.00051973 0.00023238 8.7456e-05 2.6499e-05 6.3315e-06 1.2848e-06 2.2586e-07 2.3584e-08 0.043578 0.13689 0.04788 0.022423 0.010738 0.0037875 0.0010439 0.00035209 0.00013905 5.3692e-05 1.7622e-05 4.4683e-06 9.1492e-07 1.5601e-07 1.4937e-08 0.020471 0.044851 0.046634 0.037585 0.025494 0.013935 0.0065244 0.0024187 0.00062889 0.00012086 2.322e-05 5.0976e-06 1.0248e-06 1.5851e-07 1.2933e-08 0.013064 0.035281 0.045384 0.037007 0.019292 0.0058989 0.0010472 0.00019976 0.00010266 5.7073e-05 2.3193e-05 6.6042e-06 1.3393e-06 1.888e-07 1.3669e-08 0.010798 0.029566 0.036171 0.026626 0.012833 0.004094 0.0010759 0.00041481 0.00019474 7.7741e-05 2.5063e-05 6.2309e-06 1.165e-06 1.5486e-07 1.0841e-08 0.0071965 0.017195 0.017942 0.01159 0.0057268 0.0028495 0.0017335 0.00099943 0.00041593 0.00012072 2.6764e-05 5.6748e-06 1.4289e-06 2.8443e-07 2.3293e-08 0.0030607 0.0062275 0.0054834 0.0032598 0.0021607 0.0019921 0.0017128 0.0010544 0.00043006 0.00011552 9.5999e-05 0.00016628 0.00010374 2.281e-05 1.8334e-06 0.00065375 0.001366 0.0011849 0.00066234 0.00051681 0.00060667 0.00056686 0.00035753 0.00014792 4.0014e-05 7.4859e-06 1.8455e-06 2.3172e-06 2.4547e-06 9.1419e-07 4.0387 1.3609 0.60877 0.31917 0.15083 0.079137 0.033129 0.015177 0.012807 0.016759 0.018042 0.010852 0.0032261 0.00042201 1.8392e-05 0.49373 0.36305 0.33518 0.24965 0.14283 0.061821 0.029655 0.02152 0.015539 0.0093252 0.0041773 0.0013865 0.00033019 5.005e-05 3.5713e-06 0.24034 0.15623 0.10281 0.097385 0.068975 0.038544 0.025164 0.018842 0.013638 0.0077853 0.002698 0.00053344 8.8339e-05 1.7249e-05 2.1956e-06 0.085673 0.072302 0.067005 0.064105 0.04436 0.024345 0.014918 0.010724 0.0082107 0.0050975 0.0018697 0.00041191 9.1882e-05 2.1975e-05 2.9579e-06 0.059364 0.052847 0.10108 0.059503 0.040256 0.016995 0.0066558 0.0039269 0.0026959 0.0016758 0.00071238 0.00023199 7.2982e-05 1.7843e-05 2.3961e-06 0.036466 0.044252 0.050128 0.044969 0.031072 0.013469 0.0052344 0.0029181 0.0013364 0.0005216 0.0002221 0.00010303 3.7609e-05 8.9088e-06 1.2006e-06 0.023561 0.040296 0.037386 0.027069 0.016907 0.0080743 0.0038994 0.0021687 0.00095242 0.00033537 0.00011515 4.4826e-05 1.5911e-05 3.9121e-06 5.2864e-07 0.019726 0.035998 0.028233 0.016249 0.0092287 0.0052482 0.0030514 0.0014994 0.00058543 0.00019261 6.1705e-05 2.2647e-05 8.6369e-06 2.3473e-06 2.9945e-07 0.021501 0.10795 0.027376 0.014666 0.0091076 0.0052116 0.002594 0.0011409 0.00042715 0.00015409 5.4472e-05 1.8859e-05 6.3663e-06 1.5918e-06 1.8196e-07 0.012671 0.030011 0.030727 0.025923 0.02521 0.020256 0.011905 0.0048575 0.0014236 0.00036677 0.00010472 3.0412e-05 7.844e-06 1.5119e-06 1.4058e-07 0.0089886 0.0223 0.023985 0.018147 0.011046 0.0047272 0.001691 0.00084792 0.00057791 0.00033871 0.00014436 4.4509e-05 1.0376e-05 1.7175e-06 1.3908e-07 0.0087066 0.019014 0.018359 0.013098 0.0083157 0.0046097 0.0026932 0.0016279 0.00086178 0.00038689 0.0001415 3.996e-05 8.7084e-06 1.362e-06 1.0627e-07 0.0082387 0.014334 0.01066 0.0076601 0.0072173 0.0070502 0.005896 0.0036126 0.0015271 0.00046948 0.00011917 3.0386e-05 8.4773e-06 1.7271e-06 1.4369e-07 0.0052053 0.0085072 0.0060198 0.0045847 0.0056925 0.006829 0.0060627 0.003689 0.0014959 0.0004115 0.00035211 0.00060677 0.00039071 0.00010129 1.3782e-05 0.0014403 0.002759 0.0022787 0.0015863 0.0017977 0.0022175 0.0020114 0.0012517 0.00052785 0.00015376 3.4552e-05 1.6476e-05 3.063e-05 3.3499e-05 1.2517e-05 1.0372 0.56144 0.31211 0.20089 0.13914 0.09568 0.046223 0.022106 0.01965 0.028178 0.031103 0.018811 0.0056242 0.00074788 3.4288e-05 0.34841 0.21807 0.17556 0.25895 0.10076 0.0508 0.029682 0.023929 0.019453 0.013605 0.0073652 0.0029949 0.00081372 0.00013802 1.2196e-05 0.14614 0.10553 0.079327 0.087037 0.068029 0.037378 0.021921 0.017824 0.014479 0.0088155 0.0033641 0.00088415 0.00023972 6.6014e-05 1.126e-05 0.056741 0.062972 0.049013 0.047323 0.038465 0.025144 0.015702 0.011314 0.0090417 0.0059518 0.0026004 0.00088584 0.00030652 8.8813e-05 1.4849e-05 0.028073 0.047166 0.048203 0.046535 0.034245 0.01714 0.0082672 0.0052072 0.0035709 0.0024153 0.0013739 0.00066509 0.00025972 7.2329e-05 1.2008e-05 0.014791 0.033371 0.04392 0.044121 0.03265 0.015879 0.0075675 0.0045482 0.0022626 0.0011008 0.0006466 0.00036003 0.00014337 3.8273e-05 6.3032e-06 0.0096891 0.023491 0.029758 0.027433 0.019802 0.011142 0.0061814 0.0034577 0.0015289 0.00060234 0.00028986 0.00016092 7.1183e-05 2.0491e-05 3.1567e-06 0.0076833 0.018205 0.022757 0.021686 0.014903 0.0085999 0.0051553 0.0024531 0.00091594 0.00031073 0.00013852 8.5661e-05 4.5116e-05 1.416e-05 1.9432e-06 0.011462 0.032708 0.018835 0.014442 0.012401 0.0089962 0.0049679 0.0020755 0.00081146 0.00032528 0.00014185 6.9371e-05 3.1562e-05 9.1807e-06 1.1333e-06 0.0061852 0.017281 0.021692 0.021915 0.023693 0.019773 0.01176 0.0049786 0.0018858 0.00073531 0.00028641 0.00010215 3.2355e-05 7.278e-06 7.4177e-07 0.0053356 0.013831 0.016566 0.015491 0.012299 0.0071772 0.0036098 0.0021819 0.001593 0.00096366 0.00042853 0.00014554 3.9797e-05 7.6463e-06 6.769e-07 0.0072136 0.015064 0.014732 0.012123 0.010595 0.0078237 0.0052955 0.0033549 0.0019257 0.00096711 0.00039482 0.00012911 3.475e-05 6.632e-06 5.8097e-07 0.0085945 0.014623 0.01095 0.010136 0.012234 0.012633 0.010286 0.0061994 0.0027035 0.00092166 0.00028061 8.9436e-05 2.9197e-05 6.4748e-06 5.8138e-07 0.0065807 0.011038 0.0083518 0.0079583 0.010798 0.012224 0.010204 0.0060357 0.0024715 0.00072588 0.00057172 0.00094637 0.00068597 0.00027013 6.5377e-05 0.0020358 0.0038214 0.0031542 0.0027063 0.0034874 0.0040764 0.0035769 0.0023053 0.0010925 0.00039029 0.00011658 8.8143e-05 0.00018544 0.00020413 7.6292e-05 0.38686 0.25994 0.18097 0.14965 0.12741 0.094104 0.051073 0.027861 0.024004 0.030978 0.032199 0.019072 0.0057009 0.00078156 4.102e-05 0.27053 0.15228 0.13213 0.28639 0.1012 0.056066 0.034626 0.029276 0.025336 0.019054 0.011277 0.0049691 0.0014045 0.00026767 3.353e-05 0.10668 0.09131 0.084019 0.097329 0.076859 0.041327 0.022367 0.018515 0.015027 0.0089348 0.0037397 0.0013289 0.00050916 0.00018825 4.2425e-05 0.042466 0.054699 0.045686 0.04666 0.03863 0.025242 0.015366 0.011102 0.008563 0.0057067 0.0031123 0.0015215 0.00066879 0.00024177 5.1925e-05 0.023371 0.041079 0.037759 0.035504 0.02531 0.01416 0.0084271 0.0058174 0.0040963 0.0030838 0.002235 0.0013164 0.0005751 0.00019269 4.0754e-05 0.013277 0.029347 0.035461 0.033248 0.023774 0.013021 0.0075501 0.0048007 0.0027505 0.0017696 0.001305 0.00080436 0.00035003 0.00010955 2.1848e-05 0.010027 0.021663 0.025562 0.023528 0.017513 0.01089 0.0064705 0.0035804 0.001705 0.00088264 0.00061896 0.00043756 0.00022615 7.3425e-05 1.2222e-05 0.0063239 0.015211 0.024032 0.028404 0.01963 0.0101 0.0058116 0.0026931 0.001073 0.00048164 0.0003418 0.00028481 0.0001707 5.7215e-05 8.135e-06 0.0058144 0.018241 0.015995 0.01736 0.016905 0.014406 0.0082961 0.0026273 0.0011793 0.00058086 0.00032607 0.0002091 0.00011242 3.5525e-05 4.6137e-06 0.0029041 0.011039 0.019414 0.023182 0.023385 0.020183 0.012051 0.0043705 0.0023058 0.0012043 0.00055486 0.00023647 9.0265e-05 2.3011e-05 2.5428e-06 0.0031257 0.010656 0.01795 0.02095 0.017902 0.011764 0.0065577 0.0038141 0.0028515 0.0017462 0.00081245 0.00031315 0.00010211 2.2368e-05 2.1291e-06 0.0050897 0.012833 0.017098 0.016625 0.015528 0.011693 0.0077069 0.0048331 0.0029535 0.0016193 0.00074062 0.00029933 0.00010475 2.3941e-05 2.2827e-06 0.0076893 0.014803 0.013638 0.014374 0.016829 0.016023 0.012056 0.0071122 0.003313 0.0013153 0.00050964 0.00022437 9.2898e-05 2.3254e-05 2.2646e-06 0.0072229 0.01333 0.011128 0.01122 0.014393 0.014679 0.011271 0.0065176 0.0028129 0.00095501 0.00063317 0.00096185 0.00096702 0.00066474 0.00021859 0.0024718 0.0047222 0.0038879 0.0036357 0.0047848 0.0054147 0.0050037 0.0038293 0.0023292 0.0010692 0.00038871 0.00032313 0.00067183 0.00073528 0.00027431 0.20428 0.15675 0.1285 0.11809 0.10523 0.077002 0.044523 0.027197 0.022884 0.02523 0.023406 0.013228 0.0039407 0.00058489 4.4859e-05 0.17935 0.12045 0.13785 0.2476 0.12204 0.065771 0.038254 0.032753 0.02957 0.023172 0.014241 0.0064036 0.0018714 0.00044042 8.4222e-05 0.071433 0.079631 0.089323 0.10783 0.085126 0.04673 0.026248 0.021947 0.017142 0.009708 0.0042153 0.0017801 0.00088436 0.0004414 0.00012274 0.027091 0.043206 0.040892 0.045534 0.037921 0.025267 0.016463 0.012702 0.009477 0.0061253 0.0036627 0.0020627 0.0010839 0.00051888 0.00013768 0.020705 0.033971 0.025103 0.024114 0.016904 0.010927 0.0079949 0.0062263 0.0046921 0.003754 0.0029463 0.0018516 0.00091275 0.00039485 0.00010284 0.013482 0.02477 0.024592 0.020645 0.01435 0.00876 0.0058055 0.0039938 0.0027678 0.0022585 0.0019144 0.0012958 0.00064026 0.00023948 5.4766e-05 0.012766 0.022333 0.020514 0.017082 0.01289 0.0084067 0.005024 0.0028015 0.0015917 0.0011763 0.0011115 0.00094374 0.00055443 0.00019537 3.3445e-05 0.0078228 0.015588 0.020747 0.023953 0.017152 0.0090498 0.0050169 0.0023692 0.001162 0.00077739 0.00076542 0.00073992 0.00047521 0.00016538 2.3874e-05 0.0035009 0.010387 0.014382 0.01748 0.019108 0.022226 0.014094 0.0027932 0.0015093 0.00091169 0.00064175 0.00050152 0.00029901 9.966e-05 1.3397e-05 0.0019561 0.0088415 0.018152 0.023152 0.024562 0.02846 0.018568 0.0043598 0.0028148 0.001645 0.00084009 0.00042745 0.00019227 5.4273e-05 6.4437e-06 0.0020473 0.0089547 0.01825 0.023174 0.020967 0.016384 0.010119 0.0051786 0.0038791 0.0023628 0.0011625 0.00052796 0.00020586 5.0281e-05 5.0848e-06 0.0031566 0.0099402 0.016911 0.018194 0.017841 0.013895 0.009152 0.005707 0.0036168 0.0021224 0.001147 0.00062376 0.00027842 7.156e-05 7.1557e-06 0.006327 0.013384 0.013901 0.015508 0.017817 0.016107 0.011481 0.0068159 0.0035217 0.0016928 0.00091648 0.00058654 0.00029363 7.8943e-05 7.9685e-06 0.0070344 0.013846 0.012031 0.01208 0.014731 0.013882 0.010044 0.0059315 0.0029036 0.0012487 0.00078143 0.0010656 0.0015455 0.0014247 0.00050985 0.0025611 0.0050208 0.0041338 0.0039639 0.0054229 0.0067504 0.0076531 0.0074374 0.0054674 0.0028383 0.0011147 0.00086043 0.0016355 0.0017539 0.00065073 0.11869 0.11479 0.094285 0.088007 0.078576 0.056075 0.033291 0.021842 0.018367 0.017734 0.0143 0.0074815 0.0022344 0.00041236 6.1517e-05 0.10009 0.094873 0.12819 0.17823 0.12239 0.065504 0.037056 0.031847 0.029634 0.024073 0.015189 0.0068612 0.0021635 0.00068663 0.00018249 0.040334 0.060707 0.082287 0.10488 0.085174 0.049172 0.029849 0.025037 0.018856 0.010303 0.0045062 0.0021368 0.0013571 0.00085886 0.00026995 0.016051 0.031075 0.03336 0.040444 0.035167 0.025079 0.018384 0.015104 0.010972 0.0066517 0.0038171 0.0022396 0.0014651 0.00092217 0.00027852 0.01885 0.02822 0.015288 0.015347 0.011657 0.0090791 0.0079565 0.0068484 0.0052471 0.003985 0.0030188 0.0019647 0.001168 0.00066247 0.00019656 0.014345 0.021831 0.015948 0.011408 0.0081596 0.0055663 0.0041927 0.0032979 0.0026661 0.0024089 0.0022085 0.0016799 0.00097017 0.00041975 0.00010238 0.015729 0.023645 0.015811 0.010841 0.0083592 0.0056478 0.0034476 0.0021358 0.0015733 0.0015124 0.0017164 0.0016687 0.001073 0.00039489 6.7202e-05 0.0097676 0.016079 0.014072 0.0132 0.010734 0.00692 0.0039438 0.0021226 0.0014037 0.0012391 0.0014218 0.0014808 0.00098971 0.0003519 5.1018e-05 0.0031594 0.0079592 0.011812 0.014268 0.018125 0.028058 0.019192 0.0029364 0.001881 0.0013128 0.001086 0.00095958 0.00060746 0.00020925 2.8758e-05 0.0015615 0.0071533 0.015007 0.019469 0.023844 0.036701 0.025715 0.0048037 0.003345 0.0020053 0.0011094 0.00066315 0.00033799 0.00010274 1.289e-05 0.0014704 0.0070835 0.015264 0.019963 0.019433 0.018399 0.012628 0.0061364 0.0046047 0.0027649 0.0014668 0.00080616 0.00036669 9.6921e-05 1.0264e-05 0.0019831 0.0071326 0.013517 0.015593 0.016169 0.01346 0.0093659 0.0060704 0.003984 0.0025391 0.0017606 0.0012753 0.0006575 0.00017812 1.8188e-05 0.00463 0.010282 0.011288 0.013087 0.015264 0.0139 0.010059 0.0063284 0.0036909 0.0022332 0.0017714 0.0014626 0.0007932 0.00021779 2.2169e-05 0.0055205 0.011227 0.010009 0.010223 0.012405 0.011563 0.0085377 0.0055193 0.0031913 0.0017894 0.001341 0.001667 0.0024733 0.0023444 0.00084202 0.0020555 0.0041119 0.0034597 0.0035857 0.0056644 0.0088349 0.012504 0.013925 0.010987 0.0059734 0.002497 0.0017922 0.0029011 0.0029588 0.0010813 0.066811 0.084305 0.064317 0.061523 0.056183 0.0398 0.023739 0.015884 0.01349 0.012182 0.0088207 0.0042681 0.0013286 0.00036088 9.295e-05 0.048927 0.065344 0.094361 0.11836 0.094851 0.052385 0.030464 0.026442 0.025214 0.021279 0.013874 0.0064158 0.0023105 0.00097801 0.00031541 0.019025 0.037317 0.061176 0.083678 0.071976 0.044432 0.028918 0.024124 0.017741 0.0096914 0.0045082 0.0024769 0.0018742 0.0013385 0.00044643 0.0091299 0.019359 0.023806 0.031535 0.029948 0.023334 0.018695 0.015674 0.011083 0.0063764 0.0034871 0.0021578 0.0017704 0.0013292 0.00042543 0.015074 0.021295 0.0094731 0.0096721 0.0088596 0.0081937 0.008 0.0071461 0.0052838 0.0035925 0.0025129 0.0017361 0.0013088 0.00090578 0.00028401 0.013636 0.018825 0.010437 0.0060368 0.0047242 0.0038353 0.0034279 0.0030487 0.0025588 0.0022569 0.0021769 0.0018998 0.0012659 0.00059331 0.00014512 0.015893 0.022379 0.011844 0.0063441 0.0050382 0.0037113 0.0025771 0.0019601 0.001732 0.0018209 0.0022631 0.0024036 0.0016354 0.00061397 0.00010215 0.0099445 0.015031 0.009718 0.0070225 0.0064096 0.0050209 0.0032711 0.0021918 0.0017957 0.0017486 0.0021073 0.0022756 0.001559 0.00056247 8.1655e-05 0.0028575 0.0062775 0.0082245 0.0095541 0.013461 0.023404 0.016812 0.0032024 0.0023065 0.0017323 0.0015546 0.001457 0.0009514 0.0003344 4.666e-05 0.0010749 0.0047866 0.0099403 0.013086 0.017935 0.030968 0.022884 0.0053574 0.0039114 0.0023583 0.0013878 0.00093107 0.00051079 0.00016181 2.0965e-05 0.00094607 0.0046038 0.010024 0.013417 0.014127 0.015331 0.011895 0.0068573 0.0052695 0.0031612 0.0018468 0.0012044 0.00060522 0.00016725 1.8216e-05 0.00115 0.0043347 0.0085456 0.010659 0.011882 0.010918 0.0084902 0.006103 0.0042971 0.0031056 0.0027757 0.0023791 0.0012956 0.00035674 3.6745e-05 0.0027048 0.0062209 0.0072821 0.009079 0.011175 0.010831 0.0084775 0.0058359 0.0038451 0.0030364 0.0032582 0.0030105 0.0016653 0.00045757 4.6599e-05 0.0032625 0.0067973 0.0064157 0.0071838 0.0092493 0.0092615 0.0075629 0.0054556 0.003611 0.0025695 0.002376 0.0026905 0.0033044 0.0028768 0.0010067 0.0012204 0.0024893 0.0022461 0.0028549 0.0057096 0.011079 0.017757 0.020778 0.016786 0.0094395 0.0043792 0.0031815 0.0041046 0.0037382 0.0013122 0.034242 0.055712 0.040829 0.041056 0.039418 0.02871 0.017449 0.011715 0.0099093 0.008572 0.0058345 0.0027214 0.00093278 0.00036072 0.00012051 0.021561 0.037513 0.055232 0.068586 0.057845 0.033856 0.021057 0.018456 0.017859 0.015682 0.010758 0.0053257 0.0022595 0.0011685 0.00042175 0.0074324 0.017981 0.03576 0.053246 0.049521 0.033216 0.023078 0.019076 0.013934 0.0080871 0.0044516 0.0028692 0.0022504 0.0016245 0.00055328 0.0048204 0.010123 0.014388 0.021238 0.022639 0.019277 0.016245 0.013535 0.0094164 0.005419 0.0030786 0.0020817 0.0019053 0.0015043 0.00048751 0.0095331 0.013107 0.0059637 0.0063791 0.0072144 0.0073724 0.007373 0.0065323 0.0046457 0.0028787 0.0018938 0.0014465 0.0013201 0.00098952 0.00031027 0.010304 0.013796 0.0066596 0.0034291 0.0031715 0.0031128 0.0030953 0.0028619 0.0023367 0.0019322 0.0019498 0.0019474 0.0014404 0.0006887 0.00016082 0.012239 0.016918 0.0080175 0.0036398 0.0030915 0.0026489 0.0022115 0.0019761 0.0018479 0.0019299 0.0024892 0.0028085 0.0019973 0.00076227 0.00012366 0.0076674 0.011288 0.0064602 0.0040617 0.0039643 0.0036454 0.0028956 0.0023676 0.0021233 0.0020577 0.0024639 0.0027125 0.001903 0.00069948 0.00010229 0.0020649 0.0041096 0.0047074 0.0053166 0.007596 0.012467 0.00964 0.0034806 0.0026972 0.0020522 0.0018527 0.001759 0.0011666 0.00041673 5.9061e-05 0.00058301 0.0024856 0.0051175 0.0069995 0.0099452 0.016442 0.013377 0.0057765 0.0044465 0.0027151 0.0016672 0.0011862 0.00066899 0.00021476 2.8171e-05 0.00048224 0.0023418 0.0051988 0.0072723 0.0083334 0.0098081 0.0091222 0.0072738 0.00584 0.0036024 0.0023293 0.0016967 0.0008936 0.00025193 2.7879e-05 0.00054081 0.0021234 0.0044133 0.0062047 0.0076725 0.0079937 0.0071581 0.005879 0.0045535 0.0037878 0.0040077 0.0036704 0.002025 0.00055967 5.8071e-05 0.0011969 0.0029247 0.0039551 0.0057216 0.0077242 0.0082067 0.00704 0.0052247 0.0038497 0.0039014 0.0049904 0.0047862 0.0026444 0.0007236 7.3768e-05 0.0014242 0.0030884 0.0033651 0.00463 0.0067635 0.0077274 0.0071214 0.0054947 0.0039452 0.0033559 0.0035191 0.0036566 0.0035556 0.0026679 0.00088692 0.00053105 0.0011203 0.0011989 0.0021449 0.0053756 0.011829 0.019834 0.023463 0.01922 0.01138 0.0062683 0.005105 0.005184 0.003826 0.0012173 0.01633 0.03263 0.024734 0.025577 0.025848 0.02011 0.013409 0.0097829 0.0081798 0.0064588 0.0040522 0.0018504 0.000696 0.00032603 0.00012175 0.0087193 0.018388 0.026937 0.033204 0.028849 0.018328 0.012476 0.010872 0.010485 0.009648 0.0072066 0.0040125 0.0019638 0.0011136 0.00043402 0.0024881 0.0069739 0.016438 0.026932 0.027561 0.020535 0.015339 0.012593 0.0093601 0.0062354 0.0043491 0.0031214 0.0022635 0.0015186 0.00051328 0.0022846 0.0045466 0.0073602 0.012377 0.014923 0.013852 0.01202 0.0098599 0.0068881 0.0042637 0.0027828 0.0020346 0.0017654 0.0013169 0.00041848 0.004679 0.0064033 0.0035488 0.0044434 0.0058717 0.0062272 0.006013 0.0051503 0.0035942 0.002167 0.0014527 0.0012541 0.0012148 0.00087282 0.00026016 0.0058983 0.007894 0.0037871 0.0022471 0.0025702 0.0027713 0.0027195 0.0024535 0.0019478 0.0015419 0.0016502 0.0018827 0.0015099 0.00071014 0.00015113 0.00699 0.0096703 0.004497 0.0020937 0.0020428 0.002036 0.0019402 0.0018775 0.0017533 0.0017521 0.0023015 0.0027788 0.0021007 0.00082969 0.00013297 0.0043608 0.0063781 0.0034881 0.0021193 0.0023499 0.0026287 0.0025786 0.0024585 0.0022436 0.0020313 0.0023271 0.0026227 0.001919 0.00073299 0.00011004 0.0011318 0.0021051 0.0021823 0.0025075 0.0036732 0.0054052 0.005107 0.0037136 0.0030066 0.0021964 0.0018591 0.0017335 0.001168 0.00042822 6.2429e-05 0.00024726 0.00099345 0.002059 0.0030786 0.0046207 0.0070234 0.007208 0.0058902 0.0047539 0.0029498 0.0018472 0.0013316 0.00075252 0.00024212 3.1973e-05 0.00019188 0.00095477 0.002273 0.0034947 0.004573 0.0060104 0.0069227 0.0070691 0.0059075 0.0038131 0.0026856 0.0020687 0.0011105 0.00031701 3.5633e-05 0.00020543 0.00089482 0.0021269 0.0036169 0.0051399 0.00602 0.0059746 0.0053509 0.0044559 0.0041371 0.0047664 0.0044471 0.002456 0.00068186 7.1721e-05 0.00040707 0.0011606 0.0021196 0.0038292 0.0057598 0.0066229 0.0059794 0.0045437 0.0035912 0.0043029 0.0059634 0.0057596 0.0031643 0.0008644 8.8803e-05 0.00046358 0.0011164 0.0016652 0.0030913 0.0052677 0.0068864 0.0069383 0.0054638 0.0040721 0.0037869 0.004091 0.003961 0.0031152 0.0019153 0.00058355 0.00017037 0.00039147 0.00059502 0.0015569 0.0044639 0.01023 0.017125 0.020047 0.017053 0.011279 0.0077184 0.0073171 0.0062788 0.0035389 0.00046663 0.0077276 0.017366 0.013995 0.013947 0.014658 0.012772 0.010394 0.0090814 0.0076783 0.0054115 0.0029977 0.0012903 0.00049245 0.00023865 9.3111e-05 0.0033297 0.0081432 0.011543 0.013669 0.012264 0.0087811 0.006613 0.0055977 0.0053025 0.0052352 0.0044257 0.0028094 0.0014755 0.00082966 0.00034124 0.00082346 0.0024198 0.0060617 0.011004 0.012661 0.010767 0.0087191 0.0071574 0.0055737 0.0044852 0.0038493 0.0028913 0.0018566 0.0010907 0.00035517 0.00098367 0.0019092 0.0032924 0.0063738 0.0086642 0.0087205 0.0076846 0.0061956 0.004448 0.0031192 0.0023927 0.0018245 0.001381 0.00089757 0.00027013 0.0018141 0.0025501 0.0019245 0.0030665 0.0044791 0.0047858 0.0043336 0.003545 0.0024949 0.0015735 0.0011776 0.0011538 0.0010728 0.00066744 0.0001767 0.0025018 0.0034051 0.001841 0.0015882 0.0021615 0.0023688 0.0021783 0.0018925 0.0014984 0.001182 0.001394 0.0018406 0.0015928 0.00073299 0.00013932 0.0029147 0.0040765 0.0020055 0.0011854 0.0013868 0.0015509 0.0016335 0.001672 0.0015247 0.0014205 0.001922 0.0025785 0.0021347 0.00089408 0.00014531 0.001803 0.0026486 0.0014779 0.0010069 0.001354 0.0018812 0.0023023 0.002483 0.0022157 0.0017886 0.0019133 0.002272 0.0017962 0.00073391 0.00011602 0.00046048 0.00082261 0.00082244 0.0010568 0.0018509 0.0030087 0.0038145 0.0039205 0.0032326 0.0021843 0.0016409 0.0014844 0.0010383 0.00040124 6.1693e-05 8.3289e-05 0.0003118 0.00068102 0.0012329 0.0023013 0.0038992 0.0052516 0.0056901 0.0047036 0.0029254 0.0018042 0.0012754 0.0007205 0.00023506 3.1749e-05 6.3401e-05 0.00034452 0.00096166 0.0017756 0.0028561 0.0043365 0.0056478 0.0062195 0.0052646 0.0035294 0.002617 0.0020554 0.0011154 0.00032406 3.7372e-05 7.372e-05 0.00040298 0.0012067 0.0025424 0.0040857 0.0050684 0.0051024 0.0045475 0.0038386 0.0037601 0.004456 0.0041593 0.0023034 0.00064813 7.0015e-05 0.00012178 0.00049684 0.0013532 0.0029494 0.0047881 0.0057102 0.0051593 0.0038262 0.0030228 0.0038422 0.0054387 0.0052306 0.0028658 0.00078764 8.2813e-05 0.00012116 0.00038964 0.00093649 0.0022269 0.0042409 0.0060524 0.006407 0.0050588 0.003859 0.0036285 0.0037063 0.0033649 0.0022439 0.0010977 0.00014559 4.2071e-05 0.00012287 0.00031478 0.0010612 0.0031664 0.0071533 0.011597 0.013186 0.012868 0.010555 0.0084247 0.0087977 0.0069595 0.0015884 0 0.0035894 0.0082613 0.0068263 0.0061951 0.0067896 0.0070757 0.0075157 0.0078639 0.0068303 0.0044988 0.0022394 0.00087851 0.00030971 0.00013641 5.2706e-05 0.0012438 0.0033668 0.0044122 0.0048823 0.0046481 0.0039243 0.0032382 0.0026433 0.0025093 0.0027395 0.0025912 0.0017775 0.00092225 0.00047722 0.00020029 0.00037046 0.00099805 0.0018757 0.0037941 0.0050224 0.0049362 0.0042956 0.0035385 0.0029439 0.0028269 0.0027634 0.0021007 0.0012062 0.00060011 0.00018173 0.00044171 0.00091504 0.0013488 0.0029791 0.0044793 0.0047864 0.0042085 0.003339 0.0025123 0.0020037 0.0017315 0.0013554 0.00090764 0.00049149 0.00013349 0.00057879 0.00089506 0.00094812 0.0019064 0.0029689 0.0031741 0.0027023 0.0021382 0.0015734 0.0010873 0.00094441 0.0010482 0.00093586 0.00049384 0.00010956 0.00077172 0.0010945 0.00078119 0.0010438 0.001585 0.0017537 0.0015664 0.0013733 0.0011246 0.00091077 0.0012068 0.0018064 0.0016588 0.00076051 0.00013491 0.00087243 0.0012521 0.00072574 0.00063979 0.00088328 0.0011169 0.0013547 0.0014921 0.0013187 0.0011235 0.0015815 0.0023821 0.0021493 0.00095324 0.00015983 0.00053376 0.00080248 0.00050855 0.00046622 0.00078562 0.0013763 0.0020716 0.0024338 0.0020969 0.0015012 0.0015066 0.0019382 0.0016777 0.00073642 0.00012319 0.00013767 0.0002494 0.00028073 0.00046678 0.0010676 0.0021729 0.0033788 0.0038806 0.0031981 0.0019992 0.0013262 0.0011839 0.00088629 0.00036901 6.0697e-05 2.3819e-05 8.903e-05 0.00023733 0.00059523 0.0014583 0.0029237 0.0044714 0.0051177 0.0042094 0.0025671 0.0015016 0.0010185 0.00058357 0.00019864 2.8307e-05 2.113e-05 0.00013736 0.00048618 0.0011697 0.0022837 0.0036802 0.0047829 0.0050687 0.0041616 0.0028038 0.0020795 0.0016176 0.00088751 0.0002653 3.1882e-05 3.3611e-05 0.00023689 0.00086321 0.002107 0.0036685 0.0046395 0.0044936 0.0036963 0.0029271 0.0027947 0.0032397 0.0029978 0.001678 0.00048526 5.4758e-05 4.5715e-05 0.00028523 0.00099224 0.0023711 0.0040207 0.0048627 0.0043392 0.0031231 0.0023275 0.0027996 0.0038376 0.0036354 0.0019946 0.00055762 3.0826e-05 3.3948e-05 0.00017785 0.00060374 0.0015858 0.0031674 0.0047045 0.0051258 0.0041293 0.0033223 0.0030892 0.0028131 0.0023417 0.0013702 0.00026514 0 1.0013e-05 4.7354e-05 0.00018041 0.0006487 0.0018967 0.0041126 0.0063499 0.0069266 0.0091324 0.0096237 0.0079242 0.0083648 0.0031713 0 0 0.0014362 0.0032167 0.0026016 0.0021113 0.002494 0.0033112 0.0045115 0.0053341 0.0047584 0.0030691 0.0014422 0.00051943 0.00016179 5.9534e-05 2.1378e-05 0.00045107 0.001265 0.0014312 0.0015106 0.0016148 0.0016296 0.0014397 0.0011761 0.0012103 0.0014491 0.001396 0.00093999 0.00045396 0.00020764 8.4318e-05 0.00024398 0.00059798 0.00051762 0.0011701 0.0017819 0.0019739 0.0017947 0.0014765 0.0013037 0.0014113 0.001473 0.0011215 0.00059575 0.00025068 6.7828e-05 0.00024613 0.00056154 0.00050467 0.0012323 0.0019757 0.0021703 0.0018737 0.0014736 0.0011785 0.001037 0.00096053 0.00077936 0.00049655 0.0002292 5.3613e-05 0.00017123 0.00032321 0.00040668 0.00095878 0.0015545 0.0016725 0.0013841 0.0011106 0.00088571 0.00067217 0.00066565 0.00082538 0.00074105 0.00035895 6.9754e-05 0.00016934 0.0002657 0.00029849 0.00055719 0.00090492 0.0010491 0.0010056 0.00096594 0.00083051 0.00068074 0.00096386 0.0015447 0.0014718 0.00068624 0.00012158 0.00018399 0.00028638 0.00024022 0.00031976 0.00049793 0.00075294 0.0011022 0.0013121 0.001131 0.00087924 0.0012321 0.0019819 0.001883 0.00087151 0.00015232 0.00011275 0.00019055 0.00018026 0.00024158 0.00047102 0.00099838 0.0017329 0.0021343 0.0017945 0.0011821 0.0011299 0.0015439 0.0014229 0.000658 0.00011585 3.2155e-05 7.4846e-05 0.00013028 0.00027336 0.00069447 0.0015875 0.0027024 0.0032229 0.0026383 0.0015672 0.00095768 0.00086722 0.00069866 0.00031172 5.4662e-05 7.7814e-06 3.9996e-05 0.00014734 0.00045248 0.0011652 0.0023399 0.0035496 0.0039727 0.0031825 0.0018799 0.0010247 0.00066209 0.00039243 0.00014336 2.2187e-05 9.4252e-06 7.6951e-05 0.00034252 0.0010202 0.0021719 0.0033822 0.0040199 0.0038184 0.0028999 0.001878 0.0013201 0.000989 0.0005483 0.00017038 2.1686e-05 1.9241e-05 0.00015709 0.00065344 0.0017876 0.0033467 0.004323 0.004011 0.0029438 0.0020274 0.0017144 0.0018348 0.0016633 0.00094806 0.00028552 1.7062e-05 2.3813e-05 0.00018033 0.00069378 0.0017776 0.0031798 0.0039875 0.0037024 0.0028452 0.0021185 0.0020817 0.0023808 0.0020873 0.0011244 0.00015962 0 1.4046e-05 9.8976e-05 0.0003739 0.00101 0.0020645 0.0031894 0.0037911 0.0035914 0.0033624 0.0030918 0.002458 0.0017235 0.00042483 0 0 3.8291e-06 2.5437e-05 0.00010156 0.00034184 0.00095445 0.0020091 0.0030503 0.0033603 0.0060449 0.0074295 0.0061481 0.0030693 0 0 0 0.0004262 0.00091206 0.00070086 0.00052083 0.00070553 0.001213 0.0019709 0.0025002 0.0022879 0.0014867 0.00068577 0.0002323 6.4071e-05 1.9083e-05 5.918e-06 0.00014686 0.00040218 0.00035476 0.00038551 0.0004891 0.00057691 0.00054386 0.00048152 0.00058563 0.0007298 0.00064197 0.00038385 0.00016459 6.5506e-05 2.4118e-05 0.00014762 0.00035106 0.00012731 0.00031873 0.00053986 0.00064634 0.00060084 0.00048911 0.00044169 0.0005034 0.00053874 0.00041188 0.00021272 7.9055e-05 1.8526e-05 0.00013624 0.00032281 0.00015522 0.0004032 0.00066605 0.00073448 0.00062079 0.00049267 0.00042198 0.00039371 0.00038007 0.00033221 0.00022553 0.00010101 2.1325e-05 5.4799e-05 0.00012568 0.00013602 0.00034767 0.00057859 0.00063736 0.00054617 0.0004764 0.00041444 0.00033297 0.00036381 0.00050186 0.00047867 0.0002398 4.7841e-05 2.6084e-05 5.2863e-05 0.00010042 0.00021921 0.00037304 0.00048477 0.00056076 0.00061674 0.00054446 0.00043081 0.00060132 0.00099619 0.0009942 0.00049441 9.6057e-05 2.7968e-05 5.8838e-05 8.909e-05 0.00014507 0.00024283 0.00045732 0.00079491 0.0010043 0.00085785 0.00061238 0.00078032 0.00127 0.0012619 0.00062484 0.00012079 1.9198e-05 5.1669e-05 9.082e-05 0.00014081 0.0002721 0.00063988 0.0012035 0.0015294 0.0012833 0.00080763 0.00071334 0.00098059 0.00094698 0.00046845 9.1003e-05 8.439e-06 3.6276e-05 9.1238e-05 0.00018888 0.00043792 0.00098847 0.0017095 0.0020609 0.0016867 0.00098099 0.00057036 0.00052163 0.00044813 0.00021627 4.1961e-05 4.1465e-06 3.0262e-05 0.00012597 0.00038713 0.00091773 0.0016608 0.0023026 0.0024164 0.0018631 0.0010674 0.0005449 0.00033581 0.00020944 8.4563e-05 1.4846e-05 5.1803e-06 5.1408e-05 0.00026777 0.00088189 0.0019076 0.0028073 0.0029829 0.0024613 0.0016675 0.0010018 0.00064355 0.00045174 0.00025146 8.1856e-05 5.6337e-06 9.9828e-06 9.2736e-05 0.00044489 0.0013625 0.002724 0.0035905 0.0032224 0.0021263 0.0012307 0.00085571 0.00079786 0.00069391 0.00040237 6.3365e-05 0 1.1524e-05 9.6098e-05 0.00041203 0.0011718 0.0022984 0.0032555 0.0037836 0.0039357 0.0034567 0.0026193 0.0019041 0.0012529 0.00029709 0 0 6.2289e-06 4.8217e-05 0.00019421 0.00055745 0.0012545 0.0024174 0.0041512 0.0057597 0.0061194 0.0049804 0.0032795 0.00090805 0 0 0 2.2391e-06 1.4932e-05 5.2279e-05 0.00015548 0.00043604 0.0010539 0.0020066 0.0028422 0.0044909 0.0051086 0.0020965 0 0 0 0 8.1335e-05 0.00016403 0.00011677 8.4586e-05 0.00014041 0.00029829 0.00053581 0.00070744 0.00066671 0.00044603 0.0002076 6.7611e-05 1.6803e-05 4.092e-06 1.0271e-06 3.6184e-05 9.4351e-05 5.765e-05 7.1276e-05 0.00011057 0.00014948 0.00015332 0.00015735 0.00022846 0.00028527 0.00022092 0.00011006 4.013e-05 1.3916e-05 4.3759e-06 5.5379e-05 0.00013073 2.3956e-05 6.5508e-05 0.00011975 0.00015226 0.00014516 0.00011601 0.00010087 0.00011292 0.00012138 9.6267e-05 5.4524e-05 2.1339e-05 4.6366e-06 4.9806e-05 0.00011855 3.2512e-05 8.7465e-05 0.00014621 0.00016085 0.00013517 0.00011129 0.00010161 9.7074e-05 0.00010016 0.00010892 9.8339e-05 5.5014e-05 1.3118e-05 1.5753e-05 3.9034e-05 3.0304e-05 7.9081e-05 0.00013447 0.00015801 0.00015506 0.00015629 0.00014349 0.00011601 0.00014155 0.00023667 0.00027233 0.0001657 4.0356e-05 3.0293e-06 1.0177e-05 2.7052e-05 5.8332e-05 0.00010404 0.000167 0.00024936 0.00030858 0.00027419 0.00020224 0.00026433 0.0004751 0.00054988 0.00033152 8.0497e-05 3.9132e-06 1.5337e-05 3.4277e-05 5.4852e-05 9.7338e-05 0.00022482 0.00043994 0.00058192 0.00050402 0.00033555 0.00035889 0.00059514 0.00067347 0.00040183 9.7401e-05 4.0429e-06 1.9818e-05 4.5618e-05 6.9071e-05 0.00012842 0.00032091 0.00063778 0.0008409 0.0007242 0.00044676 0.00034113 0.00045774 0.00049614 0.00029341 7.1131e-05 3.1849e-06 1.9118e-05 5.1951e-05 0.00010152 0.00021323 0.00046123 0.00079878 0.00098055 0.00082051 0.00048023 0.00026312 0.00023598 0.00022719 0.00013082 3.1496e-05 2.2012e-06 1.8002e-05 7.7153e-05 0.00023325 0.00051895 0.00085538 0.0010787 0.0010583 0.00079101 0.00044531 0.00021443 0.00012572 8.6508e-05 4.2289e-05 4.6885e-06 2.3586e-06 2.6984e-05 0.00015452 0.00053132 0.0011487 0.0016252 0.0015899 0.0011633 0.00070006 0.00038372 0.0002205 0.00014062 7.7961e-05 1.3624e-05 0 3.7136e-06 4.0727e-05 0.00022556 0.00075346 0.0015705 0.0020922 0.0018364 0.0011247 0.00055955 0.0003142 0.00024568 0.00019941 5.8099e-05 0 0 3.8564e-06 3.6872e-05 0.00018399 0.000594 0.0013487 0.0025173 0.0043213 0.0060446 0.0058935 0.0039235 0.0019868 0.00044209 0 0 0 1.9504e-06 1.6668e-05 7.6383e-05 0.00025914 0.00080792 0.0025073 0.0062298 0.010289 0.010887 0.0077276 0.0020652 0 0 0 0 1.1701e-06 7.3384e-06 2.2646e-05 6.5044e-05 0.00024717 0.00093032 0.0024759 0.0042001 0.0049378 0.0020833 0 0 0 0 0 7.6223e-06 1.4161e-05 8.9869e-06 6.9843e-06 1.4682e-05 3.5636e-05 6.7005e-05 9.07e-05 8.8908e-05 6.2552e-05 3.0003e-05 9.55e-06 2.1816e-06 4.5449e-07 9.0308e-08 4.6316e-06 1.1572e-05 4.554e-06 7.0451e-06 1.3439e-05 2.0582e-05 2.3182e-05 2.7805e-05 4.6019e-05 5.7212e-05 4.0278e-05 1.7e-05 5.4423e-06 1.8246e-06 4.8183e-07 8.9405e-06 2.1055e-05 2.4208e-06 7.2083e-06 1.4145e-05 1.9193e-05 1.9015e-05 1.4873e-05 1.1738e-05 1.2117e-05 1.3515e-05 1.3564e-05 1.1891e-05 6.7792e-06 1.6854e-06 7.9871e-06 1.8969e-05 3.3568e-06 9.2358e-06 1.5586e-05 1.7335e-05 1.5121e-05 1.3449e-05 1.2792e-05 1.2312e-05 1.6942e-05 3.234e-05 4.4723e-05 3.1934e-05 8.6761e-06 2.3487e-06 5.9216e-06 3.3945e-06 8.5965e-06 1.5198e-05 2.1031e-05 2.6849e-05 3.1833e-05 2.9589e-05 2.3488e-05 3.774e-05 9.1584e-05 0.00013702 0.00010092 2.8142e-05 2.9976e-07 1.5906e-06 4.4064e-06 8.6116e-06 1.6946e-05 3.6455e-05 6.786e-05 9.0814e-05 8.1593e-05 5.7044e-05 7.6377e-05 0.00017549 0.00025984 0.00019242 5.4565e-05 5.7593e-07 3.2636e-06 7.8863e-06 1.234e-05 2.4833e-05 6.7307e-05 0.00014131 0.0001944 0.00017363 0.00011196 0.00010719 0.00020815 0.00029992 0.00022248 6.3915e-05 8.2092e-07 4.9007e-06 1.1798e-05 1.8058e-05 3.6237e-05 9.8143e-05 0.00020478 0.00028146 0.00025231 0.00015589 0.00010614 0.00015443 0.00021137 0.00015635 4.5308e-05 7.8897e-07 5.0649e-06 1.3959e-05 2.7244e-05 5.7307e-05 0.00012683 0.00022835 0.00029328 0.00025666 0.00015383 8.0045e-05 7.5394e-05 9.1587e-05 6.6515e-05 9.6423e-06 5.8173e-07 4.9405e-06 2.1644e-05 6.5641e-05 0.00014324 0.00022843 0.00027963 0.00027204 0.00020609 0.00011701 5.3655e-05 3.1314e-05 2.7382e-05 8.9324e-06 0 5.6124e-07 7.0587e-06 4.2678e-05 0.00014987 0.00032401 0.00045057 0.00042443 0.00029243 0.00016426 8.3633e-05 4.2317e-05 2.3689e-05 6.7322e-06 0 0 7.3089e-07 9.4645e-06 5.8207e-05 0.00020438 0.00043485 0.0005818 0.00050477 0.00029704 0.00013405 6.3064e-05 4.11e-05 1.5225e-05 0 0 0 6.6402e-07 7.6068e-06 4.4104e-05 0.00016244 0.0004674 0.0012744 0.0029537 0.0047085 0.0047166 0.0029646 0.00062811 0 0 0 0 3.0694e-07 3.0856e-06 1.7153e-05 7.9596e-05 0.00040223 0.0017511 0.0049589 0.0084719 0.0087785 0.0028691 0 0 0 0 0 3.2965e-07 1.9931e-06 5.8949e-06 2.165e-05 0.00013501 0.00066126 0.0019397 0.0033673 0.0018001 0 0 0 0 0 0 35.793 2.1308 0.51543 0.24821 0.090043 0.054084 0.037724 0.028288 0.017738 0.010274 0.0069721 0.0037222 0.0010708 0.00013696 5.7541e-06 0.91338 0.31485 0.29296 0.15223 0.10671 0.077881 0.064351 0.050324 0.029502 0.011598 0.0032601 0.00074831 0.00013095 1.4427e-05 7.6914e-07 0.1212 0.094775 0.089782 0.076458 0.054921 0.046976 0.041296 0.028003 0.01384 0.004982 0.0012928 0.00024271 3.6111e-05 4.7517e-06 4.0616e-07 0.036482 0.048135 0.076835 0.07197 0.042532 0.022038 0.015867 0.011303 0.0058348 0.0020449 0.00048521 9.2663e-05 2.0613e-05 4.3721e-06 4.609e-07 0.038136 0.045756 0.075467 0.052446 0.028984 0.010633 0.0052595 0.0038443 0.0022288 0.00087242 0.00023635 5.6998e-05 1.5412e-05 3.3415e-06 3.4661e-07 0.041569 0.054188 0.042808 0.025667 0.013124 0.0056585 0.0027691 0.0016415 0.0008813 0.00035965 0.00011337 3.1783e-05 8.2457e-06 1.579e-06 1.5416e-07 0.04104 0.062561 0.038561 0.016746 0.0074327 0.0031603 0.0016266 0.0010137 0.00059089 0.00027368 9.4431e-05 2.3928e-05 4.5824e-06 6.6214e-07 5.7074e-08 0.035504 0.056495 0.033032 0.01291 0.0054201 0.0021003 0.00097453 0.00064011 0.00042866 0.00022397 8.1463e-05 1.976e-05 3.2809e-06 4.0695e-07 3.2132e-08 0.032494 0.063741 0.030221 0.015571 0.0076316 0.002635 0.00075238 0.00036715 0.00024838 0.00013787 5.2031e-05 1.278e-05 2.1085e-06 2.5853e-07 1.9953e-08 0.016256 0.032815 0.030275 0.021691 0.011687 0.0037592 0.0007662 0.00023089 0.00014869 8.4417e-05 3.2615e-05 8.215e-06 1.3821e-06 1.6634e-07 1.1946e-08 0.0095558 0.022382 0.026034 0.021966 0.012205 0.0038403 0.00072272 0.00019617 0.0001298 7.5347e-05 2.9726e-05 7.6796e-06 1.29e-06 1.4379e-07 9.0478e-09 0.0054573 0.013334 0.016099 0.013763 0.0076439 0.0024351 0.00053438 0.00020218 0.00012709 6.7159e-05 2.562e-05 6.574e-06 1.0855e-06 1.1592e-07 7.1199e-09 0.0028112 0.0060303 0.0063184 0.0050457 0.0027949 0.00099026 0.00035735 0.00020855 0.00011734 5.2543e-05 1.8786e-05 5.4822e-06 1.3927e-06 2.5567e-07 2.0201e-08 0.001145 0.0019432 0.001585 0.0010703 0.00061649 0.0003228 0.00022634 0.00016792 9.4424e-05 3.9878e-05 7.1939e-05 0.00013173 8.1621e-05 1.759e-05 1.2933e-06 0.00023925 0.00040154 0.00029763 0.00015662 9.1921e-05 8.5619e-05 8.8926e-05 7.0467e-05 3.9181e-05 1.6084e-05 5.2193e-06 1.7113e-06 1.4611e-06 1.4206e-06 5.2486e-07 1.8006 0.65774 0.32141 0.19539 0.11442 0.069588 0.036167 0.021141 0.017915 0.022432 0.023854 0.014326 0.0042453 0.00055209 2.3833e-05 0.2627 0.17536 0.1843 0.13237 0.10361 0.055536 0.034272 0.02525 0.017943 0.010477 0.0048953 0.0017689 0.00041763 6.1543e-05 4.5382e-06 0.088125 0.064594 0.052689 0.050872 0.039258 0.028081 0.021271 0.016494 0.010675 0.0051502 0.0018264 0.00052188 0.00013636 2.8893e-05 3.3698e-06 0.031952 0.033004 0.045527 0.044792 0.032268 0.019703 0.012629 0.0082442 0.0045571 0.0019988 0.00080373 0.00035048 0.00013715 3.4429e-05 3.9582e-06 0.02958 0.031269 0.056892 0.037066 0.024226 0.013174 0.0082394 0.005332 0.002798 0.0012153 0.0005553 0.00027833 0.00011086 2.6809e-05 3.0008e-06 0.023095 0.029491 0.031197 0.023661 0.015271 0.0098675 0.0067685 0.0042746 0.00215 0.00088489 0.00036597 0.00015996 5.6382e-05 1.2506e-05 1.387e-06 0.017815 0.029727 0.025882 0.016623 0.0097399 0.0064011 0.0045701 0.0029709 0.0015427 0.00063298 0.00022517 7.6263e-05 2.2661e-05 4.7409e-06 5.304e-07 0.018081 0.031576 0.023878 0.013287 0.0070861 0.003952 0.0024803 0.0015634 0.00088155 0.00040453 0.00014606 4.3991e-05 1.2056e-05 2.6144e-06 2.9307e-07 0.022758 0.052511 0.023484 0.012026 0.0068119 0.0035013 0.0015917 0.00086769 0.00051975 0.00027279 0.00010624 3.1502e-05 8.1185e-06 1.7048e-06 1.8373e-07 0.014669 0.028575 0.022607 0.013453 0.0077473 0.0034041 0.0013304 0.0007522 0.00053544 0.00030934 0.0001244 3.4804e-05 7.4347e-06 1.2475e-06 1.1454e-07 0.011085 0.023351 0.019668 0.012588 0.0073093 0.003052 0.0012357 0.00085443 0.00068347 0.00041029 0.00016702 4.5624e-05 8.6482e-06 1.1752e-06 8.8776e-08 0.0099846 0.020833 0.015864 0.0084076 0.0046623 0.0021257 0.0011621 0.00090177 0.00065687 0.00037095 0.00014948 4.0892e-05 7.571e-06 9.8049e-07 7.1728e-08 0.0067521 0.012624 0.0083551 0.0039313 0.0021932 0.001299 0.0010457 0.00084533 0.00052631 0.0002591 0.00010072 3.127e-05 8.229e-06 1.5488e-06 1.2669e-07 0.0030526 0.0047617 0.0028652 0.0013109 0.00085827 0.0007274 0.00071229 0.00059541 0.00036847 0.00017472 0.00027567 0.00048216 0.00030421 7.4379e-05 8.7805e-06 0.00068024 0.0010692 0.00069074 0.00032221 0.00021358 0.00022457 0.0002531 0.00023368 0.00015857 7.8615e-05 2.9272e-05 1.3344e-05 1.8284e-05 1.9284e-05 7.1834e-06 0.54983 0.31287 0.17813 0.14497 0.1122 0.079953 0.044183 0.025029 0.023722 0.035663 0.04012 0.024452 0.0072929 0.0009643 4.4352e-05 0.26499 0.1059 0.10012 0.15035 0.084872 0.044817 0.028479 0.02358 0.019399 0.013623 0.0077009 0.0034428 0.00092129 0.00016404 1.7151e-05 0.063621 0.051282 0.047451 0.051582 0.045331 0.030153 0.01798 0.014482 0.011203 0.0065811 0.002966 0.0011516 0.0003994 0.00010509 1.6026e-05 0.025059 0.028344 0.030483 0.031882 0.030253 0.02369 0.014594 0.0085506 0.0051292 0.0030686 0.0019054 0.0010993 0.00047354 0.00012607 1.6397e-05 0.01728 0.021736 0.023055 0.020934 0.016904 0.013495 0.010332 0.0067557 0.0036943 0.0021398 0.0014954 0.00092338 0.00038835 9.7596e-05 1.2154e-05 0.011144 0.017254 0.019386 0.016543 0.013534 0.011907 0.0098728 0.0066113 0.0034332 0.001662 0.00094441 0.00051305 0.00019691 4.6578e-05 5.9696e-06 0.0077121 0.014126 0.015103 0.012735 0.0098907 0.0085988 0.006938 0.0045327 0.0022544 0.00094015 0.00042149 0.00020171 7.6203e-05 1.8604e-05 2.4773e-06 0.0077497 0.014773 0.016256 0.015147 0.0099767 0.005744 0.0037403 0.0021689 0.0010711 0.00045479 0.00019274 9.1182e-05 3.8736e-05 1.0779e-05 1.4134e-06 0.0083022 0.015685 0.014127 0.010972 0.0088851 0.0058294 0.0028114 0.0013081 0.00073384 0.00038737 0.00017112 6.9855e-05 2.6761e-05 7.2733e-06 9.096e-07 0.0070632 0.014826 0.014588 0.011951 0.0089253 0.0052055 0.0026667 0.0015947 0.0011999 0.00071752 0.00030372 9.5803e-05 2.5478e-05 5.3401e-06 5.7157e-07 0.0081524 0.017833 0.015491 0.011104 0.0079108 0.0044008 0.0025518 0.0020914 0.0017575 0.0010817 0.00045497 0.00013405 2.9905e-05 5.0324e-06 4.454e-07 0.011299 0.023593 0.017002 0.007911 0.0052562 0.0033978 0.0025071 0.0021295 0.0016301 0.00096313 0.00040761 0.00012327 2.8361e-05 4.8921e-06 4.3016e-07 0.0088686 0.01663 0.01043 0.0045365 0.0030349 0.0024528 0.0023185 0.001987 0.001314 0.00067673 0.00027297 9.1748e-05 2.742e-05 5.8135e-06 5.284e-07 0.0044978 0.007278 0.0043812 0.0020288 0.0015841 0.0015447 0.0015989 0.001411 0.00092508 0.00045324 0.00048158 0.00075144 0.00051362 0.00017935 3.8838e-05 0.0011356 0.0018301 0.0011469 0.00055588 0.00047675 0.00058274 0.00073324 0.00075879 0.00056689 0.00029588 0.00011164 6.3594e-05 0.0001087 0.00011741 4.3793e-05 0.28508 0.15673 0.10838 0.10922 0.098666 0.076853 0.046614 0.028341 0.026303 0.037018 0.040054 0.024167 0.0072118 0.00099087 5.639e-05 0.23546 0.086834 0.09152 0.18214 0.082587 0.046846 0.029921 0.026771 0.023797 0.018104 0.010971 0.0054166 0.0015201 0.00033624 5.624e-05 0.060811 0.061385 0.066535 0.074468 0.062663 0.039558 0.02231 0.018217 0.014814 0.0092841 0.0046315 0.002074 0.00084142 0.0002762 5.7823e-05 0.021378 0.032618 0.034647 0.03906 0.03678 0.029174 0.018002 0.010994 0.0073809 0.0051494 0.0036188 0.0022187 0.00099536 0.00029019 4.6145e-05 0.012994 0.018593 0.017224 0.01797 0.014746 0.012962 0.010647 0.0074968 0.0048283 0.0036367 0.0029631 0.0018954 0.0008074 0.00021533 3.1703e-05 0.0089429 0.01383 0.014394 0.012944 0.011768 0.011247 0.0097873 0.0068398 0.0039879 0.0025085 0.0017888 0.0010526 0.00041657 0.00010658 1.6629e-05 0.007118 0.010879 0.011286 0.010759 0.0096223 0.0087167 0.0069715 0.0045187 0.0023491 0.0011901 0.00071948 0.0004137 0.00017211 4.7321e-05 7.5773e-06 0.0051877 0.0096567 0.0154 0.019315 0.013076 0.0065386 0.0040287 0.0021951 0.0010684 0.00051136 0.00029675 0.00018998 9.6225e-05 3.0614e-05 4.6141e-06 0.0035927 0.0076297 0.010548 0.012378 0.0121 0.0093848 0.0047576 0.0015938 0.00093186 0.00053493 0.00027833 0.00014557 6.917e-05 2.1942e-05 3.1408e-06 0.0027636 0.0077721 0.012339 0.014324 0.012438 0.0092334 0.0053038 0.0023754 0.0018415 0.0011369 0.00051256 0.00018751 6.245e-05 1.5956e-05 1.9873e-06 0.0045714 0.011701 0.013814 0.013538 0.010952 0.0069314 0.0042581 0.0032421 0.0027627 0.0017366 0.00076774 0.00025787 7.2731e-05 1.534e-05 1.5636e-06 0.0077687 0.017447 0.015497 0.0093823 0.0076276 0.0055048 0.0040068 0.003242 0.0025016 0.0015313 0.00070262 0.00026236 8.4997e-05 1.9284e-05 1.909e-06 0.0073497 0.014167 0.0097691 0.0054277 0.0045635 0.0042479 0.0041391 0.0035988 0.0024246 0.0012455 0.00052473 0.00021719 8.5243e-05 2.1426e-05 2.1455e-06 0.0048544 0.0084006 0.0053821 0.0027877 0.0025669 0.0028593 0.0032016 0.0029531 0.0019632 0.00093732 0.00060334 0.00075119 0.00066115 0.0004036 0.00012677 0.0014696 0.0025325 0.0016008 0.00081856 0.00094547 0.0015195 0.002255 0.0025242 0.0019508 0.0010203 0.00038 0.00022601 0.00039422 0.00042367 0.00015761 0.16209 0.095598 0.075683 0.081396 0.075747 0.05916 0.037506 0.024705 0.02234 0.027294 0.026996 0.015866 0.0047602 0.00074665 7.706e-05 0.16292 0.08225 0.108 0.16933 0.091703 0.049684 0.029546 0.026682 0.024742 0.0196 0.012307 0.0064388 0.0019919 0.00062858 0.00016464 0.052643 0.069484 0.082269 0.09035 0.069769 0.042789 0.02484 0.02033 0.016471 0.01049 0.0055877 0.0028433 0.00139 0.00060726 0.00016909 0.018545 0.03549 0.038557 0.043777 0.037409 0.029037 0.018657 0.012466 0.0090319 0.0066455 0.0048462 0.0030646 0.0014617 0.00050143 0.00010341 0.0127 0.017121 0.013303 0.016619 0.012491 0.011038 0.0093951 0.007301 0.0055448 0.0047842 0.0040385 0.0025798 0.0011203 0.00033439 6.1637e-05 0.010326 0.013133 0.01155 0.010155 0.009347 0.0085727 0.0073708 0.0054743 0.0038169 0.0030276 0.0024072 0.001451 0.00059207 0.00017261 3.4083e-05 0.0095851 0.012029 0.010222 0.0091716 0.008385 0.0070416 0.0052473 0.0034124 0.0020339 0.0013434 0.00098297 0.00061152 0.00027679 8.916e-05 1.7197e-05 0.0059317 0.0093094 0.01338 0.016628 0.011838 0.0060239 0.003465 0.0018488 0.0010079 0.00061216 0.00043929 0.00031905 0.00018303 6.7564e-05 1.1685e-05 0.0025058 0.0056942 0.0095312 0.012496 0.013642 0.013899 0.0080046 0.0016447 0.0010368 0.00065677 0.00039616 0.00025118 0.00014286 5.299e-05 8.6515e-06 0.0015166 0.0057524 0.011594 0.014955 0.014855 0.015619 0.0099056 0.0025972 0.0020144 0.001287 0.00064178 0.00029127 0.0001252 3.8801e-05 5.5703e-06 0.0021219 0.0071035 0.011892 0.014235 0.012571 0.0093369 0.0058139 0.0034919 0.0029501 0.0019115 0.00093955 0.00040266 0.00015292 3.9291e-05 4.4648e-06 0.0035259 0.0093295 0.011896 0.0097194 0.0091261 0.0069861 0.0047998 0.0035078 0.0026438 0.0017132 0.00095835 0.00052337 0.00023806 6.3341e-05 6.6077e-06 0.0047187 0.0094367 0.0074973 0.0054945 0.0056256 0.0059536 0.0060935 0.0053577 0.0035898 0.0018443 0.00090808 0.00053621 0.00026885 7.4127e-05 7.685e-06 0.0043553 0.0079999 0.00538 0.00307 0.003338 0.0043779 0.0054146 0.0051771 0.003463 0.0016609 0.00082959 0.00081138 0.00098351 0.00084069 0.00029446 0.0015128 0.0027589 0.0017759 0.0010124 0.0016732 0.0034919 0.0058233 0.0068123 0.0053726 0.0028483 0.001086 0.00062138 0.00097605 0.0010165 0.00037486 0.089861 0.071677 0.053716 0.056203 0.050725 0.03817 0.024789 0.017538 0.015626 0.016367 0.014224 0.0079928 0.0025181 0.00059339 0.00013642 0.08985 0.069852 0.10357 0.12718 0.085574 0.045284 0.026011 0.022778 0.021314 0.017358 0.011325 0.006198 0.002387 0.0011381 0.00039239 0.036958 0.061334 0.078701 0.085081 0.062863 0.039197 0.024098 0.01941 0.015246 0.0097433 0.0056331 0.0033719 0.0020505 0.0011676 0.00039041 0.015175 0.031417 0.034984 0.0389 0.031409 0.024867 0.01751 0.012922 0.0095935 0.0069162 0.0049902 0.003248 0.0017195 0.00073933 0.0001934 0.012698 0.015586 0.0096712 0.013254 0.0098781 0.0091866 0.008454 0.0072825 0.0059131 0.0049863 0.0040048 0.002505 0.0011393 0.00040952 9.5361e-05 0.011765 0.01321 0.0093711 0.0075312 0.0068357 0.0059811 0.0052466 0.0043552 0.0035245 0.0030113 0.0023826 0.001429 0.00061905 0.00022087 5.4461e-05 0.011867 0.013893 0.0096073 0.007467 0.0065583 0.005024 0.0035652 0.0024998 0.0018015 0.0013903 0.0010603 0.00068947 0.00035683 0.00014025 3.1031e-05 0.0070935 0.0096609 0.0094629 0.0097376 0.0078487 0.0047649 0.0026934 0.0015658 0.001044 0.00074511 0.00056366 0.00044318 0.00029657 0.00012784 2.4405e-05 0.0023704 0.0050656 0.0081551 0.010469 0.012496 0.016488 0.010513 0.0015431 0.0010638 0.00073741 0.0005069 0.0003845 0.00025997 0.00011031 1.9718e-05 0.0010932 0.0045593 0.0096708 0.012769 0.014572 0.020195 0.013535 0.0022647 0.0017358 0.0011787 0.00070702 0.00042933 0.00023366 8.3418e-05 1.3112e-05 0.0010371 0.0045145 0.0093486 0.012251 0.011641 0.0101 0.0063494 0.0028668 0.0023691 0.0016552 0.0010349 0.00063468 0.00031091 8.9895e-05 1.0844e-05 0.0014292 0.0047681 0.0083589 0.0084467 0.0086435 0.0068437 0.0044653 0.0029155 0.0021362 0.0016233 0.0013523 0.0010897 0.00059338 0.00016721 1.7745e-05 0.0028301 0.0058827 0.0052457 0.0046999 0.0056026 0.0066511 0.007242 0.0064731 0.0043464 0.0024077 0.0016219 0.0012982 0.00072304 0.00020421 2.1279e-05 0.0032261 0.0061565 0.0042897 0.002759 0.0035759 0.0054335 0.0072637 0.0071149 0.0048766 0.002557 0.0014264 0.0012989 0.0015856 0.0013899 0.00048753 0.0011906 0.0022466 0.0014887 0.0010901 0.0026279 0.0064803 0.011469 0.013734 0.011019 0.0059966 0.0024384 0.0013833 0.0018033 0.001741 0.00062724 0.048715 0.056624 0.036204 0.03643 0.031957 0.023358 0.015595 0.011445 0.010082 0.0094674 0.0072847 0.0039103 0.0014733 0.00064851 0.00023324 0.041181 0.047147 0.074209 0.082737 0.061944 0.03442 0.020717 0.017565 0.016304 0.013755 0.0095934 0.0056086 0.0028707 0.0018297 0.00071769 0.020556 0.040006 0.056594 0.062121 0.047404 0.031533 0.020698 0.016422 0.012673 0.008518 0.0057364 0.0040706 0.0028617 0.0018862 0.00068979 0.010534 0.021191 0.024748 0.02742 0.023258 0.019909 0.015653 0.012446 0.0092693 0.006468 0.0046109 0.0031299 0.0018692 0.00097567 0.00029537 0.010635 0.012368 0.0066903 0.0087958 0.0077539 0.0080577 0.0081768 0.0075032 0.0059594 0.0044354 0.0031634 0.0019116 0.00095457 0.00043157 0.00011898 0.010964 0.012075 0.0073808 0.0053935 0.0049377 0.0044938 0.0043804 0.0040713 0.0033746 0.002615 0.0018608 0.0010995 0.00054466 0.00024805 6.9998e-05 0.011537 0.013653 0.0083711 0.0057023 0.0047433 0.0035296 0.0026997 0.0022338 0.0018145 0.0013702 0.00097788 0.00068083 0.0004342 0.00020318 4.6836e-05 0.0068891 0.0091555 0.0070735 0.0059425 0.0050223 0.0033902 0.0021064 0.0015184 0.0012115 0.00089681 0.00066123 0.00056932 0.00044677 0.00021451 4.2598e-05 0.0020593 0.0040834 0.0059598 0.0072301 0.008834 0.012982 0.0087524 0.0014492 0.0011255 0.00084413 0.00064654 0.00056678 0.00043139 0.00019684 3.6547e-05 0.00073129 0.003051 0.0065295 0.0087145 0.010722 0.016455 0.011312 0.0017995 0.0014124 0.0010881 0.00085307 0.00066964 0.00041486 0.0001566 2.5314e-05 0.00057636 0.0027845 0.0062379 0.0084986 0.00844 0.0079363 0.0050805 0.0020692 0.0017041 0.0014356 0.0013007 0.0010673 0.00059002 0.00017792 2.187e-05 0.00066703 0.0025407 0.0051183 0.0060218 0.0065534 0.0053789 0.003471 0.0021184 0.0016075 0.0017128 0.0021534 0.0020975 0.0012024 0.00034295 3.6592e-05 0.0015318 0.0033035 0.0032546 0.0034855 0.004743 0.0061676 0.0070149 0.0063286 0.0043743 0.0029455 0.002814 0.0026238 0.0014988 0.00042321 4.4063e-05 0.0018563 0.0036354 0.002696 0.0021841 0.003422 0.0057175 0.0078623 0.0077244 0.0055746 0.0034881 0.0024469 0.0021953 0.0022213 0.0017391 0.00058657 0.0006967 0.0013437 0.00095747 0.0011027 0.0035422 0.0093983 0.016985 0.020541 0.016728 0.0094515 0.0042966 0.0026463 0.00276 0.0022832 0.00077598 0.025821 0.039672 0.023207 0.02313 0.020452 0.015112 0.010401 0.0075102 0.0065025 0.0059388 0.0044212 0.0024126 0.0011744 0.00076231 0.00031635 0.016231 0.024828 0.04053 0.045981 0.036406 0.022381 0.01498 0.012498 0.011633 0.010558 0.0082837 0.0053795 0.0033266 0.0023853 0.00099169 0.0089866 0.019096 0.030365 0.035486 0.030106 0.022127 0.01558 0.012485 0.010096 0.0079786 0.0066285 0.0051668 0.0036408 0.0024405 0.00091883 0.0058817 0.010823 0.013579 0.016063 0.016004 0.015216 0.013031 0.010889 0.0083614 0.0060635 0.0045558 0.0032371 0.0020198 0.0011202 0.00035661 0.0069071 0.007907 0.0043686 0.0054322 0.0063016 0.0072606 0.0077534 0.0072778 0.005617 0.0037177 0.0023266 0.0013784 0.00078201 0.00041334 0.00011982 0.0078836 0.0089667 0.0051962 0.0037304 0.0036991 0.0038067 0.0041209 0.0040458 0.0032412 0.0021609 0.0013206 0.00081931 0.00052105 0.00027766 7.6588e-05 0.0084832 0.010441 0.0061155 0.0038752 0.0031655 0.002538 0.0023373 0.0022709 0.0019207 0.0013408 0.00089742 0.00073436 0.00058376 0.00029257 6.3473e-05 0.0050915 0.0069381 0.0049852 0.0038074 0.0031114 0.0022297 0.0017218 0.0015944 0.0014191 0.0010442 0.00076361 0.00073567 0.00064327 0.00032062 6.3046e-05 0.0014361 0.0027029 0.0035808 0.0041014 0.0046558 0.0063047 0.0044933 0.0014145 0.0012462 0.00099782 0.00083056 0.00079282 0.00063138 0.00029255 5.436e-05 0.00040285 0.0016147 0.0034656 0.0046939 0.0056271 0.0079671 0.005627 0.0014794 0.0012833 0.0011742 0.001147 0.001018 0.00064948 0.0002439 3.8933e-05 0.0002921 0.0014783 0.0035526 0.0049522 0.0048698 0.0045587 0.0030844 0.0015829 0.0013925 0.0015255 0.0018156 0.0016723 0.00095211 0.00028857 3.5437e-05 0.000303 0.0012364 0.0027216 0.0038107 0.0045198 0.0039986 0.0027264 0.0016944 0.0014608 0.0021504 0.0032479 0.0032966 0.0018945 0.00054023 5.7977e-05 0.00066715 0.0015535 0.0018997 0.0026649 0.0040695 0.0054362 0.0060308 0.0052849 0.0038543 0.0034174 0.0041828 0.0041078 0.0023406 0.00065751 6.8764e-05 0.00080249 0.0016411 0.0014698 0.0018147 0.0033581 0.005687 0.0075025 0.0071166 0.0055637 0.004313 0.0035424 0.0030888 0.0025408 0.0016663 0.00052282 0.00030077 0.00059864 0.00052718 0.0010903 0.0039688 0.010593 0.019035 0.022974 0.019163 0.011579 0.0061883 0.0044935 0.0038969 0.0025305 0.00037933 0.013471 0.023709 0.014461 0.014326 0.013081 0.010105 0.0071424 0.0049434 0.0041861 0.0039538 0.0031222 0.001849 0.0010397 0.00074995 0.0003238 0.0056737 0.010751 0.018211 0.022327 0.018907 0.013242 0.0099327 0.0082097 0.0079127 0.0081558 0.0074169 0.0052967 0.0033986 0.0024183 0.0010336 0.0031553 0.0068441 0.012357 0.01637 0.01636 0.01351 0.01025 0.0086084 0.0079176 0.0078805 0.0077308 0.006118 0.003959 0.0024634 0.00091629 0.0026533 0.0043886 0.0060756 0.0086075 0.010593 0.010986 0.0098456 0.008545 0.0070561 0.0057626 0.0048016 0.003498 0.0020725 0.0010721 0.00033377 0.0034482 0.0040276 0.0026699 0.0036952 0.005353 0.0064584 0.0067543 0.0062964 0.0048656 0.0031086 0.0018718 0.0011731 0.00073286 0.00038005 0.00010095 0.0042941 0.0051427 0.0030742 0.0024931 0.002954 0.0034436 0.0038017 0.0037615 0.0029734 0.0018224 0.0010619 0.00083474 0.00067805 0.00035232 8.135e-05 0.0046571 0.0059962 0.0035195 0.002235 0.0019345 0.0018486 0.0021017 0.0023016 0.0019973 0.0013447 0.00094948 0.00098667 0.00088931 0.00043638 8.5021e-05 0.0028046 0.0039439 0.0027579 0.0020063 0.0016637 0.0014149 0.0014931 0.0017006 0.001599 0.0011681 0.00089503 0.00097256 0.00089161 0.00043914 8.314e-05 0.0007703 0.0014015 0.0017231 0.0018966 0.0019542 0.0021795 0.0018695 0.0013959 0.0013459 0.0011234 0.00099213 0.00099131 0.00079423 0.0003632 6.629e-05 0.00017937 0.00066733 0.0014406 0.0020052 0.0022543 0.0025981 0.0020662 0.0012651 0.001252 0.0013162 0.0014368 0.0013212 0.00083429 0.00030523 4.7409e-05 0.00012576 0.00070444 0.0019363 0.0027521 0.0025962 0.002456 0.001894 0.0013712 0.0013445 0.00176 0.0023044 0.0021643 0.0012305 0.00037169 4.5503e-05 0.00012814 0.00060677 0.0015653 0.0027273 0.0036538 0.0035792 0.0026246 0.0016927 0.0015906 0.0026122 0.0040224 0.0040331 0.0022968 0.00065624 7.1476e-05 0.00024307 0.00073231 0.0014077 0.0026134 0.0041678 0.0052684 0.0052643 0.0042386 0.0032288 0.0036045 0.0049537 0.0048873 0.0027582 0.00077359 8.3349e-05 0.0002694 0.00064963 0.00094421 0.0018119 0.0035776 0.005758 0.0069583 0.0061382 0.0053355 0.0049029 0.004105 0.0034157 0.0023717 0.0012572 0.00017616 9.782e-05 0.00021838 0.00031829 0.0010227 0.0036552 0.00936 0.016338 0.019417 0.017874 0.012711 0.0078333 0.0066189 0.0052164 0.0013227 0 0.0069817 0.012624 0.008527 0.008063 0.0076635 0.0063316 0.0046217 0.0031065 0.0025869 0.0025906 0.0022338 0.0014314 0.00081975 0.00056945 0.00024639 0.0018526 0.0042415 0.0074428 0.010012 0.0093537 0.007554 0.0061164 0.004999 0.0052013 0.0062457 0.0063669 0.0047329 0.0028685 0.0018754 0.00080811 0.00096904 0.0020556 0.0040744 0.0065686 0.0079488 0.0073527 0.0059783 0.0053962 0.0058638 0.0071016 0.0076352 0.0059699 0.0034916 0.0019125 0.00067873 0.001015 0.0016162 0.002533 0.0046799 0.0068379 0.0074208 0.0066837 0.0059393 0.0053616 0.0050027 0.0045642 0.0033583 0.0018465 0.00083579 0.00024045 0.0013427 0.0016912 0.0015556 0.0027571 0.0045383 0.0054668 0.0052898 0.0047696 0.003774 0.0024976 0.0016165 0.0011609 0.00077562 0.00036069 7.9412e-05 0.0017523 0.0022389 0.0015282 0.0016623 0.0024938 0.0031408 0.0032966 0.0032176 0.0025852 0.0015871 0.00106 0.0011247 0.0010158 0.00049127 9.4741e-05 0.0018878 0.0025458 0.0015664 0.0011039 0.0011386 0.0014193 0.0019825 0.002377 0.0020929 0.0013997 0.0011359 0.0014319 0.0013477 0.00064051 0.00011553 0.0011369 0.0016514 0.0011704 0.0008677 0.0008184 0.00099732 0.0014866 0.0019185 0.0017983 0.0012734 0.0010437 0.0012636 0.0011791 0.00056687 0.00010327 0.00031171 0.00055626 0.00066074 0.00072788 0.00077512 0.00090827 0.0011672 0.0014053 0.0013879 0.0011466 0.0010385 0.0010785 0.00087077 0.00039306 7.0391e-05 6.5837e-05 0.00022165 0.0004892 0.00072178 0.00084545 0.00093289 0.001001 0.0010714 0.0011721 0.0013223 0.0014902 0.0013712 0.00085513 0.00030717 4.6817e-05 5.2766e-05 0.00034257 0.0010804 0.0016283 0.0016485 0.00172 0.0014811 0.0012419 0.001332 0.0018518 0.0024026 0.0022118 0.001247 0.00037765 4.6644e-05 7.0636e-05 0.00041728 0.0012459 0.002475 0.0035739 0.003702 0.00279 0.0018126 0.0017186 0.0027098 0.0039406 0.0038193 0.0021558 0.00062387 7.0215e-05 0.00010609 0.00051235 0.0014087 0.0028666 0.0044802 0.0052907 0.0047927 0.0035671 0.0027091 0.0032872 0.0045763 0.0044285 0.0024782 0.00070152 4.2174e-05 8.943e-05 0.00034084 0.00084482 0.0018926 0.0036436 0.005522 0.0062015 0.005117 0.0050709 0.0050939 0.0038249 0.0029491 0.0018154 0.00038747 0 2.7915e-05 9.1582e-05 0.00024461 0.00085861 0.002773 0.0065901 0.010924 0.012574 0.01608 0.015094 0.0091447 0.0079895 0.0030562 0 0 0.0033913 0.0060656 0.0043575 0.0037871 0.0037971 0.0034258 0.0026188 0.0017759 0.0015132 0.0016183 0.0014751 0.00097059 0.00052441 0.00032493 0.000137 0.00061644 0.0016587 0.0028545 0.0041495 0.0044354 0.0040932 0.0034093 0.0028137 0.0033464 0.0045302 0.0047636 0.0034661 0.0019085 0.0010976 0.00046558 0.00034367 0.00074633 0.0012513 0.0025358 0.0036116 0.0036318 0.0030823 0.0029691 0.0037246 0.0051149 0.0057517 0.0044383 0.0023865 0.0011253 0.00036837 0.00038888 0.00071826 0.001118 0.0025711 0.0041072 0.0044981 0.0039449 0.0035167 0.0034243 0.003533 0.0034174 0.0025404 0.0013325 0.00052797 0.00013397 0.00042509 0.00063934 0.00085703 0.0019205 0.0034152 0.0040705 0.0036127 0.003128 0.0025564 0.0017869 0.0012939 0.0010948 0.00079504 0.00034968 6.5681e-05 0.00052869 0.00074181 0.00067231 0.0010843 0.001994 0.0026542 0.0027064 0.0026583 0.0021891 0.0013832 0.0011053 0.0014126 0.0013228 0.00062165 0.000111 0.00055705 0.00079726 0.00056273 0.00051698 0.00072129 0.0012357 0.0020701 0.0026187 0.0022661 0.0014688 0.0013037 0.001811 0.0017301 0.00081326 0.00014312 0.00033526 0.00051293 0.0004051 0.00035491 0.00047053 0.00092492 0.0017384 0.0023179 0.0020625 0.0013555 0.0011341 0.0014709 0.0013875 0.00065943 0.00011825 9.5291e-05 0.0001773 0.00023002 0.00028052 0.00038095 0.00065946 0.0011389 0.0015016 0.0014151 0.0010745 0.00094319 0.0010193 0.00084684 0.00038462 6.8859e-05 2.1805e-05 7.2542e-05 0.00017449 0.00029346 0.00042132 0.00057762 0.00076449 0.00093354 0.0010503 0.0011638 0.0012566 0.001129 0.0007045 0.00025582 3.9655e-05 2.6744e-05 0.0001834 0.00060078 0.0010402 0.0013122 0.0014796 0.0013132 0.0011374 0.0012871 0.0017283 0.0020537 0.0017855 0.00099291 0.00030563 3.9097e-05 5.5188e-05 0.00035843 0.0011036 0.002246 0.003324 0.0035259 0.0026969 0.0017964 0.0017163 0.0024181 0.0031204 0.0028459 0.0015925 0.00047439 2.8275e-05 7.3422e-05 0.00045229 0.0013414 0.0026961 0.0040929 0.004646 0.0040698 0.0030492 0.0022825 0.0026088 0.0033804 0.0031286 0.0017397 0.00025284 0 4.6217e-05 0.00026184 0.00076533 0.0016708 0.003048 0.0044153 0.0048038 0.0039117 0.0044792 0.0046764 0.0030173 0.0020781 0.00058636 0 0 1.1161e-05 5.9427e-05 0.0001955 0.00060855 0.0017254 0.00375 0.0058151 0.0063956 0.01455 0.016963 0.0091655 0.0037422 0 0 0 0.001362 0.0024217 0.0017422 0.0013891 0.0015016 0.0014961 0.0012118 0.00088069 0.00085328 0.00097791 0.00086861 0.00053821 0.0002593 0.00013612 5.402e-05 0.00022232 0.00063987 0.00095384 0.0014975 0.0018668 0.0019067 0.0016001 0.0014528 0.0021419 0.0030412 0.0029743 0.0019679 0.00095809 0.00047384 0.0001912 0.00018919 0.00044162 0.0003996 0.00096017 0.0014997 0.0015685 0.0013384 0.00133 0.001832 0.0026989 0.0031012 0.0023731 0.0012035 0.00048999 0.00014319 0.0001922 0.00043549 0.00048405 0.0012453 0.0020583 0.0022378 0.0018898 0.0016684 0.0017097 0.001869 0.0018683 0.0014175 0.00074346 0.00027162 5.9517e-05 0.00012498 0.00025012 0.0004071 0.0010617 0.001994 0.0023943 0.0020468 0.0017637 0.001487 0.0010728 0.00085722 0.00084952 0.00067816 0.00030326 5.4613e-05 0.00011635 0.00019401 0.00027419 0.00061297 0.0012925 0.0018667 0.0020525 0.0021379 0.0017773 0.001119 0.00097651 0.0013522 0.0012912 0.0006107 0.00010941 0.00011878 0.00019544 0.00019742 0.00026645 0.00050362 0.00113 0.0021341 0.0027504 0.0023015 0.0014029 0.0012238 0.0017387 0.0016759 0.00079516 0.00014255 7.3488e-05 0.00013698 0.00016136 0.00019863 0.00037158 0.00096208 0.0019586 0.0025867 0.0021806 0.001312 0.0010366 0.0013645 0.0013001 0.00062279 0.00011392 2.4811e-05 6.5046e-05 0.00011955 0.00017288 0.00028869 0.00063201 0.0011957 0.0015634 0.0013773 0.00092661 0.00073777 0.00081357 0.00070409 0.00032912 6.113e-05 8.664e-06 3.906e-05 0.00010884 0.0002124 0.00035703 0.00053836 0.00071973 0.00085455 0.00091653 0.00092195 0.00088457 0.00075133 0.00047728 0.0001829 3.0699e-05 1.585e-05 0.00010696 0.00034879 0.00071797 0.0011126 0.0013236 0.0011923 0.0010418 0.0011828 0.0014478 0.0014837 0.0011606 0.00062821 0.00019998 1.3803e-05 4.0025e-05 0.00026328 0.00081166 0.0016786 0.0025649 0.0028181 0.0022311 0.001573 0.0015426 0.0019141 0.0020861 0.0017171 0.00094351 0.00014659 0 5.1998e-05 0.00033218 0.00097801 0.001933 0.0029154 0.0033245 0.0030869 0.0026577 0.0021277 0.0020938 0.0022439 0.0018694 0.0005086 0 0 2.9951e-05 0.00018597 0.00054004 0.0011172 0.0019522 0.002815 0.0032639 0.003075 0.003879 0.0039818 0.0024024 0.00073049 0 0 0 6.8779e-06 4.2202e-05 0.00013115 0.00034541 0.00086462 0.0017544 0.0026211 0.0028673 0.010617 0.013548 0.0034744 0 0 0 0 0.00039873 0.00070756 0.00049267 0.00037282 0.00044369 0.00048606 0.0004205 0.000359 0.00045134 0.00055074 0.00044275 0.00023471 9.4535e-05 4.0227e-05 1.4367e-05 8.0076e-05 0.00022337 0.0002471 0.000429 0.00061622 0.00067312 0.00057937 0.00067536 0.0012877 0.0018068 0.0015281 0.00084387 0.00034569 0.00014436 5.3131e-05 0.00010994 0.00026282 0.00012063 0.00031842 0.00051808 0.00054537 0.00045215 0.00044246 0.00063489 0.0009667 0.0011212 0.00085602 0.00042175 0.00015261 3.8787e-05 0.00010236 0.00024856 0.00016853 0.00045751 0.00076704 0.00082602 0.00067663 0.0005924 0.00062166 0.00068996 0.00070088 0.00055578 0.00031256 0.00011772 2.3782e-05 4.0368e-05 0.00010063 0.0001452 0.00040942 0.00080281 0.0010035 0.00090716 0.00083435 0.00071579 0.00050924 0.00043263 0.00049407 0.0004384 0.00021325 4.2225e-05 1.8947e-05 4.4997e-05 0.00010074 0.00026146 0.0006022 0.00099497 0.0012985 0.0014705 0.0012138 0.00073543 0.000633 0.00089896 0.00088687 0.00044446 8.8205e-05 1.9888e-05 5.0215e-05 8.7885e-05 0.00014693 0.00032595 0.00086016 0.0017268 0.0022351 0.0018244 0.0010473 0.00083308 0.00116 0.0011436 0.00057287 0.00011398 1.5136e-05 5.0565e-05 9.9292e-05 0.00014401 0.00029002 0.00080498 0.0016679 0.0021803 0.0017834 0.0010048 0.00071068 0.00090701 0.00088325 0.0004455 9.0365e-05 8.5076e-06 4.0023e-05 9.3797e-05 0.00014152 0.00023707 0.00053248 0.0010134 0.0013031 0.0011008 0.00067405 0.00046854 0.00050545 0.00045818 0.00022869 4.7646e-05 4.935e-06 2.9937e-05 9.0068e-05 0.00018814 0.00033019 0.0004936 0.00062723 0.00069881 0.00069726 0.00062544 0.00051625 0.00040365 0.00026566 0.00011246 1.1046e-05 8.3445e-06 5.8099e-05 0.00020139 0.0004824 0.00085133 0.0010666 0.00097579 0.00083545 0.00090252 0.0010014 0.00088335 0.00060377 0.00031355 5.2587e-05 0 2.0661e-05 0.00013803 0.0004416 0.00097461 0.0015985 0.001863 0.0015476 0.0011423 0.001122 0.0012591 0.0011694 0.00084537 0.00022393 0 0 2.6451e-05 0.0001696 0.00050317 0.0010224 0.0016367 0.0021352 0.0026335 0.0031169 0.0029178 0.0023274 0.001735 0.00057106 0 0 0 1.4967e-05 9.3338e-05 0.00026689 0.00054499 0.0010072 0.0018169 0.0031185 0.0043531 0.0050829 0.0043375 0.0012774 0 0 0 0 4.012e-06 2.4248e-05 6.8007e-05 0.00015308 0.00036517 0.00083099 0.00154 0.002139 0.005967 0.0036245 0 0 0 0 0 7.4767e-05 0.00013085 8.6181e-05 6.5585e-05 8.7124e-05 0.00010352 9.6797e-05 0.00010859 0.0001842 0.00023431 0.00016978 7.4e-05 2.3397e-05 7.6968e-06 2.345e-06 2.2318e-05 5.8647e-05 4.3162e-05 8.5457e-05 0.00013761 0.00015735 0.00014552 0.00024727 0.00057555 0.00078728 0.00058124 0.00025758 8.3139e-05 2.8476e-05 9.1616e-06 4.1112e-05 9.8397e-05 2.8214e-05 8.0031e-05 0.0001337 0.00013899 0.00010798 9.7555e-05 0.00013744 0.00020993 0.00024421 0.00018875 9.5584e-05 3.3811e-05 7.6372e-06 3.7158e-05 9.0662e-05 4.0022e-05 0.00011323 0.00019187 0.00020483 0.00016497 0.00014397 0.00014928 0.00016063 0.00016545 0.00014757 0.00010401 5.0443e-05 1.1892e-05 1.1756e-05 3.1152e-05 3.3437e-05 9.6242e-05 0.00019613 0.00026847 0.00028587 0.00029528 0.00025264 0.00017073 0.00015079 0.00020453 0.00021877 0.00013255 3.3941e-05 2.6271e-06 1.0606e-05 2.9743e-05 7.4632e-05 0.00018185 0.00036044 0.00056985 0.00069085 0.0005649 0.00032792 0.00026725 0.00039665 0.00044205 0.00027056 7.012e-05 3.7045e-06 1.7086e-05 3.9429e-05 6.5524e-05 0.00015055 0.00042911 0.00088674 0.001152 0.00093215 0.00051502 0.00036746 0.00050763 0.0005566 0.00033891 8.8443e-05 4.3886e-06 2.3587e-05 5.4581e-05 7.9165e-05 0.00015372 0.00042821 0.00089134 0.0011643 0.0009469 0.00051687 0.00032425 0.00039865 0.00042734 0.00025962 6.861e-05 3.7932e-06 2.2552e-05 5.5374e-05 8.3022e-05 0.00013482 0.00029737 0.00056245 0.00072024 0.00060249 0.0003523 0.0002139 0.00021934 0.00021872 0.00012994 1.7356e-05 2.5326e-06 1.7009e-05 5.2981e-05 0.00011488 0.00020597 0.0003059 0.00037758 0.00040292 0.00037826 0.00030753 0.00022148 0.00016022 0.00011347 2.8343e-05 0 3.0695e-06 2.3233e-05 9.0635e-05 0.00024596 0.00047027 0.00061213 0.00056518 0.00046477 0.00046208 0.00047003 0.00037117 0.0002258 5.6748e-05 0 0 6.5613e-06 4.6242e-05 0.0001639 0.00040905 0.00073802 0.00091433 0.00078748 0.00058162 0.0005441 0.00056802 0.0004777 0.00015637 0 0 0 8.1479e-06 5.3553e-05 0.00016911 0.00038561 0.00076208 0.0014957 0.0029276 0.0044564 0.0044778 0.0030483 0.00080018 0 0 0 0 4.5566e-06 2.8674e-05 8.4592e-05 0.00019642 0.00054416 0.0017603 0.0045383 0.0075773 0.0080976 0.0028555 0 0 0 0 0 1.7196e-06 1.0057e-05 2.5943e-05 5.5836e-05 0.00018321 0.00068248 0.0018216 0.0030756 0.0020711 0 0 0 0 0 0 6.8918e-06 1.1571e-05 6.9661e-06 5.7253e-06 8.56e-06 1.0892e-05 1.1241e-05 1.7842e-05 3.8029e-05 4.9419e-05 3.3481e-05 1.2455e-05 3.0511e-06 7.4718e-07 1.8414e-07 3.1184e-06 7.8523e-06 3.8844e-06 9.0213e-06 1.585e-05 1.871e-05 1.9469e-05 4.8038e-05 0.00012501 0.0001682 0.0001143 4.2507e-05 1.07e-05 2.9922e-06 8.1783e-07 6.6458e-06 1.5922e-05 3.8664e-06 1.1832e-05 2.0254e-05 2.0526e-05 1.4435e-05 1.1095e-05 1.4189e-05 2.1073e-05 2.4774e-05 2.0812e-05 1.3155e-05 6.088e-06 1.4963e-06 5.9547e-06 1.4498e-05 5.1071e-06 1.517e-05 2.6015e-05 2.7489e-05 2.1916e-05 1.8946e-05 1.8562e-05 1.8505e-05 2.0706e-05 2.6714e-05 3.048e-05 2.1599e-05 6.3731e-06 1.7695e-06 4.705e-06 3.8174e-06 1.0569e-05 2.2505e-05 3.622e-05 4.8677e-05 5.6262e-05 4.7598e-05 3.0629e-05 3.0823e-05 5.8654e-05 8.5605e-05 6.7912e-05 2.1417e-05 3.3017e-07 1.8767e-06 5.1827e-06 1.1261e-05 2.8282e-05 6.7656e-05 0.00012415 0.00015744 0.0001288 7.3385e-05 6.1499e-05 0.00011292 0.00016637 0.00013506 4.3943e-05 6.8083e-07 3.9958e-06 9.6032e-06 1.5211e-05 3.4615e-05 0.00010189 0.00021396 0.00028057 0.00022912 0.00012588 8.6737e-05 0.00013834 0.00019956 0.00016353 5.4342e-05 1.0077e-06 6.0792e-06 1.4436e-05 2.0592e-05 3.9002e-05 0.0001084 0.00022701 0.0002998 0.00024793 0.00013606 8.0015e-05 0.00010626 0.00014771 0.00012089 2.0396e-05 9.6933e-07 6.0185e-06 1.4974e-05 2.2412e-05 3.6673e-05 8.1285e-05 0.00015476 0.00020083 0.00017091 9.9461e-05 5.4864e-05 5.677e-05 7.1323e-05 2.8133e-05 0 6.461e-07 4.4791e-06 1.4341e-05 3.206e-05 5.9076e-05 8.9442e-05 0.00011194 0.00011919 0.00010758 8.0121e-05 5.1213e-05 3.5972e-05 1.5199e-05 0 0 5.7649e-07 4.8449e-06 2.1345e-05 6.3439e-05 0.0001273 0.00016991 0.00015849 0.00012611 0.00011428 0.00010641 7.7557e-05 2.1974e-05 0 0 0 9.8273e-07 7.7291e-06 3.2156e-05 9.214e-05 0.00018011 0.00023256 0.00020363 0.00014581 0.00012539 0.00012356 5.0335e-05 0 0 0 0 1.1505e-06 8.1132e-06 2.9511e-05 8.5034e-05 0.00025433 0.00081578 0.0020894 0.0034584 0.0035015 0.001105 0 0 0 0 0 6.2951e-07 4.1321e-06 1.391e-05 5.0054e-05 0.00027044 0.0012587 0.0036438 0.0062516 0.0032292 0 0 0 0 0 0 4.033e-07 2.3064e-06 5.7883e-06 1.6338e-05 9.7621e-05 0.00048569 0.0014317 0.0012396 0 0 0 0 0 0 0 16.233 1.0608 0.35324 0.2394 0.078537 0.052824 0.038429 0.028466 0.016938 0.0088548 0.0053159 0.0026704 0.00075019 9.5014e-05 3.9786e-06 0.47072 0.20313 0.15788 0.10526 0.093006 0.069804 0.049097 0.032347 0.018022 0.0078926 0.0028169 0.00079083 0.00014458 1.5039e-05 7.4052e-07 0.10481 0.054593 0.05767 0.047831 0.039334 0.040284 0.038581 0.027919 0.014557 0.0053571 0.0013695 0.00024871 3.6568e-05 4.9007e-06 4.2428e-07 0.042717 0.037272 0.050824 0.043841 0.028933 0.020853 0.018751 0.014784 0.0082548 0.0030331 0.00071566 0.00012005 2.1179e-05 4.0739e-06 4.1775e-07 0.030235 0.032117 0.042038 0.036635 0.021795 0.010786 0.0072251 0.0057076 0.003442 0.0013621 0.00034926 6.8883e-05 1.4891e-05 3.0092e-06 3.0043e-07 0.02725 0.034105 0.032918 0.024269 0.01361 0.0065537 0.0033406 0.0020732 0.0012281 0.00054801 0.00017439 4.2607e-05 8.9268e-06 1.4885e-06 1.3178e-07 0.02356 0.036433 0.02723 0.01666 0.0075977 0.0035286 0.0019218 0.001339 0.0009239 0.00049057 0.00017981 4.3748e-05 7.1391e-06 8.2236e-07 5.7737e-08 0.021761 0.033996 0.0218 0.011274 0.0044675 0.0019011 0.0011682 0.0010007 0.00079305 0.00045353 0.00017101 4.0917e-05 6.194e-06 6.331e-07 4.1211e-08 0.035095 0.029603 0.017569 0.0080812 0.0036827 0.001455 0.00071827 0.00058332 0.00047326 0.00027736 0.00010599 2.547e-05 3.8484e-06 3.9421e-07 2.6144e-08 0.014329 0.023014 0.01452 0.0076071 0.003978 0.0014055 0.00046436 0.00028786 0.00021883 0.00012597 4.7976e-05 1.1541e-05 1.7436e-06 1.7723e-07 1.166e-08 0.0087176 0.015631 0.011361 0.0069034 0.003728 0.0012492 0.00033837 0.00017212 0.00012157 6.801e-05 2.6207e-05 6.5229e-06 9.7284e-07 8.6713e-08 4.8638e-09 0.0050632 0.010191 0.0077695 0.0044099 0.0022625 0.0007609 0.00023382 0.00013024 8.7123e-05 4.7162e-05 1.9279e-05 5.3201e-06 8.1096e-07 6.3833e-08 3.3081e-09 0.0021757 0.0046596 0.0036193 0.0019067 0.00088845 0.00031071 0.00014183 0.00010053 6.4942e-05 3.4063e-05 1.4712e-05 4.711e-06 9.8896e-07 1.3756e-07 9.9262e-09 0.00050488 0.0010155 0.00078506 0.00042094 0.00024703 0.00016536 0.00013924 0.00011171 7.216e-05 3.6515e-05 3.492e-05 4.9207e-05 2.9163e-05 6.1184e-06 4.0799e-07 5.0605e-05 0.0001007 8.8294e-05 6.7014e-05 7.6455e-05 9.5812e-05 9.6285e-05 7.177e-05 4.1266e-05 1.8971e-05 6.7234e-06 1.7926e-06 5.6275e-07 3.4651e-07 1.2102e-07 1.4474 0.46359 0.22079 0.13968 0.088591 0.055872 0.032741 0.022736 0.018443 0.018365 0.017261 0.010003 0.0029231 0.00037817 1.6402e-05 0.22124 0.1066 0.083295 0.074635 0.086046 0.051691 0.031142 0.021882 0.015844 0.0096152 0.0046967 0.001766 0.00038657 5.3746e-05 4.1495e-06 0.067431 0.038297 0.040037 0.038935 0.033025 0.027393 0.022715 0.01788 0.011305 0.0053249 0.0018842 0.00055058 0.00014524 3.03e-05 3.555e-06 0.037721 0.027391 0.035628 0.033263 0.02747 0.021652 0.016256 0.011088 0.0061125 0.0025373 0.00088703 0.00033535 0.0001254 3.1284e-05 3.4958e-06 0.030071 0.026929 0.034002 0.030533 0.021649 0.014015 0.0094842 0.0063057 0.0034031 0.0014201 0.00055223 0.00024397 9.5736e-05 2.327e-05 2.4519e-06 0.022643 0.026768 0.02931 0.026308 0.016393 0.010744 0.006904 0.0042892 0.0022845 0.00099152 0.00038691 0.00014964 4.9758e-05 1.0819e-05 1.0927e-06 0.016755 0.026171 0.024162 0.023118 0.010104 0.0065465 0.0045494 0.0031252 0.0018602 0.00087834 0.00032338 9.71e-05 2.4865e-05 4.8202e-06 4.8724e-07 0.017596 0.026962 0.02048 0.016846 0.006292 0.0036054 0.0025078 0.0019082 0.0013167 0.00069756 0.00026374 7.3165e-05 1.6985e-05 3.3222e-06 3.5746e-07 0.029096 0.027767 0.017513 0.009608 0.004903 0.002738 0.0015204 0.0010726 0.00078047 0.00044072 0.000172 4.7558e-05 1.0857e-05 2.1542e-06 2.4002e-07 0.015259 0.023854 0.015098 0.0079913 0.0047501 0.0021517 0.0010332 0.00073976 0.00054639 0.00031058 0.00012054 3.1716e-05 6.3233e-06 1.0839e-06 1.1477e-07 0.012456 0.022794 0.014741 0.0072466 0.0041393 0.0017545 0.00087337 0.00070346 0.00054347 0.00031255 0.00012381 3.2293e-05 5.3394e-06 6.1754e-07 5.0154e-08 0.012226 0.024539 0.015068 0.0051079 0.002385 0.0011395 0.00075981 0.00063584 0.00046615 0.00026442 0.00011216 3.2151e-05 5.2767e-06 5.1963e-07 3.7245e-08 0.00675 0.014011 0.0089081 0.0030247 0.0012003 0.0006316 0.00059426 0.00054047 0.00037299 0.00020014 8.6711e-05 2.7893e-05 5.9684e-06 8.8136e-07 7.059e-08 0.0016461 0.0032245 0.0020871 0.0007577 0.0003815 0.00034877 0.00046297 0.00048652 0.00035914 0.00019152 0.00015027 0.00018473 0.00010841 2.4692e-05 2.4237e-06 0.00016206 0.0003143 0.00023232 0.00011149 8.5401e-05 0.00012928 0.0002015 0.00022691 0.0001754 9.3842e-05 3.5314e-05 1.0484e-05 5.4561e-06 4.5502e-06 1.6523e-06 0.45566 0.26151 0.14455 0.11005 0.080097 0.05585 0.033431 0.022024 0.020432 0.026579 0.02803 0.016847 0.004963 0.00065589 3.1532e-05 0.20643 0.070304 0.058393 0.07221 0.070051 0.038521 0.023604 0.01937 0.01631 0.011546 0.0064526 0.0030939 0.00072774 0.00013519 1.7774e-05 0.047966 0.03297 0.037497 0.04337 0.041316 0.030897 0.019972 0.015275 0.011112 0.0065844 0.0031253 0.0012546 0.0004269 0.00011019 1.7675e-05 0.027023 0.020427 0.024978 0.027962 0.030336 0.027636 0.018264 0.010011 0.0053221 0.0029113 0.0017168 0.00097871 0.00042505 0.00011267 1.4011e-05 0.018017 0.017303 0.02019 0.019423 0.015977 0.013603 0.010377 0.006577 0.0034261 0.0018229 0.0012086 0.00075622 0.00032822 8.2046e-05 9.0162e-06 0.012522 0.016003 0.018196 0.020181 0.012934 0.011286 0.0089968 0.0059078 0.0030717 0.0014596 0.0007907 0.00042407 0.00016617 3.9001e-05 4.2905e-06 0.0090873 0.013245 0.013984 0.022071 0.008544 0.0073593 0.0060218 0.0041003 0.0021874 0.000971 0.00042699 0.00019518 7.4758e-05 1.867e-05 2.2489e-06 0.0093089 0.012809 0.012273 0.018151 0.0065053 0.0042539 0.0030848 0.0020783 0.0012066 0.00058312 0.00025275 0.00011318 4.8044e-05 1.4013e-05 1.8721e-06 0.0098294 0.013331 0.01043 0.0094212 0.0063766 0.0042863 0.0021272 0.0011951 0.00076992 0.00042445 0.00018822 7.8079e-05 3.219e-05 9.7803e-06 1.3708e-06 0.0076348 0.012532 0.011152 0.0094205 0.0068601 0.0033717 0.0017104 0.0012799 0.00096588 0.00056031 0.00022862 7.04e-05 2.0062e-05 5.1402e-06 7.0353e-07 0.010303 0.020641 0.015165 0.0093665 0.0062655 0.002975 0.0017607 0.0016106 0.0013165 0.00077886 0.00031686 8.7546e-05 1.7142e-05 2.8147e-06 3.1203e-07 0.015194 0.031269 0.019331 0.0065492 0.003684 0.0023175 0.001827 0.0015791 0.0011891 0.00069362 0.00030237 9.1708e-05 1.7962e-05 2.6175e-06 2.5069e-07 0.0093491 0.019427 0.012073 0.0040197 0.0019612 0.0015667 0.001765 0.0016705 0.0011577 0.00059922 0.00024692 7.9646e-05 1.9091e-05 3.4517e-06 3.2907e-07 0.002415 0.0047974 0.0030684 0.0011249 0.00072305 0.00095528 0.001429 0.0015212 0.0010923 0.00054916 0.00031387 0.00030127 0.00017886 5.3092e-05 9.5729e-06 0.00027879 0.00055022 0.00038947 0.00017862 0.00017413 0.00034401 0.00058943 0.00068448 0.00053018 0.00027898 0.00010303 3.4751e-05 2.8713e-05 2.7444e-05 1.0085e-05 0.22717 0.14415 0.09071 0.077266 0.064003 0.050861 0.034243 0.023421 0.021084 0.026618 0.027481 0.016579 0.0048622 0.0006828 4.7567e-05 0.16729 0.058093 0.061755 0.081499 0.057484 0.034692 0.022935 0.021271 0.0191 0.014308 0.0084014 0.0048058 0.0011615 0.00030745 6.9752e-05 0.044005 0.041793 0.048898 0.057635 0.052814 0.037917 0.02304 0.017693 0.013853 0.0091138 0.0048968 0.0022478 0.0008891 0.00029649 6.8655e-05 0.021313 0.023176 0.027373 0.033702 0.03588 0.033061 0.021306 0.011408 0.0066156 0.0044326 0.0031322 0.0019485 0.00088513 0.00025396 3.8548e-05 0.011843 0.012775 0.014534 0.0168 0.013043 0.012256 0.0101 0.0067537 0.0040139 0.0028413 0.0023197 0.0015356 0.00067313 0.0001715 2.025e-05 0.0091079 0.010848 0.012635 0.014866 0.010115 0.0099042 0.0086365 0.0059454 0.0033683 0.0020284 0.0014218 0.00085629 0.00035099 8.6904e-05 1.0789e-05 0.0075202 0.0082924 0.0094017 0.016729 0.0071739 0.0067005 0.0057088 0.0038836 0.002084 0.0010638 0.0006427 0.00038718 0.00017622 5.1161e-05 7.2647e-06 0.0059304 0.0069582 0.0091888 0.016278 0.0069766 0.0042174 0.0029714 0.0018658 0.0010084 0.00052052 0.00032253 0.00022652 0.00012942 4.5858e-05 7.1565e-06 0.0044064 0.0059704 0.0069445 0.0092695 0.008149 0.0056988 0.0025481 0.0012322 0.000778 0.00045773 0.00025806 0.00016122 9.3781e-05 3.5439e-05 5.7876e-06 0.0029442 0.0059648 0.0087405 0.010442 0.0084108 0.0043472 0.0022673 0.0017427 0.0013636 0.00081991 0.00036121 0.00013846 5.7145e-05 1.9673e-05 3.1941e-06 0.0059446 0.013215 0.012277 0.010405 0.0078292 0.0040539 0.0025509 0.0024062 0.0020243 0.0012261 0.00051849 0.00016115 4.3035e-05 1.0501e-05 1.4469e-06 0.010313 0.022038 0.015373 0.0069506 0.0052192 0.0039494 0.0030957 0.0025029 0.001859 0.001104 0.00050389 0.00017672 4.9362e-05 1.0831e-05 1.2101e-06 0.0067633 0.014259 0.0093673 0.0039145 0.0028918 0.003277 0.0039643 0.0037528 0.0025331 0.001229 0.00047482 0.00016563 5.2965e-05 1.2604e-05 1.3546e-06 0.0020617 0.0041822 0.0028171 0.0012898 0.0012962 0.0022787 0.0035383 0.0036878 0.0025248 0.0011729 0.00048964 0.00032578 0.00021431 0.0001053 2.9916e-05 0.00034248 0.00068222 0.0004697 0.00023969 0.00039469 0.00094632 0.0016377 0.0018711 0.0014158 0.00072164 0.00025869 9.7337e-05 0.00010101 9.9469e-05 3.6493e-05 0.12131 0.088854 0.060315 0.051329 0.045423 0.038348 0.027773 0.020235 0.0176 0.019403 0.018272 0.01091 0.0032111 0.00057261 8.9872e-05 0.10595 0.052425 0.070082 0.078981 0.053597 0.03258 0.021728 0.020501 0.018927 0.014645 0.0089333 0.0057438 0.0016141 0.00068704 0.00022853 0.037968 0.048458 0.057025 0.063598 0.051068 0.035735 0.022033 0.0172 0.014049 0.0098411 0.005803 0.0030351 0.0014686 0.00068701 0.00021545 0.018744 0.026397 0.029612 0.036071 0.03338 0.029794 0.019278 0.010955 0.0071607 0.0054083 0.0041257 0.0026846 0.0012928 0.00043229 8.7871e-05 0.010652 0.010301 0.011021 0.016198 0.010826 0.010003 0.008381 0.006084 0.0043287 0.0036613 0.0031543 0.0020866 0.00091699 0.00024319 3.2487e-05 0.0096567 0.0082899 0.00973 0.010664 0.0083689 0.0077357 0.0066497 0.0048283 0.0032241 0.0024435 0.0019263 0.0011985 0.00050942 0.00013875 2.0566e-05 0.0086435 0.0068165 0.0079243 0.010783 0.0065633 0.0054961 0.0043797 0.0030303 0.0018543 0.0012167 0.00090348 0.00061543 0.00032286 0.00011234 1.8837e-05 0.0055342 0.0053343 0.007755 0.011405 0.0066803 0.00393 0.0025615 0.0015928 0.00095176 0.00061682 0.00049426 0.0004265 0.00029413 0.00012324 2.181e-05 0.0026891 0.0038223 0.0058227 0.0084372 0.0085608 0.0059471 0.002586 0.0012229 0.00082108 0.0005443 0.00038522 0.00032281 0.00023746 0.00010537 1.9128e-05 0.0013837 0.0036217 0.0069379 0.0093976 0.0080661 0.004501 0.0024068 0.0018107 0.0014428 0.00090997 0.00046058 0.00024754 0.0001477 6.2246e-05 1.1158e-05 0.0023199 0.0060742 0.0080028 0.0090033 0.0074729 0.0042829 0.0027421 0.0025065 0.0021276 0.0013314 0.00061961 0.0002525 0.00010369 3.3758e-05 5.1736e-06 0.0039022 0.0091908 0.0086716 0.0061149 0.0059846 0.0051179 0.003832 0.002783 0.0019861 0.0012182 0.00063692 0.00031135 0.00013297 3.697e-05 4.3492e-06 0.0028924 0.0063352 0.0048962 0.0032068 0.0037135 0.0053102 0.0067461 0.0063825 0.0041978 0.0019391 0.00075214 0.00033482 0.00014948 4.1692e-05 4.6236e-06 0.0013114 0.0027031 0.002016 0.0013942 0.0021034 0.0042017 0.006622 0.0068094 0.0045514 0.002054 0.00075281 0.00038428 0.00030024 0.00021044 6.9104e-05 0.00033742 0.00066814 0.00045186 0.0003069 0.00081576 0.0021513 0.0037759 0.0043378 0.0033019 0.0016976 0.00062389 0.00025322 0.00025823 0.00024344 8.8093e-05 0.064293 0.065773 0.042492 0.032775 0.028632 0.024499 0.019039 0.014912 0.012627 0.011766 0.0095695 0.0055674 0.0018042 0.00060331 0.00019402 0.054527 0.042622 0.06579 0.063102 0.045549 0.02772 0.018905 0.01717 0.015704 0.012367 0.0079172 0.0054116 0.002186 0.0014291 0.00057316 0.028747 0.043813 0.052686 0.055029 0.039157 0.027342 0.017665 0.014006 0.011724 0.0087083 0.0057746 0.0035868 0.0022178 0.001403 0.00052424 0.016356 0.024326 0.026398 0.030394 0.024547 0.021406 0.014693 0.0096139 0.0070485 0.0055455 0.004315 0.0029112 0.0015399 0.00064664 0.00017473 0.010186 0.0083246 0.0079766 0.013584 0.0086608 0.0079365 0.0069963 0.0057562 0.0046117 0.0039143 0.0031956 0.0020504 0.00091236 0.00026305 4.187e-05 0.010063 0.0068065 0.0077441 0.0081968 0.0070628 0.0059091 0.005002 0.0040319 0.003139 0.0025551 0.0019849 0.0012372 0.00056812 0.00018376 3.3185e-05 0.0092434 0.0062353 0.0071733 0.0078882 0.0061501 0.0044651 0.0032921 0.0024707 0.0018204 0.0013769 0.001071 0.00080459 0.00051213 0.00021616 4.0821e-05 0.0054346 0.0045328 0.0060727 0.0073203 0.0056077 0.0035244 0.0022011 0.0014853 0.0010656 0.0008033 0.0007027 0.00070621 0.00058221 0.00027789 5.3062e-05 0.0020626 0.0028599 0.0048298 0.0068565 0.007062 0.0047986 0.0021964 0.0011538 0.00085003 0.00063585 0.0005515 0.00059266 0.0005195 0.00025494 4.8928e-05 0.00080788 0.0023798 0.0049972 0.0070685 0.0063726 0.0038203 0.0020584 0.0014775 0.0011968 0.00082999 0.00054929 0.00044496 0.0003411 0.00015841 2.96e-05 0.00072393 0.0025118 0.0048166 0.0065298 0.0058681 0.0036617 0.002289 0.0019467 0.0016605 0.0011301 0.000675 0.00042371 0.0002421 8.9015e-05 1.4094e-05 0.00095385 0.002893 0.0044789 0.0047555 0.0055078 0.0049796 0.0035421 0.0023156 0.0015954 0.001095 0.00079764 0.00059607 0.00032814 9.89e-05 1.1758e-05 0.00098373 0.0022914 0.0023192 0.0025144 0.0040042 0.0065141 0.0086044 0.0081918 0.005332 0.0024696 0.0011188 0.0006953 0.00037541 0.00010984 1.2164e-05 0.00078208 0.0016207 0.0014117 0.0015843 0.0028602 0.0057826 0.0091358 0.0093476 0.0063127 0.0030246 0.0012355 0.00064883 0.00050555 0.00035579 0.00011554 0.00026429 0.0005195 0.00036158 0.00039577 0.0013913 0.0038046 0.0067724 0.007906 0.0061688 0.0033114 0.0013267 0.00059501 0.00052496 0.00043846 0.00015366 0.036163 0.0504 0.029044 0.02054 0.017227 0.015044 0.012904 0.010708 0.008898 0.0073021 0.0051455 0.002887 0.0012853 0.00083653 0.00035235 0.023964 0.027568 0.046621 0.042474 0.032311 0.021364 0.015991 0.014049 0.012495 0.010052 0.006992 0.0049098 0.0030037 0.002474 0.00107 0.018069 0.029445 0.036974 0.037315 0.026183 0.018924 0.013312 0.011054 0.0096239 0.0078333 0.0060911 0.0044471 0.0032217 0.0023818 0.00096104 0.012066 0.017018 0.018494 0.020129 0.01584 0.014311 0.011353 0.0090535 0.0072705 0.0056773 0.0043655 0.0030254 0.0017585 0.0009001 0.00028955 0.0081959 0.0061769 0.0055603 0.0091966 0.0069207 0.0068079 0.0067495 0.0062754 0.0051415 0.0038625 0.0027307 0.0016491 0.00076016 0.00024979 4.713e-05 0.0083844 0.0054423 0.0060729 0.0066074 0.0059097 0.0048839 0.0044561 0.004084 0.0033462 0.0024824 0.0017041 0.0010568 0.00056759 0.00022887 4.7337e-05 0.0077906 0.0053734 0.0061517 0.0065533 0.0053906 0.0037111 0.0028494 0.0024894 0.0020635 0.0015387 0.0011405 0.00096258 0.00075135 0.00036354 7.2466e-05 0.0044403 0.0037205 0.0047972 0.0054255 0.004525 0.0029405 0.0019698 0.0015958 0.001336 0.0010403 0.00091983 0.0010547 0.00099065 0.00050837 0.00010038 0.0014833 0.0020086 0.0035344 0.0048505 0.0047379 0.0031629 0.0016675 0.0011112 0.00093325 0.00076945 0.00077323 0.00097843 0.0009422 0.00048378 9.4906e-05 0.0004643 0.0014181 0.0031389 0.0045424 0.004235 0.0026735 0.0014765 0.0010678 0.00092737 0.00077694 0.00072886 0.00077901 0.00065628 0.00031248 5.8871e-05 0.00027205 0.0012083 0.002882 0.0042195 0.0039361 0.0026179 0.0016024 0.0012741 0.0011307 0.00095537 0.00085826 0.00075533 0.00048936 0.00018405 2.9051e-05 0.00025644 0.001078 0.002416 0.0032892 0.0041087 0.0037755 0.0026057 0.0016117 0.0011515 0.0010464 0.001161 0.0011112 0.00066241 0.00020315 2.4199e-05 0.00039635 0.00098236 0.001287 0.0019607 0.0036244 0.0062057 0.0083472 0.0079833 0.005237 0.0026334 0.001609 0.0012936 0.00074755 0.00022048 2.448e-05 0.00042865 0.00091316 0.0010285 0.0017058 0.0031446 0.0060768 0.009447 0.009623 0.0068714 0.0038892 0.0019856 0.0011601 0.00079386 0.00047424 0.00014239 0.00015698 0.00031169 0.00025244 0.00048589 0.0018935 0.0051974 0.0093118 0.011032 0.0088911 0.0050963 0.0023387 0.0012396 0.0009443 0.00064351 0.0001067 0.020765 0.033126 0.017926 0.012931 0.010868 0.010023 0.0094646 0.0080307 0.0066458 0.0053188 0.003639 0.0020662 0.0012627 0.0010767 0.00048476 0.0091944 0.013563 0.024728 0.024676 0.020314 0.015625 0.013469 0.011825 0.010497 0.0090402 0.0071312 0.0051646 0.0038295 0.0033407 0.0014835 0.009052 0.014543 0.01933 0.020055 0.015836 0.012683 0.010263 0.0094639 0.009023 0.0084302 0.0075743 0.0058867 0.0042588 0.0031929 0.0013142 0.0069586 0.0089782 0.010102 0.011188 0.01027 0.01041 0.0098588 0.0092666 0.0080293 0.0064138 0.0049927 0.0034827 0.0020507 0.0011116 0.0003789 0.0051082 0.0039239 0.0037275 0.0056416 0.0058354 0.006496 0.0070777 0.0070431 0.0057696 0.0038974 0.002374 0.0013409 0.00065002 0.00023837 4.8204e-05 0.0053236 0.0037961 0.0043225 0.0049467 0.0047808 0.0044139 0.0045079 0.0044928 0.0036938 0.0024343 0.0014254 0.00089662 0.00058981 0.00027882 5.9544e-05 0.0049857 0.0038822 0.0044995 0.004859 0.0040683 0.0029842 0.0027282 0.0028035 0.0024613 0.0017376 0.0012022 0.0011208 0.00099936 0.00051304 0.00010313 0.0028159 0.0026173 0.0034011 0.0038377 0.0032078 0.002201 0.0018196 0.0018621 0.0017305 0.0013264 0.0011343 0.0013872 0.0013852 0.00073043 0.00014549 0.00088123 0.0012219 0.0021805 0.0029026 0.0026964 0.0018515 0.0012756 0.0011823 0.0011374 0.00098127 0.0010291 0.0013686 0.0013532 0.00070243 0.00013838 0.00023517 0.00071911 0.0016662 0.0024537 0.0023425 0.0015645 0.00097992 0.00084233 0.00085628 0.00088349 0.0010245 0.001184 0.00099697 0.00046897 8.7582e-05 0.00012586 0.00066179 0.0018298 0.0026571 0.0023416 0.0016969 0.0011084 0.00090253 0.0009068 0.0010317 0.0012326 0.0012126 0.00079452 0.00029415 4.559e-05 0.0001101 0.00054199 0.0013982 0.0022275 0.0028636 0.0026798 0.0018957 0.0012255 0.0010184 0.0012579 0.0017208 0.0017443 0.0010487 0.00032275 3.8779e-05 0.00018103 0.0005376 0.00096516 0.0017372 0.0031348 0.0050757 0.0065584 0.0061659 0.0041562 0.0025067 0.00213 0.0019528 0.0011461 0.00033911 3.9819e-05 0.00019536 0.00047796 0.00079678 0.0016427 0.0029569 0.0052834 0.0077724 0.0077761 0.0063545 0.004657 0.0028315 0.001765 0.0010658 0.00051047 6.7282e-05 7.0475e-05 0.00015201 0.0001845 0.00054496 0.0020743 0.0055495 0.0098656 0.011763 0.010132 0.00655 0.0035014 0.0022599 0.0015992 0.00043559 0 0.011434 0.017921 0.0099206 0.0080463 0.0072118 0.0071106 0.0070107 0.0058657 0.0048935 0.0041374 0.0030531 0.0018505 0.0012425 0.0010892 0.00049545 0.0030641 0.0052408 0.01063 0.01321 0.012356 0.011263 0.010851 0.009603 0.008867 0.0085903 0.0076749 0.0056905 0.0041226 0.0034363 0.0015296 0.0035667 0.0053794 0.0076816 0.0090629 0.0090805 0.0084768 0.0080413 0.0083663 0.0089266 0.0095109 0.0093072 0.0071929 0.0047545 0.003296 0.0013349 0.0030857 0.0037008 0.0045809 0.0060823 0.0073569 0.0084236 0.0088835 0.0091144 0.0084433 0.0071872 0.0058491 0.004057 0.00225 0.0011387 0.00037985 0.0024247 0.002083 0.0023737 0.003812 0.0053511 0.0065751 0.0071444 0.0071809 0.0059761 0.0039447 0.0022863 0.0012722 0.00063821 0.00023793 4.5677e-05 0.0025571 0.0021604 0.0026179 0.0033034 0.003886 0.0043027 0.0045801 0.0046878 0.0039145 0.002451 0.0013195 0.00087603 0.00066003 0.00032512 6.6511e-05 0.002405 0.0022068 0.0026258 0.0028908 0.0025644 0.0022845 0.0027113 0.0032111 0.0029275 0.0019918 0.001301 0.0012559 0.001168 0.00060164 0.00011876 0.0013596 0.0014503 0.001907 0.002155 0.0018622 0.001558 0.0018395 0.0023143 0.0022565 0.0016585 0.0013026 0.0015537 0.0015593 0.00082147 0.00016274 0.00041519 0.00060993 0.0010923 0.0014294 0.0013283 0.0010782 0.0011426 0.0014176 0.0014617 0.0012353 0.0012169 0.0015511 0.0015092 0.00077719 0.0001524 0.00010225 0.00030412 0.00073312 0.0010981 0.0010854 0.00082615 0.00071583 0.00083257 0.00097945 0.0011054 0.0013113 0.0014578 0.0011734 0.00053523 9.8222e-05 6.4123e-05 0.0004192 0.0013353 0.0018321 0.0014199 0.0011978 0.00093157 0.00086872 0.0010212 0.0013436 0.0016692 0.0016044 0.0010182 0.00036697 5.5676e-05 7.2264e-05 0.00040504 0.0010993 0.0018925 0.0024576 0.0023892 0.0018051 0.0012923 0.0012488 0.0016871 0.0022604 0.0022087 0.0013105 0.00040767 5.0386e-05 0.00010392 0.00046083 0.0011017 0.0019815 0.0030849 0.0042133 0.0047832 0.0042574 0.0030194 0.0023323 0.0024703 0.0023372 0.0013691 0.00041154 3.1604e-05 8.813e-05 0.00031909 0.00075542 0.0015591 0.0026794 0.0042995 0.005672 0.0054081 0.0057787 0.005534 0.0034678 0.0021872 0.0012231 0.00023567 0 2.7543e-05 8.2326e-05 0.00017551 0.00055485 0.0018693 0.0047064 0.0081319 0.0096295 0.010829 0.0091575 0.0049723 0.0034894 0.0012242 0 0 0.0058478 0.0083444 0.0050029 0.0046227 0.0046108 0.0048275 0.0047029 0.003787 0.0032189 0.0029882 0.0024408 0.0015689 0.001017 0.00083066 0.000373 0.00088542 0.0017825 0.0042737 0.006816 0.0074578 0.0077685 0.0077746 0.0068915 0.0068712 0.0075919 0.0073677 0.0054419 0.003552 0.0026643 0.0011682 0.0011188 0.0016171 0.0025906 0.0039618 0.0051988 0.005579 0.0058818 0.0066462 0.0077899 0.0091528 0.0093979 0.0071361 0.0042488 0.0025848 0.0010002 0.0010675 0.001319 0.0020306 0.0036867 0.00559 0.006774 0.0072519 0.0076424 0.0074674 0.0068171 0.0058221 0.0040235 0.0020807 0.00092854 0.00028731 0.00088343 0.00094589 0.0014385 0.0028655 0.0050339 0.006456 0.0064219 0.0062155 0.0053001 0.0035917 0.0021469 0.0012457 0.00064609 0.00023597 4.1278e-05 0.00093099 0.00098293 0.001342 0.0020876 0.0033956 0.0044098 0.0044843 0.0045166 0.003859 0.0024033 0.0013002 0.00094052 0.00074661 0.00035875 6.8584e-05 0.00087211 0.0009622 0.0011969 0.0013786 0.0014425 0.0018613 0.0029269 0.0038011 0.0034751 0.0022605 0.0013914 0.0013208 0.0012133 0.00060836 0.00011626 0.00049585 0.00061305 0.00082584 0.00095582 0.00096992 0.0013012 0.0022352 0.0030914 0.0029466 0.0019985 0.00137 0.0014879 0.0014474 0.00074788 0.00014612 0.00015307 0.00024195 0.00043787 0.00058127 0.00061811 0.00079316 0.0013161 0.0018537 0.0018732 0.0014571 0.0012429 0.001422 0.0013261 0.00067023 0.00013061 3.9139e-05 0.00011326 0.00028209 0.0004327 0.00047105 0.00049272 0.00067091 0.00097656 0.0012233 0.0013534 0.0014541 0.0014488 0.0010853 0.00047588 8.5936e-05 4.0795e-05 0.00029635 0.00096693 0.0013124 0.0010467 0.0010209 0.0009376 0.0010443 0.0014108 0.0018403 0.0020367 0.0017594 0.001054 0.0003707 5.5791e-05 7.4164e-05 0.0004415 0.0011749 0.0019867 0.0025383 0.0025135 0.0019911 0.001603 0.0017753 0.0022892 0.002638 0.0023227 0.0013414 0.00042907 2.8112e-05 9.8358e-05 0.00055395 0.0014125 0.0023735 0.0032354 0.0037474 0.0037125 0.0032071 0.0024737 0.0022945 0.0025227 0.0022784 0.0013248 0.00020741 0 6.2575e-05 0.0003275 0.00084101 0.0015397 0.0024268 0.003467 0.0040513 0.0036387 0.0056776 0.0064534 0.0037063 0.002237 0.00060463 0 0 1.4837e-05 7.1058e-05 0.00019196 0.00050532 0.0014093 0.0032191 0.005275 0.0061073 0.013626 0.015351 0.0069969 0.0021768 0 0 0 0.0026389 0.0034933 0.0022539 0.0022668 0.0025692 0.0028247 0.0026426 0.0020586 0.0018737 0.001959 0.0017091 0.0011058 0.00065147 0.00046878 0.00020378 0.00023542 0.00061449 0.001694 0.0032439 0.0041443 0.0046671 0.0046008 0.0041723 0.0047934 0.0059408 0.0058402 0.0041154 0.0023646 0.001538 0.00065177 0.00030663 0.00050703 0.0009159 0.0018743 0.0029125 0.0033502 0.0036241 0.0042412 0.0053294 0.0067225 0.0071201 0.005339 0.0029103 0.0015168 0.00054499 0.00031291 0.00049896 0.00098562 0.0022968 0.0038878 0.0047261 0.0048492 0.0050561 0.0051375 0.0049745 0.0044183 0.0030599 0.0015059 0.00058937 0.00016245 0.00025624 0.00038922 0.00080561 0.0020321 0.0041834 0.0054525 0.0048754 0.0044478 0.0038717 0.0027021 0.0016942 0.001056 0.00058473 0.00021689 3.6119e-05 0.00025841 0.00036139 0.00060481 0.0013089 0.002924 0.0042121 0.004161 0.0041486 0.0035633 0.0021828 0.0012045 0.000953 0.00077872 0.00036477 6.6635e-05 0.00023741 0.00032404 0.00044085 0.00057825 0.00088252 0.0018151 0.0034538 0.0046018 0.0040465 0.0024406 0.0013822 0.0012679 0.0011383 0.00055357 0.00010328 0.00013646 0.00020136 0.00029229 0.00038102 0.00061575 0.00146 0.0030044 0.00414 0.0036997 0.0022536 0.0013105 0.0012598 0.001173 0.0005903 0.00011489 4.486e-05 8.1732e-05 0.00015778 0.00023211 0.00037393 0.00084602 0.0017253 0.0024259 0.0022915 0.0015871 0.0011203 0.0011042 0.00097644 0.0004844 9.6102e-05 1.4699e-05 4.7753e-05 0.0001215 0.00019347 0.00025977 0.00041711 0.00075986 0.0012033 0.0015251 0.0015866 0.001455 0.0012297 0.00084303 0.0003584 6.6104e-05 3.0671e-05 0.00020558 0.00060881 0.00087134 0.00084816 0.00089019 0.00093921 0.0012968 0.0019894 0.0024781 0.0023245 0.0016977 0.00093564 0.00032625 2.5449e-05 7.6809e-05 0.00045722 0.0011736 0.0018946 0.0023416 0.0023153 0.001934 0.0018783 0.002469 0.0030308 0.002902 0.0021691 0.0011892 0.00019797 0 0.00010101 0.00059149 0.0014791 0.002331 0.002912 0.0030669 0.0029507 0.0028317 0.0024717 0.0024264 0.002412 0.0019444 0.00055526 0 0 5.8746e-05 0.00033738 0.00083975 0.0013756 0.0019526 0.0025315 0.0027681 0.0024932 0.0053948 0.006583 0.0034658 0.00097669 0 0 0 1.2306e-05 6.9986e-05 0.00018475 0.00039185 0.0008841 0.0017878 0.0027269 0.0030601 0.016316 0.020852 0.0040897 0 0 0 0 0.00096014 0.001259 0.00084331 0.00088876 0.0011436 0.0013011 0.0011687 0.00094457 0.0010587 0.0012524 0.0010626 0.0006268 0.00031595 0.00019111 7.853e-05 6.8669e-05 0.00022408 0.00060141 0.001308 0.0019055 0.0022151 0.0021182 0.0021588 0.003188 0.0042422 0.0038463 0.0023963 0.0011764 0.000646 0.00025836 9.9334e-05 0.00022453 0.00036479 0.00089422 0.0014734 0.0016906 0.0017425 0.0020179 0.0026626 0.0035396 0.003831 0.0028534 0.0014576 0.00064952 0.00021051 0.00010011 0.00023311 0.00046462 0.0012358 0.0021892 0.0026067 0.0024951 0.0025128 0.0026152 0.0026381 0.0024078 0.0016819 0.00081236 0.00028766 6.88e-05 6.6078e-05 0.00015206 0.00037812 0.0011456 0.0026369 0.0035162 0.002989 0.0026477 0.0023198 0.0016169 0.0010402 0.00070783 0.00043508 0.00017255 2.9611e-05 5.5444e-05 0.00011078 0.00024508 0.00073874 0.0020376 0.0032307 0.0034541 0.0035929 0.003026 0.0017616 0.0009495 0.00079693 0.00067194 0.000316 5.8562e-05 4.9455e-05 9.2127e-05 0.00015308 0.0002632 0.00065622 0.0018415 0.0037845 0.0050012 0.0041925 0.0023279 0.0011841 0.0010349 0.00091968 0.00044423 8.5491e-05 3.0062e-05 6.3528e-05 0.00011531 0.00019652 0.00053731 0.0016595 0.0035417 0.0047501 0.0040057 0.0022176 0.0011024 0.00094436 0.00085467 0.00042684 8.8622e-05 1.2332e-05 3.5372e-05 8.0078e-05 0.00013781 0.00032872 0.0009492 0.0020071 0.0027385 0.0024348 0.0015256 0.00090653 0.00077668 0.00066525 0.00033231 7.3738e-05 6.6735e-06 2.9853e-05 7.6344e-05 0.00012519 0.00020262 0.0004116 0.00082097 0.0013246 0.0016762 0.0016616 0.0013333 0.00096323 0.00061869 0.00026656 2.7871e-05 2.1251e-05 0.00012986 0.00034414 0.00052064 0.00059834 0.00066404 0.00082388 0.0014106 0.0023745 0.0028747 0.0023883 0.0014894 0.00075579 0.00013451 0 5.9741e-05 0.00035172 0.0008765 0.0013573 0.0016244 0.0016104 0.0014823 0.0018597 0.0028737 0.0034685 0.0029178 0.0018544 0.0004716 0 0 7.8693e-05 0.00045818 0.0011146 0.0016678 0.001961 0.0019836 0.0021036 0.0025198 0.0025449 0.0025322 0.0022416 0.00079414 0 0 0 4.5143e-05 0.00026005 0.00062472 0.00094426 0.001221 0.0014968 0.0017097 0.0017887 0.0042972 0.0052879 0.0014007 0 0 0 0 9.449e-06 5.4472e-05 0.00013531 0.00024088 0.00044623 0.00080561 0.0011672 0.0013206 0.013162 0.0087422 0 0 0 0 0 0.0002538 0.00034529 0.00023531 0.00025925 0.00037134 0.00043103 0.00038128 0.00037781 0.00060045 0.00076912 0.00058702 0.00028453 0.0001123 5.3915e-05 2.0292e-05 2.3685e-05 7.8665e-05 0.00017108 0.00041508 0.00066576 0.00077178 0.00072675 0.00099406 0.001988 0.002697 0.0021274 0.0010744 0.00042173 0.00018907 6.9308e-05 4.2397e-05 0.00011193 0.00014271 0.0003927 0.0006589 0.00071192 0.0006364 0.00067496 0.0009089 0.0012528 0.0013758 0.001023 0.00050236 0.0001951 5.5475e-05 4.0023e-05 0.000111 0.00018395 0.00053295 0.00096059 0.0010995 0.00096146 0.00090931 0.00094342 0.00096281 0.00088926 0.00063362 0.00031505 0.00010958 2.3334e-05 1.7877e-05 5.3862e-05 0.00013053 0.00044692 0.0011169 0.001568 0.0014129 0.0013122 0.0011334 0.00075095 0.00047375 0.00035481 0.00025161 0.00011423 2.2971e-05 9.63e-06 2.982e-05 8.5626e-05 0.00031603 0.0009914 0.0017936 0.0022855 0.0025638 0.0021033 0.0011508 0.00057855 0.00049176 0.00043472 0.00021961 4.7213e-05 9.1508e-06 2.8995e-05 6.3583e-05 0.00013855 0.00046283 0.0014723 0.0030998 0.0040518 0.0032891 0.0017191 0.00078513 0.00064183 0.00057986 0.00029766 6.8129e-05 7.365e-06 2.9348e-05 6.7541e-05 0.00013222 0.00042819 0.0014004 0.0029911 0.0039376 0.0032083 0.0016713 0.00073785 0.00057673 0.00052774 0.00027882 7.1764e-05 4.905e-06 2.4343e-05 5.9697e-05 0.00010418 0.00026598 0.0007989 0.0016858 0.0022538 0.001935 0.0011425 0.00061131 0.00048739 0.00042686 0.00022616 3.1895e-05 3.7014e-06 2.0865e-05 5.3425e-05 8.8362e-05 0.00015299 0.00033144 0.00067115 0.0010832 0.0013675 0.0013252 0.00099655 0.00067116 0.00043542 0.00010013 0 1.0985e-05 6.5085e-05 0.00016462 0.00025767 0.00032452 0.00038949 0.00056976 0.0011363 0.0020136 0.002412 0.0018912 0.001082 0.00026525 0 0 3.1014e-05 0.00018099 0.00044263 0.0006685 0.00078936 0.00080364 0.00085769 0.0013849 0.0023883 0.0028885 0.0022974 0.0006654 0 0 0 4.0817e-05 0.00023548 0.00056078 0.00080985 0.00092969 0.0010045 0.0013977 0.0021383 0.0024195 0.0023442 0.00095298 0 0 0 0 2.3382e-05 0.00013361 0.00031287 0.00044922 0.00056523 0.00079798 0.0012886 0.00186 0.0032651 0.0017787 0 0 0 0 0 5.1903e-06 2.9578e-05 6.9893e-05 0.0001096 0.00018006 0.0003408 0.00059098 0.00082493 0.0031874 0 0 0 0 0 0 4.2997e-05 6.1383e-05 4.2243e-05 4.9894e-05 7.7546e-05 9.1011e-05 8.35e-05 0.00012369 0.00026788 0.0003532 0.0002449 9.6214e-05 2.7527e-05 9.6524e-06 3.1852e-06 6.9494e-06 2.1374e-05 3.5836e-05 9.6947e-05 0.00016506 0.00018492 0.00017674 0.00037001 0.00091802 0.0012393 0.00087153 0.00035171 0.00010253 3.5426e-05 1.1486e-05 1.4531e-05 3.9816e-05 4.862e-05 0.00014865 0.00025282 0.00025128 0.00017804 0.00014911 0.00019199 0.00026807 0.00029644 0.00022192 0.00010891 3.917e-05 9.6892e-06 1.3239e-05 3.7973e-05 5.7804e-05 0.0001806 0.0003246 0.00034987 0.00027314 0.00023159 0.00022698 0.00022222 0.000203 0.00015213 8.6718e-05 3.6316e-05 8.4934e-06 4.5568e-06 1.4361e-05 2.8638e-05 0.00010472 0.00028061 0.00043632 0.00046973 0.00048616 0.000409 0.00024952 0.00014768 0.00012379 0.00011044 6.7055e-05 1.8855e-05 1.5348e-06 7.2831e-06 2.3271e-05 8.7846e-05 0.00030107 0.00064864 0.0010065 0.001206 0.00097182 0.0005081 0.00023594 0.00020043 0.00020329 0.00013249 4.0068e-05 2.1003e-06 1.078e-05 2.6903e-05 6.0913e-05 0.00022064 0.0007317 0.0015528 0.0020177 0.0016126 0.00081584 0.00034292 0.00026534 0.00026798 0.00017543 5.6929e-05 2.5973e-06 1.4708e-05 3.5938e-05 6.842e-05 0.00021727 0.00071232 0.0015174 0.00198 0.0015885 0.0008039 0.00033051 0.00024658 0.00024942 0.0001617 2.9061e-05 2.3362e-06 1.393e-05 3.4202e-05 5.6741e-05 0.0001371 0.00040748 0.00085548 0.0011332 0.00095851 0.00055192 0.00028434 0.00022903 0.00021869 6.5977e-05 0 1.7287e-06 1.0584e-05 2.7175e-05 4.4909e-05 7.8184e-05 0.00016934 0.00034013 0.0005456 0.00068652 0.00066004 0.00048988 0.00033578 0.00011732 0 0 3.5817e-06 2.1355e-05 5.455e-05 8.9816e-05 0.00012318 0.00016173 0.00026372 0.00056498 0.0010222 0.0012207 0.00093971 0.00026404 0 0 0 9.5318e-06 5.5473e-05 0.00013537 0.00020601 0.00025049 0.00027183 0.00034042 0.00065487 0.0011974 0.0014633 0.00057987 0 0 0 0 1.248e-05 7.1607e-05 0.000169 0.00024441 0.00031429 0.00051795 0.0011171 0.0019327 0.0021831 0.00092221 0 0 0 0 0 7.1466e-06 4.06e-05 9.3973e-05 0.00013703 0.00022929 0.00061564 0.0015706 0.0026628 0.0015919 0 0 0 0 0 0 1.8308e-06 1.0309e-05 2.3538e-05 3.553e-05 7.4368e-05 0.00023795 0.00061839 0.00052237 0 0 0 0 0 0 0 3.5832e-06 5.2767e-06 3.6282e-06 4.7932e-06 7.9259e-06 9.366e-06 9.5935e-06 2.2816e-05 5.8786e-05 7.8069e-05 5.1303e-05 1.748e-05 3.6802e-06 8.6546e-07 2.353e-07 1.0192e-06 3.0027e-06 4.5135e-06 1.3546e-05 2.3688e-05 2.502e-05 2.4548e-05 7.4077e-05 0.00020368 0.00027306 0.0001803 6.2255e-05 1.3554e-05 3.4167e-06 9.4132e-07 2.3077e-06 6.6334e-06 1.0175e-05 3.3331e-05 5.7239e-05 5.3888e-05 3.1313e-05 1.8372e-05 1.9858e-05 2.6726e-05 2.9435e-05 2.2798e-05 1.2352e-05 4.9769e-06 1.215e-06 2.0795e-06 6.227e-06 1.1087e-05 3.6526e-05 6.4904e-05 6.616e-05 4.6528e-05 3.439e-05 2.9906e-05 2.6004e-05 2.2814e-05 1.9839e-05 1.6567e-05 1.0977e-05 3.495e-06 6.4649e-07 1.9735e-06 3.0684e-06 1.1267e-05 3.2543e-05 6.0045e-05 8.2325e-05 9.4717e-05 7.7964e-05 4.4264e-05 2.4695e-05 2.5598e-05 3.4418e-05 3.1117e-05 1.1588e-05 2.086e-07 1.2348e-06 3.734e-06 1.2347e-05 4.4939e-05 0.00011611 0.00021006 0.00026251 0.00021003 0.00010748 4.7768e-05 4.5366e-05 6.6083e-05 6.3895e-05 2.5305e-05 4.2199e-07 2.5269e-06 6.3634e-06 1.3606e-05 4.8564e-05 0.00016271 0.00034644 0.00044963 0.00035795 0.00017924 7.2471e-05 5.9869e-05 8.5234e-05 8.2779e-05 1.7326e-05 6.2634e-07 3.8126e-06 1.1652e-05 1.664e-05 4.9453e-05 0.00016038 0.00034113 0.00044415 0.00035524 0.00017872 7.1854e-05 5.7163e-05 7.6962e-05 3.5253e-05 0 6.0215e-07 3.707e-06 1.3135e-05 1.4229e-05 3.1847e-05 9.2567e-05 0.00019363 0.00025599 0.00021605 0.00012405 6.4431e-05 5.6486e-05 3.2084e-05 0 0 4.1146e-07 2.5819e-06 8.0235e-06 1.0954e-05 1.8759e-05 3.9662e-05 7.8236e-05 0.00012414 0.00015513 0.00014857 0.00011173 4.1068e-05 0 0 0 5.5522e-07 3.3973e-06 9.1044e-06 1.6377e-05 2.486e-05 3.4969e-05 5.8721e-05 0.00012655 0.00022907 0.00027312 0.00010526 0 0 0 0 1.3118e-06 7.6973e-06 1.9274e-05 3.1215e-05 4.1571e-05 4.9402e-05 6.8762e-05 0.00014248 0.00026697 0.00016615 0 0 0 0 0 1.6972e-06 9.7568e-06 2.3375e-05 3.7723e-05 7.9611e-05 0.00025802 0.00070906 0.0012332 0.00065775 0 0 0 0 0 0 9.7063e-07 5.5162e-06 1.3017e-05 2.4401e-05 9.2439e-05 0.00041811 0.001219 0.0010513 0 0 0 0 0 0 0 3.3063e-07 1.8456e-06 4.1784e-06 7.7984e-06 3.3963e-05 0.00016253 0.00023871 0 0 0 0 0 0 0 0 8.4404 0.62662 0.32172 0.28799 0.070217 0.046291 0.035816 0.02893 0.01753 0.0076798 0.0031421 0.0012371 0.00032079 4.0373e-05 1.7808e-06 0.29381 0.16098 0.12615 0.12182 0.092619 0.051632 0.028245 0.016762 0.0094949 0.0046647 0.0020116 0.0006722 0.00013701 1.5703e-05 8.6099e-07 0.10324 0.056139 0.066398 0.057978 0.03473 0.024181 0.024368 0.018963 0.010484 0.0039602 0.0010107 0.00018682 3.0675e-05 4.6408e-06 4.0753e-07 0.045929 0.04064 0.043999 0.030981 0.019618 0.015894 0.015665 0.013119 0.0076895 0.0029119 0.00068654 0.00010535 1.4526e-05 2.3678e-06 2.3633e-07 0.027123 0.03123 0.036981 0.029081 0.017081 0.0098212 0.0071536 0.0056492 0.0034432 0.0013764 0.00034523 5.9198e-05 9.7414e-06 1.7075e-06 1.6545e-07 0.022946 0.031178 0.031913 0.025278 0.012714 0.0063372 0.0032019 0.0019778 0.0012489 0.00059817 0.00019481 4.3747e-05 7.3647e-06 9.8502e-07 7.787e-08 0.0189 0.030878 0.026547 0.021966 0.007553 0.00353 0.0019162 0.0014111 0.0010781 0.00061531 0.00023195 5.522e-05 8.1609e-06 7.7288e-07 4.4571e-08 0.017828 0.027053 0.019537 0.015076 0.0044817 0.001958 0.0012915 0.0012016 0.0010161 0.00060143 0.00022956 5.4377e-05 7.7868e-06 6.8872e-07 3.7624e-08 0.035518 0.023245 0.012988 0.0067346 0.0026442 0.0011845 0.00078495 0.00073126 0.00062016 0.00036844 0.00014103 3.3456e-05 4.8028e-06 4.3182e-07 2.4907e-08 0.013187 0.017818 0.0084529 0.0033179 0.0018453 0.00077587 0.00041189 0.00033245 0.00025603 0.00014635 5.5307e-05 1.3089e-05 1.8924e-06 1.7578e-07 1.0946e-08 0.0077614 0.011785 0.0057636 0.0022507 0.0013257 0.00054034 0.00024169 0.0001574 9.8865e-05 5.1266e-05 1.9936e-05 5.2255e-06 7.8455e-07 6.629e-08 4.0456e-09 0.0044113 0.0078855 0.0042931 0.0013727 0.00065945 0.00029082 0.00015274 9.3785e-05 5.2491e-05 2.6763e-05 1.3562e-05 4.847e-06 7.9602e-07 5.594e-08 3.157e-09 0.001857 0.0038075 0.0025428 0.00098081 0.00036315 0.00013219 8.1261e-05 5.7634e-05 3.608e-05 2.056e-05 1.1714e-05 4.5495e-06 8.4655e-07 8.0813e-08 5.3783e-09 0.00036414 0.00075813 0.00055811 0.00034743 0.00036571 0.00038131 0.0003131 0.00020454 0.0001127 5.0634e-05 2.0857e-05 1.1539e-05 5.1554e-06 9.9513e-07 5.9643e-08 2.4843e-05 6.0731e-05 8.3172e-05 0.00014438 0.00025219 0.00031131 0.00026403 0.00016649 8.537e-05 3.5191e-05 1.0621e-05 2.2026e-06 3.2343e-07 5.1403e-08 1.0587e-08 1.0041 0.37207 0.18396 0.11559 0.074299 0.042625 0.027071 0.02265 0.018317 0.012863 0.008547 0.0043165 0.0012082 0.00015797 7.3776e-06 0.17824 0.10222 0.097332 0.11257 0.077924 0.038086 0.020553 0.013284 0.0098687 0.0066158 0.0036764 0.0015754 0.00035613 5.2018e-05 4.1625e-06 0.062953 0.043925 0.067277 0.075979 0.044379 0.021123 0.017904 0.013866 0.0084623 0.003907 0.0014272 0.00045598 0.00012781 2.6192e-05 2.9681e-06 0.039965 0.030244 0.033914 0.027995 0.023457 0.019952 0.015427 0.010389 0.0056234 0.0022405 0.00069116 0.00021454 7.1944e-05 1.7596e-05 1.9958e-06 0.029884 0.02917 0.033464 0.028932 0.02003 0.013506 0.0086976 0.005504 0.002968 0.0012013 0.00039421 0.00013945 5.0952e-05 1.2488e-05 1.3108e-06 0.022486 0.028391 0.030627 0.036352 0.016447 0.010234 0.0057462 0.0032913 0.001844 0.000858 0.00031712 0.00010168 2.9294e-05 6.1443e-06 6.0986e-07 0.016631 0.025449 0.024988 0.045894 0.010386 0.0061492 0.0038098 0.0026314 0.0017732 0.00093983 0.00035434 9.5457e-05 2.0278e-05 3.539e-06 3.5415e-07 0.017979 0.023654 0.019269 0.033749 0.0064629 0.0035384 0.0023904 0.0019625 0.0015132 0.00086055 0.00032993 8.5602e-05 1.6987e-05 2.9732e-06 3.2602e-07 0.031434 0.023068 0.014112 0.012189 0.0044696 0.0025636 0.0015574 0.001197 0.00092774 0.00053453 0.00020656 5.3837e-05 1.0919e-05 2.0431e-06 2.429e-07 0.015001 0.01937 0.011429 0.0073907 0.0050819 0.0021618 0.00098318 0.00069921 0.00048434 0.0002638 9.9601e-05 2.5644e-05 5.1618e-06 9.8307e-07 1.2224e-07 0.011433 0.019198 0.011618 0.006622 0.0044554 0.0017809 0.00075826 0.00052069 0.0003303 0.00017283 7.1646e-05 2.1027e-05 3.7194e-06 4.7689e-07 5.0553e-08 0.011149 0.021647 0.012373 0.0040042 0.0021098 0.0010352 0.00061093 0.00041517 0.0002529 0.00013981 7.6744e-05 2.8889e-05 5.0783e-06 4.7059e-07 4.0315e-08 0.0060949 0.012767 0.0083153 0.003038 0.0012226 0.00056257 0.00043387 0.00035041 0.00023095 0.00012966 7.145e-05 2.7605e-05 5.3434e-06 6.1466e-07 5.426e-08 0.0012884 0.0026797 0.0018073 0.00076528 0.00046306 0.00043505 0.00057327 0.00062564 0.00047134 0.00024139 0.00010061 4.9172e-05 2.0212e-05 3.9939e-06 3.0892e-07 8.6768e-05 0.00019903 0.00018531 0.00013568 0.00014225 0.00022331 0.00034736 0.00039758 0.00030409 0.00015132 4.9418e-05 1.1002e-05 1.9742e-06 5.265e-07 1.4141e-07 0.35113 0.22271 0.13154 0.09435 0.063608 0.038068 0.02271 0.017752 0.016161 0.015103 0.012648 0.0071375 0.0020333 0.00027605 1.5414e-05 0.13829 0.070396 0.071863 0.082752 0.056608 0.027925 0.016425 0.012849 0.010898 0.0081702 0.0048865 0.0027286 0.00059641 0.0001144 1.5825e-05 0.041786 0.033906 0.050653 0.063401 0.044619 0.025542 0.017668 0.012548 0.0083478 0.0049439 0.0025086 0.0010572 0.00035071 8.6249e-05 1.4172e-05 0.028755 0.020654 0.023335 0.024662 0.027633 0.026352 0.017647 0.0089556 0.0041756 0.00201 0.0010546 0.00055869 0.00023733 6.3663e-05 8.3211e-06 0.019422 0.019733 0.021605 0.021083 0.015558 0.012649 0.0086164 0.0048823 0.0023092 0.0010561 0.00060872 0.00037321 0.00016805 4.3386e-05 4.6774e-06 0.013851 0.018211 0.019757 0.0363 0.012689 0.0099022 0.0066574 0.0038719 0.0019444 0.00089623 0.00044011 0.000222 8.883e-05 2.1901e-05 2.4012e-06 0.010509 0.014147 0.014811 0.057779 0.008132 0.0060738 0.0043229 0.0028184 0.0016055 0.00077111 0.00032643 0.0001344 5.1476e-05 1.4139e-05 1.8471e-06 0.011328 0.012098 0.011046 0.043584 0.0053908 0.0035485 0.0024703 0.0017452 0.0011314 0.00059541 0.00025208 0.00010123 4.2361e-05 1.3625e-05 2.04e-06 0.011782 0.011592 0.0085524 0.014065 0.0053334 0.0036301 0.0018837 0.0010988 0.0007289 0.00039828 0.00017058 6.8939e-05 3.0499e-05 1.0622e-05 1.6975e-06 0.0081106 0.010578 0.010357 0.011416 0.0087367 0.0035482 0.0014008 0.00094277 0.00061712 0.00032815 0.00013142 4.5148e-05 1.7042e-05 5.7321e-06 9.339e-07 0.0096375 0.018466 0.0145 0.01167 0.008461 0.0032898 0.0013476 0.00101 0.00068996 0.00037913 0.00016741 5.5007e-05 1.2844e-05 2.7398e-06 3.9209e-07 0.014066 0.028485 0.017248 0.0066136 0.0041006 0.002248 0.0013983 0.00097772 0.0006233 0.00036182 0.00020545 8.0723e-05 1.6583e-05 2.4025e-06 2.7653e-07 0.0085008 0.017943 0.011741 0.0045823 0.0023088 0.0015003 0.001402 0.0012174 0.00080205 0.00041727 0.00020611 7.7686e-05 1.7003e-05 2.7535e-06 3.1051e-07 0.0018491 0.0038947 0.0026889 0.0012509 0.00087617 0.0010279 0.0015275 0.0016885 0.0012373 0.00061055 0.00023748 9.8197e-05 3.6771e-05 8.2931e-06 1.049e-06 0.00012816 0.00029758 0.00027494 0.00018908 0.00019708 0.00038947 0.00071077 0.0008604 0.00066605 0.00033295 0.0001113 2.7115e-05 6.8109e-06 2.9042e-06 8.8551e-07 0.15881 0.13227 0.08274 0.059669 0.044732 0.032005 0.021746 0.01659 0.014338 0.014021 0.012231 0.0072619 0.0020277 0.00030689 2.9988e-05 0.097703 0.049307 0.050353 0.051231 0.038247 0.023426 0.016636 0.015193 0.013408 0.010225 0.0061583 0.0042957 0.00087431 0.00024582 6.154e-05 0.034635 0.032347 0.038173 0.049616 0.042536 0.030603 0.020532 0.014676 0.010593 0.0070675 0.0039952 0.001832 0.00068221 0.00022576 5.7154e-05 0.022562 0.019807 0.021515 0.026935 0.031619 0.031242 0.020519 0.0098839 0.0047847 0.0028104 0.0018332 0.0010917 0.00049418 0.00014786 2.4913e-05 0.013068 0.013835 0.015185 0.017349 0.012347 0.011232 0.0083755 0.0049011 0.0024522 0.0014244 0.0010893 0.00074282 0.00034333 9.0419e-05 1.018e-05 0.010062 0.011545 0.013248 0.02684 0.00978 0.0087323 0.0065555 0.0039293 0.0019856 0.0010623 0.00069767 0.00043162 0.0001925 5.2259e-05 6.5062e-06 0.0087455 0.0087705 0.0097974 0.043605 0.0065088 0.005404 0.0041068 0.0025887 0.0013517 0.00067444 0.00039362 0.00025161 0.00013508 4.7112e-05 7.3852e-06 0.0076849 0.0072216 0.0075324 0.033551 0.0047734 0.0033043 0.0023481 0.0014938 0.00081892 0.00042537 0.0002604 0.00019754 0.00013273 5.5056e-05 9.5637e-06 0.0060566 0.0061639 0.0059819 0.012101 0.0064004 0.004609 0.0021567 0.0010293 0.0005999 0.00032958 0.00019623 0.00014987 0.00010777 4.7563e-05 8.5966e-06 0.0035945 0.0056852 0.0089676 0.0125 0.0099911 0.0041461 0.001658 0.0011302 0.00075537 0.0004199 0.00019862 0.00010536 6.3997e-05 2.7465e-05 4.9857e-06 0.0056981 0.012193 0.012365 0.012822 0.0098029 0.0039788 0.0017495 0.0014037 0.0010237 0.00059297 0.00028185 0.00011124 3.9451e-05 1.2591e-05 2.0761e-06 0.0095525 0.020025 0.013578 0.0070398 0.0053434 0.0034963 0.0023102 0.001561 0.00099086 0.00058912 0.0003427 0.00014762 4.1309e-05 9.3991e-06 1.2543e-06 0.0059438 0.012787 0.0089408 0.0043561 0.0031136 0.003002 0.0033131 0.002995 0.0019379 0.00092142 0.00039177 0.00014579 4.1256e-05 9.6381e-06 1.2304e-06 0.0013357 0.0029123 0.0022622 0.0014596 0.0014591 0.0022183 0.0034057 0.0036032 0.0024886 0.0011481 0.00040317 0.00014104 5.1469e-05 1.5734e-05 3.0894e-06 0.00010382 0.00024937 0.0002494 0.00021516 0.0003341 0.00074899 0.0013085 0.0015001 0.0011138 0.00054501 0.00018538 5.1865e-05 1.9538e-05 1.0899e-05 3.5342e-06 0.085155 0.08907 0.054309 0.033952 0.028061 0.023447 0.018086 0.014421 0.012058 0.01081 0.0086433 0.0052387 0.0014364 0.00031982 7.3775e-05 0.056188 0.035706 0.040361 0.034624 0.028475 0.02066 0.016492 0.015697 0.014154 0.010959 0.0066798 0.0052315 0.0011934 0.00056473 0.00020616 0.028323 0.030662 0.030829 0.041085 0.034562 0.02727 0.018824 0.013974 0.010841 0.007794 0.0047351 0.0023791 0.0010854 0.00054063 0.00018763 0.019603 0.019576 0.019178 0.025991 0.02803 0.027344 0.018005 0.0090729 0.0049973 0.0033782 0.0024065 0.0015095 0.00073784 0.00027047 6.3625e-05 0.011519 0.010035 0.010919 0.015436 0.01042 0.0095468 0.0073041 0.0045476 0.0026414 0.0018332 0.0014958 0.0010207 0.00047694 0.00013154 1.6319e-05 0.010112 0.0074875 0.0097286 0.015444 0.0087676 0.0076972 0.005787 0.003585 0.002019 0.0013028 0.00096894 0.00063953 0.00031437 9.9788e-05 1.4934e-05 0.009394 0.0063493 0.0080884 0.021137 0.0064928 0.0050954 0.0037489 0.0023713 0.0013282 0.00080137 0.0005895 0.00046894 0.0003153 0.00013332 2.3861e-05 0.0067774 0.0057 0.0066766 0.016672 0.0050586 0.0035147 0.0024909 0.0015566 0.00085437 0.00051586 0.00043264 0.00044999 0.00037738 0.00017986 3.3941e-05 0.0039216 0.0046278 0.0052589 0.0085057 0.006784 0.0049486 0.0023671 0.0011267 0.0006508 0.00040329 0.00033909 0.00037636 0.0003357 0.00016565 3.1812e-05 0.0019571 0.0037659 0.006659 0.0097203 0.0081056 0.0037721 0.0017165 0.0011724 0.00081128 0.00049828 0.00031247 0.00025821 0.00020688 9.9318e-05 1.8943e-05 0.0022941 0.00549 0.0074749 0.0094644 0.0076829 0.0035283 0.0017888 0.0014639 0.0011138 0.00069199 0.00038145 0.00020804 0.00011189 4.4377e-05 7.791e-06 0.0035129 0.007909 0.0069044 0.0054805 0.0052406 0.0041573 0.0028788 0.0018294 0.0011308 0.00069385 0.00043323 0.00023035 9.5837e-05 2.8926e-05 4.0925e-06 0.0021995 0.0050129 0.0042393 0.0031584 0.0034893 0.004681 0.0058095 0.0053979 0.0034518 0.0015421 0.00058559 0.00023401 9.2308e-05 2.7092e-05 3.5752e-06 0.0005417 0.0012845 0.00138 0.0016178 0.0022125 0.003831 0.0060279 0.0062291 0.0041645 0.001861 0.00062551 0.00020927 8.4744e-05 3.2569e-05 7.2974e-06 5.7064e-05 0.00014144 0.00015976 0.00020815 0.00051788 0.0012859 0.0021946 0.0024303 0.0017635 0.00086729 0.00031394 0.00010815 5.3965e-05 3.1748e-05 1.104e-05 0.051016 0.069811 0.039864 0.019711 0.01677 0.015889 0.014064 0.012047 0.009931 0.0078219 0.0053164 0.003125 0.00097386 0.00045332 0.00017557 0.028119 0.024969 0.032927 0.024329 0.021247 0.017371 0.015368 0.014637 0.013206 0.010226 0.0062967 0.0048431 0.0016533 0.0012219 0.00052509 0.022462 0.025247 0.023164 0.030203 0.022759 0.018864 0.013897 0.011057 0.0092419 0.007091 0.0046855 0.0027052 0.0016337 0.0011548 0.00046999 0.01726 0.016881 0.014586 0.019797 0.018934 0.018091 0.012574 0.0074903 0.005005 0.0036524 0.0026429 0.0017093 0.00093625 0.00045068 0.00013966 0.010707 0.007287 0.0076184 0.012629 0.0084659 0.007612 0.0061089 0.0043728 0.0030117 0.0021646 0.0016323 0.0010649 0.00051421 0.00015858 2.3276e-05 0.0099809 0.0049935 0.00751 0.0096879 0.0080068 0.0065204 0.0048751 0.0033374 0.0021964 0.0015306 0.001117 0.00077219 0.00044994 0.00017698 3.1371e-05 0.0092884 0.0047018 0.0071037 0.010316 0.0067518 0.0048856 0.0034828 0.0023705 0.0015444 0.0010599 0.00084189 0.00079444 0.00065355 0.00031614 6.0805e-05 0.005993 0.0043333 0.0058201 0.0081676 0.0053174 0.0038047 0.0027442 0.001807 0.0011031 0.00076054 0.00073549 0.00092456 0.00089169 0.00045884 9.0105e-05 0.002825 0.0033655 0.0043087 0.0058677 0.0057777 0.0042643 0.0022998 0.0012424 0.00076689 0.00055234 0.00060082 0.0008353 0.0008364 0.000436 8.6052e-05 0.0011828 0.0023612 0.0040396 0.0058639 0.0051993 0.0028699 0.0015162 0.0010329 0.00075158 0.00054738 0.00049441 0.00057195 0.00052726 0.00026622 5.1873e-05 0.00072775 0.0019789 0.0035899 0.0052179 0.0045987 0.0025417 0.0014987 0.0012224 0.00097313 0.00068787 0.00049615 0.00039022 0.00027038 0.00011745 2.1177e-05 0.00074718 0.0020298 0.0028316 0.0034864 0.0041344 0.0038052 0.0027263 0.0016736 0.001038 0.00069557 0.00051819 0.00037031 0.0002049 6.9645e-05 1.0069e-05 0.00046729 0.0012441 0.0015741 0.002052 0.0033784 0.0056269 0.0075453 0.0071764 0.0045894 0.0020118 0.00076333 0.00037101 0.00018845 6.0427e-05 7.9755e-06 0.00015398 0.00044546 0.00095189 0.0019982 0.0029763 0.0051089 0.0081439 0.0083654 0.0056454 0.0026745 0.0010073 0.00039039 0.00017407 6.5092e-05 1.3441e-05 2.8088e-05 6.9101e-05 9.1097e-05 0.00020779 0.00071706 0.0018765 0.0032006 0.0035429 0.0026288 0.001394 0.00059716 0.0002709 0.00015123 8.2816e-05 1.6462e-05 0.033004 0.052855 0.028712 0.012332 0.010501 0.011439 0.011668 0.010503 0.0085819 0.0062081 0.0036793 0.0019539 0.00089479 0.00072176 0.00032643 0.013242 0.015109 0.022305 0.016091 0.015361 0.01468 0.014701 0.014011 0.012445 0.00955 0.0060017 0.0041157 0.0023341 0.0021656 0.00098722 0.015675 0.016821 0.014575 0.018041 0.013825 0.011656 0.0097951 0.0089589 0.0081887 0.0067075 0.0049046 0.0032708 0.0024125 0.0020231 0.00087605 0.013087 0.011938 0.0094503 0.012057 0.010867 0.010612 0.0088333 0.0071795 0.0058301 0.0043431 0.0030391 0.0019684 0.0011827 0.0006939 0.00024728 0.0083666 0.0050369 0.0052469 0.008646 0.0065509 0.006097 0.0056107 0.0049263 0.0038547 0.0026307 0.001687 0.001015 0.00052423 0.00019085 3.314e-05 0.0078531 0.003354 0.0057857 0.0074536 0.0067906 0.0053357 0.0042769 0.0034821 0.0026282 0.0017954 0.0011947 0.00087869 0.00062835 0.00029357 5.7051e-05 0.0072084 0.0032854 0.0058762 0.0074649 0.0062363 0.0043692 0.0032627 0.0025786 0.0019519 0.0013968 0.0011252 0.0012246 0.0011524 0.00059689 0.00011833 0.0043454 0.0028571 0.0045902 0.0057278 0.0048819 0.0036011 0.0027686 0.0020618 0.0014628 0.001091 0.0011289 0.0016024 0.0016673 0.00088878 0.00017743 0.0017768 0.0020185 0.0030134 0.0040316 0.0040545 0.003066 0.0019744 0.0013037 0.00092636 0.00075985 0.00096461 0.0015145 0.0016023 0.00085519 0.00017065 0.00062771 0.0012381 0.0021267 0.0030997 0.0029486 0.0019144 0.0011665 0.00085083 0.00069431 0.00062706 0.00076075 0.001048 0.0010242 0.00052732 0.00010356 0.0002512 0.00074973 0.0016163 0.0025231 0.0024391 0.0016543 0.001133 0.00095378 0.0008226 0.00070479 0.00067945 0.00067586 0.00052014 0.00023325 4.2433e-05 0.00013849 0.00053454 0.0012218 0.0020138 0.0027507 0.0027723 0.0020929 0.0013564 0.000923 0.00072654 0.00067572 0.00059704 0.00037373 0.0001325 1.9369e-05 8.9748e-05 0.00032474 0.00068373 0.0013631 0.0028335 0.0052614 0.0073787 0.0071517 0.004627 0.0020915 0.00091153 0.00056814 0.00032866 0.00010843 1.4901e-05 5.1496e-05 0.00021109 0.00086598 0.0022644 0.0032325 0.0051999 0.0082861 0.0085377 0.0061591 0.003497 0.0016843 0.00082283 0.00038361 0.00012373 1.0605e-05 1.4262e-05 3.6336e-05 6.3157e-05 0.00021735 0.00083352 0.0022095 0.0037908 0.0042728 0.0033777 0.0020792 0.0011565 0.00070462 0.00041432 0.00010521 0 0.020013 0.032887 0.017727 0.0081037 0.0074324 0.0092562 0.01034 0.0093737 0.0075942 0.0054126 0.0031264 0.0015693 0.0010047 0.00096611 0.00045149 0.0058284 0.0073505 0.011651 0.010215 0.011287 0.012961 0.014477 0.013761 0.012063 0.0094355 0.0063133 0.0040606 0.0030171 0.0029559 0.0013692 0.0088037 0.0088543 0.0075235 0.009047 0.0083252 0.0076196 0.0079418 0.0086744 0.0086525 0.0075961 0.0060708 0.004316 0.00324 0.0027589 0.0012095 0.0077679 0.0067726 0.0053575 0.006551 0.0065445 0.0072459 0.0078673 0.0082973 0.0075462 0.0057488 0.0039827 0.002533 0.0015096 0.00091616 0.00033724 0.0050398 0.0031058 0.0035231 0.0053395 0.0052358 0.0055311 0.0058902 0.0059872 0.0050522 0.0033643 0.0019353 0.0010837 0.00058797 0.00023828 4.4699e-05 0.0046626 0.0021284 0.0040742 0.0055177 0.00531 0.00451 0.004097 0.0039031 0.0032447 0.0021695 0.0013317 0.0010187 0.00082509 0.00041647 8.3424e-05 0.0042148 0.0020642 0.004185 0.0054924 0.0047372 0.0034444 0.002993 0.002892 0.0024895 0.0018024 0.0014165 0.0016353 0.0016289 0.00086529 0.00017319 0.0024295 0.001627 0.0030976 0.0040673 0.0036257 0.0028118 0.0024892 0.0022842 0.0019212 0.0014855 0.0015151 0.0022295 0.0023869 0.001289 0.00025879 0.00089534 0.0010025 0.0017852 0.002472 0.0024381 0.0019492 0.0015774 0.0013677 0.001172 0.0010244 0.0013267 0.0021491 0.002314 0.0012446 0.00024926 0.00027137 0.00054214 0.0010218 0.0015415 0.0015635 0.0011688 0.00087013 0.00077982 0.00075414 0.00078232 0.0010545 0.0015177 0.0015004 0.00077466 0.00015226 9.7675e-05 0.00034175 0.00086125 0.001356 0.0013618 0.0011346 0.00093716 0.00087799 0.00084853 0.00084983 0.00093951 0.00099938 0.00078441 0.00035246 6.3974e-05 5.2488e-05 0.00026443 0.00072214 0.001297 0.0018115 0.0019138 0.0016012 0.0012268 0.0009947 0.00090979 0.00093899 0.00088073 0.00057014 0.00020628 3.0586e-05 4.4724e-05 0.00021908 0.00056024 0.0011284 0.0022393 0.0040694 0.0056959 0.0055737 0.0037149 0.0018612 0.0010425 0.00079074 0.00048427 0.00016399 1.5942e-05 3.05e-05 0.00017236 0.00078569 0.0020102 0.0027528 0.0041773 0.0065079 0.0067473 0.0058057 0.0044583 0.0027406 0.0016477 0.00080449 0.00011509 0 8.151e-06 2.8437e-05 6.8419e-05 0.00022701 0.00080722 0.0020889 0.0035796 0.0041267 0.0038777 0.0031094 0.0021679 0.001628 0.00049645 0 0 0.010613 0.016254 0.0089807 0.0052057 0.0055498 0.007505 0.0085824 0.0075891 0.00608 0.0044593 0.0027299 0.0014343 0.0010367 0.00099138 0.00046106 0.0022397 0.0029355 0.0051389 0.0064988 0.0084361 0.011196 0.013176 0.012325 0.010813 0.0089874 0.006631 0.004339 0.0032495 0.0030459 0.0014027 0.0038255 0.0037528 0.0033929 0.0043376 0.0053252 0.0056844 0.0071626 0.0087826 0.0093233 0.008748 0.0074371 0.0053069 0.0036434 0.0028658 0.0012348 0.0034975 0.0031209 0.0028431 0.0038527 0.0048996 0.0062997 0.0079027 0.0092313 0.0088707 0.0070453 0.0050216 0.0031522 0.0017444 0.00097267 0.00034683 0.0022865 0.0016392 0.0022115 0.0035009 0.0047924 0.0058922 0.0063603 0.0066926 0.0059299 0.0040425 0.0023078 0.0012571 0.0006717 0.00027309 5.1217e-05 0.0020661 0.0011848 0.0024326 0.0035711 0.0042227 0.0044264 0.004245 0.0042955 0.0038147 0.0025719 0.0015203 0.0011322 0.00092736 0.00047254 9.4655e-05 0.0018386 0.0011058 0.0024029 0.0032301 0.0028965 0.0024663 0.002829 0.0033492 0.0031352 0.0022424 0.0016278 0.0017936 0.0017845 0.00094991 0.00019018 0.0010293 0.00078768 0.0016885 0.0023052 0.0021362 0.0019279 0.0022708 0.0026825 0.0025406 0.0019162 0.0017348 0.0024172 0.0025785 0.0013942 0.00028037 0.00035422 0.00042042 0.0008801 0.001267 0.0012756 0.0011938 0.0013559 0.0015821 0.0015491 0.0013188 0.0015213 0.0023452 0.0025056 0.0013464 0.00027005 9.6398e-05 0.00020699 0.00045785 0.00073551 0.00081113 0.00073686 0.00075269 0.00088525 0.00098619 0.0010412 0.0012918 0.0017364 0.0016708 0.00085408 0.00016749 4.4187e-05 0.00022039 0.00065302 0.00098898 0.00097551 0.00097197 0.00096014 0.0010458 0.0011711 0.0012586 0.001312 0.0012793 0.00095745 0.00042116 7.5693e-05 5.0022e-05 0.00028585 0.00074703 0.0012351 0.0015803 0.0016647 0.0015377 0.0014214 0.0014086 0.0014166 0.0013808 0.0011991 0.00076265 0.00028138 2.1444e-05 5.8328e-05 0.00032739 0.00080462 0.001313 0.0019749 0.0029711 0.0038547 0.0037957 0.0027477 0.0017147 0.0012444 0.001014 0.00063402 0.00011278 0 3.5218e-05 0.00021202 0.00071112 0.0014965 0.0019915 0.0028785 0.0042133 0.0043993 0.0055299 0.0058805 0.0041012 0.0028051 0.0007151 0 0 7.7071e-06 3.8867e-05 9.895e-05 0.00023711 0.00067228 0.0016159 0.0027181 0.003206 0.0054269 0.0061473 0.0040156 0.0015207 0 0 0 0.0049009 0.0065458 0.0037876 0.0030389 0.0038083 0.0053139 0.0059592 0.0050683 0.0040399 0.0031452 0.0021167 0.0011974 0.00086918 0.00076222 0.00034543 0.00071562 0.0010894 0.0023175 0.0040145 0.0059069 0.0084288 0.0099309 0.0091352 0.0082638 0.0075471 0.006121 0.0040876 0.0027746 0.0023467 0.001057 0.001277 0.0013767 0.001558 0.0023469 0.0035595 0.0043491 0.0059226 0.0076027 0.0084362 0.00841 0.0074863 0.0052975 0.0032537 0.0022414 0.00092669 0.0011901 0.0012286 0.0015342 0.0026244 0.0041264 0.0056295 0.0070629 0.0083746 0.0083326 0.0069509 0.0051625 0.0032294 0.0016499 0.00080274 0.00026583 0.00078124 0.00074056 0.0012748 0.0025528 0.0048598 0.0064936 0.0062449 0.0062406 0.005733 0.0040758 0.0024125 0.0013097 0.00066746 0.00025849 4.6894e-05 0.00068483 0.00055488 0.0012089 0.0021835 0.0038828 0.0050221 0.00454 0.0044519 0.0040901 0.0027746 0.0015953 0.0010989 0.00084766 0.0004204 8.3162e-05 0.00059732 0.00048393 0.001076 0.0014779 0.0015208 0.0019108 0.0030757 0.0041132 0.0038838 0.0026245 0.0016553 0.001583 0.0015075 0.00079248 0.00015869 0.00032828 0.00031399 0.00071865 0.0010163 0.001094 0.0015049 0.0025712 0.0035285 0.0033748 0.0023239 0.0016958 0.0020374 0.0021075 0.0011323 0.00022954 0.00010965 0.00014929 0.00035436 0.00054037 0.00063525 0.00089533 0.0015032 0.0020767 0.0020733 0.0016082 0.0014862 0.0019978 0.0020651 0.0011016 0.00022357 3.034e-05 7.9065e-05 0.00020925 0.00036878 0.00047446 0.00057861 0.00082107 0.0011812 0.0014478 0.0014886 0.0015127 0.0016748 0.0014876 0.00074128 0.00014636 3.1063e-05 0.00019353 0.00057512 0.00086345 0.00089556 0.00097186 0.0010932 0.0014551 0.0019701 0.0022067 0.0019851 0.0015724 0.0010437 0.00043968 3.9351e-05 6.6935e-05 0.0003895 0.00096147 0.0014532 0.0016966 0.0017254 0.001692 0.0019049 0.0023712 0.0025714 0.0022268 0.0016326 0.00097026 0.00018209 0 8.5846e-05 0.00048997 0.0011532 0.0016479 0.0019507 0.0022954 0.0026835 0.002841 0.0024986 0.0020715 0.0016894 0.0012884 0.00039648 0 0 4.9545e-05 0.00028607 0.00072916 0.0011658 0.0014298 0.001885 0.0024983 0.0026911 0.0058534 0.0076128 0.0053657 0.0019064 0 0 0 1.0115e-05 5.6443e-05 0.00013548 0.00024037 0.00049738 0.0010443 0.0016874 0.0020652 0.0097369 0.012996 0.003377 0 0 0 0 0.001939 0.0022367 0.0013766 0.0015146 0.002161 0.0030034 0.0032367 0.002678 0.002232 0.001936 0.001424 0.00082933 0.000565 0.00043219 0.00018712 0.00019269 0.00041847 0.0010869 0.0021954 0.0034965 0.005038 0.0057825 0.0053906 0.0054165 0.0055843 0.0047452 0.0030768 0.0018214 0.0013345 0.00057818 0.00033651 0.00049209 0.0007884 0.0014179 0.0023027 0.0029513 0.0039323 0.0050616 0.005819 0.0061267 0.005659 0.0039816 0.0022169 0.0013014 0.00050388 0.00031283 0.00044973 0.0008374 0.001799 0.0031981 0.004306 0.005001 0.005779 0.0059078 0.0051707 0.0039934 0.0025021 0.0012 0.00050445 0.00015007 0.00020488 0.00029275 0.00066525 0.0018332 0.0044557 0.0061287 0.005143 0.0047064 0.0044269 0.003253 0.0019898 0.0010817 0.00052856 0.00019406 3.4002e-05 0.00017228 0.0002159 0.00051578 0.001379 0.0036387 0.0052905 0.0046137 0.0043774 0.0039889 0.0026168 0.0014201 0.00088392 0.00062605 0.00029725 5.8745e-05 0.00014532 0.00017021 0.00037739 0.00056134 0.00086785 0.0018945 0.0037689 0.0051431 0.0046205 0.0028333 0.0014832 0.0011425 0.0010053 0.00051661 0.00010741 7.8997e-05 0.00010187 0.00024147 0.00038242 0.00066807 0.0016391 0.003413 0.0047505 0.004291 0.0026177 0.0014684 0.0013878 0.0013531 0.00071938 0.00015627 2.6998e-05 4.6651e-05 0.00012295 0.00021836 0.0004031 0.00095922 0.0019676 0.0027787 0.0026525 0.0018531 0.0013373 0.0014469 0.0014046 0.00074109 0.0001638 1.0234e-05 3.8406e-05 0.0001138 0.00021919 0.00034112 0.00055609 0.00098825 0.001603 0.0021054 0.0021477 0.0018394 0.0015888 0.00124 0.00059501 6.3112e-05 2.7399e-05 0.00016991 0.00046453 0.00070736 0.00079712 0.00090028 0.0011879 0.0020285 0.0032433 0.003756 0.0030608 0.0020084 0.0011645 0.00023548 0 7.4589e-05 0.00043082 0.0010284 0.0014678 0.0016069 0.0015949 0.0017295 0.0025246 0.0038602 0.0044248 0.0035451 0.0022266 0.00060271 0 0 9.7568e-05 0.00055381 0.0012696 0.0016948 0.0017557 0.001758 0.0020655 0.0027049 0.0030148 0.0029878 0.0024362 0.00082851 0 0 0 5.5921e-05 0.00031561 0.0007233 0.00097389 0.0010468 0.0011983 0.0014828 0.0018056 0.0059904 0.0083714 0.0028891 0 0 0 0 1.1316e-05 6.361e-05 0.00014568 0.00021383 0.00032589 0.00056921 0.00087421 0.0011737 0.013754 0.0095252 0 0 0 0 0 0.00061664 0.00065168 0.00043573 0.00060717 0.00094198 0.0012722 0.0013119 0.0011256 0.0011407 0.0011708 0.00087906 0.00047117 0.00027515 0.00017605 7.1252e-05 4.771e-05 0.00015763 0.00045378 0.00099308 0.0016491 0.0022785 0.0025085 0.0025864 0.0033244 0.0038891 0.0031712 0.0018185 0.00089513 0.0005474 0.00022367 7.7462e-05 0.00018407 0.00040786 0.00088234 0.0014538 0.0017515 0.0020258 0.0024673 0.0029029 0.0032028 0.003045 0.0021369 0.0011033 0.00054776 0.0001934 6.9358e-05 0.00016504 0.0004366 0.0011315 0.0021258 0.0026909 0.0027355 0.0029562 0.0030655 0.0027869 0.0022158 0.0013929 0.00064198 0.00023751 6.1819e-05 4.3491e-05 0.00010087 0.00029336 0.0010748 0.0030397 0.0042761 0.0033657 0.0029201 0.0027476 0.002012 0.0012312 0.00066791 0.00032232 0.00011606 2.0664e-05 3.4023e-05 6.9098e-05 0.0001945 0.00080752 0.0026817 0.0042466 0.0040257 0.0039783 0.0034844 0.0021191 0.0010366 0.00057518 0.00037831 0.00017391 3.8001e-05 2.7283e-05 4.9808e-05 0.00011261 0.00022118 0.00064913 0.0019996 0.0042411 0.005685 0.0048331 0.0026949 0.0011733 0.00070363 0.00056141 0.00028366 7.3648e-05 1.5104e-05 3.0433e-05 7.6344e-05 0.00016946 0.00057113 0.0018648 0.0040368 0.005482 0.004685 0.0025938 0.0011683 0.0008445 0.00076632 0.00040752 0.00011984 6.0299e-06 1.6846e-05 4.857e-05 0.00011315 0.00034752 0.0010712 0.0022987 0.0031853 0.0029114 0.0018984 0.0011721 0.0010554 0.00096407 0.00050814 7.4789e-05 4.4729e-06 2.337e-05 6.9594e-05 0.00013874 0.00025303 0.00051769 0.0010614 0.0018512 0.0025459 0.0026265 0.0021121 0.0016069 0.001161 0.00027451 0 2.0364e-05 0.00012165 0.00031013 0.00047038 0.00055387 0.00066733 0.0011051 0.0023717 0.004206 0.0049854 0.0039304 0.0023894 0.00065625 0 0 5.9093e-05 0.0003384 0.00078982 0.0010819 0.0011303 0.0011301 0.0014747 0.0028299 0.0049566 0.0058756 0.0045737 0.0013262 0 0 0 7.7709e-05 0.00043829 0.00098763 0.0012665 0.0012204 0.0011438 0.0015636 0.0026464 0.0034984 0.0037762 0.0015392 0 0 0 0 4.4541e-05 0.0002492 0.00055283 0.00069309 0.00067145 0.00068545 0.00088303 0.0013361 0.0048955 0.0034779 0 0 0 0 0 9.0574e-06 5.0704e-05 0.00011313 0.00014971 0.0001814 0.00026249 0.00039295 0.00063429 0.0058618 0 0 0 0 0 0 0.00014269 0.00015072 0.00011326 0.00018231 0.00029445 0.00037983 0.00037985 0.00039892 0.00059411 0.00071049 0.00050382 0.00022233 9.7032e-05 4.9108e-05 1.8117e-05 1.1698e-05 5.104e-05 0.00015567 0.00037327 0.00063021 0.0007884 0.0008109 0.0010825 0.0019639 0.0024961 0.0018398 0.00085319 0.00032103 0.00015537 5.8366e-05 1.8306e-05 6.9217e-05 0.00021291 0.00057337 0.00096356 0.0010142 0.00086745 0.00086661 0.0010002 0.0011358 0.0010989 0.00077081 0.00037877 0.00016105 5.0318e-05 1.554e-05 6.1764e-05 0.00022317 0.00067486 0.0012635 0.0014411 0.0012135 0.001138 0.0011477 0.0010487 0.00083873 0.00052942 0.00024331 8.42e-05 1.926e-05 8.1672e-06 2.8335e-05 9.6499e-05 0.00043535 0.0013558 0.0019996 0.0016773 0.0015223 0.001389 0.00095781 0.00055417 0.00029733 0.00015041 5.8931e-05 1.2832e-05 5.5544e-06 1.7859e-05 6.2078e-05 0.00035246 0.0013249 0.0023538 0.0027021 0.0029277 0.0024672 0.0013885 0.00060129 0.00029542 0.00018919 9.1834e-05 2.8828e-05 4.4852e-06 1.404e-05 3.5494e-05 0.00010726 0.00047621 0.0016389 0.0035196 0.0046495 0.0038278 0.0020156 0.00077534 0.00037777 0.00028186 0.00014982 6.5707e-05 3.0613e-06 1.1783e-05 3.2302e-05 9.9581e-05 0.00045203 0.001578 0.0034188 0.0045624 0.0037845 0.0019956 0.00080582 0.00049678 0.00043905 0.00024417 6.0956e-05 1.8912e-06 9.3544e-06 2.6924e-05 7.1153e-05 0.00026937 0.00089373 0.0019316 0.0026419 0.0023635 0.0015034 0.00090035 0.00078842 0.00072112 0.00019434 0 2.1812e-06 1.312e-05 3.7444e-05 7.4097e-05 0.00015393 0.00037514 0.0008433 0.0015358 0.0021717 0.0022783 0.0018487 0.0014282 0.00052826 0 0 1.0524e-05 6.1704e-05 0.00015142 0.00022499 0.00026928 0.0003646 0.00078016 0.0019695 0.0036945 0.004449 0.0035127 0.0010744 0 0 0 3.0835e-05 0.00017542 0.00040317 0.00053722 0.00054693 0.00057679 0.00096301 0.0022915 0.0043286 0.0052429 0.0020442 0 0 0 0 4.0635e-05 0.00022825 0.00050963 0.00064186 0.00060554 0.00058469 0.00099867 0.0020381 0.0030049 0.0017177 0 0 0 0 0 2.3318e-05 0.0001301 0.00028643 0.00035323 0.00033492 0.00034902 0.0005372 0.00097535 0.0014739 0 0 0 0 0 0 4.82e-06 2.6935e-05 5.9614e-05 7.6076e-05 8.336e-05 0.00011192 0.00018271 0.00017801 0 0 0 0 0 0 0 2.0986e-05 2.3875e-05 2.1015e-05 3.6986e-05 6.0298e-05 7.3348e-05 7.4065e-05 0.00011975 0.00025691 0.00033022 0.00022007 8.0144e-05 2.3508e-05 8.5607e-06 2.7804e-06 2.4902e-06 1.257e-05 4.3564e-05 0.00011911 0.00020255 0.00022018 0.00020108 0.00037992 0.00089081 0.0011678 0.00079118 0.00029821 8.0214e-05 2.8241e-05 9.3843e-06 4.2217e-06 2.2981e-05 0.00010019 0.00031428 0.00053757 0.00051586 0.00032744 0.00022484 0.00022672 0.00025115 0.00024098 0.00016931 8.2369e-05 3.1531e-05 8.4974e-06 3.565e-06 2.1195e-05 0.00010252 0.00033839 0.00061474 0.00063811 0.00045243 0.00034588 0.00031191 0.00026416 0.00020096 0.00012763 6.3443e-05 2.4367e-05 5.7495e-06 1.366e-06 5.6715e-06 2.0192e-05 0.00010452 0.00035186 0.00057497 0.00059296 0.00061088 0.00053385 0.00033483 0.00017325 9.1245e-05 5.4905e-05 2.9723e-05 9.8315e-06 7.8731e-07 3.6668e-06 1.4798e-05 9.5742e-05 0.00039443 0.0008279 0.0011947 0.0014125 0.0011681 0.00062966 0.0002502 0.00011192 7.9413e-05 5.1895e-05 2.5446e-05 8.5417e-07 4.2693e-06 1.2183e-05 4.6002e-05 0.0002325 0.00082408 0.0017754 0.0023347 0.0019045 0.00098731 0.00036357 0.00016056 0.00012655 8.4493e-05 2.9438e-05 9.255e-07 5.2409e-06 1.4682e-05 4.7649e-05 0.00022712 0.00080227 0.0017359 0.0023024 0.0018948 0.0009924 0.00039717 0.00024269 0.00022615 7.0381e-05 0 8.0872e-07 4.8954e-06 1.3399e-05 3.4069e-05 0.00013313 0.00045066 0.00097702 0.0013326 0.0011888 0.00076126 0.00047657 0.00044819 0.00021417 0 0 8.4316e-07 5.2477e-06 1.4257e-05 2.7402e-05 6.2906e-05 0.00017337 0.00041244 0.0007707 0.0011084 0.0011833 0.00099951 0.00041746 0 0 0 3.2797e-06 1.9096e-05 4.6004e-05 6.72e-05 8.2497e-05 0.00013151 0.0003525 0.00098223 0.0018985 0.0023141 0.00093004 0 0 0 0 9.4675e-06 5.369e-05 0.00012272 0.00016285 0.00016862 0.00019794 0.00041693 0.0011304 0.0022215 0.001371 0 0 0 0 0 1.2488e-05 7.0178e-05 0.00015742 0.00020267 0.00020638 0.0002427 0.00050544 0.0010934 0.0008408 0 0 0 0 0 0 7.1791e-06 4.0205e-05 8.9762e-05 0.0001163 0.00012882 0.0001881 0.00038159 0.00035327 0 0 0 0 0 0 0 1.5453e-06 8.6792e-06 1.9531e-05 2.6227e-05 3.3273e-05 6.0018e-05 6.3881e-05 0 0 0 0 0 0 0 0 1.4872e-06 1.9246e-06 2.0835e-06 4.0062e-06 6.5152e-06 7.3937e-06 8.0219e-06 2.1534e-05 5.6163e-05 7.3864e-05 4.7539e-05 1.5412e-05 3.1479e-06 7.3797e-07 1.9921e-07 3.0439e-07 1.8068e-06 7.8247e-06 2.4044e-05 4.1195e-05 4.0404e-05 3.222e-05 7.5412e-05 0.00019751 0.00026054 0.00016872 5.5842e-05 1.1195e-05 2.6815e-06 7.4333e-07 5.9836e-07 4.5753e-06 2.5722e-05 8.5833e-05 0.00014815 0.00013798 7.6819e-05 3.8682e-05 2.9966e-05 2.8478e-05 2.5274e-05 1.7843e-05 9.3312e-06 3.726e-06 9.2141e-07 5.2385e-07 4.382e-06 2.5987e-05 8.8521e-05 0.00015783 0.00015722 0.00010405 6.9945e-05 5.4392e-05 3.8637e-05 2.524e-05 1.6191e-05 1.0357e-05 5.9191e-06 1.8907e-06 1.4576e-07 6.0525e-07 2.0406e-06 1.148e-05 4.2424e-05 8.3583e-05 0.00011469 0.00013375 0.00011366 6.6208e-05 3.0508e-05 1.621e-05 1.4574e-05 1.2989e-05 5.714e-06 8.6908e-08 5.0512e-07 2.0183e-06 1.2555e-05 5.6569e-05 0.00014434 0.00025209 0.00031649 0.00026199 0.00014083 5.4703e-05 2.4552e-05 2.5206e-05 2.578e-05 7.3396e-06 1.5017e-07 8.9874e-07 2.6277e-06 9.998e-06 5.146e-05 0.00018396 0.00039771 0.00052488 0.00043147 0.00022744 8.5495e-05 3.8939e-05 4.0264e-05 1.931e-05 0 2.1255e-07 1.3066e-06 5.1067e-05 1.0874e-05 5.0782e-05 0.00017958 0.00038921 0.00051748 0.00042939 0.0002302 9.6997e-05 6.3993e-05 3.4044e-05 0 0 2.0295e-07 1.2633e-06 8.6421e-05 7.7729e-06 2.9536e-05 0.00010047 0.00021879 0.00029998 0.00027045 0.00017796 0.00011995 6.1787e-05 0 0 0 1.7127e-07 1.0682e-06 3.0484e-05 5.1159e-06 1.2385e-05 3.677e-05 9.051e-05 0.00017194 0.00025015 0.00027191 0.00012131 0 0 0 0 4.655e-07 2.7108e-06 6.5058e-06 9.5435e-06 1.2425e-05 2.3552e-05 7.3721e-05 0.0002167 0.00042568 0.00026226 0 0 0 0 0 1.2935e-06 7.3632e-06 1.7077e-05 2.3725e-05 2.7044e-05 3.6394e-05 8.7305e-05 0.00024967 0.00025045 0 0 0 0 0 0 1.7072e-06 9.6941e-06 2.2525e-05 3.2295e-05 4.2872e-05 7.5944e-05 0.00017928 0.00017925 0 0 0 0 0 0 0 9.8465e-07 5.6119e-06 1.3266e-05 2.053e-05 3.5318e-05 8.8423e-05 0.00010947 0 0 0 0 0 0 0 0 2.3241e-07 1.3296e-06 3.1788e-06 5.1903e-06 1.062e-05 1.5713e-05 0 0 0 0 0 0 0 0 0 5.2365 0.4934 0.32678 0.30221 0.051299 0.035777 0.028928 0.02559 0.01666 0.0070733 0.0021335 0.00055346 0.00012112 1.6839e-05 1.0245e-06 0.20535 0.13395 0.092894 0.093711 0.076758 0.03746 0.013665 0.0072908 0.0042952 0.0024283 0.0012732 0.00051884 0.00013165 2.0025e-05 1.435e-06 0.079244 0.057555 0.057726 0.039041 0.018896 0.011772 0.011828 0.0097715 0.0056811 0.0022247 0.00060655 0.00014113 3.4464e-05 6.6285e-06 5.8961e-07 0.03852 0.043056 0.04268 0.02682 0.014295 0.0099587 0.0095268 0.0081343 0.0048971 0.0018961 0.00045103 6.6654e-05 7.7154e-06 1.0352e-06 9.8605e-08 0.022433 0.030415 0.034454 0.025403 0.013523 0.0074196 0.0051305 0.0038788 0.0023597 0.00095958 0.0002432 3.9772e-05 5.46e-06 8.2092e-07 7.7441e-08 0.018795 0.028109 0.029241 0.023471 0.010297 0.0050695 0.0025457 0.0015215 0.00097181 0.00048401 0.00016145 3.5423e-05 5.4132e-06 6.4105e-07 4.8495e-08 0.014891 0.025423 0.023807 0.022625 0.0065602 0.003132 0.0016779 0.001196 0.00092557 0.0005389 0.0002046 4.8276e-05 6.9069e-06 6.1455e-07 3.377e-08 0.013622 0.019823 0.016367 0.015974 0.004443 0.0021012 0.0012485 0.0010565 0.00089144 0.0005319 0.00020343 4.7893e-05 6.6852e-06 5.5134e-07 2.7621e-08 0.024651 0.015937 0.0097631 0.0064318 0.0026005 0.0012802 0.00078156 0.00065959 0.00055012 0.00032622 0.00012452 2.9314e-05 4.1006e-06 3.4391e-07 1.8486e-08 0.0098526 0.012079 0.0059202 0.0029454 0.0018942 0.00081582 0.00040604 0.00030587 0.00022398 0.00012526 4.6884e-05 1.1021e-05 1.5723e-06 1.421e-07 8.8769e-09 0.0053483 0.0076808 0.0037382 0.0019253 0.0013867 0.00058853 0.00025064 0.00014723 7.9162e-05 3.7709e-05 1.5262e-05 4.4604e-06 7.3334e-07 6.7713e-08 4.5835e-09 0.0027743 0.0047694 0.002537 0.00099001 0.00063949 0.00032905 0.00016839 8.8013e-05 3.9377e-05 1.8914e-05 1.2673e-05 5.6252e-06 1.0496e-06 8.8959e-08 5.7562e-09 0.0011292 0.0023688 0.0017851 0.00089802 0.00040453 0.00016499 8.5681e-05 4.776e-05 2.5038e-05 1.5021e-05 1.1485e-05 5.2955e-06 1.0443e-06 1.0156e-07 7.2254e-09 0.00021135 0.00047693 0.00049127 0.00065279 0.0010027 0.0011255 0.00086406 0.00048343 0.00022028 8.3618e-05 2.5079e-05 5.8658e-06 1.0417e-06 1.2718e-07 7.8684e-09 1.4992e-05 5.3399e-05 0.00015039 0.00041008 0.00077785 0.00093424 0.00073048 0.00040679 0.00018162 6.6183e-05 1.7569e-05 3.074e-06 3.5314e-07 2.9965e-08 1.8366e-09 0.67099 0.30681 0.15244 0.076246 0.052353 0.032661 0.022117 0.022061 0.018849 0.010792 0.0045572 0.0016536 0.00042852 6.4687e-05 4.2023e-06 0.11759 0.085526 0.068376 0.055985 0.038618 0.023126 0.01189 0.0071783 0.0053638 0.0041297 0.0027446 0.0014172 0.00039665 7.1351e-05 6.0217e-06 0.049059 0.043911 0.054433 0.048068 0.025417 0.013781 0.011358 0.0085588 0.00509 0.0024035 0.0010197 0.00042158 0.00014284 3.0321e-05 3.0192e-06 0.031837 0.030524 0.032742 0.025576 0.019212 0.01479 0.010759 0.0069446 0.0036991 0.0014556 0.00041897 0.00010864 3.1029e-05 7.2137e-06 8.3261e-07 0.024154 0.028121 0.030885 0.026378 0.017218 0.011261 0.0066527 0.0038382 0.0020168 0.00081178 0.00024143 6.7776e-05 2.1909e-05 5.4199e-06 5.8568e-07 0.019036 0.026437 0.027615 0.037616 0.014084 0.0087263 0.004596 0.0023841 0.0013181 0.00063627 0.00022878 6.4079e-05 1.6281e-05 3.4085e-06 3.5745e-07 0.0146 0.02226 0.022323 0.053773 0.0093875 0.0055249 0.0031622 0.0020318 0.0013995 0.00077422 0.00029389 7.5243e-05 1.4549e-05 2.4636e-06 2.6321e-07 0.016313 0.018729 0.016635 0.040419 0.0066216 0.0037134 0.0022247 0.0016685 0.0012924 0.00074645 0.00028549 7.131e-05 1.2943e-05 2.1559e-06 2.5361e-07 0.024949 0.016863 0.011227 0.013265 0.0044868 0.0026325 0.0015299 0.0010907 0.00082031 0.00046654 0.0001775 4.4619e-05 8.4607e-06 1.5687e-06 2.0423e-07 0.012231 0.013732 0.0094968 0.0085875 0.0064443 0.0025721 0.00099395 0.00064018 0.00040019 0.00020456 7.5046e-05 1.9358e-05 4.0927e-06 8.5972e-07 1.1731e-07 0.0077317 0.012441 0.0089354 0.007847 0.0059616 0.0022764 0.00078439 0.00044494 0.00022422 0.00010365 4.8891e-05 1.7964e-05 3.7849e-06 5.6619e-07 6.3644e-08 0.0067183 0.012957 0.0080706 0.0040411 0.0027684 0.0013476 0.00063677 0.00033952 0.00016274 9.0071e-05 7.0448e-05 3.3319e-05 6.6816e-06 7.4145e-07 6.9201e-08 0.0036504 0.0079957 0.0061946 0.0033153 0.0016871 0.00075408 0.0004078 0.00025248 0.00014535 8.917e-05 6.788e-05 3.1621e-05 6.5979e-06 8.2407e-07 8.1699e-08 0.00075154 0.001687 0.0014295 0.0010026 0.00081604 0.00077666 0.00092393 0.00096624 0.00070762 0.00034205 0.00011503 2.916e-05 5.5419e-06 7.8463e-07 6.595e-08 5.1917e-05 0.00014763 0.00020269 0.00024131 0.00031818 0.00047556 0.0006753 0.00073756 0.00054535 0.00025688 7.5763e-05 1.4387e-05 1.9727e-06 2.3857e-07 2.2391e-08 0.25423 0.18137 0.11167 0.069818 0.04921 0.028954 0.016532 0.015358 0.014334 0.0098506 0.0054472 0.0025962 0.00071722 0.00011539 8.8515e-06 0.082503 0.061503 0.0518 0.042335 0.029053 0.018323 0.011656 0.0086146 0.0068879 0.0056298 0.003893 0.0025355 0.00065993 0.00013514 1.5224e-05 0.032812 0.032628 0.039865 0.04139 0.027392 0.018099 0.01319 0.0089566 0.0055386 0.0033047 0.0018836 0.00090919 0.00031986 7.3387e-05 1.0049e-05 0.022802 0.020117 0.022301 0.02233 0.0229 0.020292 0.013105 0.0062513 0.0026746 0.0011589 0.00052926 0.00024574 9.7469e-05 2.6026e-05 3.6338e-06 0.015952 0.019284 0.020599 0.020635 0.014716 0.011468 0.0069561 0.0034172 0.0014306 0.00054601 0.00024827 0.00014053 6.6394e-05 1.8307e-05 2.067e-06 0.011989 0.01733 0.01811 0.041911 0.012032 0.0092083 0.0054752 0.0026763 0.0011926 0.00050931 0.0002183 0.000101 4.2932e-05 1.1978e-05 1.4696e-06 0.010013 0.01357 0.013874 0.072825 0.0079068 0.0056497 0.0035438 0.0020241 0.0011112 0.00054185 0.00021877 8.2413e-05 3.2743e-05 1.0371e-05 1.5496e-06 0.011975 0.011545 0.010651 0.055454 0.0055813 0.0036202 0.0023036 0.0014905 0.00093639 0.00048862 0.000197 7.2333e-05 3.0863e-05 1.1231e-05 1.8896e-06 0.012443 0.01027 0.0078954 0.016453 0.0049171 0.0032903 0.0018345 0.0010717 0.00065541 0.00033429 0.00013497 5.2771e-05 2.493e-05 9.7115e-06 1.7003e-06 0.0076796 0.0088315 0.010878 0.014765 0.011607 0.0042974 0.0014066 0.00085222 0.00046752 0.00021722 8.6544e-05 3.5573e-05 1.6521e-05 6.086e-06 1.0319e-06 0.0064594 0.012306 0.012917 0.015094 0.01169 0.0042122 0.0013071 0.00078783 0.00042033 0.00020902 0.00011643 5.2724e-05 1.5685e-05 3.7142e-06 5.2022e-07 0.008367 0.017205 0.012132 0.0075903 0.0055497 0.0027346 0.001297 0.00072431 0.00037678 0.00023058 0.00019051 9.5086e-05 2.2805e-05 3.8348e-06 4.5552e-07 0.0050806 0.01135 0.0091618 0.0055112 0.00329 0.0017527 0.0011238 0.00080253 0.00048757 0.00027736 0.00018953 8.8744e-05 2.1803e-05 3.9955e-06 4.9449e-07 0.001086 0.0025096 0.0022717 0.0016923 0.0012938 0.0012436 0.0017297 0.0019712 0.0014754 0.00071828 0.00025092 7.0142e-05 1.6034e-05 3.0625e-06 3.4011e-07 7.6159e-05 0.00022129 0.00029306 0.00027941 0.00029337 0.00055687 0.0010531 0.001313 0.0010179 0.00048992 0.00015019 3.2381e-05 6.1744e-06 1.1865e-06 1.8142e-07 0.10696 0.11426 0.07437 0.048639 0.036048 0.022759 0.013914 0.011491 0.0099425 0.0075281 0.0049388 0.0028478 0.00075835 0.00013863 1.7502e-05 0.054965 0.042878 0.037131 0.030105 0.022575 0.016516 0.013385 0.011254 0.009042 0.0071772 0.0047804 0.0037755 0.0008238 0.00020905 4.149e-05 0.026748 0.028402 0.029836 0.036752 0.029037 0.021948 0.016013 0.010984 0.0072964 0.0048021 0.0028792 0.0013858 0.0005003 0.00014677 3.4026e-05 0.018676 0.018331 0.019668 0.023158 0.026055 0.024393 0.015747 0.0071602 0.0030785 0.0015434 0.00087716 0.00046835 0.00020234 6.2794e-05 1.1939e-05 0.011232 0.013931 0.015218 0.017118 0.012876 0.011285 0.0075221 0.0037763 0.0015441 0.0006168 0.00038203 0.00026593 0.00013501 3.9225e-05 4.7801e-06 0.0088646 0.011425 0.012763 0.032146 0.010639 0.0093413 0.0061885 0.0030728 0.0012342 0.00049953 0.00027611 0.00018213 9.773e-05 3.249e-05 4.7354e-06 0.0086313 0.009791 0.010279 0.055973 0.0070928 0.0056996 0.003926 0.0021256 0.00093906 0.00039961 0.00020983 0.0001474 9.8377e-05 4.1386e-05 7.2741e-06 0.0089786 0.0093976 0.0087503 0.043038 0.0050241 0.0036372 0.0026466 0.0015735 0.00074012 0.00032665 0.00017968 0.00014663 0.00011559 5.424e-05 1.0158e-05 0.007708 0.0080421 0.0069273 0.01397 0.0054088 0.0039248 0.0022672 0.0012062 0.00059639 0.00027522 0.0001578 0.00013355 0.0001069 5.0707e-05 9.5864e-06 0.0043732 0.0065449 0.010857 0.016315 0.012945 0.004831 0.0016738 0.0010529 0.00057488 0.00028592 0.00016081 0.00011375 7.584e-05 3.2572e-05 5.8992e-06 0.0040699 0.0089298 0.012389 0.016802 0.013206 0.0048194 0.0016088 0.0010747 0.0006391 0.00036478 0.00023894 0.00013495 5.6955e-05 1.7816e-05 2.7619e-06 0.0057532 0.01249 0.010503 0.008535 0.0067822 0.0036838 0.0019278 0.0011281 0.00062481 0.00040685 0.00033964 0.00018659 6.0276e-05 1.459e-05 1.9438e-06 0.0035745 0.0083053 0.0075493 0.0056164 0.0040986 0.0028468 0.0023444 0.001898 0.0011819 0.00060673 0.00034893 0.00016724 5.43e-05 1.3975e-05 1.913e-06 0.0007853 0.0019488 0.0021348 0.0020454 0.0018262 0.0020165 0.0028708 0.0031184 0.0022257 0.0010523 0.00037587 0.00012143 3.766e-05 9.6558e-06 1.2343e-06 5.7932e-05 0.00018401 0.00027543 0.00029973 0.00037407 0.00074742 0.0013569 0.0016288 0.0012341 0.00059532 0.00019627 5.5479e-05 1.7272e-05 5.1417e-06 1.3415e-06 0.061992 0.083259 0.050187 0.02792 0.021717 0.015726 0.01137 0.0094364 0.0078224 0.0059756 0.0039158 0.0024489 0.00061535 0.00016549 4.3241e-05 0.031683 0.028321 0.025824 0.020249 0.017433 0.014946 0.013839 0.012335 0.010233 0.0080036 0.0050944 0.0043535 0.00090742 0.00036566 0.00012328 0.02172 0.023589 0.021474 0.031725 0.024328 0.019801 0.014867 0.010654 0.0076617 0.0053677 0.0032963 0.0016114 0.00066692 0.00030891 0.00010807 0.016754 0.016728 0.016135 0.02111 0.02329 0.02188 0.014342 0.0068937 0.0033956 0.0019165 0.0011747 0.00065679 0.00031291 0.00012603 3.3821e-05 0.010015 0.010144 0.011244 0.014374 0.011632 0.010623 0.0074837 0.0040133 0.0018603 0.00082932 0.00054624 0.00038174 0.0002036 6.6299e-05 9.5183e-06 0.0086832 0.0076437 0.0096733 0.017874 0.010246 0.0093135 0.0065023 0.0034059 0.0014427 0.00064045 0.00040283 0.00030644 0.00019826 8.0582e-05 1.3948e-05 0.0089542 0.0078945 0.0090257 0.026307 0.0074237 0.006219 0.0045821 0.0025571 0.0011042 0.00049539 0.00034054 0.00033692 0.00028638 0.00013889 2.6479e-05 0.0078956 0.008697 0.0084402 0.020676 0.0054847 0.0044926 0.0036854 0.0021904 0.0009226 0.00040963 0.00033137 0.00040688 0.0003893 0.00019911 3.8923e-05 0.0056006 0.0074499 0.0066759 0.0090743 0.005656 0.0044753 0.0029242 0.0016016 0.00073682 0.00037447 0.00033151 0.00040424 0.0003781 0.0001915 3.7355e-05 0.0029904 0.0053382 0.0082632 0.011977 0.009651 0.0040708 0.0018087 0.0011926 0.00069707 0.0004368 0.00036336 0.00034426 0.00026587 0.00012261 2.2989e-05 0.0020035 0.0047742 0.0080451 0.011843 0.0095404 0.0038498 0.001629 0.0011961 0.0008031 0.00055841 0.00044641 0.00031452 0.00016964 6.1498e-05 1.0135e-05 0.0022228 0.0052993 0.0059595 0.0064476 0.0057517 0.0037157 0.0022515 0.001377 0.00081618 0.00057707 0.00049562 0.00031754 0.00013852 4.1365e-05 5.8187e-06 0.0013445 0.0034588 0.0040436 0.0040607 0.0038169 0.0036848 0.0038439 0.0033953 0.0021505 0.0010317 0.00051168 0.00026365 0.00011502 3.5997e-05 5.1144e-06 0.00030925 0.00091191 0.0015038 0.0021632 0.0022756 0.0028099 0.0041909 0.0043804 0.0029956 0.0013885 0.00051859 0.00020594 8.5532e-05 2.5367e-05 3.3403e-06 2.5521e-05 9.5001e-05 0.00017116 0.00023319 0.00039969 0.00087824 0.0015144 0.0017139 0.0012538 0.00062116 0.00025065 0.00011535 5.6211e-05 2.2547e-05 4.5559e-06 0.043267 0.06729 0.037081 0.015516 0.012463 0.011129 0.0099725 0.0088963 0.0073632 0.0053156 0.0030993 0.0017992 0.00050872 0.00025831 0.00010289 0.017153 0.017568 0.017405 0.012712 0.012808 0.012887 0.013259 0.012449 0.010753 0.0082136 0.0049274 0.0038122 0.0010474 0.00071404 0.00030716 0.017667 0.017726 0.013603 0.022322 0.01564 0.013699 0.010946 0.0086008 0.0068224 0.0050276 0.0031698 0.0016542 0.00089946 0.000644 0.00027174 0.014958 0.01364 0.011122 0.015152 0.015748 0.014749 0.010299 0.0059388 0.0036888 0.0022905 0.0014049 0.00079704 0.0004369 0.00023756 8.0188e-05 0.0091736 0.0071625 0.0077915 0.011189 0.0094681 0.0087299 0.0065496 0.0040177 0.0022883 0.0011653 0.00071948 0.00047903 0.0002833 0.00011202 1.9557e-05 0.0082376 0.0049626 0.0072995 0.010163 0.0091303 0.0081384 0.0059077 0.0034157 0.0016869 0.00086607 0.0005748 0.00049692 0.00039325 0.00018769 3.5915e-05 0.0083397 0.0057914 0.0076241 0.011327 0.0074662 0.0063736 0.0049653 0.0029666 0.0014059 0.00073116 0.0005994 0.00072563 0.00070552 0.00036633 7.2268e-05 0.0065086 0.0066381 0.0071327 0.0091516 0.0058306 0.0053873 0.0047557 0.0028934 0.0012482 0.00063647 0.00066132 0.00097548 0.0010153 0.00053902 0.00010727 0.0040074 0.0056008 0.0053417 0.0057197 0.005023 0.0044345 0.0033662 0.0019591 0.00091781 0.00056939 0.00068293 0.0009907 0.00099786 0.00052187 0.0001033 0.0019841 0.0035866 0.004759 0.0063688 0.0053685 0.0028749 0.0017108 0.0011736 0.00076992 0.00064564 0.00071833 0.00080765 0.00068444 0.00033055 6.3313e-05 0.00088944 0.0021112 0.0037851 0.005733 0.0048735 0.0024362 0.0014188 0.001141 0.00089126 0.00078318 0.00075593 0.00062742 0.00039194 0.00015519 2.6722e-05 0.00055069 0.0015566 0.0025674 0.0035905 0.0037546 0.0030022 0.002119 0.0013946 0.00092686 0.00074398 0.00068273 0.00050854 0.00026832 8.8682e-05 1.2934e-05 0.00029348 0.00095622 0.0016589 0.002326 0.002987 0.003984 0.004927 0.004608 0.0029747 0.0014044 0.00066381 0.00038477 0.00020479 6.977e-05 1.013e-05 7.4765e-05 0.00034083 0.0011558 0.00251 0.0028034 0.0034432 0.0053436 0.0055114 0.0037752 0.0018734 0.00084311 0.00044214 0.00021394 6.2692e-05 3.8953e-06 7.5018e-06 3.5158e-05 8.1511e-05 0.00016419 0.00042218 0.0010174 0.0016961 0.0018396 0.0013456 0.00077005 0.00047725 0.00035452 0.00021161 4.8557e-05 0 0.03003 0.050105 0.026815 0.009462 0.0080884 0.0093536 0.009999 0.0092694 0.0076187 0.0052378 0.0027448 0.0013002 0.00054926 0.00042743 0.00019163 0.009185 0.0099487 0.010618 0.0078667 0.0097131 0.011857 0.013605 0.01322 0.011559 0.0085262 0.0048316 0.0029408 0.0013315 0.0012373 0.0005763 0.012867 0.011666 0.007633 0.012397 0.0095694 0.0083008 0.0076859 0.0072515 0.0064548 0.0049143 0.0031739 0.001818 0.0012694 0.0011351 0.00051018 0.011452 0.0096189 0.0068151 0.0088677 0.0087838 0.0085284 0.0072204 0.0058582 0.0046516 0.0031121 0.0018488 0.0010395 0.0006311 0.00040652 0.00014945 0.0070658 0.004771 0.00516 0.0075467 0.0067674 0.0063927 0.0054331 0.0041939 0.0029966 0.0017693 0.0010252 0.00065445 0.00043243 0.00019891 3.8724e-05 0.006275 0.003051 0.0052693 0.0070821 0.0071106 0.0061514 0.0047375 0.0032197 0.0019897 0.0011999 0.00083793 0.00080811 0.00072458 0.00037224 7.3944e-05 0.0061194 0.0036201 0.0057502 0.0071703 0.0064924 0.0055988 0.0046167 0.0030549 0.0017084 0.0010527 0.00097578 0.0013271 0.0013726 0.00073186 0.00014612 0.0043189 0.0039582 0.0050389 0.0056985 0.0052719 0.0052882 0.00491 0.0031471 0.0015287 0.00093885 0.0011366 0.0018396 0.0019899 0.0010732 0.00021508 0.0023326 0.0031798 0.0034231 0.0037173 0.0037553 0.0037009 0.0031929 0.0020074 0.0010494 0.00080846 0.0011622 0.0018574 0.0019491 0.0010366 0.00020668 0.0010511 0.0018591 0.0022502 0.0028427 0.0026334 0.0018839 0.0014104 0.0010422 0.0008122 0.00086719 0.0011444 0.0014398 0.0013035 0.00064962 0.00012615 0.00038527 0.00086092 0.0014527 0.0022112 0.002134 0.0014964 0.0011859 0.00106 0.00096883 0.0010102 0.001092 0.0010066 0.00069255 0.00029185 5.192e-05 0.00013473 0.00045099 0.0010042 0.0017152 0.0021715 0.0021397 0.0017706 0.0013358 0.0010324 0.00092099 0.00088887 0.00072606 0.00042329 0.00014869 2.2453e-05 5.4833e-05 0.0002577 0.00065691 0.001248 0.002188 0.0036701 0.0050028 0.0048566 0.0032144 0.001563 0.00077925 0.0005107 0.00030135 0.00010708 8.8877e-06 1.7865e-05 0.00017304 0.001066 0.0027728 0.003057 0.0035538 0.0056122 0.0058152 0.0042723 0.0026324 0.0016864 0.0011735 0.00060057 8.184e-05 0 2.2562e-06 1.3474e-05 4.2359e-05 0.00013233 0.00043715 0.0010935 0.0017997 0.0019467 0.0015557 0.0012294 0.0012238 0.0011747 0.00037027 0 0 0.017838 0.030092 0.016441 0.0062164 0.00631 0.0089335 0.010372 0.0094918 0.0076054 0.0051066 0.0025713 0.0010585 0.00070051 0.00059571 0.00026595 0.0045586 0.004962 0.0055997 0.0052737 0.0081395 0.011984 0.01477 0.01418 0.012114 0.0087586 0.0049158 0.0025432 0.0016388 0.0016817 0.00079921 0.0075549 0.0065924 0.0041727 0.0059766 0.0059869 0.005403 0.0064126 0.0074272 0.0072034 0.0056149 0.0037313 0.0022625 0.0016842 0.0015606 0.00070844 0.0068765 0.0057363 0.0040512 0.0048214 0.0049237 0.0055082 0.0063221 0.0069402 0.0063388 0.0044863 0.002673 0.0014907 0.00089867 0.00057903 0.00021186 0.004213 0.0028631 0.0032853 0.0045854 0.0047035 0.004895 0.0048936 0.004745 0.004023 0.0026799 0.0015659 0.00098342 0.00066682 0.00031925 6.3816e-05 0.0036307 0.0017455 0.0034646 0.0048722 0.0050195 0.0044585 0.0037312 0.0030941 0.0024194 0.0016793 0.0012236 0.0012108 0.0011151 0.00058181 0.00011646 0.0034136 0.0019494 0.0037472 0.004927 0.0046424 0.0040623 0.0036462 0.002863 0.0020172 0.0014417 0.0013918 0.0019414 0.002038 0.0010936 0.00021894 0.0022154 0.0019033 0.0030057 0.0037624 0.0038115 0.0040139 0.0039564 0.002867 0.0017506 0.0012774 0.0016033 0.0026539 0.0029068 0.0015758 0.00031659 0.001051 0.001395 0.0018111 0.0022045 0.0023795 0.0025588 0.002456 0.0017654 0.0011501 0.0010418 0.0015838 0.0026364 0.0028232 0.0015139 0.00030302 0.00042403 0.00075431 0.00096569 0.0012819 0.0013698 0.0012436 0.0010999 0.00093886 0.00088223 0.0010462 0.0014637 0.0019648 0.0018568 0.00094406 0.00018496 0.00014645 0.00033658 0.00059705 0.0010008 0.0012223 0.0012009 0.0011536 0.0011257 0.001128 0.0012219 0.0013386 0.001298 0.00095269 0.00041955 7.6355e-05 5.0369e-05 0.0002036 0.00053813 0.0010415 0.0015074 0.0017035 0.0016228 0.0014311 0.0012505 0.0011462 0.0010829 0.00090757 0.00056135 0.00020816 1.6334e-05 2.5955e-05 0.00015016 0.00042942 0.00089332 0.0017176 0.0030294 0.0042202 0.0041886 0.0028878 0.0015243 0.00085637 0.00061725 0.00038662 7.2046e-05 0 1.2658e-05 0.00014113 0.00090253 0.0023702 0.0026329 0.0030559 0.0047939 0.0050489 0.0044543 0.003908 0.0035195 0.0029477 0.00077568 0 0 2.1105e-06 1.3149e-05 4.1708e-05 0.00012866 0.00041418 0.0010152 0.0016595 0.0018525 0.0019588 0.0023716 0.003045 0.0016025 0 0 0 0.0087143 0.014116 0.0080986 0.0040261 0.0051307 0.008017 0.0094573 0.0083302 0.0064371 0.0042937 0.0021934 0.0009052 0.00084689 0.00065274 0.00027295 0.001933 0.0022713 0.0028838 0.0038729 0.0069558 0.011496 0.014451 0.013363 0.011049 0.0080492 0.0047309 0.0024496 0.0017156 0.0017273 0.00081726 0.0034362 0.0032517 0.0024749 0.003069 0.0040367 0.0041885 0.0060761 0.0078627 0.0079623 0.0063998 0.0044228 0.0027265 0.0018883 0.0016288 0.00072641 0.003141 0.0028802 0.0024222 0.0028693 0.0034137 0.0046051 0.0063521 0.0078996 0.007675 0.0057067 0.0035321 0.0019758 0.0011115 0.00065038 0.00022561 0.0018947 0.0014791 0.0019371 0.0028358 0.0038848 0.0047637 0.0049259 0.0052243 0.0049073 0.0035686 0.0021889 0.0013568 0.00087895 0.00041013 8.1161e-05 0.0015707 0.00089338 0.0019531 0.0029921 0.0037479 0.0039303 0.0033507 0.0031217 0.0028938 0.0022005 0.0016211 0.0015184 0.0013478 0.00069407 0.00013835 0.0014302 0.00091101 0.0020178 0.0027741 0.002662 0.0025007 0.0026986 0.002745 0.0024044 0.0018395 0.0016735 0.002205 0.0022795 0.0012181 0.00024397 0.0008684 0.00076702 0.0014933 0.0020409 0.0021559 0.0024234 0.0027457 0.0025543 0.0020517 0.0016047 0.0018275 0.0029011 0.0031608 0.0017121 0.00034506 0.00036558 0.00049323 0.00081124 0.001117 0.0012827 0.0015068 0.0016819 0.0015507 0.0013143 0.0012365 0.0017382 0.0028445 0.0030544 0.0016419 0.00033049 0.00013146 0.00025571 0.00042782 0.00069098 0.00087807 0.0009383 0.00095832 0.00099262 0.0010769 0.0012373 0.0016043 0.0021262 0.0020311 0.0010403 0.00020555 5.1017e-05 0.00016635 0.00041963 0.00083893 0.0012075 0.0013471 0.0013649 0.0014282 0.0015448 0.0016203 0.0015999 0.0014759 0.0010952 0.00049177 4.5423e-05 3.7647e-05 0.00020937 0.00059462 0.001126 0.0015964 0.0018101 0.0018159 0.0018001 0.001786 0.0016734 0.0014377 0.0011244 0.00070709 0.00013766 0 3.6822e-05 0.00021925 0.00057791 0.0010224 0.0016143 0.0024561 0.0032301 0.0032814 0.0024977 0.0015835 0.0010367 0.00076744 0.00024782 0 0 2.0606e-05 0.00015543 0.00067497 0.0015626 0.0018241 0.0022649 0.0034382 0.0037562 0.0047654 0.0059679 0.0064209 0.0029037 0 0 0 3.9781e-06 2.3472e-05 6.2329e-05 0.00013741 0.00035171 0.00080089 0.0013012 0.0015744 0.003329 0.0052746 0.0031613 0 0 0 0 0.00356 0.0052424 0.0032434 0.0023946 0.0036607 0.0058741 0.0068452 0.0057896 0.0043307 0.0029206 0.0015705 0.00069671 0.00085029 0.00055235 0.00020598 0.00068757 0.0010606 0.0016789 0.0027827 0.0052514 0.0090149 0.01124 0.010084 0.0082367 0.0062421 0.0039627 0.0021626 0.0014311 0.0013219 0.0006129 0.0012168 0.0014773 0.001574 0.0019004 0.0027756 0.0033678 0.0052303 0.0070088 0.0072831 0.0060827 0.0043906 0.0027192 0.0016837 0.0012751 0.00054681 0.0010902 0.0012471 0.0014193 0.0019346 0.0028372 0.0041565 0.0057485 0.0072983 0.0073571 0.0057546 0.003744 0.0021104 0.0010963 0.0005611 0.00017901 0.00063988 0.00064521 0.0010288 0.0019617 0.0040012 0.0054415 0.0049075 0.0049437 0.0049472 0.0038562 0.0024888 0.0015091 0.00090586 0.00040069 7.7467e-05 0.00050608 0.00039113 0.00091839 0.0018044 0.0035362 0.0045321 0.0035315 0.0031916 0.0031951 0.0025075 0.0017949 0.0015139 0.001247 0.0006235 0.00012385 0.00044687 0.00036151 0.00086056 0.0012166 0.001278 0.0015805 0.0023783 0.0030435 0.0029114 0.0021466 0.0016754 0.0019279 0.0019125 0.0010107 0.00020543 0.00025779 0.00026262 0.00059743 0.00086927 0.0010165 0.0014503 0.0022332 0.002777 0.0025807 0.0018868 0.0017134 0.0024231 0.0025805 0.0013898 0.00028774 9.8535e-05 0.00014768 0.00031242 0.0004912 0.00064397 0.00093188 0.0013702 0.0016759 0.0016413 0.0014239 0.0016308 0.0024295 0.0025571 0.0013687 0.0002854 3.3581e-05 8.9668e-05 0.00023529 0.00048389 0.00071709 0.0008623 0.0010174 0.0012769 0.0015528 0.0016783 0.0017941 0.0020669 0.0018862 0.00095404 9.7556e-05 2.5469e-05 0.00014134 0.00044802 0.00094282 0.001394 0.00158 0.0016711 0.002016 0.0025452 0.0027139 0.0023343 0.0018294 0.0012647 0.00027983 0 4.6269e-05 0.00028507 0.00079423 0.0014174 0.0018972 0.0020751 0.002144 0.00248 0.0029966 0.0030497 0.0024175 0.0016468 0.00049311 0 0 5.5992e-05 0.0003301 0.00082344 0.0012872 0.0016606 0.0020596 0.002501 0.0027803 0.0026373 0.0021933 0.0016124 0.00056022 0 0 0 3.1613e-05 0.00019307 0.00055354 0.00098377 0.0011783 0.0015269 0.0021988 0.0026421 0.005454 0.0083831 0.0046351 0 0 0 0 6.3108e-06 3.6211e-05 8.693e-05 0.00014486 0.00027069 0.00054164 0.0008835 0.001273 0.0064601 0.0052911 0 0 0 0 0 0.0012319 0.0015914 0.00111 0.001231 0.0020686 0.0032623 0.003722 0.0030775 0.0023112 0.0016437 0.00095417 0.00045085 0.00065079 0.00035311 0.00011271 0.00021543 0.0005065 0.00097695 0.0017256 0.0031874 0.0053483 0.0065388 0.0058789 0.0050446 0.0041678 0.0028438 0.0015727 0.0009208 0.00074296 0.00033244 0.00035109 0.00064377 0.00096092 0.0013064 0.0019258 0.0024778 0.0036266 0.0047968 0.0050801 0.0044178 0.0033198 0.0020616 0.001147 0.00073846 0.00029793 0.00029474 0.00048741 0.00079475 0.001386 0.002407 0.0034076 0.0041976 0.0051431 0.0053326 0.0043893 0.0029951 0.0016982 0.00082121 0.00036486 0.00010469 0.00016399 0.00023854 0.00049111 0.0014238 0.0039211 0.0054999 0.0042448 0.0038296 0.0039789 0.0032521 0.0021677 0.0012726 0.00070122 0.00029054 5.5135e-05 0.00012214 0.00014204 0.00036999 0.0011866 0.0035015 0.0049879 0.0037221 0.0032121 0.0031923 0.0024156 0.0015992 0.0011719 0.00087112 0.00041777 8.6484e-05 0.00010381 0.00011759 0.0002844 0.00043152 0.00064995 0.0013838 0.0027302 0.0037508 0.0034763 0.0023042 0.0014366 0.0013179 0.001213 0.00063022 0.0001452 5.7446e-05 7.5167e-05 0.00018834 0.00030894 0.0005389 0.0012686 0.0025664 0.0035755 0.0033004 0.0021226 0.0014265 0.0016385 0.001664 0.00088682 0.00022024 2.0775e-05 3.9947e-05 0.00010892 0.00021157 0.00038824 0.00081951 0.0015473 0.0021385 0.0021154 0.00166 0.001509 0.0019071 0.0019077 0.0010072 0.00012718 9.0111e-06 4.3466e-05 0.00015845 0.00037309 0.00060968 0.00082491 0.0011549 0.0017247 0.0023253 0.0025062 0.0023378 0.0022673 0.0018995 0.00046567 0 2.0182e-05 0.00013532 0.00043795 0.00090768 0.0013346 0.0015475 0.001841 0.0027821 0.0041689 0.0046883 0.0038316 0.0026935 0.00086891 0 0 5.0745e-05 0.0003128 0.00084476 0.0014414 0.0018584 0.0020222 0.0022979 0.0033372 0.0049075 0.0054203 0.0042067 0.0013118 0 0 0 6.3947e-05 0.000373 0.00090443 0.0013307 0.0015445 0.0016924 0.0020663 0.0028087 0.0034452 0.0034805 0.0013462 0 0 0 0 3.6146e-05 0.00020787 0.00049841 0.00071927 0.00081414 0.00099238 0.0013712 0.0019859 0.0058577 0.0047853 0 0 0 0 0 7.2665e-06 4.1217e-05 9.4892e-05 0.00013625 0.00019342 0.00032522 0.00054417 0.0010281 0.0046175 0 0 0 0 0 0 0.00034894 0.00040589 0.00034084 0.00051167 0.00087206 0.0013094 0.0014628 0.0012436 0.0010499 0.00086203 0.00053784 0.00024741 0.00035372 0.00016332 4.3475e-05 6.2889e-05 0.00021614 0.00047821 0.00088784 0.0015507 0.0023778 0.0027928 0.0026766 0.0027369 0.0026121 0.0018246 0.00092751 0.00044723 0.00029971 0.00012701 8.9131e-05 0.00026208 0.00055338 0.0010133 0.0015702 0.0018254 0.0020794 0.0024724 0.0026141 0.0023459 0.0018139 0.0011259 0.00057366 0.00030968 0.00011458 6.6121e-05 0.00018144 0.00045715 0.0010887 0.0020357 0.0025536 0.0025451 0.0027905 0.0029033 0.0024753 0.0017413 0.00098573 0.00044984 0.00017573 4.4906e-05 3.2867e-05 7.4144e-05 0.00020322 0.00087512 0.0028329 0.0040551 0.0029547 0.0025089 0.0026011 0.0021218 0.001402 0.00078484 0.00039699 0.00015421 3.0828e-05 2.2549e-05 4.1687e-05 0.00013337 0.00073161 0.0026576 0.0040636 0.003323 0.0030395 0.0028659 0.001984 0.0011522 0.00070338 0.00045737 0.00020847 5.6777e-05 1.8083e-05 3.0687e-05 7.49e-05 0.00015235 0.00046036 0.0014458 0.0031046 0.0042369 0.0037384 0.0022516 0.0011274 0.00075691 0.0006131 0.00031258 0.00012357 9.6652e-06 1.8119e-05 4.9953e-05 0.00012092 0.00042036 0.0013719 0.0029976 0.0041907 0.0037359 0.0022081 0.001181 0.0010569 0.00099874 0.00052772 0.00011749 3.6378e-06 1.1155e-05 3.915e-05 0.00010506 0.00030049 0.00084435 0.0017635 0.0024889 0.0024256 0.0018276 0.0015033 0.0017024 0.0016215 0.00042184 0 3.4039e-06 2.475e-05 9.864e-05 0.00024343 0.00043082 0.00068066 0.0011559 0.0019888 0.0028976 0.0032214 0.0029778 0.0027906 0.0011379 0 0 1.4754e-05 0.00010014 0.0003155 0.0006376 0.00093693 0.0011541 0.0016712 0.0031863 0.0053912 0.0063398 0.0052412 0.0018512 0 0 0 3.9943e-05 0.00024335 0.00064172 0.0010651 0.001358 0.001537 0.0020611 0.0037688 0.0063254 0.0073533 0.0028809 0 0 0 0 5.0974e-05 0.00029575 0.00071039 0.0010322 0.0011799 0.0012755 0.001712 0.0028496 0.0041349 0.0023031 0 0 0 0 0 2.8904e-05 0.00016455 0.0003818 0.00052839 0.00059205 0.00067821 0.0009188 0.001579 0.0025131 0 0 0 0 0 0 5.8321e-06 3.3126e-05 7.647e-05 0.00010794 0.00013718 0.00019608 0.00032819 0.00038851 0 0 0 0 0 0 0 7.3975e-05 8.5503e-05 9.1732e-05 0.00016049 0.00026263 0.00036499 0.00040185 0.00039412 0.0004541 0.00045936 0.00029415 0.00011787 0.00012758 5.0876e-05 1.1216e-05 1.6276e-05 7.2788e-05 0.00019189 0.0004082 0.00068162 0.00087256 0.000913 0.0010131 0.0014069 0.001557 0.0010526 0.00044857 0.00016164 8.357e-05 3.2614e-05 2.0622e-05 9.7639e-05 0.00033141 0.00086269 0.001432 0.0014536 0.0011409 0.0010187 0.00099899 0.00088704 0.00068277 0.0004192 0.00020046 9.1384e-05 3.0095e-05 1.3573e-05 7.0347e-05 0.00029854 0.00090513 0.0016749 0.0018432 0.0014647 0.0013085 0.0012624 0.0010422 0.00071563 0.00039586 0.00017407 6.3226e-05 1.5488e-05 5.3299e-06 1.8174e-05 6.5213e-05 0.00037321 0.001323 0.0019988 0.0016274 0.001495 0.001467 0.001104 0.00067238 0.0003468 0.00016181 6.1808e-05 1.7571e-05 3.284e-06 9.4796e-06 4.1235e-05 0.00032777 0.0013167 0.0022276 0.0022654 0.0023722 0.002145 0.0013697 0.0006916 0.00033958 0.00018572 8.1227e-05 4.7644e-05 2.4711e-06 6.6149e-06 1.8238e-05 6.8497e-05 0.00034093 0.0012078 0.0026392 0.0035845 0.0031167 0.0018221 0.00081831 0.00041584 0.00028409 0.00014451 7.2111e-05 1.3658e-06 4.3365e-06 1.4461e-05 6.3154e-05 0.00032659 0.0011652 0.0025784 0.0035898 0.0031782 0.0018651 0.0009429 0.00073286 0.00065422 0.0001741 0 6.9341e-07 3.7827e-06 1.535e-05 5.479e-05 0.00021345 0.00068756 0.0014932 0.0021288 0.0020867 0.0015978 0.0013517 0.0015403 0.0007287 0 0 1.4209e-06 1.1421e-05 4.5115e-05 0.00011358 0.00022238 0.0004266 0.00086695 0.0016488 0.0025266 0.0029101 0.0028342 0.0014119 0 0 0 7.4834e-06 4.9961e-05 0.00015302 0.00030349 0.00045341 0.0006202 0.0011348 0.0025943 0.0047208 0.0057306 0.0024537 0 0 0 0 2.0775e-05 0.0001258 0.00032985 0.00055125 0.00072802 0.00089555 0.0014271 0.0030642 0.0055308 0.0033191 0 0 0 0 0 2.6766e-05 0.00015623 0.00038391 0.00059297 0.00074606 0.00086993 0.0012417 0.0022585 0.0017871 0 0 0 0 0 0 1.5261e-05 8.8116e-05 0.00021349 0.00032909 0.00042719 0.00051034 0.00064919 0.00055462 0 0 0 0 0 0 0 3.1006e-06 1.8016e-05 4.443e-05 7.1949e-05 0.00010231 0.00013712 0.00010109 0 0 0 0 0 0 0 0 1.0198e-05 1.3465e-05 1.9013e-05 3.5307e-05 5.4507e-05 6.8143e-05 7.4533e-05 0.00010031 0.00017067 0.00020001 0.00012709 4.3961e-05 2.8037e-05 9.483e-06 1.7465e-06 3.1471e-06 1.8005e-05 6.4137e-05 0.00016808 0.00028118 0.00029867 0.00025206 0.00032398 0.00058715 0.00070503 0.00045651 0.00016386 4.1959e-05 1.5111e-05 5.1691e-06 4.0457e-06 3.2992e-05 0.00017507 0.00055013 0.00094472 0.00090826 0.00057503 0.00037268 0.00030333 0.00023868 0.00016712 9.8227e-05 4.5636e-05 1.8588e-05 5.4373e-06 2.708e-06 2.7613e-05 0.00016897 0.00056441 0.0010226 0.0010605 0.00076838 0.00058993 0.00049027 0.00034661 0.00020549 0.00010473 4.5994e-05 1.9048e-05 6.4006e-06 6.6637e-07 3.0494e-06 1.3833e-05 9.5637e-05 0.00036708 0.00063687 0.00069821 0.00075914 0.00069557 0.00046304 0.00024226 0.00010902 4.79e-05 2.2565e-05 1.2689e-05 3.7477e-07 1.5664e-06 9.3249e-06 8.91e-05 0.0003878 0.00077478 0.0010433 0.0012477 0.0011219 0.00069968 0.00032814 0.00013497 6.2918e-05 2.9571e-05 2.0065e-05 3.0391e-07 1.3075e-06 4.7539e-06 2.8952e-05 0.00016989 0.00062097 0.0013712 0.0018845 0.0016738 0.0010119 0.00046009 0.00020806 0.00012662 3.398e-05 0 2.3325e-07 1.2452e-06 4.8602e-06 2.8431e-05 0.00016416 0.00059988 0.0013389 0.0018824 0.0017061 0.0010528 0.00056227 0.00042513 0.0001854 0 0 1.8955e-07 1.3236e-06 5.2568e-06 2.1751e-05 0.00010019 0.00034541 0.00076978 0.0011193 0.0011281 0.00090471 0.00081843 0.00048567 0 0 0 4.3141e-07 3.4066e-06 1.2924e-05 3.3123e-05 7.4357e-05 0.00017523 0.00040985 0.00083234 0.0013173 0.0015687 0.00082041 0 0 0 0 2.2678e-06 1.4941e-05 4.5111e-05 8.9805e-05 0.00014064 0.00022059 0.00049698 0.0012765 0.0024217 0.0015067 0 0 0 0 0 6.4017e-06 3.9191e-05 0.00010654 0.00019302 0.00028432 0.00038526 0.00066729 0.0015246 0.0014222 0 0 0 0 0 0 8.3532e-06 5.0379e-05 0.00013546 0.00024948 0.00038043 0.00048745 0.00066151 0.00057601 0 0 0 0 0 0 0 4.8138e-06 2.9286e-05 8.1315e-05 0.00015988 0.00026019 0.00033626 0.00019422 0 0 0 0 0 0 0 0 9.9429e-07 6.1867e-06 1.8056e-05 3.8202e-05 6.629e-05 4.5153e-05 0 0 0 0 0 0 0 0 0 6.8932e-07 1.2004e-06 2.2559e-06 4.4718e-06 6.7404e-06 7.5159e-06 8.0991e-06 1.5926e-05 3.5008e-05 4.3682e-05 2.7456e-05 8.6991e-06 3.0446e-06 8.1265e-07 1.2739e-07 3.3544e-07 2.6693e-06 1.3231e-05 4.0351e-05 6.8916e-05 6.7532e-05 4.844e-05 6.3502e-05 0.00012733 0.00015623 9.8248e-05 3.1764e-05 6.2178e-06 1.4871e-06 4.1306e-07 5.2594e-07 7.0864e-06 4.7355e-05 0.00015873 0.00027649 0.00026471 0.00016152 9.4104e-05 6.5503e-05 4.1626e-05 2.2946e-05 1.1905e-05 5.6535e-06 2.4597e-06 7.6572e-07 4.1087e-07 6.6223e-06 4.6959e-05 0.00016145 0.00029124 0.00030272 0.00022698 0.00017491 0.00013296 7.8875e-05 3.6683e-05 1.5704e-05 7.259e-06 4.9183e-06 2.6995e-06 4.7852e-08 2.6395e-07 1.5303e-06 1.2145e-05 5.2254e-05 0.00011624 0.00017881 0.00021987 0.00019386 0.00011874 5.416e-05 2.1008e-05 9.5168e-06 7.6527e-06 3.1383e-06 2.8586e-08 1.6059e-07 1.168e-06 1.168e-05 5.6053e-05 0.00013948 0.00024047 0.00031572 0.00029054 0.00018611 8.7591e-05 3.3702e-05 1.5813e-05 5.0341e-06 0 3.4368e-08 2.023e-07 8.8147e-07 6.2913e-06 3.8456e-05 0.00014255 0.00031973 0.00045166 0.00042087 0.00027321 0.00013319 6.0007e-05 1.8209e-05 0 0 4.1088e-08 2.6144e-07 0.00049966 6.2258e-06 3.6867e-05 0.00013664 0.00030976 0.00044667 0.00042482 0.00028428 0.00016493 6.2322e-05 0 0 0 3.9914e-08 2.7592e-07 0.00087361 4.3115e-06 2.1637e-05 7.7713e-05 0.0001778 0.00026693 0.00028144 0.0002394 0.00011501 0 0 0 0 6.5781e-08 4.9326e-07 0.00029263 4.6048e-06 1.2167e-05 3.4471e-05 8.9097e-05 0.00018896 0.00030565 0.00018789 0 0 0 0 0 3.104e-07 2.0536e-06 6.3371e-06 1.3326e-05 2.2792e-05 4.0416e-05 0.0001029 0.00028006 0.00027178 0 0 0 0 0 0 8.9313e-07 5.7488e-06 1.7589e-05 3.822e-05 6.5872e-05 9.4358e-05 0.00015571 0.00017201 0 0 0 0 0 0 0 1.1932e-06 7.8781e-06 2.5748e-05 6.1366e-05 0.00011236 0.00015291 9.4367e-05 0 0 0 0 0 0 0 0 7.038e-07 4.8576e-06 1.7253e-05 4.4878e-05 8.6795e-05 6.0185e-05 0 0 0 0 0 0 0 0 0 1.5084e-07 1.0913e-06 4.1641e-06 1.154e-05 1.1669e-05 0 0 0 0 0 0 0 0 0 0 2.1983 0.43515 0.30785 0.26789 0.039602 0.025505 0.019493 0.017977 0.012743 0.0057723 0.0016788 0.00037964 8.6179e-05 1.5699e-05 1.3061e-06 0.15011 0.12154 0.086759 0.096004 0.077204 0.030636 0.0068686 0.0032645 0.0018607 0.0012352 0.00081928 0.0004307 0.00014625 2.8968e-05 2.4415e-06 0.046241 0.050715 0.054325 0.038446 0.015989 0.006003 0.00514 0.0041846 0.0024857 0.0010483 0.00036795 0.00014228 5.1406e-05 1.1321e-05 1.0171e-06 0.025466 0.036747 0.036878 0.023517 0.011013 0.0056185 0.0045138 0.0037216 0.0022667 0.0009046 0.00022306 3.4573e-05 4.4183e-06 6.6614e-07 6.5877e-08 0.016194 0.024841 0.02763 0.020086 0.010132 0.0051158 0.0032078 0.0021683 0.0012595 0.00052425 0.0001402 2.5087e-05 4.1999e-06 7.7826e-07 8.0495e-08 0.014104 0.021656 0.021808 0.015851 0.0073544 0.0038949 0.0021659 0.0011939 0.00065993 0.00031759 0.00010719 2.4408e-05 4.3656e-06 6.9972e-07 6.6139e-08 0.010858 0.018039 0.01696 0.013376 0.0051617 0.0028912 0.0015876 0.00093026 0.00061348 0.00034191 0.00012847 3.0462e-05 4.6624e-06 5.1827e-07 3.8193e-08 0.0090467 0.012187 0.011028 0.0096465 0.0043154 0.0024644 0.0012058 0.00072468 0.00055051 0.00032323 0.00012287 2.8855e-05 4.07e-06 3.5589e-07 2.0284e-08 0.011947 0.0084865 0.0060591 0.0044833 0.0026495 0.0015163 0.00073304 0.00044327 0.00033746 0.0001968 7.4494e-05 1.7455e-05 2.4386e-06 2.068e-07 1.1711e-08 0.0055281 0.0061207 0.0036375 0.0026253 0.0019054 0.00084292 0.00035394 0.00021854 0.00014433 7.7226e-05 2.8436e-05 6.7277e-06 9.9845e-07 9.8504e-08 6.6933e-09 0.0026243 0.0036961 0.0022558 0.0018675 0.0014565 0.0006104 0.00023223 0.00012314 5.9776e-05 2.7004e-05 1.1747e-05 3.9738e-06 7.8349e-07 9.0166e-08 6.2922e-09 0.0011899 0.0020621 0.0013628 0.00096849 0.00075152 0.00038876 0.00017872 8.5795e-05 3.7556e-05 1.9634e-05 1.4417e-05 6.8282e-06 1.48e-06 1.6439e-07 1.0922e-08 0.00046624 0.0010919 0.0011297 0.00085767 0.00048898 0.00021744 9.6044e-05 4.5976e-05 2.3826e-05 1.6623e-05 1.3894e-05 6.7866e-06 1.5454e-06 1.8679e-07 1.312e-08 8.845e-05 0.00026373 0.00054151 0.0012064 0.0020873 0.002378 0.0017594 0.00089589 0.00035517 0.00011997 3.3484e-05 7.2575e-06 1.1472e-06 1.2994e-07 8.9975e-09 9.052e-06 5.9392e-05 0.00027433 0.00086406 0.0016767 0.0019901 0.0014911 0.00075939 0.00029821 9.7523e-05 2.4405e-05 4.1658e-06 4.9359e-07 4.7096e-08 3.0988e-09 0.46643 0.25423 0.14005 0.072765 0.049701 0.028196 0.017737 0.018485 0.016559 0.009275 0.003397 0.0010696 0.0003073 6.101e-05 5.2173e-06 0.064835 0.069969 0.069683 0.053178 0.02818 0.013904 0.0080725 0.0047462 0.0031207 0.0027748 0.0022748 0.0014331 0.00052297 0.00011121 9.7978e-06 0.03087 0.041393 0.056323 0.050548 0.023206 0.0089033 0.006733 0.0048849 0.0028816 0.0015247 0.00089013 0.00051346 0.00020922 4.7076e-05 4.3359e-06 0.01993 0.025616 0.029005 0.023766 0.015731 0.0097204 0.0061437 0.0036891 0.0019404 0.00078418 0.00023129 6.065e-05 1.8042e-05 4.383e-06 5.0177e-07 0.015953 0.021957 0.024186 0.020598 0.014199 0.0092616 0.0052503 0.0026996 0.0012889 0.00052131 0.000163 5.0031e-05 1.8494e-05 5.0295e-06 5.7148e-07 0.013611 0.019844 0.01988 0.021578 0.011154 0.0077977 0.0045162 0.0021719 0.00099004 0.00044348 0.00016114 5.0309e-05 1.6313e-05 4.1447e-06 4.7041e-07 0.010939 0.016152 0.015905 0.026041 0.0081358 0.0055286 0.0032251 0.0017163 0.00096562 0.0005002 0.00018884 5.0948e-05 1.1906e-05 2.5216e-06 2.909e-07 0.012241 0.012587 0.012042 0.020416 0.0069656 0.0044 0.0022589 0.0012524 0.00083833 0.00046538 0.00017538 4.3825e-05 8.3389e-06 1.5409e-06 1.9434e-07 0.015135 0.010199 0.0079578 0.0085407 0.0047687 0.0029693 0.0015006 0.00083769 0.00055205 0.00029747 0.00011025 2.765e-05 5.4304e-06 1.0779e-06 1.4801e-07 0.0078609 0.0079083 0.0073435 0.0085977 0.0067446 0.002689 0.00095403 0.00055033 0.00030649 0.00014334 5.1292e-05 1.4319e-05 3.5344e-06 7.8027e-07 1.0085e-07 0.0038413 0.0061994 0.0064575 0.0080608 0.0063897 0.0024295 0.00078257 0.00041892 0.00019756 8.8192e-05 4.5759e-05 1.9529e-05 4.9174e-06 8.1455e-07 8.1034e-08 0.0027052 0.0055039 0.0048074 0.0043328 0.0033927 0.0016519 0.00069618 0.00033572 0.0001569 9.2797e-05 7.7234e-05 3.865e-05 8.939e-06 1.2203e-06 1.1068e-07 0.0014636 0.003704 0.0041669 0.0034953 0.0021928 0.0010124 0.00043473 0.00021441 0.00011826 8.542e-05 7.4315e-05 3.7278e-05 8.9324e-06 1.3186e-06 1.2703e-07 0.00031022 0.00086922 0.0011944 0.0013414 0.0012901 0.0012346 0.0013319 0.0013071 0.00093396 0.0004453 0.00014579 3.5282e-05 6.4562e-06 9.4005e-07 8.643e-08 2.7953e-05 0.00011442 0.00024153 0.00039012 0.00057527 0.00081178 0.001037 0.0010606 0.00076129 0.00035283 0.00010248 1.9355e-05 2.785e-06 3.6162e-07 3.3511e-08 0.18462 0.14929 0.10424 0.071002 0.050743 0.026841 0.013763 0.012893 0.012134 0.0076894 0.0035753 0.0015967 0.00051624 0.00010722 9.6225e-06 0.047479 0.052813 0.050837 0.039037 0.021594 0.012866 0.010826 0.0074387 0.004658 0.0042393 0.0035757 0.0025745 0.00089503 0.00019735 1.8776e-05 0.022035 0.030937 0.040648 0.04043 0.022281 0.012151 0.0092554 0.0063474 0.003801 0.0023613 0.0016366 0.00098699 0.00039964 9.1057e-05 9.4182e-06 0.013961 0.016804 0.02025 0.020688 0.018292 0.013512 0.0080739 0.0037287 0.0015742 0.0006599 0.00028822 0.00013183 5.4012e-05 1.4682e-05 1.9334e-06 0.010086 0.01505 0.016871 0.016548 0.014026 0.010889 0.0062849 0.0028324 0.0010803 0.0003795 0.00016639 0.000101 5.3434e-05 1.5981e-05 1.8926e-06 0.00823 0.013184 0.01379 0.022338 0.01152 0.0095431 0.0058016 0.0026246 0.00097422 0.00036381 0.00015623 8.6207e-05 4.4362e-05 1.3663e-05 1.7173e-06 0.0078406 0.011162 0.01128 0.032797 0.0080076 0.0062064 0.0039145 0.0019513 0.0008614 0.00036873 0.00014674 6.2777e-05 2.9514e-05 9.9392e-06 1.4686e-06 0.010361 0.010376 0.0098344 0.025975 0.0063672 0.0043597 0.0026363 0.001433 0.00073517 0.00033802 0.0001285 4.7701e-05 2.2008e-05 8.4987e-06 1.4727e-06 0.010734 0.0089166 0.0075094 0.010172 0.0050651 0.0034071 0.0020197 0.0011355 0.00059572 0.00026747 0.00010265 4.1314e-05 1.9819e-05 7.639e-06 1.3349e-06 0.0061588 0.0071318 0.010518 0.015446 0.012252 0.004583 0.0015794 0.00096469 0.00049491 0.00021355 9.0026e-05 4.2648e-05 1.9128e-05 6.0748e-06 9.1936e-07 0.0034014 0.0068777 0.010801 0.015891 0.012621 0.0046033 0.0014428 0.00085745 0.00044018 0.0002178 0.00013479 7.0268e-05 2.3468e-05 5.2673e-06 6.2119e-07 0.0033435 0.0076238 0.0082546 0.0087387 0.0069862 0.0033987 0.0014428 0.00073928 0.00037703 0.00024116 0.00021054 0.00011319 3.1679e-05 6.0242e-06 6.7588e-07 0.0020483 0.0054678 0.006788 0.0064518 0.004507 0.0022648 0.0010595 0.00058624 0.00033963 0.00023056 0.00019352 0.00010173 2.9065e-05 5.9771e-06 7.2351e-07 0.0004618 0.0013799 0.0020379 0.0022194 0.0017797 0.0015126 0.0019524 0.0022551 0.0017258 0.00085175 0.00029777 8.3977e-05 2.03e-05 4.154e-06 4.7434e-07 4.2751e-05 0.00017528 0.00032812 0.0003739 0.00039251 0.00071751 0.0013661 0.0017236 0.0013447 0.00064756 0.00019873 4.4237e-05 9.1421e-06 1.7863e-06 2.8195e-07 0.077878 0.095416 0.06947 0.051296 0.037851 0.020312 0.010385 0.0080836 0.0068984 0.004884 0.0029096 0.0017211 0.00054381 0.00011788 1.291e-05 0.034164 0.037066 0.032172 0.025097 0.01651 0.013205 0.0139 0.010147 0.0061001 0.0051829 0.0040958 0.0032947 0.00097744 0.00022772 2.8672e-05 0.017996 0.024821 0.027813 0.031873 0.021333 0.014705 0.011505 0.0079656 0.0049967 0.0032376 0.002185 0.0012398 0.00048776 0.00012158 1.8567e-05 0.01187 0.015192 0.017949 0.020446 0.020218 0.016241 0.010051 0.0045555 0.0019662 0.00089308 0.00047633 0.00024827 0.00010814 3.287e-05 5.6494e-06 0.007304 0.011594 0.013603 0.014425 0.013478 0.011667 0.0073549 0.0034555 0.0013458 0.00042703 0.00023637 0.00018012 0.0001035 3.296e-05 4.2687e-06 0.006158 0.0097019 0.01108 0.018641 0.011585 0.010544 0.0069235 0.0032648 0.001142 0.00036814 0.00018874 0.00014982 9.4071e-05 3.3389e-05 4.8862e-06 0.0071102 0.0099342 0.010185 0.026786 0.0080015 0.006801 0.0048448 0.0024949 0.00092706 0.00030729 0.00014454 0.00011441 8.3807e-05 3.6073e-05 6.3065e-06 0.008776 0.011199 0.010171 0.021598 0.0059712 0.0046943 0.0037012 0.0021224 0.00083928 0.00028944 0.00013441 0.00010885 8.9005e-05 4.2753e-05 8.1107e-06 0.0080829 0.009811 0.0082142 0.009528 0.0051634 0.0039714 0.0029695 0.0017752 0.00079987 0.00032627 0.00017355 0.00013171 9.4239e-05 4.214e-05 7.7916e-06 0.0046128 0.0073025 0.011557 0.017169 0.013592 0.005295 0.0022232 0.0014994 0.00079813 0.00039826 0.00024739 0.00016834 9.1708e-05 3.2489e-05 5.2495e-06 0.0025747 0.0060911 0.011484 0.017852 0.014255 0.0053751 0.0019888 0.0013541 0.00078867 0.00047418 0.0003545 0.00022008 9.11e-05 2.4153e-05 3.1045e-06 0.0024426 0.0062029 0.0084607 0.010335 0.0085869 0.0044712 0.0021276 0.0012057 0.0006766 0.00046682 0.00041767 0.00025263 9.2131e-05 2.2569e-05 2.7629e-06 0.001505 0.0044153 0.0065093 0.0072326 0.0056731 0.0032757 0.0018662 0.0012166 0.0007366 0.00045424 0.0003484 0.00020065 7.5635e-05 2.0492e-05 2.7372e-06 0.00035911 0.0012255 0.0021775 0.0027124 0.0023208 0.0020126 0.0025383 0.0028099 0.0020956 0.0010413 0.00040094 0.00014655 5.1398e-05 1.3759e-05 1.7465e-06 3.6e-05 0.00016183 0.00032809 0.00040022 0.00044989 0.00081974 0.0015143 0.0018767 0.0014588 0.00072297 0.00025458 8.3241e-05 2.841e-05 8.2212e-06 1.2062e-06 0.047709 0.068243 0.044355 0.029929 0.02263 0.013242 0.0079793 0.0060159 0.0047493 0.0035574 0.0022862 0.0014919 0.00042752 0.00010881 2.0405e-05 0.022458 0.02412 0.019374 0.015972 0.012807 0.012334 0.013967 0.010755 0.0068858 0.0055071 0.0038744 0.0032399 0.00081165 0.00023747 5.4663e-05 0.014287 0.018809 0.019002 0.026554 0.017793 0.01359 0.010722 0.0076422 0.0051569 0.0034718 0.0022448 0.0011865 0.00047347 0.00016293 4.4566e-05 0.010857 0.01346 0.014937 0.018164 0.018355 0.015257 0.0098403 0.0048299 0.0024716 0.001222 0.00068654 0.00035907 0.00016606 6.3242e-05 1.5205e-05 0.00652 0.0088205 0.010653 0.012382 0.012398 0.011471 0.0078885 0.0040542 0.0018693 0.00062002 0.00034919 0.00026066 0.00015981 5.8629e-05 9.1397e-06 0.0058687 0.0072667 0.0090457 0.012771 0.011098 0.010725 0.0076725 0.0039364 0.0014699 0.00049153 0.000272 0.00024717 0.0001841 7.8685e-05 1.3693e-05 0.0071563 0.0090243 0.0095649 0.015535 0.0081744 0.007748 0.0062913 0.0034838 0.0012688 0.00040205 0.00023681 0.00026367 0.00023999 0.00011845 2.2612e-05 0.0078654 0.011234 0.010197 0.013126 0.0063227 0.0062443 0.0058882 0.0034877 0.0012508 0.00040352 0.00027155 0.00032845 0.00031523 0.00016168 3.1677e-05 0.0065156 0.0099034 0.0081976 0.0074851 0.0052369 0.0049301 0.0043942 0.0027029 0.0011513 0.00052581 0.0004168 0.00042024 0.00034131 0.00016178 3.0742e-05 0.0037066 0.0066764 0.009085 0.012465 0.009976 0.0046279 0.0026967 0.0019337 0.0011214 0.00074205 0.00064204 0.00051688 0.00031097 0.00011889 2.0175e-05 0.0017313 0.0041807 0.0080379 0.012549 0.010213 0.0043881 0.0022191 0.0016988 0.0011503 0.00090006 0.0008126 0.00057148 0.00026762 7.8057e-05 1.0709e-05 0.0011253 0.0032883 0.0057886 0.0080183 0.0071149 0.0042526 0.0024327 0.0015464 0.00098185 0.00077835 0.00073624 0.00050685 0.00022497 6.2181e-05 7.871e-06 0.00063769 0.0022486 0.0042441 0.0055695 0.0049981 0.0035555 0.0026413 0.0020171 0.0012807 0.00074873 0.00053349 0.00034809 0.00016671 5.1912e-05 7.1654e-06 0.00016519 0.00071423 0.0017054 0.0026432 0.0024423 0.0021805 0.0028328 0.0029788 0.0021318 0.0010755 0.00049258 0.0002589 0.00012345 3.7026e-05 2.3848e-06 1.8824e-05 9.6175e-05 0.00021569 0.00029326 0.00038726 0.00073373 0.001285 0.0015246 0.0011778 0.00065138 0.00034528 0.00020849 0.00010518 2.0265e-05 0 0.034319 0.052188 0.029929 0.016206 0.012782 0.00927 0.0073399 0.0061199 0.0048559 0.0034576 0.0019675 0.0011173 0.00034209 0.00013083 4.0769e-05 0.013724 0.014511 0.011443 0.010056 0.0096756 0.010481 0.01219 0.010331 0.0076331 0.0057824 0.0035104 0.002545 0.00064923 0.00031509 0.00011863 0.011395 0.013356 0.012161 0.018999 0.011962 0.0098207 0.0079635 0.0061458 0.0046405 0.0032668 0.0020292 0.0010223 0.00047076 0.00026872 0.00010467 0.009646 0.010636 0.01056 0.013011 0.012966 0.011132 0.0077529 0.0045606 0.0029596 0.0016347 0.00091077 0.00046769 0.00024488 0.00012319 3.6757e-05 0.0057934 0.0061861 0.0074566 0.0094744 0.0098452 0.0094968 0.0070986 0.0041364 0.0023406 0.00093714 0.00052293 0.000375 0.00026094 0.00011632 2.1603e-05 0.0052432 0.0049016 0.0066602 0.0084755 0.009183 0.0092041 0.0071105 0.0040022 0.0016877 0.00067009 0.00042113 0.00043594 0.00038373 0.00018847 3.6124e-05 0.0061664 0.0067267 0.0076467 0.0087927 0.0075593 0.008042 0.0072283 0.0042301 0.0015942 0.00057228 0.00044283 0.00060148 0.00060855 0.00031811 6.2694e-05 0.0061102 0.0085447 0.0081159 0.0077527 0.006372 0.0077879 0.0079905 0.0047784 0.0016776 0.00060433 0.0005709 0.00082689 0.00084644 0.0004459 8.8459e-05 0.0046702 0.0074686 0.0063332 0.0053038 0.0047657 0.0055275 0.005483 0.0033964 0.0014347 0.00080947 0.00086583 0.0010197 0.00089618 0.00044131 8.5307e-05 0.0025755 0.0046373 0.005278 0.0064227 0.0053971 0.0034253 0.0027018 0.0020068 0.0013284 0.001203 0.0012922 0.001155 0.00075702 0.00030963 5.4672e-05 0.0010238 0.0022943 0.003946 0.0059545 0.0051208 0.0028658 0.0020577 0.0017405 0.0014245 0.0014541 0.0015072 0.0011456 0.00058036 0.00018251 2.6622e-05 0.00040643 0.0013458 0.0028931 0.0044476 0.0044084 0.0032301 0.0022783 0.0016433 0.0012294 0.0011655 0.0011836 0.00088669 0.00043283 0.00012607 1.634e-05 0.00018529 0.00085499 0.0020798 0.0032068 0.0034563 0.0032688 0.0031686 0.0027351 0.0018237 0.001072 0.00075466 0.00054468 0.00029569 9.7074e-05 6.8504e-06 5.3596e-05 0.00034152 0.0012871 0.0026563 0.0025769 0.0022962 0.0032138 0.003285 0.0023131 0.0012831 0.00081979 0.00061443 0.00033229 4.8235e-05 0 6.9312e-06 4.0748e-05 0.00010414 0.0001777 0.00032925 0.00069121 0.0011391 0.0012688 0.0010047 0.00077052 0.0007693 0.00071128 0.00021291 0 0 0.02298 0.036867 0.020365 0.009346 0.008264 0.0082663 0.0082088 0.0072557 0.0057485 0.0038534 0.0019227 0.00082112 0.00044666 0.00022291 7.4141e-05 0.0076464 0.008009 0.0066173 0.0063525 0.0076378 0.0096915 0.011687 0.01081 0.0088508 0.0063709 0.0034111 0.0018086 0.00062308 0.00047888 0.00021664 0.0082701 0.0087245 0.0072233 0.010929 0.0078314 0.0062297 0.0056536 0.0052074 0.0045017 0.0032551 0.0019284 0.00096061 0.00055688 0.00044737 0.00019524 0.0073409 0.0074072 0.0066485 0.0077847 0.0075602 0.0069093 0.0057195 0.0045534 0.00369 0.0023191 0.0012734 0.00065981 0.0003944 0.00023045 7.2476e-05 0.0043558 0.0039809 0.0047476 0.0062069 0.0065789 0.0065884 0.0054863 0.0038891 0.0027301 0.001455 0.00085881 0.00063062 0.0004871 0.00024098 4.7925e-05 0.0037885 0.0028747 0.0043525 0.0056412 0.0064341 0.0065515 0.0054201 0.0034199 0.0017617 0.00092778 0.00070761 0.00081061 0.00077042 0.0003975 7.8409e-05 0.0041672 0.0039589 0.0050969 0.005709 0.0060223 0.0069782 0.0067073 0.004124 0.0017086 0.00078943 0.0007857 0.0011754 0.0012329 0.000655 0.00013011 0.0037046 0.0048627 0.0051055 0.0049802 0.0055041 0.007732 0.0082593 0.005007 0.0018432 0.00083765 0.0010116 0.0016007 0.0016883 0.00089943 0.00017926 0.002593 0.0041435 0.003768 0.0033778 0.0037188 0.005074 0.0053475 0.0033519 0.0015021 0.001091 0.0014189 0.0018549 0.0017273 0.00087366 0.00017083 0.0013644 0.0024179 0.0024546 0.002713 0.0025904 0.0023638 0.0022453 0.0017388 0.0013852 0.0016216 0.0019703 0.0019116 0.0013588 0.00058954 0.00010746 0.00050197 0.0010378 0.0015259 0.0022348 0.0022586 0.0018747 0.0017444 0.0016056 0.0015878 0.00194 0.0021639 0.0017325 0.00093924 0.00031788 4.9176e-05 0.00014826 0.00050159 0.0011924 0.0020673 0.002467 0.0023159 0.0019827 0.0016266 0.0014234 0.0015241 0.0016069 0.0012512 0.00063989 0.0001937 1.2971e-05 5.1763e-05 0.00029467 0.00086522 0.0016019 0.0022391 0.0028631 0.0033591 0.0031307 0.0021793 0.0013238 0.00094867 0.00071997 0.00041115 6.9358e-05 0 1.6859e-05 0.00018068 0.001079 0.0026973 0.0026875 0.0024303 0.0035955 0.0036811 0.0027435 0.0019901 0.0019717 0.0018335 0.00050322 0 0 2.2474e-06 1.5201e-05 4.8594e-05 0.00012474 0.0003316 0.00075313 0.0012014 0.0013041 0.0011681 0.0014247 0.0021615 0.0011889 0 0 0 0.012748 0.02129 0.012253 0.0059526 0.0065244 0.0084697 0.0093284 0.0081629 0.0062563 0.0040297 0.0018829 0.00065678 0.00084687 0.00039324 0.00010546 0.0037202 0.0041051 0.0038594 0.0043724 0.0067742 0.010281 0.012774 0.011856 0.0097297 0.0067335 0.0033905 0.0014124 0.00067008 0.00063101 0.00029921 0.0049231 0.0051747 0.0043346 0.0055753 0.0051564 0.0041499 0.0047251 0.0053513 0.0050642 0.0036777 0.002111 0.0010658 0.00069888 0.0006161 0.00027311 0.0044267 0.0045079 0.0040367 0.0043348 0.0041762 0.004365 0.0047583 0.0051043 0.0047387 0.0032821 0.0018419 0.00099287 0.00062346 0.00036449 0.00011055 0.0025739 0.002318 0.0028274 0.0036104 0.0040183 0.0043223 0.0041336 0.0037427 0.0032178 0.0021947 0.0014203 0.00108 0.00084874 0.00042527 8.5179e-05 0.0021134 0.0014821 0.002538 0.0034711 0.0040172 0.0041688 0.0036334 0.0026814 0.001854 0.0013152 0.0011581 0.0013512 0.0012851 0.00066416 0.00013116 0.0021672 0.0018913 0.0028912 0.0035511 0.003986 0.004824 0.0048734 0.0032577 0.0016672 0.0010568 0.0012028 0.0018219 0.0019109 0.0010143 0.00020138 0.0017229 0.0021324 0.0026346 0.0029771 0.0038199 0.0057521 0.0063057 0.0039957 0.0017273 0.0010625 0.0014425 0.0023491 0.0025034 0.0013378 0.00026708 0.0010845 0.0017278 0.0017905 0.0018728 0.0024264 0.0036373 0.0039674 0.0025947 0.0013697 0.0012663 0.0018239 0.0025521 0.0024744 0.0012742 0.00025129 0.00053782 0.00096682 0.00102 0.0012117 0.0014391 0.0016556 0.001671 0.0013857 0.0013428 0.0018021 0.0023136 0.002405 0.0018408 0.00083868 0.00015685 0.00019309 0.00041021 0.00065092 0.0011272 0.0015367 0.0016877 0.0016597 0.0015703 0.0017001 0.0021607 0.0024309 0.0020188 0.0011741 0.00042862 3.5069e-05 5.6724e-05 0.00021542 0.00061035 0.0012847 0.0018932 0.0021065 0.0019785 0.0017456 0.0016366 0.0017527 0.0017985 0.0014121 0.00075313 0.00012056 0 2.1449e-05 0.00013703 0.0004611 0.0010302 0.0017804 0.0026363 0.0032801 0.003148 0.0022762 0.0014375 0.0010352 0.00079325 0.00023394 0 0 8.9602e-06 0.00012226 0.00084853 0.0022532 0.0023988 0.0024196 0.0036115 0.0037623 0.0032914 0.0035641 0.0048594 0.0024706 0 0 0 1.3509e-06 9.9077e-06 3.7868e-05 0.00012102 0.00035426 0.00080632 0.001274 0.0014311 0.0016795 0.0030234 0.0027285 0 0 0 0 0.0056862 0.0096677 0.0061364 0.0039011 0.005362 0.0079331 0.0089893 0.0075881 0.0055519 0.0034761 0.0015905 0.00052622 0.0014695 0.00059196 0.00011435 0.0015651 0.0021156 0.0025014 0.0033746 0.0061336 0.010357 0.012914 0.011506 0.0090502 0.0061136 0.0030583 0.0012115 0.00066039 0.00064318 0.00030592 0.0023298 0.0028555 0.0028275 0.0030562 0.0035243 0.0032058 0.0044836 0.005708 0.0056057 0.0041018 0.0023694 0.0012191 0.00078312 0.00065496 0.00028336 0.0020638 0.0023971 0.0024305 0.0025033 0.0025904 0.0032709 0.0044211 0.0055572 0.0055333 0.0040933 0.0024214 0.0013561 0.0008319 0.00045331 0.00012798 0.0011626 0.0011788 0.0015543 0.0020632 0.0028318 0.0034845 0.0034906 0.0036874 0.0036945 0.0029417 0.0020652 0.0015687 0.0011851 0.00057898 0.00011447 0.00089397 0.00067366 0.0012934 0.0019564 0.0026888 0.0030494 0.0025563 0.0021749 0.0020249 0.0017532 0.0016274 0.0018144 0.0016641 0.00084573 0.00016594 0.00086082 0.00076165 0.0013895 0.0018464 0.0021158 0.0026272 0.0028717 0.0023133 0.0016444 0.0013214 0.0015058 0.0021771 0.0022378 0.0011775 0.00023392 0.00061549 0.00074998 0.0011414 0.0014845 0.0020469 0.0031761 0.0036446 0.0026458 0.0015723 0.0012333 0.0016384 0.0026198 0.0027796 0.0014802 0.00029754 0.00034328 0.00056004 0.0007171 0.00091418 0.0013244 0.0020444 0.002308 0.0017106 0.0012029 0.0012969 0.0018839 0.0027106 0.0026862 0.0013967 0.00027979 0.00015937 0.00031895 0.00047108 0.0007832 0.0011347 0.001345 0.001327 0.0012109 0.0013391 0.0017784 0.0022435 0.0024391 0.0019808 0.00093547 9.014e-05 6.1982e-05 0.00019189 0.00052345 0.0011968 0.001874 0.002103 0.0019556 0.0018296 0.0019705 0.0022926 0.0023935 0.0020077 0.0012593 0.00024879 0 2.9754e-05 0.0001766 0.0006327 0.0014774 0.0023058 0.0025877 0.0023965 0.0021647 0.0020827 0.0020687 0.0019007 0.0014448 0.00040811 0 0 2.072e-05 0.00014433 0.00049409 0.0011168 0.0018918 0.0026167 0.0030667 0.0029478 0.0022792 0.001561 0.0011154 0.00041445 0 0 0 1.063e-05 0.00010391 0.00057509 0.0014771 0.0017992 0.0021555 0.0031241 0.0033857 0.0039776 0.0061796 0.0048056 0 0 0 0 1.962e-06 1.3467e-05 4.6369e-05 0.00012999 0.0003443 0.00074839 0.0011864 0.0014813 0.0027712 0.0030248 0 0 0 0 0 0.0020729 0.0034894 0.0026019 0.0023978 0.0038312 0.0059222 0.0067165 0.005487 0.003853 0.0023663 0.0010873 0.00037026 0.0018995 0.00068934 9.414e-05 0.00059531 0.0011665 0.0017555 0.0025902 0.0048301 0.0083677 0.010334 0.0089313 0.0068006 0.0045715 0.0023511 0.00097287 0.00053469 0.000491 0.00022944 0.00090116 0.0015185 0.0019008 0.0019565 0.0024077 0.0026013 0.0039457 0.0052207 0.0052189 0.0038955 0.0023186 0.0012119 0.00071319 0.00052615 0.00021658 0.00075207 0.0011344 0.0014145 0.001578 0.0019657 0.0027782 0.0038769 0.0050798 0.0052881 0.0041482 0.0026105 0.0014937 0.00086506 0.0004291 0.00011128 0.0003991 0.00050839 0.00076949 0.0013214 0.0027242 0.0037146 0.003242 0.0033655 0.003729 0.0032781 0.0024274 0.0017764 0.0012529 0.00058772 0.00011422 0.00028408 0.00026341 0.00056311 0.0011472 0.0024494 0.0031782 0.0022843 0.001944 0.0021553 0.0020194 0.0018397 0.001882 0.0016299 0.0008075 0.00015889 0.00025892 0.00026233 0.00054682 0.00076409 0.00091079 0.0012597 0.0017047 0.0018801 0.0017574 0.0014992 0.0015273 0.0019956 0.0019756 0.001025 0.00021106 0.00016858 0.00021953 0.00041206 0.00059547 0.00086493 0.0014349 0.001933 0.0019417 0.0016532 0.001356 0.0015284 0.0022797 0.0023685 0.0012458 0.00026739 8.3153e-05 0.00015015 0.00026369 0.0004251 0.00066756 0.0010335 0.001288 0.0012574 0.0011931 0.0012887 0.0017117 0.0024061 0.0023797 0.0012353 0.000135 3.7926e-05 0.00011243 0.00031055 0.000708 0.0011189 0.0012937 0.0012779 0.0013302 0.0015874 0.0019132 0.0021996 0.0023982 0.0020152 0.00048434 0 2.4015e-05 0.0001499 0.00059435 0.0014782 0.0023483 0.0026006 0.0024132 0.0024214 0.0027575 0.0029645 0.0027372 0.0022463 0.00075991 0 0 2.8067e-05 0.00021357 0.00080402 0.0018727 0.0028904 0.0031876 0.0029628 0.0029109 0.0031263 0.0030761 0.0025124 0.00089074 0 0 0 2.8012e-05 0.00019531 0.00064069 0.0013651 0.002127 0.0026246 0.0028306 0.0028196 0.0025566 0.0020788 0.00075747 0 0 0 0 1.4814e-05 0.00010692 0.00040254 0.0009089 0.0012846 0.0017259 0.0023687 0.0028097 0.0048017 0.004513 0 0 0 0 0 2.8977e-06 1.8662e-05 5.6529e-05 0.00013069 0.00029299 0.00058879 0.00095248 0.0014517 0.0022992 0 0 0 0 0 0 0.0006354 0.0010426 0.0009854 0.0012753 0.002155 0.0033072 0.0037332 0.0030213 0.0020984 0.0012945 0.00061167 0.00022042 0.0016989 0.0005782 5.8003e-05 0.00021803 0.0006289 0.0011166 0.0017145 0.0030307 0.0050706 0.0061891 0.0053855 0.0041635 0.0028799 0.0015511 0.00067087 0.00034227 0.00027634 0.00012445 0.00030479 0.00076112 0.0011827 0.0013798 0.001762 0.0020853 0.0029422 0.0038102 0.0038382 0.0029331 0.0018015 0.00094803 0.00050333 0.0003151 0.00012044 0.00022422 0.00048991 0.00079249 0.0011453 0.0017833 0.0024343 0.0029674 0.0037262 0.0039849 0.0032923 0.0021801 0.0012487 0.00067312 0.00030241 7.203e-05 0.00010534 0.00018437 0.0003436 0.00094311 0.0027074 0.0038216 0.0028719 0.0027014 0.0031491 0.0029177 0.002195 0.0015084 0.00097624 0.0004361 8.4776e-05 6.7548e-05 8.5349e-05 0.00021454 0.00077949 0.002461 0.0034568 0.0023231 0.0019012 0.0021606 0.0019742 0.0016525 0.0014866 0.0011886 0.00056979 0.00012157 5.8401e-05 7.5512e-05 0.00016951 0.00025425 0.00038626 0.00078887 0.0014816 0.0020372 0.0020399 0.0016119 0.0013287 0.0014383 0.0013297 0.00067616 0.00017842 3.5096e-05 5.4243e-05 0.00012122 0.00019916 0.00036156 0.00079982 0.0014948 0.0020806 0.002061 0.0015355 0.001328 0.0017136 0.0016964 0.00086984 0.00013402 1.5791e-05 3.8013e-05 0.00010126 0.00021302 0.0003811 0.00065438 0.0010166 0.0013133 0.00142 0.0014205 0.0016768 0.0022283 0.002147 0.00054821 0 9.4339e-06 5.7627e-05 0.0002415 0.00061975 0.0010144 0.0012041 0.0013127 0.0016361 0.0021467 0.0024982 0.0027242 0.002994 0.0012829 0 0 1.5323e-05 0.00013422 0.00057382 0.0014398 0.0022969 0.0025912 0.0026075 0.0031213 0.0040952 0.0045047 0.0040173 0.0016767 0 0 0 2.826e-05 0.0002206 0.00081796 0.001879 0.0028935 0.0032387 0.0032276 0.0037544 0.0047668 0.0050019 0.0019965 0 0 0 0 3.0913e-05 0.00021204 0.00067709 0.0014046 0.0021211 0.0024913 0.0026292 0.0029201 0.0032714 0.001581 0 0 0 0 0 1.6479e-05 0.0001074 0.00032939 0.00066699 0.0010193 0.0013682 0.0017448 0.0023501 0.0026367 0 0 0 0 0 0 3.2602e-06 2.0519e-05 5.9314e-05 0.0001244 0.00024093 0.00043011 0.00070418 0.00067793 0 0 0 0 0 0 0 0.00016416 0.00027189 0.0003413 0.00054556 0.0009043 0.0013317 0.0015062 0.0012651 0.0009336 0.00061503 0.00030815 0.00011541 0.0010028 0.00032826 2.5794e-05 7.5356e-05 0.00028416 0.00057238 0.00094286 0.0015521 0.0023475 0.0027871 0.0025651 0.00218 0.0016351 0.00092217 0.00039369 0.00017186 0.00011298 4.7649e-05 9.4241e-05 0.00033478 0.0006861 0.0011501 0.0016888 0.0018809 0.0020221 0.0022901 0.0022453 0.0017194 0.0010637 0.00055343 0.00026608 0.0001388 4.8073e-05 5.8796e-05 0.00019886 0.00048253 0.001061 0.0018854 0.0022783 0.0022176 0.0024132 0.0024973 0.0020681 0.0013753 0.00076429 0.00037992 0.00015721 3.6759e-05 2.2068e-05 5.5817e-05 0.00013671 0.00059737 0.002032 0.0029765 0.0022565 0.0020882 0.0023494 0.0020971 0.0015026 0.00093972 0.00054795 0.00023444 5.2425e-05 1.2054e-05 2.2106e-05 7.5846e-05 0.00050126 0.0018972 0.0028403 0.0021409 0.001943 0.0020873 0.0017331 0.0012419 0.00091214 0.00064171 0.00029363 9.4283e-05 9.7967e-06 1.7367e-05 4.1088e-05 8.1364e-05 0.00023742 0.00074198 0.0016319 0.0023711 0.0023627 0.0017405 0.0011441 0.00090735 0.00072772 0.00035815 0.00010525 5.4891e-06 1.1205e-05 2.9725e-05 6.9807e-05 0.00022605 0.0007131 0.0016068 0.0024775 0.0025284 0.0018022 0.0012872 0.0013587 0.0012425 0.00030917 0 2.5587e-06 1.0879e-05 4.2498e-05 0.0001133 0.00025182 0.00054549 0.0010378 0.0015234 0.0017147 0.0016786 0.0019183 0.0024947 0.0011779 0 0 3.4118e-06 3.3115e-05 0.00015578 0.00041359 0.00070011 0.00090289 0.0011776 0.0017853 0.0025951 0.0031384 0.0035883 0.002092 0 0 0 1.0221e-05 9.3807e-05 0.0004002 0.0010035 0.0016233 0.0019266 0.0022458 0.0033417 0.0050386 0.0058778 0.0027432 0 0 0 0 2.1477e-05 0.00016557 0.00060707 0.0014018 0.0022144 0.0026104 0.0029131 0.0040569 0.0059015 0.0033014 0 0 0 0 0 2.444e-05 0.00016813 0.00054712 0.0011838 0.0018786 0.0022728 0.0024506 0.0029807 0.00192 0 0 0 0 0 0 1.3244e-05 8.6931e-05 0.00027093 0.00058527 0.00097923 0.0012874 0.0014782 0.0010075 0 0 0 0 0 0 0 2.6482e-06 1.7311e-05 5.4473e-05 0.00012496 0.00023651 0.00036788 0.000272 0 0 0 0 0 0 0 0 3.3807e-05 6.251e-05 0.0001014 0.0001758 0.00027393 0.00037795 0.00043497 0.00040815 0.00035784 0.00027332 0.00014786 5.4521e-05 0.00036867 0.00011753 7.7516e-06 2.1535e-05 9.7314e-05 0.00023668 0.00046792 0.00075278 0.00095569 0.001024 0.0010192 0.0010188 0.00085692 0.0004959 0.00019532 6.79e-05 3.314e-05 1.243e-05 2.5215e-05 0.00012716 0.00041493 0.0010523 0.0017444 0.0017977 0.0014532 0.0012894 0.001139 0.00081445 0.00047266 0.00023291 0.00010208 4.5497e-05 1.4709e-05 1.4257e-05 8.2527e-05 0.00034804 0.0010421 0.0019092 0.0021399 0.0018393 0.001711 0.0015497 0.0011327 0.00067114 0.00033661 0.00015122 6.7758e-05 2.3944e-05 3.7736e-06 1.343e-05 4.4688e-05 0.00027249 0.0010242 0.0016783 0.0016458 0.0017462 0.001747 0.0013364 0.00081917 0.00043438 0.00021841 0.00010149 4.2888e-05 1.6213e-06 4.4019e-06 2.4159e-05 0.0002326 0.00095946 0.0016091 0.0016181 0.0017995 0.0018533 0.0014147 0.00085671 0.00047466 0.0002655 0.00011207 4.686e-05 1.2164e-06 3.0729e-06 8.633e-06 3.4237e-05 0.00017536 0.00063982 0.0014769 0.0022199 0.0022883 0.0017105 0.0010125 0.00058968 0.00037501 8.7418e-05 0 6.4852e-07 1.9739e-06 7.1049e-06 3.2335e-05 0.00016608 0.00060389 0.0014389 0.0023022 0.0024536 0.0018386 0.0012678 0.0011466 0.0004856 0 0 4.3098e-07 3.3752e-06 1.6294e-05 5.2436e-05 0.00015075 0.00041002 0.00088818 0.0014041 0.0016601 0.0016796 0.0019591 0.0012805 0 0 0 1.3297e-06 1.4443e-05 6.9212e-05 0.00018696 0.00033309 0.00049277 0.00080221 0.0014439 0.0022765 0.0029108 0.0018094 0 0 0 0 4.9214e-06 4.4648e-05 0.0001891 0.00047856 0.00079962 0.0010292 0.0014336 0.0025836 0.0043028 0.0026497 0 0 0 0 0 1.1077e-05 8.6128e-05 0.00032556 0.00079494 0.001349 0.0017161 0.0020893 0.0032254 0.0025283 0 0 0 0 0 0 1.3176e-05 9.5996e-05 0.00034922 0.00087017 0.0015557 0.0020008 0.0021217 0.0012494 0 0 0 0 0 0 0 7.3803e-06 5.3701e-05 0.00020109 0.00053125 0.0010081 0.0013408 0.00068749 0 0 0 0 0 0 0 0 1.5156e-06 1.1403e-05 4.5255e-05 0.00012759 0.0002573 0.00018423 0 0 0 0 0 0 0 0 0 4.9092e-06 1.14e-05 2.2455e-05 4.0051e-05 5.8976e-05 7.5235e-05 8.8737e-05 9.9751e-05 0.0001116 0.00010034 5.7531e-05 2.0253e-05 7.6233e-05 2.3706e-05 1.4072e-06 4.2848e-06 2.3905e-05 8.0572e-05 0.00020516 0.00034236 0.00037531 0.00033782 0.00034218 0.00038846 0.00035328 0.00020426 7.2993e-05 2.0116e-05 6.8696e-06 2.1164e-06 5.2084e-06 4.2455e-05 0.00022095 0.00069246 0.0012064 0.0012216 0.00089415 0.00068329 0.00053128 0.00032847 0.00015995 6.8268e-05 2.7174e-05 1.2818e-05 5.395e-06 3.1567e-06 3.3877e-05 0.0002089 0.00070144 0.0012964 0.0014579 0.0012909 0.0011693 0.00094499 0.00057409 0.00026796 0.00010721 4.1335e-05 3.6465e-05 2.6009e-05 4.8994e-07 2.2781e-06 1.0815e-05 8.2444e-05 0.00034661 0.00072331 0.0010364 0.0012601 0.0011505 0.00075239 0.00037479 0.00015567 6.2283e-05 5.264e-05 2.3179e-05 1.5841e-07 6.4508e-07 5.9921e-06 6.7534e-05 0.00030246 0.00062597 0.00090352 0.0011876 0.0012188 0.00090586 0.00050029 0.00021916 9.0623e-05 1.6853e-05 0 1.1122e-07 4.1916e-07 1.928e-06 1.4874e-05 9.2495e-05 0.00035392 0.00084848 0.0013449 0.0014845 0.0011813 0.00069836 0.00034798 9.028e-05 0 0 6.3753e-08 3.2561e-07 1.8296e-06 1.3781e-05 8.4314e-05 0.00032475 0.00080676 0.0013539 0.0015476 0.0012637 0.00089296 0.00036713 0 0 0 7.8595e-08 8.2613e-07 4.3777e-06 1.6938e-05 6.2957e-05 0.00020405 0.00048686 0.00082807 0.0010434 0.0011026 0.00065064 0 0 0 0 3.5255e-07 3.8408e-06 1.8366e-05 5.0656e-05 9.796e-05 0.00017548 0.00035809 0.00073425 0.0012247 0.00082405 0 0 0 0 0 1.4472e-06 1.3113e-05 5.6506e-05 0.00014873 0.00026426 0.00037433 0.00060464 0.0012344 0.0010926 0 0 0 0 0 0 3.553e-06 2.9711e-05 0.00012597 0.00034883 0.0006573 0.00088751 0.0010744 0.0008135 0 0 0 0 0 0 0 4.552e-06 3.8796e-05 0.0001746 0.00052112 0.0010364 0.001382 0.00069196 0 0 0 0 0 0 0 0 2.7182e-06 2.4614e-05 0.00011946 0.00037792 0.0007776 0.0005232 0 0 0 0 0 0 0 0 0 5.8938e-07 5.7166e-06 2.9565e-05 9.7336e-05 0.00010289 0 0 0 0 0 0 0 0 0 0 3.8259e-07 1.1969e-06 2.784e-06 5.3159e-06 7.8771e-06 9.4112e-06 1.1026e-05 1.4598e-05 1.9825e-05 1.9776e-05 1.1664e-05 3.9477e-06 6.8681e-06 2.0583e-06 1.2049e-07 4.5199e-07 3.4807e-06 1.6753e-05 5.0771e-05 8.8093e-05 9.2277e-05 7.5305e-05 7.3156e-05 8.4017e-05 7.6579e-05 4.3218e-05 1.4335e-05 3.3608e-06 8.616e-07 2.1169e-07 6.7117e-07 9.0089e-06 5.9993e-05 0.00020209 0.00035999 0.00037186 0.00028095 0.00021643 0.00015938 8.7433e-05 3.4765e-05 1.1789e-05 4.1601e-06 3.3434e-06 2.2678e-06 4.9826e-07 8.29e-06 5.9328e-05 0.00020669 0.00038863 0.00045905 0.00044828 0.0004275 0.00033372 0.00018268 7.0226e-05 2.1485e-05 6.7279e-06 1.7534e-05 8.0953e-06 3.4955e-08 2.1655e-07 1.6904e-06 1.5028e-05 7.26e-05 0.00019728 0.00035952 0.00046242 0.00040618 0.00024563 0.00010704 3.6174e-05 1.1334e-05 1.2368e-05 0 9.1798e-09 6.4373e-08 9.2963e-07 1.0569e-05 5.2776e-05 0.00014157 0.00026652 0.00038191 0.00039654 0.00029592 0.00015923 6.2639e-05 1.0533e-05 0 0 6.9791e-09 4.1813e-08 3.4446e-07 3.4953e-06 2.2872e-05 9.0159e-05 0.00022605 0.0003824 0.00045543 0.00038691 0.00023475 5.5253e-05 0 0 0 5.7639e-09 4.2756e-08 0.0029921 2.9736e-06 1.9569e-05 7.9087e-05 0.00020731 0.00037105 0.00045949 0.00040646 0.00014679 0 0 0 0 9.7345e-09 1.051e-07 0.0052362 2.766e-06 1.2905e-05 4.7723e-05 0.00012417 0.00022824 0.00030706 0.0001679 0 0 0 0 0 4.3328e-08 4.6076e-07 0.0017474 6.24e-06 1.3699e-05 3.1022e-05 7.7312e-05 0.00017364 0.00015016 0 0 0 0 0 0 2.0063e-07 1.9071e-06 8.8568e-06 2.5457e-05 4.9256e-05 7.4637e-05 0.00012669 0.00013471 0 0 0 0 0 0 0 5.7086e-07 5.668e-06 2.8946e-05 9.211e-05 0.00018814 0.00025883 0.00014513 0 0 0 0 0 0 0 0 8.2672e-07 9.0139e-06 5.0288e-05 0.00016963 0.00035638 0.00024097 0 0 0 0 0 0 0 0 0 5.4469e-07 6.4784e-06 3.8395e-05 0.00013372 0.00014301 0 0 0 0 0 0 0 0 0 0 1.276e-07 1.6245e-06 1.0017e-05 1.7812e-05 0 0 0 0 0 0 0 0 0 0 0 1.2377 0.34372 0.24301 0.19634 0.035991 0.019821 0.01176 0.0099006 0.0074486 0.0036777 0.001179 0.00031976 9.2355e-05 1.9419e-05 1.7214e-06 0.11063 0.10385 0.075288 0.085799 0.068675 0.025025 0.0042579 0.0019387 0.00090573 0.00071164 0.000616 0.00041104 0.00017047 3.8027e-05 3.3656e-06 0.021756 0.03551 0.042951 0.033041 0.013589 0.0038102 0.0024118 0.0017519 0.0010295 0.00051141 0.00028001 0.00016657 7.1557e-05 1.6498e-05 1.4804e-06 0.013841 0.024787 0.027318 0.019355 0.0089036 0.0035028 0.0021459 0.0015602 0.00092274 0.00038782 0.00010537 2.0095e-05 4.112e-06 8.9647e-07 9.7099e-08 0.0099471 0.015976 0.017921 0.01371 0.0073578 0.0041217 0.0027356 0.0015536 0.00072355 0.00029342 8.6997e-05 1.9849e-05 5.2046e-06 1.2662e-06 1.4059e-07 0.0090876 0.013191 0.012563 0.0086656 0.0051397 0.0038647 0.0028642 0.0014412 0.00053499 0.0002091 7.0511e-05 1.8116e-05 4.709e-06 1.0839e-06 1.1797e-07 0.0068598 0.010401 0.0093647 0.0061601 0.004215 0.003271 0.0021034 0.00098356 0.00040593 0.00018308 6.6385e-05 1.6435e-05 3.2802e-06 5.8383e-07 5.8084e-08 0.0051374 0.0063545 0.0060948 0.0050097 0.0043111 0.0029565 0.0013185 0.0005072 0.00027433 0.00014748 5.4688e-05 1.2942e-05 2.0342e-06 2.4429e-07 1.9601e-08 0.0047868 0.0037831 0.0033202 0.0030263 0.0027551 0.0017737 0.00071163 0.00026359 0.00015737 8.666e-05 3.1922e-05 7.5015e-06 1.1198e-06 1.1447e-07 7.9018e-09 0.0024617 0.00252 0.0020692 0.0020783 0.001671 0.00079636 0.00029951 0.00014097 7.794e-05 3.792e-05 1.3498e-05 3.3731e-06 6.0259e-07 7.7679e-08 5.7951e-09 0.00098188 0.0014558 0.001341 0.0015374 0.0012204 0.00051907 0.00018948 9.5175e-05 4.5591e-05 2.1132e-05 1.0175e-05 3.9993e-06 9.6786e-07 1.3434e-07 9.0353e-09 0.00037638 0.00074495 0.00080822 0.00090345 0.00073611 0.0003788 0.00016336 7.6928e-05 3.8558e-05 2.4322e-05 1.7575e-05 8.3725e-06 2.084e-06 2.7605e-07 1.7593e-08 0.00014609 0.00044664 0.00070548 0.00073227 0.00049123 0.0002324 9.5014e-05 4.4226e-05 2.8233e-05 2.4231e-05 1.9396e-05 9.4359e-06 2.4233e-06 3.3243e-07 2.1485e-08 4.3404e-05 0.00024125 0.00061591 0.0016779 0.003044 0.0034882 0.0025228 0.0012054 0.00042946 0.00013435 3.8966e-05 9.8389e-06 1.9339e-06 2.5406e-07 1.6665e-08 6.5867e-06 6.7904e-05 0.00038257 0.0012697 0.0024895 0.0029363 0.0021434 0.0010238 0.00036002 0.00010692 2.6767e-05 5.2242e-06 8.1448e-07 9.9814e-08 6.9466e-09 0.29949 0.19966 0.12632 0.080488 0.055872 0.028521 0.014186 0.012418 0.011017 0.0064334 0.0025941 0.00099139 0.00034928 7.7025e-05 6.8754e-06 0.033102 0.05212 0.060254 0.044939 0.021153 0.010192 0.00814 0.0046959 0.0021065 0.0021364 0.00214 0.0015628 0.00066852 0.00015229 1.3585e-05 0.016822 0.032331 0.048502 0.044836 0.020115 0.006468 0.0044236 0.0031298 0.0018542 0.0011607 0.00092523 0.00065839 0.00029542 6.8737e-05 6.1929e-06 0.010743 0.018522 0.024327 0.022289 0.013756 0.0068997 0.0038061 0.002105 0.0010563 0.00045098 0.00015422 5.4529e-05 2.1857e-05 6.0159e-06 6.8543e-07 0.0090397 0.014092 0.016618 0.015416 0.012155 0.008866 0.0056589 0.0027453 0.0010473 0.00040082 0.00014869 6.3692e-05 2.9508e-05 8.5618e-06 9.8571e-07 0.0083256 0.012009 0.011735 0.010169 0.0094 0.0087133 0.0063996 0.0030126 0.0009743 0.00034563 0.00013412 5.6536e-05 2.5129e-05 7.2e-06 8.3144e-07 0.0070104 0.0098924 0.0094759 0.0081766 0.0076034 0.0066676 0.0045299 0.0020753 0.00075205 0.00030225 0.00011396 3.8323e-05 1.3553e-05 3.622e-06 4.2291e-07 0.00765 0.0077781 0.0078857 0.007775 0.0074691 0.0053588 0.0026362 0.0010726 0.00050478 0.00024082 8.7346e-05 2.3638e-05 5.9188e-06 1.3694e-06 1.6959e-07 0.0079695 0.0059625 0.0055532 0.0055108 0.005153 0.0034127 0.0015672 0.0006742 0.00035113 0.00016492 5.7382e-05 1.5206e-05 3.5864e-06 7.7522e-07 9.8339e-08 0.0043132 0.0044488 0.0053149 0.0069738 0.0056497 0.0024419 0.00093879 0.00051488 0.00026208 0.00010979 3.8275e-05 1.2473e-05 3.7068e-06 7.8995e-07 8.3812e-08 0.001675 0.0030165 0.004536 0.006541 0.005228 0.0020878 0.00074286 0.00042019 0.00021203 9.8917e-05 5.1473e-05 2.3094e-05 6.5843e-06 1.1378e-06 9.7371e-08 0.00084917 0.0021499 0.0032405 0.0041455 0.0034025 0.0017058 0.00071053 0.00034292 0.00017981 0.00011553 8.6886e-05 4.3056e-05 1.1342e-05 1.7499e-06 1.4499e-07 0.00045593 0.0015985 0.0028436 0.0032376 0.0023401 0.0011431 0.00045634 0.00020962 0.000134 0.00011394 9.333e-05 4.6543e-05 1.2466e-05 1.9672e-06 1.6626e-07 0.00012838 0.0005874 0.0010396 0.0014734 0.0015626 0.0015069 0.0014865 0.0013547 0.00095375 0.00047349 0.00017102 4.8375e-05 1.0506e-05 1.5792e-06 1.2449e-07 1.6342e-05 9.2755e-05 0.00025225 0.00048151 0.00076083 0.0010212 0.0011727 0.0011098 0.00077614 0.00036653 0.00011522 2.6095e-05 4.7835e-06 6.698e-07 5.5312e-08 0.13137 0.12061 0.095991 0.077972 0.05634 0.027555 0.0124 0.0094561 0.0082294 0.0054539 0.0029001 0.0015282 0.00059714 0.00013466 1.211e-05 0.029601 0.041598 0.042539 0.03236 0.016661 0.011742 0.01468 0.0091952 0.0034381 0.003535 0.0036158 0.0027885 0.0011754 0.00027013 2.4374e-05 0.013149 0.024764 0.035116 0.034402 0.017862 0.0086935 0.0068955 0.0049229 0.0029278 0.0019574 0.0016757 0.0012159 0.00054744 0.00012795 1.1778e-05 0.007358 0.012503 0.017668 0.01921 0.01505 0.00914 0.0050766 0.0023913 0.0010481 0.000463 0.00023489 0.000135 6.577e-05 1.886e-05 2.2243e-06 0.0053766 0.010042 0.012727 0.013332 0.0134 0.010851 0.0066281 0.0030172 0.0010739 0.00038839 0.0002144 0.00015597 8.7691e-05 2.6552e-05 3.1154e-06 0.0048279 0.0085308 0.0094267 0.0097778 0.011201 0.010573 0.0073142 0.0033573 0.0010565 0.00035221 0.0001815 0.00012953 7.3604e-05 2.2679e-05 2.7242e-06 0.0052928 0.0082043 0.0084474 0.0082309 0.0082575 0.0073533 0.0051835 0.0024468 0.00083982 0.00029005 0.00012384 7.118e-05 3.8647e-05 1.2432e-05 1.6282e-06 0.0074072 0.0086866 0.0084903 0.0079508 0.0071014 0.0053238 0.0033177 0.001631 0.00066972 0.00025117 8.9545e-05 3.7326e-05 1.8267e-05 6.4862e-06 1.0146e-06 0.0076416 0.0076679 0.006915 0.0063057 0.0054295 0.0038886 0.002484 0.0013972 0.00065812 0.00025863 9.3917e-05 3.8948e-05 1.696e-05 5.4571e-06 8.3558e-07 0.0044396 0.00596 0.0086432 0.012425 0.009996 0.004262 0.0019682 0.0012963 0.00066971 0.00028096 0.00012032 5.8298e-05 2.3462e-05 5.9521e-06 7.1133e-07 0.001888 0.0042709 0.0082107 0.012808 0.010294 0.004144 0.0016783 0.0011034 0.00060695 0.00030825 0.00018229 9.545e-05 3.2929e-05 6.8478e-06 6.6953e-07 0.0011285 0.0034133 0.0062655 0.0086557 0.0072726 0.0037607 0.0016644 0.000868 0.00047371 0.00030054 0.00023098 0.00012454 3.9074e-05 7.7819e-06 7.9635e-07 0.00067174 0.0026154 0.005205 0.0065188 0.0051144 0.002676 0.0011414 0.0005576 0.00034785 0.00027441 0.00022419 0.00011867 3.6868e-05 7.5797e-06 8.2923e-07 0.00018878 0.00088012 0.0018211 0.0023398 0.001943 0.0015617 0.0018707 0.0021544 0.0017068 0.00090753 0.00035888 0.00011692 3.068e-05 5.8132e-06 5.7286e-07 2.5933e-05 0.00014022 0.00031117 0.00038006 0.00039857 0.00070305 0.0013301 0.0016932 0.001351 0.00068831 0.00024183 6.7757e-05 1.6187e-05 2.8981e-06 2.1185e-07 0.061895 0.076644 0.062752 0.056609 0.041636 0.020169 0.0094209 0.0059755 0.004339 0.0033286 0.0023511 0.0015451 0.0006105 0.00013908 1.2986e-05 0.026402 0.030816 0.02495 0.019572 0.012485 0.013256 0.019941 0.012684 0.0042293 0.0040139 0.0038866 0.0031209 0.0012301 0.00028479 2.727e-05 0.010425 0.018483 0.022565 0.024348 0.015272 0.010114 0.0084547 0.0060476 0.0036839 0.002453 0.0019913 0.0013828 0.00061281 0.00014557 1.492e-05 0.006217 0.010832 0.014644 0.016918 0.015149 0.010457 0.0062548 0.0029988 0.0014529 0.00068298 0.00041464 0.00025638 0.00012524 3.6763e-05 4.7629e-06 0.0039832 0.0084519 0.010988 0.011755 0.012855 0.011165 0.0070483 0.0033794 0.0014164 0.00049755 0.00033518 0.00027841 0.00016269 5.0884e-05 6.2886e-06 0.0037213 0.007375 0.0089372 0.0096977 0.011373 0.010717 0.0073919 0.0036039 0.0012502 0.00041644 0.00025601 0.00022709 0.00014124 4.6645e-05 6.128e-06 0.0050619 0.0086444 0.0091147 0.0086881 0.008272 0.0075547 0.0058522 0.0030783 0.001087 0.00032821 0.00015759 0.00013032 8.7779e-05 3.3118e-05 5.1008e-06 0.0069721 0.010687 0.0099611 0.0082508 0.006607 0.0058145 0.0049761 0.0028869 0.0010895 0.00033721 0.00013516 9.2143e-05 6.4333e-05 2.7738e-05 4.9344e-06 0.0067472 0.0097003 0.0082762 0.0066594 0.0053623 0.0047451 0.0042121 0.0027126 0.0012242 0.00048102 0.00023282 0.00014358 7.8742e-05 2.8654e-05 4.7205e-06 0.0041294 0.0071231 0.0098454 0.013786 0.011173 0.0054089 0.003359 0.0024501 0.0013293 0.00065376 0.00039119 0.00024156 0.00010829 2.9669e-05 3.8205e-06 0.0018623 0.0046054 0.0091522 0.014457 0.011815 0.0052707 0.0027865 0.0020673 0.0012515 0.00076471 0.00055304 0.00033387 0.00013043 2.9756e-05 3.0967e-06 0.00099909 0.0034383 0.0072845 0.010696 0.0093955 0.0053175 0.0027183 0.0015797 0.00091466 0.00060946 0.00049802 0.00030693 0.00011873 2.824e-05 3.1303e-06 0.00056718 0.0025318 0.0057569 0.0079568 0.0068236 0.0039684 0.0019605 0.001084 0.0006713 0.00048616 0.00039342 0.00023419 9.1995e-05 2.3996e-05 2.9873e-06 0.00016634 0.00086497 0.0020832 0.0028995 0.0025391 0.0020248 0.0022724 0.0024977 0.0019656 0.0010921 0.00049306 0.00020175 6.9684e-05 1.6805e-05 9.6766e-07 2.423e-05 0.00013827 0.00032178 0.00041443 0.00045436 0.00077876 0.0014267 0.0018009 0.001467 0.00082316 0.00037597 0.00015663 5.219e-05 6.449e-06 0 0.039807 0.051353 0.037375 0.03417 0.025719 0.013105 0.0072158 0.0044578 0.0027602 0.0022091 0.0016715 0.0011583 0.00043932 0.00010369 1.1479e-05 0.02106 0.021345 0.014155 0.012341 0.0097602 0.01227 0.019004 0.012428 0.0044569 0.0037884 0.0031627 0.0025215 0.00088144 0.00021319 2.6727e-05 0.0076348 0.012807 0.014795 0.019133 0.012605 0.0094064 0.0077139 0.0055463 0.0036262 0.0024582 0.0018172 0.001145 0.0004909 0.00012726 1.8783e-05 0.0055343 0.0092257 0.011908 0.014192 0.013526 0.010236 0.0066367 0.0035202 0.0021187 0.0010638 0.00064598 0.0003697 0.00017611 5.6461e-05 9.0892e-06 0.0035576 0.0069361 0.009046 0.0099944 0.011288 0.010638 0.00742 0.0039597 0.0020937 0.00074992 0.00048059 0.00037591 0.00022617 7.7924e-05 1.1143e-05 0.0035052 0.0063325 0.0079107 0.0086475 0.010181 0.010242 0.0077412 0.0041911 0.0016166 0.0005598 0.00034185 0.00031975 0.00022115 8.4539e-05 1.3185e-05 0.0049689 0.0083827 0.0088894 0.0082497 0.0079561 0.0083874 0.0075172 0.004341 0.0015557 0.00044514 0.00023261 0.00023619 0.00019225 8.6317e-05 1.5408e-05 0.006337 0.010811 0.0099704 0.0079124 0.006752 0.0078507 0.0080624 0.0048916 0.0017405 0.00051585 0.00027159 0.00025271 0.00020721 9.8264e-05 1.8543e-05 0.0057616 0.0097483 0.0081639 0.0062374 0.0053812 0.006228 0.0064917 0.0042655 0.0018709 0.00083496 0.00056807 0.00043674 0.00026843 0.00010559 1.825e-05 0.0035433 0.0065845 0.0079238 0.010171 0.0085721 0.0054263 0.0044793 0.0034098 0.0019887 0.0012648 0.0010205 0.00071833 0.00034367 0.00010077 1.3897e-05 0.0015289 0.0036552 0.006697 0.010352 0.008835 0.0049064 0.0035399 0.0028576 0.0019603 0.0015476 0.0013594 0.00090185 0.00037637 9.0504e-05 9.8957e-06 0.00063921 0.0024006 0.0056439 0.0087774 0.0082962 0.0054326 0.0033458 0.0021807 0.0014023 0.0010964 0.001003 0.00069211 0.00030202 7.6839e-05 8.6781e-06 0.00031532 0.0016669 0.0043513 0.0066386 0.0063198 0.0042769 0.002608 0.0016838 0.0010775 0.0007578 0.00062433 0.0004264 0.00020179 5.9145e-05 3.8408e-06 9.7709e-05 0.00059539 0.0016848 0.0026862 0.0025208 0.0020458 0.0022568 0.0023177 0.0017714 0.0010435 0.00058644 0.00033522 0.00015315 2.1324e-05 0 1.4607e-05 8.8909e-05 0.00021998 0.00030933 0.00038056 0.00065014 0.0011182 0.0013714 0.0011883 0.00089862 0.00069718 0.00045066 9.7596e-05 0 0 0.027048 0.03495 0.022164 0.018867 0.015198 0.0092734 0.0065448 0.0046443 0.003002 0.0020847 0.0012702 0.00073468 0.00034906 9.8154e-05 1.3769e-05 0.014074 0.01329 0.0082389 0.0082557 0.0076672 0.0096813 0.014132 0.010112 0.0049233 0.0037453 0.002455 0.0016597 0.00051061 0.00015208 3.4809e-05 0.0056423 0.0085703 0.0097309 0.013984 0.009175 0.0071845 0.0057467 0.0043443 0.0032479 0.0023112 0.0015294 0.00083373 0.00035017 0.00012144 3.1076e-05 0.0047398 0.0071066 0.008638 0.010241 0.01003 0.0082501 0.0058523 0.0036629 0.0027523 0.0015398 0.00089276 0.00046799 0.000232 9.0858e-05 1.8773e-05 0.0030399 0.0050661 0.0065566 0.0075255 0.0086451 0.008731 0.0067508 0.0040956 0.0026609 0.0011034 0.00065749 0.00047721 0.00031797 0.00013215 2.2968e-05 0.0029475 0.0046236 0.005867 0.0064756 0.0077841 0.0085584 0.0071992 0.0042785 0.0018291 0.00071528 0.0004544 0.00046081 0.0003766 0.00017164 3.108e-05 0.003992 0.0063544 0.0068682 0.0064239 0.0068669 0.0087525 0.0087864 0.0052953 0.0018947 0.00056601 0.00036927 0.00045937 0.00043289 0.00021566 4.1236e-05 0.0047304 0.0081448 0.0076457 0.0062412 0.0065639 0.0097973 0.010853 0.0065949 0.002257 0.00071503 0.00052528 0.00059951 0.00053772 0.00026699 5.1602e-05 0.0041012 0.0072389 0.0061514 0.0047809 0.0049437 0.0071829 0.008007 0.005206 0.0022641 0.0012415 0.0011196 0.00098809 0.00066464 0.00027878 4.9951e-05 0.0024492 0.0045377 0.0047567 0.0054351 0.0050577 0.004574 0.0045982 0.0035829 0.0023535 0.0020252 0.00201 0.0015272 0.00077475 0.00024391 3.5915e-05 0.00098732 0.002184 0.0034575 0.0051223 0.0048537 0.0037683 0.0035173 0.0030339 0.0024588 0.0025149 0.0025376 0.0017864 0.00077972 0.00019667 2.2739e-05 0.00033176 0.0012652 0.0031474 0.0052288 0.0055449 0.0044037 0.0032817 0.0023965 0.0017964 0.0017319 0.0017581 0.0012859 0.00058695 0.00015245 8.6737e-06 0.00013563 0.00082581 0.0024249 0.0041147 0.0045049 0.0037721 0.0029513 0.0022221 0.0015083 0.0010891 0.00093151 0.00069439 0.00035756 5.4453e-05 0 4.2841e-05 0.00032019 0.0011834 0.0023418 0.0023514 0.0019982 0.0023744 0.0023176 0.0016992 0.0011132 0.00091411 0.00075641 0.0002026 0 0 6.2403e-06 4.0822e-05 0.0001117 0.00019138 0.00031248 0.00057481 0.00090645 0.0010474 0.0010652 0.0013636 0.0017003 0.00071901 0 0 0 0.016149 0.022177 0.013532 0.010746 0.010028 0.0082578 0.0072811 0.0057438 0.0039091 0.0024218 0.0011837 0.00048362 0.00067407 0.00021786 2.3993e-05 0.0076005 0.007275 0.0049999 0.0056307 0.0062559 0.0080505 0.010619 0.0087605 0.0059022 0.0041461 0.0022029 0.0010591 0.00031854 0.0001469 5.4337e-05 0.0039652 0.0055656 0.0062337 0.00869 0.0065441 0.0049582 0.004142 0.0036043 0.0031424 0.0023205 0.0013845 0.00066468 0.00030068 0.00015552 5.3774e-05 0.0035325 0.0049057 0.0056457 0.006398 0.0063038 0.0056398 0.0045715 0.0036413 0.0032502 0.0020943 0.0011804 0.00061574 0.00035079 0.00016521 3.8026e-05 0.0022092 0.003284 0.0041923 0.0048443 0.0055976 0.0059624 0.0051151 0.0037053 0.0028912 0.0015643 0.00095446 0.00071563 0.00054648 0.00026047 4.9909e-05 0.0020003 0.0027929 0.0036419 0.0040898 0.0050304 0.0059555 0.0054685 0.0035681 0.0017909 0.00090272 0.00068846 0.00078519 0.00071871 0.00035664 6.8291e-05 0.0024852 0.0037118 0.0042296 0.0041754 0.0051539 0.0076364 0.0081874 0.0050469 0.0018631 0.00068207 0.00061754 0.0008766 0.00087594 0.00045083 8.7805e-05 0.0026978 0.0045805 0.0045305 0.0040589 0.0055102 0.0096531 0.011038 0.0067001 0.0023077 0.00089086 0.0008807 0.0011341 0.0010687 0.00054202 0.00010575 0.00222 0.0039891 0.0035551 0.0029902 0.0038974 0.006618 0.0075953 0.0049008 0.0022242 0.0015775 0.0017256 0.0016767 0.0012192 0.00053908 9.9288e-05 0.0012776 0.002365 0.0022996 0.0024297 0.0027235 0.0033775 0.0037277 0.0029847 0.0023439 0.0026534 0.0029701 0.0023781 0.0012832 0.00043501 6.8101e-05 0.00049007 0.0010265 0.0014361 0.0021246 0.0025228 0.0027674 0.0029362 0.0026689 0.0026012 0.0032423 0.0035509 0.0026027 0.0011846 0.00031596 1.9549e-05 0.00014654 0.00054475 0.0014204 0.0026314 0.0033243 0.0032657 0.0028379 0.0022865 0.0020094 0.0022756 0.0024479 0.0018325 0.00085167 0.00011231 0 5.1573e-05 0.00033752 0.0011037 0.0021599 0.0028941 0.0031427 0.003077 0.0025999 0.0018613 0.0013834 0.0012032 0.00092423 0.00024446 0 0 1.6264e-05 0.00016362 0.00086849 0.0021031 0.0022482 0.0020986 0.0027434 0.0026683 0.0019944 0.0017221 0.0022219 0.0011329 0 0 0 2.2116e-06 1.6238e-05 5.5608e-05 0.00013843 0.00031924 0.00064315 0.00096834 0.0010812 0.0013498 0.0025706 0.0020734 0 0 0 0 0.0079048 0.011921 0.0079261 0.0067759 0.0077357 0.0083094 0.0082742 0.0066619 0.0045025 0.0026383 0.001166 0.00037251 0.0017654 0.00056708 4.2039e-05 0.0033354 0.0036603 0.0032667 0.004056 0.0055917 0.0079795 0.0098727 0.0087123 0.0066318 0.0044272 0.0021238 0.00077811 0.00025947 0.00016828 7.3031e-05 0.0023959 0.0034919 0.0040633 0.0049886 0.0045946 0.0035019 0.0034052 0.0035538 0.0033853 0.0024937 0.0013892 0.00064201 0.00033305 0.0002095 7.6479e-05 0.002139 0.0030391 0.0035032 0.0037214 0.0036423 0.0035995 0.0035555 0.0036802 0.0036601 0.0026439 0.0015217 0.00086112 0.00055647 0.00027918 6.4059e-05 0.0012909 0.0018861 0.0024138 0.0027357 0.0032077 0.0036205 0.0034972 0.0031993 0.0029778 0.0020991 0.0014186 0.0011617 0.0009451 0.0004667 9.111e-05 0.0010684 0.0014144 0.0019352 0.0022414 0.0028446 0.0035458 0.0034566 0.0025584 0.0016789 0.0011738 0.00109 0.0013216 0.0012402 0.00062437 0.00012059 0.0011972 0.0017154 0.0021492 0.0023209 0.0032363 0.0052217 0.0058114 0.0037156 0.0015666 0.00083318 0.0009626 0.0014152 0.0014218 0.00073282 0.00014291 0.0011677 0.0019676 0.0021453 0.0022202 0.0037242 0.0070756 0.0082162 0.0050629 0.0019184 0.0010265 0.0012273 0.0016721 0.001611 0.00082253 0.00016112 0.000899 0.0016614 0.0016242 0.0015778 0.0025442 0.0046833 0.0054338 0.0035542 0.0018436 0.0017115 0.0020934 0.0021806 0.0016906 0.00077835 0.00014671 0.00049848 0.00095829 0.001001 0.0011858 0.0016693 0.0023405 0.0025664 0.0021389 0.0020755 0.0028227 0.0033472 0.0028007 0.0016189 0.00059206 4.9211e-05 0.00018777 0.00042027 0.00069558 0.0012903 0.0019787 0.0024236 0.0024515 0.0022377 0.0024692 0.0033681 0.0038056 0.002875 0.0013778 0.00019842 0 5.7131e-05 0.00023943 0.00075015 0.0016833 0.0025629 0.0028615 0.0026012 0.0021739 0.0020735 0.0024607 0.0026548 0.0020012 0.00047571 0 0 2.0706e-05 0.0001491 0.00056703 0.0013405 0.0022069 0.0028575 0.0030983 0.0027491 0.0020292 0.001509 0.0012805 0.00048955 0 0 0 7.3407e-06 9.7106e-05 0.00063897 0.0017118 0.0020277 0.0022056 0.0029952 0.0029758 0.0025387 0.0033266 0.0028343 0 0 0 0 1.0706e-06 9.4806e-06 4.2622e-05 0.00013716 0.00035945 0.00074092 0.0011109 0.001279 0.0019423 0.0023382 0 0 0 0 0 0.0031208 0.0052255 0.0041891 0.0044363 0.0060526 0.0076069 0.0079593 0.006312 0.0041463 0.002352 0.0010003 0.00029462 0.0035271 0.0011126 6.1897e-05 0.0012703 0.0019194 0.0023608 0.0031629 0.0050636 0.0078988 0.009562 0.0083169 0.0062853 0.0040506 0.0018767 0.00063315 0.00023413 0.00016906 7.4875e-05 0.001216 0.002154 0.0027851 0.0030266 0.003229 0.002713 0.0031546 0.0037154 0.0036332 0.0026376 0.0014374 0.00068076 0.00037869 0.0002376 8.3122e-05 0.0010346 0.0017013 0.0021177 0.0021683 0.002179 0.0024462 0.00293 0.0036265 0.0038425 0.0029854 0.0018269 0.0011274 0.00076081 0.00037717 8.3222e-05 0.00059101 0.00093959 0.0012534 0.0014682 0.0019621 0.0024265 0.0025046 0.0027925 0.003045 0.0025789 0.0019375 0.0016524 0.0013362 0.00065368 0.0001269 0.00044403 0.0006064 0.00088678 0.0011263 0.001653 0.0021529 0.0020441 0.0017738 0.0016273 0.0014734 0.0015182 0.0018319 0.0016904 0.00084312 0.00016259 0.00044837 0.00064894 0.00091977 0.0010902 0.0016207 0.0027071 0.0031315 0.0022233 0.0012745 0.0010001 0.0012557 0.0017981 0.0017748 0.0009062 0.00017773 0.00038718 0.00066436 0.00083671 0.001014 0.0019238 0.0037661 0.0044519 0.0029361 0.0014454 0.0011074 0.0014056 0.0019354 0.0018655 0.00094557 0.00018834 0.000274 0.0005371 0.00062169 0.00075259 0.0013822 0.002544 0.0029499 0.0020612 0.0013951 0.0016232 0.002079 0.0022688 0.0018434 0.00087208 8.5839e-05 0.00014772 0.00032862 0.00050385 0.00087761 0.0013998 0.0017908 0.0017804 0.0015532 0.001773 0.0025479 0.003056 0.0026904 0.0016986 0.00033751 0 6.0527e-05 0.00020769 0.00062375 0.0015105 0.0024558 0.0027847 0.0024854 0.0021538 0.0023582 0.0030636 0.0033756 0.0026409 0.00069693 0 0 2.6103e-05 0.00017576 0.00072956 0.0018606 0.0030021 0.0033261 0.0028836 0.0023604 0.0022157 0.0024213 0.0024397 0.00091982 0 0 0 1.3778e-05 0.00011932 0.00051369 0.0013313 0.0022967 0.0029392 0.0030708 0.0027063 0.0020573 0.0015241 0.0006065 0 0 0 0 5.8975e-06 7.1668e-05 0.0004374 0.0011999 0.0016718 0.0021222 0.0028263 0.0029247 0.0032217 0.0030133 0 0 0 0 0 1.0521e-06 9.7831e-06 4.5532e-05 0.00014569 0.00036895 0.00074228 0.0011263 0.0014296 0.0013923 0 0 0 0 0 0 0.0010126 0.0019011 0.0019857 0.0026868 0.0041135 0.0055822 0.0059629 0.0046745 0.0030129 0.001678 0.0007063 0.00021085 0.0048481 0.0015127 7.0661e-05 0.00047608 0.0011087 0.0017275 0.0024312 0.0040316 0.0064481 0.0077573 0.0066728 0.0049504 0.0031303 0.0014511 0.00050475 0.00019741 0.00013416 5.7037e-05 0.00054116 0.0012949 0.0018954 0.0019968 0.0022447 0.002214 0.0028691 0.0035623 0.0035068 0.0025385 0.0013987 0.00068226 0.00037209 0.00021131 6.7902e-05 0.0004103 0.00087129 0.0012376 0.001347 0.0015405 0.0019166 0.0024489 0.0032258 0.0035494 0.0029152 0.0019112 0.0012279 0.00080974 0.0003848 8.1181e-05 0.00021102 0.00039781 0.0005858 0.00086027 0.0016229 0.002194 0.0020683 0.0024216 0.0029581 0.0028089 0.00224 0.0018541 0.0014295 0.00068218 0.00013152 0.00014227 0.0002176 0.00034932 0.00060591 0.0013211 0.001807 0.0014431 0.0013672 0.0016138 0.00165 0.0017107 0.0019536 0.0017384 0.0008532 0.00016717 0.00013054 0.00020525 0.0003283 0.00041813 0.00063569 0.0010973 0.0014179 0.0013245 0.0011603 0.0011244 0.0013353 0.0017697 0.0016881 0.00084996 0.00017921 9.9116e-05 0.00018163 0.00027289 0.00037961 0.00075137 0.0014858 0.0018837 0.001587 0.0012445 0.0011691 0.0013803 0.0018482 0.0017435 0.00086054 9.86e-05 6.3723e-05 0.00014313 0.00022809 0.00037434 0.00069585 0.0011629 0.0013521 0.0011499 0.0011299 0.001475 0.0018957 0.0021495 0.0018074 0.00043358 0 3.5961e-05 0.00012546 0.00036973 0.00087572 0.0014227 0.0016331 0.0014954 0.001392 0.0016842 0.0022784 0.0027131 0.0026432 0.0009576 0 0 2.2902e-05 0.00016427 0.00072152 0.0018899 0.0030568 0.003327 0.0028506 0.0024855 0.002629 0.0030101 0.0031108 0.0013272 0 0 0 1.9841e-05 0.00019139 0.00088106 0.0023014 0.0037118 0.0040415 0.003454 0.0029092 0.0027677 0.0027275 0.0012261 0 0 0 0 1.463e-05 0.00013749 0.00060543 0.0015689 0.0026305 0.0031474 0.0030509 0.0026707 0.0022024 0.00086614 0 0 0 0 0 6.5775e-06 6.439e-05 0.00031643 0.00085007 0.0013887 0.0018939 0.0023733 0.0026362 0.0019761 0 0 0 0 0 0 1.2464e-06 1.1033e-05 4.8505e-05 0.000145 0.00033991 0.00064852 0.001002 0.00074973 0 0 0 0 0 0 0 0.00028181 0.00060625 0.00085117 0.001385 0.0022294 0.0031083 0.0033815 0.0027035 0.0017755 0.00099665 0.00042875 0.0001399 0.0044629 0.0013839 5.8574e-05 0.00018849 0.00061729 0.0011022 0.0016189 0.0026012 0.0040556 0.0049194 0.0044009 0.0033559 0.0021366 0.0010188 0.00038392 0.00015184 8.4409e-05 3.2145e-05 0.00022126 0.0007054 0.0011707 0.0013796 0.0016757 0.0018835 0.0024211 0.002994 0.0029355 0.002127 0.0011904 0.0005857 0.00029675 0.00014539 4.1701e-05 0.00014129 0.00040908 0.000703 0.00097868 0.0014018 0.0017713 0.0020813 0.0026277 0.0028864 0.0024354 0.0016531 0.0010443 0.00064448 0.00029079 6.0207e-05 5.9676e-05 0.00014275 0.00025161 0.00057765 0.0015295 0.002188 0.001892 0.0021218 0.0026652 0.0026187 0.0020716 0.0015757 0.0011264 0.00052249 0.00010407 3.4762e-05 6.3392e-05 0.00012184 0.00039921 0.0012723 0.0018247 0.0013379 0.0013001 0.0016422 0.0016584 0.0015663 0.001588 0.0013311 0.00064065 0.00014202 2.9309e-05 5.3687e-05 9.4422e-05 0.00012966 0.00022012 0.0004619 0.00081748 0.0011401 0.0013103 0.0012785 0.0012598 0.001402 0.0012486 0.00061661 9.5406e-05 1.9624e-05 4.1096e-05 7.4734e-05 0.00011963 0.00025002 0.00054213 0.00091316 0.0012815 0.0014682 0.0013696 0.0013573 0.0016668 0.0014987 0.00035355 0 1.1799e-05 3.7042e-05 9.7438e-05 0.00021476 0.00038581 0.00058016 0.00074433 0.0009026 0.0011626 0.0015157 0.0019653 0.0023765 0.0010372 0 0 9.5719e-06 6.8873e-05 0.00030304 0.00079452 0.0012973 0.0014622 0.0013879 0.0014754 0.0018784 0.0024234 0.0030373 0.0017508 0 0 0 1.3507e-05 0.00014314 0.0006913 0.0018413 0.0029906 0.0032919 0.0029698 0.0029039 0.0032946 0.0036407 0.001886 0 0 0 0 1.7727e-05 0.00018668 0.00087692 0.002314 0.0037797 0.0042045 0.0037756 0.0035284 0.0037069 0.0018354 0 0 0 0 0 1.4779e-05 0.00014149 0.00063183 0.0016662 0.0028264 0.0033455 0.0031507 0.0028198 0.001309 0 0 0 0 0 0 6.7961e-06 6.1808e-05 0.00027705 0.00075689 0.0013718 0.0018601 0.0021153 0.0012223 0 0 0 0 0 0 0 1.2988e-06 1.1515e-05 5.1557e-05 0.00015429 0.00034108 0.00059239 0.00044365 0 0 0 0 0 0 0 0 6.9894e-05 0.00017809 0.00032066 0.00057199 0.0009178 0.0012776 0.0014421 0.0012432 0.00088378 0.00052254 0.00024081 9.115e-05 0.0026716 0.00082519 3.3187e-05 7.0726e-05 0.00028114 0.00055991 0.00089333 0.0013905 0.0020314 0.0025027 0.0024572 0.0020232 0.0013318 0.00066597 0.00027427 0.00010736 4.4698e-05 1.3664e-05 8.0508e-05 0.0003208 0.00066108 0.0010918 0.0015958 0.0018361 0.0020453 0.002322 0.0021886 0.0015428 0.00085074 0.00041047 0.00018968 7.9913e-05 2.1195e-05 4.4083e-05 0.00017627 0.00043225 0.00092616 0.0016029 0.0019797 0.0021052 0.0023675 0.0023596 0.0018458 0.0011758 0.00067904 0.00037718 0.00017342 4.7139e-05 1.3808e-05 4.3451e-05 0.00010023 0.00036901 0.0011968 0.001901 0.0019092 0.0021861 0.002448 0.0021542 0.0015278 0.0010084 0.00064783 0.00030916 8.5295e-05 6.3745e-06 1.4473e-05 4.0896e-05 0.00026146 0.00099924 0.0015607 0.0013814 0.0015443 0.0018337 0.0016642 0.0012919 0.0010375 0.00077374 0.00036257 6.5035e-05 4.9824e-06 1.1106e-05 2.1305e-05 3.7623e-05 0.00010698 0.00034085 0.000815 0.0013941 0.0017404 0.0016255 0.00127 0.0010314 0.00078803 0.00018818 0 2.9906e-06 7.7794e-06 1.7719e-05 3.7695e-05 0.00010835 0.00032359 0.00080248 0.0015359 0.0019902 0.0018212 0.0015574 0.0016385 0.00068786 0 0 2.0193e-06 1.1581e-05 4.6667e-05 0.00012185 0.0002278 0.00037333 0.00062067 0.0010014 0.0014229 0.0018104 0.0023976 0.0015405 0 0 0 3.6684e-06 4.0182e-05 0.00019793 0.00053341 0.00088504 0.0010438 0.0011352 0.0014685 0.0020677 0.0027771 0.0019412 0 0 0 0 8.4157e-06 9.7277e-05 0.00047926 0.0012915 0.002139 0.0024614 0.0024687 0.0028598 0.0036828 0.0021619 0 0 0 0 0 1.2814e-05 0.00013801 0.00066379 0.0018128 0.0031023 0.0036601 0.0035407 0.003665 0.0021318 0 0 0 0 0 0 1.1739e-05 0.00011827 0.00056654 0.0016189 0.0029643 0.0036878 0.0034675 0.0015205 0 0 0 0 0 0 0 5.806e-06 5.7725e-05 0.00028656 0.00087552 0.0017353 0.0023444 0.0011951 0 0 0 0 0 0 0 0 1.1629e-06 1.1907e-05 6.2232e-05 0.00020453 0.00044796 0.00034926 0 0 0 0 0 0 0 0 0 1.5108e-05 4.6705e-05 9.8067e-05 0.00017856 0.00027743 0.00038298 0.00046474 0.00045839 0.00036988 0.00023867 0.00012144 5.3022e-05 0.00098799 0.00030415 1.2038e-05 2.0973e-05 9.5308e-05 0.00022612 0.00043655 0.00069832 0.00092511 0.0011108 0.0011895 0.0010562 0.00072054 0.00037612 0.00016527 6.4493e-05 2.1012e-05 4.7237e-06 2.346e-05 0.00012068 0.00038104 0.00095234 0.0016149 0.0018229 0.0017672 0.0017746 0.001537 0.00099514 0.00050506 0.00022851 9.6743e-05 4.2009e-05 1.5453e-05 1.2193e-05 7.4321e-05 0.00030918 0.00092387 0.0017412 0.0021943 0.0023689 0.0024997 0.0021727 0.0014157 0.00073397 0.00034594 0.00016322 0.0001283 7.916e-05 2.6427e-06 1.0823e-05 3.5509e-05 0.00019042 0.00072489 0.0014544 0.0020501 0.0025332 0.0024319 0.0017374 0.00098609 0.00051395 0.00027869 0.00020782 6.5131e-05 8.5244e-07 2.5586e-06 1.38e-05 0.00013157 0.00055755 0.001054 0.0013703 0.0018209 0.0020306 0.0016703 0.0010652 0.00062154 0.00037265 8.3345e-05 0 6.2044e-07 1.7173e-06 4.1125e-06 1.5422e-05 8.0889e-05 0.0003191 0.00085054 0.0015745 0.0020671 0.0019293 0.0013288 0.00080346 0.00024477 0 0 3.5138e-07 1.2593e-06 4.0187e-06 1.4818e-05 6.8921e-05 0.00026849 0.00078461 0.001641 0.0022609 0.0021457 0.0017278 0.00077806 0 0 0 4.0325e-07 3.871e-06 1.8763e-05 5.3749e-05 0.00011524 0.00024552 0.00054061 0.0010322 0.0015483 0.0019497 0.0012804 0 0 0 0 1.4263e-06 1.7372e-05 8.7657e-05 0.00023936 0.00040929 0.00053054 0.00071207 0.0011449 0.0017973 0.0012949 0 0 0 0 0 3.888e-06 4.582e-05 0.00022988 0.00063659 0.0011001 0.0013574 0.0015369 0.0020811 0.0015003 0 0 0 0 0 0 6.7786e-06 7.7125e-05 0.00039825 0.0011805 0.0022008 0.0027931 0.0028011 0.0014671 0 0 0 0 0 0 0 7.2976e-06 8.4567e-05 0.00046612 0.0015003 0.0030067 0.0039298 0.0018107 0 0 0 0 0 0 0 0 4.1713e-06 5.1078e-05 0.00030029 0.0010239 0.0021517 0.00146 0 0 0 0 0 0 0 0 0 9.2358e-07 1.1983e-05 7.3825e-05 0.0002619 0.00028822 0 0 0 0 0 0 0 0 0 0 2.5141e-06 9.4118e-06 2.1548e-05 3.9412e-05 6.003e-05 8.329e-05 0.00011095 0.00012658 0.00011514 8.0945e-05 4.4991e-05 2.16e-05 0.00020408 6.2561e-05 2.5452e-06 4.1768e-06 2.2777e-05 7.4013e-05 0.00018603 0.00031937 0.00039181 0.00043444 0.00047033 0.00042631 0.00029179 0.00015363 6.9162e-05 2.7164e-05 7.903e-06 1.4357e-06 4.9239e-06 3.873e-05 0.00019564 0.00061423 0.001111 0.0012703 0.0012061 0.001151 0.00092594 0.00053859 0.00023712 9.4406e-05 3.6796e-05 2.7164e-05 1.7912e-05 2.8333e-06 3.0012e-05 0.00018384 0.00062822 0.0012385 0.0016635 0.0019533 0.0020854 0.001695 0.00096221 0.00039895 0.00014184 5.3015e-05 0.00014237 6.4561e-05 3.7869e-07 2.0158e-06 1.0869e-05 7.8844e-05 0.00035815 0.00094478 0.0016986 0.002186 0.0019431 0.0012085 0.00055966 0.00022172 9.4325e-05 0.00010373 0 7.8719e-08 3.8927e-07 4.4504e-06 4.7942e-05 0.00022797 0.00057062 0.0010269 0.0014892 0.0016105 0.0012626 0.00072653 0.00033697 7.8928e-05 0 0 5.3676e-08 1.9681e-07 9.4757e-07 7.8393e-06 5.0815e-05 0.00021339 0.00060033 0.0011742 0.0016104 0.0015302 0.0010138 0.00026397 0 0 0 3.3422e-08 1.7891e-07 8.9469e-07 5.7714e-06 3.6286e-05 0.00016318 0.00051897 0.0011441 0.0016648 0.0016516 0.00064812 0 0 0 0 8.0854e-08 9.4216e-07 4.8646e-06 1.5309e-05 4.1431e-05 0.00012168 0.0003348 0.00071496 0.0011189 0.00069729 0 0 0 0 0 3.6666e-07 4.5336e-06 2.3002e-05 6.3722e-05 0.0001147 0.00017364 0.00030427 0.00059526 0.00050797 0 0 0 0 0 0 1.1495e-06 1.403e-05 7.3911e-05 0.00021777 0.0004046 0.00053879 0.00065962 0.00048571 0 0 0 0 0 0 0 2.5617e-06 3.3069e-05 0.00019256 0.00063371 0.0012833 0.0017043 0.00083344 0 0 0 0 0 0 0 0 3.5115e-06 4.9107e-05 0.00030864 0.001079 0.002273 0.0015157 0 0 0 0 0 0 0 0 0 2.3736e-06 3.532e-05 0.00023142 0.00083187 0.00089455 0 0 0 0 0 0 0 0 0 0 5.8005e-07 8.9932e-06 6.0323e-05 0.0001104 0 0 0 0 0 0 0 0 0 0 0 2.3552e-07 1.0457e-06 2.6082e-06 5.0548e-06 7.9937e-06 1.1309e-05 1.5926e-05 1.9782e-05 1.9258e-05 1.4276e-05 8.3733e-06 4.2299e-06 1.8176e-05 5.535e-06 2.53e-07 4.3159e-07 3.1902e-06 1.4898e-05 4.5256e-05 8.2191e-05 9.9595e-05 0.00010611 0.00011188 9.83e-05 6.4436e-05 3.2502e-05 1.4303e-05 5.6397e-06 1.624e-06 2.9375e-07 6.1699e-07 7.9455e-06 5.2378e-05 0.00017876 0.00033504 0.00040182 0.00040687 0.00039727 0.00031003 0.00016773 6.4792e-05 2.1889e-05 7.7771e-06 1.3044e-05 5.5909e-06 4.4276e-07 7.2424e-06 5.2134e-05 0.00018754 0.00038731 0.00056904 0.00073796 0.00081593 0.00065139 0.00034868 0.00012755 3.6395e-05 1.0761e-05 4.4223e-05 0 2.9498e-08 2.3799e-07 2.4116e-06 2.1385e-05 0.00011014 0.00033778 0.00066545 0.00086532 0.00074773 0.0004392 0.00018341 6.0653e-05 1.0363e-05 0 0 4.4681e-09 5.8081e-08 1.0506e-06 1.1107e-05 5.8686e-05 0.00018041 0.00037566 0.00055812 0.00059365 0.00045496 0.00025104 5.2456e-05 0 0 0 2.8776e-09 1.8099e-08 2.1398e-07 2.3243e-06 1.567e-05 6.7562e-05 0.0001972 0.0004011 0.0005672 0.00054714 0.00017926 0 0 0 0 2.5294e-09 1.8041e-08 0.010828 1.2533e-06 9.3768e-06 4.6897e-05 0.00016007 0.00036949 0.00056141 0.00028713 0 0 0 0 0 9.2023e-09 1.0979e-07 0.018949 2.1341e-06 7.938e-06 3.122e-05 0.00010039 0.00023119 0.00018623 0 0 0 0 0 0 4.2995e-08 5.2858e-07 0.0063187 7.6153e-06 1.4984e-05 2.8725e-05 6.6904e-05 7.5769e-05 0 0 0 0 0 0 0 1.7722e-07 2.3598e-06 1.3644e-05 4.4071e-05 8.8676e-05 0.00012361 7.4987e-05 0 0 0 0 0 0 0 0 5.7113e-07 8.5596e-06 5.528e-05 0.00019499 0.00041239 0.00027744 0 0 0 0 0 0 0 0 0 9.8018e-07 1.5694e-05 0.00010578 0.00038345 0.00041177 0 0 0 0 0 0 0 0 0 0 7.4218e-07 1.2302e-05 8.4485e-05 0.00015502 0 0 0 0 0 0 0 0 0 0 0 1.922e-07 3.2505e-06 1.1286e-05 0 0 0 0 0 0 0 0 0 0 0 0 0.67255 0.22576 0.16368 0.12985 0.038562 0.018726 0.0078833 0.0048289 0.0036374 0.0020325 0.0007822 0.00026984 9.0647e-05 1.9848e-05 1.7615e-06 0.072981 0.072849 0.054091 0.06046 0.047595 0.017342 0.0034976 0.0016568 0.00054001 0.00046836 0.00049906 0.00038804 0.00017755 4.1315e-05 3.664e-06 0.009098 0.021061 0.029586 0.024599 0.010486 0.0027297 0.0013582 0.00088471 0.00050654 0.00030537 0.00024171 0.00018009 8.4182e-05 1.987e-05 1.762e-06 0.0066072 0.014656 0.019151 0.01537 0.0073482 0.0027829 0.0015984 0.00095776 0.00046524 0.00019544 6.0624e-05 1.557e-05 4.7776e-06 1.2261e-06 1.3637e-07 0.0052152 0.0087993 0.010531 0.008824 0.0055622 0.0043835 0.003642 0.0018496 0.00058962 0.00019688 6.4274e-05 1.8536e-05 6.3781e-06 1.7117e-06 1.9381e-07 0.0049063 0.0066457 0.0059826 0.0046229 0.0040713 0.0051174 0.0048392 0.0023234 0.00058753 0.00015667 5.3332e-05 1.5944e-05 5.4274e-06 1.436e-06 1.6199e-07 0.0037954 0.0052384 0.0043429 0.0034851 0.0036881 0.0041186 0.0033101 0.0014668 0.00037682 0.00010863 3.7649e-05 1.0372e-05 2.946e-06 7.0527e-07 7.7238e-08 0.0027897 0.0034609 0.0032266 0.0034495 0.0039234 0.0030642 0.0014802 0.00048808 0.00016002 6.5703e-05 2.3153e-05 5.9204e-06 1.3089e-06 2.4726e-07 2.4129e-08 0.002179 0.0022258 0.002105 0.002359 0.0025421 0.001721 0.00064994 0.00017806 7.5764e-05 3.6157e-05 1.2686e-05 3.383e-06 7.4762e-07 1.2388e-07 1.0108e-08 0.0012205 0.0015568 0.0014929 0.0015563 0.0012984 0.00067932 0.00026024 0.00010626 5.006e-05 2.1279e-05 7.4319e-06 2.3246e-06 6.2162e-07 1.0886e-07 8.3392e-09 0.00049042 0.0009299 0.0010304 0.0011243 0.00085505 0.00038773 0.00015274 7.8485e-05 4.0417e-05 2.0391e-05 1.0579e-05 4.5261e-06 1.236e-06 1.8721e-07 1.2154e-08 0.00016882 0.0004402 0.00063008 0.00073635 0.00059213 0.00031223 0.00013422 6.4822e-05 3.8887e-05 2.8974e-05 2.0622e-05 9.7838e-06 2.6244e-06 3.7165e-07 2.246e-08 5.8452e-05 0.0002347 0.0004623 0.00054252 0.00039813 0.00019964 8.1396e-05 4.0599e-05 3.4177e-05 3.4261e-05 2.6622e-05 1.2799e-05 3.4614e-06 4.9151e-07 2.938e-08 0.00019016 0.001339 0.00056229 0.0016562 0.0030828 0.003544 0.0025261 0.0011576 0.00038524 0.0001206 4.1933e-05 1.3718e-05 3.2855e-06 4.7103e-07 3.0548e-08 4.9481e-06 6.2013e-05 0.00037901 0.0012912 0.0025471 0.0029928 0.0021483 0.00098212 0.00031855 9.0208e-05 2.563e-05 6.8429e-06 1.4968e-06 2.2299e-07 1.6803e-08 0.16855 0.14389 0.10954 0.090205 0.064287 0.031075 0.012578 0.007532 0.0059171 0.0037518 0.0018432 0.00089068 0.00035513 8.0833e-05 7.1896e-06 0.018001 0.034246 0.042579 0.032646 0.016147 0.0099446 0.010722 0.0059678 0.0015734 0.0016684 0.0019464 0.0015823 0.00073649 0.00017262 1.528e-05 0.008647 0.021828 0.035737 0.03388 0.015711 0.0050334 0.0032479 0.002279 0.0013347 0.00094123 0.00092632 0.00075514 0.00036249 8.6218e-05 7.6432e-06 0.0056195 0.012979 0.020319 0.019996 0.01201 0.0058331 0.0034423 0.0018048 0.00075438 0.00031497 0.00012898 6.0875e-05 2.8695e-05 8.2306e-06 9.3673e-07 0.0047541 0.0085833 0.01145 0.011794 0.010531 0.0098549 0.0079267 0.0038046 0.0010944 0.00034699 0.00014897 7.8705e-05 3.9876e-05 1.1774e-05 1.3571e-06 0.0046687 0.0067275 0.0064912 0.006685 0.0086376 0.011481 0.010562 0.0049382 0.0011944 0.00030378 0.00012831 6.6374e-05 3.3317e-05 9.8349e-06 1.1362e-06 0.0044288 0.0062432 0.0054732 0.005672 0.0072825 0.0085465 0.0071439 0.0031869 0.00080456 0.00021827 8.4295e-05 3.6314e-05 1.6396e-05 4.7112e-06 5.4418e-07 0.0048512 0.0059009 0.0054448 0.0061112 0.0070437 0.0056781 0.0031144 0.0011921 0.00039964 0.00014623 5.0764e-05 1.6782e-05 5.8989e-06 1.5255e-06 1.7323e-07 0.0046882 0.0051244 0.0045203 0.0046877 0.0048201 0.0033565 0.0015764 0.00065266 0.00029433 0.00011771 3.8259e-05 1.1996e-05 3.6805e-06 7.9807e-07 8.0288e-08 0.0029227 0.0041318 0.0041898 0.0047908 0.0039215 0.0019905 0.00096521 0.00056368 0.00028381 0.00011154 3.8178e-05 1.3885e-05 4.5184e-06 9.1126e-07 7.9209e-08 0.0012638 0.002635 0.0034015 0.0043087 0.0033736 0.0015322 0.00071008 0.00045235 0.00024892 0.00012135 6.13e-05 2.7206e-05 8.054e-06 1.3744e-06 1.0431e-07 0.00046109 0.0014069 0.0024655 0.0032563 0.0027262 0.0014681 0.00066103 0.00034093 0.00020153 0.0001373 9.4681e-05 4.5769e-05 1.2896e-05 2.0444e-06 1.5149e-07 0.00018474 0.00086112 0.0019174 0.0024796 0.0019682 0.001036 0.00042872 0.00021184 0.00016933 0.00016187 0.00012476 6.0601e-05 1.6874e-05 2.6058e-06 1.8658e-07 0.00031263 0.0021184 0.00077213 0.0012136 0.0013922 0.0013569 0.0012373 0.001055 0.00076334 0.00043802 0.00020189 7.2978e-05 1.8299e-05 2.7205e-06 1.8372e-07 9.8987e-06 6.5027e-05 0.00020139 0.00043192 0.000719 0.0009277 0.00096703 0.00084849 0.00059426 0.0003113 0.0001241 3.9352e-05 9.293e-06 1.3674e-06 5.0429e-08 0.087842 0.091637 0.084012 0.082102 0.059894 0.028555 0.012373 0.0068831 0.0046244 0.0033656 0.0022605 0.0014354 0.0006247 0.00014467 1.2854e-05 0.020744 0.029708 0.030156 0.024284 0.013984 0.014179 0.022262 0.012994 0.0026444 0.002886 0.0034447 0.0028808 0.0013474 0.00031711 2.8006e-05 0.0073095 0.017066 0.02609 0.025578 0.013635 0.0067683 0.005488 0.0039636 0.0023151 0.001668 0.0017147 0.0014296 0.00069376 0.00016589 1.475e-05 0.0039502 0.0092473 0.01499 0.016593 0.012236 0.0072007 0.0043033 0.0021376 0.00089679 0.00040892 0.00024521 0.00016497 8.6262e-05 2.5144e-05 2.8859e-06 0.0029363 0.0068301 0.0096674 0.010935 0.01175 0.010972 0.0080393 0.0037928 0.0011882 0.00041932 0.00026904 0.00021075 0.00012006 3.6267e-05 4.2182e-06 0.0029567 0.0057134 0.0064844 0.0075681 0.010229 0.01196 0.010097 0.0047054 0.0012593 0.00036975 0.00021868 0.00017176 9.9553e-05 3.0417e-05 3.572e-06 0.0037854 0.0064035 0.0062341 0.0066167 0.0078578 0.0085325 0.0071705 0.0033536 0.00096853 0.00028133 0.00012984 8.622e-05 4.838e-05 1.4926e-05 1.8029e-06 0.0052728 0.0076859 0.0069414 0.0066891 0.0067399 0.0056859 0.0039687 0.0019735 0.00074563 0.0002493 8.5532e-05 3.8171e-05 1.8121e-05 5.5267e-06 7.1792e-07 0.005521 0.0075717 0.0062508 0.0055172 0.0050951 0.004077 0.0029385 0.0017759 0.00083611 0.00031145 0.00010655 4.2456e-05 1.6242e-05 4.1022e-06 4.8387e-07 0.0039148 0.0064805 0.0066229 0.0079699 0.0065736 0.0036677 0.0024642 0.0017612 0.00092797 0.00037804 0.00015163 6.9173e-05 2.5733e-05 5.6177e-06 5.3242e-07 0.0019072 0.0042187 0.0058367 0.008041 0.0065294 0.0032659 0.0019468 0.0014275 0.00082894 0.00042936 0.00023971 0.00011828 3.9088e-05 7.4522e-06 6.276e-07 0.00071265 0.0024005 0.0047916 0.006876 0.0060702 0.0035193 0.0017785 0.00099758 0.00057423 0.00035401 0.00023879 0.00012443 4.061e-05 7.9075e-06 7.2542e-07 0.00029274 0.001521 0.0037425 0.0052928 0.0045694 0.0026085 0.0011776 0.00060665 0.00044341 0.00038558 0.00029204 0.00014728 4.5151e-05 8.3681e-06 7.6704e-07 0.0002062 0.0013478 0.001345 0.0018515 0.0016135 0.0012753 0.0014157 0.0016389 0.0014304 0.00092848 0.00047728 0.00018901 5.1421e-05 8.4683e-06 3.2938e-07 1.5743e-05 9.4183e-05 0.00022109 0.00027997 0.00029639 0.00050414 0.00094575 0.0012387 0.0010725 0.00065775 0.00031729 0.00012179 3.2463e-05 2.5925e-06 0 0.049884 0.058233 0.0531 0.057289 0.042143 0.02002 0.010224 0.005422 0.0026372 0.0022293 0.001956 0.001446 0.00064886 0.00015132 1.3425e-05 0.023156 0.024679 0.017715 0.015042 0.010695 0.0165 0.030574 0.018093 0.0031261 0.0031966 0.0036801 0.0031183 0.0014412 0.00033979 3.0108e-05 0.0055205 0.012133 0.016328 0.016881 0.011024 0.0078232 0.0067775 0.0048367 0.002865 0.002033 0.0019975 0.0016291 0.00078785 0.00018922 1.711e-05 0.0032376 0.007565 0.011168 0.012743 0.011166 0.0078317 0.0050008 0.0026002 0.0013319 0.00067572 0.00045894 0.00031235 0.00015962 4.6381e-05 5.4511e-06 0.0023997 0.0064347 0.0086576 0.0093538 0.010676 0.0098786 0.0068449 0.0034446 0.0014822 0.00059832 0.00044871 0.00037807 0.00021882 6.7081e-05 8.0141e-06 0.0024759 0.005827 0.0070903 0.0077872 0.009525 0.0097396 0.0075971 0.0038354 0.0013367 0.00048419 0.00033504 0.00030117 0.00018278 5.7692e-05 7.0834e-06 0.0035367 0.0069518 0.0073187 0.0071734 0.007326 0.0074424 0.0065006 0.0035059 0.0012556 0.00039202 0.00019347 0.00015374 9.4662e-05 3.1524e-05 4.197e-06 0.0049473 0.0087749 0.008125 0.006885 0.0061639 0.0061996 0.005779 0.0034932 0.0013864 0.00044219 0.00016134 8.8163e-05 4.8487e-05 1.6929e-05 2.5617e-06 0.0051625 0.0087386 0.0072094 0.0057529 0.0051123 0.005424 0.0053935 0.0037024 0.0017472 0.00067799 0.0002908 0.00014964 6.4906e-05 1.7986e-05 2.3541e-06 0.0039664 0.0072996 0.0072607 0.00872 0.0075835 0.0053697 0.0047241 0.0036272 0.0019814 0.00091688 0.00048824 0.0002746 0.00011044 2.5269e-05 2.5453e-06 0.0020569 0.0046051 0.0063741 0.0090588 0.0078008 0.0047953 0.0037349 0.0029663 0.0018507 0.0011413 0.00077625 0.0004302 0.00015323 3.0867e-05 2.7145e-06 0.00075049 0.0026727 0.005806 0.008895 0.0084417 0.0055263 0.0032713 0.0020123 0.0011718 0.00072295 0.00052169 0.00031133 0.0001204 2.7145e-05 2.7265e-06 0.00029409 0.0016771 0.0045169 0.0069606 0.0065831 0.0042011 0.0021913 0.0012346 0.00083871 0.00065843 0.00049635 0.00027392 9.9645e-05 2.2814e-05 1.2478e-06 0.00010801 0.00069925 0.0016007 0.0023769 0.0022299 0.0018008 0.0018534 0.0020307 0.0018054 0.0012724 0.00073361 0.00032669 0.00010136 9.8302e-06 0 1.5467e-05 9.5804e-05 0.00023501 0.00031735 0.00035705 0.00058565 0.0010524 0.0013858 0.001303 0.00099959 0.00066907 0.00033479 5.2048e-05 0 0 0.034868 0.037664 0.030339 0.035212 0.026785 0.013432 0.0083961 0.0047537 0.0019627 0.0015425 0.0013529 0.0010113 0.00047126 0.00011192 9.7108e-06 0.02119 0.019055 0.010292 0.009838 0.0083672 0.014894 0.028562 0.017311 0.0032994 0.0028725 0.0028162 0.0022977 0.001018 0.00024015 2.2111e-05 0.0036623 0.0080634 0.010765 0.01281 0.0094509 0.0076018 0.0063031 0.0044133 0.0028089 0.0020111 0.001753 0.0013047 0.00061091 0.00014809 1.4492e-05 0.0027736 0.0063985 0.0088312 0.010077 0.0098665 0.0079961 0.0055778 0.0032015 0.0020763 0.0011301 0.0007288 0.00043811 0.0002105 6.245e-05 8.0447e-06 0.0023003 0.0060387 0.0076657 0.0077546 0.0089956 0.0088999 0.0065887 0.0037493 0.0021751 0.00092261 0.00063503 0.00049052 0.00028361 9.1851e-05 1.2084e-05 0.0023868 0.0057234 0.0068837 0.0068544 0.0079056 0.008308 0.0068383 0.0039656 0.0016667 0.0006562 0.00043192 0.00038837 0.00024862 8.5959e-05 1.1975e-05 0.0032199 0.006683 0.0072411 0.0066228 0.0066481 0.0077079 0.0075573 0.0045915 0.0017573 0.0005386 0.00026287 0.00022562 0.00015567 5.998e-05 9.4233e-06 0.0041985 0.0081927 0.0078545 0.0064044 0.0061995 0.0082316 0.0089385 0.0056626 0.0021787 0.00068763 0.00030113 0.00020023 0.00012453 4.921e-05 8.3515e-06 0.0042032 0.0078949 0.0067691 0.0053183 0.0052601 0.0072756 0.0081757 0.0056874 0.0026569 0.0011623 0.00067481 0.00042301 0.0002001 5.9925e-05 8.4742e-06 0.0031902 0.0061007 0.0058354 0.0067069 0.0065164 0.0063046 0.0065949 0.0051945 0.0029971 0.0017207 0.00123 0.00079186 0.00033348 7.9444e-05 8.4893e-06 0.0016249 0.0035792 0.0047507 0.0067588 0.0064914 0.0053816 0.0052083 0.0043526 0.0030146 0.0023396 0.0019122 0.0011551 0.00043244 9.0254e-05 8.1936e-06 0.00056643 0.0020783 0.0048072 0.0078711 0.008247 0.0063266 0.0044336 0.0029895 0.0018636 0.0013192 0.0011003 0.00073303 0.00030906 7.314e-05 3.7359e-06 0.00020812 0.0012837 0.0037625 0.0063378 0.0066696 0.0049292 0.0031001 0.0019655 0.0012996 0.00096285 0.00075118 0.00046939 0.00020053 2.6173e-05 0 6.4248e-05 0.00044351 0.0013301 0.0022205 0.0023147 0.0020281 0.0020481 0.0020596 0.0017846 0.001338 0.00088101 0.00046969 8.9245e-05 0 0 9.9739e-06 6.4359e-05 0.00016839 0.00025549 0.00033364 0.0005425 0.00089238 0.0011606 0.0013279 0.0015959 0.0015981 0.00050223 0 0 0 0.02283 0.023309 0.016696 0.02046 0.017196 0.010191 0.0076728 0.005068 0.0024357 0.0014381 0.000904 0.00055581 0.00043692 0.00011791 7.814e-06 0.014843 0.012562 0.0063473 0.0070792 0.0068654 0.01115 0.019865 0.013004 0.0039229 0.0027852 0.0019487 0.0013154 0.00052687 0.00012594 1.4105e-05 0.0024518 0.0054021 0.0077285 0.010162 0.0079632 0.0064014 0.0049151 0.0035022 0.0025905 0.0019376 0.0014167 0.00087199 0.00037741 9.6978e-05 1.2512e-05 0.0022956 0.005093 0.0067561 0.0075264 0.0077635 0.0069546 0.0052426 0.0034687 0.0027883 0.0016796 0.00099793 0.00052105 0.00024359 8.1231e-05 1.2776e-05 0.0020166 0.0050095 0.0061092 0.0058941 0.0068384 0.0073198 0.005992 0.0039131 0.0028225 0.0013492 0.00081885 0.00055692 0.00033924 0.00012813 2.0396e-05 0.0020221 0.0047326 0.0055094 0.0050324 0.0057945 0.0068502 0.0062963 0.0040441 0.0018938 0.00081447 0.00051025 0.00046356 0.00033842 0.00013954 2.3328e-05 0.0024637 0.005185 0.0056485 0.0049429 0.0055652 0.0080102 0.0086495 0.005456 0.0020615 0.00063078 0.00034326 0.00034208 0.00027756 0.00012515 2.2438e-05 0.0029661 0.0060048 0.0059383 0.0049066 0.0059372 0.0099541 0.011465 0.0072313 0.0026701 0.00089013 0.00051678 0.00041781 0.00029007 0.00012479 2.2471e-05 0.0028133 0.0055319 0.0049757 0.0040223 0.0048851 0.0081527 0.0095592 0.0065642 0.0030774 0.0016421 0.0012649 0.00090012 0.00045708 0.00014743 2.2258e-05 0.0019956 0.0038815 0.0036343 0.0039494 0.0045797 0.0059318 0.0068136 0.0054566 0.0034735 0.0026395 0.0023676 0.001643 0.00071549 0.00017821 2.0349e-05 0.00095362 0.0020594 0.0025953 0.0037011 0.0043184 0.0049374 0.0054707 0.0047596 0.0037641 0.0036486 0.0034181 0.0022071 0.00086417 0.00018726 8.8736e-06 0.0003185 0.0011892 0.0029194 0.0051933 0.0062067 0.0057059 0.004673 0.0034394 0.0024108 0.0020899 0.0019867 0.0013985 0.00060624 7.2454e-05 0 0.0001116 0.00072927 0.0023237 0.0043363 0.0052264 0.004666 0.0036191 0.0025937 0.0017412 0.0012896 0.0010662 0.00073305 0.00017079 0 0 3.2938e-05 0.00025202 0.00090382 0.0018085 0.0021399 0.0021471 0.0023168 0.0021581 0.0017128 0.0013283 0.0011116 0.00040794 0 0 0 4.6362e-06 3.1745e-05 9.4202e-05 0.00018196 0.00031577 0.0005427 0.00079684 0.0009953 0.0015949 0.0030406 0.0019497 0 0 0 0 0.012208 0.013008 0.0094592 0.012352 0.012261 0.0093153 0.0081361 0.0060657 0.0033303 0.0016595 0.00074188 0.00030553 0.0011124 0.00033584 1.5082e-05 0.0078361 0.0068654 0.0041622 0.0052637 0.0058713 0.0082884 0.012515 0.0095955 0.0049351 0.0030879 0.001565 0.00072716 0.00024277 6.3842e-05 1.1821e-05 0.0016557 0.0036761 0.005646 0.0075216 0.006522 0.0049692 0.0036706 0.0028727 0.0025127 0.0019522 0.0012226 0.00060953 0.00024731 7.848e-05 1.5351e-05 0.0016733 0.0035984 0.0046542 0.0049911 0.0052305 0.0050004 0.0041244 0.0033585 0.0032156 0.0022013 0.0012421 0.00061592 0.00031816 0.00012868 2.3973e-05 0.0014668 0.003509 0.0041731 0.0038783 0.0044598 0.0050416 0.0045565 0.0035842 0.0031144 0.0018384 0.0010724 0.00071467 0.00049874 0.00022331 4.0931e-05 0.0013827 0.0031769 0.0036051 0.0030993 0.0036579 0.0048205 0.0048514 0.0034112 0.001856 0.0009694 0.00066724 0.0006701 0.00056795 0.00026778 4.965e-05 0.0014979 0.0031874 0.0035097 0.0030556 0.0041061 0.0069898 0.007948 0.0050567 0.0019129 0.00066595 0.00049187 0.0005863 0.00052956 0.00025746 4.8628e-05 0.0016439 0.0034333 0.0035371 0.0031022 0.0048979 0.0094988 0.011194 0.0069959 0.0025638 0.0010166 0.00079797 0.00074627 0.00056034 0.00025278 4.6772e-05 0.0014708 0.0030235 0.0028854 0.0024839 0.0038182 0.0071856 0.008558 0.0058127 0.0028659 0.0019954 0.0018887 0.0014515 0.00078516 0.0002716 4.3408e-05 0.00096378 0.0019426 0.0018801 0.0020271 0.0029073 0.0045435 0.0054037 0.0044317 0.0033147 0.003355 0.0034652 0.002505 0.0011259 0.00029609 1.8326e-05 0.00042712 0.00093263 0.0011949 0.0018439 0.0027939 0.0039539 0.0045751 0.0041118 0.003767 0.0043867 0.0045239 0.0030847 0.0012624 0.00014347 0 0.00013977 0.00054127 0.0014502 0.0029035 0.0040831 0.004459 0.0040984 0.0032468 0.0026138 0.0027174 0.002803 0.0020204 0.00044215 0 0 4.8832e-05 0.00033429 0.0011718 0.002494 0.0035806 0.0039555 0.003698 0.0029268 0.0020346 0.0015436 0.001329 0.00047774 0 0 0 1.4144e-05 0.00012812 0.00060118 0.0014652 0.0019502 0.0022523 0.0026486 0.0024041 0.0018034 0.0016564 0.0010673 0 0 0 0 1.8665e-06 1.4548e-05 5.5703e-05 0.00015157 0.00034136 0.00062496 0.00086665 0.0010588 0.0022291 0.00271 0 0 0 0 0 0.0051569 0.0062662 0.005546 0.0081064 0.0095421 0.0090296 0.0086405 0.0067079 0.0038306 0.001803 0.0006966 0.00021146 0.00319 0.00097985 3.8442e-05 0.0031814 0.0032823 0.0028637 0.003947 0.005143 0.0070247 0.0091209 0.008032 0.0054702 0.0032478 0.0014198 0.0004891 0.00014063 4.6392e-05 1.3167e-05 0.001032 0.0024688 0.0040389 0.0052315 0.0050241 0.0037594 0.0029208 0.0026441 0.0025452 0.0019718 0.0011291 0.00051625 0.00022685 9.2377e-05 2.1719e-05 0.0010103 0.0022151 0.0028809 0.0029969 0.0031385 0.0031594 0.0029732 0.0030965 0.0033407 0.0025341 0.0014357 0.00076928 0.00046895 0.00021384 4.2169e-05 0.0008514 0.0020285 0.0024059 0.002199 0.002533 0.0029934 0.0030433 0.0030623 0.0031438 0.0022794 0.0014174 0.0010474 0.00081585 0.00039246 7.54e-05 0.00074687 0.0017167 0.0019343 0.0016257 0.0019992 0.0028407 0.0030688 0.0024556 0.0017057 0.0011631 0.00096077 0.0010743 0.00097149 0.00047838 9.1804e-05 0.00071704 0.0015638 0.0017741 0.0016057 0.0025419 0.0047522 0.0055481 0.0035954 0.0014858 0.00072443 0.00073708 0.00095903 0.00089298 0.00044247 8.5165e-05 0.00070543 0.0015449 0.0016937 0.0016459 0.0032511 0.006788 0.0080793 0.0050758 0.0020103 0.0011017 0.0010879 0.0011059 0.00086653 0.0003981 7.4799e-05 0.00059323 0.0013065 0.0013606 0.001305 0.0024425 0.0048782 0.0058311 0.0040033 0.0022866 0.0021422 0.0022877 0.0018393 0.0010507 0.00038638 3.2716e-05 0.00036302 0.00079579 0.00089107 0.0011116 0.0018721 0.0030087 0.0034976 0.0029879 0.0027926 0.0035527 0.0039417 0.0029217 0.0013664 0.00019392 0 0.00015295 0.0003802 0.00065165 0.0012896 0.0022632 0.0031597 0.0034167 0.0030907 0.0032354 0.0042639 0.0046607 0.0033181 0.00071459 0 0 5.3135e-05 0.00024331 0.00079249 0.0018637 0.0030132 0.0035802 0.0033721 0.0027557 0.0024744 0.002869 0.0030699 0.0011182 0 0 0 2.0592e-05 0.00015469 0.00062013 0.001543 0.0026141 0.0033437 0.0034413 0.0028712 0.002066 0.0015944 0.00068905 0 0 0 0 6.6061e-06 7.3093e-05 0.00042145 0.0011625 0.0017273 0.0022301 0.0027394 0.0025207 0.0020482 0.0014032 0 0 0 0 0 9.9402e-07 9.6342e-06 4.7122e-05 0.00015296 0.00037208 0.00069353 0.00096005 0.0011982 0.0014335 0 0 0 0 0 0 0.001734 0.0026024 0.0031552 0.0052773 0.0070773 0.0077693 0.0077812 0.0060423 0.0034754 0.0016212 0.00060717 0.00017152 0.0065328 0.0020102 7.5298e-05 0.0010753 0.0015918 0.0020458 0.0029649 0.0043347 0.0061395 0.007486 0.006845 0.0050232 0.0029378 0.0012477 0.00040352 0.00012106 4.5796e-05 1.3826e-05 0.00057844 0.0016106 0.0027693 0.0034788 0.0036001 0.0028634 0.0025514 0.0026409 0.0026025 0.0019564 0.0010824 0.00051194 0.00025587 0.00011386 2.6551e-05 0.00050195 0.0012085 0.0016567 0.001744 0.0018783 0.0020194 0.0022084 0.0027812 0.0031944 0.002574 0.0015413 0.00093543 0.00063127 0.0002977 5.9093e-05 0.00038881 0.00095786 0.0011748 0.0011384 0.0014289 0.0017931 0.0020474 0.0025956 0.0030488 0.0025595 0.0017677 0.0014276 0.001149 0.00056071 0.00010964 0.00031657 0.00074409 0.00085162 0.00075241 0.0010356 0.0015383 0.0017392 0.0017027 0.0015955 0.0013611 0.0012842 0.0014982 0.0013663 0.0006798 0.00013373 0.0002715 0.00061904 0.00073722 0.0007135 0.0012521 0.0024344 0.0029201 0.0020485 0.0011148 0.00084036 0.00099483 0.0012941 0.0011969 0.00059489 0.00011825 0.00023565 0.00055335 0.00066042 0.00072722 0.0016489 0.0035375 0.0042566 0.0028194 0.0014427 0.0011854 0.0013073 0.0013781 0.0010909 0.00049615 4.867e-05 0.0001853 0.00045263 0.0005419 0.00062446 0.0012961 0.0025559 0.0030383 0.0022354 0.0017309 0.0021192 0.0023891 0.0019743 0.0011825 0.00022966 0 0.0001093 0.00029021 0.0004765 0.00083995 0.0014526 0.0020234 0.0021278 0.0019271 0.0022729 0.0032828 0.0037385 0.002863 0.00072496 0 0 4.9309e-05 0.00019251 0.00059389 0.0014655 0.0024934 0.0029939 0.0027822 0.0024136 0.0026856 0.0036481 0.0040599 0.001518 0 0 0 2.3311e-05 0.00016572 0.00070562 0.0018476 0.0030717 0.0035082 0.0030774 0.0024492 0.0022632 0.0026258 0.0013924 0 0 0 0 1.1774e-05 0.00010881 0.00050114 0.0013613 0.0024042 0.0030587 0.0030708 0.002564 0.001907 0.00074054 0 0 0 0 0 4.4767e-06 5.3344e-05 0.00030948 0.0008893 0.001472 0.0020224 0.0024664 0.0023672 0.0012113 0 0 0 0 0 0 8.3906e-07 9.2904e-06 4.8296e-05 0.00015622 0.00036908 0.00067946 0.00096332 0.00063881 0 0 0 0 0 0 0 0.00048577 0.00097016 0.0016231 0.0030289 0.0044592 0.005384 0.0055389 0.0043114 0.0025346 0.0012187 0.00047576 0.00015037 0.0090609 0.0027879 0.0001025 0.00035981 0.00086244 0.0014208 0.0021154 0.0032356 0.0047071 0.0056977 0.0052926 0.0039964 0.0023815 0.001061 0.00038588 0.00013534 4.8242e-05 1.2204e-05 0.00029803 0.00098788 0.0017574 0.0021918 0.0024139 0.0022212 0.0023475 0.0026822 0.0026391 0.0019349 0.0010769 0.00054052 0.00028105 0.00012006 2.5929e-05 0.00021293 0.00060504 0.0009241 0.0010848 0.0013098 0.0015194 0.0018107 0.0024449 0.0028444 0.0023731 0.001526 0.00099804 0.00068183 0.00031868 6.3325e-05 0.00014005 0.00037193 0.00050285 0.00061661 0.0010001 0.001357 0.0015964 0.0022523 0.0028718 0.002655 0.0019714 0.0015908 0.0012501 0.00060976 0.00012263 0.00010477 0.0002572 0.00030934 0.00034737 0.00065605 0.00099774 0.0011009 0.0013272 0.0015539 0.0014809 0.001442 0.0016416 0.0014762 0.0007422 0.00015488 8.1556e-05 0.00019825 0.00025072 0.00026184 0.0004788 0.00095117 0.0012425 0.0011241 0.00097868 0.0009839 0.0011424 0.0013917 0.0012555 0.00062797 7.1271e-05 6.1752e-05 0.00015881 0.00021093 0.00026422 0.00062669 0.0013426 0.0016928 0.0013985 0.0011947 0.0013089 0.0014399 0.0015352 0.0012028 0.00026403 0 4.5312e-05 0.0001302 0.00020345 0.00031688 0.0006365 0.0011132 0.0013098 0.0011941 0.0014344 0.0020764 0.0024037 0.002085 0.00067171 0 0 2.8598e-05 0.00011791 0.00034841 0.00081858 0.0013626 0.0016121 0.0015075 0.0014666 0.002 0.0029604 0.0034485 0.0014616 0 0 0 1.9514e-05 0.00015013 0.000667 0.0017652 0.0028938 0.0031813 0.0026969 0.0022768 0.0024892 0.0031771 0.0017708 0 0 0 0 1.5905e-05 0.00016546 0.00080147 0.0021585 0.0035456 0.0038838 0.0032413 0.0025458 0.0023104 0.0012216 0 0 0 0 0 1.0043e-05 0.00011046 0.00054456 0.0015041 0.0025969 0.0031011 0.0028828 0.0023434 0.00090943 0 0 0 0 0 0 4.0275e-06 4.7616e-05 0.0002565 0.00074359 0.0013375 0.0018456 0.0021441 0.0010925 0 0 0 0 0 0 0 8.0404e-07 9.3937e-06 4.9456e-05 0.00015711 0.00035781 0.00064417 0.0004713 0 0 0 0 0 0 0 0 0.00012368 0.00033945 0.00071945 0.0014332 0.0022464 0.0028898 0.0030781 0.0024965 0.0015783 0.00082604 0.00036474 0.00014634 0.0083778 0.0025766 9.4218e-05 0.00013589 0.00046276 0.00086037 0.0013197 0.0020257 0.002972 0.0037302 0.0037089 0.0029813 0.0018746 0.00092743 0.00040879 0.00016474 5.1652e-05 9.7257e-06 0.0001394 0.00053206 0.0009925 0.0013284 0.0016367 0.0018094 0.0021849 0.0026398 0.0025764 0.0018639 0.0010623 0.00055564 0.00027909 0.00010785 2.1472e-05 8.1005e-05 0.00028195 0.00051585 0.00078156 0.0011475 0.0014344 0.0017459 0.0022793 0.0025214 0.0020843 0.001377 0.00089009 0.00057429 0.00026564 5.7928e-05 4.05e-05 0.00012208 0.00020291 0.00038378 0.00084941 0.0012793 0.0015474 0.0021565 0.0027021 0.0025344 0.0018704 0.0013959 0.0010371 0.00051518 0.00011697 2.679e-05 7.0054e-05 9.6044e-05 0.00019258 0.00054539 0.00087322 0.0009699 0.0013041 0.0016232 0.0015414 0.0013853 0.0014294 0.0012525 0.00064708 8.0054e-05 1.9304e-05 5.0703e-05 6.8532e-05 7.8837e-05 0.0001536 0.00034451 0.00060836 0.00089097 0.0011364 0.0012183 0.0012186 0.0012773 0.0011026 0.00028175 0 1.2749e-05 3.6638e-05 5.6015e-05 8.1371e-05 0.0001899 0.00041547 0.00067202 0.00099698 0.0013769 0.0015893 0.0016122 0.0016901 0.00065442 0 0 9.0542e-06 3.5279e-05 8.7593e-05 0.00018744 0.00034064 0.00050065 0.000626 0.00085989 0.0014349 0.0021756 0.0026243 0.0012738 0 0 0 8.3863e-06 6.4587e-05 0.00028036 0.00073259 0.0011992 0.0013425 0.0012446 0.0013514 0.0019644 0.0028974 0.0018316 0 0 0 0 1.1427e-05 0.00012746 0.00063074 0.0017026 0.0027811 0.0030362 0.0026163 0.0023422 0.00259 0.0015797 0 0 0 0 0 1.3061e-05 0.00015656 0.00079426 0.002186 0.0036508 0.0040664 0.003476 0.0028398 0.0013046 0 0 0 0 0 0 9.2508e-06 0.00011186 0.00058245 0.0016772 0.002981 0.0035644 0.0031903 0.0012438 0 0 0 0 0 0 0 3.8839e-06 4.8342e-05 0.0002662 0.0008213 0.0016014 0.0022047 0.0011914 0 0 0 0 0 0 0 0 7.8597e-07 1.0056e-05 5.7464e-05 0.00019328 0.00044331 0.00038538 0 0 0 0 0 0 0 0 0 3.092e-05 0.0001104 0.00026423 0.00053793 0.0008725 0.0011817 0.0013506 0.0012197 0.00087969 0.00052295 0.00027382 0.00013829 0.0050319 0.0015464 5.6881e-05 5.0743e-05 0.00020549 0.00041824 0.00068941 0.0010754 0.001592 0.0021493 0.0023932 0.0020891 0.0013982 0.00077524 0.00040283 0.00017792 5.2063e-05 7.7878e-06 5.4742e-05 0.00023507 0.00050729 0.00087173 0.0013118 0.0016521 0.00207 0.0024848 0.0023473 0.0016494 0.0009475 0.00050987 0.00024774 9.2777e-05 2.2089e-05 2.7688e-05 0.00012093 0.00030757 0.00068407 0.0012265 0.0016898 0.0021517 0.0026144 0.0025462 0.0018826 0.0011456 0.00067275 0.00039236 0.00022587 9.1805e-05 9.6515e-06 3.5024e-05 8.1324e-05 0.00024692 0.00071089 0.0013242 0.0019319 0.0025904 0.0027956 0.0022998 0.0015152 0.00099427 0.00069299 0.00042337 8.2114e-05 5.1813e-06 1.4836e-05 2.8514e-05 0.00012112 0.00044529 0.00083528 0.0011517 0.0016452 0.0019412 0.0017028 0.0012918 0.0011082 0.00093675 0.00025412 0 3.5409e-06 1.0082e-05 1.4874e-05 2.2263e-05 6.4345e-05 0.00021369 0.00056615 0.0011229 0.0016188 0.0016855 0.0014043 0.0011799 0.00047649 0 0 2.1138e-06 6.9979e-06 1.3187e-05 2.4218e-05 6.2594e-05 0.0001801 0.00050823 0.0011958 0.0019034 0.0021182 0.0019517 0.00094851 0 0 0 1.7549e-06 1.1142e-05 4.2435e-05 0.00010746 0.0001899 0.00027953 0.00046139 0.00090646 0.0016523 0.0024396 0.001528 0 0 0 0 3.3418e-06 3.7017e-05 0.00018171 0.000489 0.00080548 0.00092392 0.00095341 0.0012343 0.0019347 0.0014761 0 0 0 0 0 6.9328e-06 8.6037e-05 0.00044036 0.0012112 0.0020233 0.0022971 0.0021348 0.002133 0.001268 0 0 0 0 0 0 9.3278e-06 0.00011947 0.0006378 0.0018541 0.0032967 0.0039183 0.0035173 0.0014646 0 0 0 0 0 0 0 7.8494e-06 0.00010536 0.00060458 0.0019139 0.0037056 0.0046862 0.002081 0 0 0 0 0 0 0 0 3.9299e-06 5.6121e-05 0.00034609 0.0011814 0.0024823 0.0017316 0 0 0 0 0 0 0 0 0 8.7053e-07 1.3009e-05 8.3973e-05 0.00030516 0.00035523 0 0 0 0 0 0 0 0 0 0 7.2614e-06 3.0583e-05 7.609e-05 0.00015336 0.00025301 0.00036557 0.00047263 0.00049962 0.00041566 0.000279 0.0001702 0.00010046 0.00187 0.00057395 2.1662e-05 1.4953e-05 6.7748e-05 0.00016037 0.00031396 0.00052645 0.00078557 0.0011172 0.0013505 0.0012387 0.00086134 0.00051926 0.00030193 0.00014276 4.1856e-05 5.8879e-06 1.6293e-05 8.4193e-05 0.00026037 0.00064934 0.0011622 0.0015462 0.0019087 0.0021896 0.0019429 0.0012734 0.0006998 0.00037897 0.00018493 9.1215e-05 4.0153e-05 8.0066e-06 4.9401e-05 0.00020495 0.00062802 0.0012882 0.0019844 0.0027367 0.0032173 0.0027965 0.0017611 0.00089438 0.00044724 0.00023423 0.00033366 0.00012939 1.8942e-06 8.7233e-06 3.1746e-05 0.00014984 0.00056656 0.0014064 0.0025144 0.0033102 0.0030938 0.0021032 0.0011381 0.00062948 0.00041498 0.00026987 0 7.3731e-07 2.5097e-06 9.8171e-06 7.2392e-05 0.00031931 0.00078093 0.0014078 0.0020804 0.0023049 0.0018713 0.0012183 0.00085504 0.00034532 0 0 5.0737e-07 1.559e-06 2.9081e-06 9.7007e-06 5.1407e-05 0.00021838 0.00065873 0.0013987 0.0020649 0.002103 0.0015734 0.0005549 0 0 0 3.2807e-07 1.2963e-06 3.1581e-06 8.2624e-06 3.2874e-05 0.0001459 0.00054152 0.0013939 0.0022728 0.0024924 0.0010729 0 0 0 0 4.3635e-07 3.8835e-06 1.7391e-05 4.6715e-05 8.8921e-05 0.00016987 0.00041048 0.00096556 0.0017619 0.0012412 0 0 0 0 0 1.3173e-06 1.5977e-05 8.0402e-05 0.00021864 0.00036803 0.00045634 0.00057757 0.00094162 0.00081366 0 0 0 0 0 0 3.2155e-06 4.162e-05 0.00022062 0.00063266 0.0011152 0.0013552 0.0013669 0.00074939 0 0 0 0 0 0 0 5.4267e-06 7.5944e-05 0.00044401 0.0014183 0.0027628 0.0035232 0.0016056 0 0 0 0 0 0 0 0 6.2227e-06 9.5107e-05 0.00060775 0.0021031 0.0043622 0.0028688 0 0 0 0 0 0 0 0 0 3.9693e-06 6.4324e-05 0.00043164 0.0015598 0.0016927 0 0 0 0 0 0 0 0 0 0 9.789e-07 1.6334e-05 0.00011248 0.00021062 0 0 0 0 0 0 0 0 0 0 0 1.3315e-06 6.1932e-06 1.5577e-05 3.1056e-05 5.273e-05 8.3763e-05 0.00012534 0.00015235 0.00013995 0.00010232 6.9878e-05 4.5669e-05 0.00039059 0.00011967 4.8677e-06 2.9198e-06 1.552e-05 4.9003e-05 0.0001239 0.00022967 0.00034246 0.00048318 0.00058944 0.00053838 0.00037244 0.00023197 0.00014431 7.2405e-05 2.2152e-05 3.2784e-06 3.3553e-06 2.5176e-05 0.00012306 0.00039158 0.00076644 0.0010726 0.0013523 0.0015143 0.0012681 0.00076109 0.00037842 0.000197 9.8362e-05 8.9454e-05 3.0961e-05 1.8403e-06 1.8914e-05 0.00011587 0.0004148 0.00093105 0.0016005 0.0023901 0.0028185 0.0023277 0.0013221 0.00056908 0.00023973 0.00011555 0.00024695 0 2.7809e-07 1.7704e-06 1.1698e-05 8.1897e-05 0.0003875 0.0011557 0.0022646 0.0029584 0.0025925 0.0015754 0.00072699 0.00033994 0.00010598 0 0 7.7445e-08 4.1832e-07 4.1048e-06 3.8164e-05 0.00019414 0.00058597 0.0012107 0.0017971 0.0019156 0.0014843 0.00088773 0.00027223 0 0 0 6.5072e-08 2.2143e-07 8.0292e-07 6.0441e-06 3.9095e-05 0.00017302 0.00053181 0.0011435 0.0016963 0.0017102 0.00060987 0 0 0 0 6.6222e-08 2.8998e-07 7.8474e-07 2.9236e-06 1.8399e-05 0.00010303 0.0004094 0.0010652 0.0017579 0.0009633 0 0 0 0 0 1.1971e-07 1.0617e-06 4.6629e-06 1.2879e-05 2.9805e-05 8.6475e-05 0.00027927 0.00071288 0.00064515 0 0 0 0 0 0 3.5362e-07 4.2361e-06 2.1188e-05 5.8006e-05 0.00010169 0.00014595 0.00024854 0.00025557 0 0 0 0 0 0 0 1.0188e-06 1.3982e-05 7.9406e-05 0.00024636 0.00047156 0.00061432 0.0003207 0 0 0 0 0 0 0 0 2.5545e-06 3.9936e-05 0.00025723 0.00089267 0.0018554 0.0012266 0 0 0 0 0 0 0 0 0 4.0299e-06 6.7464e-05 0.0004585 0.0016567 0.0017687 0 0 0 0 0 0 0 0 0 0 3.0052e-06 5.1783e-05 0.00035948 0.00066213 0 0 0 0 0 0 0 0 0 0 0 7.8327e-07 1.3672e-05 4.8069e-05 0 0 0 0 0 0 0 0 0 0 0 0 1.3412e-07 6.7394e-07 1.7627e-06 3.667e-06 6.6966e-06 1.1761e-05 1.9426e-05 2.5325e-05 2.4226e-05 1.8489e-05 1.3574e-05 9.52e-06 3.5844e-05 1.098e-05 5.4217e-07 2.9131e-07 2.0558e-06 9.3229e-06 2.89e-05 5.7874e-05 8.8126e-05 0.00012326 0.00014692 0.00012912 8.4946e-05 5.1255e-05 3.2636e-05 1.7271e-05 5.6122e-06 4.5424e-07 4.0011e-07 4.8824e-06 3.1902e-05 0.00011246 0.00023368 0.00035319 0.00047461 0.00053607 0.00043514 0.00024408 0.00010838 5.1912e-05 2.627e-05 2.3859e-05 0 2.7586e-07 4.4153e-06 3.2396e-05 0.00012506 0.00030537 0.00058474 0.00093651 0.0011203 0.00090939 0.0004925 0.00019176 7.0422e-05 1.5903e-05 0 0 2.2942e-08 2.5126e-07 3.0625e-06 2.7037e-05 0.0001421 0.00045331 0.00091245 0.0011865 0.0010151 0.00058841 0.0002493 5.1431e-05 0 0 0 6.1002e-09 7.5428e-08 1.2469e-06 1.2306e-05 6.7105e-05 0.00022067 0.00047439 0.00069869 0.00072705 0.00054724 0.00015615 0 0 0 0 7.5007e-09 3.1428e-08 2.2404e-07 2.171e-06 1.4365e-05 6.3395e-05 0.00019443 0.00041785 0.00061893 0.00030986 0 0 0 0 0 1.172e-08 5.1574e-08 0.024362 6.5884e-07 5.5486e-06 3.4647e-05 0.00014143 0.00036939 0.00030714 0 0 0 0 0 0 2.0186e-08 1.5309e-07 0.042634 1.7274e-06 5.6376e-06 2.4395e-05 9.2273e-05 0.00012199 0 0 0 0 0 0 0 4.5865e-08 5.1502e-07 0.014214 6.9095e-06 1.308e-05 2.4124e-05 2.888e-05 0 0 0 0 0 0 0 0 1.8501e-07 2.782e-06 1.7335e-05 5.8683e-05 0.00012065 8.156e-05 0 0 0 0 0 0 0 0 0 7.2055e-07 1.2163e-05 8.283e-05 0.00029934 0.00031961 0 0 0 0 0 0 0 0 0 0 1.3683e-06 2.3852e-05 0.00016605 0.00030473 0 0 0 0 0 0 0 0 0 0 0 1.0901e-06 1.9227e-05 6.7547e-05 0 0 0 0 0 0 0 0 0 0 0 0 2.9095e-07 2.5828e-06 0 0 0 0 0 0 0 0 0 0 0 0 0 0.31397 0.12788 0.098996 0.082845 0.036877 0.017058 0.006431 0.003525 0.0031105 0.0021881 0.00095816 0.000299 8.2983e-05 1.6797e-05 1.4468e-06 0.041606 0.039473 0.031406 0.03306 0.025263 0.010422 0.0037164 0.0017853 0.00040754 0.0003078 0.00037491 0.00032821 0.00016088 3.8343e-05 3.3584e-06 0.004067 0.012793 0.020497 0.017037 0.0073871 0.00191 0.000836 0.00051595 0.0002807 0.00019269 0.00019904 0.00017404 8.7335e-05 2.1077e-05 1.8453e-06 0.0033322 0.010272 0.016566 0.012697 0.0060941 0.0025409 0.0016701 0.00087747 0.00030542 0.00010985 3.8692e-05 1.3703e-05 5.4429e-06 1.4663e-06 1.6035e-07 0.0026207 0.0059124 0.0086589 0.0065843 0.0046673 0.0050287 0.0048632 0.0023468 0.00054964 0.00012869 4.453e-05 1.496e-05 5.8529e-06 1.6269e-06 1.8532e-07 0.0025028 0.0036289 0.0032234 0.0027542 0.003718 0.0066048 0.0069759 0.003265 0.00065496 0.00011148 3.8867e-05 1.2984e-05 4.9774e-06 1.3695e-06 1.5546e-07 0.0024416 0.0033354 0.0021997 0.0019612 0.0031202 0.0047471 0.0045156 0.0020153 0.00040639 7.2639e-05 2.5203e-05 7.9456e-06 2.7459e-06 7.0647e-07 7.7321e-08 0.0023144 0.0032185 0.002159 0.0021778 0.0028472 0.0025344 0.0014802 0.00053129 0.00013058 3.826e-05 1.4107e-05 4.8804e-06 1.6027e-06 3.5304e-07 3.3e-08 0.0019546 0.0028559 0.0019811 0.0017052 0.0018208 0.0012496 0.00048266 0.00013406 5.1146e-05 2.2354e-05 9.2118e-06 4.0365e-06 1.4507e-06 2.9805e-07 2.4148e-08 0.001327 0.0023294 0.0017415 0.0012167 0.00090491 0.00051109 0.00021751 9.2685e-05 4.2574e-05 1.7773e-05 7.4559e-06 3.4382e-06 1.2391e-06 2.4741e-07 1.926e-08 0.00068679 0.0014861 0.0013007 0.00095432 0.0006552 0.00035031 0.00015662 7.5077e-05 3.8166e-05 2.0112e-05 1.0998e-05 5.0249e-06 1.498e-06 2.4461e-07 1.63e-08 0.0002495 0.00065191 0.00074101 0.00068245 0.00055284 0.00033052 0.00014448 6.0661e-05 3.5679e-05 2.8081e-05 1.9874e-05 9.4352e-06 2.6131e-06 3.7878e-07 2.2218e-08 6.699e-05 0.00023899 0.00040341 0.00044484 0.00034542 0.00019398 8.2387e-05 3.9494e-05 3.7027e-05 3.9688e-05 3.0518e-05 1.4558e-05 3.9876e-06 5.6749e-07 3.2416e-08 0.0011108 0.0077694 0.00038623 0.0011528 0.0021655 0.002487 0.0017542 0.00078653 0.00026112 9.5731e-05 4.4803e-05 1.8132e-05 4.8285e-06 7.297e-07 4.9388e-08 3.2954e-06 4.1912e-05 0.00026209 0.00090305 0.0017867 0.0020938 0.0014874 0.00066309 0.00020907 6.484e-05 2.5143e-05 9.3209e-06 2.4898e-06 4.1223e-07 1.6879e-08 0.095564 0.099928 0.089628 0.088261 0.063053 0.030507 0.012446 0.0064511 0.0048664 0.0034943 0.0018191 0.00082456 0.00031359 7.0458e-05 6.1455e-06 0.011627 0.020489 0.026835 0.022792 0.014441 0.012412 0.014092 0.0074067 0.0012904 0.0011742 0.001559 0.0014147 0.00070411 0.00016854 1.4694e-05 0.0047796 0.01488 0.025674 0.023243 0.011043 0.0037573 0.0023622 0.0016007 0.00089049 0.00068856 0.00083099 0.00077105 0.00039427 9.5658e-05 8.3587e-06 0.0033638 0.010841 0.019364 0.016567 0.0096464 0.0053417 0.0038241 0.0019332 0.00062727 0.00022583 0.00010827 6.2908e-05 3.1729e-05 9.079e-06 1.0148e-06 0.0027832 0.0068253 0.010565 0.009113 0.0088134 0.010962 0.010508 0.0049738 0.0011362 0.00026579 0.00012371 7.2363e-05 3.7925e-05 1.1255e-05 1.297e-06 0.0031587 0.0049636 0.0043431 0.0045492 0.007988 0.014262 0.014931 0.0068883 0.0013823 0.00024143 0.00010791 6.1009e-05 3.1733e-05 9.4159e-06 1.0855e-06 0.0042062 0.0060994 0.0038647 0.0037253 0.0063934 0.0098873 0.0097058 0.0043374 0.00090592 0.0001714 6.9067e-05 3.3726e-05 1.6177e-05 4.6393e-06 5.2575e-07 0.0051419 0.0074516 0.0046749 0.0041438 0.0052444 0.0048765 0.0032533 0.0013364 0.00038534 0.00011804 4.4506e-05 1.9045e-05 7.6614e-06 1.8894e-06 1.9086e-07 0.004994 0.007632 0.0048733 0.0035262 0.0034903 0.0025493 0.0013298 0.00062315 0.00028623 0.0001126 4.1895e-05 1.7987e-05 6.6185e-06 1.3977e-06 1.1789e-07 0.0038307 0.0068049 0.0046732 0.0032438 0.002403 0.0014795 0.00091686 0.00058393 0.00030078 0.00011942 4.4363e-05 1.8736e-05 6.621e-06 1.33e-06 1.0581e-07 0.0020988 0.0044053 0.0036336 0.0028744 0.0020582 0.0011741 0.00070447 0.00046801 0.00026478 0.00013313 6.7856e-05 2.9991e-05 8.8902e-06 1.4815e-06 1.0434e-07 0.00072821 0.0019093 0.0023072 0.0024091 0.0020386 0.0012486 0.00062081 0.00032495 0.00019631 0.00013389 8.7859e-05 4.165e-05 1.1954e-05 1.8701e-06 1.2598e-07 0.00018857 0.00073227 0.0013938 0.001731 0.0014519 0.00084535 0.00038352 0.00020979 0.00019599 0.00019918 0.00014997 7.1509e-05 1.9877e-05 2.9492e-06 1.8573e-07 0.0016841 0.011715 0.00047682 0.00076749 0.00093025 0.00090893 0.000778 0.00065249 0.00054423 0.00041025 0.00024808 0.00010608 2.8447e-05 4.2123e-06 1.3399e-07 6.2554e-06 3.9424e-05 0.00012408 0.00028112 0.0004812 0.00060215 0.00058401 0.00049577 0.00038487 0.00026142 0.0001457 6.0056e-05 1.6056e-05 1.2175e-06 0 0.060051 0.067501 0.069598 0.076759 0.056356 0.028145 0.013607 0.0067741 0.003619 0.0027172 0.0019178 0.001248 0.0005612 0.0001313 1.146e-05 0.014609 0.02062 0.021886 0.020553 0.015719 0.019362 0.029161 0.016079 0.0021228 0.0021061 0.002895 0.0026913 0.001354 0.00032513 2.8218e-05 0.0042951 0.011986 0.019223 0.018006 0.0099896 0.0053852 0.0042959 0.0029553 0.0016377 0.0012843 0.0016082 0.0015222 0.00078581 0.00019139 1.672e-05 0.0025696 0.0077537 0.013179 0.012777 0.0092728 0.0064436 0.0046468 0.0023588 0.00086208 0.00036458 0.00023549 0.00016938 8.9926e-05 2.6036e-05 2.9396e-06 0.0021744 0.0058543 0.0083306 0.0081132 0.00916 0.010884 0.0097274 0.0046305 0.0012409 0.00038177 0.00025346 0.0002014 0.00011474 3.4565e-05 4.003e-06 0.0027504 0.0052695 0.0050154 0.0053255 0.0084436 0.012911 0.012949 0.0059839 0.0013892 0.00033709 0.00020643 0.00016414 9.5002e-05 2.8859e-05 3.358e-06 0.004296 0.0070289 0.005016 0.0045979 0.0065072 0.0089934 0.0089285 0.0041332 0.001067 0.00027126 0.00012699 8.4594e-05 4.6658e-05 1.3993e-05 1.6268e-06 0.0058013 0.0092332 0.0060758 0.004617 0.0050775 0.0049936 0.004087 0.0021249 0.00080055 0.00026661 9.5738e-05 4.4225e-05 1.9552e-05 5.2066e-06 5.7112e-07 0.0062433 0.010393 0.0066267 0.0042364 0.0037991 0.0034771 0.0028782 0.0018989 0.00093113 0.00035241 0.00012405 5.0873e-05 1.8527e-05 4.0142e-06 3.6528e-07 0.0055681 0.01016 0.0065782 0.0047581 0.0037855 0.002952 0.0026058 0.0019643 0.0010512 0.00042246 0.00016159 7.0229e-05 2.5125e-05 5.1266e-06 4.2398e-07 0.0032839 0.0067329 0.0052858 0.0046036 0.0036176 0.0024957 0.0020309 0.0015824 0.00095176 0.00051657 0.00028845 0.00013268 3.9727e-05 6.7449e-06 4.9864e-07 0.0011023 0.0029226 0.0038499 0.0046375 0.004268 0.0028662 0.001682 0.0010149 0.00059185 0.00034616 0.00021146 0.00010486 3.3707e-05 6.2074e-06 5.0952e-07 0.00027309 0.0011595 0.0025063 0.0035404 0.0032963 0.002099 0.0010705 0.00063477 0.00054067 0.0005006 0.00036649 0.00017705 5.1601e-05 8.447e-06 3.166e-07 0.00080046 0.005504 0.00081852 0.0011406 0.0010551 0.00085107 0.00089605 0.0011042 0.0011902 0.0010281 0.00066787 0.00029661 8.1586e-05 6.2049e-06 0 1.0619e-05 5.8899e-05 0.00013054 0.00016136 0.00016924 0.00027492 0.00051896 0.00074967 0.00080426 0.00068269 0.00045191 0.00020761 2.8921e-05 0 0 0.04103 0.041991 0.042384 0.050957 0.038277 0.019863 0.012147 0.0063148 0.0023253 0.0017782 0.0016101 0.0012613 0.00060498 0.00014354 1.2436e-05 0.018418 0.019549 0.015241 0.015291 0.013176 0.021566 0.038912 0.022168 0.0025841 0.0024544 0.0032171 0.0030002 0.0015143 0.00036413 3.1476e-05 0.0032587 0.0088514 0.013004 0.012738 0.0089596 0.0068823 0.0057239 0.0038 0.0021094 0.001608 0.0019166 0.0017836 0.00091903 0.00022424 1.9657e-05 0.0022067 0.006219 0.0089404 0.0092115 0.0084577 0.0072136 0.0052918 0.0028351 0.0013172 0.00065148 0.00044341 0.00030797 0.00015828 4.5533e-05 5.2012e-06 0.0021514 0.0060025 0.0073522 0.0069353 0.0079909 0.0086177 0.0069971 0.0036034 0.0014389 0.00059824 0.00044007 0.00036255 0.00020737 6.2863e-05 7.3868e-06 0.0024838 0.005734 0.0059916 0.0055796 0.0068854 0.008316 0.0077313 0.0039147 0.0013294 0.00048441 0.0003304 0.00028735 0.0001711 5.2904e-05 6.3055e-06 0.0034421 0.0065781 0.0057432 0.0049872 0.0054788 0.0065131 0.0065688 0.0035627 0.0013126 0.00042896 0.0002023 0.00014654 8.4735e-05 2.6397e-05 3.227e-06 0.0045487 0.0082463 0.0063312 0.004665 0.0046627 0.0054297 0.0055469 0.003521 0.0015139 0.00051933 0.00018433 8.6203e-05 3.9141e-05 1.1123e-05 1.3651e-06 0.0053256 0.0098345 0.0069696 0.0045808 0.0040419 0.0051065 0.005526 0.0040133 0.0019918 0.00077937 0.0003077 0.000139 5.2103e-05 1.1724e-05 1.1712e-06 0.0054191 0.010182 0.0065072 0.0050172 0.004658 0.0049106 0.0052592 0.0041644 0.0022874 0.0010036 0.00046957 0.00023824 8.9503e-05 1.8676e-05 1.6037e-06 0.0033809 0.0068579 0.0052567 0.0049774 0.0045323 0.0041293 0.0041548 0.00347 0.0022604 0.0014756 0.00098126 0.00048635 0.00014982 2.5969e-05 1.9729e-06 0.0011202 0.0030404 0.0044207 0.0060678 0.0062252 0.004797 0.0033142 0.0021969 0.0012684 0.00070668 0.00044609 0.0002488 9.2661e-05 1.9615e-05 8.991e-07 0.00027213 0.0012578 0.003056 0.0048476 0.0050307 0.0036219 0.0021549 0.0013747 0.0010514 0.00087045 0.00062275 0.00031454 0.00010119 9.6529e-06 0 0.00016643 0.0010828 0.0010204 0.0015515 0.0015911 0.0013904 0.0014139 0.0016516 0.001817 0.0016617 0.001137 0.00052734 7.6313e-05 0 0 1.2056e-05 6.7174e-05 0.00015219 0.00020101 0.00023261 0.00037038 0.00066241 0.00098777 0.0012392 0.001365 0.0011533 0.00030891 0 0 0 0.031229 0.026479 0.023543 0.031212 0.024938 0.013988 0.010576 0.0062573 0.0022919 0.0014302 0.0011579 0.00089381 0.00046379 0.00011248 9.1448e-06 0.017745 0.01611 0.009788 0.01066 0.010041 0.018739 0.036146 0.021571 0.0033144 0.0024954 0.0025462 0.0022265 0.0011054 0.00026502 2.2888e-05 0.0021676 0.0063905 0.0098353 0.010971 0.0092615 0.0077229 0.0059357 0.0037523 0.0021943 0.0016353 0.0016739 0.0014295 0.00071684 0.00017455 1.5554e-05 0.0020371 0.0056982 0.0073721 0.0074777 0.0079948 0.0078036 0.0059715 0.0034564 0.0020031 0.001096 0.00069247 0.00041534 0.0001978 5.6741e-05 6.7854e-06 0.0023375 0.0065061 0.0073255 0.0061625 0.0069675 0.0075663 0.0061332 0.0036059 0.0020112 0.00093944 0.00062556 0.00046223 0.00025872 8.0744e-05 1.0108e-05 0.0023834 0.0060606 0.006465 0.0051734 0.0054816 0.0062216 0.0057604 0.0035118 0.0015946 0.00067361 0.00042552 0.00035681 0.00021707 7.0892e-05 9.2206e-06 0.0025572 0.0056416 0.0056622 0.0046407 0.0047656 0.006085 0.0065327 0.0041802 0.0017764 0.000606 0.0002721 0.00019493 0.00011771 4.0007e-05 5.5596e-06 0.0030039 0.0061983 0.005603 0.0043003 0.0047178 0.0069838 0.0079573 0.0053457 0.0023076 0.00081316 0.00032563 0.00016525 7.7276e-05 2.379e-05 3.3456e-06 0.0035866 0.0072832 0.0060218 0.0043829 0.0043683 0.0069168 0.0081551 0.0059927 0.0029973 0.0013099 0.00066399 0.00035378 0.00013962 3.2843e-05 3.5539e-06 0.0038352 0.0074199 0.0049385 0.0040866 0.0046901 0.0063982 0.007495 0.0060413 0.003471 0.0018132 0.0011174 0.00065468 0.00025576 5.4451e-05 4.8477e-06 0.002436 0.0049544 0.0038393 0.0039377 0.0044424 0.0053718 0.0061191 0.0053335 0.0038531 0.0030793 0.0023699 0.0012595 0.00040605 7.3072e-05 2.8731e-06 0.00080984 0.0022852 0.0037182 0.0057744 0.0067294 0.006074 0.004867 0.0034898 0.002096 0.0012781 0.0009282 0.00057933 0.00023384 2.6069e-05 0 0.00020111 0.0010052 0.0027172 0.0048033 0.0056111 0.0047099 0.0033453 0.0023125 0.0016309 0.0012214 0.0008733 0.00047906 8.7721e-05 0 0 5.3026e-05 0.0003219 0.00090554 0.0015563 0.0018603 0.0018896 0.0019535 0.0020637 0.0021305 0.0019561 0.0013971 0.00034846 0 0 0 9.63e-06 5.3435e-05 0.00012581 0.00019097 0.00027303 0.0004438 0.00071031 0.0010559 0.0017269 0.0027798 0.0015155 0 0 0 0 0.020586 0.015753 0.012853 0.01928 0.017655 0.011518 0.010032 0.0069961 0.0032072 0.0015281 0.00080346 0.00048469 0.0004934 0.00013571 7.3973e-06 0.012594 0.01079 0.00617 0.0077152 0.0082223 0.014227 0.025799 0.017146 0.0049548 0.0028947 0.0018167 0.0012422 0.00057299 0.00013544 1.1912e-05 0.001454 0.0048215 0.0085186 0.01086 0.0098785 0.0076826 0.0052077 0.003213 0.0021418 0.0016154 0.0013024 0.00090961 0.00042116 0.00010269 9.911e-06 0.0017851 0.0049749 0.0061572 0.006003 0.0067136 0.0069603 0.0055614 0.0036217 0.0026272 0.00162 0.00093558 0.00047141 0.00020845 6.353e-05 8.8145e-06 0.0022253 0.0061187 0.0066051 0.0050751 0.0055685 0.0063602 0.0054858 0.0037036 0.0025997 0.0013736 0.00079552 0.00049322 0.00027614 9.67e-05 1.4446e-05 0.0021124 0.0055349 0.0057802 0.0040837 0.0041313 0.0051634 0.0051347 0.0035309 0.0018148 0.00083223 0.00048076 0.00038042 0.00025091 9.5444e-05 1.5124e-05 0.0018291 0.0044037 0.004634 0.0035665 0.0040159 0.0061931 0.0070488 0.0047329 0.0020158 0.00069865 0.00033037 0.00024875 0.00016714 6.6765e-05 1.1203e-05 0.0018153 0.0041369 0.0041741 0.0033411 0.004499 0.0080267 0.009508 0.0063749 0.0027035 0.0010426 0.00053171 0.00031132 0.00015537 5.2401e-05 8.2383e-06 0.0020039 0.0044014 0.0040991 0.0032502 0.0041203 0.0074542 0.0090247 0.0065967 0.0034007 0.0018164 0.0012137 0.00073172 0.00030133 7.4398e-05 8.6978e-06 0.0020292 0.004094 0.0030172 0.0027314 0.0039407 0.0063911 0.0077914 0.0063831 0.0040005 0.0026893 0.0021138 0.00135 0.00053967 0.00011746 5.5227e-06 0.0012573 0.0026097 0.0021612 0.0025132 0.0037073 0.0055419 0.0067141 0.0060568 0.0048681 0.004589 0.0039337 0.0022444 0.00077079 7.3488e-05 0 0.00042465 0.0012762 0.0023904 0.0042417 0.0057198 0.006071 0.0055214 0.0042492 0.0027669 0.001995 0.0016743 0.0011139 0.00023144 0 0 0.00011297 0.00061173 0.0018434 0.0036637 0.0049359 0.0049708 0.0042154 0.003151 0.0021341 0.0015036 0.001104 0.00033224 0 0 0 3.1393e-05 0.00020102 0.00064384 0.0013215 0.0019091 0.0023149 0.0025229 0.0024008 0.0021475 0.0018785 0.00073411 0 0 0 0 5.8325e-06 3.2748e-05 8.5759e-05 0.0001701 0.0003224 0.00055133 0.00078174 0.0011254 0.0026026 0.002871 0 0 0 0 0 0.010495 0.0081909 0.0074203 0.012837 0.013936 0.010996 0.010509 0.0082329 0.0043388 0.0018043 0.00065269 0.00024905 0.0013949 0.00042145 1.6148e-05 0.0065901 0.005851 0.0040955 0.006007 0.0073837 0.010913 0.016909 0.013557 0.0068358 0.0035507 0.0014864 0.00064647 0.00024441 5.6078e-05 5.525e-06 0.0010067 0.0037305 0.0075621 0.01047 0.0098246 0.0069354 0.0041964 0.0026706 0.0021021 0.0016328 0.0010678 0.00057405 0.00023643 6.1979e-05 7.7498e-06 0.0013232 0.0036633 0.0044358 0.0041557 0.0046158 0.0048922 0.0041516 0.0032956 0.0029977 0.0021013 0.001142 0.00051912 0.0002375 8.6124e-05 1.4725e-05 0.0016801 0.0045849 0.0048467 0.0035183 0.0037319 0.004411 0.0041257 0.0033841 0.0029532 0.0018583 0.0010023 0.00056344 0.000347 0.00014751 2.7147e-05 0.0015276 0.0040359 0.0041243 0.0027004 0.0027349 0.0037524 0.0039906 0.0030109 0.0017957 0.00096681 0.00057406 0.00047073 0.00036112 0.0001656 3.1823e-05 0.0011527 0.0029113 0.0030933 0.0023061 0.0030186 0.0053347 0.0062457 0.0042122 0.0018033 0.00070463 0.00042517 0.0003746 0.00028628 0.00013118 2.5339e-05 0.00097435 0.0024045 0.0025978 0.0021831 0.0036613 0.007291 0.008746 0.0058072 0.0025067 0.0011905 0.00080635 0.00053918 0.00028982 0.00010548 1.7958e-05 0.00093766 0.0022357 0.0022611 0.0019257 0.0031867 0.006232 0.0076072 0.0055641 0.0031382 0.0022291 0.0018533 0.0011968 0.000509 0.00013263 8.5106e-06 0.00082822 0.0018042 0.0015771 0.0016202 0.0028254 0.0049859 0.0061541 0.0051932 0.0037983 0.0034043 0.0031573 0.0021044 0.00085485 9.669e-05 0 0.00048005 0.0010564 0.0010486 0.0015302 0.0028473 0.0046733 0.0057325 0.005315 0.0047213 0.0050615 0.0047444 0.0029234 0.00054158 0 0 0.00016798 0.00056409 0.0012789 0.002647 0.0041622 0.0050775 0.0050485 0.0041184 0.0029861 0.0025849 0.00242 0.00083 0 0 0 5.0889e-05 0.00030305 0.0010335 0.0023599 0.0037562 0.0045339 0.0044293 0.0035274 0.0023855 0.00166 0.00063275 0 0 0 0 1.5324e-05 0.00010817 0.00042327 0.0010661 0.0018236 0.0025266 0.00288 0.0025676 0.0020139 0.00089582 0 0 0 0 0 2.9328e-06 1.806e-05 6.0248e-05 0.00016375 0.00037354 0.00065737 0.00087023 0.0012474 0.0018969 0 0 0 0 0 0 0.0040456 0.0036693 0.0046092 0.0089896 0.01113 0.010387 0.010499 0.0085865 0.0047338 0.0018854 0.00058766 0.00015967 0.0040772 0.0012502 4.5322e-05 0.0025983 0.0027276 0.002846 0.0047036 0.0064724 0.0088255 0.011963 0.011274 0.0074513 0.0037419 0.001336 0.00041353 0.00012325 2.8809e-05 3.7589e-06 0.00066435 0.002735 0.0061255 0.0088787 0.0084935 0.0056809 0.0032974 0.0023124 0.0020622 0.001613 0.00094454 0.00044149 0.00018171 5.8215e-05 9.6391e-06 0.00078855 0.0021944 0.0026577 0.0024525 0.0026922 0.0028959 0.0027383 0.0028421 0.0030866 0.0023698 0.0012713 0.00059616 0.00031853 0.00013682 2.6778e-05 0.00097665 0.0026698 0.0028177 0.0020209 0.0021259 0.0025855 0.0027292 0.0029236 0.003089 0.0022619 0.0012488 0.00074811 0.0005279 0.00025724 5.4198e-05 0.00085675 0.0022809 0.0023173 0.0014986 0.0015794 0.0022882 0.0025868 0.0022403 0.0016831 0.0011229 0.00076316 0.00069986 0.00059778 0.00030736 6.7567e-05 0.0005916 0.0015498 0.0016694 0.0012814 0.0019314 0.0036189 0.0042726 0.0029219 0.0013735 0.00073073 0.00060547 0.00060526 0.00049476 0.00024588 5.3223e-05 0.00043915 0.0011714 0.0013389 0.0012141 0.0024176 0.005048 0.0060692 0.0040671 0.0019832 0.0013342 0.001141 0.00083704 0.00047562 0.00018179 1.6756e-05 0.00036899 0.00098094 0.0010944 0.0010193 0.0020012 0.0040439 0.004944 0.0037404 0.002608 0.0025644 0.0024428 0.0016309 0.00071221 9.914e-05 0 0.00027477 0.00068503 0.00076394 0.00095234 0.0018308 0.0031983 0.0038934 0.003497 0.0032656 0.00381 0.0038749 0.0026338 0.00054796 0 0 0.00014546 0.00037696 0.00056639 0.0011214 0.0022305 0.0034856 0.0040794 0.0038518 0.0038247 0.0045951 0.0046504 0.0015433 0 0 0 5.6034e-05 0.00023645 0.00070555 0.0017138 0.0030062 0.0038986 0.0039608 0.0033448 0.0027347 0.0028402 0.0014596 0 0 0 0 2.1141e-05 0.00014487 0.00057413 0.0015138 0.0027681 0.0037427 0.0039282 0.0032595 0.0022763 0.00081764 0 0 0 0 0 7.2412e-06 6.0609e-05 0.00029129 0.00084839 0.0016052 0.0023668 0.0027486 0.0024069 0.00093412 0 0 0 0 0 0 1.4818e-06 1.1716e-05 5.2064e-05 0.0001654 0.00038955 0.00068127 0.00088636 0.00065105 0 0 0 0 0 0 0 0.0011951 0.0014792 0.0027862 0.0058589 0.0079312 0.0083724 0.0086856 0.0071228 0.0039827 0.0015964 0.00049937 0.00013546 0.0083838 0.0025766 9.2781e-05 0.00082684 0.0012504 0.0019433 0.0033956 0.0049974 0.0067497 0.0086346 0.0086875 0.0062942 0.0031968 0.0011531 0.000358 0.00011235 2.9535e-05 4.3506e-06 0.00039786 0.0017847 0.0042087 0.0062468 0.0061236 0.0041686 0.0026289 0.0021678 0.0020574 0.0015756 0.00089489 0.00043112 0.00020053 7.3818e-05 1.3451e-05 0.00038038 0.0010914 0.0013769 0.0013481 0.0015431 0.0017221 0.0018922 0.0024674 0.0029264 0.0023499 0.0013088 0.00068984 0.00042313 0.0001995 4.2737e-05 0.00043724 0.0012106 0.0013119 0.0010193 0.001164 0.0014893 0.0018542 0.0025568 0.0030617 0.0024754 0.0014781 0.00098316 0.00075083 0.00039895 9.4703e-05 0.0003687 0.00099456 0.0010278 0.00071742 0.00084338 0.0012614 0.0015543 0.0016834 0.001634 0.0012951 0.00099484 0.00098154 0.00088195 0.00049774 0.00012561 0.00023917 0.00065043 0.00072596 0.00061639 0.0010238 0.0019138 0.0022833 0.0017049 0.0010711 0.00085536 0.00084935 0.0008751 0.00073314 0.00039488 4.9365e-05 0.00016022 0.0004626 0.00056397 0.00057389 0.0012565 0.0026232 0.0031674 0.0022912 0.0015538 0.0015532 0.0015189 0.0011853 0.00069843 0.00013746 0 0.00012137 0.00036647 0.00046372 0.00050174 0.0010475 0.0020656 0.0025327 0.0021815 0.0022416 0.0029133 0.0029783 0.0020309 0.00045995 0 0 7.9065e-05 0.00024492 0.00039359 0.0006635 0.0012446 0.0019109 0.0021973 0.0022354 0.0028612 0.0040255 0.004277 0.0014842 0 0 0 4.1108e-05 0.00016181 0.00045096 0.0011072 0.0020215 0.0026835 0.00278 0.002644 0.0030212 0.0040087 0.0021405 0 0 0 0 2.0779e-05 0.00013519 0.00054763 0.0014626 0.0025697 0.0031595 0.0030064 0.0025397 0.0023265 0.0014029 0 0 0 0 0 1.0455e-05 9.0103e-05 0.00041446 0.0011778 0.0022125 0.0029685 0.0030697 0.0025886 0.00096537 0 0 0 0 0 0 4.1505e-06 4.2268e-05 0.0002232 0.00067704 0.0013175 0.0019401 0.0022442 0.0010148 0 0 0 0 0 0 0 9.8167e-07 1.0309e-05 5.243e-05 0.00016518 0.00036896 0.00063173 0.00042256 0 0 0 0 0 0 0 0 0.00028726 0.00056893 0.0014586 0.0032046 0.0046583 0.0053671 0.0056398 0.0046124 0.0026524 0.0011373 0.00041234 0.00014991 0.011648 0.0035812 0.00012907 0.00025169 0.0006235 0.0012138 0.0021338 0.0032374 0.0044285 0.0056059 0.0057922 0.0044194 0.0024084 0.001018 0.00041577 0.00016476 4.63e-05 6.3173e-06 0.00021208 0.00099682 0.0023683 0.0035631 0.0036652 0.0027885 0.0022 0.0022087 0.0021577 0.0016246 0.00095553 0.00051287 0.00025882 9.6104e-05 1.7471e-05 0.00015481 0.00047661 0.00067503 0.00080536 0.0010581 0.001263 0.001561 0.0022211 0.0026474 0.002173 0.001307 0.00076926 0.00049518 0.0002446 5.767e-05 0.00015302 0.0004363 0.00051503 0.00051944 0.00074222 0.0010384 0.0014877 0.0023265 0.0029328 0.0025321 0.0016339 0.0011337 0.00088897 0.00051742 0.00014084 0.00012208 0.00033643 0.00036683 0.00031922 0.00047321 0.0007495 0.0010571 0.0014548 0.001665 0.0014342 0.0011613 0.0011675 0.0010985 0.00069532 0.00010171 7.5367e-05 0.00021379 0.00025571 0.00025828 0.0004535 0.00082415 0.0010581 0.0010409 0.0010239 0.0010608 0.0010856 0.0010964 0.0009485 0.00028411 0 4.6327e-05 0.00014465 0.0001934 0.00023215 0.00051607 0.0010372 0.0013098 0.0012495 0.0014415 0.0018601 0.0019068 0.0015731 0.00048647 0 0 3.2783e-05 0.00011401 0.0001763 0.00025068 0.00050492 0.0008934 0.0011286 0.0013519 0.0021832 0.0033211 0.0035265 0.0012509 0 0 0 2.1352e-05 9.5104e-05 0.00025544 0.00057375 0.00099452 0.001272 0.0013462 0.0016497 0.0027605 0.0042623 0.0023333 0 0 0 0 1.4755e-05 0.00010769 0.00045461 0.001202 0.0020281 0.0023429 0.0021445 0.0020676 0.0026794 0.0018806 0 0 0 0 0 1.1709e-05 0.00011561 0.00055464 0.0015182 0.0025695 0.0029273 0.0025602 0.0021288 0.0010475 0 0 0 0 0 0 7.2267e-06 7.8864e-05 0.00039852 0.0011452 0.0020694 0.002577 0.0024657 0.001022 0 0 0 0 0 0 0 3.1398e-06 3.7271e-05 0.00020118 0.00060946 0.0011864 0.0017058 0.00098247 0 0 0 0 0 0 0 0 8.6791e-07 1.0698e-05 5.683e-05 0.00017565 0.00038215 0.00033354 0 0 0 0 0 0 0 0 0 6.4602e-05 0.00020934 0.0006191 0.0013927 0.0021602 0.0026747 0.0028842 0.0024317 0.0015233 0.00076875 0.00037126 0.00019215 0.010788 0.0033161 0.00012029 8.7443e-05 0.00030983 0.00064866 0.0011304 0.001746 0.002467 0.0032527 0.0035667 0.0029588 0.0018517 0.0010094 0.00055496 0.00025824 7.4743e-05 9.6627e-06 9.7247e-05 0.00046246 0.0010857 0.0016886 0.001938 0.0018445 0.0019585 0.0023027 0.0022807 0.001726 0.0010968 0.00066309 0.0003489 0.00012648 2.3472e-05 5.5565e-05 0.0001928 0.00034118 0.000561 0.00088751 0.0011759 0.0015801 0.0021994 0.0024727 0.0020328 0.0013274 0.00083779 0.00052983 0.00027697 8.0226e-05 4.2838e-05 0.00012998 0.00018899 0.00030075 0.00057226 0.00092982 0.0014773 0.0022962 0.0028038 0.0024528 0.0016423 0.0011482 0.00092592 0.00061028 9.9151e-05 3.1253e-05 8.9125e-05 0.0001102 0.00014783 0.00031104 0.00056866 0.00093906 0.0014647 0.0017523 0.0015341 0.0012457 0.0012774 0.0013039 0.00045645 0 1.8524e-05 5.5171e-05 7.4124e-05 9.5126e-05 0.00017939 0.00034517 0.00058006 0.00088538 0.001198 0.001339 0.0013203 0.0013309 0.00062438 0 0 1.0658e-05 3.6068e-05 5.5962e-05 8.33e-05 0.00017881 0.00035083 0.00056547 0.00096167 0.001643 0.0022453 0.0022867 0.00099762 0 0 0 7.4675e-06 3.1999e-05 7.1234e-05 0.00014001 0.00025745 0.00039464 0.00057558 0.0011007 0.0023135 0.0036935 0.0020195 0 0 0 0 6.4536e-06 4.7154e-05 0.00018929 0.00048414 0.00080338 0.00093508 0.00098039 0.001449 0.002782 0.0022284 0 0 0 0 0 7.9059e-06 8.4934e-05 0.00041433 0.0011215 0.0018518 0.0020535 0.0018294 0.001854 0.0012891 0 0 0 0 0 0 8.6563e-06 0.0001046 0.00054029 0.0015205 0.0026013 0.0029574 0.0025449 0.0010419 0 0 0 0 0 0 0 6.1229e-06 7.8846e-05 0.00043315 0.0013073 0.0024208 0.0029785 0.0013376 0 0 0 0 0 0 0 0 2.9594e-06 4.0553e-05 0.00023626 0.00076576 0.0015842 0.0011702 0 0 0 0 0 0 0 0 0 8.909e-07 1.2318e-05 7.125e-05 0.00023845 0.00028006 0 0 0 0 0 0 0 0 0 0 1.561e-05 6.8738e-05 0.00020637 0.00046691 0.00077 0.0010331 0.0011998 0.0011209 0.00082332 0.00051892 0.00033297 0.00021563 0.0064993 0.001997 7.3766e-05 3.1314e-05 0.00012955 0.00028051 0.00050065 0.00080943 0.0012354 0.0018045 0.0021892 0.0020049 0.0014435 0.0009746 0.00064789 0.00033207 0.0001003 1.3211e-05 3.6076e-05 0.00017353 0.00042195 0.00075058 0.0010752 0.0013645 0.001824 0.0022939 0.0022388 0.0016923 0.001158 0.00078452 0.00043887 0.00017311 4.3173e-05 1.756e-05 7.3114e-05 0.00018445 0.00043581 0.00084096 0.001324 0.0019727 0.0025907 0.0026056 0.0020166 0.0013565 0.00089947 0.00056096 0.00040315 0.0001009 9.7734e-06 3.3587e-05 7.1362e-05 0.00018869 0.00049091 0.001037 0.0018593 0.0026788 0.0028731 0.0022944 0.0015013 0.0010995 0.00095395 0.00040963 0 6.2284e-06 1.879e-05 3.0667e-05 7.7837e-05 0.00024115 0.00056291 0.0010794 0.0016977 0.0019643 0.001677 0.0013389 0.0014587 0.00081621 0 0 3.7098e-06 1.1619e-05 1.8473e-05 3.2201e-05 7.7586e-05 0.00020646 0.00051224 0.001033 0.0015596 0.0017349 0.0016276 0.00085013 0 0 0 2.2776e-06 8.4367e-06 1.5891e-05 2.8431e-05 6.2115e-05 0.00015171 0.00042195 0.0010914 0.0020447 0.002691 0.0013209 0 0 0 0 1.9194e-06 1.0853e-05 3.3731e-05 7.7299e-05 0.00013525 0.00021018 0.00042485 0.0011067 0.0024624 0.0019416 0 0 0 0 0 2.6621e-06 2.6189e-05 0.00012051 0.00031749 0.00052234 0.00061092 0.00071644 0.001281 0.0013217 0 0 0 0 0 0 4.6714e-06 5.7135e-05 0.00029271 0.00081236 0.0013724 0.0015681 0.0014657 0.00079626 0 0 0 0 0 0 0 6.2617e-06 8.4342e-05 0.00046999 0.0014212 0.0026163 0.0031708 0.0013931 0 0 0 0 0 0 0 0 5.7073e-06 8.4645e-05 0.00051914 0.0017245 0.0034568 0.0022254 0 0 0 0 0 0 0 0 0 3.4085e-06 5.3748e-05 0.00034902 0.001239 0.0013692 0 0 0 0 0 0 0 0 0 0 1.0211e-06 1.5942e-05 0.00010341 0.0001916 0 0 0 0 0 0 0 0 0 0 0 3.7227e-06 1.82e-05 5.2248e-05 0.00011711 0.00020589 0.00031001 0.00041576 0.00045641 0.00039693 0.00030105 0.00023464 0.0001726 0.0024344 0.00074776 2.9039e-05 8.9859e-06 4.0335e-05 9.5427e-05 0.00019198 0.00034677 0.0005912 0.00095692 0.0012493 0.0012093 0.00094644 0.00073203 0.00055041 0.00030584 9.8103e-05 1.3701e-05 1.0002e-05 5.2333e-05 0.0001577 0.0003802 0.00071066 0.0011166 0.0016586 0.0020755 0.0019262 0.001394 0.00097787 0.00072579 0.00043875 0.00023183 4.8738e-05 4.6097e-06 2.6291e-05 0.00010687 0.0003448 0.00080417 0.0015246 0.0024914 0.0031455 0.0028494 0.0019667 0.0012488 0.00084672 0.00053784 0.00040439 0 1.7961e-06 7.6933e-06 2.7857e-05 0.00012192 0.00045299 0.0012384 0.0024152 0.0032692 0.0030739 0.0021173 0.0012689 0.00098145 0.00045794 0 0 1.0005e-06 3.3427e-06 9.6514e-06 4.8975e-05 0.00021202 0.00062066 0.0013004 0.0019787 0.0021655 0.0017651 0.0013577 0.0007713 0 0 0 7.5351e-07 2.431e-06 4.6662e-06 1.2467e-05 4.9085e-05 0.00018557 0.00055014 0.0011939 0.0018368 0.002 0.00089688 0 0 0 0 7.345e-07 2.9185e-06 5.773e-06 1.0059e-05 2.7213e-05 0.00010952 0.0004276 0.001209 0.0022481 0.0014168 0 0 0 0 0 8.5622e-07 5.1019e-06 1.5678e-05 3.4209e-05 6.1144e-05 0.00012429 0.0003655 0.001074 0.0011721 0 0 0 0 0 0 1.2485e-06 1.2169e-05 5.4745e-05 0.00014231 0.00023616 0.0002981 0.00044193 0.00049239 0 0 0 0 0 0 0 2.2976e-06 2.9372e-05 0.00015737 0.00046135 0.00083195 0.001018 0.00050275 0 0 0 0 0 0 0 0 4.1423e-06 6.2194e-05 0.00038343 0.0012774 0.0025654 0.0016533 0 0 0 0 0 0 0 0 0 5.4581e-06 9.0076e-05 0.0006009 0.0021353 0.002251 0 0 0 0 0 0 0 0 0 0 3.9416e-06 6.7337e-05 0.0004636 0.00085715 0 0 0 0 0 0 0 0 0 0 0 1.1283e-06 1.9132e-05 6.6358e-05 0 0 0 0 0 0 0 0 0 0 0 0 6.7763e-07 3.3998e-06 9.3082e-06 2.073e-05 3.9734e-05 7.0393e-05 0.00011246 0.0001423 0.00013846 0.00011837 0.000105 8.4521e-05 0.00052017 0.00016014 7.1213e-06 1.6919e-06 8.5427e-06 2.538e-05 6.4631e-05 0.00013516 0.00025098 0.00042278 0.00055723 0.00053786 0.00042898 0.00035695 0.00029436 0.00017696 6.0714e-05 4.5341e-06 1.8894e-06 1.2994e-05 5.9061e-05 0.00019056 0.00042251 0.00075214 0.0011775 0.0014463 0.0012677 0.00084756 0.00056917 0.00044314 0.00028688 0.00012134 0 9.4181e-07 8.8576e-06 5.4452e-05 0.00021302 0.00057746 0.0012583 0.0021858 0.0027262 0.0023317 0.0014557 0.0008301 0.00055095 0.00017926 0 0 2.466e-07 1.5245e-06 1.07e-05 7.3267e-05 0.00034913 0.001081 0.0021729 0.0028607 0.0025187 0.0015675 0.00084417 0.00032246 0 0 0 1.4449e-07 5.9762e-07 3.9169e-06 3.1071e-05 0.00016052 0.00052111 0.0011206 0.0016575 0.0017386 0.0013549 0.0004929 0 0 0 0 1.9405e-07 6.4552e-07 1.4684e-06 6.2034e-06 3.3861e-05 0.00014308 0.00043604 0.00095007 0.0014524 0.0007744 0 0 0 0 0 3.0787e-07 1.271e-06 2.3218e-06 3.5079e-06 1.3326e-05 7.511e-05 0.0003208 0.00090831 0.00083288 0 0 0 0 0 0 4.0353e-07 2.192e-06 5.5659e-06 1.0306e-05 2.0542e-05 6.4298e-05 0.00024511 0.00037348 0 0 0 0 0 0 0 4.6621e-07 3.879e-06 1.5557e-05 3.8529e-05 6.5347e-05 9.72e-05 0.00010169 0 0 0 0 0 0 0 0 8.4438e-07 1.1317e-05 6.5299e-05 0.00020882 0.00041027 0.00026753 0 0 0 0 0 0 0 0 0 2.3227e-06 3.8228e-05 0.00025469 0.0009045 0.00095322 0 0 0 0 0 0 0 0 0 0 4.0398e-06 7.0117e-05 0.00048516 0.00088544 0 0 0 0 0 0 0 0 0 0 0 3.185e-06 5.6065e-05 0.00019688 0 0 0 0 0 0 0 0 0 0 0 0 8.8197e-07 7.7538e-06 0 0 0 0 0 0 0 0 0 0 0 0 0 6.5372e-08 3.3699e-07 9.2291e-07 2.1458e-06 4.6855e-06 9.8369e-06 1.7831e-05 2.4248e-05 2.4733e-05 2.2568e-05 2.1897e-05 1.9044e-05 5.102e-05 1.594e-05 4.8222e-07 1.5852e-07 1.0146e-06 4.2973e-06 1.384e-05 3.262e-05 6.4447e-05 0.00010962 0.00014131 0.00013107 0.00010036 8.4363e-05 7.4379e-05 4.8113e-05 8.7902e-06 0 2.0085e-07 2.1883e-06 1.3975e-05 5.2521e-05 0.00012983 0.00025617 0.00042183 0.00051644 0.00043638 0.0002706 0.00016645 0.00012951 4.3902e-05 0 0 1.2558e-07 1.9222e-06 1.4736e-05 6.4802e-05 0.00019869 0.00047939 0.00086919 0.0010857 0.00090628 0.00053134 0.00027221 8.5285e-05 0 0 0 2.0214e-08 2.263e-07 2.9012e-06 2.5478e-05 0.00013443 0.00043353 0.00087877 0.0011456 0.0009835 0.00058238 0.0001437 0 0 0 0 1.6904e-08 1.0161e-07 1.2032e-06 1.122e-05 6.1461e-05 0.00020555 0.00044299 0.00064358 0.00065665 0.00024681 0 0 0 0 0 3.6422e-08 1.3107e-07 3.6409e-07 2.0763e-06 1.2487e-05 5.331e-05 0.00016092 0.00034628 0.00026124 0 0 0 0 0 0 7.1613e-08 3.0652e-07 0.034513 7.8159e-07 3.9773e-06 2.5715e-05 0.00011187 0.00015686 0 0 0 0 0 0 0 9.6729e-08 4.9344e-07 0.060398 1.6272e-06 4.0473e-06 1.8802e-05 4.0469e-05 0 0 0 0 0 0 0 0 9.2481e-08 6.3966e-07 0.020134 4.8143e-06 8.5557e-06 8.5248e-06 0 0 0 0 0 0 0 0 0 1.8433e-07 2.6503e-06 1.6584e-05 5.718e-05 5.9584e-05 0 0 0 0 0 0 0 0 0 0 7.3506e-07 1.2688e-05 8.7586e-05 0.00015962 0 0 0 0 0 0 0 0 0 0 0 1.454e-06 2.57e-05 9.0061e-05 0 0 0 0 0 0 0 0 0 0 0 0 1.1846e-06 1.0541e-05 0 0 0 0 0 0 0 0 0 0 0 0 0 1.6233e-07 0 0 0 0 0 0 0 0 0 0 0 0 0 0 0.13658 0.075376 0.055853 0.049998 0.02724 0.012602 0.0058165 0.005247 0.0062153 0.0048031 0.0020529 0.00050014 8.6967e-05 1.3206e-05 1.0541e-06 0.027591 0.017731 0.016959 0.016302 0.01232 0.0069776 0.0041221 0.001906 0.00038454 0.00020239 0.00026188 0.00025384 0.00013184 3.2167e-05 2.8084e-06 0.0026799 0.010805 0.019254 0.012678 0.0053096 0.0013363 0.00052138 0.00030032 0.00015032 0.0001188 0.00015919 0.00015789 8.3675e-05 2.0686e-05 1.8218e-06 0.0024637 0.011954 0.024261 0.011615 0.0052717 0.0022591 0.0015809 0.00077558 0.00020673 5.942e-05 2.7215e-05 1.5206e-05 7.3182e-06 1.9654e-06 2.0388e-07 0.0018051 0.0073104 0.014497 0.0062657 0.0041861 0.0048571 0.0049266 0.0023112 0.00044756 6.7732e-05 2.4138e-05 8.9284e-06 3.733e-06 1.0533e-06 1.2019e-07 0.0017663 0.0030837 0.0027278 0.0021879 0.0032887 0.0065814 0.007228 0.0033272 0.00058544 6.2102e-05 2.23e-05 8.1151e-06 3.2927e-06 9.1162e-07 1.0285e-07 0.0025191 0.0035328 0.0016581 0.001081 0.0022931 0.0043343 0.00454 0.0020353 0.00036335 4.273e-05 1.6122e-05 6.1625e-06 2.3493e-06 5.8659e-07 6.0526e-08 0.0030814 0.0044413 0.0020272 0.0011509 0.0015637 0.0016503 0.0012018 0.00047886 0.00010459 2.5612e-05 1.2667e-05 6.5742e-06 2.5859e-06 5.6184e-07 4.796e-08 0.0027824 0.0044165 0.0023553 0.0011102 0.00095963 0.00065332 0.00027116 8.9049e-05 3.7446e-05 1.908e-05 1.2181e-05 7.6602e-06 3.1337e-06 6.5972e-07 5.2743e-08 0.0020077 0.0037489 0.0024398 0.0011708 0.00072658 0.00044362 0.000202 8.1311e-05 3.5024e-05 1.6613e-05 1.0153e-05 6.2499e-06 2.518e-06 5.2285e-07 4.1235e-08 0.001114 0.0024669 0.0020853 0.0014864 0.0012213 0.0008084 0.00034578 0.00010727 3.5328e-05 1.6946e-05 1.0244e-05 5.29e-06 1.7743e-06 3.2074e-07 2.3024e-08 0.00041927 0.0010997 0.0012795 0.0013661 0.0013857 0.00095484 0.00039489 0.00010641 3.2324e-05 2.0459e-05 1.4289e-05 6.8853e-06 1.9698e-06 2.9524e-07 1.7617e-08 0.00010951 0.0003746 0.00062853 0.00077964 0.00074373 0.00048967 0.00020249 6.161e-05 3.5252e-05 3.5333e-05 2.6871e-05 1.2746e-05 3.4971e-06 4.9761e-07 2.8242e-08 0.0033102 0.023125 0.00025721 0.00064487 0.0011321 0.0012505 0.00085696 0.0003809 0.00014069 7.1821e-05 4.3497e-05 1.9532e-05 5.4479e-06 8.581e-07 3.1086e-08 3.3913e-06 2.7214e-05 0.00013541 0.00043744 0.00085243 0.00099294 0.00070082 0.00031178 0.00010552 4.445e-05 2.4297e-05 1.0741e-05 3.119e-06 2.7571e-07 0 0.075905 0.077929 0.067554 0.071344 0.050093 0.025458 0.01265 0.0091071 0.0088964 0.0067453 0.0030826 0.00097168 0.00027026 5.4912e-05 4.6477e-06 0.010892 0.014606 0.020767 0.020324 0.016962 0.016055 0.015639 0.0076464 0.0011992 0.00077784 0.0011352 0.0011389 0.00059865 0.00014635 1.2709e-05 0.0037387 0.013907 0.025018 0.016851 0.0076804 0.0026802 0.001608 0.0010107 0.00052346 0.00046769 0.00070007 0.00071846 0.00038447 9.5157e-05 8.3456e-06 0.0027489 0.013742 0.029435 0.013497 0.0073584 0.0045962 0.0037058 0.0018318 0.00050414 0.00015932 9.6466e-05 6.929e-05 3.6151e-05 9.997e-06 1.0615e-06 0.0023488 0.0090846 0.01803 0.0074697 0.0070363 0.010246 0.010611 0.0049529 0.0009833 0.00016481 7.7562e-05 4.6626e-05 2.4595e-05 7.2959e-06 8.3991e-07 0.0033067 0.0054012 0.0038744 0.0032978 0.0066775 0.013889 0.015377 0.0069987 0.0012592 0.00015091 6.9037e-05 4.0235e-05 2.0992e-05 6.1932e-06 7.0983e-07 0.0057856 0.008205 0.0036162 0.0021823 0.0047685 0.009057 0.0097632 0.0043489 0.00081991 0.00011646 5.1149e-05 2.7223e-05 1.2844e-05 3.5045e-06 3.7917e-07 0.0076225 0.011191 0.0049795 0.002325 0.0029899 0.0033348 0.0027297 0.0011957 0.00032311 9.6813e-05 4.8236e-05 2.6817e-05 1.1121e-05 2.518e-06 2.2479e-07 0.0073443 0.011901 0.006157 0.0024663 0.0019002 0.00145 0.00087089 0.00047249 0.0002327 0.0001046 5.5534e-05 3.2099e-05 1.2886e-05 2.7094e-06 2.1788e-07 0.0058568 0.010877 0.0064869 0.0028303 0.0016932 0.0011969 0.00078989 0.00048591 0.00024944 0.00010836 5.2332e-05 2.8103e-05 1.0888e-05 2.2389e-06 1.7648e-07 0.0033882 0.0071947 0.005348 0.0033787 0.0026111 0.0018137 0.00096684 0.00048048 0.00023562 0.00011869 6.6047e-05 3.0889e-05 9.4712e-06 1.607e-06 1.1242e-07 0.0012078 0.0030337 0.0031999 0.0031248 0.0030369 0.0021128 0.00097039 0.00036875 0.00016621 9.9397e-05 6.2885e-05 2.9703e-05 8.6501e-06 1.3512e-06 8.6883e-08 0.00029801 0.0010117 0.0016386 0.0019401 0.0017837 0.0011671 0.00052525 0.00023086 0.00019113 0.00019305 0.00014368 6.7791e-05 1.8701e-05 2.7157e-06 8.2343e-08 0.0050002 0.034817 0.00047596 0.00060919 0.00065256 0.00056844 0.00042759 0.00037045 0.00039588 0.00038347 0.00026912 0.00012298 3.3837e-05 2.5338e-06 0 1.3152e-05 6.1181e-05 0.00012197 0.00017738 0.00024486 0.00028371 0.00026644 0.00024756 0.00025105 0.00023157 0.0001599 7.3368e-05 1.0263e-05 0 0 0.055772 0.053884 0.05541 0.063845 0.047673 0.026434 0.014892 0.0086185 0.0056888 0.0041255 0.002269 0.0011183 0.00045557 0.00010492 9.0206e-06 0.010677 0.017942 0.023212 0.025273 0.02304 0.024914 0.02988 0.015449 0.0018595 0.001432 0.0021973 0.0022467 0.0011907 0.00029142 2.5187e-05 0.0036763 0.011841 0.019087 0.014389 0.0076667 0.0042151 0.0031373 0.0019707 0.0010216 0.00091549 0.0013927 0.0014435 0.00077597 0.00019219 1.6814e-05 0.0021297 0.008493 0.016017 0.009315 0.0066767 0.0056123 0.0045909 0.0023492 0.00079274 0.00031408 0.00021477 0.00016287 8.6094e-05 2.4161e-05 2.6195e-06 0.002187 0.0065568 0.010303 0.0056726 0.0066087 0.0095901 0.009571 0.0045456 0.001108 0.00028947 0.00017599 0.00013297 7.4623e-05 2.2376e-05 2.5844e-06 0.0036188 0.0061133 0.0043022 0.0034938 0.0062931 0.011716 0.012893 0.0058708 0.0012471 0.00024874 0.00014393 0.00010949 6.2317e-05 1.8776e-05 2.1709e-06 0.0063941 0.0094359 0.0046096 0.0027344 0.004588 0.0078009 0.0086426 0.0039372 0.00094867 0.00021989 0.00010318 6.5437e-05 3.4113e-05 9.7801e-06 1.0957e-06 0.0085515 0.013072 0.0062159 0.0026868 0.0029961 0.0035061 0.003348 0.001791 0.00068339 0.00024352 0.00010532 5.4525e-05 2.2736e-05 5.3479e-06 5.0636e-07 0.0090369 0.015402 0.0083672 0.0032994 0.0022321 0.0023082 0.0021392 0.00151 0.00077762 0.00032148 0.00013888 6.8134e-05 2.5723e-05 5.3269e-06 4.3278e-07 0.0083954 0.015772 0.0088171 0.0036862 0.0023949 0.0022989 0.0021577 0.0016148 0.00087497 0.00036697 0.00015356 7.1553e-05 2.5986e-05 5.2223e-06 4.113e-07 0.0052008 0.010727 0.0070657 0.0040026 0.0030534 0.0025414 0.0020086 0.0015009 0.00089463 0.00050834 0.00030519 0.00013614 3.7171e-05 5.6083e-06 3.6837e-07 0.0017871 0.0043471 0.0042486 0.0039475 0.003799 0.0028338 0.0016699 0.00097565 0.00052238 0.00026542 0.00014987 7.0944e-05 2.2139e-05 3.8593e-06 1.4425e-07 0.00042456 0.0014485 0.002324 0.0027589 0.0025844 0.0017855 0.00097394 0.00061249 0.00055504 0.00052494 0.00037953 0.00017919 5.0437e-05 3.8488e-06 0 0.0023367 0.016019 0.00091831 0.0009488 0.00075565 0.0005773 0.00057083 0.00078137 0.0010521 0.0010958 0.00078893 0.00036514 5.0642e-05 0 0 3.2511e-05 0.00014507 0.00023704 0.0001938 0.00012008 0.00013833 0.00026395 0.00046362 0.00065809 0.00071613 0.0005482 0.0001338 0 0 0 0.043557 0.030661 0.033966 0.042625 0.034046 0.020529 0.013728 0.0075104 0.0031949 0.0020546 0.0014515 0.0010303 0.00049707 0.00011905 1.0209e-05 0.012857 0.017789 0.020216 0.022773 0.020924 0.025714 0.037437 0.020535 0.0023799 0.0018414 0.0025606 0.0025876 0.001374 0.00033648 2.8994e-05 0.0030233 0.0095506 0.014381 0.012671 0.0086378 0.0063168 0.0046948 0.0027902 0.0014241 0.001183 0.0016771 0.0017075 0.00091542 0.00022687 1.9882e-05 0.0019534 0.0059895 0.0082912 0.0069252 0.0066378 0.0066989 0.0053534 0.0028967 0.0012363 0.00057243 0.00037244 0.00025963 0.00013274 3.736e-05 4.1346e-06 0.0023544 0.005977 0.0066408 0.0050083 0.0057944 0.0072277 0.0065438 0.0033972 0.0012669 0.00050102 0.00031838 0.00024127 0.00013465 4.0442e-05 4.7164e-06 0.0033069 0.006311 0.0051785 0.0037705 0.0046074 0.0065676 0.0069493 0.0034729 0.0011531 0.00040102 0.00024049 0.00019138 0.00011082 3.3797e-05 3.9801e-06 0.0047857 0.0076358 0.0047378 0.003033 0.0035395 0.0049277 0.0055997 0.0030058 0.0011384 0.00038745 0.00017153 0.00010834 5.7744e-05 1.7067e-05 1.9939e-06 0.0060546 0.0099015 0.0055853 0.0027416 0.0028506 0.0037945 0.0042123 0.0027816 0.0012945 0.0004925 0.00019199 8.6707e-05 3.4079e-05 8.1511e-06 8.3175e-07 0.0071902 0.013292 0.0085053 0.0041084 0.002619 0.0037255 0.00423 0.0032055 0.0016809 0.00070329 0.0002928 0.00012901 4.4624e-05 8.9136e-06 7.3903e-07 0.0078897 0.015171 0.0083295 0.0036633 0.0030291 0.0039067 0.0043328 0.0034443 0.0019289 0.00085603 0.00038163 0.00017689 6.1895e-05 1.2158e-05 9.6249e-07 0.0052289 0.010677 0.0065691 0.0036341 0.003195 0.0035546 0.0038219 0.0034704 0.002329 0.0015913 0.0010922 0.00049674 0.00013061 1.8682e-05 5.9717e-07 0.0017784 0.0042971 0.004184 0.0041361 0.0043353 0.0037506 0.0029117 0.0022061 0.0012245 0.00056071 0.00031063 0.00015767 5.5228e-05 5.4789e-06 0 0.00043337 0.001534 0.0025808 0.003284 0.0033586 0.0026464 0.0018041 0.0013432 0.0011295 0.00095882 0.00067072 0.00032152 4.753e-05 0 0 0.00046302 0.0028061 0.0013011 0.0013428 0.0011245 0.00099401 0.0010793 0.0014326 0.0018817 0.0019656 0.001434 0.00033853 0 0 0 5.049e-05 0.00022527 0.00036607 0.00029947 0.00019782 0.00024011 0.00043755 0.00078285 0.00126 0.001657 0.00075346 0 0 0 0 0.035541 0.017574 0.01861 0.026094 0.023032 0.015243 0.012159 0.0075152 0.0031416 0.0016364 0.0010323 0.00074488 0.0003974 9.7836e-05 7.9193e-06 0.011686 0.013756 0.013586 0.015882 0.015133 0.021095 0.034463 0.02062 0.0037941 0.0023394 0.0021844 0.0019887 0.0010401 0.0002548 2.2054e-05 0.0021482 0.0075125 0.012468 0.013446 0.011286 0.0084998 0.0056373 0.0031102 0.0016163 0.0012277 0.0014531 0.0013753 0.00072432 0.00018004 1.6057e-05 0.0019936 0.0057257 0.0068615 0.0061796 0.0069104 0.0075642 0.0060688 0.0034779 0.0017726 0.00091807 0.00054684 0.00032637 0.00015541 4.3731e-05 5.0463e-06 0.002701 0.0068509 0.0069521 0.0050923 0.005549 0.0064685 0.0055572 0.0032835 0.0016817 0.00078853 0.0004608 0.00030856 0.00016582 5.0611e-05 6.243e-06 0.0030794 0.0065794 0.0059896 0.0039339 0.0037613 0.0045536 0.0046076 0.0028639 0.0013647 0.00057897 0.0003179 0.00023517 0.00013582 4.3062e-05 5.5335e-06 0.0032208 0.005702 0.0044901 0.0030268 0.0030826 0.0042115 0.0048592 0.0032395 0.0015297 0.00058009 0.00024503 0.00014192 7.3945e-05 2.2941e-05 3.0341e-06 0.0034105 0.0060643 0.0042907 0.0025824 0.0029949 0.0047589 0.0056375 0.0040291 0.0019722 0.0008102 0.00034204 0.00014823 5.3276e-05 1.2635e-05 1.4474e-06 0.0043156 0.0087553 0.0069458 0.0042262 0.0030085 0.0050956 0.0061441 0.0047391 0.0025762 0.0012196 0.0006007 0.00027817 9.2972e-05 1.8152e-05 1.5674e-06 0.0052918 0.010476 0.0059716 0.0030422 0.0034039 0.0052542 0.0062138 0.0050741 0.0030077 0.0015612 0.00085898 0.00043848 0.00015479 3.0322e-05 1.2318e-06 0.0036625 0.0075281 0.0046399 0.0028672 0.0033347 0.0046547 0.0058123 0.0058427 0.0043289 0.0034616 0.0026148 0.0012356 0.0003336 2.4656e-05 0 0.0012596 0.0031087 0.0032883 0.0038412 0.004697 0.0047772 0.0044854 0.0038781 0.0022123 0.001036 0.00063576 0.00035606 6.7764e-05 0 0 0.00033746 0.001272 0.0023453 0.0033435 0.0039069 0.0036461 0.0029858 0.0023747 0.0017993 0.0013495 0.00091467 0.00022814 0 0 0 0.00016334 0.00073487 0.0013253 0.0014739 0.0014754 0.0015916 0.0017884 0.0020972 0.00247 0.0024841 0.00091392 0 0 0 0 5.2668e-05 0.00023549 0.00038727 0.00034023 0.0002848 0.00038717 0.00062602 0.0010696 0.0021014 0.001835 0 0 0 0 0 0.023977 0.0099462 0.010201 0.016708 0.017213 0.012904 0.01183 0.0086833 0.0043744 0.0019304 0.00082131 0.00043975 0.00044154 0.00012243 6.894e-06 0.0079685 0.0084916 0.0078736 0.010416 0.01147 0.016599 0.026463 0.018565 0.0066837 0.0034057 0.001791 0.0011907 0.00058473 0.00014428 1.2986e-05 0.0015019 0.0061258 0.012296 0.016083 0.014699 0.010123 0.0057172 0.0029321 0.0016607 0.0012265 0.0011208 0.0009029 0.00045582 0.00011596 1.1183e-05 0.0018578 0.0052479 0.0060115 0.0052229 0.0060099 0.0067432 0.0055219 0.003463 0.0021714 0.0013008 0.00072996 0.00037358 0.00016606 4.8726e-05 6.4288e-06 0.0026651 0.0068342 0.006814 0.0046302 0.0047856 0.0056083 0.0049112 0.0032696 0.0020758 0.0011191 0.00059035 0.00032529 0.00016793 5.6867e-05 8.8543e-06 0.0027339 0.0061765 0.0057827 0.0035436 0.003181 0.0039557 0.0040263 0.0028498 0.0015453 0.00071697 0.00036381 0.00023976 0.00014275 5.3332e-05 9.359e-06 0.0022434 0.0043036 0.0038367 0.0026123 0.0028168 0.0042848 0.0049605 0.003546 0.0017398 0.000713 0.00032489 0.00018047 9.378e-05 3.4066e-05 6.2508e-06 0.0018454 0.0035179 0.0030119 0.0021357 0.0029567 0.0052853 0.0063528 0.0046012 0.0023411 0.0011357 0.00059567 0.00027789 9.7867e-05 2.4221e-05 3.3868e-06 0.002114 0.0046026 0.0041838 0.0029344 0.0029169 0.0053709 0.0065922 0.0051565 0.0030491 0.0018191 0.0011346 0.00057561 0.00019447 3.8515e-05 1.8167e-06 0.0025938 0.0053327 0.0033581 0.0021501 0.0031582 0.0053645 0.0065344 0.0055055 0.0036353 0.002396 0.0016443 0.00091221 0.00032734 3.2639e-05 0 0.001813 0.0038097 0.0025376 0.0020278 0.0031682 0.0050063 0.006736 0.0072551 0.0057835 0.0050945 0.0040912 0.0020358 0.00029466 0 0 0.00064021 0.0016632 0.0020802 0.0030555 0.0044351 0.0051965 0.005526 0.0051735 0.0031071 0.0016367 0.0011474 0.0003459 0 0 0 0.00019955 0.00081497 0.0016999 0.0028256 0.0039118 0.0043483 0.0040878 0.0033711 0.0023711 0.0016021 0.0005329 0 0 0 0 0.00011521 0.00053099 0.0010197 0.0013427 0.0017378 0.0022318 0.0025341 0.0025947 0.002592 0.0012086 0 0 0 0 0 3.8652e-05 0.00017516 0.00030274 0.0003199 0.00037823 0.00056908 0.00081546 0.0013242 0.0017168 0 0 0 0 0 0 0.012094 0.0050837 0.0061622 0.01193 0.014299 0.01233 0.012402 0.010218 0.0057247 0.0023318 0.00075304 0.00026775 0.0012364 0.00037399 1.4939e-05 0.0040918 0.0044392 0.0048505 0.0078881 0.010373 0.014218 0.02015 0.017302 0.0097406 0.0046406 0.0017193 0.00074365 0.00032248 8.3076e-05 8.4984e-06 0.001101 0.0052443 0.012434 0.018159 0.01689 0.010619 0.0051726 0.002525 0.0016373 0.0012605 0.00095744 0.00064988 0.00031785 8.7978e-05 1.0186e-05 0.0014214 0.0039736 0.0044214 0.0036512 0.0040859 0.0045878 0.0039163 0.0029167 0.0023696 0.0016534 0.00090853 0.00043289 0.00019597 6.6488e-05 1.137e-05 0.0020472 0.0052942 0.0052405 0.0034129 0.0033746 0.0039714 0.0036509 0.0028826 0.0023177 0.0014738 0.00073892 0.00035397 0.00019253 8.6472e-05 2.0203e-05 0.001989 0.0046287 0.0043837 0.0026727 0.0024641 0.0031515 0.0032341 0.002464 0.0015263 0.00082395 0.00042813 0.00027133 0.00018548 9.7639e-05 2.6194e-05 0.0014454 0.0029235 0.0027626 0.0019826 0.0024126 0.0038316 0.004343 0.003114 0.0015961 0.0007836 0.00044579 0.00026841 0.00015278 7.3236e-05 1.9423e-05 0.00097933 0.0019721 0.0019213 0.0015712 0.0025399 0.0047159 0.005611 0.004083 0.0022906 0.001456 0.00096804 0.00050118 0.00018684 5.2687e-05 4.7991e-06 0.00088335 0.0020213 0.0019362 0.0015232 0.0023107 0.0043918 0.0054063 0.004374 0.0030686 0.0024702 0.0018723 0.0010176 0.00035303 3.7008e-05 0 0.00095016 0.0020809 0.0015695 0.0013379 0.0023952 0.0042443 0.005258 0.0046872 0.0037227 0.0032337 0.0026199 0.0015304 0.00028003 0 0 0.0006443 0.0014233 0.0011521 0.0013627 0.0026306 0.0043473 0.0060265 0.00678 0.0057095 0.0053406 0.0045209 0.0012155 0 0 0 0.00023804 0.00068513 0.0011258 0.0021536 0.0036608 0.0047562 0.0054009 0.0052819 0.0034411 0.0022077 0.00090038 0 0 0 0 9.1035e-05 0.00041408 0.001027 0.0020902 0.0034718 0.004441 0.0045461 0.00384 0.0026332 0.00084989 0 0 0 0 0 6.0434e-05 0.00029333 0.00064832 0.0011165 0.0018358 0.0026023 0.0029376 0.0027235 0.0011649 0 0 0 0 0 0 2.0787e-05 9.8743e-05 0.0001957 0.00028396 0.00045105 0.00070631 0.00093536 0.00076069 0 0 0 0 0 0 0 0.0044864 0.0023269 0.0040737 0.0087607 0.011535 0.011283 0.011954 0.010322 0.0059913 0.0023766 0.00070299 0.00020817 0.003572 0.0010958 4.0631e-05 0.0016204 0.0021552 0.0033966 0.0064518 0.0093739 0.012306 0.015987 0.015675 0.010608 0.0049924 0.0016874 0.00060776 0.00025044 6.9889e-05 8.2224e-06 0.00078655 0.0042154 0.011037 0.016949 0.015832 0.009492 0.0042774 0.0021266 0.0015806 0.0012763 0.00092176 0.0006009 0.00030521 9.4689e-05 1.3156e-05 0.00086902 0.002422 0.0026527 0.002115 0.0022943 0.0025717 0.0024035 0.0023434 0.0024122 0.0018682 0.0010387 0.00051042 0.00025895 0.0001088 2.4706e-05 0.0012019 0.0031457 0.0031364 0.0020693 0.0020535 0.0024222 0.0024272 0.0024494 0.0024559 0.0017803 0.00090988 0.00044589 0.00028884 0.00018014 5.7049e-05 0.001111 0.0026584 0.0025913 0.0017381 0.0017893 0.0022572 0.0022959 0.0019262 0.00146 0.00096062 0.00056342 0.00038841 0.00032096 0.00023475 8.2284e-05 0.00075423 0.0016066 0.0016268 0.0013758 0.0019051 0.0028943 0.0031122 0.0022405 0.0013213 0.00088947 0.00065694 0.00044651 0.00029079 0.00018393 3.1183e-05 0.00045808 0.00098649 0.0010791 0.0010629 0.0018926 0.0033879 0.0039133 0.0029427 0.0020541 0.0018154 0.0014587 0.00083722 0.00034408 5.8306e-05 0 0.00032572 0.00080891 0.00086823 0.00081727 0.001536 0.0028736 0.003526 0.0031245 0.0029419 0.0031834 0.0027615 0.0015894 0.00028892 0 0 0.00027468 0.00067697 0.00067404 0.00078371 0.0015529 0.0027287 0.0034159 0.0034032 0.0035717 0.0040276 0.0036541 0.0011105 0 0 0 0.00017212 0.00043157 0.0005271 0.00095602 0.0019794 0.0031748 0.0043099 0.004971 0.004578 0.0046775 0.002122 0 0 0 0 6.9651e-05 0.00024952 0.00061114 0.0014899 0.0027941 0.0037707 0.0042811 0.0042483 0.0031357 0.0013953 0 0 0 0 0 3.4332e-05 0.00018504 0.00058645 0.0014804 0.0028084 0.0038526 0.0040732 0.0035093 0.0012414 0 0 0 0 0 0 2.4995e-05 0.00013771 0.000393 0.00089747 0.0016901 0.0024559 0.0027284 0.0012062 0 0 0 0 0 0 0 8.8261e-06 4.8401e-05 0.00012774 0.00026027 0.00047253 0.00072934 0.00046824 0 0 0 0 0 0 0 0 0.0012374 0.0010044 0.002561 0.005758 0.0080227 0.0086213 0.009313 0.0081037 0.0047555 0.0018998 0.00058278 0.00019122 0.0073096 0.0022469 8.1966e-05 0.00053626 0.001077 0.002341 0.0047259 0.0071343 0.0092228 0.011547 0.011889 0.0085553 0.0041015 0.0014624 0.00058056 0.0002571 7.559e-05 9.4164e-06 0.00049888 0.0028548 0.0078205 0.012291 0.011597 0.0069608 0.0032306 0.0018522 0.0015507 0.0012732 0.00092661 0.00062733 0.00033772 0.00011469 1.8543e-05 0.00043286 0.001214 0.0013439 0.0011206 0.0012639 0.0014496 0.0015772 0.0020011 0.0023399 0.0019089 0.0011198 0.00060811 0.00035168 0.00018271 5.2382e-05 0.00054795 0.0014601 0.0015044 0.0011155 0.0012311 0.0014937 0.0017196 0.0022063 0.0025262 0.0019802 0.0010896 0.00060166 0.00047034 0.00038019 0.00014354 0.00047303 0.0011742 0.0012271 0.001031 0.0012634 0.0015615 0.0016165 0.0015981 0.0015037 0.0011595 0.00077534 0.00059623 0.00058684 0.00054578 0.00010985 0.0003028 0.00069057 0.000796 0.00089409 0.0013755 0.0019108 0.0019369 0.0015079 0.0011991 0.0011201 0.00098139 0.00072988 0.0005505 0.00021855 0 0.00017303 0.00040945 0.00052513 0.00067158 0.0012396 0.0020209 0.0022517 0.0019163 0.0019318 0.0022723 0.0020713 0.0013119 0.00030463 0 0 0.00010598 0.000298 0.00038782 0.00046604 0.00090276 0.0015803 0.0019572 0.0021552 0.0029837 0.0040222 0.0038182 0.0011624 0 0 0 6.9111e-05 0.00020829 0.00030266 0.00048609 0.00095897 0.0015592 0.0019681 0.0024192 0.0035656 0.0049061 0.0024047 0 0 0 0 3.9647e-05 0.00013836 0.00031849 0.000763 0.0014848 0.0021363 0.0026662 0.003177 0.0035902 0.0021683 0 0 0 0 0 1.9967e-05 0.00010944 0.00040589 0.0011245 0.0021125 0.002741 0.0029232 0.0029065 0.0012963 0 0 0 0 0 0 1.2625e-05 8.9494e-05 0.00037004 0.0010687 0.0021016 0.0028645 0.0029947 0.0013247 0 0 0 0 0 0 0 9.5086e-06 6.8228e-05 0.00026398 0.00071186 0.0013729 0.0019507 0.0010749 0 0 0 0 0 0 0 0 3.6732e-06 2.7864e-05 0.00010472 0.00025782 0.00046797 0.00034995 0 0 0 0 0 0 0 0 0 0.00026648 0.00041977 0.0013473 0.0030892 0.0045048 0.005156 0.0055748 0.0048219 0.0028784 0.0012205 0.00045072 0.00020134 0.01014 0.0031178 0.00011349 0.00017672 0.00055803 0.0013874 0.0028016 0.0042767 0.0055058 0.0068001 0.0071274 0.005331 0.0027529 0.0012017 0.00062019 0.00030463 9.1838e-05 1.1717e-05 0.00026455 0.0015365 0.0042445 0.0067552 0.006533 0.0041547 0.0022936 0.0017374 0.0016161 0.0013381 0.0010094 0.00072261 0.00040808 0.00014863 2.7161e-05 0.00018148 0.00052001 0.00061782 0.00063552 0.00083899 0.0010286 0.0013014 0.0018688 0.0022415 0.001922 0.0012879 0.00080986 0.00050776 0.00029888 9.7408e-05 0.00019999 0.0005478 0.00061297 0.00059201 0.0007986 0.0010542 0.0014401 0.002125 0.0025431 0.0021046 0.0012977 0.00083367 0.00075987 0.00071281 0.00014504 0.00015597 0.00040868 0.00049059 0.00057388 0.0008397 0.0010717 0.0012495 0.0015173 0.0016434 0.0013846 0.0010418 0.00092869 0.0010794 0.00055769 0 9.3061e-05 0.00023488 0.00033952 0.00053187 0.0008785 0.0011442 0.0011769 0.0011539 0.0012894 0.001447 0.0013842 0.0011579 0.0005277 0 0 5.1071e-05 0.0001383 0.00022711 0.00039043 0.00072002 0.0010604 0.0012001 0.0013739 0.0020372 0.0028068 0.0027444 0.00095936 0 0 0 2.9509e-05 9.664e-05 0.0001618 0.0002622 0.00049978 0.0007988 0.0010723 0.0017109 0.0032608 0.0049366 0.0024743 0 0 0 0 1.7096e-05 7.0387e-05 0.00016469 0.0003505 0.00064043 0.00091273 0.0011839 0.0019626 0.0038151 0.002937 0 0 0 0 0 1.0939e-05 6.7974e-05 0.0002585 0.00067811 0.0011948 0.0014963 0.0016613 0.0021434 0.0016097 0 0 0 0 0 0 8.2101e-06 7.2307e-05 0.00033687 0.00094968 0.00169 0.0020303 0.0019768 0.00099148 0 0 0 0 0 0 0 5.8774e-06 5.73e-05 0.00028195 0.00084013 0.0015972 0.0020612 0.001029 0 0 0 0 0 0 0 0 4.5345e-06 4.5483e-05 0.00021621 0.00061637 0.0011785 0.00084333 0 0 0 0 0 0 0 0 0 2.2064e-06 2.36e-05 0.00010903 0.00028842 0.00026689 0 0 0 0 0 0 0 0 0 0 5.1846e-05 0.00016138 0.00055458 0.0012825 0.0019592 0.0023608 0.0025676 0.0022438 0.0014263 0.00072019 0.00038563 0.00024239 0.0093982 0.0028896 0.00010617 6.5769e-05 0.0002678 0.00066204 0.0012962 0.0019918 0.0026082 0.0032895 0.0035876 0.0029036 0.0017987 0.0011132 0.00076194 0.00041133 0.00012869 1.7029e-05 0.0001125 0.00063767 0.0017341 0.0028027 0.0028763 0.0021346 0.0016618 0.0017106 0.0017183 0.0014742 0.0012184 0.00096307 0.00058126 0.00022384 4.4121e-05 6.4535e-05 0.00019407 0.00027499 0.00040491 0.0006523 0.00090002 0.0012907 0.0018837 0.0022328 0.0021005 0.001729 0.0012737 0.00081643 0.00048422 8.4336e-05 6.0034e-05 0.00017191 0.00022754 0.00032127 0.00054382 0.00084708 0.0013767 0.0021183 0.0024991 0.0021507 0.0015308 0.0012129 0.0012358 0.00058664 0 4.0988e-05 0.00011642 0.00017505 0.00029016 0.0004983 0.0007288 0.0010632 0.0015223 0.0017503 0.0015563 0.0013613 0.0015581 0.0010157 0 0 2.2702e-05 6.6982e-05 0.00013258 0.00027318 0.00047618 0.0006389 0.00078577 0.0010596 0.0014615 0.001754 0.0018166 0.00094536 0 0 0 1.2585e-05 4.1915e-05 9.4179e-05 0.000202 0.00036954 0.00053139 0.00072126 0.0012339 0.0022796 0.0032928 0.001664 0 0 0 0 7.7705e-06 3.188e-05 7.3281e-05 0.00014813 0.00027027 0.00041762 0.00070073 0.0016081 0.0035753 0.0028181 0 0 0 0 0 5.2614e-06 3.2263e-05 0.00011015 0.00026477 0.00044966 0.00058477 0.00083007 0.0018022 0.0020215 0 0 0 0 0 0 4.9944e-06 4.741e-05 0.00021736 0.00057939 0.00096891 0.0011234 0.0011769 0.00085051 0 0 0 0 0 0 0 5.1786e-06 5.9244e-05 0.00030241 0.00086349 0.0015157 0.0017744 0.00081493 0 0 0 0 0 0 0 0 4.0014e-06 4.9786e-05 0.00027445 0.0008501 0.0016239 0.0010259 0 0 0 0 0 0 0 0 0 3.3252e-06 4.2364e-05 0.00023066 0.00071741 0.00074983 0 0 0 0 0 0 0 0 0 0 1.9132e-06 2.4134e-05 0.00012397 0.00018231 0 0 0 0 0 0 0 0 0 0 0 1.1206e-05 5.2188e-05 0.00017227 0.00039733 0.00064099 0.0008278 0.00094728 0.00089097 0.00066028 0.00044849 0.00035103 0.00027225 0.0056893 0.0017497 6.6461e-05 2.3975e-05 0.00010466 0.00024535 0.0004656 0.00074002 0.0010516 0.0014646 0.0017591 0.0016254 0.0012864 0.0010956 0.00090949 0.00053656 0.00017852 2.4942e-05 3.6846e-05 0.00019995 0.00053378 0.00090836 0.0010848 0.0011112 0.0013171 0.0016415 0.0016966 0.0015252 0.0014285 0.0012865 0.00084551 0.00035678 4.2764e-05 1.8681e-05 6.1998e-05 0.00012082 0.00026478 0.00052824 0.00089711 0.0014646 0.0020751 0.0023658 0.0024099 0.0023353 0.0019318 0.0012536 0.00042064 0 1.4743e-05 4.5476e-05 7.9854e-05 0.00017237 0.00038909 0.00080174 0.0015044 0.0022358 0.0024483 0.0020903 0.001711 0.0017147 0.00092992 0 0 8.9692e-06 2.838e-05 5.7054e-05 0.0001293 0.00027644 0.00053671 0.00099326 0.0015319 0.0017726 0.0016338 0.0017018 0.001262 0 0 0 5.2302e-06 1.873e-05 4.8725e-05 0.00011611 0.00021764 0.00034995 0.0005954 0.0010444 0.0015954 0.0019604 0.0011143 0 0 0 0 3.942e-06 1.6443e-05 4.2512e-05 9.2052e-05 0.00016708 0.0002747 0.00053667 0.001248 0.002496 0.0017954 0 0 0 0 0 3.4379e-06 1.7043e-05 4.2672e-05 8.1627e-05 0.00013852 0.00023535 0.0005458 0.0015712 0.0018415 0 0 0 0 0 0 2.9526e-06 2.0832e-05 7.3811e-05 0.00017116 0.00027647 0.00036009 0.00061268 0.00081616 0 0 0 0 0 0 0 3.1351e-06 3.3027e-05 0.00015698 0.0004244 0.00071702 0.00083967 0.00044898 0 0 0 0 0 0 0 0 3.8015e-06 4.9748e-05 0.00027707 0.00085079 0.0015983 0.00098492 0 0 0 0 0 0 0 0 0 3.7302e-06 5.5477e-05 0.00034465 0.0011649 0.001187 0 0 0 0 0 0 0 0 0 0 3.2701e-06 4.8914e-05 0.00030401 0.00053328 0 0 0 0 0 0 0 0 0 0 0 1.7174e-06 2.396e-05 6.9129e-05 0 0 0 0 0 0 0 0 0 0 0 0 2.5307e-06 1.292e-05 3.8908e-05 8.8696e-05 0.00015424 0.00022534 0.00029552 0.00032427 0.00029444 0.00026303 0.00026185 0.00022904 0.002165 0.00066782 2.7979e-05 6.7779e-06 2.9965e-05 6.8513e-05 0.00013361 0.00023855 0.00040701 0.00066452 0.0008835 0.00090759 0.00085705 0.00089242 0.00084584 0.00054435 0.00019379 1.4291e-05 8.791e-06 4.6578e-05 0.00013011 0.00026547 0.00044006 0.00069465 0.001096 0.0014409 0.0014518 0.0013158 0.0013556 0.0013665 0.00096833 0.0002484 0 4.082e-06 1.6713e-05 5.2751e-05 0.0001684 0.00043446 0.00094157 0.0016943 0.002299 0.0024271 0.0024214 0.0024714 0.0021837 0.00072578 0 0 2.8073e-06 9.8307e-06 2.6507e-05 9.3931e-05 0.00031575 0.00085829 0.0017222 0.0024044 0.0023785 0.0018889 0.0016422 0.00096294 0 0 0 1.7729e-06 6.2373e-06 1.7123e-05 5.5375e-05 0.00017297 0.00046529 0.00097772 0.0014976 0.0016781 0.0015392 0.00089181 0 0 0 0 1.6456e-06 6.4424e-06 1.72e-05 4.119e-05 8.9981e-05 0.00020317 0.00047307 0.00096649 0.0015473 0.00095258 0 0 0 0 0 2.2196e-06 9.8027e-06 2.1809e-05 3.7517e-05 6.6523e-05 0.00014721 0.00042057 0.0011596 0.0011938 0 0 0 0 0 0 2.5824e-06 1.2846e-05 2.7685e-05 4.0764e-05 6.1645e-05 0.00013049 0.00041872 0.00068731 0 0 0 0 0 0 0 2.1949e-06 1.3802e-05 4.0926e-05 8.2095e-05 0.00012574 0.00017912 0.0002025 0 0 0 0 0 0 0 0 1.9181e-06 1.9521e-05 9.3468e-05 0.00026469 0.00047779 0.00029765 0 0 0 0 0 0 0 0 0 2.7828e-06 4.0837e-05 0.00025233 0.0008508 0.00086486 0 0 0 0 0 0 0 0 0 0 3.8127e-06 6.3225e-05 0.0004247 0.00076024 0 0 0 0 0 0 0 0 0 0 0 3.3151e-06 5.4938e-05 0.00018599 0 0 0 0 0 0 0 0 0 0 0 0 1.3605e-06 1.0515e-05 0 0 0 0 0 0 0 0 0 0 0 0 0 4.3187e-07 2.1545e-06 5.9155e-06 1.3458e-05 2.6455e-05 4.7275e-05 7.5461e-05 9.7067e-05 0.00010262 0.00010941 0.00012646 0.00012159 0.00048628 0.00015223 4.0901e-06 1.2237e-06 5.5971e-06 1.3951e-05 3.2391e-05 7.2255e-05 0.00015198 0.00027701 0.00038195 0.00040358 0.00041149 0.00048331 0.00050851 0.00035398 6.6821e-05 0 1.3873e-06 7.9852e-06 2.8634e-05 8.3893e-05 0.00020237 0.00042916 0.00075971 0.00099315 0.00095011 0.00081817 0.00086297 0.00093319 0.00034871 0 0 6.2076e-07 3.9231e-06 2.1309e-05 9.1647e-05 0.00029814 0.0007636 0.0014454 0.0019095 0.0018666 0.0016839 0.0016505 0.00075114 0 0 0 3.7803e-07 1.6652e-06 8.4488e-06 5.0775e-05 0.00023295 0.00072344 0.0014761 0.0019858 0.0018357 0.0013328 0.00055453 0 0 0 0 3.4229e-07 1.2778e-06 4.9097e-06 2.5186e-05 0.00011222 0.00035592 0.00076838 0.0011429 0.001227 0.00053786 0 0 0 0 0 6.0912e-07 2.3651e-06 5.4565e-06 1.2446e-05 3.5804e-05 0.0001126 0.00030959 0.00066915 0.0005405 0 0 0 0 0 0 1.1357e-06 5.0459e-06 9.7067e-06 1.2635e-05 2.19e-05 6.9814e-05 0.00025849 0.00038586 0 0 0 0 0 0 0 1.4631e-06 7.1528e-06 1.3727e-05 1.5699e-05 2.0916e-05 5.9776e-05 0.00012337 0 0 0 0 0 0 0 0 1.1861e-06 6.6617e-06 1.6096e-05 2.596e-05 3.6749e-05 3.1744e-05 0 0 0 0 0 0 0 0 0 8.9858e-07 8.9183e-06 4.4375e-05 0.0001359 0.0001332 0 0 0 0 0 0 0 0 0 0 1.6932e-06 2.7144e-05 0.00018014 0.00032091 0 0 0 0 0 0 0 0 0 0 0 2.9257e-06 5.0814e-05 0.00017619 0 0 0 0 0 0 0 0 0 0 0 0 2.4831e-06 2.1601e-05 0 0 0 0 0 0 0 0 0 0 0 0 0 4.1229e-07 0 0 0 0 0 0 0 0 0 0 0 0 0 0 3.7169e-08 1.822e-07 4.8117e-07 1.1636e-06 2.8003e-06 6.3491e-06 1.1915e-05 1.6794e-05 1.9107e-05 2.2494e-05 2.8912e-05 3.0349e-05 5.4901e-05 9.0231e-06 0 1.0476e-07 5.3924e-07 1.7754e-06 5.5996e-06 1.5732e-05 3.8145e-05 7.2725e-05 9.9609e-05 0.00010244 0.00010315 0.00012743 0.0001446 5.3546e-05 0 0 1.1503e-07 9.0387e-07 4.9482e-06 1.988e-05 6.0633e-05 0.00014949 0.00027917 0.00036423 0.00033558 0.00026688 0.00026722 0.00014755 0 0 0 5.6927e-08 6.6504e-07 5.2772e-06 2.7748e-05 0.00010624 0.0002995 0.00058512 0.00076908 0.0007163 0.00057506 0.0002549 0 0 0 0 2.9632e-08 2.0002e-07 2.0452e-06 1.7142e-05 8.9886e-05 0.0002922 0.00060077 0.00080093 0.00072099 0.00024517 0 0 0 0 0 4.8098e-08 1.92e-07 1.0852e-06 7.9788e-06 4.1686e-05 0.00013898 0.00030079 0.0004394 0.00022836 0 0 0 0 0 0 1.2851e-07 5.0605e-07 1.0663e-06 2.5627e-06 9.8923e-06 3.6938e-05 0.00010655 0.00011537 0 0 0 0 0 0 0 2.7653e-07 1.249e-06 0.03068 2.4455e-06 4.4396e-06 1.93e-05 4.0638e-05 0 0 0 0 0 0 0 0 3.7406e-07 1.8222e-06 0.053689 3.2277e-06 4.0705e-06 7.8773e-06 0 0 0 0 0 0 0 0 0 2.9675e-07 1.5649e-06 0.017899 4.1681e-06 2.6889e-06 0 0 0 0 0 0 0 0 0 0 2.23e-07 2.3011e-06 1.229e-05 2.0204e-05 0 0 0 0 0 0 0 0 0 0 0 5.5115e-07 9.2804e-06 3.1825e-05 0 0 0 0 0 0 0 0 0 0 0 0 1.0659e-06 9.4186e-06 0 0 0 0 0 0 0 0 0 0 0 0 0 4.4774e-07 0 0 0 0 0 0 0 0 0 0 0 0 0 0 0 0 0 0 0 0 0 0 0 0 0 0 0 0 0 0.099293 0.067966 0.029188 0.027439 0.016249 0.0079339 0.0053617 0.0077602 0.010487 0.0084142 0.0038044 0.0010205 0.00017823 2.0171e-05 1.0898e-06 0.026966 0.0095732 0.011314 0.009844 0.0076389 0.0055089 0.0036995 0.0016276 0.00043301 0.00057616 0.00093533 0.00073204 0.00027007 4.5821e-05 2.9644e-06 0.0024819 0.011893 0.024123 0.010201 0.0040875 0.00097846 0.00032498 0.00017635 0.00012747 0.0002857 0.00048147 0.00039054 0.00015333 2.8495e-05 2.0507e-06 0.0023386 0.017168 0.042216 0.010316 0.0044282 0.0016993 0.0011026 0.00052667 0.00013185 3.9376e-05 2.7096e-05 2.0735e-05 1.0696e-05 2.8298e-06 2.8256e-07 0.0016433 0.011044 0.02729 0.0057645 0.0033544 0.0034038 0.0034012 0.0015738 0.00028154 3.1425e-05 1.1131e-05 4.0781e-06 1.6837e-06 4.7267e-07 5.3691e-08 0.0015761 0.0029108 0.0024918 0.0017989 0.0023033 0.0045161 0.0050036 0.0022807 0.00037579 2.6742e-05 1.0042e-05 3.9993e-06 1.6835e-06 4.6051e-07 5.0702e-08 0.0026689 0.003714 0.0014476 0.00055825 0.0013246 0.0028168 0.0030952 0.0013868 0.00023215 2.0047e-05 9.4812e-06 4.8259e-06 2e-06 4.7481e-07 4.4883e-08 0.0036699 0.005402 0.001921 0.00052087 0.00064945 0.00082802 0.00072454 0.00030787 6.3994e-05 1.6582e-05 1.2437e-05 8.313e-06 3.4878e-06 7.5231e-07 6.2026e-08 0.003167 0.005017 0.0024238 0.00068979 0.00038395 0.00024969 0.0001151 4.5926e-05 2.2789e-05 1.6328e-05 1.5154e-05 1.0943e-05 4.6227e-06 9.8014e-07 7.85e-08 0.0022633 0.004273 0.002822 0.0014383 0.0010533 0.00070626 0.00030094 8.704e-05 2.5951e-05 1.422e-05 1.2261e-05 8.6659e-06 3.6262e-06 7.637e-07 6.0789e-08 0.0012634 0.0029333 0.0030063 0.0031598 0.0033333 0.002342 0.00095428 0.00022816 3.9908e-05 1.2226e-05 8.5066e-06 5.1096e-06 1.911e-06 3.7451e-07 2.8523e-08 0.00049271 0.0014374 0.0022984 0.0035204 0.0041147 0.002917 0.001177 0.00026758 4.037e-05 1.1613e-05 7.5895e-06 3.82e-06 1.1673e-06 1.8875e-07 1.217e-08 0.00014141 0.00055387 0.0011869 0.0018968 0.0021053 0.0014582 0.00058849 0.00013875 3.371e-05 2.3564e-05 1.7381e-05 8.1933e-06 2.2495e-06 3.23e-07 9.701e-09 0.0051199 0.035752 0.0003251 0.00055138 0.00072051 0.00063934 0.00036813 0.00014928 6.5811e-05 4.7081e-05 3.254e-05 1.516e-05 4.3264e-06 3.5455e-07 0 7.6531e-06 3.7395e-05 8.971e-05 0.00017779 0.00029113 0.00032203 0.00022347 0.0001027 4.3958e-05 2.805e-05 1.8731e-05 8.8264e-06 1.3325e-06 0 0 0.09294 0.076093 0.045353 0.04898 0.034547 0.019018 0.011864 0.012317 0.014575 0.011632 0.005592 0.0017776 0.00040987 6.1033e-05 4.0242e-06 0.015575 0.016168 0.021597 0.022002 0.019741 0.016874 0.013251 0.0059948 0.0012452 0.0014827 0.0024379 0.0020255 0.00082201 0.000158 1.1578e-05 0.0039429 0.016855 0.033333 0.013837 0.0057784 0.0018819 0.001026 0.00062745 0.00042632 0.00079824 0.0013458 0.0011652 0.00050512 0.00010516 8.331e-06 0.0026813 0.021133 0.05425 0.010902 0.0054253 0.0032442 0.002643 0.0013438 0.00040705 0.00015788 0.00011517 8.9529e-05 4.6378e-05 1.2362e-05 1.2488e-06 0.0023277 0.014179 0.035317 0.0059618 0.0049099 0.0069923 0.0073625 0.0034466 0.00068655 0.00011474 4.7556e-05 2.3015e-05 1.0993e-05 3.1841e-06 3.643e-07 0.003549 0.0055242 0.0034018 0.002315 0.0043871 0.0094342 0.010656 0.0048187 0.000837 8.453e-05 3.7442e-05 2.0176e-05 9.9688e-06 2.8579e-06 3.2144e-07 0.0066984 0.0091511 0.0033615 0.0011381 0.002786 0.0059119 0.0066783 0.0029602 0.0005327 6.6731e-05 3.5028e-05 2.0615e-05 9.271e-06 2.3128e-06 2.2907e-07 0.0094837 0.014168 0.004938 0.0011794 0.0013285 0.0017601 0.0016813 0.00076219 0.00020308 7.1345e-05 5.0762e-05 3.3523e-05 1.4074e-05 3.0539e-06 2.5508e-07 0.0083917 0.013556 0.0065928 0.0017582 0.00086138 0.00066018 0.00044104 0.00026319 0.00014295 8.4964e-05 6.5647e-05 4.4445e-05 1.8436e-05 3.8867e-06 3.1105e-07 0.0065519 0.012388 0.0075954 0.0033367 0.0022623 0.0016285 0.00083245 0.00035749 0.00015944 8.3002e-05 5.6686e-05 3.6253e-05 1.4716e-05 3.0685e-06 2.435e-07 0.0038075 0.008451 0.0073116 0.0063778 0.0064038 0.0045756 0.0020087 0.00066303 0.00021283 8.6431e-05 5.5474e-05 2.859e-05 9.3697e-06 1.6771e-06 1.219e-07 0.0014175 0.003839 0.0051058 0.0068293 0.0077468 0.0055154 0.0023096 0.00064172 0.000161 5.8044e-05 3.4918e-05 1.6785e-05 5.0934e-06 8.2996e-07 2.7449e-08 0.00041345 0.0015359 0.0028393 0.0039181 0.004057 0.0027716 0.001156 0.00034101 0.00016083 0.00014076 0.00010248 4.7883e-05 1.3156e-05 9.6358e-07 0 0.0077789 0.054041 0.0010914 0.0011537 0.00097294 0.00065681 0.00034851 0.0002373 0.00027593 0.000295 0.00021629 0.00010061 1.4004e-05 0 0 4.3959e-05 0.00019312 0.00030997 0.00025611 0.00016378 0.00012355 0.00010847 0.00012422 0.00016484 0.00017778 0.00013161 3.1107e-05 0 0 0 0.071071 0.049166 0.041655 0.049232 0.038568 0.023359 0.014055 0.009891 0.0085904 0.006598 0.0035339 0.001478 0.00047505 9.0823e-05 6.9837e-06 0.012924 0.021777 0.029262 0.033167 0.030237 0.026011 0.023019 0.010966 0.0017344 0.0017373 0.0028406 0.00258 0.0011843 0.00025855 2.0935e-05 0.0042303 0.014637 0.024301 0.013505 0.0063344 0.0031067 0.0021228 0.0013206 0.00080904 0.0010862 0.0017545 0.0016419 0.00079232 0.00018244 1.5521e-05 0.0019652 0.011187 0.025557 0.0068948 0.0045395 0.0039887 0.0034671 0.0019556 0.00081958 0.00039246 0.00025824 0.00018488 9.3918e-05 2.5241e-05 2.6015e-06 0.0022468 0.0080732 0.016334 0.0037449 0.004212 0.0064855 0.0067652 0.0033521 0.00094484 0.00029242 0.00013115 6.8739e-05 3.3658e-05 9.7825e-06 1.1225e-06 0.0043964 0.0063043 0.0034059 0.0021474 0.0039145 0.00781 0.0089291 0.0040794 0.00089597 0.00018916 9.049e-05 5.4731e-05 2.8475e-05 8.3229e-06 9.4973e-07 0.0079329 0.010596 0.0040772 0.0014835 0.0026477 0.0050004 0.0058567 0.0026425 0.00063237 0.00015282 7.5847e-05 4.4823e-05 2.0918e-05 5.4682e-06 5.715e-07 0.010997 0.016591 0.0060677 0.0015211 0.0014434 0.0019071 0.0020247 0.0010994 0.00043973 0.00018779 0.00010787 6.3052e-05 2.5477e-05 5.5258e-06 4.7292e-07 0.010348 0.017483 0.0092155 0.0028004 0.0012429 0.0012922 0.0011966 0.00086357 0.0004818 0.00024643 0.00014631 8.4599e-05 3.29e-05 6.7608e-06 5.3744e-07 0.0093015 0.017941 0.010488 0.0041464 0.0027982 0.002409 0.0016495 0.0010058 0.0005432 0.00026748 0.00014337 7.5923e-05 2.8216e-05 5.6646e-06 4.4316e-07 0.0057971 0.012505 0.009179 0.0062686 0.005933 0.0045553 0.0026319 0.0017058 0.0008633 0.0004052 0.00026767 0.00012026 3.177e-05 4.5728e-06 1.4343e-07 0.002107 0.0053753 0.0058083 0.0062501 0.0067326 0.0049347 0.0024753 0.0012684 0.00053404 0.00017105 9.0796e-05 4.1106e-05 1.2519e-05 1.0638e-06 0 0.00066532 0.0023965 0.003788 0.0041683 0.0037699 0.0025481 0.001235 0.00062386 0.00047595 0.00041869 0.0002963 0.00013758 1.91e-05 0 0 0.0037786 0.025473 0.0024315 0.0019875 0.0011386 0.00065005 0.00047623 0.00058738 0.00083703 0.00091322 0.00067106 0.00015674 0 0 0 0.00012047 0.00052761 0.00081831 0.00058008 0.00022688 0.00011156 0.00016628 0.00032121 0.00051373 0.00059991 0.00023669 0 0 0 0 0.060623 0.025362 0.027827 0.036068 0.031221 0.020417 0.01287 0.0073069 0.0039985 0.0026077 0.0015952 0.00093767 0.0004031 9.1347e-05 7.6985e-06 0.011689 0.020154 0.027575 0.032159 0.028732 0.025481 0.026571 0.013785 0.0021485 0.0016495 0.0023137 0.0022497 0.0011465 0.00027445 2.3736e-05 0.0036092 0.011793 0.017599 0.013866 0.008355 0.0052715 0.0035356 0.0020949 0.0011945 0.0011414 0.0016202 0.0015859 0.00082675 0.00020402 1.8321e-05 0.0017718 0.0057723 0.0085777 0.0052928 0.0047431 0.0050001 0.0042915 0.0026664 0.001399 0.00072718 0.00042029 0.0002648 0.00013011 3.5594e-05 3.8265e-06 0.0025206 0.005263 0.0058261 0.003351 0.0038526 0.0050484 0.0048718 0.0028197 0.0012841 0.0005694 0.00025818 0.00013175 6.3084e-05 1.8273e-05 2.1259e-06 0.0045121 0.0063455 0.0038964 0.0024664 0.002893 0.0043044 0.0048146 0.0024936 0.000934 0.00035401 0.00016505 9.6964e-05 5.0039e-05 1.4748e-05 1.7337e-06 0.006724 0.0085166 0.0037673 0.0018028 0.0020725 0.0030297 0.0036396 0.0019563 0.00079499 0.00030345 0.00013433 7.0267e-05 3.168e-05 8.4984e-06 9.5404e-07 0.0082234 0.01215 0.0050606 0.0016526 0.0015076 0.0020913 0.0024282 0.001666 0.00086851 0.00040273 0.00019357 9.0452e-05 3.1863e-05 6.597e-06 5.8565e-07 0.0083355 0.015013 0.0094913 0.0039953 0.0016997 0.0022567 0.0024156 0.0018698 0.0010906 0.00055704 0.00028336 0.00013089 4.3138e-05 8.0759e-06 6.2095e-07 0.008684 0.017249 0.010038 0.0040605 0.0032315 0.0034131 0.0028988 0.0020927 0.0012555 0.00065581 0.00032598 0.00014354 4.5456e-05 8.2906e-06 3.121e-07 0.0058057 0.01243 0.0082937 0.0047982 0.0046459 0.004227 0.0039834 0.0043929 0.0026155 0.0013895 0.00099098 0.00042979 0.00010181 6.2364e-06 0 0.0021193 0.0052843 0.0050194 0.0044511 0.0046636 0.0038165 0.00306 0.003029 0.0015111 0.00041087 0.00020861 9.3241e-05 1.489e-05 0 0 0.00078024 0.0028541 0.0042103 0.0038781 0.003053 0.0021952 0.0015206 0.0012698 0.0010452 0.00082575 0.00056174 0.00013055 0 0 0 0.0010091 0.0055835 0.0037437 0.0028508 0.0014236 0.00085685 0.00086511 0.0012015 0.0016509 0.0017541 0.00064265 0 0 0 0 0.00019684 0.00086591 0.0013515 0.00097245 0.00040529 0.00023665 0.00035709 0.00066184 0.0011089 0.00073679 0 0 0 0 0 0.051313 0.012466 0.015749 0.022636 0.021874 0.015678 0.01131 0.0069415 0.0033562 0.001694 0.00092389 0.00060052 0.00030898 7.7576e-05 6.7774e-06 0.007933 0.013404 0.01828 0.021788 0.019991 0.019714 0.024084 0.01441 0.0036835 0.0021266 0.0018476 0.0016666 0.00088933 0.00022714 2.1204e-05 0.0025167 0.0090975 0.015308 0.016014 0.012489 0.0082208 0.0048178 0.0026078 0.0014679 0.0011742 0.0013772 0.0013124 0.0007116 0.00018737 1.8406e-05 0.0018374 0.0049977 0.0058271 0.0048892 0.0051682 0.0057866 0.0049478 0.0032418 0.0019072 0.0010662 0.00060029 0.00035543 0.00017388 4.9801e-05 5.8138e-06 0.0029817 0.0058263 0.0052933 0.0038549 0.0040951 0.0047945 0.00434 0.0028888 0.0016761 0.00084318 0.00038452 0.00018585 8.5989e-05 2.5426e-05 3.2794e-06 0.0045539 0.0065169 0.0046133 0.0029942 0.0027291 0.0031662 0.0032546 0.0021398 0.001152 0.00052447 0.00023425 0.00012503 6.194e-05 1.9117e-05 2.7216e-06 0.0054189 0.0063922 0.0033553 0.0020913 0.0020693 0.0026493 0.0030411 0.0021012 0.0011282 0.00050748 0.00022198 0.00010029 3.9984e-05 1.1043e-05 1.6047e-06 0.0052298 0.0070919 0.0034956 0.0016543 0.0017639 0.0026838 0.0031819 0.0024416 0.0014278 0.00075271 0.0003729 0.00015158 4.3638e-05 8.059e-06 8.1759e-07 0.0052008 0.0098137 0.0076342 0.0042914 0.0020618 0.0031075 0.0035291 0.0028659 0.0018439 0.0010948 0.0005926 0.00024841 6.9283e-05 1.1261e-05 4.1785e-07 0.0058219 0.011873 0.0071672 0.0034088 0.0034901 0.0042173 0.0040282 0.0032042 0.002178 0.0013453 0.0007379 0.00031421 9.0392e-05 7.6145e-06 0 0.0040642 0.0087714 0.0058114 0.003571 0.0041035 0.0044482 0.0062329 0.008712 0.0055229 0.0032007 0.0023954 0.0010463 0.00012336 0 0 0.0015223 0.0038472 0.0036806 0.0033546 0.0038864 0.0037871 0.0047088 0.0061343 0.0031767 0.0008437 0.00045417 0.00010714 0 0 0 0.00068718 0.0026269 0.0039737 0.0036761 0.0030686 0.0026463 0.002421 0.0023554 0.0017906 0.0012312 0.0004 0 0 0 0 0.00057971 0.0025439 0.004069 0.0032688 0.0019179 0.0014633 0.0015543 0.0019182 0.0023458 0.0011808 0 0 0 0 0 0.00021221 0.00094443 0.001517 0.0011882 0.00063442 0.00047593 0.00063163 0.0010553 0.00099383 0 0 0 0 0 0 0.034783 0.0061944 0.0085373 0.014138 0.015827 0.012902 0.011012 0.008064 0.0044149 0.0019803 0.00082949 0.00045209 0.00035907 0.0001024 7.8369e-06 0.00437 0.0070232 0.0097353 0.012939 0.01391 0.01586 0.020417 0.015049 0.006828 0.0034681 0.0018912 0.0013572 0.0007309 0.00020461 2.2057e-05 0.0016827 0.0072924 0.015472 0.020563 0.018212 0.011327 0.0055777 0.0026674 0.0015667 0.0012989 0.0013852 0.0012665 0.00071496 0.00020765 2.3569e-05 0.001724 0.0045151 0.0049998 0.0041363 0.0045724 0.0051938 0.0044712 0.0031064 0.0020884 0.0013496 0.00085328 0.00054532 0.00028167 8.6209e-05 1.1253e-05 0.0029472 0.0059559 0.0054896 0.0038606 0.0038892 0.004404 0.0039198 0.0028067 0.0018448 0.00103 0.00048803 0.00022937 0.00010673 3.6983e-05 7.0889e-06 0.0040955 0.0060914 0.0046776 0.003159 0.0028593 0.0031691 0.0030258 0.0021847 0.0012903 0.00063681 0.00028618 0.00013851 6.7922e-05 2.8786e-05 7.6022e-06 0.0042526 0.0048737 0.0029351 0.0022171 0.002382 0.0030408 0.0032243 0.0023944 0.001391 0.00072255 0.00035716 0.00015462 5.6289e-05 2.0147e-05 5.4134e-06 0.003323 0.0040079 0.0022684 0.0015742 0.0020332 0.0031649 0.0036543 0.0029112 0.0019126 0.001239 0.00071395 0.00029662 8.0386e-05 1.5444e-05 1.2056e-06 0.0027368 0.0050341 0.0042828 0.0028834 0.0020797 0.0033132 0.003869 0.0033404 0.0025366 0.0018915 0.001183 0.00051343 0.00013962 1.1164e-05 0 0.0028661 0.0059518 0.0038762 0.0024092 0.0031043 0.0041172 0.0042901 0.0037789 0.003058 0.0023312 0.0014678 0.000657 9.5133e-05 0 0 0.002009 0.004418 0.0031444 0.0025176 0.0035767 0.0043799 0.0078754 0.012276 0.0080567 0.0048732 0.0037173 0.00083109 0 0 0 0.00078413 0.0020704 0.0022533 0.0026262 0.0036697 0.0041234 0.0063186 0.0089679 0.004807 0.0014302 0.00042425 0 0 0 0 0.00044966 0.001821 0.0029983 0.0032565 0.0034255 0.0035241 0.0035464 0.0034744 0.0024653 0.00076006 0 0 0 0 0 0.00042991 0.0019407 0.0033121 0.0031466 0.0025307 0.0023382 0.0023472 0.0024723 0.0013013 0 0 0 0 0 0 0.00016075 0.00073838 0.0012799 0.0012084 0.00090629 0.00080363 0.00092832 0.00071365 0 0 0 0 0 0 0 0.017422 0.0030649 0.0051329 0.0099699 0.01279 0.011855 0.011455 0.0094472 0.0055925 0.0024133 0.00091524 0.00046135 0.00087842 0.00026827 1.5442e-05 0.002034 0.0033951 0.0055639 0.0093311 0.012416 0.015095 0.018488 0.016356 0.010124 0.0050267 0.0023706 0.0015167 0.00083642 0.00025543 3.0816e-05 0.0012465 0.0064793 0.016464 0.024705 0.022684 0.013349 0.0057112 0.0024181 0.0015492 0.0015266 0.0017427 0.0016331 0.00096484 0.00030133 3.7505e-05 0.0013485 0.0034957 0.0037336 0.0029557 0.0032096 0.0035991 0.0031369 0.0024365 0.0020163 0.001605 0.0012192 0.00087835 0.00047979 0.00015737 2.4046e-05 0.0022458 0.0047292 0.0044564 0.0031532 0.0031341 0.0034468 0.0030357 0.002352 0.0018005 0.0011548 0.00059149 0.00029041 0.00015333 8.004e-05 2.5234e-05 0.0029035 0.0045562 0.0037766 0.0028671 0.0029047 0.0031558 0.0027842 0.0019973 0.0012626 0.00070947 0.00035271 0.00017151 0.00010301 8.3341e-05 3.453e-05 0.002807 0.0033014 0.0022989 0.0021885 0.0027308 0.0033502 0.0032034 0.0023191 0.0014604 0.00094006 0.00056863 0.00026873 0.0001111 6.6291e-05 1.3052e-05 0.0019545 0.0022185 0.0014622 0.0015019 0.002217 0.0032418 0.0035002 0.0028437 0.0022041 0.0018056 0.0012169 0.00055183 0.00016351 2.1183e-05 0 0.0012457 0.0020832 0.0017128 0.0014672 0.0018204 0.0028877 0.003385 0.0031958 0.0030399 0.0028433 0.0020272 0.00094683 0.00013704 0 0 0.0010538 0.0022201 0.0016568 0.0014859 0.0022493 0.0032129 0.0036303 0.003649 0.0036646 0.0034195 0.0024376 0.00058729 0 0 0 0.00070662 0.0016112 0.0013654 0.0016357 0.0027495 0.003672 0.0075145 0.012277 0.008349 0.0052379 0.0020192 0 0 0 0 0.00029275 0.00084322 0.0011935 0.0019986 0.003339 0.0040957 0.0065314 0.0093568 0.0053271 0.0010355 0 0 0 0 0 0.00022158 0.000975 0.0018817 0.0026986 0.0036482 0.004147 0.00419 0.0039883 0.0013891 0 0 0 0 0 0 0.00023627 0.0011396 0.0022472 0.0028097 0.0030258 0.0030339 0.0028333 0.0013111 0 0 0 0 0 0 0 9.1059e-05 0.00045347 0.00092615 0.0011573 0.0011524 0.0010917 0.00057359 0 0 0 0 0 0 0 0 0.0063636 0.0015187 0.0034605 0.0074324 0.01029 0.010514 0.010818 0.0093843 0.0057182 0.0024644 0.00097001 0.00053149 0.0022738 0.00070105 3.2969e-05 0.00083568 0.0017997 0.0039602 0.0079373 0.011708 0.014226 0.016564 0.015959 0.011061 0.0055854 0.0027536 0.0018481 0.0010538 0.00033321 4.1698e-05 0.00095187 0.0055258 0.015284 0.02401 0.022328 0.012855 0.0051447 0.0020637 0.001475 0.0017174 0.0021643 0.0021167 0.0012853 0.00041481 5.4436e-05 0.00087404 0.002285 0.0023994 0.0018656 0.002013 0.002188 0.0019432 0.0018128 0.0019095 0.0018683 0.0016762 0.0012988 0.00072558 0.00026237 5.1282e-05 0.0013211 0.002932 0.0028868 0.0022285 0.0023647 0.0025406 0.0022251 0.0019279 0.0017392 0.0012693 0.00072417 0.00040146 0.00027253 0.00022354 9.1573e-05 0.0015598 0.0026345 0.0024645 0.0023683 0.002853 0.0030367 0.002471 0.0017417 0.0012297 0.00083243 0.00050151 0.00028461 0.00024604 0.00029536 6.9131e-05 0.0014236 0.0017965 0.0015709 0.0020535 0.0029405 0.0033911 0.0028975 0.0020159 0.0014657 0.001232 0.00092076 0.00050477 0.00027369 0.00011915 0 0.00093519 0.00109 0.00094382 0.0014311 0.0022604 0.0029839 0.0029343 0.0024564 0.0023515 0.0023934 0.0018526 0.00094369 0.00016688 0 0 0.00048769 0.0007676 0.00070752 0.00096469 0.0014856 0.0022181 0.0025527 0.0027389 0.0033542 0.0037917 0.0030334 0.00077904 0 0 0 0.00030178 0.0006563 0.00062916 0.00088733 0.0014233 0.0021251 0.0025896 0.0030904 0.0039433 0.0044187 0.0017762 0 0 0 0 0.00018188 0.0004545 0.00055832 0.0010491 0.0019117 0.0026595 0.005433 0.0089364 0.0066267 0.0023511 0 0 0 0 0 8.311e-05 0.00028929 0.00063352 0.0015047 0.002798 0.0035293 0.0051891 0.0071555 0.0022753 0 0 0 0 0 0 8.6659e-05 0.00044148 0.0011048 0.0021487 0.0034143 0.0039989 0.003907 0.0018056 0 0 0 0 0 0 0 0.00010394 0.00057863 0.0014478 0.0024 0.0030587 0.0031033 0.0013644 0 0 0 0 0 0 0 0 4.2633e-05 0.00025161 0.00065932 0.0010722 0.0012488 0.00060501 0 0 0 0 0 0 0 0 0 0.0017064 0.00075295 0.0022304 0.0049988 0.0071884 0.0078109 0.008187 0.0071783 0.0044212 0.0019536 0.00085909 0.00053761 0.004413 0.0013605 5.7165e-05 0.00033504 0.0010623 0.0028505 0.0060852 0.0092316 0.011066 0.012463 0.012255 0.0088149 0.0046439 0.0025907 0.0019156 0.0011212 0.00035847 4.5459e-05 0.00064351 0.0038982 0.011106 0.017794 0.0168 0.0097736 0.0039568 0.0017041 0.0013714 0.0017261 0.0022883 0.0022912 0.0014106 0.00046859 6.6457e-05 0.00048066 0.0012809 0.0013659 0.0011703 0.0013915 0.0014812 0.0013617 0.0015333 0.0019108 0.0022112 0.0022615 0.0017862 0.00099111 0.00041362 0.00010666 0.0006208 0.0014736 0.001574 0.0014731 0.0017958 0.0019548 0.001801 0.0017927 0.0017933 0.0014329 0.00095867 0.00064251 0.00056247 0.00059319 0.00013247 0.00063937 0.0012043 0.0013831 0.0018304 0.0025731 0.0027356 0.0021888 0.0016485 0.0013565 0.0011025 0.00082801 0.00058834 0.00066045 0.00043915 0 0.00054166 0.00077947 0.00097975 0.0017756 0.0027755 0.0030649 0.0024544 0.0017667 0.0016021 0.0017025 0.0014976 0.00096005 0.00034528 0 0 0.00034275 0.0004541 0.00060898 0.0012676 0.0020618 0.0024976 0.0022916 0.0020858 0.0025104 0.0030263 0.0026353 0.00076368 0 0 0 0.00015983 0.00027013 0.00036695 0.00075483 0.0011631 0.0016009 0.0018244 0.002338 0.0036183 0.004727 0.0020984 0 0 0 0 7.2982e-05 0.00017765 0.00026051 0.0005587 0.00087248 0.0012946 0.0016984 0.0025252 0.0041026 0.0027012 0 0 0 0 0 3.8128e-05 0.00012604 0.00028425 0.00071641 0.0012802 0.0017378 0.003124 0.0050909 0.0023615 0 0 0 0 0 0 2.1468e-05 0.00011183 0.00039578 0.0011222 0.0021135 0.0026064 0.0033088 0.0021443 0 0 0 0 0 0 0 3.0514e-05 0.00019794 0.00066389 0.0015785 0.0026629 0.0030936 0.0014587 0 0 0 0 0 0 0 0 4.1931e-05 0.00029274 0.00094016 0.0018711 0.0025582 0.0012962 0 0 0 0 0 0 0 0 0 1.9435e-05 0.0001463 0.00048589 0.00093307 0.00058941 0 0 0 0 0 0 0 0 0 0 0.0003472 0.00035342 0.0011981 0.0027309 0.0040247 0.0045149 0.0046961 0.0040844 0.0025461 0.0012011 0.00063642 0.00045847 0.0059734 0.0018402 7.3193e-05 0.00014473 0.00060552 0.0017129 0.0036726 0.0055946 0.0066008 0.0072218 0.0070804 0.0052225 0.0030028 0.0020256 0.0016614 0.00098842 0.00031794 4.1067e-05 0.00035158 0.0021244 0.0060639 0.0098489 0.009556 0.0058096 0.0026044 0.0014166 0.0012953 0.0016149 0.002155 0.0021752 0.0013481 0.0004684 7.5582e-05 0.00022634 0.00061881 0.00070724 0.00077996 0.0011086 0.0012186 0.0012298 0.0015601 0.0021011 0.00281 0.0032231 0.0025783 0.0014146 0.00066336 0.00010074 0.00024326 0.00062582 0.00076205 0.00092753 0.0013096 0.0015278 0.0016493 0.0019116 0.0019927 0.0017439 0.0014658 0.0012239 0.0012121 0.00065146 0 0.00020659 0.00046003 0.00071384 0.0012749 0.0019732 0.0021611 0.0019061 0.0017301 0.0016474 0.0015349 0.0014245 0.001308 0.00082676 0 0 0.00015637 0.00028926 0.0005852 0.0013383 0.002177 0.0023787 0.0019655 0.0016727 0.0018948 0.0023008 0.0022672 0.00088336 0 0 0 9.6019e-05 0.00017202 0.00039389 0.0009822 0.0016141 0.0018777 0.0017563 0.0019092 0.0027822 0.0037078 0.0017562 0 0 0 0 4.3524e-05 9.6972e-05 0.0002163 0.0005494 0.00085648 0.0011225 0.001364 0.0021746 0.003975 0.0028437 0 0 0 0 0 1.7276e-05 5.8591e-05 0.00014464 0.0003739 0.00056621 0.00080121 0.0011589 0.0022116 0.002183 0 0 0 0 0 0 9.5897e-06 5.638e-05 0.0002036 0.00053299 0.00087994 0.0011004 0.0016313 0.0013683 0 0 0 0 0 0 0 8.1281e-06 6.7543e-05 0.00029759 0.00083308 0.0014746 0.0017251 0.00094541 0 0 0 0 0 0 0 0 1.2029e-05 0.0001014 0.00041181 0.001053 0.0017766 0.001017 0 0 0 0 0 0 0 0 0 1.8128e-05 0.00015877 0.00060704 0.0013384 0.00097185 0 0 0 0 0 0 0 0 0 0 1.0026e-05 9.3975e-05 0.00036686 0.00039318 0 0 0 0 0 0 0 0 0 0 0 6.0324e-05 0.00014436 0.0004996 0.0011403 0.001717 0.0019639 0.0020158 0.0017433 0.0011337 0.00062964 0.00044824 0.00037009 0.0054859 0.0016897 6.6513e-05 6.355e-05 0.00029233 0.0007977 0.0016687 0.0025405 0.0029736 0.0032044 0.0031697 0.0024869 0.0017291 0.0015439 0.0014155 0.00085591 0.00028003 3.7793e-05 0.00014811 0.00086678 0.0024391 0.0040326 0.0041177 0.0027611 0.0015727 0.001228 0.0012741 0.0015719 0.0021929 0.0022881 0.0014276 0.00052039 4.7597e-05 8.8041e-05 0.00024904 0.00032813 0.00050304 0.00083936 0.0010184 0.0012235 0.0017035 0.0024671 0.0037886 0.0048569 0.0040802 0.0022522 0.00053303 0 8.0883e-05 0.0002273 0.00033254 0.00052858 0.00084572 0.0011329 0.0015551 0.002062 0.0022208 0.0022058 0.0023441 0.0023572 0.0011908 0 0 5.5701e-05 0.00015785 0.00034585 0.00075713 0.0012345 0.0014566 0.0015843 0.0017987 0.0019019 0.0019858 0.002279 0.0013662 0 0 0 3.7065e-05 0.00010745 0.00033541 0.00085107 0.0013956 0.0015646 0.0014855 0.0016146 0.0021203 0.0027336 0.0015098 0 0 0 0 2.3547e-05 7.5176e-05 0.00025514 0.00065779 0.0010731 0.0012613 0.0013499 0.0018588 0.0030625 0.0021292 0 0 0 0 0 1.2462e-05 4.8337e-05 0.00014865 0.00036858 0.00057908 0.00076757 0.0011026 0.0021718 0.0021799 0 0 0 0 0 0 6.2883e-06 3.4413e-05 0.00010884 0.00025946 0.00038668 0.00052847 0.00088595 0.0010498 0 0 0 0 0 0 0 5.0624e-06 4.2439e-05 0.00016943 0.00041247 0.00063241 0.00072919 0.00047597 0 0 0 0 0 0 0 0 5.5202e-06 5.5014e-05 0.00024682 0.00064748 0.0010724 0.00060451 0 0 0 0 0 0 0 0 0 6.2306e-06 6.242e-05 0.00027997 0.00074301 0.00063658 0 0 0 0 0 0 0 0 0 0 9.006e-06 9.3554e-05 0.0004082 0.00050785 0 0 0 0 0 0 0 0 0 0 0 5.9139e-06 6.4467e-05 0.00014169 0 0 0 0 0 0 0 0 0 0 0 0 1.1288e-05 4.7468e-05 0.0001549 0.00034814 0.00053774 0.00063545 0.00066314 0.00059608 0.00044227 0.00033899 0.00034091 0.00031686 0.0033386 0.0010304 4.2735e-05 2.3973e-05 0.00010991 0.00027788 0.00055891 0.00086075 0.0010402 0.0011752 0.0012497 0.0011434 0.0010905 0.0013448 0.0013923 0.00087301 0.00029719 2.1279e-05 4.6384e-05 0.00025825 0.00071064 0.0012177 0.0013752 0.0011351 0.00097168 0.0010658 0.0012323 0.0016116 0.0025803 0.0029034 0.0018334 0.00034678 0 2.6319e-05 7.856e-05 0.00013008 0.00027481 0.00053042 0.00077916 0.0011694 0.0017721 0.0028022 0.0047869 0.0067174 0.0060105 0.001685 0 0 2.2001e-05 6.8356e-05 0.00012692 0.00025806 0.00047686 0.00080336 0.0013975 0.0020181 0.0022752 0.0025842 0.0032526 0.001865 0 0 0 1.3565e-05 5.1371e-05 0.00015175 0.00037038 0.00063058 0.00085846 0.0012158 0.0016421 0.0018815 0.0022012 0.0015423 0 0 0 0 9.6312e-06 4.6471e-05 0.00017707 0.00045015 0.00073163 0.00087569 0.0010287 0.0014071 0.0020328 0.0013659 0 0 0 0 0 8.6295e-06 4.5551e-05 0.00016037 0.00038017 0.00060245 0.00074849 0.00099363 0.0017291 0.0015626 0 0 0 0 0 0 7.2509e-06 3.909e-05 0.00011225 0.00022959 0.000347 0.00049026 0.00088604 0.0010559 0 0 0 0 0 0 0 5.1409e-06 3.1174e-05 8.9045e-05 0.00017299 0.00024567 0.00034205 0.00035039 0 0 0 0 0 0 0 0 4.0786e-06 3.413e-05 0.00013009 0.000298 0.00044632 0.00025368 0 0 0 0 0 0 0 0 0 4.2241e-06 4.4441e-05 0.00020567 0.00055096 0.00047097 0 0 0 0 0 0 0 0 0 0 4.0412e-06 4.6944e-05 0.00024095 0.00035845 0 0 0 0 0 0 0 0 0 0 0 5.0953e-06 6.1654e-05 0.00015756 0 0 0 0 0 0 0 0 0 0 0 0 3.5765e-06 2.1724e-05 0 0 0 0 0 0 0 0 0 0 0 0 0 2.3329e-06 1.1588e-05 3.4082e-05 7.4336e-05 0.00011992 0.00015429 0.00017834 0.00018348 0.00017318 0.00019067 0.00024766 0.00025483 0.0013164 0.00041082 1.0245e-05 6.6608e-06 2.9738e-05 6.9582e-05 0.00013611 0.00022307 0.00030984 0.0004155 0.00051384 0.00057692 0.0007342 0.0011578 0.0013318 0.00087513 0.00015545 0 1.0266e-05 5.4246e-05 0.00014759 0.00027666 0.00038759 0.00047633 0.00064283 0.00085816 0.0010604 0.0014812 0.0027141 0.0032613 0.0010446 0 0 5.5345e-06 1.8266e-05 4.2312e-05 0.00012161 0.00029063 0.00057485 0.0010457 0.0016481 0.0026898 0.0047375 0.0069998 0.003294 0 0 0 4.5361e-06 1.6103e-05 4.0352e-05 0.00010681 0.00025532 0.0005814 0.0011711 0.0017384 0.0020296 0.0024787 0.0016811 0 0 0 0 3.243e-06 1.5695e-05 5.5834e-05 0.00014485 0.00027137 0.00046921 0.00083844 0.001253 0.0015327 0.00097592 0 0 0 0 0 3.7288e-06 2.1445e-05 7.8746e-05 0.00018864 0.00030418 0.00040719 0.0006077 0.0010091 0.00079646 0 0 0 0 0 0 5.3514e-06 2.9663e-05 8.8059e-05 0.00017857 0.00026914 0.00036681 0.00062814 0.00068472 0 0 0 0 0 0 0 6.0157e-06 3.2108e-05 7.6675e-05 0.00012264 0.00016811 0.0002628 0.00030982 0 0 0 0 0 0 0 0 4.6001e-06 2.5907e-05 6.2122e-05 9.5997e-05 0.00012343 9.3196e-05 0 0 0 0 0 0 0 0 0 2.9669e-06 2.2674e-05 8.0933e-05 0.00018294 0.00014326 0 0 0 0 0 0 0 0 0 0 2.7536e-06 3.1325e-05 0.00016081 0.00024047 0 0 0 0 0 0 0 0 0 0 0 2.8452e-06 3.9433e-05 0.00011844 0 0 0 0 0 0 0 0 0 0 0 0 3.0698e-06 2.1732e-05 0 0 0 0 0 0 0 0 0 0 0 0 0 9.5507e-07 0 0 0 0 0 0 0 0 0 0 0 0 0 0 3.7823e-07 1.8497e-06 4.8722e-06 1.0363e-05 1.8413e-05 2.8571e-05 4.0664e-05 5.0757e-05 6.0218e-05 8.4601e-05 0.00012931 0.00014576 0.00033206 5.3857e-05 0 1.1642e-06 5.1256e-06 1.1624e-05 2.3947e-05 4.7584e-05 8.8258e-05 0.00014942 0.00021046 0.00026744 0.00039264 0.00071272 0.00088118 0.0003016 0 0 1.4531e-06 7.5003e-06 2.174e-05 5.1732e-05 0.00010983 0.000221 0.00039869 0.00057176 0.00070787 0.00097743 0.0018809 0.001169 0 0 0 7.3115e-07 2.9778e-06 1.1084e-05 4.4873e-05 0.00014647 0.0003835 0.0007734 0.0012052 0.001839 0.0030368 0.0022572 0 0 0 0 6.4712e-07 2.7654e-06 1.0048e-05 3.8439e-05 0.00013412 0.00038834 0.00082338 0.0012161 0.0014115 0.00083546 0 0 0 0 0 7.3885e-07 3.9306e-06 1.4999e-05 4.257e-05 0.00010114 0.00023682 0.00048778 0.00075904 0.00047614 0 0 0 0 0 0 1.4553e-06 7.8656e-06 2.5025e-05 5.4774e-05 9.0184e-05 0.00014493 0.00027613 0.00026898 0 0 0 0 0 0 0 2.7099e-06 1.4106e-05 3.4854e-05 5.8448e-05 8.2406e-05 0.00012896 0.00014707 0 0 0 0 0 0 0 0 3.4238e-06 1.7579e-05 3.6651e-05 4.6811e-05 5.6041e-05 5.0872e-05 0 0 0 0 0 0 0 0 0 2.6501e-06 1.4096e-05 2.9599e-05 3.7e-05 2.0804e-05 0 0 0 0 0 0 0 0 0 0 1.4801e-06 1.0557e-05 3.6622e-05 4.3363e-05 0 0 0 0 0 0 0 0 0 0 0 1.3444e-06 1.7187e-05 4.9944e-05 0 0 0 0 0 0 0 0 0 0 0 0 1.7089e-06 1.3552e-05 0 0 0 0 0 0 0 0 0 0 0 0 0 8.1153e-07 0 0 0 0 0 0 0 0 0 0 0 0 0 0 0 0 0 0 0 0 0 0 0 0 0 0 0 0 0 3.0448e-08 1.4375e-07 3.5355e-07 7.8342e-07 1.7291e-06 3.6032e-06 6.4555e-06 9.353e-06 1.2555e-05 1.9745e-05 3.3351e-05 4.0509e-05 2.4361e-05 0 0 9.4555e-08 4.2591e-07 1.0588e-06 2.805e-06 7.9736e-06 2.0292e-05 4.0597e-05 6.0939e-05 7.8219e-05 0.00011326 0.00021186 0.00013586 0 0 0 1.0094e-07 5.6285e-07 2.1512e-06 8.0125e-06 2.703e-05 7.4841e-05 0.0001538 0.00022738 0.00027019 0.00033499 0.00030156 0 0 0 0 4.8328e-08 3.0247e-07 1.9814e-06 1.1383e-05 4.8941e-05 0.0001509 0.00032144 0.00049309 0.00066562 0.00047037 0 0 0 0 0 5.247e-08 2.8282e-07 1.6467e-06 9.8995e-06 4.6789e-05 0.00015308 0.00033331 0.00049391 0.000278 0 0 0 0 0 0 1.086e-07 5.6139e-07 2.1978e-06 7.7483e-06 2.6614e-05 7.9517e-05 0.00017566 0.00013823 0 0 0 0 0 0 0 3.0107e-07 1.5056e-06 4.0854e-06 8.1379e-06 1.4867e-05 3.1711e-05 3.7416e-05 0 0 0 0 0 0 0 0 6.4764e-07 3.2374e-06 0.01674 9.6437e-06 1.2688e-05 1.2304e-05 0 0 0 0 0 0 0 0 0 8.7139e-07 4.3833e-06 0.029292 9.0418e-06 4.7505e-06 0 0 0 0 0 0 0 0 0 0 6.7898e-07 3.5013e-06 0.0097679 3.5824e-06 0 0 0 0 0 0 0 0 0 0 0 3.5601e-07 2.5012e-06 4.4928e-06 0 0 0 0 0 0 0 0 0 0 0 0 3.598e-07 2.57e-06 0 0 0 0 0 0 0 0 0 0 0 0 0 2.7758e-07 0 0 0 0 0 0 0 0 0 0 0 0 0 0 0 0 0 0 0 0 0 0 0 0 0 0 0 0 0 0 0 0 0 0 0 0 0 0 0 0 0 0 0 0 0.14128 0.09268 0.012824 0.012608 0.0079575 0.0042664 0.0040256 0.0075082 0.010891 0.0097229 0.0057996 0.0024134 0.00060367 7.0815e-05 2.743e-06 0.026946 0.0093275 0.0083958 0.0065892 0.0051223 0.0036647 0.0022891 0.00096866 0.00076897 0.0029002 0.0050124 0.003676 0.0011754 0.00015311 6.3962e-06 0.0021997 0.011202 0.02505 0.0070104 0.002822 0.00068325 0.00020885 0.00012505 0.00032423 0.0013753 0.002375 0.0017531 0.00057066 7.7578e-05 3.5922e-06 0.0019234 0.018554 0.050747 0.0070289 0.0029898 0.00098915 0.00054015 0.0002769 9.8912e-05 4.6787e-05 3.2761e-05 2.3113e-05 1.1519e-05 3.0104e-06 2.9688e-07 0.0012614 0.012106 0.033629 0.0038639 0.0020172 0.0016026 0.0015142 0.00072177 0.0001564 3.3279e-05 1.193e-05 3.1838e-06 9.1753e-07 2.3452e-07 2.5694e-08 0.0010932 0.001976 0.0016499 0.0011299 0.0011315 0.0019848 0.0021924 0.0010169 0.00018703 2.4726e-05 9.1166e-06 3.1491e-06 1.2102e-06 3.2685e-07 3.4983e-08 0.00193 0.0026534 0.0010082 0.00030365 0.00056779 0.0012001 0.0013476 0.0006177 0.00011583 1.7771e-05 8.6774e-06 4.4074e-06 1.8662e-06 4.5707e-07 4.3594e-08 0.0034906 0.005835 0.0013765 0.00028822 0.00024231 0.00031115 0.00030247 0.00013988 3.6346e-05 1.4554e-05 1.1488e-05 7.7109e-06 3.2807e-06 7.2625e-07 6.1682e-08 0.0022721 0.003597 0.0017379 0.00043948 0.0001681 9.2498e-05 4.6016e-05 2.2799e-05 1.4663e-05 1.3502e-05 1.369e-05 9.977e-06 4.2342e-06 9.0811e-07 7.4105e-08 0.0015972 0.0030837 0.0023096 0.0016936 0.0016106 0.0011238 0.00045792 0.00010888 2.1272e-05 1.1039e-05 1.0769e-05 7.8268e-06 3.3045e-06 7.0464e-07 5.7239e-08 0.00089923 0.0023093 0.0033017 0.0049593 0.0058376 0.0041524 0.0016734 0.00037921 5.1412e-05 8.5796e-06 6.2048e-06 4.081e-06 1.631e-06 3.3919e-07 2.7467e-08 0.0003729 0.0013385 0.0031202 0.0059457 0.0072972 0.0052001 0.0020881 0.00046133 5.6108e-05 6.6088e-06 3.5569e-06 1.9675e-06 6.8753e-07 1.301e-07 4.997e-09 0.00012688 0.00061296 0.0016773 0.0031261 0.0036888 0.0025961 0.0010507 0.00024539 4.6301e-05 1.855e-05 1.0375e-05 4.3105e-06 1.1365e-06 8.4115e-08 0 0.0041139 0.028697 0.00047438 0.00072419 0.0007986 0.00058289 0.00027709 0.0001079 5.6957e-05 3.8019e-05 2.1597e-05 8.8439e-06 1.1966e-06 0 0 1.2632e-05 5.7131e-05 0.00010112 0.00011004 0.00010703 9.5135e-05 6.7454e-05 4.2809e-05 2.9838e-05 2.1077e-05 1.2269e-05 2.6021e-06 0 0 0 0.12965 0.086465 0.024365 0.027212 0.020106 0.01179 0.0084963 0.011255 0.01511 0.014231 0.0098036 0.004743 0.0013057 0.00016382 6.9791e-06 0.027086 0.022631 0.019392 0.019168 0.016685 0.012353 0.0078848 0.003329 0.0018974 0.0064986 0.011209 0.0082966 0.0027105 0.00037045 1.7252e-05 0.0036576 0.016837 0.036186 0.010311 0.0041415 0.0013529 0.00069159 0.00050981 0.00089393 0.0031942 0.0054278 0.0040525 0.0013644 0.00019953 1.0646e-05 0.0022837 0.024122 0.06793 0.0074118 0.0034696 0.0017539 0.0013876 0.00087653 0.00044642 0.00026348 0.00017017 0.0001027 4.8329e-05 1.2573e-05 1.2463e-06 0.0018878 0.016067 0.044979 0.0038025 0.0026586 0.0032156 0.0033753 0.0017331 0.00051388 0.00018083 7.0305e-05 1.8366e-05 4.72e-06 1.1447e-06 1.2508e-07 0.002768 0.0039806 0.0022721 0.0013957 0.0020589 0.0041455 0.0047164 0.0022053 0.0004641 9.2394e-05 3.5261e-05 1.2591e-05 4.7465e-06 1.2445e-06 1.3338e-07 0.0051754 0.0068063 0.0024719 0.00073207 0.0012652 0.0025503 0.0029238 0.0013242 0.00027039 5.4943e-05 2.9589e-05 1.6154e-05 6.7851e-06 1.6094e-06 1.5101e-07 0.0098832 0.01693 0.0037026 0.00084855 0.00061071 0.00071141 0.0007163 0.0003487 0.00011739 6.0747e-05 4.7302e-05 3.0746e-05 1.2685e-05 2.7386e-06 2.2881e-07 0.0061039 0.0098604 0.0049406 0.0013494 0.0005551 0.00035891 0.00021692 0.00013309 9.0371e-05 7.1949e-05 6.1774e-05 4.1407e-05 1.6978e-05 3.5913e-06 2.9205e-07 0.0046285 0.0089941 0.0062344 0.0038628 0.0034758 0.0024848 0.0010616 0.00030904 0.00010622 6.6024e-05 5.2475e-05 3.4179e-05 1.3935e-05 2.9703e-06 2.4588e-07 0.0026987 0.0065036 0.007542 0.0097045 0.011165 0.0080012 0.0033461 0.00098247 0.00024014 6.0114e-05 4.2168e-05 2.3667e-05 8.604e-06 1.7514e-06 7.3818e-08 0.0010731 0.0034175 0.0064856 0.0112 0.013516 0.0096456 0.0039561 0.0010287 0.00019782 3.5382e-05 2.0543e-05 1.0905e-05 3.9408e-06 4.0616e-07 0 0.00041271 0.0017891 0.0039626 0.0062602 0.0068992 0.0047893 0.0019855 0.00054743 0.00018012 0.00010662 6.413e-05 2.746e-05 3.7289e-06 0 0 0.0063357 0.04376 0.0018319 0.0019297 0.0015738 0.0010264 0.00053394 0.00032501 0.00028098 0.00022894 0.00014056 2.9699e-05 0 0 0 7.7833e-05 0.00034285 0.00054236 0.00041248 0.00020109 0.00011687 0.00011534 0.00014097 0.0001548 0.00013316 4.2129e-05 0 0 0 0 0.090733 0.049882 0.025861 0.032023 0.026658 0.016528 0.0097382 0.008013 0.0086393 0.0084079 0.0066601 0.0036606 0.0011041 0.00015366 7.8318e-06 0.026627 0.029442 0.027546 0.031163 0.027295 0.019474 0.012846 0.0056188 0.0020762 0.0055449 0.0094209 0.0071327 0.0024598 0.00037507 2.1309e-05 0.0039975 0.014316 0.024873 0.011132 0.0047717 0.0027485 0.0015419 0.0012427 0.0013464 0.0030889 0.0048825 0.0037128 0.0013478 0.00022778 1.5094e-05 0.001637 0.011947 0.030675 0.0046848 0.0026841 0.0021786 0.0021744 0.0017812 0.001236 0.00081845 0.00047668 0.00022928 9.7233e-05 2.5271e-05 2.5642e-06 0.001992 0.0081413 0.019536 0.0021513 0.0021557 0.0031378 0.0035015 0.0022408 0.0011355 0.00058649 0.00024137 6.2363e-05 1.4878e-05 3.4763e-06 3.7905e-07 0.0041506 0.0049303 0.0021979 0.001305 0.0019181 0.0035604 0.0041664 0.0021304 0.00070629 0.00025975 9.9014e-05 3.3279e-05 1.146e-05 2.8717e-06 3.0974e-07 0.0070818 0.0084614 0.003034 0.0011109 0.0013654 0.0022442 0.0026428 0.0012671 0.0003952 0.00014776 7.245e-05 3.3837e-05 1.2776e-05 2.9134e-06 2.7836e-07 0.012413 0.020827 0.0046969 0.0013101 0.00083941 0.00085564 0.00090993 0.00056553 0.00031654 0.00019259 0.00011821 6.2043e-05 2.2725e-05 4.6484e-06 3.8385e-07 0.0077978 0.013015 0.0071776 0.0024359 0.0011112 0.00088731 0.00064708 0.00047997 0.00035558 0.00024827 0.00016045 8.6109e-05 3.1579e-05 6.4152e-06 5.218e-07 0.0066093 0.013173 0.008773 0.0048294 0.0042965 0.0032825 0.0015721 0.00066281 0.00037806 0.00024778 0.00015438 8.1586e-05 3.0635e-05 6.6158e-06 2.9393e-07 0.0041091 0.0095119 0.0089193 0.0091359 0.010221 0.0075348 0.0038532 0.0024484 0.0010577 0.00029899 0.00020774 0.00010098 3.2265e-05 3.1881e-06 0 0.0016168 0.0046569 0.0067441 0.0095621 0.011102 0.0079961 0.0037854 0.0019352 0.0007163 0.00012835 7.4232e-05 3.9171e-05 7.7434e-06 0 0 0.00076593 0.0030929 0.0054203 0.0063402 0.0058511 0.0039106 0.0017983 0.00080378 0.00046883 0.00031455 0.0001964 4.3486e-05 0 0 0 0.0033404 0.021797 0.0042423 0.0034325 0.0018869 0.0010324 0.00070915 0.00070336 0.000766 0.00067708 0.00021755 0 0 0 0 0.00021771 0.00095786 0.001495 0.0010728 0.0004302 0.00020614 0.00025262 0.00037361 0.0004564 0.00021516 0 0 0 0 0 0.076193 0.025914 0.019584 0.026565 0.024295 0.015791 0.0088061 0.0050747 0.0035129 0.0029807 0.0024893 0.0015293 0.00053415 9.2833e-05 6.4985e-06 0.019367 0.024237 0.026257 0.030941 0.026804 0.019037 0.013943 0.0067883 0.0019637 0.002811 0.0042676 0.0034086 0.0013545 0.00026105 2.0134e-05 0.003402 0.011033 0.016309 0.011858 0.0064695 0.0069774 0.0027343 0.0021926 0.0018261 0.0022381 0.002789 0.0021464 0.0009115 0.00019742 1.7228e-05 0.0014604 0.0047423 0.0077469 0.0035651 0.0027113 0.0028783 0.0031331 0.0029887 0.0023712 0.0016544 0.00092886 0.00039298 0.00015631 4.203e-05 4.5902e-06 0.0025612 0.0039639 0.004469 0.0019223 0.0021385 0.0028268 0.0032312 0.0027881 0.0020187 0.0012053 0.00051873 0.00014104 3.554e-05 8.4469e-06 9.5163e-07 0.0054046 0.0055071 0.0023786 0.0016395 0.0017219 0.0022957 0.0026908 0.001824 0.0010643 0.00053177 0.00020437 6.6084e-05 2.0953e-05 5.0138e-06 5.7156e-07 0.0077807 0.007837 0.0026955 0.0014291 0.0013315 0.0015656 0.0018357 0.0011687 0.00067591 0.00036062 0.00016271 6.0601e-05 1.8415e-05 3.87e-06 4.0886e-07 0.010144 0.015007 0.003935 0.0014628 0.001008 0.0010584 0.0012249 0.0010629 0.00081886 0.00053167 0.00027323 0.0001069 3.0032e-05 5.2527e-06 4.2588e-07 0.0068166 0.011594 0.0074944 0.0034929 0.0016783 0.0016047 0.0013836 0.00122 0.0010192 0.00070919 0.00038415 0.00015738 4.6377e-05 8.5363e-06 3.5159e-07 0.0062696 0.012867 0.008669 0.0049642 0.0048569 0.0040525 0.0022752 0.0013753 0.0010591 0.00074768 0.00042114 0.0001887 6.5474e-05 7.402e-06 0 0.0041377 0.0094859 0.0079084 0.0068521 0.0077505 0.0061115 0.0053664 0.0069517 0.0035744 0.0010847 0.00078025 0.00036815 5.7005e-05 0 0 0.0016684 0.004615 0.0054644 0.0060218 0.0066093 0.0049787 0.0040915 0.0049556 0.0023175 0.00037717 0.0002266 6.4072e-05 0 0 0 0.001017 0.0040735 0.0063378 0.0056207 0.0039294 0.0024917 0.001614 0.0014259 0.0010179 0.00063948 0.00020228 0 0 0 0 0.0013358 0.0068177 0.0067483 0.0051301 0.002415 0.0012136 0.0010277 0.0012333 0.0014266 0.00064749 0 0 0 0 0 0.00036035 0.0015994 0.0025447 0.0019173 0.00086646 0.00045299 0.00050155 0.00072374 0.00046922 0 0 0 0 0 0 0.061421 0.011569 0.011793 0.01735 0.017451 0.012385 0.0076971 0.0045174 0.0024598 0.0014132 0.00092626 0.00061752 0.00029047 7.2763e-05 7.2154e-06 0.0094731 0.01384 0.017199 0.020674 0.018628 0.014683 0.012821 0.0075996 0.0029168 0.0021097 0.0020935 0.0017675 0.00090118 0.00023805 2.4961e-05 0.0023199 0.0081851 0.013478 0.013589 0.010005 0.016626 0.0039171 0.0028992 0.0023315 0.0021701 0.002119 0.0016584 0.00085916 0.00023937 2.6507e-05 0.0015268 0.0035372 0.0039697 0.0031644 0.0029553 0.0034279 0.0037943 0.0038203 0.0032368 0.0023886 0.0014402 0.00069606 0.00030847 8.9233e-05 1.0664e-05 0.0032174 0.0041368 0.0029788 0.0024342 0.0025626 0.0030328 0.0033796 0.0033161 0.0026791 0.0016839 0.00076623 0.00024389 7.5267e-05 1.9649e-05 2.5674e-06 0.0062926 0.006007 0.0027828 0.0022172 0.0020683 0.0021734 0.0023293 0.0019983 0.0014524 0.00079482 0.00031863 0.00010541 3.226e-05 8.1762e-06 1.4059e-06 0.0080084 0.006923 0.0022653 0.001747 0.0016671 0.0017324 0.0018661 0.0015774 0.0011872 0.00072121 0.00033074 0.0001106 2.7351e-05 5.6175e-06 9.7667e-07 0.0073792 0.0083999 0.0026253 0.0014399 0.0012838 0.0015528 0.001885 0.0019412 0.0017125 0.0011922 0.00060037 0.0002051 4.5449e-05 6.4411e-06 3.0266e-07 0.0049078 0.0079785 0.0059559 0.0036941 0.0019896 0.0022029 0.0022333 0.0023176 0.002197 0.0016364 0.00087471 0.00032338 8.2488e-05 6.9957e-06 0 0.0043379 0.0090238 0.0064104 0.0044479 0.0049906 0.0045058 0.0030212 0.0024475 0.0022978 0.0017851 0.0010326 0.00045817 8.0048e-05 0 0 0.0029262 0.006788 0.0057167 0.00524 0.0064215 0.0055003 0.0087496 0.015024 0.0081081 0.0026474 0.0019642 0.00048011 0 0 0 0.0012392 0.0034859 0.0040085 0.0040751 0.0045488 0.0038263 0.0063323 0.010712 0.0052421 0.0008823 0.00028878 0 0 0 0 0.00098103 0.0040417 0.006311 0.005374 0.0035901 0.0024639 0.0022567 0.0026219 0.0018232 0.0005112 0 0 0 0 0 0.0010462 0.004689 0.0077355 0.0064815 0.0037115 0.0021759 0.0017072 0.0018406 0.0010145 0 0 0 0 0 0 0.00039563 0.0018029 0.003052 0.0026702 0.0016131 0.00099498 0.00088975 0.0005673 0 0 0 0 0 0 0 0.039957 0.0046468 0.0063556 0.010387 0.011951 0.00984 0.0074254 0.0051926 0.0030319 0.0015451 0.00087938 0.00062592 0.00039507 0.00011983 1.3096e-05 0.0035318 0.0061783 0.0088741 0.011834 0.012933 0.012815 0.012706 0.0092627 0.0051538 0.0032481 0.0025601 0.0021677 0.0012524 0.00038373 4.6286e-05 0.0015043 0.0063391 0.013341 0.017609 0.015338 0.031176 0.0047886 0.0030734 0.0026511 0.0027512 0.0029276 0.0025436 0.0014597 0.00045007 5.4991e-05 0.0014296 0.0030984 0.0032463 0.0026502 0.002731 0.0032001 0.0034977 0.0036527 0.0033967 0.002839 0.0021096 0.0013612 0.00069402 0.00021008 2.6544e-05 0.003165 0.0042756 0.0032824 0.0027235 0.0027964 0.0030899 0.0032273 0.0031861 0.0026858 0.0017753 0.00089764 0.00037544 0.00015059 4.7321e-05 8.6086e-06 0.005846 0.0056354 0.0029434 0.002681 0.0026947 0.0026915 0.0025289 0.0021686 0.0016196 0.00093878 0.0004114 0.00014935 5.0231e-05 2.0944e-05 7.1738e-06 0.0070228 0.0057189 0.0019967 0.0021149 0.0023791 0.0025115 0.0024352 0.0021552 0.0017446 0.0011627 0.00057797 0.00020009 5.0169e-05 1.5999e-05 2.6856e-06 0.0053681 0.0048111 0.0016399 0.0015323 0.0017566 0.0022376 0.0026483 0.0028836 0.0027677 0.0020868 0.0011119 0.00038818 8.4962e-05 6.7937e-06 0 0.0030924 0.0043719 0.0032807 0.0027097 0.0019854 0.0024772 0.0028864 0.0034271 0.0036295 0.0029369 0.0016602 0.00063331 8.1889e-05 0 0 0.0022524 0.0046166 0.0035706 0.0033657 0.004127 0.0040809 0.0033932 0.0035488 0.0038619 0.0032765 0.0020264 0.00047825 0 0 0 0.0014673 0.0034873 0.0032727 0.0037821 0.0050801 0.0047607 0.011727 0.022285 0.012423 0.0043736 0.0016591 0 0 0 0 0.00066441 0.0019744 0.0025305 0.0030178 0.0038475 0.0037118 0.0088112 0.016094 0.0081169 0.00080703 0 0 0 0 0 0.00069186 0.0030038 0.005116 0.00516 0.004374 0.0034922 0.0033652 0.0038955 0.0013124 0 0 0 0 0 0 0.00080536 0.0038041 0.007022 0.0073678 0.0057401 0.0038815 0.0026521 0.0011796 0 0 0 0 0 0 0 0.00031253 0.001524 0.0029638 0.0033267 0.0027001 0.0018424 0.00069134 0 0 0 0 0 0 0 0 0.019582 0.0019807 0.0037237 0.0069698 0.0091976 0.0087189 0.0076298 0.0060068 0.0037409 0.0019577 0.0012352 0.0009746 0.00079926 0.00025118 2.512e-05 0.0012176 0.0027353 0.0050032 0.0086169 0.012257 0.014118 0.014032 0.011348 0.0075429 0.0049064 0.004047 0.0035648 0.0021298 0.00067607 8.4451e-05 0.0011117 0.0056348 0.014335 0.021677 0.020007 0.042952 0.0052216 0.0028731 0.0027877 0.0036114 0.004561 0.004355 0.0026027 0.00082519 0.00010377 0.0011274 0.0024622 0.0025055 0.0020837 0.0022693 0.0025269 0.0025849 0.00283 0.0031399 0.0033749 0.00331 0.0025817 0.0013729 0.00042069 5.6743e-05 0.0023471 0.0034482 0.0029053 0.0025857 0.0027638 0.0028847 0.0027078 0.0025427 0.0022374 0.0016212 0.00098411 0.00055353 0.00027898 0.00011966 3.2906e-05 0.0040745 0.0041467 0.0026154 0.0029044 0.003385 0.003357 0.0027597 0.0021151 0.0015552 0.00097931 0.00050182 0.000218 0.00010393 8.7485e-05 1.9842e-05 0.0047396 0.003899 0.0017456 0.0025216 0.0033238 0.0035138 0.0030544 0.0025334 0.0021178 0.0015694 0.00089489 0.00036029 0.00012014 3.5588e-05 0 0.0033925 0.0027689 0.0011208 0.0018654 0.0024009 0.0029541 0.0032053 0.0034495 0.0035182 0.0028934 0.0016932 0.00065646 8.4783e-05 0 0 0.0016613 0.0019488 0.001307 0.0019402 0.0018694 0.002496 0.0031358 0.0040554 0.0046939 0.0041303 0.0025344 0.00052753 0 0 0 0.00089863 0.0017556 0.0015515 0.0023491 0.0027616 0.0030969 0.0032777 0.004203 0.0050971 0.0046752 0.0015665 0 0 0 0 0.00052573 0.0013005 0.0014969 0.00244 0.0034632 0.0036576 0.011621 0.022855 0.013329 0.002625 0 0 0 0 0 0.00025988 0.00084902 0.0013591 0.0022156 0.003367 0.0036682 0.0091949 0.01675 0.0044431 0 0 0 0 0 0 0.00037053 0.0017738 0.0036186 0.0048575 0.0053025 0.0046156 0.0041503 0.0022242 0 0 0 0 0 0 0 0.00047856 0.002541 0.0057409 0.007915 0.0077122 0.0055503 0.0017164 0 0 0 0 0 0 0 0 0.0001959 0.0011019 0.0026703 0.0038708 0.0037745 0.0013407 0 0 0 0 0 0 0 0 0 0.0070686 0.0010036 0.002512 0.0052225 0.007441 0.0076468 0.0071416 0.0058972 0.0037883 0.0021022 0.0015328 0.0013223 0.0014991 0.00047178 3.9948e-05 0.00049029 0.0015282 0.0036866 0.0078027 0.012523 0.01486 0.014239 0.011723 0.008295 0.005784 0.0053094 0.0049206 0.0029909 0.00095916 0.00012091 0.00086792 0.0049029 0.013561 0.021618 0.020564 0.042656 0.0050182 0.0025109 0.0027429 0.00427 0.0060511 0.0060784 0.0037019 0.0011887 0.00015262 0.00075523 0.001746 0.0018228 0.0017163 0.0021247 0.0021581 0.0018551 0.0021012 0.0030628 0.0045989 0.0055123 0.0044473 0.0022611 0.00069015 0.00010576 0.0013411 0.0022263 0.0021467 0.0022226 0.0026475 0.0027028 0.0022911 0.0019923 0.0018092 0.0014886 0.0011391 0.00080995 0.00050576 0.00032068 5.9123e-05 0.0021122 0.0023773 0.0020079 0.0029009 0.0039181 0.0039201 0.0029469 0.0020162 0.0014636 0.001059 0.00070408 0.00040598 0.00030258 0.0001768 0 0.0023751 0.0020871 0.0014651 0.0028268 0.0041423 0.0043384 0.0034475 0.0026222 0.0022723 0.0019656 0.0013798 0.00070072 0.00017141 0 0 0.0016553 0.0013753 0.00089463 0.0022324 0.0029812 0.0034693 0.0033772 0.0034446 0.0036964 0.0033923 0.0022845 0.00052854 0 0 0 0.00072677 0.00076015 0.00059578 0.0018861 0.0017853 0.0023774 0.0029697 0.0039693 0.0049469 0.0047872 0.0016467 0 0 0 0 0.00028673 0.00052665 0.00059805 0.0017455 0.0016749 0.0021725 0.0028333 0.0041603 0.0054791 0.0027312 0 0 0 0 0 0.00013871 0.00037777 0.00062629 0.0015585 0.0021811 0.0026362 0.0085548 0.016699 0.0053218 0 0 0 0 0 0 7.793e-05 0.00030717 0.00071811 0.0016704 0.0028857 0.0033834 0.007233 0.0062488 0 0 0 0 0 0 0 0.00016448 0.00094108 0.0024865 0.004347 0.0054996 0.0049577 0.0020578 0 0 0 0 0 0 0 0 0.00024651 0.0015864 0.0045189 0.0076176 0.0082934 0.0030562 0 0 0 0 0 0 0 0 0 0.00011154 0.0007709 0.0023148 0.003946 0.0020896 0 0 0 0 0 0 0 0 0 0 0.0018754 0.00054753 0.0016552 0.0036475 0.0053672 0.0057073 0.0053872 0.0044775 0.0029309 0.0017671 0.0014959 0.0013804 0.0022962 0.00071883 5.0356e-05 0.00024093 0.00097538 0.0027591 0.006352 0.010553 0.012434 0.011459 0.0092662 0.0067396 0.0051766 0.0053617 0.005196 0.0031902 0.0010272 0.00013027 0.00059784 0.0035172 0.010032 0.016524 0.01636 0.030614 0.0041285 0.0020725 0.0024623 0.004228 0.006395 0.0065974 0.0040469 0.0013147 0.00017592 0.00043839 0.0010926 0.0012537 0.0015859 0.0023779 0.0022901 0.0016585 0.0018833 0.0035849 0.0069858 0.0091495 0.0070965 0.0033038 0.0010085 9.4276e-05 0.00061866 0.0012099 0.0013977 0.0017881 0.0024158 0.0025371 0.00218 0.001914 0.0017425 0.0016196 0.0015873 0.0013531 0.00102 0.00041874 0 0.00082735 0.001116 0.0014171 0.0026394 0.0039322 0.0040026 0.0029988 0.0020718 0.0015936 0.0014064 0.0012749 0.00097892 0.00046664 0 0 0.00088045 0.00091214 0.0011978 0.0028251 0.00436 0.004518 0.0034415 0.0025537 0.0024311 0.0025706 0.0022521 0.00071763 0 0 0 0.00060267 0.00058325 0.0007864 0.002316 0.0031874 0.0035331 0.0031624 0.0030833 0.0035464 0.003766 0.0015198 0 0 0 0 0.00025029 0.0002838 0.00041514 0.0017851 0.00169 0.0021474 0.0025533 0.0034345 0.0046201 0.0025253 0 0 0 0 0 7.7511e-05 0.00014948 0.00027541 0.0013218 0.0010788 0.0015445 0.0022802 0.0036297 0.0025879 0 0 0 0 0 0 3.109e-05 0.00011751 0.00033119 0.0010796 0.0014326 0.0018917 0.0049896 0.0046494 0 0 0 0 0 0 0 2.2672e-05 0.00013332 0.00047744 0.0013287 0.0023487 0.0028079 0.00231 0 0 0 0 0 0 0 0 7.0308e-05 0.00050789 0.0016827 0.0034222 0.0046175 0.0021285 0 0 0 0 0 0 0 0 0 0.00012349 0.00096705 0.0032426 0.0060628 0.0034769 0 0 0 0 0 0 0 0 0 0 6.3711e-05 0.00052634 0.0018004 0.0016546 0 0 0 0 0 0 0 0 0 0 0 0.00037332 0.00027455 0.0009152 0.0020786 0.0031052 0.0033296 0.0030865
[truncated: 5,568,484 more chars]
