# Supplementary material for: Multispecies Outcomes of Sympatric Speciation after Admixture with the Source Population in Two Radiations of Nicaraguan Crater Lake Cichlids
Source: PLoS Genet. 2016 Jun 30;12(6):e1006157. doi: 10.1371/journal.pgen.1006157 (PMC4928843; doi:10.1371/journal.pgen.1006157)
Supplement: S1 Dataset — (ZIP) [file pgen.1006157.s018.zip › data_files-Kautt_et_al-PLoS_Genetics/in_fsc_XiloÃ¡_MSFS.obs]

1 observation
5 18 14 14 14 14 
4132815 223.77 37.651 13.3 5.8344 3.2428 1.8561 1.1829 0.977 1.2151 1.0834 0.50737 0.17768 0.10937 0.10557 259.8 8.9405 3.3917 1.8698 1.1388 0.83569 0.73222 0.70712 0.6652 0.79971 0.64143 0.29127 0.15247 0.14048 0.14145 40.459 3.2458 1.0561 0.65837 0.52484 0.4765 0.40621 0.31889 0.24037 0.16973 0.11582 0.081918 0.061414 0.058865 0.055986 12.825 1.8987 0.61017 0.31032 0.25903 0.24697 0.20246 0.14982 0.11991 0.10803 0.10155 0.084129 0.052719 0.02379 0.009047 4.2647 0.97897 0.45114 0.20581 0.1156 0.073379 0.053295 0.047947 0.060859 0.084488 0.10079 0.089371 0.052959 0.018459 0.0029432 1.8946 0.53252 0.34231 0.16579 0.080979 0.03157 0.018306 0.025743 0.04658 0.0713 0.085152 0.07413 0.042692 0.01427 0.0022426 1.0346 0.29669 0.20298 0.10825 0.052511 0.017548 0.010314 0.021018 0.039901 0.053697 0.056114 0.04555 0.025459 0.0083565 0.0013965 0.6577 0.21652 0.10469 0.055267 0.028663 0.010866 0.0078276 0.01626 0.02822 0.0322 0.027835 0.019964 0.010562 0.0033791 0.00063769 0.45441 0.19239 0.060351 0.030906 0.018717 0.009244 0.00686 0.010307 0.014816 0.014724 0.010877 0.006731 0.0032385 0.0009849 0.014367 0.25193 0.1293 0.03437 0.02417 0.017541 0.010495 0.018529 0.032965 0.018206 0.0055991 0.003741 0.0020486 0.00088501 0.00027631 9.901e-05 0.09643 0.059375 0.020816 0.019101 0.015129 0.0094547 0.0053815 0.0033661 0.0025209 0.0019409 0.0013331 0.0008036 0.00043934 0.00024769 0.0001525 0.026659 0.020347 0.012156 0.012081 0.0093524 0.0054456 0.0026997 0.0013593 0.00085487 0.00068815 0.00061933 0.00057236 0.00047135 0.00032874 0.00018961 0.3069 0.0070187 0.0062287 0.0061787 0.00463 0.0025322 0.0011573 0.00055516 0.00035223 0.00033321 0.00042171 0.00051597 0.00046446 0.00028444 0.00012119 0.0020747 0.0026579 0.0024678 0.0023256 0.0018041 0.0010737 0.00055713 0.00030061 0.00018863 0.00017366 0.00024175 0.00031501 0.00028082 0.00015226 4.6604e-05 0.00045621 0.00063286 0.00050842 0.00041819 0.00033309 0.00022016 0.00013034 7.7067e-05 4.8408e-05 4.3298e-05 6.1329e-05 8.0893e-05 7.1619e-05 3.7347e-05 1.0027e-05 366.39 7.1957 2.6437 1.3265 0.81143 0.52928 0.34136 0.23627 0.18025 0.13562 0.095805 0.068191 0.053978 0.077879 0.10821 15.189 1.8814 0.73776 0.65491 0.32495 0.28976 0.28015 0.27937 0.252 0.1843 0.11361 0.069815 0.055049 0.094853 0.14037 6.4819 0.97023 0.62185 0.61015 0.20877 0.19239 0.14834 0.10142 0.073248 0.056001 0.044967 0.034761 0.026328 0.03839 0.055251 3.0201 0.68121 0.70044 0.43009 0.15539 0.14107 0.10411 0.065272 0.044954 0.038272 0.037271 0.032845 0.021562 0.011639 0.0077754 1.3599 0.35651 0.37551 0.18465 0.071875 0.054032 0.039931 0.029141 0.026105 0.027118 0.027674 0.02357 0.014311 0.0053045 0.0010746 0.72738 0.24347 0.15536 0.090319 0.046064 0.027451 0.019306 0.016303 0.017516 0.020182 0.020234 0.015517 0.0082483 0.0027484 0.00077333 0.51676 0.25607 0.16217 0.060451 0.033261 0.017788 0.011849 0.011335 0.013844 0.01646 0.10652 0.077457 0.014066 0.0018821 0.00070858 0.44634 0.28213 0.17132 0.050228 0.031628 0.017842 0.012307 0.012391 0.014263 0.014665 0.012257 0.0078083 0.003544 0.0011096 0.000526 0.3291 0.21076 0.12454 0.045705 0.032267 0.019924 0.015581 0.016555 0.017335 0.014959 0.010369 0.0056326 0.0022705 0.00068833 0.021164 0.18726 0.11138 0.06515 0.038741 0.030038 0.020149 0.015606 0.015132 0.014367 0.011145 0.0068618 0.0034158 0.0014514 0.00091123 0.00083862 0.088245 0.055708 0.034014 0.027601 0.022704 0.01564 0.010604 0.0082844 0.0070949 0.092201 0.090458 0.018303 0.0018331 0.0024453 0.0028023 0.037596 0.029768 0.020099 0.017158 0.013862 0.0091442 0.0054675 0.0036179 0.0029444 0.065622 0.065469 0.013998 0.0024345 0.0032686 0.0035893 0.016284 0.017164 0.012975 0.01102 0.0088426 0.0057525 0.0033223 0.0020988 0.0016388 0.0094613 0.0097745 0.0037536 0.0022084 0.0021773 0.0019593 0.0075465 0.0097435 0.0072477 0.005695 0.0046812 0.0032798 0.0020616 0.001327 0.00093776 0.00084927 0.0010801 0.001361 0.0012371 0.00087713 0.000541 0.0022779 0.0031177 0.0020471 0.0013085 0.001035 0.00077015 0.00052372 0.00035009 0.00023927 0.00020843 0.0002696 0.00034281 0.00030805 0.00019366 9.284e-05 61.858 2.2335 0.95139 0.51815 0.2675 0.18028 0.15415 0.14864 0.13998 0.11811 0.089431 0.06326 0.040627 0.035521 0.042267 5.3864 0.8297 0.24577 0.15872 0.11892 0.10916 0.10891 0.1057 0.095743 0.074156 0.046972 0.026075 0.01678 0.032062 0.052975 2.4606 0.44525 0.15794 0.085189 0.068704 0.074353 0.075334 0.066138 0.054933 0.041456 0.028464 0.020232 0.014938 0.016798 0.021795 1.2688 0.36619 0.16809 0.074611 0.052246 0.055804 0.058108 0.052928 0.045325 0.034334 0.023408 0.016554 0.01106 0.0061275 0.0034844 0.74894 0.2139 0.12039 0.063669 0.037844 0.03298 0.035148 0.035091 0.031994 0.024065 0.01494 0.0091441 0.0056621 0.0026962 0.0007832 0.50535 0.16543 0.10994 0.065513 0.036222 0.025129 0.022038 0.019196 0.016468 0.012348 0.0075755 0.0043827 0.0028131 0.0016561 0.0007581 0.38523 0.13246 0.096755 0.063375 0.037328 0.022066 0.014721 0.01127 0.010054 0.0086723 0.0062983 0.0039085 0.0023842 0.0014623 0.00082384 0.32044 0.11096 0.080067 0.059916 0.041203 0.024637 0.014386 0.010299 0.0097212 0.0091008 0.0069531 0.0041696 0.0022412 0.0013565 0.00081072 0.23884 0.094349 0.065388 0.054121 0.040678 0.024695 0.013804 0.0096613 0.0096047 0.0097798 0.0080932 0.0050493 0.0025515 0.0013904 0.0075028 0.14957 0.075693 0.050558 0.04292 0.034013 0.021613 0.012366 0.0083177 0.0074714 0.00689 0.0052914 0.0033593 0.0021739 0.0026056 0.0026857 0.081188 0.053081 0.034435 0.028777 0.02397 0.016611 0.010479 0.0074782 0.0065391 0.0058088 0.0047478 0.0041259 0.0040548 0.0073672 0.0090425 0.041354 0.03498 0.023059 0.018353 0.015345 0.011088 0.0075861 0.0059801 0.0054382 0.0049264 0.0045982 0.00506 0.0055203 0.0095851 0.011584 0.02194 0.024279 0.01717 0.013321 0.011174 0.0082645 0.0058529 0.0047061 0.0041538 0.003748 0.0038292 0.0044238 0.00451 0.0060576 0.006548 0.013726 0.018057 0.012028 0.0080123 0.0065626 0.0051232 0.0039258 0.0033044 0.0028449 0.002382 0.0022739 0.0024668 0.0023398 0.0024263 0.0021791 0.0054282 0.0073939 0.0043345 0.0021573 0.0015683 0.0012913 0.0010781 0.00095064 0.00081228 0.00064929 0.00058562 0.00061128 0.00058438 0.00061263 0.00053181 19.978 0.86428 0.38268 0.21397 0.13138 0.10366 0.10626 0.11057 0.099093 0.074341 0.051472 0.036629 0.023683 0.012236 0.0065029 2.3595 0.647 0.25847 0.089362 0.074312 0.076434 0.0717 0.062976 0.055906 0.044739 0.030104 0.018648 0.011764 0.0084698 0.0073243 1.1792 0.51655 0.23319 0.057186 0.048242 0.058364 0.061995 0.055415 0.046763 0.034889 0.022289 0.014709 0.010546 0.0066607 0.0037668 0.70834 0.22642 0.13178 0.072552 0.044613 0.043408 0.04837 0.04943 0.045528 0.033438 0.019138 0.01064 0.0068494 0.0037837 0.0012985 0.49442 0.14372 0.092711 0.056971 0.030704 0.023558 0.027694 0.03218 0.031864 0.023546 0.013034 0.0069991 0.0048301 0.0030114 0.00099738 0.29603 0.11502 0.091627 0.062701 0.033222 0.019983 0.017393 0.016316 0.01463 0.010634 0.0064349 0.0046115 0.0043754 0.0032872 0.0012612 0.18737 0.093526 0.0823 0.060805 0.03618 0.020581 0.012572 0.0082716 0.0063585 0.0049751 0.0038167 0.0034548 0.0037129 0.0032201 0.0014996 0.14311 0.078224 0.068489 0.055604 0.038987 0.023707 0.012696 0.0069975 0.0051321 0.0044485 0.0037248 0.0031587 0.0032134 0.0031737 0.001744 0.12116 0.069727 0.057457 0.050273 0.038649 0.024177 0.012543 0.0069782 0.0059164 0.0062469 0.0058934 0.0046156 0.0036655 0.0033008 0.001835 0.096688 0.060916 0.046178 0.041849 0.034397 0.022648 0.012376 0.0070902 0.0053444 0.0045503 0.0035749 0.0028513 0.00304 0.0032052 0.0017049 0.066383 0.046892 0.033222 0.030487 0.027046 0.019684 0.012487 0.0085676 0.0069438 0.005694 0.0045216 0.0044601 0.0053942 0.0049096 0.0033978 0.039282 0.032765 0.022461 0.019484 0.017714 0.01401 0.010685 0.0091559 0.0082452 0.0067788 0.0055109 0.0058314 0.0070129 0.0063938 0.0059794 0.021187 0.022402 0.015509 0.012135 0.010978 0.0095092 0.0085697 0.0084218 0.0078198 0.0063014 0.0049987 0.004888 0.0055341 0.0063018 0.0066094 0.016156 0.020994 0.012803 0.007281 0.0060298 0.0058334 0.0065182 0.007974 0.0083279 0.00642 0.0039966 0.0028356 0.0030469 0.0050175 0.0055674 0.0079493 0.010737 0.00583 0.0023142 0.0015765 0.0016844 0.0021073 0.0027131 0.0028617 0.002146 0.0012148 0.00074261 0.00088655 0.0019724 0.0023063 7.2386 0.32924 0.16665 0.10607 0.071568 0.066892 0.075406 0.079825 0.069495 0.047789 0.027485 0.015118 0.0081039 0.0032574 0.00063608 0.92297 0.17935 0.10898 0.071843 0.05316 0.047012 0.035843 0.027182 0.024564 0.021397 0.015745 0.01029 0.0063428 0.0030531 0.00076258 0.45266 0.13278 0.080714 0.044811 0.02216 0.01512 0.016767 0.020636 0.021531 0.018017 0.012686 0.0087405 0.0061574 0.0033459 0.00094696 0.34827 0.16684 0.15304 0.10355 0.047579 0.019999 0.015954 0.019686 0.02086 0.016675 0.010658 0.0067931 0.0049181 0.0029318 0.00092264 0.24513 0.077882 0.048811 0.027425 0.014641 0.010079 0.010611 0.01301 0.013722 0.011018 0.0072371 0.0053761 0.0049655 0.003535 0.0012081 0.13941 0.057895 0.038335 0.022908 0.013808 0.0094627 0.007791 0.0074251 0.0069047 0.0053661 0.0039621 0.0042668 0.0053052 0.004417 0.0017115 0.083173 0.0525 0.037991 0.024748 0.01549 0.0096903 0.0060992 0.0041691 0.0032532 0.0026404 0.0024542 0.0033578 0.0048265 0.0047618 0.0022769 0.069717 0.053274 0.038667 0.026624 0.016671 0.0097032 0.0052519 0.002955 0.002116 0.001951 0.0021994 0.0030674 0.004564 0.0052531 0.0029604 0.076684 0.053482 0.035442 0.025008 0.016096 0.0093872 0.0049938 0.0029613 0.0027349 0.003374 0.0039984 0.004333 0.0050746 0.0056599 0.0032827 0.07635 0.048617 0.02918 0.022146 0.016818 0.011872 0.0078634 0.0054448 0.0040805 0.0031024 0.0025048 0.0027377 0.0041268 0.0050747 0.0028801 0.058629 0.037628 0.021961 0.018648 0.016978 0.013737 0.0099997 0.0075461 0.0060774 0.0046329 0.0034526 0.0036903 0.0053381 0.0057886 0.0030583 0.0346 0.02496 0.014897 0.012779 0.012815 0.01211 0.011338 0.011098 0.010106 0.0076386 0.0051567 0.0046773 0.0063122 0.0081162 0.0061766 0.016352 0.014953 0.0094047 0.007496 0.0079963 0.0091687 0.010976 0.012515 0.011874 0.008824 0.0054915 0.004016 0.0057908 0.012264 0.01339 0.013663 0.017266 0.0096852 0.0048338 0.0046102 0.0063029 0.0092584 0.012505 0.013137 0.0097003 0.0051038 0.0026313 0.0043734 0.013206 0.016173 0.0077572 0.010408 0.0054137 0.0019112 0.0014737 0.0021935 0.003345 0.0045078 0.0046882 0.0033852 0.0016763 0.00077352 0.0016532 0.0058071 0.007317 2.612 0.16045 0.081168 0.047933 0.028094 0.027408 0.036077 0.041051 0.03565 0.023359 0.011823 0.0048802 0.0017834 0.00057081 0.00011699 0.4217 0.11482 0.078138 0.044476 0.01889 0.0093698 0.0073723 0.0074618 0.0080339 0.0080537 0.0065938 0.0041623 0.0021195 0.00090357 0.00025025 0.20014 0.082271 0.06257 0.037454 0.017378 0.0087263 0.0065564 0.0066421 0.0069929 0.0068099 0.0055976 0.0038027 0.0022866 0.0011879 0.0003738 0.18326 0.13455 0.15972 0.11891 0.053766 0.016978 0.0065259 0.0051895 0.0051991 0.004875 0.004045 0.0031489 0.0024497 0.0015524 0.00051107 0.12176 0.048881 0.036658 0.022687 0.011097 0.0055751 0.003534 0.0026993 0.002457 0.0024819 0.0025797 0.0029648 0.0033028 0.0025174 0.00089775 0.080797 0.034611 0.025234 0.016669 0.0097355 0.0057028 0.0034664 0.0020722 0.0013161 0.0011103 0.0015246 0.0027386 0.0039482 0.0035234 0.0014797 0.05262 0.033466 0.024393 0.015893 0.0093165 0.0053403 0.0029941 0.0015896 0.00093054 0.00088345 0.0014445 0.0027324 0.0042419 0.0044565 0.002293 0.045713 0.035646 0.023651 0.014675 0.008147 0.004382 0.0022785 0.0011728 0.00083559 0.001161 0.0020871 0.0034889 0.0051426 0.0058358 0.0033242 0.052937 0.035823 0.020218 0.012183 0.0068182 0.0037339 0.0019978 0.0012329 0.0013337 0.0021779 0.0060452 0.012271 0.012703 0.0087555 0.0040118 0.053987 0.031899 0.015727 0.010267 0.0071669 0.004945 0.0032487 0.0023231 0.0020558 0.0021764 0.0096524 0.024423 0.02453 0.013002 0.0042996 0.04124 0.024043 0.011597 0.0089127 0.0083356 0.0087995 0.009866 0.0085136 0.0058087 0.004147 0.0086476 0.020643 0.023405 0.014876 0.0055629 0.023583 0.015295 0.0078273 0.0064355 0.0070424 0.0081026 0.0096285 0.011002 0.010533 0.0078279 0.0062735 0.0091897 0.013428 0.015945 0.012083 0.010322 0.0084411 0.0047454 0.0039983 0.0053575 0.0081737 0.01201 0.014957 0.014489 0.010527 0.006004 0.0042406 0.0087651 0.023655 0.02754 0.0086771 0.010726 0.005761 0.0029759 0.0037551 0.0064793 0.0099239 0.012206 0.011527 0.0081689 0.0043525 0.0023978 0.0072557 0.026854 0.033935 0.0051574 0.006894 0.0035543 0.0013519 0.0014389 0.0025333 0.0037739 0.0044097 0.0039665 0.0027056 0.0013875 0.0007573 0.003043 0.012075 0.015443 1.2709 0.071218 0.031744 0.017121 0.009988 0.0097461 0.012681 0.014315 0.012388 0.0080958 0.0040385 0.0015409 0.00044025 9.7015e-05 1.8765e-05 0.19994 0.059113 0.039261 0.022139 0.0098906 0.0043843 0.0025231 0.002204 0.0026048 0.0030071 0.0026823 0.0016601 0.0006942 0.00022171 5.9954e-05 0.10277 0.043714 0.034245 0.021276 0.0099501 0.0043269 0.0024115 0.0021841 0.0025808 0.0029438 0.0026552 0.0017422 0.00085119 0.00035459 0.00011027 0.10159 0.064288 0.07108 0.052079 0.023402 0.0073363 0.0025779 0.0018749 0.0020503 0.0022169 0.0020077 0.001505 0.0010156 0.00058888 0.00019887 0.070124 0.032249 0.023629 0.015185 0.0072567 0.0032904 0.0018225 0.0013132 0.0012531 0.0013375 0.0013551 0.0013815 0.0013932 0.0010624 0.00041651 0.056185 0.023421 0.015305 0.010522 0.0061935 0.0034774 0.0019722 0.0011212 0.00073614 0.00068756 0.00090811 0.0014088 0.0018844 0.0017515 0.00083094 0.037272 0.022277 0.015062 0.0096909 0.0056673 0.0032212 0.001787 0.00096691 0.000657 0.00081195 0.0013766 0.0022008 0.0029076 0.0029222 0.0015628 0.027148 0.021985 0.014066 0.0081505 0.0044973 0.0025288 0.0014061 0.00083645 0.00082321 0.0014758 0.0027586 0.0041384 0.0049659 0.0047493 0.0025221 0.027748 0.020465 0.011299 0.0061255 0.0033956 0.0020075 0.0011945 0.00086631 0.0011649 0.0023059 0.0041984 0.0059482 0.006671 0.0059749 0.0030174 0.027209 0.017092 0.0081768 0.0047421 0.0032303 0.0023302 0.0016784 0.0014135 0.0016457 0.0025092 0.0044054 0.0086166 0.013755 0.012502 0.0048155 0.020448 0.012289 0.0056674 0.0039525 0.0035993 0.003472 0.0035318 0.0037674 0.003816 0.0036247 0.0049059 0.013652 0.027782 0.026612 0.010155 0.011589 0.0076071 0.0037565 0.0030011 0.0035997 0.0050089 0.0071083 0.0089099 0.0088988 0.0069004 0.0056137 0.011926 0.025959 0.031655 0.019912 0.0050481 0.0041455 0.0023421 0.0022129 0.0036015 0.0065586 0.010702 0.013999 0.013923 0.010312 0.006108 0.0060182 0.015228 0.036513 0.039913 0.0039842 0.0049057 0.0027223 0.0018029 0.0030186 0.0059291 0.0097226 0.012455 0.012112 0.0087773 0.0047199 0.0028211 0.01024 0.038209 0.048204 0.002309 0.0031287 0.0018707 0.0013947 0.0019568 0.0028692 0.0039666 0.0047096 0.0043879 0.0030869 0.0016039 0.00090202 0.0042179 0.017079 0.021912 0.59317 0.034764 0.026318 0.017303 0.0069375 0.0030073 0.0030735 0.003432 0.0030512 0.0021289 0.0012 0.00055179 0.00019552 4.776e-05 7.0618e-06 0.072427 0.022956 0.012411 0.006728 0.0034919 0.0017139 0.001017 0.00099617 0.0013183 0.0016372 0.0015867 0.0010936 0.00050105 0.00014383 2.3797e-05 0.041942 0.018719 0.011031 0.0069145 0.0036327 0.0016555 0.00088327 0.00089953 0.0013522 0.0018637 0.001936 0.0014072 0.0006836 0.00021508 4.0807e-05 0.051406 0.018818 0.012163 0.0076018 0.0035677 0.0014801 0.00078766 0.00074807 0.0010553 0.0014205 0.0014784 0.0011163 0.00060696 0.00024357 6.6123e-05 0.033469 0.01715 0.011519 0.0074609 0.0037565 0.0017766 0.00096349 0.00068251 0.00069826 0.00081743 0.00084276 0.00072485 0.00054003 0.00034586 0.00014565 0.028624 0.013465 0.0080042 0.0053362 0.0033816 0.0020912 0.0012424 0.00072889 0.00051319 0.00051136 0.00063095 0.00077943 0.00082702 0.00070266 0.00035501 0.020259 0.014226 0.0091455 0.0055528 0.0035771 0.0024024 0.0015182 0.00092737 0.00069529 0.0008514 0.0013558 0.0018929 0.0020077 0.0016317 0.00079107 0.014337 0.01425 0.0092615 0.005287 0.0035528 0.0026038 0.0017619 0.0011981 0.0011222 0.0017371 0.0030466 0.004262 0.0043032 0.0031731 0.0013849 0.012644 0.012423 0.007685 0.0044681 0.0033086 0.002601 0.0018303 0.0013497 0.0014963 0.002594 0.0046175 0.0063459 0.0062009 0.0042864 0.0017158 0.011055 0.0092793 0.0054513 0.0036644 0.003163 0.0026177 0.0019198 0.0015389 0.0017697 0.0028347 0.0053245 0.011121 0.017825 0.015059 0.0049423 0.0078517 0.005956 0.0035228 0.002944 0.0029962 0.0028541 0.0026927 0.0027629 0.0029544 0.0032545 0.0058341 0.01932 0.040179 0.03733 0.013005 0.0043115 0.0033241 0.0020732 0.0019896 0.0025076 0.0034296 0.0048494 0.0061953 0.0064266 0.0053252 0.0056521 0.016548 0.036999 0.04136 0.022362 0.0018112 0.0016633 0.0011897 0.0013458 0.0023325 0.0044343 0.0075419 0.010223 0.010513 0.008073 0.0052773 0.0071904 0.018521 0.038776 0.039594 0.0012352 0.0015765 0.0010399 0.00098891 0.0019639 0.0041114 0.0070918 0.0094794 0.0095688 0.0071724 0.0040034 0.0027028 0.010228 0.037263 0.046755 0.00068694 0.0011096 0.0015964 0.003045 0.0040373 0.0036381 0.0033572 0.0036764 0.0035398 0.0025884 0.0013883 0.00082174 0.0040552 0.016495 0.021207 0.17991 0.007513 0.0023432 0.0010642 0.00071957 0.00061801 0.000703 0.00083271 0.0008671 0.00078207 0.00060955 0.00038209 0.00017028 4.6221e-05 5.8329e-06 0.027299 0.0096704 0.0035756 0.0016262 0.00094285 0.00061829 0.00060027 0.00083546 0.0012342 0.0016073 0.0016421 0.0012018 0.00057948 0.00016444 2.1439e-05 0.019677 0.011176 0.003979 0.0019204 0.0010546 0.0005805 0.00046277 0.00070632 0.0012939 0.0019663 0.0021828 0.0016674 0.0008273 0.00024339 3.4487e-05 0.022029 0.010617 0.0050711 0.0027823 0.0014046 0.00068349 0.0004309 0.00052423 0.00093146 0.0014402 0.0016292 0.0012791 0.00067113 0.00022405 4.3279e-05 0.012474 0.0083915 0.0053595 0.0033531 0.0019105 0.0010678 0.00061755 0.0004516 0.00052573 0.00070916 0.00080437 0.00069715 0.00045135 0.00021746 7.181e-05 0.0097974 0.0067902 0.0042818 0.0028289 0.0021763 0.0016152 0.0010243 0.00060005 0.00041822 0.00042209 0.00052982 0.00062182 0.00056426 0.00037368 0.00015575 0.0085715 0.0085788 0.0057863 0.0037628 0.0031459 0.0025876 0.0017546 0.001049 0.00069763 0.00072113 0.0010702 0.001438 0.0013719 0.00088879 0.00033985 0.0074247 0.0093832 0.006623 0.0046151 0.0042628 0.0037113 0.0025918 0.0016072 0.0011781 0.0014328 0.0023259 0.0031679 0.0029579 0.0017892 0.00060201 0.0061502 0.0079959 0.0058844 0.0046334 0.0046661 0.0041453 0.0029054 0.0018441 0.0014936 0.0020574 0.0034589 0.0046739 0.0042825 0.0024798 0.00076412 0.0045286 0.0054037 0.0041789 0.0038625 0.0041564 0.003697 0.0026149 0.0017607 0.001572 0.0021838 0.0039263 0.0078234 0.011957 0.0096509 0.0029656 0.0028124 0.0030128 0.0025056 0.0027333 0.0031117 0.0029147 0.0024232 0.0021252 0.002089 0.0022885 0.0040954 0.013035 0.026587 0.024434 0.0084153 0.0014228 0.0014431 0.0012651 0.0015137 0.0019317 0.0023907 0.0030699 0.0037785 0.0039314 0.003349 0.0037489 0.011033 0.024451 0.02721 0.014677 0.00057603 0.00064077 0.00060506 0.00079672 0.0013412 0.0024771 0.0042466 0.0058836 0.0061982 0.0048834 0.0033312 0.0047651 0.012268 0.025614 0.026182 0.00029879 0.00040831 0.00035384 0.00046806 0.00099056 0.0021453 0.003864 0.0053721 0.0056028 0.0043171 0.0024805 0.0017605 0.0067642 0.024666 0.031051 0.00015004 0.00044001 0.0015237 0.0036273 0.0046167 0.0033942 0.0021944 0.0020883 0.0020567 0.0015539 0.00085652 0.00052834 0.002673 0.010912 0.014085 0.031531 0.0031241 0.0007406 0.00027478 0.00020003 0.00018878 0.00024978 0.00035482 0.0004562 0.00051201 0.00047497 0.00033155 0.00015672 4.3914e-05 5.521e-06 0.014458 0.0071658 0.0015017 0.00030995 0.00020961 0.00022675 0.00035921 0.00063225 0.0010397 0.0014384 0.0015238 0.001142 0.00056139 0.00016216 2.1184e-05 0.016098 0.0097596 0.0020592 0.0004596 0.00028299 0.00021939 0.00027647 0.00056207 0.0011456 0.0018187 0.0020676 0.0016085 0.00081405 0.00024506 3.4949e-05 0.012238 0.0072376 0.0022003 0.0009659 0.00061115 0.00038811 0.00029071 0.0004114 0.00080846 0.0013159 0.0015395 0.0012485 0.00068135 0.00023578 4.3807e-05 0.006261 0.0045343 0.0023461 0.0015758 0.0011794 0.00081452 0.00049447 0.00034732 0.00041877 0.00061402 0.00075304 0.00070371 0.00048363 0.00022665 6.115e-05 0.0043689 0.0038535 0.0024505 0.0019782 0.0019163 0.0015736 0.00098831 0.00051824 0.00031215 0.00031647 0.00043673 0.00054558 0.00049504 0.00028851 9.3356e-05 0.0041742 0.0048884 0.0036044 0.003155 0.0033537 0.0029463 0.001918 0.00098307 0.00050066 0.00042975 0.00063958 0.00088285 0.00083216 0.00048268 0.00014961 0.0038563 0.0053837 0.0044868 0.0044558 0.0050594 0.0045475 0.0029835 0.0015323 0.00079889 0.00074947 0.001176 0.0016178 0.0014861 0.00082014 0.00022821 0.002959 0.0044809 0.0042245 0.0048029 0.0056997 0.0051483 0.0033747 0.0017456 0.0009636 0.0010082 0.001633 0.0022247 0.0020108 0.0010789 0.00028014 0.0018777 0.0028592 0.0030265 0.0038745 0.0047204 0.0042735 0.0028539 0.0015834 0.00099671 0.001069 0.0017311 0.0029876 0.0039886 0.0029779 0.00088343 0.0010105 0.0014659 0.0017161 0.0023927 0.0029638 0.0027885 0.0021426 0.0015929 0.0012958 0.0012074 0.0017008 0.0041733 0.0077593 0.0070488 0.0025733 0.00046909 0.00065015 0.00079338 0.0011249 0.0014622 0.0016814 0.0019225 0.0021675 0.0021346 0.0017493 0.001656 0.0035676 0.0073502 0.0087757 0.0055268 0.0001874 0.00027603 0.00033849 0.00047191 0.00072851 0.0012326 0.0020343 0.0027891 0.002927 0.0023134 0.0015692 0.0018376 0.0044948 0.010505 0.0115 7.16e-05 0.00011978 0.00014426 0.00021028 0.00041055 0.00087531 0.0016111 0.0022921 0.0024304 0.0019005 0.0011293 0.00082187 0.0030119 0.01108 0.014092 2.8466e-05 0.00014827 0.00065831 0.0016033 0.0020222 0.0014451 0.00088793 0.00084203 0.00085105 0.00065699 0.00037251 0.00024449 0.0012122 0.0049319 0.0032046 0.0056696 0.0010139 0.00020348 7.0502e-05 5.5007e-05 6.2661e-05 0.00010088 0.0001639 0.00023713 0.00029437 0.00029219 0.00021191 0.00010246 2.9241e-05 3.7439e-06 0.0046278 0.0022787 0.00037676 5.3241e-05 4.6947e-05 8.1826e-05 0.00016904 0.00034166 0.00061442 0.00089753 0.00097957 0.0007474 0.00037328 0.00011012 1.483e-05 0.0062374 0.0034506 0.00061697 0.00012117 9.1296e-05 9.1462e-05 0.00014426 0.00033483 0.00072128 0.0011733 0.001353 0.0010675 0.00055205 0.00017233 2.5899e-05 0.0049411 0.0029468 0.00075934 0.00035951 0.00029736 0.00022275 0.00017614 0.00025562 0.00051602 0.00085705 0.001024 0.00085763 0.00049323 0.00018319 3.5902e-05 0.002741 0.0019732 0.00096282 0.00079136 0.00074271 0.00057062 0.00035054 0.00023033 0.000267 0.00040633 0.00053158 0.00053935 0.00040324 0.00019842 5.1294e-05 0.0017429 0.0017147 0.0012788 0.0013536 0.0014955 0.0012691 0.00078552 0.00038062 0.00020101 0.00020807 0.00032264 0.00043535 0.00040857 0.00023236 6.6961e-05 0.0016683 0.0021328 0.0019483 0.002346 0.0028232 0.0025205 0.0015943 0.00074169 0.00030483 0.0002238 0.00035257 0.00051199 0.00049209 0.00027756 7.8233e-05 0.0015617 0.0023828 0.0025899 0.0034975 0.0043749 0.0039553 0.0025066 0.001152 0.00045197 0.00030569 0.00046499 0.00065881 0.0006132 0.0003315 8.6271e-05 0.0011411 0.0019867 0.0025753 0.003861 0.004936 0.0044716 0.0028331 0.0013052 0.00052027 0.00035868 0.00053412 0.00073937 0.00067601 0.00035857 8.8779e-05 0.00066308 0.0012534 0.0018862 0.0030509 0.0039478 0.0035964 0.0023345 0.0011635 0.00055038 0.00040003 0.00052771 0.00075212 0.00080163 0.00051258 0.0001479 0.0003326 0.00064242 0.0010541 0.0017523 0.0022776 0.0021563 0.0015994 0.0010784 0.00074994 0.00057215 0.00058937 0.00088327 0.0012014 0.0010161 0.00043801 0.00016192 0.00031108 0.00049138 0.00076501 0.0010018 0.0011046 0.0011576 0.0011923 0.0010927 0.00085787 0.00073824 0.00098323 0.001461 0.0018134 0.0013992 7.673e-05 0.00015343 0.00021649 0.00029205 0.0004006 0.00059465 0.00089947 0.0011746 0.0011948 0.00095004 0.00072425 0.00079171 0.0014137 0.0030979 0.0034588 2.8855e-05 6.4444e-05 9.0348e-05 0.00011396 0.00016803 0.00030924 0.00054871 0.00077354 0.00081556 0.00064781 0.00044048 0.00040117 0.001064 0.0034543 0.0021739 8.4723e-06 3.6908e-05 0.00011607 0.00024047 0.00029434 0.00023832 0.00020743 0.0002424 0.00025291 0.00019873 0.00012266 9.7804e-05 0.00039381 0.00075747 0 0.0015488 0.0003403 6.1114e-05 1.621e-05 1.2354e-05 1.5884e-05 2.9343e-05 5.3144e-05 8.5258e-05 0.00011486 0.00011986 8.9325e-05 4.3911e-05 1.2722e-05 1.6596e-06 0.0014583 0.00076567 0.00011219 9.9397e-06 1.0791e-05 2.3166e-05 5.4702e-05 0.00012367 0.00024132 0.00036953 0.00041339 0.00032024 0.00016234 4.8936e-05 6.8141e-06 0.0020829 0.0011403 0.00018629 3.4562e-05 3.1004e-05 3.295e-05 5.4858e-05 0.0001353 0.00030133 0.0004984 0.00058156 0.00046583 0.00024723 8.0651e-05 1.2897e-05 0.0016242 0.00094153 0.00022914 0.00012901 0.00012538 9.9322e-05 7.7938e-05 0.00010958 0.00022076 0.00037092 0.00045299 0.00039478 0.00024191 9.7215e-05 2.0273e-05 0.00085456 0.00061654 0.00033394 0.00034173 0.00035845 0.00028636 0.00017595 0.00010938 0.00011955 0.00018621 0.00026068 0.00028841 0.00023354 0.0001207 3.0983e-05 0.00050873 0.00054923 0.00051959 0.00067999 0.0008027 0.00069173 0.00042739 0.00020197 0.00010157 0.00010981 0.00018692 0.00026677 0.00025646 0.00014518 3.9586e-05 0.00048059 0.00068625 0.0008254 0.001241 0.0015805 0.001422 0.00089474 0.00040729 0.00015901 0.00011501 0.00019003 0.00028253 0.0002735 0.00015245 4.0796e-05 0.00045855 0.00080136 0.0011635 0.0018993 0.0024779 0.0022499 0.0014174 0.00063684 0.00023077 0.00013163 0.00019016 0.00027189 0.00025533 0.00013767 3.5104e-05 0.00032943 0.00069113 0.0012102 0.0021178 0.0027945 0.0025409 0.0016019 0.00072179 0.00026033 0.00013241 0.00016545 0.00022553 0.00020841 0.00011174 2.7983e-05 0.00018463 0.00044878 0.00090867 0.0016625 0.0022065 0.0020191 0.0013056 0.00063621 0.0002744 0.00015374 0.00016055 0.00020803 0.00020335 0.00012043 3.4319e-05 9.571e-05 0.00024764 0.00051895 0.0009368 0.0012374 0.0011736 0.00086085 0.00056133 0.00036852 0.00026264 0.00025992 0.00034645 0.00038129 0.00026818 0.00010335 5.8503e-05 0.00014688 0.00026415 0.00041468 0.00053093 0.00056659 0.00056434 0.00055054 0.00048634 0.00039315 0.00040453 0.00056373 0.0006686 0.00057864 0.00033081 3.6326e-05 8.933e-05 0.00013423 0.00016991 0.00020461 0.00026326 0.00035888 0.00044118 0.00043561 0.0003668 0.00037619 0.00052418 0.0006917 0.00087008 0.00037737 1.706e-05 4.8029e-05 7.5032e-05 8.5365e-05 8.7995e-05 0.00011176 0.00016801 0.00022328 0.00023008 0.00019367 0.00018253 0.00024012 0.00039646 0.0004028 0 7.9059e-06 3.2203e-05 6.1172e-05 6.8857e-05 5.3649e-05 4.0322e-05 4.379e-05 5.4895e-05 5.6975e-05 4.678e-05 3.768e-05 4.3842e-05 5.3102e-05 0 0 0.00030336 7.9309e-05 1.3099e-05 2.6331e-06 1.8629e-06 2.5549e-06 5.323e-06 1.0872e-05 1.9442e-05 2.8209e-05 3.0656e-05 2.3322e-05 1.1608e-05 3.4025e-06 4.5105e-07 0.00031935 0.00016725 2.2796e-05 1.6629e-06 1.9884e-06 4.3727e-06 1.1313e-05 2.8425e-05 5.9599e-05 9.4809e-05 0.00010813 8.4826e-05 4.3605e-05 1.3434e-05 1.9363e-06 0.00044477 0.00023868 3.7229e-05 8.0819e-06 8.1135e-06 8.394e-06 1.3644e-05 3.4462e-05 7.8396e-05 0.00013131 0.00015499 0.00012637 6.9231e-05 2.377e-05 4.0589e-06 0.00033547 0.00019111 4.8908e-05 3.4929e-05 3.6553e-05 2.9349e-05 2.237e-05 2.9692e-05 5.8956e-05 0.00010016 0.00012578 0.00011524 7.5881e-05 3.295e-05 7.2442e-06 0.00016919 0.00012635 8.3502e-05 0.00010142 0.00011206 9.1011e-05 5.5771e-05 3.3123e-05 3.4221e-05 5.4856e-05 8.2864e-05 9.976e-05 8.6309e-05 4.6246e-05 1.1806e-05 9.6341e-05 0.00011883 0.00014481 0.00021808 0.00026674 0.00023194 0.0001435 6.734e-05 3.3777e-05 3.9294e-05 7.2115e-05 0.00010672 0.00010388 5.8505e-05 1.5336e-05 9.283e-05 0.00015625 0.0002432 0.00041423 0.0005407 0.00048831 0.00030726 0.00013983 5.5669e-05 4.4102e-05 7.6508e-05 0.00011446 0.00011035 6.0653e-05 1.5494e-05 9.3834e-05 0.00019599 0.00035858 0.00064371 0.00085394 0.00077702 0.00048974 0.00022056 8.118e-05 4.8322e-05 7.0591e-05 0.00010052 9.3916e-05 5.0043e-05 1.2306e-05 6.9391e-05 0.00017875 0.00038434 0.00072131 0.00096314 0.00087742 0.000554 0.00025082 9.1646e-05 4.5825e-05 5.363e-05 7.1212e-05 6.5434e-05 3.4887e-05 8.5722e-06 3.969e-05 0.00012207 0.00029474 0.00056678 0.0007581 0.00069476 0.00044993 0.00022017 9.5735e-05 5.2905e-05 5.3519e-05 7.0715e-05 7.1984e-05 4.3555e-05 1.1934e-05 2.3411e-05 7.5281e-05 0.00017616 0.00032305 0.00042472 0.00040103 0.00029266 0.00018944 0.00012439 9.3451e-05 0.00010777 0.00016172 0.00018417 0.00012186 3.6777e-05 1.8955e-05 5.5352e-05 0.00010288 0.00015457 0.00018833 0.00019319 0.00018554 0.00017595 0.00015512 0.00013767 0.00017962 0.00028845 0.00033974 0.00023789 4.2369e-05 1.4305e-05 3.9873e-05 6.2925e-05 7.6085e-05 8.1273e-05 9.004e-05 0.00010977 0.00012766 0.00012499 0.00011802 0.00016252 0.00026751 0.00032511 0.00013103 0 9.1952e-06 3.1502e-05 5.5154e-05 6.2352e-05 5.2587e-05 4.3664e-05 4.6801e-05 5.4586e-05 5.4739e-05 5.2235e-05 7.1034e-05 0.00011644 7.5847e-05 0 0 7.6417e-06 3.4357e-05 6.7784e-05 7.6013e-05 5.419e-05 2.7856e-05 1.4465e-05 1.1378e-05 1.0579e-05 9.6865e-06 1.1914e-05 9.3713e-06 0 0 0 3.5524e-05 1.1017e-05 1.6642e-06 2.3925e-07 1.5776e-07 2.281e-07 5.4445e-07 1.2753e-06 2.5317e-06 3.9032e-06 4.3706e-06 3.3729e-06 1.693e-06 5.006e-07 6.7271e-08 4.2153e-05 2.1641e-05 2.7799e-06 1.8476e-07 2.3137e-07 4.8353e-07 1.3507e-06 3.7318e-06 8.287e-06 1.3559e-05 1.5686e-05 1.2435e-05 6.4809e-06 2.0433e-06 3.055e-07 5.4898e-05 2.8841e-05 4.3814e-06 1.1767e-06 1.2584e-06 1.2514e-06 1.9392e-06 4.9197e-06 1.1341e-05 1.9193e-05 2.2939e-05 1.9116e-05 1.0883e-05 3.9577e-06 7.2145e-07 3.9239e-05 2.2151e-05 6.3221e-06 5.5868e-06 6.0546e-06 4.8747e-06 3.6042e-06 4.4918e-06 8.7628e-06 1.5108e-05 1.9675e-05 1.9141e-05 1.3592e-05 6.3255e-06 1.4475e-06 1.8931e-05 1.5008e-05 1.2436e-05 1.7097e-05 1.9479e-05 1.5982e-05 9.7749e-06 5.6068e-06 5.5527e-06 9.2767e-06 1.5189e-05 1.9703e-05 1.7914e-05 9.8248e-06 2.4888e-06 1.0577e-05 1.5425e-05 2.3561e-05 3.8834e-05 4.8513e-05 4.2439e-05 2.6306e-05 1.2346e-05 6.3536e-06 8.1071e-06 1.5763e-05 2.3829e-05 2.3304e-05 1.3039e-05 3.3128e-06 1.0883e-05 2.2179e-05 4.1985e-05 7.6269e-05 0.0001006 9.0994e-05 5.7304e-05 2.6235e-05 1.0945e-05 9.8198e-06 1.7741e-05 2.6521e-05 2.5397e-05 1.3779e-05 3.3869e-06 1.2036e-05 3.0004e-05 6.3824e-05 0.00011971 0.00015976 0.00014545 9.1817e-05 4.1753e-05 1.6164e-05 1.0883e-05 1.6451e-05 2.3218e-05 2.1486e-05 1.1293e-05 2.6741e-06 9.5106e-06 2.897e-05 6.9728e-05 0.00013461 0.00018035 0.00016438 0.00010409 4.7803e-05 1.853e-05 1.0442e-05 1.2466e-05 1.6162e-05 1.4637e-05 7.685e-06 1.8185e-06 5.8116e-06 2.0904e-05 5.4597e-05 0.00010644 0.00014228 0.00013029 8.4641e-05 4.2137e-05 1.9444e-05 1.2024e-05 1.3106e-05 1.7684e-05 1.8178e-05 1.0956e-05 2.8808e-06 4.0829e-06 1.4595e-05 3.4843e-05 6.264e-05 8.0912e-05 7.5665e-05 5.5056e-05 3.5949e-05 2.4521e-05 2.0633e-05 2.801e-05 4.5112e-05 5.1983e-05 3.3653e-05 4.6277e-06 4.156e-06 1.303e-05 2.4063e-05 3.4001e-05 3.8807e-05 3.7811e-05 3.499e-05 3.2646e-05 2.9446e-05 2.9763e-05 4.7291e-05 8.2012e-05 9.7011e-05 3.2003e-05 0 3.5801e-06 1.0825e-05 1.7847e-05 2.1201e-05 2.0744e-05 1.9776e-05 2.1026e-05 2.2947e-05 2.2663e-05 2.4769e-05 4.2534e-05 7.596e-05 4.5505e-05 0 0 3.4887e-06 1.3728e-05 2.5856e-05 2.9525e-05 2.2982e-05 1.4491e-05 1.027e-05 9.4782e-06 9.1412e-06 1.0232e-05 1.8098e-05 1.6339e-05 0 0 0 4.3378e-06 2.0177e-05 4.0321e-05 4.5262e-05 3.174e-05 1.493e-05 5.4052e-06 2.2669e-06 1.5684e-06 1.641e-06 1.4165e-06 0 0 0 0 1.8763e-06 6.859e-07 9.4518e-08 8.5873e-09 5.4911e-09 8.6787e-09 2.443e-08 6.575e-08 1.4227e-07 2.2905e-07 2.6159e-07 2.0372e-07 1.0285e-07 3.0629e-08 4.1712e-09 2.5578e-06 1.2907e-06 1.582e-07 9.6295e-09 1.2286e-08 2.3864e-08 7.0905e-08 2.1113e-07 4.882e-07 8.1407e-07 9.5156e-07 7.6162e-07 4.0296e-07 1.3045e-07 2.0316e-08 3.0287e-06 1.5629e-06 2.3394e-07 7.5008e-08 8.2711e-08 7.9592e-08 1.1736e-07 2.9576e-07 6.8728e-07 1.174e-06 1.424e-06 1.2194e-06 7.2674e-07 2.8117e-07 5.4522e-08 1.9964e-06 1.1236e-06 3.6499e-07 3.7845e-07 4.1837e-07 3.3737e-07 2.4314e-07 2.8527e-07 5.4708e-07 9.628e-07 1.3126e-06 1.3659e-06 1.0434e-06 5.143e-07 1.2105e-07 9.0987e-07 7.7667e-07 7.9956e-07 1.2045e-06 1.4038e-06 1.1621e-06 7.1131e-07 3.9918e-07 3.8645e-07 6.8036e-07 1.203e-06 1.6569e-06 1.5591e-06 8.6656e-07 2.1746e-07 5.1009e-07 8.8957e-07 1.637e-06 2.8676e-06 3.6338e-06 3.1942e-06 1.9867e-06 9.4078e-07 5.1069e-07 7.1646e-07 1.4457e-06 2.2067e-06 2.1574e-06 1.1984e-06 2.9685e-07 5.778e-07 1.414e-06 3.0766e-06 5.792e-06 7.6773e-06 6.9502e-06 4.3888e-06 2.0392e-06 9.1664e-07 9.3136e-07 1.715e-06 2.5453e-06 2.4179e-06 1.2973e-06 3.0957e-07 7.0208e-07 2.0333e-06 4.7723e-06 9.1587e-06 1.2249e-05 1.1154e-05 7.0692e-06 3.2829e-06 1.3876e-06 1.0757e-06 1.6409e-06 2.27e-06 2.0745e-06 1.0772e-06 2.4763e-07 5.9951e-07 2.0616e-06 5.2935e-06 1.0348e-05 1.3865e-05 1.2639e-05 8.0512e-06 3.8136e-06 1.6549e-06 1.1032e-06 1.3177e-06 1.6321e-06 1.443e-06 7.4564e-07 1.7109e-07 4.0201e-07 1.5816e-06 4.2645e-06 8.3025e-06 1.1036e-05 1.0084e-05 6.601e-06 3.4261e-06 1.7938e-06 1.3146e-06 1.4989e-06 1.9746e-06 2.0026e-06 1.1964e-06 1.5365e-07 3.4481e-07 1.2737e-06 2.9792e-06 5.1601e-06 6.4847e-06 5.9763e-06 4.3558e-06 2.9457e-06 2.1964e-06 2.126e-06 3.1899e-06 5.2366e-06 6.0228e-06 1.9315e-06 0 4.2629e-07 1.3672e-06 2.4782e-06 3.3078e-06 3.5252e-06 3.2257e-06 2.8546e-06 2.6452e-06 2.5102e-06 2.9276e-06 5.3052e-06 9.5184e-06 5.6378e-06 0 0 4.1531e-07 1.3007e-06 2.206e-06 2.6259e-06 2.4482e-06 2.0527e-06 1.855e-06 1.8568e-06 1.8695e-06 2.3812e-06 4.7378e-06 4.3979e-06 0 0 0 6.4603e-07 2.7316e-06 5.3177e-06 6.0862e-06 4.562e-06 2.4966e-06 1.2592e-06 8.315e-07 7.3866e-07 9.6119e-07 1.0003e-06 0 0 0 0 1.0122e-06 4.7614e-06 9.5513e-06 1.0715e-05 7.4665e-06 3.4227e-06 1.1002e-06 3.07e-07 1.3482e-07 7.3939e-08 0 0 0 0 0 374.69 6.9328 2.2861 1.2693 0.91494 0.69205 0.42961 0.28656 0.23645 0.17827 0.11253 0.065458 0.042346 0.025259 0.0080381 8.2053 1.3505 0.62982 0.35058 0.22606 0.18848 0.2175 0.27453 0.28333 0.22933 0.15599 0.10712 0.080331 0.048025 0.014211 2.3139 0.67751 0.26416 0.1599 0.12882 0.11164 0.11105 0.12007 0.10924 0.083462 0.056186 0.038106 0.030158 0.019986 0.0064368 1.2704 0.56104 0.19224 0.10889 0.088861 0.084235 0.080539 0.071597 0.054113 0.038598 0.030561 0.026145 0.0198 0.010276 0.0025952 0.7952 0.39976 0.14023 0.06792 0.050185 0.048996 0.047098 0.039508 0.028435 0.019436 0.015021 0.012635 0.0088519 0.0039873 0.00091672 0.35204 0.21524 0.09712 0.044052 0.027298 0.023354 0.020741 0.016796 0.011936 0.0077083 0.0049854 0.0033998 0.0021383 0.0010078 0.00038522 0.20657 0.12381 0.055857 0.027246 0.01454 0.009711 0.0077681 0.0065995 0.0054681 0.0041698 0.0028239 0.0016755 0.00086516 0.00042167 0.00028361 0.16928 0.097001 0.031333 0.019756 0.010941 0.0059555 0.0045166 0.0044226 0.0043599 0.0037004 0.0025195 0.0013168 0.00052896 0.00022219 0.00019025 0.14709 0.092916 0.021947 0.01674 0.0098436 0.0047419 0.0032302 0.0033287 0.0036661 0.0034702 0.0025995 0.0014476 0.00057107 0.00018376 0.0059318 0.097293 0.068015 0.0164 0.013147 0.0080289 0.0038567 0.0025156 0.0024875 0.002603 0.0023173 0.0016456 0.00091804 0.00042423 0.00021032 0.00013573 0.043605 0.032416 0.011125 0.0092948 0.0060143 0.0030973 0.0019481 0.0017412 0.0016954 0.0014961 0.0011855 0.00092007 0.00071055 0.00054885 0.00037029 0.014179 0.011417 0.0071474 0.0067671 0.0048815 0.002737 0.0015577 0.0011353 0.0010005 0.00096495 0.0010479 0.0011916 0.0011225 0.00083569 0.0004859 0.70416 0.0041118 0.0044218 0.0050173 0.0042507 0.0028051 0.0017002 0.0010855 0.00077863 0.00074377 0.0009896 0.001275 0.001177 0.00072521 0.00030502 0.0011886 0.0015116 0.0020281 0.0025799 0.0024941 0.001942 0.0013785 0.00092925 0.00060315 0.0004935 0.00063271 0.00081063 0.00071861 0.00038218 0.00010922 0.00022932 0.00032873 0.00042044 0.0005395 0.00055933 0.00047973 0.00037279 0.00026338 0.00016978 0.0001331 0.00016666 0.00021123 0.0001838 9.2021e-05 2.0932e-05 25.744 2.4231 1.4018 0.86581 0.55217 0.35862 0.2367 0.17118 0.13521 0.10246 0.068852 0.042062 0.025309 0.012955 0.003662 3.105 0.9639 0.49244 0.31877 0.22194 0.17037 0.16058 0.16589 0.15663 0.13018 0.1036 0.077948 0.052131 0.025569 0.0064066 1.4633 0.42446 0.21825 0.14733 0.11142 0.088853 0.074803 0.064346 0.057458 0.060079 0.065022 0.0528 0.030782 0.012787 0.0029421 0.66461 0.36611 0.21752 0.11041 0.087727 0.076371 0.063231 0.046507 0.035827 0.037921 0.045975 0.044268 0.029456 0.012255 0.0025165 0.42238 0.18073 0.10937 0.07361 0.066403 0.060494 0.048739 0.03271 0.021959 0.018641 0.019177 0.018756 0.01367 0.0062957 0.0016243 0.24483 0.11478 0.070678 0.052448 0.047204 0.040726 0.030756 0.020267 0.013586 0.0099639 0.0073723 0.0053825 0.0036432 0.0020821 0.0010314 0.21255 0.08928 0.048508 0.032655 0.024928 0.019126 0.015072 0.012104 0.010261 0.0083597 0.24339 0.17627 0.023595 0.0012851 0.00091447 0.18484 0.070327 0.037362 0.027156 0.019161 0.012482 0.010216 0.009852 0.0097191 0.0084135 0.0058806 0.0032365 0.0015514 0.00093821 0.00070578 0.12725 0.05004 0.030924 0.024632 0.016773 0.0096774 0.0080484 0.0087524 0.010015 0.01021 0.0084414 0.0052598 0.0024204 0.0010091 0.0090797 0.072015 0.035002 0.024628 0.019438 0.01309 0.0076342 0.0065014 0.0068904 0.0071714 0.0063713 0.0046291 0.0028716 0.001779 0.0019671 0.0020546 0.039157 0.024708 0.018093 0.014235 0.010248 0.0068703 0.0058439 0.0058331 0.0058041 0.0052041 0.0043827 0.0040623 0.0039675 0.0062591 0.0073074 0.020768 0.016269 0.013865 0.013035 0.010741 0.0075628 0.0055023 0.0046455 0.004346 0.0042421 0.0046807 0.0057467 0.0060737 0.0084792 0.0093453 0.0097093 0.0097412 0.011162 0.013236 0.012555 0.0095695 0.0066616 0.0047554 0.003676 0.0034895 0.0044356 0.0057573 0.0056089 0.0055135 0.0049351 0.0038425 0.0049231 0.006383 0.0082695 0.0085799 0.0072638 0.0055451 0.003962 0.002703 0.0022223 0.0027363 0.0034661 0.0031244 0.0020705 0.0011619 0.00098516 0.0013921 0.0015594 0.0019065 0.0020518 0.0018609 0.0015182 0.0011151 0.00074348 0.00058382 0.00070684 0.00088338 0.0007706 0.00041021 0.00012827 9.198 1.3484 0.69186 0.44312 0.2583 0.1495 0.099862 0.085112 0.08169 0.069375 0.045535 0.023969 0.010367 0.0038043 0.0008935 1.7412 0.64708 0.29508 0.2054 0.14026 0.10613 0.0916 0.081754 0.070618 0.054934 0.038169 0.025939 0.017035 0.0083554 0.0021094 0.69739 0.29878 0.17979 0.10069 0.070383 0.06013 0.056224 0.049781 0.042713 0.036838 0.033322 0.030552 0.023245 0.011726 0.0029944 0.44141 0.26692 0.1995 0.078425 0.057805 0.061318 0.058347 0.041953 0.030171 0.027694 0.029466 0.029345 0.022171 0.010796 0.002734 0.29104 0.13588 0.10842 0.052855 0.050352 0.05916 0.056289 0.036584 0.022657 0.018027 0.016736 0.015385 0.011784 0.0064426 0.0020803 0.22675 0.10658 0.065692 0.044511 0.040507 0.042754 0.038014 0.024585 0.015342 0.010784 0.0081871 0.00685 0.0058236 0.0040681 0.0018537 0.20566 0.082855 0.05 0.035398 0.029919 0.025473 0.020056 0.014357 0.010997 0.0084116 0.0060986 0.0046178 0.0040238 0.0033655 0.0018902 0.1728 0.060021 0.035523 0.029351 0.025732 0.019407 0.013952 0.01079 0.0094479 0.0079419 0.0059372 0.0042011 0.0033833 0.0030103 0.0018199 0.12149 0.042096 0.025899 0.023435 0.020623 0.015193 0.01162 0.010883 0.012754 0.014872 0.014378 0.010534 0.0061022 0.003518 0.0044881 0.076389 0.033038 0.020653 0.017942 0.015569 0.011982 0.0098829 0.0091247 0.0088562 0.0078014 0.005981 0.0045692 0.0042016 0.0064343 0.0068819 0.046933 0.027003 0.017788 0.01532 0.013771 0.01161 0.010244 0.0098788 0.0096537 0.0086254 0.0076007 0.0083259 0.0098366 0.019113 0.023579 0.027261 0.019958 0.017005 0.017886 0.016447 0.012769 0.010421 0.0095639 0.009248 0.0087501 0.0092577 0.011951 0.014036 0.024642 0.029735 0.013665 0.012947 0.01505 0.01843 0.018479 0.015216 0.011765 0.0095646 0.0081433 0.0074985 0.0085569 0.010887 0.011269 0.014386 0.015276 0.0064322 0.0079823 0.0095678 0.012004 0.012764 0.011357 0.009293 0.007271 0.0054545 0.0045142 0.0050286 0.006069 0.0055563 0.0044439 0.0032986 0.0021387 0.0029319 0.0027108 0.0028975 0.0031218 0.0029686 0.0025773 0.0020367 0.0014682 0.0011598 0.0012734 0.0014998 0.0012966 0.00073827 0.00029485 5.3746 0.55904 0.30102 0.18009 0.094318 0.051866 0.038733 0.036705 0.033677 0.025975 0.016684 0.010106 0.0065229 0.0035801 0.0010507 0.94055 0.2686 0.16135 0.10129 0.060889 0.046505 0.045885 0.046763 0.042306 0.032802 0.023456 0.018273 0.014711 0.0087276 0.0026767 0.39485 0.17634 0.13234 0.075706 0.043654 0.038151 0.03637 0.032846 0.028488 0.024069 0.021104 0.020019 0.017359 0.010716 0.0035236 0.30107 0.18411 0.13296 0.06805 0.03933 0.039708 0.037499 0.028345 0.022329 0.019983 0.019228 0.018528 0.015608 0.0094599 0.0030987 0.22621 0.09583 0.059487 0.042916 0.037536 0.040496 0.037427 0.025662 0.018205 0.014503 0.012864 0.012329 0.011311 0.0077236 0.0027473 0.16516 0.076216 0.04934 0.037599 0.033677 0.032939 0.027489 0.018066 0.01209 0.0079496 0.0066612 0.0080327 0.0094735 0.0075731 0.0030173 0.13282 0.058646 0.038338 0.032955 0.031065 0.026114 0.018128 0.011397 0.0079501 0.0053757 0.0045337 0.0057945 0.0077739 0.0073622 0.003565 0.11223 0.044607 0.026353 0.027293 0.028244 0.022672 0.014149 0.0083078 0.0058446 0.0046984 0.0045884 0.0055535 0.0071692 0.0075238 0.0042113 0.10125 0.038296 0.019535 0.021574 0.023053 0.018762 0.012342 0.0093584 0.011159 0.015145 0.01712 0.014865 0.011175 0.0086233 0.0045211 0.083888 0.034799 0.017291 0.018074 0.019017 0.016049 0.011421 0.0085053 0.0074026 0.0066309 0.005784 0.0057971 0.0073065 0.007847 0.004144 0.057371 0.028924 0.016998 0.017628 0.018424 0.016372 0.013317 0.011701 0.011003 0.0098054 0.0088129 0.010401 0.013679 0.01226 0.0093385 0.032242 0.020324 0.016618 0.019703 0.019421 0.015812 0.013853 0.013429 0.013156 0.01182 0.011262 0.014137 0.017651 0.014113 0.014561 0.01456 0.011823 0.012784 0.015765 0.016615 0.015116 0.013672 0.013168 0.012333 0.010722 0.010115 0.011672 0.012548 0.0087765 0.0087957 0.0072908 0.0085153 0.0085653 0.0097976 0.010758 0.010602 0.010042 0.0092304 0.0078704 0.0063772 0.0057696 0.0060176 0.0054647 0.0032219 0.0021327 0.0030017 0.0040115 0.0029626 0.0025258 0.0027727 0.0030042 0.003024 0.0027404 0.0022044 0.0016906 0.0014727 0.0014477 0.0011927 0.00062596 0.0002272 1.8785 0.28251 0.14501 0.082628 0.040613 0.023579 0.019297 0.017485 0.014581 0.010634 0.0069825 0.0047237 0.0035308 0.0022287 0.00075551 0.48171 0.1756 0.11649 0.070877 0.038399 0.027629 0.025741 0.024322 0.02052 0.015383 0.01121 0.0093348 0.0082706 0.0056963 0.0021078 0.23408 0.13706 0.11485 0.060101 0.027881 0.02029 0.017361 0.016252 0.014907 0.013159 0.011724 0.011157 0.01035 0.0074376 0.0029394 0.19222 0.12453 0.10447 0.050795 0.022188 0.016573 0.013858 0.01327 0.013942 0.014426 0.013879 0.012906 0.011412 0.0077485 0.0028331 0.15288 0.059049 0.040673 0.029418 0.021929 0.016711 0.01304 0.011336 0.011516 0.011937 0.011621 0.011703 0.011788 0.0086018 0.0030292 0.11306 0.047491 0.033937 0.027208 0.022199 0.017097 0.012172 0.0085443 0.0065289 0.0055095 0.005865 0.0087028 0.011749 0.0099315 0.0038691 0.079411 0.040342 0.026329 0.022486 0.019034 0.014442 0.0096532 0.0061837 0.0043746 0.0036371 0.00417 0.0069644 0.010717 0.010817 0.0052987 0.072975 0.037783 0.017165 0.014843 0.012822 0.0096235 0.0062667 0.0039962 0.0030763 0.003296 0.0047836 0.0076258 0.011217 0.012525 0.0071839 0.08908 0.038983 0.012525 0.010045 0.0086684 0.0066733 0.0049004 0.00485 0.0073381 0.011574 0.014964 0.015477 0.015002 0.014319 0.008135 0.087463 0.036762 0.012629 0.011082 0.010774 0.009322 0.0074397 0.0062424 0.0056019 0.0051252 0.0051131 0.006404 0.0097269 0.011866 0.0068666 0.061113 0.0288 0.013663 0.01406 0.014928 0.013528 0.011231 0.0099373 0.0091267 0.0076915 0.0065254 0.0079562 0.011726 0.012031 0.0055683 0.032315 0.018218 0.011715 0.012977 0.014236 0.013904 0.013521 0.0141 0.013895 0.011583 0.0092862 0.010259 0.013044 0.011162 0.0041942 0.0131 0.0093225 0.007916 0.0095737 0.011021 0.011955 0.013443 0.015228 0.01516 0.012366 0.0092276 0.0084156 0.0086944 0.0063924 0.0021332 0.0065368 0.0072864 0.005623 0.0056337 0.0068313 0.0083941 0.010067 0.011096 0.010428 0.0080959 0.0056507 0.0043494 0.0035896 0.0022313 0.0006963 0.0029673 0.0039145 0.0024252 0.0016781 0.0020664 0.002865 0.0035584 0.003747 0.0032812 0.0023967 0.0015717 0.0010771 0.00075761 0.00041638 0.00013455 1.1804 0.15492 0.070035 0.036458 0.017445 0.010364 0.0079795 0.0063927 0.00488 0.0035199 0.0024123 0.001619 0.0011566 0.00079625 0.00032241 0.27359 0.10658 0.072624 0.042346 0.022178 0.014488 0.011507 0.0093946 0.0073293 0.0055664 0.0042002 0.0032382 0.0026977 0.002144 0.0009792 0.1334 0.084554 0.069231 0.038485 0.01874 0.012263 0.0090473 0.0075404 0.0067375 0.0062082 0.0055101 0.0046874 0.00409 0.0032748 0.0014708 0.13138 0.075322 0.06262 0.034315 0.016837 0.011518 0.0086145 0.0075246 0.0078826 0.0084038 0.0079048 0.0067498 0.0056936 0.0040458 0.0015292 0.1225 0.045902 0.033894 0.025705 0.017886 0.012277 0.0085775 0.0067757 0.0068206 0.0074299 0.0075245 0.0077461 0.0079806 0.0059877 0.0021216 0.10156 0.035675 0.027383 0.024236 0.019333 0.013805 0.0087977 0.0051171 0.0031724 0.0026662 0.003545 0.0061765 0.0088417 0.00792 0.0033095 0.06944 0.033172 0.023996 0.021331 0.017063 0.011961 0.0072751 0.0039358 0.0022993 0.0020911 0.003176 0.0058978 0.0093494 0.010136 0.0054085 0.058858 0.03297 0.01738 0.014416 0.011384 0.0078717 0.0047075 0.0026955 0.0021263 0.0029936 0.0051816 0.0083162 0.011971 0.013711 0.0081966 0.070034 0.033408 0.012445 0.0092096 0.0072797 0.0051858 0.0034073 0.002928 0.0043376 0.0074647 0.015528 0.026541 0.026875 0.019767 0.0098963 0.068269 0.030483 0.011032 0.0087141 0.0078851 0.0063411 0.0046251 0.0038652 0.0041543 0.0049905 0.018161 0.042796 0.041585 0.022586 0.0086426 0.04682 0.022861 0.010434 0.0098653 0.010916 0.01496 0.020841 0.017549 0.010051 0.0072324 0.015179 0.032549 0.031343 0.016317 0.0054976 0.02459 0.01425 0.0079828 0.0083789 0.009421 0.009975 0.010943 0.012613 0.013071 0.010903 0.0099369 0.012729 0.012443 0.0078219 0.0027552 0.01095 0.0080824 0.0048056 0.0056779 0.0071735 0.0093139 0.012554 0.015798 0.016305 0.012985 0.0084535 0.0058498 0.0048689 0.0034079 0.0012481 0.0056181 0.0060082 0.0034512 0.0033922 0.004735 0.0072046 0.010406 0.012885 0.012727 0.0096803 0.0057926 0.0032012 0.0020666 0.0013226 0.00054821 0.0022403 0.0028759 0.0016178 0.0011684 0.0017255 0.0028779 0.0041348 0.004827 0.0044617 0.0032125 0.0018182 0.00089201 0.00047072 0.00028019 0.00014617 0.63314 0.07369 0.028805 0.013141 0.0068285 0.0040745 0.0027103 0.0018774 0.0014658 0.0012742 0.001045 0.00069896 0.0003926 0.00022393 9.323e-05 0.1882 0.052463 0.032407 0.017618 0.010043 0.0062982 0.004287 0.0031866 0.0027797 0.0027095 0.0024175 0.0017095 0.0010196 0.0006552 0.00030493 0.097437 0.039335 0.027053 0.016922 0.0099072 0.0063089 0.0042117 0.0034013 0.0034281 0.0037181 0.0035071 0.0026243 0.0017046 0.0011171 0.00048818 0.089537 0.040077 0.028668 0.018492 0.010688 0.0068524 0.0047651 0.0039705 0.0042344 0.0046847 0.0044017 0.0034456 0.002482 0.0015854 0.00058413 0.089861 0.036092 0.026038 0.019914 0.013039 0.008228 0.0053407 0.0039548 0.0038031 0.0040366 0.0039092 0.0036482 0.0034312 0.0025572 0.00096869 0.081424 0.029337 0.020805 0.018355 0.01426 0.0097946 0.0060372 0.0034352 0.002124 0.0017763 0.0021032 0.0031275 0.0042214 0.0040341 0.0019251 0.054475 0.028185 0.020628 0.017178 0.013102 0.0088973 0.0053678 0.0029979 0.0019228 0.0019304 0.0027358 0.004211 0.005933 0.0065991 0.0038133 0.037747 0.026035 0.01663 0.012458 0.0093286 0.0063639 0.0038953 0.0024886 0.0023293 0.0034454 0.0055557 0.0078643 0.0098382 0.010543 0.0062697 0.038423 0.023909 0.012484 0.0085107 0.0065213 0.0046937 0.003119 0.0025523 0.0034728 0.0059793 0.0093051 0.011856 0.01326 0.013108 0.0074533 0.036439 0.020792 0.010378 0.0078197 0.006914 0.0054727 0.0038772 0.003208 0.0039976 0.0060583 0.0084038 0.0099225 0.010964 0.010904 0.0060182 0.025256 0.01525 0.008681 0.0080024 0.0080424 0.0069894 0.0057397 0.0054602 0.006152 0.0071027 0.0075283 0.0072262 0.0070264 0.0065131 0.0033641 0.013533 0.0092807 0.0059191 0.0062159 0.0069239 0.0073679 0.0083455 0.0099431 0.010782 0.0098018 0.0075469 0.0053826 0.0041378 0.0031867 0.0014309 0.0064026 0.0053548 0.0034178 0.0041693 0.0054753 0.0076746 0.011128 0.014543 0.015304 0.012386 0.007804 0.0042767 0.0025648 0.0016866 0.0008159 0.0031914 0.0035221 0.002201 0.0025805 0.003979 0.006626 0.010229 0.013144 0.013223 0.01009 0.005816 0.002728 0.0013511 0.00092556 0.00068638 0.0011322 0.0016937 0.002258 0.0042674 0.0056706 0.0052642 0.0049187 0.0052273 0.004905 0.0035643 0.0019532 0.00083318 0.00034807 0.00025544 0.00025385 0.24639 0.051095 0.050121 0.033998 0.01223 0.0027617 0.0011668 0.00094447 0.0009675 0.0010554 0.00098841 0.00069341 0.00033787 0.00011382 2.5905e-05 0.074414 0.02124 0.0101 0.0047035 0.0034565 0.0025662 0.0019575 0.0018726 0.002338 0.0029553 0.0030183 0.0022198 0.0011098 0.00038181 8.9654e-05 0.038901 0.017503 0.0073288 0.0047664 0.0037087 0.0026691 0.0019765 0.002078 0.0029395 0.0040021 0.0042382 0.0031979 0.0016604 0.00060684 0.00014862 0.060858 0.020862 0.011911 0.0080802 0.005128 0.0031877 0.0022075 0.0021039 0.0027485 0.003557 0.0036785 0.0028348 0.001628 0.0007134 0.00020246 0.048334 0.02289 0.015951 0.01193 0.0077716 0.0048002 0.0030169 0.0021806 0.0020985 0.0023049 0.0022996 0.0019857 0.0015296 0.00099591 0.00039281 0.044877 0.019756 0.012767 0.010437 0.0081646 0.0057507 0.0036754 0.0022589 0.0015485 0.0013484 0.001455 0.0017459 0.0019617 0.0018077 0.00093184 0.031903 0.020903 0.014251 0.010374 0.0078046 0.0056249 0.0038152 0.0025851 0.0019618 0.0019358 0.0024582 0.0032195 0.0037001 0.0036097 0.0020181 0.021532 0.019789 0.013141 0.008627 0.0064778 0.0049522 0.0037174 0.0030411 0.0029854 0.0037489 0.0053261 0.006815 0.0071664 0.0063199 0.0033577 0.018655 0.017263 0.010915 0.0071187 0.0057677 0.0047679 0.0038348 0.0034819 0.0040773 0.0058993 0.0085475 0.010387 0.010126 0.008091 0.0039562 0.016335 0.014026 0.0091893 0.0073288 0.006922 0.0058841 0.0045344 0.003955 0.004799 0.0070099 0.0094803 0.010463 0.0093945 0.0069926 0.0031899 0.011342 0.0097841 0.007322 0.007386 0.0076772 0.0066533 0.0053335 0.005007 0.0059454 0.0075476 0.0085787 0.0080043 0.0062214 0.0041766 0.0017738 0.0058175 0.0052832 0.0045704 0.0051845 0.0057921 0.0059648 0.0065741 0.0078494 0.0088568 0.0087226 0.0073625 0.0052923 0.0033408 0.0019408 0.00076437 0.0021041 0.0022909 0.0025353 0.0031707 0.0040799 0.0057419 0.0085541 0.011451 0.012314 0.010269 0.0066986 0.0036026 0.0018394 0.0011514 0.00081144 0.00076491 0.0011802 0.0014458 0.0018823 0.0028672 0.0048952 0.0078934 0.010505 0.010834 0.008421 0.0048912 0.0021981 0.00096399 0.00088038 0.00109 0.00035292 0.0015716 0.0066305 0.015987 0.019879 0.013293 0.0062938 0.00439 0.004035 0.0030049 0.0016594 0.00068236 0.00026367 0.00030523 0.00046205 0.084525 0.0098384 0.0031746 0.0012384 0.00094926 0.00075442 0.00067742 0.00076722 0.0009823 0.0011859 0.001168 0.00084061 0.00040243 0.00011441 1.5367e-05 0.041495 0.010087 0.0033046 0.0012793 0.001154 0.0011123 0.001191 0.0016466 0.002586 0.0036229 0.0038845 0.002924 0.0014394 0.00042081 5.8878e-05 0.026624 0.012376 0.0037389 0.0017889 0.0015154 0.0012727 0.001205 0.0017699 0.0031721 0.0048392 0.0054258 0.0042111 0.0021548 0.00067616 0.00010852 0.032681 0.013363 0.0066067 0.0041474 0.0028137 0.0018508 0.0013355 0.0015172 0.0024755 0.0037105 0.0042114 0.0034281 0.0019559 0.00075249 0.00016751 0.019534 0.01277 0.0087929 0.0064137 0.0044122 0.002817 0.0017474 0.0013213 0.0014808 0.0019169 0.002205 0.0020825 0.0015663 0.00087197 0.00029039 0.017591 0.011337 0.0071995 0.0054175 0.0044087 0.0032631 0.0021883 0.0014939 0.001174 0.0011334 0.0013334 0.0016319 0.0016635 0.0012448 0.00053836 0.015129 0.013517 0.0086242 0.0055759 0.0043576 0.0035081 0.0027369 0.0021693 0.0017729 0.0016443 0.0019744 0.0025299 0.0026323 0.0020637 0.00095175 0.012152 0.013772 0.0089363 0.0055517 0.0045009 0.0039517 0.0034273 0.0030645 0.0028483 0.0030291 0.0038825 0.0047951 0.0046072 0.0032878 0.001405 0.0097747 0.011705 0.0079464 0.0054787 0.0049087 0.0044589 0.0038873 0.0035719 0.0036767 0.0044757 0.0059835 0.0070808 0.0063513 0.0041087 0.0015748 0.0075128 0.0087669 0.0066249 0.005815 0.0058587 0.0052173 0.0042309 0.0037344 0.0040842 0.0052944 0.0068293 0.0074094 0.0061176 0.0036464 0.0012787 0.0049626 0.0057235 0.0050777 0.0055672 0.0060135 0.005382 0.0044934 0.0042557 0.0047563 0.0056411 0.0062534 0.0058309 0.0042795 0.0023609 0.00078868 0.0025598 0.0030381 0.0030557 0.0036384 0.0041445 0.0043593 0.0049035 0.0058396 0.0064442 0.0062164 0.0052597 0.0039 0.0024922 0.00133 0.0004673 0.00098532 0.0013765 0.0016347 0.0020178 0.0025636 0.0036557 0.0055824 0.0075693 0.0081581 0.0068159 0.0045199 0.0025597 0.0014316 0.0010566 0.00089564 0.00031909 0.00059348 0.00082294 0.0010882 0.0016127 0.0027922 0.0046798 0.0064274 0.0067611 0.0053253 0.0031412 0.0014607 0.00072327 0.00096121 0.0013876 0.00017041 0.0016157 0.0082989 0.020499 0.025219 0.015858 0.0058157 0.0027579 0.0024199 0.0018455 0.0010366 0.0004339 0.00019104 0.00035776 0.00031227 0.033055 0.0049114 0.0012239 0.00043928 0.00035372 0.00031941 0.00037354 0.00054168 0.00080229 0.0010478 0.0010763 0.00079216 0.00038355 0.00010871 1.3802e-05 0.023535 0.008782 0.0018468 0.00037554 0.00038007 0.00047057 0.0006923 0.0012454 0.0022448 0.0033433 0.0036898 0.0028252 0.0014106 0.00041647 5.6869e-05 0.020924 0.012041 0.0027382 0.00075246 0.00067002 0.00062387 0.00072863 0.0013769 0.0028088 0.0045159 0.0052029 0.0041317 0.0021773 0.0007089 0.00011589 0.015364 0.0092532 0.0034719 0.002022 0.0016016 0.001152 0.00086801 0.0011284 0.0021009 0.0033846 0.0040384 0.0034696 0.0021199 0.0008701 0.0001951 0.0086508 0.0068348 0.0043288 0.0033894 0.0026999 0.0018618 0.0011458 0.00088045 0.0011186 0.0016564 0.0021481 0.0022752 0.0018585 0.0010303 0.00030728 0.0074214 0.006464 0.0041389 0.0032536 0.0028573 0.0021801 0.0014274 0.000943 0.0007691 0.00086592 0.001241 0.0017179 0.0017836 0.001187 0.00041991 0.0073932 0.0078094 0.0048904 0.0033151 0.0029006 0.0024522 0.0018423 0.0013448 0.0010317 0.00097258 0.001308 0.0018496 0.0019573 0.0013511 0.00050968 0.0065648 0.0080729 0.005365 0.0037066 0.0034081 0.0030485 0.0024107 0.0018573 0.0015164 0.0015028 0.0019636 0.0025546 0.002482 0.0015962 0.00056402 0.0048787 0.0065234 0.0048715 0.0039452 0.0039073 0.0034916 0.0027085 0.0020951 0.0018367 0.0020217 0.0026854 0.003293 0.0029737 0.0017573 0.00055577 0.0032537 0.0044776 0.0038918 0.0038863 0.0041203 0.0036496 0.0028137 0.0022529 0.0021202 0.0023936 0.0029725 0.0033338 0.0028186 0.0015791 0.00046766 0.0020192 0.0028133 0.0028545 0.0033408 0.0037244 0.0034795 0.0030844 0.0029456 0.0029269 0.0029062 0.0029353 0.0028494 0.0022883 0.001294 0.00039819 0.0011207 0.0016377 0.0017799 0.0021146 0.0024684 0.0027956 0.0033788 0.0040282 0.0041371 0.0035754 0.0028666 0.0023932 0.0019195 0.0011766 0.00040466 0.00052366 0.00087783 0.0010056 0.0011399 0.0014208 0.0020882 0.003255 0.004377 0.0045823 0.0037072 0.0025377 0.0018072 0.0014374 0.0011699 0.00084261 0.0001828 0.0003723 0.0004793 0.00056123 0.00076135 0.001302 0.0022266 0.0030988 0.0032656 0.0025769 0.0015988 0.00093609 0.00069423 0.0009527 0.00061697 7.5432e-05 0.00073224 0.003717 0.0091305 0.011197 0.0070027 0.0025281 0.0011836 0.0010567 0.00081986 0.0004787 0.00023336 0.00015202 0.00016309 0 0.011492 0.0019134 0.00041111 0.00013878 0.00010868 0.00010943 0.00016007 0.00027734 0.00046018 0.00064304 0.00068492 0.00051396 0.00025217 7.251e-05 9.3819e-06 0.0065953 0.0026828 0.00050805 0.0001043 0.00011148 0.00016995 0.0003206 0.0006918 0.0013683 0.0021264 0.0023967 0.0018624 0.00094691 0.00028795 4.1181e-05 0.0071701 0.0040117 0.00089528 0.00028888 0.00026777 0.00026423 0.00036424 0.00081161 0.0017714 0.0029255 0.0034307 0.0027871 0.0015269 0.0005289 9.32e-05 0.005403 0.0036068 0.001312 0.00087608 0.00078681 0.00059762 0.00046854 0.00066535 0.0013229 0.0022117 0.0027398 0.002491 0.0016492 0.00073566 0.00017239 0.0034902 0.0029721 0.0019083 0.0016846 0.0014986 0.0010833 0.00066732 0.00051219 0.00068915 0.0011088 0.0015835 0.0018592 0.0016444 0.00093851 0.00026949 0.0029401 0.0030373 0.002166 0.001907 0.0017818 0.0013769 0.0008703 0.0005332 0.00043359 0.00057498 0.00098454 0.0014925 0.0015854 0.0010156 0.00032539 0.0031551 0.0036571 0.0024581 0.0019467 0.0019072 0.0016277 0.0011244 0.00070002 0.00047939 0.00050055 0.00082247 0.0012881 0.0013987 0.00091844 0.00031107 0.0029303 0.0038548 0.002803 0.0022972 0.0023447 0.0020712 0.0014472 0.00088993 0.00059144 0.00056957 0.00083144 0.0011909 0.0012167 0.00076848 0.00025252 0.0020371 0.0030033 0.0025772 0.0024804 0.0026548 0.0023302 0.0015989 0.0009739 0.00066262 0.00064298 0.00087184 0.0011455 0.0010953 0.0006547 0.00019864 0.0012009 0.0019169 0.0019633 0.0022216 0.0024739 0.0022033 0.0016195 0.0011527 0.00090274 0.00082767 0.00093993 0.0011155 0.0010371 0.00061702 0.00018183 0.00073529 0.0012253 0.0014015 0.001706 0.0019577 0.0019382 0.0018476 0.0018029 0.0016455 0.0013686 0.0012501 0.0013745 0.0013387 0.00084864 0.00026045 0.00050326 0.00088313 0.00099157 0.0011211 0.0013171 0.0016127 0.0020916 0.0025102 0.0024514 0.0019693 0.00166 0.0018203 0.0018632 0.0012303 0.00038852 0.00030879 0.00058366 0.00063839 0.00065181 0.00077334 0.0011366 0.0017619 0.002312 0.0023348 0.0018693 0.0015107 0.0016038 0.001662 0.0012425 0.00031478 0.00012525 0.00026634 0.00031905 0.0003262 0.00037302 0.0005689 0.00093506 0.0012759 0.0013206 0.0010564 0.00078912 0.00073978 0.00075591 0.00039237 0 3.3644e-05 0.00016416 0.00058088 0.0012666 0.0015076 0.00098599 0.00047154 0.0003571 0.00035105 0.00027834 0.00018675 0.00014011 6.8018e-05 0 0 0.0033095 0.00071922 0.00013472 3.4132e-05 2.4551e-05 2.6821e-05 4.7567e-05 9.598e-05 0.00017632 0.00026133 0.00028693 0.0002189 0.00010881 3.1827e-05 4.2328e-06 0.0017977 0.00092359 0.00015552 2.4068e-05 2.6453e-05 4.6502e-05 0.00010609 0.00026228 0.00055571 0.00089157 0.001022 0.00080577 0.00041845 0.00013195 1.996e-05 0.0022795 0.0013125 0.00027148 8.9662e-05 8.6871e-05 8.7642e-05 0.00013438 0.00032911 0.00074482 0.0012508 0.0014908 0.0012444 0.00071525 0.00026601 5.0612e-05 0.001722 0.0011252 0.00041029 0.00031468 0.00030222 0.00023355 0.00018638 0.00027536 0.00056361 0.00096613 0.001245 0.0012084 0.0008712 0.0004201 0.00010232 0.0010602 0.00096019 0.00069066 0.00068123 0.00063713 0.0004682 0.00028898 0.00022097 0.00030334 0.00051769 0.00080833 0.0010411 0.000983 0.0005765 0.00016243 0.00091334 0.0010725 0.00087796 0.0008539 0.00082901 0.00064779 0.00040779 0.00024562 0.00020398 0.00030261 0.00057545 0.00091668 0.00098569 0.00062138 0.00018828 0.0010458 0.0013311 0.0010002 0.00090601 0.00094782 0.0008201 0.00055733 0.00033327 0.00022571 0.00025895 0.00046538 0.00074927 0.0008109 0.00051595 0.00016322 0.0010295 0.0014868 0.0012084 0.0011162 0.0012015 0.0010704 0.00073233 0.00042667 0.00026699 0.00025246 0.00037581 0.00055055 0.000568 0.00035261 0.00011113 0.00070756 0.0011731 0.0011395 0.001208 0.0013437 0.0011931 0.00081008 0.00047235 0.00029516 0.0002492 0.00030309 0.0003925 0.00038398 0.00023326 7.1329e-05 0.0003911 0.00072864 0.00084695 0.001023 0.0011722 0.0010687 0.00080028 0.000571 0.00042767 0.00034246 0.00033929 0.00040663 0.0004085 0.00025746 7.6645e-05 0.00025345 0.0004994 0.00062101 0.00075883 0.00087653 0.00090369 0.00090921 0.00091352 0.00082606 0.00066754 0.00064335 0.00082656 0.0008991 0.00058745 0.00017103 0.00022294 0.00045129 0.00053128 0.00057634 0.00065066 0.00079753 0.0010425 0.0012447 0.001203 0.00099747 0.0010183 0.0013991 0.0015678 0.0010312 0.0001492 0.00016587 0.00034814 0.00040194 0.00040136 0.00043289 0.00056934 0.00082057 0.0010346 0.0010252 0.00086751 0.00091427 0.0012834 0.001453 0.00050083 0 7.8098e-05 0.00019027 0.00025613 0.00026308 0.00024482 0.00027054 0.00036864 0.00046794 0.00047173 0.00040192 0.00041199 0.00056076 0.00031924 0 0 2.8821e-05 0.00010742 0.00019523 0.00021496 0.0001604 0.00010271 8.7236e-05 9.6889e-05 9.7116e-05 8.1515e-05 7.5089e-05 4.5811e-05 0 0 0 0.00068041 0.000184 3.0772e-05 5.6284e-06 3.6666e-06 4.2762e-06 9.103e-06 2.1213e-05 4.267e-05 6.6378e-05 7.4641e-05 5.7721e-05 2.9053e-05 8.6585e-06 1.1883e-06 0.00041011 0.00021675 3.2492e-05 4.243e-06 4.8335e-06 8.9131e-06 2.3172e-05 6.3414e-05 0.00014139 0.00023231 0.00027008 0.00021618 0.0001151 3.7868e-05 6.0889e-06 0.00050327 0.00028154 5.4996e-05 2.1219e-05 2.1602e-05 2.1357e-05 3.3313e-05 8.4633e-05 0.00019524 0.00033214 0.00040309 0.00034798 0.00021173 8.4917e-05 1.7332e-05 0.00035694 0.00022921 9.1654e-05 8.3162e-05 8.2577e-05 6.3664e-05 5.0073e-05 7.3162e-05 0.00015082 0.00026459 0.00035726 0.0003733 0.00029265 0.00015074 3.7774e-05 0.00021209 0.00020889 0.00017594 0.00019013 0.0001824 0.00013472 8.2898e-05 6.2489e-05 8.618e-05 0.00015558 0.00026509 0.00036979 0.00036693 0.00021952 6.0996e-05 0.00019252 0.00025705 0.00023972 0.00025128 0.00025032 0.00019766 0.00012539 7.6448e-05 6.6193e-05 0.00010686 0.0002167 0.00035483 0.00038376 0.00023951 6.9746e-05 0.00024245 0.00034454 0.00028952 0.00028349 0.00030449 0.0002663 0.00018284 0.00011206 8.0893e-05 0.00010009 0.00018378 0.00029429 0.00031417 0.00019482 5.8218e-05 0.00026195 0.00042037 0.00037524 0.0003649 0.00039798 0.00035767 0.0002489 0.00015157 0.00010272 0.00010093 0.00014505 0.00020552 0.00020692 0.00012433 3.6968e-05 0.00019043 0.00035126 0.00036769 0.00039933 0.00044629 0.00040064 0.00027959 0.00017438 0.00012011 0.00010255 0.00011197 0.00013279 0.00012473 7.3421e-05 2.1527e-05 0.00010724 0.00022417 0.00027818 0.0003394 0.00038811 0.00035728 0.00027564 0.00020856 0.00016721 0.00013849 0.00013443 0.00015858 0.00016034 0.00010045 2.8574e-05 7.5848e-05 0.00016879 0.00022438 0.00027207 0.00030522 0.00031022 0.00031264 0.00031845 0.00029619 0.00025703 0.0002857 0.00040651 0.00045572 0.00029531 4.0888e-05 7.9115e-05 0.00018042 0.00023325 0.00025488 0.00026795 0.00029817 0.00036238 0.00041969 0.00040885 0.00037134 0.00046686 0.00072804 0.00084027 0.00027363 0 6.5774e-05 0.00015658 0.00020605 0.00021632 0.0002127 0.0002297 0.0002829 0.00033304 0.00032783 0.00030751 0.00041427 0.00067073 0.00039124 0 0 3.8714e-05 0.00011717 0.00018903 0.00020636 0.00017062 0.00013283 0.0001273 0.00013825 0.00013492 0.00012847 0.0001768 0.00014426 0 0 0 2.5334e-05 0.00010959 0.00021293 0.00023784 0.00016947 8.5597e-05 4.009e-05 2.6804e-05 2.3192e-05 2.1519e-05 1.4202e-05 0 0 0 0 8.4429e-05 2.7639e-05 4.171e-06 5.1694e-07 3.1343e-07 3.9554e-07 1.0135e-06 2.6971e-06 5.8428e-06 9.4242e-06 1.0785e-05 8.4326e-06 4.298e-06 1.308e-06 1.8602e-07 6.2984e-05 3.2219e-05 4.3464e-06 4.9863e-07 5.8538e-07 1.0491e-06 2.9577e-06 8.7052e-06 2.0119e-05 3.3637e-05 3.9595e-05 3.2227e-05 1.7673e-05 6.1045e-06 1.0465e-06 6.932e-05 3.7162e-05 6.9028e-06 3.1277e-06 3.2784e-06 3.1317e-06 4.7627e-06 1.2199e-05 2.8451e-05 4.8994e-05 6.0773e-05 5.4668e-05 3.5473e-05 1.5332e-05 3.3238e-06 4.4114e-05 2.7918e-05 1.2532e-05 1.298e-05 1.3082e-05 1.0011e-05 7.6975e-06 1.0934e-05 2.2551e-05 4.0639e-05 5.8001e-05 6.5537e-05 5.545e-05 3.0091e-05 7.6903e-06 2.4782e-05 2.6602e-05 2.5991e-05 3.0238e-05 2.9564e-05 2.1941e-05 1.3518e-05 1.0105e-05 1.4006e-05 2.6784e-05 4.9488e-05 7.36e-05 7.5676e-05 4.5874e-05 1.26e-05 2.3922e-05 3.5881e-05 3.7361e-05 4.158e-05 4.2327e-05 3.3845e-05 2.1846e-05 1.3783e-05 1.2665e-05 2.1761e-05 4.5705e-05 7.5814e-05 8.2097e-05 5.0835e-05 1.4359e-05 3.3737e-05 5.3282e-05 4.9226e-05 5.0426e-05 5.4728e-05 4.8338e-05 3.395e-05 2.204e-05 1.7527e-05 2.2839e-05 4.1352e-05 6.496e-05 6.8261e-05 4.1465e-05 1.1821e-05 4.0359e-05 7.0986e-05 6.8163e-05 6.8047e-05 7.4246e-05 6.7205e-05 4.8241e-05 3.2036e-05 2.4738e-05 2.5534e-05 3.4622e-05 4.6369e-05 4.5102e-05 2.6224e-05 7.3539e-06 3.1914e-05 6.3706e-05 7.0434e-05 7.7463e-05 8.606e-05 7.7589e-05 5.6264e-05 3.9259e-05 3.1624e-05 2.891e-05 2.9344e-05 3.1243e-05 2.7403e-05 1.5342e-05 4.206e-06 1.9243e-05 4.3637e-05 5.7821e-05 7.1675e-05 8.0538e-05 7.3152e-05 5.7553e-05 4.7219e-05 4.2549e-05 3.8635e-05 3.7957e-05 4.2786e-05 4.1841e-05 2.5523e-05 3.4569e-06 1.5155e-05 3.7434e-05 5.4843e-05 6.8096e-05 7.3175e-05 6.9443e-05 6.6153e-05 6.7191e-05 6.5961e-05 6.3602e-05 7.8841e-05 0.00011616 0.00013022 4.1738e-05 0 1.7941e-05 4.6122e-05 6.72e-05 7.6615e-05 7.5807e-05 7.3048e-05 7.7069e-05 8.4147e-05 8.373e-05 8.5479e-05 0.00012602 0.00020873 0.00012151 0 0 1.6463e-05 4.4934e-05 6.7585e-05 7.517e-05 6.9774e-05 6.2324e-05 6.1857e-05 6.5261e-05 6.4074e-05 6.8161e-05 0.00011046 9.589e-05 0 0 0 1.3537e-05 4.9528e-05 8.9805e-05 0.00010134 7.9284e-05 4.9683e-05 3.2669e-05 2.7357e-05 2.5222e-05 2.7302e-05 2.3179e-05 0 0 0 0 1.3835e-05 6.3453e-05 0.00012614 0.00014152 9.9602e-05 4.7158e-05 1.6943e-05 6.6089e-06 4.1883e-06 2.115e-06 0 0 0 0 0 4.7434e-06 1.8302e-06 2.5191e-07 1.895e-08 1.1343e-08 1.6319e-08 5.0229e-08 1.4905e-07 3.4064e-07 5.6306e-07 6.5228e-07 5.149e-07 2.6605e-07 8.2978e-08 1.2296e-08 4.6094e-06 2.3055e-06 2.8885e-07 2.8287e-08 3.3201e-08 5.5936e-08 1.6488e-07 5.0909e-07 1.2046e-06 2.0395e-06 2.4294e-06 2.0163e-06 1.1455e-06 4.1788e-07 7.6414e-08 4.5467e-06 2.359e-06 4.1601e-07 2.0215e-07 2.1276e-07 1.9681e-07 2.8966e-07 7.3933e-07 1.736e-06 3.0291e-06 3.8597e-06 3.6459e-06 2.5343e-06 1.1746e-06 2.6748e-07 2.5391e-06 1.5794e-06 7.6674e-07 8.579e-07 8.6941e-07 6.6223e-07 5.0147e-07 6.9129e-07 1.4225e-06 2.6461e-06 4.0207e-06 4.9093e-06 4.4331e-06 2.5024e-06 6.4784e-07 1.2918e-06 1.4755e-06 1.6242e-06 2.011e-06 2.0049e-06 1.5058e-06 9.4478e-07 7.1453e-07 9.9394e-07 1.9941e-06 3.9374e-06 6.139e-06 6.465e-06 3.9502e-06 1.0742e-06 1.2935e-06 2.1293e-06 2.4415e-06 2.8764e-06 3.0014e-06 2.4539e-06 1.6477e-06 1.1153e-06 1.0975e-06 1.9217e-06 4.0417e-06 6.7005e-06 7.2346e-06 4.447e-06 1.2263e-06 2.0196e-06 3.4874e-06 3.5094e-06 3.7602e-06 4.1389e-06 3.7242e-06 2.7414e-06 1.9696e-06 1.7564e-06 2.3031e-06 3.9376e-06 5.9672e-06 6.1511e-06 3.671e-06 1.0078e-06 2.6346e-06 4.9972e-06 5.1728e-06 5.4013e-06 5.9433e-06 5.4441e-06 4.1246e-06 3.1311e-06 2.812e-06 2.9755e-06 3.6641e-06 4.4982e-06 4.1787e-06 2.355e-06 6.2853e-07 2.2641e-06 4.8581e-06 5.8673e-06 6.8236e-06 7.5817e-06 6.8156e-06 5.1977e-06 4.218e-06 4.0277e-06 3.9151e-06 3.677e-06 3.4124e-06 2.7177e-06 1.4371e-06 1.85e-07 1.5159e-06 3.8078e-06 5.7878e-06 7.6909e-06 8.4983e-06 7.4288e-06 5.8537e-06 5.2817e-06 5.4542e-06 5.401e-06 5.1747e-06 5.2601e-06 4.788e-06 1.4097e-06 0 1.4175e-06 3.9621e-06 6.7181e-06 8.9291e-06 9.3442e-06 8.0766e-06 6.9212e-06 6.9182e-06 7.3609e-06 7.8279e-06 9.8666e-06 1.3971e-05 7.6372e-06 0 0 1.9358e-06 5.5468e-06 9.0786e-06 1.0969e-05 1.0552e-05 8.9138e-06 7.8678e-06 7.9106e-06 8.205e-06 9.3642e-06 1.4792e-05 1.2289e-05 0 0 0 1.9844e-06 5.9877e-06 9.8903e-06 1.1489e-05 1.0395e-05 8.1392e-06 6.5038e-06 5.9471e-06 5.856e-06 7.0261e-06 6.3075e-06 0 0 0 0 2.3785e-06 9.6562e-06 1.8448e-05 2.1023e-05 1.594e-05 8.9099e-06 4.4364e-06 2.7061e-06 2.2593e-06 1.364e-06 0 0 0 0 0 3.1808e-06 1.4875e-05 2.9778e-05 3.3415e-05 2.3367e-05 1.0803e-05 3.5192e-06 9.8536e-07 2.0748e-07 0 0 0 0 0 0 57.426 2.9224 1.2748 0.7606 0.52744 0.34516 0.20599 0.12013 0.071102 0.043109 0.027451 0.018361 0.012324 0.0060261 0.0014028 3.1899 0.57446 0.34127 0.21098 0.16841 0.12605 0.099987 0.090308 0.075464 0.059 0.047274 0.037561 0.027723 0.013898 0.0032133 1.1337 0.31466 0.17335 0.11005 0.099004 0.087364 0.081291 0.077503 0.05992 0.040796 0.02764 0.01783 0.011501 0.0057849 0.0014919 0.45444 0.19679 0.090805 0.073121 0.072498 0.072963 0.070001 0.058821 0.038883 0.022795 0.016012 0.013595 0.010041 0.0048371 0.0011608 0.36587 0.14983 0.059493 0.045823 0.045908 0.048362 0.047165 0.039066 0.026262 0.015301 0.0097035 0.0074819 0.0053047 0.002617 0.00078065 0.14142 0.068842 0.041561 0.031596 0.028557 0.026457 0.023001 0.018187 0.012356 0.0072256 0.0040864 0.0025773 0.0016824 0.0010226 0.00055503 0.10081 0.044943 0.028721 0.020035 0.014023 0.01054 0.0082601 0.0064364 0.0046439 0.0029811 0.0017494 0.0010059 0.00061876 0.00053489 0.00045506 0.08907 0.033575 0.020612 0.013448 0.0073715 0.0044872 0.0036429 0.0031657 0.0025018 0.0016876 0.00097003 0.00049819 0.00028027 0.00029912 0.00029822 0.070272 0.023487 0.014803 0.0092787 0.004763 0.0026492 0.0022564 0.0022391 0.0021555 0.0019299 0.001533 0.00097294 0.0004619 0.00022848 0.00015271 0.043395 0.013812 0.0093651 0.0055991 0.0030562 0.0019939 0.001888 0.0018339 0.0015401 0.0010747 0.00065204 0.00038845 0.00025169 0.00018781 0.00012648 0.021422 0.0072302 0.0051046 0.003157 0.0022316 0.001928 0.0018372 0.0016223 0.0012712 0.00091339 0.00070233 0.00066048 0.00062021 0.00050063 0.0003061 0.0088566 0.004017 0.0029716 0.0023583 0.0022092 0.0020068 0.0016627 0.0012609 0.00092908 0.00078193 0.00088124 0.001092 0.0010729 0.00077664 0.00040576 0.003568 0.0027248 0.0022839 0.0024267 0.0026685 0.002524 0.0020682 0.0014875 0.00099666 0.00081726 0.0010014 0.0012615 0.0011522 0.00068859 0.00026396 0.0014321 0.0015183 0.0013433 0.0016075 0.0019606 0.0020623 0.0018662 0.0014152 0.00091703 0.00065453 0.00070768 0.00083563 0.00071553 0.00037084 0.00010023 0.00032808 0.00038023 0.00031848 0.00038216 0.0004926 0.00055347 0.00052896 0.00041431 0.00027149 0.00019094 0.00019833 0.00022536 0.00018637 9.0778e-05 2.0259e-05 9.2922 1.1906 0.81948 0.62945 0.46042 0.30147 0.18776 0.11559 0.071942 0.046851 0.033697 0.021894 0.012912 0.0057997 0.001386 1.3409 0.52109 0.33497 0.28134 0.21116 0.1402 0.09165 0.061026 0.049374 0.053749 0.06307 0.04979 0.02922 0.011912 0.0025637 0.46377 0.25253 0.14095 0.10282 0.085781 0.070342 0.055975 0.044146 0.040102 0.051244 0.064855 0.050834 0.026314 0.0097161 0.0022453 0.31705 0.23006 0.16732 0.081348 0.073013 0.064378 0.052632 0.039213 0.031352 0.034752 0.042087 0.038324 0.024187 0.01035 0.0025827 0.24003 0.11126 0.085147 0.073292 0.077208 0.06536 0.045922 0.030301 0.02141 0.017645 0.016518 0.015289 0.011523 0.0062994 0.0022998 0.12198 0.063729 0.05376 0.062066 0.068192 0.054221 0.032955 0.019451 0.013053 0.009588 0.0072253 0.0054994 0.0039938 0.0028884 0.0018561 0.12048 0.053107 0.035536 0.031103 0.028092 0.022096 0.015154 0.010303 0.0074936 0.0053906 0.18526 0.13449 0.018303 0.0018968 0.0016664 0.12336 0.046193 0.02603 0.018593 0.013249 0.0097956 0.0081664 0.0068322 0.0053745 0.0037661 0.0023623 0.0014502 0.0010954 0.0012966 0.0011871 0.099205 0.034359 0.019982 0.013548 0.0089776 0.0064317 0.0061712 0.0065883 0.0074981 0.008478 0.0082192 0.0059462 0.0030564 0.0014061 0.00072771 0.063085 0.021997 0.014374 0.0096558 0.0068414 0.0055279 0.0055716 0.0053883 0.004555 0.0033057 0.0022255 0.0016505 0.0014154 0.001747 0.0017219 0.035339 0.013981 0.0099439 0.0074242 0.0066393 0.0063514 0.0061541 0.0055211 0.0045049 0.0034592 0.0029747 0.0033196 0.0036841 0.0053523 0.0057834 0.019016 0.01074 0.0085208 0.0081896 0.0083332 0.007514 0.0062615 0.0049191 0.0038624 0.003416 0.0039842 0.0053257 0.0058296 0.0073139 0.0073936 0.010771 0.0093225 0.0082115 0.0092912 0.01051 0.010077 0.0083764 0.0061778 0.0042754 0.0035294 0.0042938 0.0055876 0.0054473 0.0048961 0.0039518 0.0052018 0.0056239 0.0051124 0.0062857 0.0078017 0.0083172 0.0076035 0.0058241 0.0038087 0.0027063 0.0029035 0.0034825 0.0030748 0.0019296 0.00096945 0.0012339 0.0014324 0.0012227 0.0014999 0.0019661 0.0022371 0.0021548 0.0016975 0.001116 0.00077868 0.00080183 0.00091874 0.0007714 0.00039828 0.00011775 3.5017 0.75771 0.46629 0.36351 0.25727 0.15714 0.085935 0.048548 0.033829 0.025944 0.018047 0.039258 0.021721 0.0059563 0.0016799 0.96516 0.53478 0.24158 0.18572 0.14263 0.10345 0.07125 0.049005 0.037751 0.031003 0.024342 0.018014 0.012504 0.0072354 0.002603 0.32422 0.18627 0.14046 0.081484 0.068918 0.056752 0.045722 0.036306 0.031419 0.029311 0.02794 0.025208 0.019132 0.011265 0.0040643 0.20103 0.14531 0.16069 0.063336 0.057188 0.055466 0.048813 0.035704 0.027905 0.026675 0.028086 0.027579 0.02155 0.01215 0.0041174 0.12808 0.084544 0.10201 0.049182 0.04836 0.050858 0.045742 0.03167 0.022573 0.018867 0.016976 0.015274 0.012609 0.0085433 0.0036951 0.10529 0.058857 0.044488 0.041599 0.040242 0.038736 0.032185 0.021475 0.014589 0.010561 0.008087 0.0067582 0.0058635 0.0048777 0.0029903 0.10594 0.047017 0.034155 0.031097 0.028169 0.023704 0.017836 0.012203 0.0087007 0.0060305 0.0042579 0.003577 0.0037277 0.0040481 0.002957 0.10351 0.037828 0.02404 0.022096 0.020193 0.016169 0.011708 0.0082188 0.0059599 0.0042449 0.0032756 0.0030508 0.0032607 0.0035292 0.0025353 0.083913 0.028257 0.01701 0.015543 0.014289 0.011786 0.0098723 0.010109 0.013702 0.018973 0.020992 0.016587 0.0093578 0.0045858 0.0020787 0.057321 0.019879 0.01254 0.011299 0.010774 0.0096996 0.0087119 0.0076567 0.006381 0.0049334 0.0038884 0.003703 0.0040246 0.0057188 0.005679 0.035863 0.015017 0.010579 0.009998 0.010506 0.010443 0.0098927 0.0089777 0.0076648 0.0062087 0.0057577 0.0073706 0.0093752 0.016193 0.018595 0.023148 0.014334 0.013055 0.016105 0.015822 0.012321 0.010614 0.008974 0.0076207 0.0068423 0.0078402 0.011137 0.013521 0.020958 0.02341 0.015653 0.013589 0.01236 0.014424 0.016569 0.01616 0.013843 0.010808 0.0080351 0.0067246 0.0078396 0.010412 0.010948 0.012522 0.012118 0.0079599 0.0083038 0.0077268 0.0096559 0.01212 0.013075 0.012134 0.0095579 0.0065513 0.0048085 0.0050453 0.0060171 0.0054864 0.0040783 0.002702 0.0018593 0.002105 0.001837 0.002299 0.0030568 0.0035213 0.0034335 0.0027662 0.0019025 0.0013879 0.0014045 0.0015649 0.0013133 0.00072146 0.00026962 1.6416 0.35382 0.22246 0.15811 0.099236 0.055974 0.032755 0.02284 0.018038 0.013852 0.0097145 0.0071258 0.0064052 0.0051095 0.0020792 0.65667 0.20139 0.13279 0.097131 0.067429 0.046817 0.034827 0.028018 0.023387 0.018978 0.014577 0.011289 0.010043 0.0083297 0.003976 0.2542 0.096947 0.072634 0.062181 0.051055 0.039793 0.029463 0.022178 0.019201 0.018176 0.01734 0.015997 0.014544 0.012171 0.0058723 0.16354 0.084852 0.059504 0.051141 0.045006 0.039903 0.031876 0.023289 0.020438 0.020531 0.021349 0.021513 0.019535 0.013946 0.005619 0.11304 0.0638 0.045334 0.042918 0.04036 0.03841 0.032153 0.023444 0.019645 0.017169 0.015363 0.014308 0.0136 0.010606 0.0045244 0.087543 0.046584 0.03568 0.037385 0.036342 0.032735 0.025151 0.016919 0.012286 0.0082648 0.0067288 0.0075819 0.0087232 0.0075282 0.003672 0.077224 0.036183 0.027058 0.030408 0.030834 0.025927 0.017721 0.011113 0.0076361 0.0048653 0.0039993 0.0051921 0.0071645 0.0073579 0.0042327 0.077047 0.030837 0.018114 0.02223 0.024166 0.020141 0.013087 0.0077117 0.0050552 0.0039444 0.0045186 0.0061717 0.007722 0.0078009 0.0047508 0.076871 0.028087 0.01326 0.016089 0.017958 0.015522 0.011518 0.010987 0.016504 0.025509 0.030523 0.026195 0.016968 0.010044 0.0048685 0.06143 0.02258 0.010604 0.011927 0.013343 0.012354 0.0099538 0.0080937 0.007477 0.0077231 0.0078988 0.0077879 0.0081774 0.0077284 0.0040653 0.037849 0.016661 0.0098525 0.010663 0.012094 0.012136 0.011211 0.010566 0.010827 0.011688 0.012149 0.01288 0.014336 0.011978 0.0047232 0.022276 0.014169 0.013861 0.019897 0.018708 0.012931 0.011917 0.011247 0.011015 0.011069 0.012006 0.014994 0.017776 0.013905 0.0048225 0.013909 0.011751 0.010813 0.012623 0.014641 0.014819 0.013606 0.01186 0.0099649 0.0085964 0.0090213 0.011378 0.012526 0.0088486 0.0028682 0.0065895 0.0066472 0.0063882 0.0080438 0.010251 0.011415 0.011061 0.0093437 0.0071148 0.0055493 0.0053861 0.0060337 0.0056395 0.0034048 0.0010272 0.0014535 0.0016175 0.0014835 0.0019202 0.0026457 0.0031831 0.0032327 0.002762 0.0021129 0.0016823 0.0015919 0.0015993 0.0013057 0.00069506 0.00020935 0.9542 0.18275 0.10619 0.070873 0.045162 0.028506 0.018981 0.013458 0.0097288 0.0068708 0.004788 0.0038882 0.0040757 0.0037284 0.0016755 0.33223 0.11707 0.082184 0.059817 0.042802 0.030843 0.022756 0.017338 0.013457 0.010359 0.0078107 0.0063423 0.0067015 0.007166 0.0039042 0.18825 0.068586 0.051967 0.042437 0.033822 0.024314 0.015922 0.011581 0.010508 0.010431 0.0099195 0.0092134 0.0099116 0.010422 0.0056588 0.12532 0.058708 0.039572 0.032075 0.028306 0.02233 0.0153 0.01206 0.013156 0.015292 0.015866 0.015271 0.014512 0.011577 0.0050255 0.090116 0.047503 0.032594 0.028733 0.026677 0.021874 0.015967 0.01277 0.013233 0.014556 0.014243 0.013447 0.01324 0.010404 0.0041376 0.066863 0.038311 0.028051 0.028473 0.027483 0.022421 0.015317 0.0093207 0.0059617 0.0047633 0.0052816 0.0077919 0.010441 0.0091573 0.0039683 0.05554 0.033052 0.02175 0.023754 0.023432 0.019089 0.012707 0.0072857 0.0042426 0.0032234 0.0038319 0.0063947 0.0098094 0.010241 0.0056239 0.063089 0.032532 0.014219 0.015395 0.015313 0.012529 0.0084631 0.0051529 0.0035973 0.0039483 0.0061485 0.0093536 0.012201 0.012632 0.0077641 0.077017 0.033343 0.010545 0.0098682 0.0095765 0.0082138 0.0068396 0.0078176 0.013112 0.021536 0.027592 0.026363 0.020685 0.015631 0.0087133 0.066817 0.027964 0.0094343 0.0083402 0.0084243 0.0079628 0.0069746 0.0060902 0.0056503 0.0057359 0.0064311 0.0078874 0.010495 0.011789 0.0070049 0.039054 0.019115 0.0092415 0.0090525 0.0099219 0.010025 0.0093993 0.0086591 0.0077591 0.0065865 0.0060527 0.0078665 0.011579 0.011771 0.0055194 0.019688 0.013158 0.0089381 0.0093691 0.010451 0.010757 0.010594 0.010467 0.0097821 0.0082463 0.0075445 0.0098022 0.01306 0.011168 0.0041794 0.010918 0.0096849 0.0074854 0.0084351 0.0097056 0.010385 0.010643 0.010617 0.0097655 0.0080479 0.0070248 0.0080309 0.009144 0.0067938 0.0022511 0.0047808 0.0049225 0.0039748 0.0049473 0.0062904 0.0073967 0.0079123 0.0076875 0.0067899 0.0055361 0.0046372 0.0044751 0.0041699 0.0026683 0.00085037 0.00093044 0.0010525 0.00090209 0.0012203 0.0017363 0.0022526 0.0025242 0.0024563 0.0021852 0.0018538 0.0015461 0.0012939 0.00099428 0.00056121 0.00020231 0.66205 0.097884 0.050983 0.030539 0.019931 0.013395 0.0089744 0.0059495 0.0040282 0.0028758 0.0021358 0.0017436 0.0017955 0.001738 0.00084042 0.20575 0.065825 0.049264 0.033893 0.024969 0.017993 0.012341 0.008373 0.0060341 0.0047323 0.003751 0.0030243 0.0033121 0.0039268 0.0022662 0.11034 0.044664 0.032656 0.027131 0.022165 0.016243 0.01048 0.007046 0.0059586 0.0058195 0.0053815 0.0047291 0.005178 0.0058564 0.003279 0.090523 0.041283 0.027775 0.02399 0.021802 0.017541 0.012154 0.0091462 0.0093481 0.010333 0.0096855 0.007778 0.0065784 0.0055541 0.0025991 0.07169 0.038793 0.02689 0.024165 0.021562 0.01711 0.012285 0.0096709 0.009942 0.010893 0.010409 0.0093422 0.0087812 0.0067623 0.0026121 0.055415 0.033917 0.025108 0.025907 0.024443 0.019355 0.012826 0.0074165 0.0043727 0.0033381 0.003821 0.0058875 0.0081431 0.0075255 0.0034367 0.046215 0.031582 0.022304 0.02346 0.022062 0.017233 0.011115 0.0061604 0.0034788 0.0027486 0.003438 0.0056827 0.0088441 0.010035 0.0060308 0.0515 0.030925 0.016498 0.016474 0.015268 0.011782 0.0075863 0.0045373 0.0034241 0.0042654 0.006698 0.0097986 0.012829 0.01426 0.0093732 0.062266 0.030774 0.012623 0.011035 0.0099319 0.0077674 0.005615 0.0053115 0.0080168 0.013208 0.018079 0.019508 0.018737 0.017584 0.010886 0.054172 0.026315 0.011163 0.0094274 0.008901 0.007562 0.0059147 0.0051148 0.0055554 0.0068113 0.008122 0.0092684 0.011757 0.013854 0.0086921 0.03146 0.018196 0.010016 0.0094376 0.009739 0.0089523 0.0076665 0.0070655 0.0071303 0.0070456 0.0065914 0.0067466 0.00872 0.0097997 0.0053635 0.017092 0.01343 0.0081521 0.008377 0.0090097 0.0089409 0.0086876 0.0088532 0.0088197 0.0078237 0.0065635 0.0065011 0.0075013 0.0067249 0.0028852 0.012964 0.012361 0.0058994 0.0064928 0.0070458 0.0074692 0.0081984 0.0090819 0.0090338 0.0075216 0.0057669 0.0052528 0.005357 0.0040162 0.0014989 0.0068566 0.0069381 0.0030254 0.0036127 0.0041037 0.0047235 0.005668 0.0065368 0.0065313 0.0054116 0.0039838 0.0031655 0.0027367 0.001832 0.00074489 0.0012706 0.0013675 0.0007237 0.00094491 0.0011873 0.0015287 0.0019516 0.0022686 0.0022739 0.0019327 0.0014251 0.00099323 0.00069541 0.00042275 0.00021513 0.39399 0.048736 0.022871 0.011374 0.0081848 0.005829 0.0037661 0.0022576 0.0015008 0.0012396 0.00106 0.00081412 0.0006491 0.00054645 0.00026256 0.15677 0.034164 0.023804 0.014569 0.012144 0.0093507 0.0063326 0.0040574 0.0029987 0.0027235 0.0024267 0.0018366 0.0014719 0.0014192 0.0007826 0.074335 0.024311 0.015763 0.013721 0.012199 0.0096054 0.0066146 0.0046122 0.0039362 0.0039134 0.0035964 0.0028102 0.0023176 0.0021629 0.0011456 0.058553 0.025677 0.017483 0.015621 0.013745 0.010927 0.0077899 0.0058657 0.0056308 0.0059157 0.0053788 0.0040892 0.0030503 0.0022743 0.00099734 0.04633 0.027988 0.020756 0.018794 0.01549 0.011532 0.0080338 0.006037 0.0057087 0.0058822 0.0054152 0.0046154 0.0040661 0.0030967 0.001249 0.03919 0.026557 0.019981 0.0202 0.018288 0.013971 0.0091127 0.0052997 0.0031541 0.0023544 0.0024538 0.0033847 0.0045502 0.0045928 0.0023897 0.03228 0.026051 0.019734 0.019264 0.017309 0.013145 0.0084538 0.0048512 0.0029224 0.0024089 0.0028351 0.004138 0.0061108 0.0074856 0.0048723 0.03113 0.023701 0.015963 0.014608 0.013016 0.0098433 0.0063721 0.0041002 0.0034474 0.0042668 0.0060195 0.0079662 0.0099916 0.011558 0.0078123 0.034388 0.02209 0.013006 0.010882 0.0094987 0.0071163 0.0048095 0.0040789 0.0054537 0.0085138 0.011666 0.013149 0.01377 0.01414 0.0089915 0.030318 0.019702 0.012097 0.010544 0.0097217 0.0075384 0.0052227 0.0044462 0.0057592 0.008382 0.010328 0.010487 0.010926 0.011686 0.0071442 0.018847 0.014649 0.01073 0.010671 0.01057 0.008557 0.0062118 0.0054115 0.0065596 0.008555 0.0093606 0.0082864 0.0075076 0.0072995 0.004034 0.011148 0.010715 0.0079094 0.0085087 0.008719 0.0077615 0.0068215 0.006875 0.0076478 0.008196 0.0077045 0.0062901 0.005037 0.0039285 0.001778 0.0090255 0.0094977 0.0053904 0.0060685 0.0062181 0.0061784 0.006692 0.0076392 0.0080003 0.0071326 0.0055555 0.0042158 0.0033201 0.002271 0.0011977 0.0049072 0.0053932 0.0029311 0.0034736 0.0036631 0.0040545 0.0049806 0.005953 0.0060575 0.004987 0.0034469 0.0023298 0.0017281 0.0011971 0.00096813 0.00094696 0.0015867 0.0034537 0.0076891 0.0093346 0.0063303 0.0031778 0.0023114 0.0021759 0.0017649 0.0011802 0.00070787 0.0004392 0.00030663 0.00031889 0.17903 0.022001 0.0097185 0.0040795 0.0033666 0.0026602 0.001806 0.0011498 0.00090383 0.00092218 0.0008921 0.00066329 0.00036812 0.00016984 5.647e-05 0.080178 0.016412 0.0098856 0.0053858 0.0054022 0.0048134 0.0036086 0.0026372 0.0024517 0.0027708 0.0027917 0.0021014 0.0011568 0.00053221 0.00018442 0.03406 0.013789 0.0070224 0.0056592 0.0055165 0.0047945 0.0037245 0.003132 0.0033684 0.0039982 0.0040628 0.0031171 0.0018025 0.0008713 0.00029875 0.039299 0.0163 0.010431 0.008243 0.0065759 0.0049153 0.0035884 0.0030503 0.0033485 0.0038929 0.0038859 0.0031121 0.0020545 0.001124 0.00038143 0.026191 0.018895 0.014146 0.012101 0.0095334 0.0068068 0.0045867 0.0033034 0.0029262 0.0029431 0.0028761 0.0026992 0.0024252 0.0017757 0.00071899 0.023711 0.018258 0.012983 0.012206 0.010859 0.008262 0.0055139 0.0034493 0.0022621 0.0017746 0.0018497 0.0024608 0.0031439 0.0031006 0.0016133 0.020141 0.018629 0.013471 0.011899 0.010528 0.0082192 0.005748 0.003862 0.0027085 0.0022476 0.0024666 0.003361 0.0045229 0.0051403 0.003139 0.017249 0.016682 0.011903 0.0099877 0.0088901 0.0071239 0.0053153 0.0042253 0.0038562 0.0041515 0.0049815 0.0059907 0.0068894 0.0073489 0.0045914 0.016413 0.015001 0.010633 0.0087831 0.0078183 0.0061808 0.0047248 0.0044275 0.0053515 0.0071257 0.0087825 0.009286 0.0089644 0.0083367 0.0048818 0.014407 0.013655 0.010543 0.0098157 0.0093109 0.0072833 0.005244 0.0048688 0.0065468 0.0093626 0.011098 0.010292 0.0084688 0.0069724 0.0037304 0.0098788 0.010626 0.0095088 0.010212 0.010212 0.0080045 0.0056315 0.0051865 0.0070802 0.0099977 0.011243 0.0093882 0.0064761 0.0044286 0.002074 0.0051531 0.0064805 0.0067194 0.0075658 0.0076383 0.0064672 0.0054906 0.0057782 0.0071694 0.0086243 0.0086332 0.0066549 0.0041242 0.0023444 0.00092484 0.002143 0.0035813 0.0045905 0.005109 0.0049626 0.0047171 0.0051329 0.0060916 0.0067362 0.0064431 0.0052546 0.0036775 0.0023109 0.0013947 0.001171 0.0007254 0.0017569 0.0027135 0.0030306 0.0029108 0.0030641 0.0038105 0.0046802 0.0048525 0.0040326 0.002734 0.0016564 0.0010504 0.00086048 0.0013409 0.00027794 0.0026472 0.013041 0.031596 0.038446 0.02358 0.0075247 0.0022653 0.0016835 0.0013343 0.00083867 0.00044702 0.00025249 0.00026223 0.00025105 0.078641 0.0094954 0.0034538 0.0015021 0.0014003 0.0012169 0.00092181 0.00073249 0.00078214 0.00096266 0.0010018 0.00075322 0.00037762 0.00011677 1.8775e-05 0.048321 0.0077792 0.0035184 0.0020586 0.0023879 0.0023977 0.0020455 0.0019023 0.0023894 0.003215 0.0034839 0.0026853 0.0013829 0.00044591 7.6299e-05 0.022679 0.0089954 0.0037691 0.0026895 0.0028502 0.0026819 0.0022879 0.0023539 0.0032702 0.0045804 0.0050833 0.0040803 0.002282 0.00084954 0.00017568 0.021174 0.010171 0.0060852 0.0047526 0.004047 0.0030791 0.0022029 0.0020128 0.0026647 0.0036996 0.0042692 0.0038523 0.0026746 0.0013241 0.00036284 0.012857 0.010954 0.0081657 0.0070144 0.005764 0.0041228 0.002668 0.0019077 0.0018505 0.0022192 0.0027491 0.0031959 0.0030764 0.0020525 0.00072007 0.01226 0.010778 0.007354 0.0065642 0.0059139 0.0045677 0.0031579 0.0021836 0.0016527 0.0015336 0.0019837 0.0029599 0.0036021 0.0029617 0.0012677 0.011645 0.011711 0.0077333 0.0061843 0.0054913 0.0045593 0.0036341 0.0029176 0.0023113 0.0019454 0.00222 0.0032243 0.0041105 0.0038175 0.0018869 0.010002 0.010948 0.0074566 0.0058145 0.0052275 0.004569 0.0040341 0.0037478 0.0034578 0.0032647 0.0035401 0.0042724 0.0047659 0.0043049 0.0021995 0.0083069 0.0094832 0.0070845 0.0059917 0.0055286 0.0047064 0.0040924 0.0040912 0.0044715 0.0050693 0.0056781 0.0058678 0.0053591 0.0041738 0.0019901 0.0068332 0.0082795 0.0071291 0.0071291 0.007039 0.0057801 0.0045141 0.0043198 0.0052642 0.0067739 0.0076523 0.0069786 0.0052403 0.0033668 0.0014052 0.0049588 0.0065389 0.0064773 0.0073346 0.0075627 0.0062063 0.00474 0.0045362 0.0057156 0.0074234 0.0080586 0.0066812 0.0042988 0.0022957 0.00082275 0.0028992 0.0042782 0.0046309 0.0052251 0.0053613 0.0047799 0.0044209 0.0048403 0.0057535 0.0065078 0.0062903 0.0048107 0.0028894 0.001426 0.00047763 0.001388 0.0025543 0.0031583 0.0033746 0.0032546 0.0032172 0.0037374 0.0045796 0.0050343 0.0047135 0.0037688 0.0025978 0.0016081 0.0010355 0.00093465 0.00051946 0.0012617 0.0018286 0.0019635 0.0018286 0.0019113 0.0024542 0.0031024 0.0032512 0.0026955 0.0018051 0.0010627 0.00067912 0.00076261 0.0006264 0.00028233 0.0032091 0.016638 0.040894 0.049833 0.030177 0.0088664 0.0017742 0.0010271 0.00081307 0.00049978 0.00025523 0.00015319 0.00013084 0 0.033193 0.0048169 0.0012407 0.00052732 0.00051803 0.00047858 0.00041492 0.00043653 0.00061206 0.00085128 0.00092367 0.0007035 0.0003505 0.00010341 1.4092e-05 0.02277 0.0052012 0.0015058 0.0007614 0.00092849 0.0010015 0.00098518 0.0012198 0.0019638 0.0029323 0.0033023 0.0025963 0.0013564 0.00043583 6.8883e-05 0.013875 0.0069539 0.0022848 0.0012755 0.0013757 0.0013173 0.0012168 0.0015762 0.0027051 0.0041882 0.0048928 0.0041085 0.0024277 0.00095041 0.0001957 0.0088205 0.0060768 0.003234 0.0025871 0.0024245 0.0018917 0.0013474 0.0013607 0.0021294 0.0033282 0.0042216 0.0042096 0.0032104 0.0016656 0.00044505 0.0057202 0.00558 0.0042807 0.0039554 0.0035505 0.002615 0.0016559 0.0011989 0.0013286 0.0019334 0.0029014 0.0038733 0.003918 0.0025139 0.00079745 0.0058012 0.0059067 0.0041906 0.003725 0.0034269 0.0026646 0.0018376 0.0013107 0.0010983 0.0012815 0.0021468 0.0035447 0.0042049 0.0030533 0.0011023 0.0063175 0.0068567 0.0043553 0.0032426 0.0028844 0.0024439 0.0020009 0.0016695 0.0013838 0.0013062 0.0018656 0.0030726 0.003839 0.0030494 0.0012347 0.0057462 0.006882 0.0046057 0.0032654 0.0028241 0.0024719 0.0022019 0.0020476 0.0018461 0.0017047 0.0020022 0.0027838 0.003271 0.0026225 0.0010927 0.0043149 0.0057692 0.004547 0.0036589 0.0032588 0.00273 0.0023003 0.0021734 0.0021703 0.0022399 0.0024975 0.0028591 0.0028601 0.002093 0.00082212 0.0031357 0.0045741 0.0042972 0.0042191 0.0041008 0.0033904 0.0026608 0.0024188 0.0025676 0.0028797 0.0031214 0.0030516 0.0025359 0.0015952 0.00055566 0.0023222 0.0035772 0.0037439 0.0041552 0.0043119 0.0037675 0.0032012 0.0031079 0.0033109 0.0035106 0.0034696 0.0030382 0.0022581 0.0012839 0.00041096 0.0016332 0.0027007 0.0028459 0.0030267 0.0031714 0.0031573 0.00335 0.0037447 0.0039039 0.0036428 0.0031526 0.0026119 0.0019689 0.001149 0.0003788 0.0009732 0.0018308 0.002013 0.0019613 0.0019257 0.0021086 0.0026667 0.0032765 0.0033774 0.0028639 0.0021863 0.0017289 0.0013999 0.0010353 0.00033377 0.00039883 0.0008894 0.0011126 0.0010863 0.00098634 0.0010653 0.0014242 0.0018185 0.0018772 0.0015216 0.0010466 0.00073963 0.00061823 0.00036416 0 0.00015808 0.0015001 0.007479 0.018242 0.022185 0.01343 0.0039635 0.0008275 0.00050331 0.00040237 0.00025799 0.00015493 6.1917e-05 0 0 0.011378 0.0021749 0.00044566 0.00015427 0.00014713 0.00014159 0.00014671 0.00020794 0.0003559 0.00053364 0.00059485 0.00045879 0.00023093 6.9137e-05 9.6447e-06 0.0057226 0.0017052 0.00044988 0.00022033 0.00026799 0.00030908 0.00036948 0.00061694 0.0011809 0.0018725 0.0021617 0.0017358 0.00093635 0.00031692 5.3627e-05 0.0043386 0.0024085 0.00080922 0.00046343 0.00049033 0.00047269 0.00049436 0.00082399 0.0016452 0.0027053 0.0032858 0.0029009 0.0018448 0.00078646 0.00017258 0.0028642 0.0023452 0.0012887 0.0011075 0.0010784 0.00084786 0.00062228 0.00072089 0.0012953 0.0022037 0.0030323 0.0033313 0.0027823 0.0015239 0.00040833 0.0022463 0.0024443 0.0019836 0.0019172 0.001775 0.0013184 0.00083511 0.00063018 0.00079429 0.0013567 0.0023551 0.0034629 0.0036398 0.0023127 0.00069583 0.0025241 0.0029692 0.0022579 0.0019877 0.0018137 0.0013996 0.00095098 0.00068075 0.00062924 0.00092988 0.0018672 0.0032417 0.0037865 0.0025904 0.00084995 0.0031254 0.0037502 0.0024248 0.0016959 0.0014745 0.0012344 0.00097786 0.00079772 0.00069396 0.0008032 0.0014338 0.0025109 0.0030502 0.0022189 0.00080037 0.0030675 0.0041276 0.0028134 0.0017438 0.0013532 0.0011285 0.00095438 0.00085495 0.00077335 0.00077573 0.00109 0.0017203 0.0020681 0.0015437 0.00057379 0.0021938 0.003434 0.0027877 0.0019428 0.0015321 0.0012102 0.00095758 0.00085309 0.00080575 0.00078825 0.0009194 0.0012222 0.0013734 0.0010122 0.00036908 0.0014027 0.0024508 0.0023683 0.0020533 0.0018377 0.0014988 0.0011995 0.0010887 0.0010422 0.00097761 0.0009802 0.0010913 0.0010989 0.00075739 0.00025526 0.0010619 0.0018853 0.0019655 0.0019739 0.001982 0.0018469 0.0017849 0.0018418 0.0017701 0.0015125 0.0013308 0.0013729 0.0013308 0.00087128 0.00027342 0.00093626 0.0016831 0.0017025 0.0016744 0.0017714 0.0019303 0.0022434 0.0025409 0.0024468 0.0019836 0.0016636 0.0017588 0.0017603 0.0011517 0.00017864 0.00066951 0.0012658 0.0012807 0.0011785 0.0012048 0.0014018 0.001789 0.002131 0.0020772 0.0016654 0.0013806 0.001484 0.0015267 0.00054683 0 0.00028939 0.00060442 0.00067654 0.0006203 0.00056604 0.00061442 0.0007982 0.00098379 0.00098286 0.00079477 0.00063914 0.00065294 0.00033899 0 0 7.0976e-05 0.00032334 0.0011296 0.0024744 0.002922 0.0017937 0.00061725 0.00024913 0.00021136 0.00017328 0.00013093 5.8255e-05 0 0 0 0.0032185 0.00084774 0.00014905 3.4221e-05 2.9351e-05 2.9143e-05 3.8231e-05 7.1827e-05 0.00014114 0.00022223 0.00025274 0.00019765 0.00010136 3.1355e-05 4.6151e-06 0.001225 0.00058064 0.00012644 4.5584e-05 5.3669e-05 6.7302e-05 0.00010402 0.00022607 0.00048246 0.00079303 0.00093411 0.00076969 0.00043408 0.00015734 2.8847e-05 0.0012295 0.00076392 0.00023231 0.00012577 0.00012838 0.00012408 0.000152 0.00031316 0.00068393 0.0011675 0.001472 0.0013786 0.00095217 0.0004414 0.00010235 0.0008724 0.00071555 0.00040689 0.00037038 0.00036032 0.00028199 0.00021698 0.00028296 0.0005519 0.0009974 0.0014856 0.0017942 0.0016221 0.00092865 0.00024994 0.0006991 0.00084492 0.00074523 0.00073582 0.00067642 0.00050114 0.00032515 0.00026203 0.00036036 0.00068472 0.0013218 0.0020822 0.0022524 0.0014303 0.00041699 0.000901 0.0011993 0.00097028 0.00083801 0.00074803 0.00057669 0.00040132 0.00030399 0.00031029 0.00052424 0.001138 0.002013 0.0023294 0.001547 0.0004794 0.0012629 0.0016863 0.0011402 0.0007503 0.00062173 0.00052351 0.00042867 0.00037022 0.00035161 0.00045659 0.00086316 0.0015033 0.0017704 0.0012216 0.00040955 0.001355 0.0020207 0.0014185 0.00079055 0.00053927 0.00044643 0.00040591 0.00039947 0.00039227 0.00041534 0.0005907 0.00091586 0.0010605 0.00074406 0.00025739 0.00097763 0.0016739 0.0013625 0.00085217 0.00059145 0.00046233 0.00040556 0.0004113 0.00041467 0.0003921 0.00041644 0.00052827 0.000584 0.0004163 0.0001458 0.00058244 0.00111 0.0010714 0.00085937 0.00071454 0.00059034 0.00052933 0.00054419 0.000539 0.00046899 0.00041974 0.00046283 0.00048672 0.000337 0.00010946 0.00045714 0.00088486 0.0009424 0.00091988 0.0009078 0.00087494 0.00090358 0.00097283 0.00093101 0.00076656 0.00069205 0.00082345 0.00088388 0.00058498 8.6079e-05 0.00047571 0.00092603 0.0010007 0.0010249 0.0010941 0.0011629 0.0012802 0.0013824 0.0012914 0.001052 0.0010132 0.0013155 0.0014486 0.00047433 0 0.00037774 0.00076143 0.00083477 0.00082895 0.00085904 0.00091891 0.0010299 0.0011203 0.0010481 0.00086542 0.0008752 0.0011834 0.00066021 0 0 0.00017502 0.00039486 0.00048696 0.00047883 0.00042798 0.00039637 0.00042202 0.00046254 0.00044149 0.0003727 0.00038144 0.00025654 0 0 0 4.9346e-05 0.00016137 0.00027148 0.00028962 0.00021283 0.00012705 8.8012e-05 8.2683e-05 7.879e-05 6.7637e-05 3.3214e-05 0 0 0 0 0.00068548 0.00022307 3.5321e-05 5.225e-06 3.8733e-06 3.9872e-06 6.9439e-06 1.6467e-05 3.5459e-05 5.7687e-05 6.6648e-05 5.2895e-05 2.7774e-05 8.9555e-06 1.4042e-06 0.00027916 0.00014715 2.6279e-05 7.1963e-06 7.9929e-06 1.0627e-05 2.0978e-05 5.4711e-05 0.00012431 0.00020916 0.00025119 0.00021356 0.00012708 4.9627e-05 9.8155e-06 0.00028545 0.00017141 4.8092e-05 2.8308e-05 2.8265e-05 2.623e-05 3.4437e-05 7.8725e-05 0.00017971 0.00031554 0.00041486 0.0004158 0.0003124 0.00015587 3.7714e-05 0.00018774 0.00015166 9.5614e-05 9.6455e-05 9.3694e-05 7.209e-05 5.5664e-05 7.4824e-05 0.00015086 0.00028737 0.00046458 0.00061293 0.00059105 0.00034976 9.444e-05 0.0001526 0.00020289 0.00019743 0.00020205 0.00018513 0.00013649 8.9885e-05 7.5288e-05 0.00010884 0.00022428 0.00046999 0.00077809 0.00085941 0.0005467 0.0001561 0.00022386 0.00032878 0.00028099 0.0002409 0.00021167 0.00016426 0.00011913 9.7278e-05 0.00010773 0.00019435 0.00043498 0.00077465 0.00089179 0.00058289 0.00017383 0.00035369 0.00052108 0.00037221 0.00023398 0.00018303 0.00015676 0.00013827 0.000132 0.00013679 0.00018345 0.0003393 0.00057614 0.00066199 0.00044146 0.00013989 0.00041969 0.00068451 0.00050328 0.00026754 0.00016598 0.00014 0.00014349 0.00016101 0.00017283 0.00018429 0.00024025 0.00034327 0.00037662 0.00025087 8.1553e-05 0.0003249 0.00059673 0.00050247 0.00031168 0.00020865 0.00016602 0.00016178 0.00018627 0.00020428 0.00019429 0.00018205 0.00019405 0.00019234 0.00012783 4.233e-05 0.00019685 0.00040211 0.0004168 0.00035998 0.00030613 0.00024962 0.00022432 0.00024196 0.00025604 0.00023207 0.00019869 0.00019498 0.00018791 0.00012219 1.8504e-05 0.00015824 0.00034042 0.00042335 0.00047032 0.00047339 0.0004236 0.00038847 0.00039258 0.00038178 0.00033614 0.00033123 0.00041122 0.00044052 0.00014213 0 0.00017988 0.00039975 0.00052366 0.000609 0.00064224 0.00060476 0.00055836 0.00053344 0.00048524 0.00042384 0.00047852 0.00068656 0.00038611 0 0 0.0001555 0.00036473 0.00048597 0.00053723 0.00053561 0.00049173 0.00044735 0.0004183 0.00037293 0.00033059 0.00040572 0.00030972 0 0 0 8.347e-05 0.0002322 0.00035009 0.00037411 0.00031477 0.00023595 0.00018628 0.00016552 0.00014719 0.0001334 8.5167e-05 0 0 0 0 3.715e-05 0.00014875 0.00027844 0.00030696 0.00021992 0.00011293 5.1486e-05 3.0393e-05 2.4125e-05 1.0872e-05 0 0 0 0 0 8.992e-05 3.3993e-05 4.967e-06 4.7071e-07 3.0869e-07 3.3864e-07 7.8541e-07 2.1973e-06 5.012e-06 8.3344e-06 9.7574e-06 7.8723e-06 4.2556e-06 1.4418e-06 2.4214e-07 4.9225e-05 2.5083e-05 3.8206e-06 8.6694e-07 8.9169e-07 1.1546e-06 2.6436e-06 7.6239e-06 1.7928e-05 3.0687e-05 3.7644e-05 3.3245e-05 2.1035e-05 8.8615e-06 1.8743e-06 4.6237e-05 2.5787e-05 6.7148e-06 4.4078e-06 4.3115e-06 3.7626e-06 4.8509e-06 1.1365e-05 2.6468e-05 4.7727e-05 6.5888e-05 7.1118e-05 5.7879e-05 3.0683e-05 7.6618e-06 2.6634e-05 2.0661e-05 1.4245e-05 1.5591e-05 1.5058e-05 1.1396e-05 8.6925e-06 1.1513e-05 2.3426e-05 4.7008e-05 8.2513e-05 0.00011762 0.0001192 7.2238e-05 1.9544e-05 2.041e-05 2.8735e-05 3.0454e-05 3.256e-05 2.9887e-05 2.2195e-05 1.5075e-05 1.311e-05 1.9359e-05 4.2063e-05 9.3438e-05 0.00016005 0.00017932 0.00011429 3.2163e-05 3.2336e-05 5.1074e-05 4.6135e-05 4.0171e-05 3.4828e-05 2.7866e-05 2.1794e-05 1.952e-05 2.2778e-05 4.1259e-05 9.1924e-05 0.00016331 0.00018725 0.00012124 3.5192e-05 5.6621e-05 9.0584e-05 6.9016e-05 4.3679e-05 3.2516e-05 2.9131e-05 2.8483e-05 3.0258e-05 3.3392e-05 4.3689e-05 7.5309e-05 0.00012286 0.00013815 9.0001e-05 2.7271e-05 7.381e-05 0.00012991 0.00010268 5.8623e-05 3.7343e-05 3.2602e-05 3.5523e-05 4.304e-05 4.8881e-05 5.1292e-05 5.9262e-05 7.5498e-05 7.7967e-05 4.9802e-05 1.5346e-05 6.2546e-05 0.00012406 0.00011737 8.8026e-05 6.8192e-05 5.4636e-05 5.0124e-05 5.7415e-05 6.5564e-05 6.3293e-05 5.4093e-05 4.7658e-05 4.0774e-05 2.4924e-05 3.8598e-06 4.1004e-05 9.4571e-05 0.00012248 0.00013529 0.00012831 0.00010014 7.7206e-05 7.59e-05 8.2734e-05 7.9105e-05 6.6337e-05 5.7042e-05 4.8511e-05 1.4628e-05 0 3.5571e-05 9.1922e-05 0.00014946 0.00019865 0.00020536 0.00016603 0.00012397 0.00010804 0.0001062 0.00010145 0.00010341 0.00012287 6.3209e-05 0 0 4.4477e-05 0.00011913 0.00019425 0.00025091 0.00025836 0.00021538 0.0001628 0.00013207 0.00011741 0.00011182 0.00013796 0.00010047 0 0 0 4.2838e-05 0.00012059 0.00019064 0.0002233 0.00021172 0.0001703 0.00012641 9.8603e-05 8.3428e-05 8.0466e-05 5.6038e-05 0 0 0 0 2.8585e-05 9.669e-05 0.00016603 0.00018315 0.0001461 9.4315e-05 5.7251e-05 3.9281e-05 3.1616e-05 1.5435e-05 0 0 0 0 0 1.8927e-05 8.3164e-05 0.00016193 0.00018014 0.0001274 6.1746e-05 2.302e-05 8.943e-06 2.6451e-06 0 0 0 0 0 0 5.3317e-06 2.2481e-06 3.0725e-07 1.8558e-08 1.1694e-08 1.4125e-08 4.0974e-08 1.267e-07 2.9903e-07 5.0465e-07 5.9808e-07 4.9192e-07 2.7547e-07 9.8746e-08 1.7795e-08 4.1247e-06 2.0551e-06 2.8591e-07 5.8103e-08 5.4797e-08 6.3595e-08 1.5063e-07 4.5362e-07 1.0865e-06 1.8876e-06 2.3736e-06 2.1933e-06 1.4839e-06 6.7208e-07 1.5043e-07 3.6594e-06 1.9417e-06 4.7245e-07 3.2101e-07 3.0251e-07 2.4896e-07 3.0471e-07 7.0071e-07 1.6433e-06 3.0484e-06 4.4505e-06 5.1856e-06 4.5326e-06 2.5205e-06 6.4406e-07 1.8906e-06 1.3831e-06 9.7715e-07 1.1057e-06 1.0538e-06 7.9586e-07 6.1195e-07 7.8293e-07 1.5665e-06 3.294e-06 6.2416e-06 9.482e-06 9.9708e-06 6.1451e-06 1.6644e-06 1.2563e-06 1.7814e-06 2.0206e-06 2.2654e-06 2.0935e-06 1.6219e-06 1.1956e-06 1.0915e-06 1.5633e-06 3.4008e-06 7.7807e-06 1.3601e-05 1.5378e-05 9.8148e-06 2.7335e-06 1.9743e-06 3.2912e-06 3.1909e-06 2.9372e-06 2.5406e-06 2.2203e-06 1.9774e-06 1.9444e-06 2.2657e-06 3.8147e-06 8.1041e-06 1.4187e-05 1.6176e-05 1.0406e-05 2.9626e-06 3.7142e-06 6.3732e-06 5.3105e-06 3.7236e-06 2.7935e-06 2.7538e-06 3.0013e-06 3.4387e-06 3.8747e-06 4.7059e-06 7.1694e-06 1.0945e-05 1.1993e-05 7.6751e-06 2.2484e-06 5.2279e-06 9.9182e-06 8.9651e-06 6.5158e-06 4.9495e-06 4.442e-06 4.6562e-06 5.628e-06 6.516e-06 6.6514e-06 6.7061e-06 7.3112e-06 6.9573e-06 4.2742e-06 6.3178e-07 4.8768e-06 1.0902e-05 1.3284e-05 1.3922e-05 1.2934e-05 1.0255e-05 8.2408e-06 8.6189e-06 9.8965e-06 9.7027e-06 7.8125e-06 5.77e-06 4.1302e-06 1.1458e-06 0 3.7393e-06 1.0755e-05 1.9327e-05 2.6976e-05 2.7668e-05 2.0977e-05 1.4111e-05 1.2127e-05 1.3198e-05 1.3136e-05 1.0802e-05 8.1186e-06 2.9568e-06 0 0 3.9728e-06 1.298e-05 2.7078e-05 4.058e-05 4.2661e-05 3.2514e-05 2.0884e-05 1.571e-05 1.5542e-05 1.5749e-05 1.5488e-05 8.119e-06 0 0 0 5.6749e-06 1.7871e-05 3.4133e-05 4.7056e-05 4.7745e-05 3.6713e-05 2.3787e-05 1.6644e-05 1.4779e-05 1.511e-05 9.1542e-06 0 0 0 0 6.0757e-06 1.9082e-05 3.3148e-05 3.9975e-05 3.6748e-05 2.7108e-05 1.7268e-05 1.1471e-05 9.4108e-06 4.8708e-06 0 0 0 0 0 4.9675e-06 1.8402e-05 3.3384e-05 3.721e-05 2.8741e-05 1.6995e-05 8.6568e-06 4.7346e-06 1.7243e-06 0 0 0 0 0 0 4.222e-06 1.9109e-05 3.7699e-05 4.2046e-05 2.9525e-05 1.394e-05 4.7672e-06 7.2528e-07 0 0 0 0 0 0 0 19.651 1.5338 0.77022 0.40936 0.26591 0.17501 0.10697 0.061972 0.033729 0.018053 0.010751 0.006 0.0033573 0.0015243 0.00038358 1.2522 0.2827 0.20326 0.14184 0.12056 0.090902 0.062932 0.046252 0.036287 0.028844 0.022312 0.013007 0.0066749 0.0025083 0.00050434 0.55074 0.15037 0.10988 0.080411 0.078076 0.069473 0.057224 0.046964 0.036237 0.026187 0.018071 0.010011 0.0049102 0.0018844 0.00045613 0.16358 0.072315 0.056593 0.057426 0.061546 0.059007 0.049901 0.037553 0.023996 0.013552 0.0081297 0.0057621 0.00389 0.0019182 0.00058952 0.17019 0.054429 0.031869 0.034496 0.038297 0.037957 0.033401 0.026277 0.017683 0.010281 0.0058963 0.0038799 0.0026704 0.0016074 0.00073207 0.074856 0.022798 0.020743 0.02279 0.024436 0.022016 0.017134 0.012873 0.0089598 0.005481 0.0031169 0.001824 0.0011421 0.00089688 0.00069265 0.06147 0.017143 0.014706 0.013193 0.01142 0.0091167 0.0065943 0.0047992 0.0034189 0.0021939 0.0012638 0.00069694 0.00046386 0.00059871 0.0006282 0.056801 0.01439 0.010833 0.0074442 0.0045729 0.0032407 0.0025834 0.0020319 0.0014692 0.00095741 0.000595 0.00038852 0.00030472 0.00040868 0.00042667 0.048092 0.010733 0.0076021 0.0045673 0.0025044 0.0017433 0.0014935 0.0013572 0.0012885 0.0012761 0.0011652 0.00082753 0.00043359 0.0002632 0.00020567 0.033051 0.0064234 0.0045675 0.0025674 0.0015616 0.001352 0.0012992 0.0011197 0.00081104 0.00050366 0.00030782 0.00021717 0.00016484 0.00013144 8.9306e-05 0.018144 0.003599 0.0025468 0.0016139 0.001473 0.0016107 0.0015519 0.0012264 0.00081119 0.00050274 0.00037495 0.00036115 0.0003291 0.00022941 0.00010643 0.0083644 0.0028524 0.0017875 0.0013496 0.001586 0.0017697 0.0015892 0.0011525 0.00073264 0.00051811 0.00051764 0.00058862 0.00053925 0.00034094 0.00013337 0.0039989 0.002825 0.0016111 0.0013264 0.00174 0.002031 0.0018954 0.0014239 0.00092923 0.00067457 0.00067519 0.00072312 0.00059658 0.00031947 9.6335e-05 0.0018964 0.0018495 0.001016 0.00087017 0.001257 0.0016117 0.0016404 0.0013162 0.00088142 0.00061018 0.00054779 0.00052787 0.00039483 0.00018562 4.387e-05 0.00047452 0.00049924 0.00026096 0.00021372 0.00032239 0.00043486 0.00046118 0.00038292 0.00026672 0.00019293 0.00017272 0.00015775 0.00011064 4.8474e-05 1.0396e-05 4.3942 0.70207 0.52308 0.4258 0.32608 0.22012 0.1466 0.094033 0.055426 0.031136 0.020788 0.012555 0.008376 0.0048208 0.0015149 0.57552 0.2614 0.24231 0.2696 0.19736 0.11237 0.069568 0.04375 0.035199 0.035451 0.039247 0.025094 0.012931 0.0052701 0.001456 0.23672 0.14116 0.082382 0.071111 0.069247 0.063292 0.049374 0.037097 0.032154 0.035262 0.040538 0.028303 0.014171 0.0060031 0.0019919 0.16374 0.088986 0.060404 0.058874 0.062644 0.05667 0.042125 0.029762 0.023004 0.022025 0.023005 0.019083 0.011848 0.0060428 0.0022723 0.13609 0.058806 0.047653 0.065342 0.076079 0.05885 0.033968 0.021128 0.015399 0.011815 0.0095863 0.0083038 0.0071659 0.0055031 0.0028772 0.073033 0.033297 0.0386 0.061119 0.073908 0.054328 0.026343 0.013613 0.0095428 0.0070999 0.0051463 0.0036572 0.0027282 0.0027646 0.0024177 0.068098 0.02678 0.023732 0.026073 0.026613 0.020611 0.012179 0.0073683 0.0052294 0.0037306 0.042848 0.030978 0.0050635 0.0021447 0.0022676 0.068384 0.022893 0.015758 0.011902 0.0089819 0.0071751 0.0057218 0.0044252 0.0032555 0.0022516 0.001541 0.0011407 0.0010672 0.0015555 0.0015854 0.061739 0.017536 0.01093 0.0071443 0.0051421 0.0044728 0.0042566 0.0044925 0.0055753 0.0071686 0.0076122 0.0057796 0.0030349 0.0014647 0.00086071 0.047695 0.011243 0.007189 0.004714 0.0040491 0.0042252 0.0042085 0.0036414 0.0026929 0.0018085 0.0012985 0.0010973 0.00095253 0.00087992 0.0006677 0.032003 0.0079226 0.0052803 0.0042221 0.0049173 0.0056695 0.0054692 0.0043555 0.0029698 0.0019697 0.0016409 0.001806 0.0018858 0.0019142 0.0015312 0.019853 0.0090772 0.0057032 0.0051518 0.0062984 0.0067221 0.0059688 0.0043478 0.0028296 0.002066 0.0021727 0.0027199 0.002813 0.0025849 0.00192 0.012944 0.010438 0.0060715 0.0053207 0.0070919 0.0082231 0.0076047 0.0056621 0.0036234 0.0025363 0.0025623 0.0029536 0.0026824 0.0018941 0.0010851 0.0069821 0.0070094 0.0039537 0.0035552 0.0051808 0.0066089 0.0066709 0.0052893 0.003453 0.0022812 0.0020159 0.0020262 0.0016116 0.00086997 0.00032126 0.0017743 0.0018941 0.0010146 0.00087312 0.0013291 0.0017839 0.0018781 0.0015451 0.0010575 0.00074014 0.00064995 0.00060381 0.0004386 0.00020443 5.5514e-05 1.8802 0.41273 0.30148 0.26716 0.21148 0.13272 0.066732 0.032918 0.022288 0.01813 0.014307 0.17817 0.094886 0.015297 0.0032181 0.57882 0.3507 0.15609 0.13294 0.10841 0.075097 0.048177 0.037418 0.035723 0.030577 0.021912 0.015469 0.01189 0.0082182 0.0034778 0.21203 0.12234 0.078729 0.059402 0.051752 0.043109 0.035197 0.03227 0.031679 0.027042 0.019934 0.014588 0.011703 0.00972 0.0049273 0.12726 0.082615 0.061169 0.045421 0.041189 0.035302 0.028279 0.023357 0.020887 0.01891 0.017406 0.016441 0.014607 0.010959 0.0050541 0.081647 0.050394 0.040257 0.037233 0.034201 0.028035 0.021415 0.01676 0.014272 0.012572 0.011046 0.01063 0.011449 0.010607 0.0055513 0.057756 0.034016 0.028217 0.031008 0.028702 0.022737 0.016352 0.011793 0.0091722 0.0073434 0.0056539 0.0043706 0.0039092 0.0044154 0.0036654 0.04786 0.026521 0.021729 0.022808 0.020968 0.016621 0.011723 0.0080546 0.0058292 0.0043343 0.0031758 0.0025448 0.0027671 0.0038802 0.0035586 0.046207 0.021543 0.014829 0.014564 0.013637 0.011323 0.0083397 0.0058542 0.0041845 0.0031447 0.0026426 0.0025408 0.0027198 0.0032597 0.0027584 0.045598 0.017171 0.0099203 0.008919 0.0086768 0.0080499 0.0073836 0.0083543 0.012544 0.018592 0.021171 0.016756 0.0091128 0.0040705 0.0018786 0.040441 0.012041 0.0069014 0.0062887 0.0070301 0.0075845 0.0072689 0.0061243 0.0046473 0.0034739 0.0029271 0.002822 0.0027073 0.0026337 0.0019671 0.031313 0.00982 0.006267 0.0062382 0.0080365 0.0092499 0.0088815 0.0072082 0.005162 0.0036825 0.0033138 0.0040201 0.0047023 0.0055396 0.0048254 0.023662 0.013214 0.0099984 0.01238 0.013002 0.01068 0.0094178 0.0070197 0.0048194 0.0036897 0.0040259 0.0055102 0.0063949 0.0070389 0.0059482 0.018335 0.015572 0.0095486 0.0087796 0.011514 0.013066 0.011903 0.0088394 0.0057089 0.004024 0.0041803 0.0052347 0.0053044 0.0045639 0.00321 0.010374 0.010397 0.0061489 0.0057782 0.008307 0.010403 0.010357 0.0081866 0.0054267 0.0036946 0.0033385 0.0034628 0.0029303 0.0018157 0.00086476 0.0026156 0.0027851 0.0015535 0.0014062 0.0021231 0.0028063 0.0029299 0.0024395 0.0017641 0.0013459 0.0012152 0.0011053 0.00080595 0.00040222 0.000141 0.9798 0.197 0.15015 0.12223 0.085042 0.049146 0.025615 0.014661 0.010899 0.0092693 0.0078166 0.0076714 0.0092715 0.0086048 0.0036818 0.45943 0.1504 0.1002 0.076354 0.05569 0.038173 0.024951 0.017441 0.014467 0.01275 0.010112 0.0074266 0.007986 0.0090981 0.0052939 0.22829 0.077893 0.057204 0.049442 0.042853 0.032653 0.021021 0.014168 0.012133 0.011528 0.010493 0.0095011 0.01117 0.013548 0.0079949 0.13335 0.06072 0.042756 0.039728 0.037067 0.029438 0.019246 0.013609 0.01293 0.013872 0.015202 0.017287 0.019024 0.016573 0.0077172 0.093919 0.046796 0.032028 0.032861 0.030934 0.024247 0.016701 0.012619 0.012008 0.012098 0.011475 0.011904 0.014368 0.013889 0.0067244 0.069194 0.034284 0.024432 0.027898 0.027127 0.021441 0.014593 0.0095897 0.0069444 0.005602 0.0048004 0.0047135 0.0053262 0.0055594 0.0036266 0.052653 0.025452 0.017857 0.021764 0.022518 0.018554 0.012587 0.0077756 0.0050766 0.0038016 0.0033099 0.003661 0.0047847 0.0055223 0.0039386 0.046691 0.021178 0.011972 0.014639 0.015982 0.013795 0.0097014 0.0062105 0.0042876 0.00373 0.0041993 0.005122 0.0058059 0.0057212 0.0039237 0.046497 0.019255 0.008886 0.0098379 0.011203 0.010696 0.0094713 0.010746 0.017183 0.026756 0.031613 0.026247 0.015538 0.0076479 0.0035285 0.038718 0.014702 0.0069104 0.0073025 0.0090861 0.0099776 0.0094847 0.0086475 0.0095384 0.012417 0.013594 0.010843 0.0072253 0.0047991 0.0024221 0.025609 0.01078 0.0064473 0.0070233 0.0092625 0.01067 0.010471 0.010101 0.012915 0.019043 0.021514 0.016812 0.010795 0.006443 0.0024025 0.017959 0.012098 0.011595 0.017371 0.016362 0.010734 0.0096848 0.0083115 0.0090122 0.012054 0.013933 0.012775 0.010451 0.0069834 0.0025045 0.014201 0.012785 0.0088448 0.0085186 0.010588 0.011611 0.010447 0.0079797 0.0059034 0.0052148 0.0057214 0.006667 0.0067441 0.0047759 0.0018208 0.0079937 0.0081266 0.0053764 0.0053225 0.0072866 0.0088168 0.0086284 0.0069392 0.0050636 0.0040208 0.0038569 0.0040138 0.0036414 0.0023415 0.00092042 0.0019718 0.0021176 0.0013125 0.0012834 0.0018724 0.0024134 0.0025113 0.0022151 0.0019187 0.0018213 0.0017437 0.0015062 0.0011023 0.00061101 0.00025541 0.56117 0.11863 0.078922 0.060527 0.043015 0.027354 0.015948 0.0094852 0.0066181 0.0053532 0.0046195 0.0048921 0.0063526 0.0063421 0.0028909 0.27992 0.094627 0.067258 0.051384 0.039542 0.028489 0.018476 0.011937 0.0089772 0.0075855 0.0061022 0.0049871 0.0065163 0.0089373 0.0054425 0.19885 0.057823 0.041453 0.036178 0.033423 0.025903 0.015553 0.0092627 0.0074661 0.0070576 0.006381 0.0061854 0.0092651 0.012975 0.0079017 0.11881 0.049083 0.030432 0.027395 0.029243 0.02506 0.015997 0.010705 0.010572 0.011825 0.012402 0.013129 0.014761 0.013891 0.0067192 0.087871 0.040528 0.023538 0.02252 0.02411 0.021024 0.015068 0.011481 0.011517 0.012367 0.011836 0.011491 0.012953 0.011957 0.0053777 0.068413 0.03277 0.020044 0.021783 0.023024 0.019781 0.013941 0.0086771 0.0055767 0.004299 0.0041225 0.0049607 0.0062606 0.0060292 0.0031896 0.054221 0.026619 0.015887 0.018588 0.019956 0.017215 0.01199 0.0072036 0.0043698 0.0032827 0.0033381 0.0045112 0.0064268 0.0069998 0.004455 0.049596 0.024413 0.01188 0.013019 0.013846 0.012092 0.0087079 0.0056877 0.0041689 0.0042777 0.0057055 0.0075902 0.0089348 0.0087525 0.0058779 0.049714 0.023692 0.0099022 0.0090863 0.0095879 0.0091938 0.0083962 0.0095716 0.015035 0.023436 0.028589 0.025543 0.017685 0.01126 0.0062612 0.038369 0.018632 0.0082816 0.0072958 0.0084571 0.0094276 0.0091937 0.0080278 0.0070115 0.0068009 0.0070763 0.007303 0.0077691 0.0076457 0.0046658 0.020633 0.011999 0.0071018 0.0071649 0.0089401 0.010215 0.0098825 0.0081848 0.0062899 0.0050659 0.004696 0.0053397 0.0067775 0.0066324 0.0032524 0.011831 0.0099861 0.0071843 0.0073881 0.0086683 0.0092846 0.0084499 0.006679 0.0050113 0.003975 0.0040114 0.0054228 0.0069712 0.0058708 0.0022648 0.0097862 0.010038 0.0067829 0.0068683 0.0076985 0.008022 0.007151 0.0055093 0.0040334 0.0031588 0.0033013 0.0046006 0.0056305 0.0042411 0.0014799 0.0055632 0.0059785 0.0038416 0.0040361 0.0047938 0.0053273 0.0051113 0.0043965 0.0039006 0.0037668 0.0037613 0.0038936 0.0038102 0.0025673 0.00093334 0.001234 0.0013822 0.00092149 0.00099321 0.001247 0.0014771 0.0015528 0.0015932 0.0018254 0.0021181 0.0020973 0.0017457 0.0013083 0.00077283 0.00032976 0.36786 0.068741 0.039574 0.027326 0.019951 0.013899 0.0086944 0.0050938 0.0033114 0.0026552 0.0023673 0.0024037 0.0029523 0.0029927 0.0014248 0.16376 0.051545 0.039147 0.029499 0.024504 0.019022 0.012633 0.007621 0.005072 0.0041316 0.0035016 0.0030388 0.0039998 0.0054183 0.0032737 0.11303 0.037172 0.025737 0.023278 0.0229 0.01902 0.012315 0.0072808 0.0051786 0.0045381 0.0040557 0.0038868 0.0056467 0.0077557 0.0046619 0.082823 0.034321 0.021128 0.020415 0.022717 0.020264 0.013858 0.0093727 0.0085508 0.0089459 0.0081624 0.0064292 0.0059571 0.0061362 0.0033255 0.064493 0.031283 0.018156 0.017479 0.018405 0.016161 0.012035 0.0094855 0.0096017 0.010439 0.0099165 0.0086965 0.008324 0.0070119 0.0030154 0.053335 0.028652 0.017971 0.019211 0.02008 0.017234 0.012164 0.0074926 0.0047058 0.003714 0.003817 0.0046751 0.00576 0.0055056 0.0028551 0.044073 0.026042 0.016639 0.017968 0.01856 0.015734 0.01087 0.0064372 0.0038065 0.0029163 0.0031825 0.0045021 0.0066073 0.0076777 0.0051063 0.040234 0.024388 0.014065 0.013827 0.013726 0.011506 0.0080513 0.00519 0.0039287 0.0043269 0.0059246 0.0079494 0.0099198 0.010897 0.0077484 0.039753 0.023303 0.012266 0.010349 0.0098366 0.0085616 0.0069714 0.0068408 0.0095502 0.014384 0.018099 0.017857 0.015553 0.013703 0.008846 0.030476 0.018935 0.010561 0.0087794 0.0089329 0.0087509 0.0077894 0.0068055 0.0067638 0.0076991 0.0085086 0.0085877 0.0096836 0.011054 0.007142 0.01585 0.012309 0.0085245 0.0081162 0.0089008 0.0089796 0.0079401 0.0065146 0.0057223 0.0057022 0.005709 0.0056084 0.0067158 0.0077112 0.0044162 0.011218 0.011478 0.0071864 0.0074501 0.0079892 0.0079013 0.0068505 0.0054063 0.0044633 0.0041033 0.0041168 0.0045307 0.0052754 0.0049372 0.0022896 0.014188 0.014665 0.0061628 0.0064691 0.0063301 0.0058721 0.0050175 0.0039988 0.0032761 0.0028469 0.0028938 0.003629 0.004274 0.0033528 0.0014517 0.0089829 0.009273 0.0036237 0.0038637 0.0035791 0.0031684 0.0028589 0.0027976 0.0030528 0.0032998 0.0032935 0.003262 0.0031424 0.0021751 0.001043 0.0017701 0.0019218 0.00094337 0.0010189 0.00092065 0.00080963 0.00083128 0.0010805 0.0015421 0.001934 0.0019106 0.0015347 0.0011146 0.00067074 0.00037023 0.22013 0.036993 0.018605 0.011595 0.0095141 0.0074106 0.0048547 0.0027004 0.0015642 0.0012081 0.0010848 0.0009741 0.00097405 0.00090928 0.00043471 0.10242 0.027098 0.01926 0.014282 0.014013 0.012361 0.0088153 0.0052512 0.0031629 0.0024036 0.0020483 0.0016766 0.0017177 0.0019838 0.0011453 0.052595 0.0207 0.013278 0.01279 0.013777 0.012584 0.0091913 0.0058686 0.0039517 0.0031497 0.002661 0.0022459 0.0024605 0.0028732 0.0016387 0.046803 0.020345 0.012861 0.012901 0.013917 0.012513 0.0091431 0.0063745 0.0053637 0.0052206 0.0046835 0.003658 0.003031 0.0026525 0.0013033 0.037984 0.020908 0.013299 0.012921 0.012589 0.010642 0.0079977 0.0062192 0.0058427 0.00601 0.0056449 0.0048893 0.0044242 0.0035686 0.0015289 0.034091 0.021994 0.014789 0.015228 0.015173 0.012663 0.0089082 0.0055974 0.0036033 0.0028669 0.0029641 0.0037486 0.0048777 0.0049809 0.002647 0.02918 0.021886 0.015296 0.015169 0.014906 0.012347 0.0085351 0.0051523 0.003086 0.0023581 0.0026523 0.0040551 0.0064119 0.0079087 0.0051303 0.025137 0.019947 0.013826 0.012656 0.012004 0.0098234 0.0068339 0.0044903 0.0034815 0.0037724 0.0049231 0.0066568 0.0090793 0.010938 0.0075753 0.023356 0.018358 0.012535 0.010411 0.0093595 0.0075298 0.0055209 0.0047378 0.0058487 0.0083053 0.01043 0.011079 0.011723 0.012564 0.008308 0.018365 0.015713 0.011463 0.0098729 0.0092955 0.0078584 0.0060763 0.0052709 0.0062009 0.0082458 0.0094406 0.0089661 0.0093608 0.010567 0.0066595 0.010562 0.011138 0.0094867 0.009229 0.009066 0.0075753 0.0056323 0.0046914 0.005497 0.0073277 0.0081496 0.0071423 0.006608 0.0068626 0.0039003 0.0082233 0.0098636 0.0075192 0.0079104 0.0076849 0.0064922 0.005021 0.0041726 0.0044539 0.0053984 0.005829 0.0052026 0.0044305 0.003698 0.0017642 0.010462 0.01179 0.0064087 0.0068018 0.0060285 0.0048564 0.0038834 0.0033261 0.0032007 0.0032626 0.0033017 0.0032669 0.0030209 0.002173 0.001736 0.0066418 0.0075661 0.0041462 0.0043952 0.0036193 0.0027379 0.0022848 0.0022694 0.0024852 0.0026146 0.0024889 0.002233 0.0018934 0.0012604 0.0016218 0.0013411 0.0020683 0.0034892 0.007019 0.0080434 0.0049656 0.0018272 0.0009368 0.0011119 0.0013237 0.0012577 0.00095511 0.00062619 0.00037338 0.0002572 0.1104 0.018261 0.0080579 0.0049316 0.004836 0.0042374 0.0029111 0.0015908 0.00085145 0.00063167 0.00058016 0.00048359 0.00035162 0.00022546 8.7978e-05 0.061573 0.014132 0.0088272 0.0070045 0.0083202 0.0082449 0.0062634 0.0038502 0.0023366 0.0018035 0.0016085 0.0012996 0.00092871 0.00061918 0.0002632 0.028868 0.012301 0.0069649 0.0065354 0.0076737 0.0076676 0.0061882 0.0043838 0.0031773 0.0026284 0.0022996 0.0018804 0.001437 0.0010034 0.00042177 0.02485 0.012961 0.0077476 0.0066104 0.0064683 0.0056135 0.004237 0.0031768 0.0027711 0.0027091 0.0025839 0.0023349 0.0020284 0.0014503 0.00056104 0.019967 0.014125 0.0093991 0.0085141 0.007887 0.0064258 0.0047059 0.0034803 0.0029435 0.0027927 0.0027863 0.0030509 0.0033843 0.0028103 0.0011526 0.018999 0.015227 0.010424 0.0099298 0.0095585 0.0078549 0.0055846 0.0036703 0.0024845 0.0020097 0.0022733 0.0035117 0.0051702 0.0052184 0.0025146 0.016881 0.01561 0.011179 0.010295 0.0098746 0.0082196 0.0059031 0.003841 0.0024614 0.0018881 0.0022879 0.0041021 0.0068842 0.0079266 0.0043859 0.013869 0.014127 0.010683 0.0094649 0.0089053 0.0073887 0.0054039 0.0038833 0.0031441 0.0031561 0.0038489 0.0054882 0.0080118 0.0092291 0.0054888 0.011907 0.012797 0.01022 0.0088103 0.0079723 0.0063399 0.00462 0.003914 0.0044836 0.0058208 0.006932 0.0074783 0.0082883 0.0086279 0.0051206 0.0096835 0.011415 0.0098929 0.0092076 0.0087007 0.0069962 0.0051174 0.0045366 0.0058028 0.0080652 0.009217 0.0083147 0.0072539 0.0066535 0.0037034 0.0064608 0.008752 0.0085194 0.0087543 0.0084023 0.0064583 0.0044113 0.0039748 0.0056722 0.0083722 0.0095237 0.0079123 0.0056596 0.0042603 0.0020859 0.0036272 0.0059461 0.0067758 0.0071808 0.0066607 0.0051642 0.0038199 0.0036015 0.0047231 0.0063995 0.0069852 0.0056718 0.0037212 0.0022966 0.00095637 0.0019793 0.0043611 0.0060465 0.0062413 0.0051611 0.0038318 0.003053 0.0029541 0.0032803 0.0036302 0.0035711 0.0029564 0.0020958 0.0012721 0.0019747 0.00095417 0.0027092 0.0042403 0.0043182 0.0032872 0.0022842 0.0018568 0.0018784 0.0020088 0.0019835 0.0017359 0.0013702 0.00099999 0.00067458 0.0010968 0.00035399 0.002664 0.011811 0.027638 0.033147 0.019954 0.0057994 0.0010916 0.00069963 0.00074132 0.00064788 0.00046087 0.00028527 0.00010371 0 0.049365 0.0084825 0.0029836 0.0020301 0.0023192 0.0022063 0.0015788 0.00089747 0.00053457 0.00046753 0.00047263 0.0004008 0.00025555 0.0001103 2.4577e-05 0.033215 0.0071884 0.0038044 0.0035355 0.0046368 0.0048467 0.0038217 0.002505 0.0017634 0.0016446 0.0016578 0.001421 0.00093629 0.00042222 9.8528e-05 0.016219 0.0077355 0.004178 0.003814 0.004695 0.0048783 0.0040942 0.0031149 0.0025766 0.0025309 0.0025823 0.0023445 0.0017195 0.00088334 0.00023478 0.012287 0.0081928 0.0049693 0.0042445 0.0042761 0.0036555 0.0026125 0.0019017 0.0017961 0.0021177 0.0025898 0.0029468 0.0027569 0.001744 0.00054638 0.0095487 0.0084824 0.0058797 0.0053454 0.0050545 0.0040435 0.0027924 0.0019573 0.00169 0.0019057 0.0026477 0.0038258 0.0044563 0.0033404 0.0012058 0.0093023 0.0089615 0.0062702 0.0058088 0.0056108 0.0046116 0.0033015 0.0022731 0.0017053 0.0016941 0.0025685 0.0044725 0.0061168 0.0052962 0.0021906 0.0089355 0.0095452 0.006837 0.0061018 0.0058916 0.0050058 0.0037735 0.0026891 0.0019125 0.0016372 0.0023701 0.0045067 0.0068776 0.0067261 0.0031362 0.007528 0.0089307 0.0069488 0.0061922 0.0058942 0.0049933 0.0038691 0.0030319 0.0025234 0.0023766 0.0029285 0.0045727 0.0065509 0.0065234 0.0031876 0.006056 0.0079099 0.0068914 0.0063865 0.0059651 0.0048143 0.0036154 0.003096 0.0032576 0.0037835 0.0043653 0.0050186 0.0056335 0.0050793 0.0024414 0.0049265 0.0070466 0.0068069 0.0069169 0.0067586 0.0054785 0.0040262 0.003505 0.0041777 0.0054661 0.0061668 0.0057069 0.0047216 0.0034408 0.0014937 0.0037391 0.0058101 0.0060575 0.006513 0.0064213 0.0050866 0.0036362 0.0032988 0.0043559 0.0060266 0.0067118 0.0056097 0.0037507 0.0021584 0.00079774 0.0025492 0.0044791 0.0050432 0.0052377 0.0048936 0.0039525 0.0031659 0.003139 0.0039021 0.0048884 0.0050852 0.0040271 0.002471 0.0012439 0.0004171 0.0015997 0.0035084 0.0045652 0.0045145 0.0036851 0.0028162 0.0024439 0.0025524 0.00283 0.0029463 0.002682 0.0020441 0.0013194 0.0007576 0.00059564 0.00078182 0.0021446 0.003184 0.003153 0.0023546 0.0016336 0.0013908 0.001465 0.0015372 0.0014126 0.0011189 0.00079222 0.00054471 0.00021867 0 0.00034169 0.0030871 0.014797 0.035539 0.042947 0.0258 0.0072801 0.0010516 0.00042814 0.00040327 0.00031555 0.00020962 6.8676e-05 0 0 0.019745 0.0040225 0.0010501 0.00073318 0.00091191 0.00090452 0.00066805 0.00041602 0.00032105 0.00035874 0.00038728 0.00031587 0.00018033 6.5739e-05 1.1638e-05 0.013788 0.0035338 0.0015541 0.0014886 0.0019993 0.0021355 0.0017449 0.0012779 0.0011485 0.0013319 0.001457 0.0012464 0.00078186 0.00032634 6.8115e-05 0.0078259 0.0043512 0.0022191 0.0018777 0.002289 0.0023851 0.0020649 0.0017457 0.0017594 0.0020988 0.002428 0.0023855 0.0018329 0.00094894 0.00024215 0.005177 0.0043822 0.0027601 0.0024372 0.0025323 0.0021601 0.0015497 0.0012162 0.0013353 0.0018676 0.0027144 0.0035332 0.0035018 0.0021841 0.00064354 0.0040369 0.0043262 0.0032807 0.0031387 0.0031103 0.0025372 0.0017804 0.0013073 0.0012318 0.0016718 0.0029295 0.0047625 0.0055225 0.0038411 0.0012529 0.0041806 0.0047571 0.0035497 0.003313 0.0032751 0.0027473 0.0020323 0.0015006 0.0012508 0.0015208 0.0028623 0.0052166 0.0066355 0.0050436 0.0018197 0.0047218 0.0057608 0.0042198 0.0036262 0.0035311 0.0030375 0.0023144 0.001716 0.0013254 0.0013552 0.0023806 0.0045589 0.006279 0.0052922 0.0021476 0.0046939 0.006944 0.0055918 0.0041494 0.0036349 0.0030448 0.002329 0.0018208 0.0015079 0.0014536 0.002072 0.0036095 0.0049898 0.0043334 0.0017903 0.0041639 0.0076806 0.0069385 0.0047631 0.0038176 0.0030279 0.0022007 0.0017679 0.0016649 0.0017558 0.0021316 0.0029342 0.0036273 0.0030397 0.0012266 0.0032909 0.0065802 0.0064482 0.0049667 0.0042865 0.0034374 0.00246 0.0019692 0.0019964 0.0022845 0.002556 0.0027232 0.0026633 0.0019406 0.0007122 0.0023957 0.0045148 0.0046658 0.0043416 0.0041354 0.0034339 0.0026042 0.0022379 0.0023612 0.0026713 0.0027783 0.0025225 0.0020054 0.0012345 0.00040432 0.0018304 0.0033678 0.0035691 0.0035073 0.0033874 0.0029926 0.0026073 0.0024855 0.0025299 0.00253 0.0023369 0.0019384 0.001418 0.00081252 0.00013175 0.0012786 0.0026308 0.0030459 0.0028798 0.0024807 0.0021075 0.0019751 0.0020271 0.0020176 0.0018036 0.0014702 0.0011541 0.00087552 0.00029025 0 0.00060514 0.0014801 0.0019648 0.0018575 0.0014107 0.0010501 0.00096248 0.0010267 0.0010338 0.00088717 0.00066371 0.00048101 0.000188 0 0 0.00020241 0.0014942 0.0067289 0.015927 0.019176 0.011526 0.0032915 0.00052935 0.00024943 0.00022308 0.00016778 5.7083e-05 0 0 0 0.0066795 0.0018013 0.00036789 0.00020159 0.00025639 0.00025911 0.00019959 0.00014734 0.00015877 0.00021505 0.00024231 0.00019492 0.00010631 3.6693e-05 6.3511e-06 0.00374 0.0012961 0.00050325 0.00044012 0.00058581 0.00063371 0.0005446 0.00047703 0.00057758 0.00080507 0.00094263 0.00083059 0.00053357 0.00023049 5.0538e-05 0.002593 0.0016733 0.00082656 0.00063858 0.00073968 0.00075547 0.00067308 0.00066502 0.00087482 0.0012828 0.0016853 0.001829 0.0015232 0.00083088 0.00021641 0.001803 0.0017419 0.0011395 0.00098756 0.00099052 0.00081016 0.00056281 0.00048443 0.00069392 0.0012443 0.002158 0.003133 0.0032585 0.0020416 0.0005846 0.0015163 0.0018676 0.0015195 0.0014297 0.0013757 0.001083 0.00072534 0.00053513 0.000618 0.0011704 0.0025344 0.0044171 0.0051205 0.0034347 0.0010519 0.0018287 0.002381 0.0018718 0.0016934 0.0016421 0.0013527 0.00097048 0.00071573 0.00068225 0.001118 0.0025149 0.0046842 0.005732 0.0040563 0.0013345 0.0025098 0.0034487 0.0026022 0.0021141 0.0020313 0.0017368 0.0012825 0.00093859 0.00078944 0.0010003 0.0019978 0.003757 0.0048406 0.0037253 0.0013795 0.0029307 0.0050074 0.0040749 0.0025787 0.0020295 0.0016651 0.0012458 0.00097084 0.00083774 0.00089182 0.0014257 0.0025318 0.0033275 0.002632 0.00097675 0.0027977 0.0060088 0.0053906 0.0030325 0.0020486 0.0015756 0.0011282 0.00089744 0.00081238 0.00080364 0.0010173 0.0015813 0.0020557 0.0016623 0.00061869 0.0021253 0.0049465 0.0047782 0.0030474 0.0022831 0.0017741 0.0012509 0.00098119 0.00088933 0.00084552 0.00089491 0.0011331 0.0013336 0.0010302 0.00036401 0.0014763 0.003117 0.0032002 0.0027075 0.0024779 0.0020848 0.0016177 0.0013534 0.0012109 0.001065 0.00097727 0.0010377 0.0010633 0.00074426 0.00012145 0.0012316 0.0023592 0.0025094 0.0025517 0.0026359 0.0024272 0.002068 0.0017932 0.0015453 0.0012475 0.0010331 0.0010141 0.00097643 0.00032253 0 0.00091713 0.0018192 0.0020064 0.0020075 0.0019868 0.0018327 0.0016337 0.0014796 0.0012906 0.0010215 0.0008144 0.00077899 0.00037481 0 0 0.00041782 0.00092264 0.0011114 0.0010564 0.00089622 0.00074527 0.00067361 0.00065777 0.00061635 0.00050739 0.00039651 0.00017744 0 0 0 9.6169e-05 0.00037042 0.0010958 0.0022359 0.0025767 0.001562 0.00051043 0.00016547 0.00013063 0.00011589 4.6217e-05 0 0 0 0 0.0019128 0.00066103 0.00011396 3.8234e-05 4.6958e-05 4.7832e-05 3.9989e-05 3.9138e-05 5.8296e-05 8.9062e-05 0.000104 8.6076e-05 4.9133e-05 1.8179e-05 3.4148e-06 0.0008081 0.00038885 0.00012457 8.7634e-05 0.00011108 0.00012078 0.00011409 0.00013216 0.00021339 0.00033703 0.00041953 0.00039518 0.00027664 0.00013012 3.0261e-05 0.0007086 0.00049956 0.00022725 0.00015752 0.00016311 0.00015803 0.00015027 0.00019048 0.00032654 0.0005575 0.0008169 0.00098357 0.00088993 0.00050914 0.00013445 0.0005394 0.00053372 0.00036142 0.00030812 0.00028586 0.00022388 0.00016351 0.00017036 0.00029768 0.00061585 0.0011996 0.0018788 0.0020232 0.0012759 0.00035914 0.00049456 0.00066044 0.00056693 0.00051768 0.00046968 0.00036317 0.00025759 0.00021807 0.00029712 0.00065215 0.0015351 0.0027521 0.0031873 0.002098 0.00061786 0.00070919 0.001009 0.0008218 0.00071419 0.00067237 0.00055834 0.00041971 0.00033894 0.00036489 0.00066683 0.0015577 0.0028838 0.0034401 0.0023359 0.00072376 0.0011132 0.001648 0.0012795 0.0010134 0.00095907 0.00083011 0.00063235 0.00049414 0.00045834 0.00062171 0.0012279 0.0022145 0.0027078 0.0019548 0.00067652 0.0013333 0.002278 0.0018497 0.001212 0.00095054 0.00078289 0.00062086 0.00053636 0.00051164 0.00056151 0.00084409 0.0013844 0.0016887 0.0012337 0.00042448 0.0011429 0.0023123 0.0021061 0.0013775 0.0010015 0.00076501 0.00058627 0.0005278 0.000519 0.00049967 0.0005542 0.00076549 0.0009251 0.00070184 0.00024723 0.00079836 0.0017797 0.0018746 0.0015348 0.0012881 0.00097966 0.00069629 0.00057955 0.00054522 0.00048581 0.00044383 0.0005115 0.00058599 0.00043985 7.4747e-05 0.00064203 0.0013802 0.0016623 0.0018026 0.001809 0.0014947 0.001091 0.00084545 0.00071129 0.00058069 0.00050121 0.00055043 0.00058985 0.00020433 0 0.00065892 0.0013772 0.0017588 0.0021555 0.0023827 0.0021307 0.0016151 0.0011868 0.00089972 0.00068051 0.00058618 0.00066548 0.00035135 0 0 0.00053098 0.001144 0.0014576 0.0017024 0.0018266 0.0016473 0.001279 0.00095172 0.00071744 0.00054137 0.00047808 0.00027862 0 0 0 0.00024651 0.00057456 0.00074938 0.00078578 0.00072701 0.00060385 0.0004717 0.00037646 0.00030992 0.00024868 0.00011017 0 0 0 0 5.6933e-05 0.00016699 0.00025886 0.00026664 0.00019976 0.00012473 8.1144e-05 6.4861e-05 5.8235e-05 2.5351e-05 0 0 0 0 0 0.00042092 0.00016649 2.5967e-05 4.8595e-06 5.3503e-06 5.4072e-06 5.2833e-06 7.5201e-06 1.4265e-05 2.3308e-05 2.7975e-05 2.3973e-05 1.4495e-05 5.802e-06 1.1805e-06 0.00017005 9.054e-05 2.3946e-05 1.3341e-05 1.4609e-05 1.5044e-05 1.6314e-05 2.6395e-05 5.2669e-05 8.9914e-05 0.00011826 0.00011984 9.146e-05 4.6322e-05 1.1278e-05 0.00016439 0.00011129 4.9743e-05 3.5803e-05 3.1868e-05 2.6292e-05 2.5215e-05 4.0164e-05 8.2898e-05 0.00015745 0.00025432 0.00033601 0.00032483 0.0001925 5.1372e-05 0.00012348 0.00012009 9.1991e-05 8.5257e-05 7.4451e-05 5.4418e-05 3.9917e-05 4.5478e-05 8.7144e-05 0.00019868 0.00042304 0.00069992 0.00077257 0.0004902 0.00013659 0.00011941 0.00016808 0.00015822 0.00014871 0.00013033 9.9034e-05 7.3636e-05 6.8499e-05 0.0001011 0.00023712 0.00058098 0.0010569 0.0012245 0.00079839 0.0002294 0.00019423 0.00029594 0.00025308 0.00021742 0.00020083 0.00017013 0.00013681 0.00012155 0.00014037 0.00026049 0.00060375 0.0011058 0.0012995 0.00086231 0.00025682 0.00033856 0.00053853 0.00043606 0.0003378 0.00031204 0.00027621 0.00022528 0.00019494 0.00019547 0.00026152 0.00048463 0.00083605 0.00098542 0.00068009 0.00022172 0.00042719 0.00075162 0.00063443 0.00044226 0.00035171 0.0002931 0.00024895 0.00023944 0.00024672 0.00026494 0.00035064 0.00051572 0.000587 0.00040353 0.00013043 0.0003594 0.00071832 0.00072669 0.00061521 0.00051465 0.0003928 0.00029791 0.00027625 0.00028492 0.00027152 0.00025814 0.00028869 0.00030753 0.00021651 3.601e-05 0.00024808 0.00057593 0.00078845 0.00092242 0.00088917 0.00066278 0.00043111 0.00033043 0.0003128 0.00028368 0.00023549 0.00021785 0.00021376 7.4144e-05 0 0.00022778 0.00057554 0.00096021 0.0013353 0.0014151 0.0011112 0.00071084 0.0004672 0.00037062 0.00031271 0.00026983 0.00027294 0.00013559 0 0 0.00026983 0.0006942 0.0011651 0.0016352 0.0018008 0.0015027 0.0009997 0.00061608 0.00041771 0.00032031 0.00029612 0.0001733 0 0 0 0.00024006 0.00063525 0.0010055 0.0012759 0.0013304 0.0011095 0.00075365 0.00046574 0.00030471 0.00022799 0.00011223 0 0 0 0 0.00012356 0.0003525 0.00054591 0.00060468 0.00053771 0.0004051 0.00026753 0.00017082 0.00011854 4.6417e-05 0 0 0 0 0 3.6642e-05 0.00013168 0.0002308 0.00024744 0.00018119 0.00010132 5.0826e-05 2.8898e-05 1.0412e-05 0 0 0 0 0 0 5.8413e-05 2.4435e-05 3.6007e-06 4.1268e-07 3.7502e-07 3.5998e-07 4.4924e-07 9.212e-07 2.0129e-06 3.4142e-06 4.2058e-06 3.7592e-06 2.4289e-06 1.0529e-06 2.3002e-07 2.849e-05 1.4846e-05 3.4644e-06 1.7615e-06 1.543e-06 1.3194e-06 1.5924e-06 3.3593e-06 7.5438e-06 1.3546e-05 1.8847e-05 2.0639e-05 1.7076e-05 9.1877e-06 2.3167e-06 2.7975e-05 1.7376e-05 8.0882e-06 6.5979e-06 5.3017e-06 3.6601e-06 3.2067e-06 5.5428e-06 1.2446e-05 2.5521e-05 4.5077e-05 6.4488e-05 6.5585e-05 3.9871e-05 1.0728e-05 1.981e-05 1.8356e-05 1.6488e-05 1.7052e-05 1.3825e-05 9.6471e-06 7.0092e-06 7.9017e-06 1.515e-05 3.6678e-05 8.3409e-05 0.00014347 0.00016111 0.00010274 2.846e-05 1.8295e-05 2.6588e-05 3.0757e-05 3.3872e-05 2.3901e-05 1.8605e-05 1.4898e-05 1.4565e-05 2.1065e-05 4.8922e-05 0.00012107 0.00022166 0.00025696 0.00016674 4.7163e-05 3.0713e-05 5.0574e-05 5.8271e-05 6.5978e-05 3.7108e-05 3.358e-05 3.0105e-05 2.9073e-05 3.3565e-05 5.8246e-05 0.0001292 0.00023283 0.0002709 0.00017747 5.1498e-05 5.7972e-05 0.00010111 0.00011019 0.00011682 6.2546e-05 5.8299e-05 5.2539e-05 5.0304e-05 5.2287e-05 6.5127e-05 0.00010835 0.00017683 0.00020245 0.00013542 4.197e-05 8.0059e-05 0.0001545 0.00016731 0.00016194 0.00010056 8.4573e-05 7.2212e-05 7.1444e-05 7.5337e-05 7.7341e-05 8.815e-05 0.00011355 0.00012101 7.9787e-05 1.2311e-05 7.4807e-05 0.00017106 0.00022903 0.00026249 0.00023089 0.00017501 0.00011962 9.9296e-05 0.00010006 9.4531e-05 8.0688e-05 7.3513e-05 6.8071e-05 2.2417e-05 0 5.9003e-05 0.00017434 0.00032854 0.00047084 0.00048049 0.00035311 0.00020756 0.00013511 0.00012047 0.00011119 8.8855e-05 6.9438e-05 2.8828e-05 0 0 6.127e-05 0.00020715 0.00045287 0.00070211 0.00075043 0.00056437 0.00032492 0.0001827 0.00013626 0.00011988 0.00010243 4.5763e-05 0 0 0 7.9914e-05 0.00026148 0.00053419 0.00079048 0.0008451 0.00065903 0.00039394 0.0002114 0.00013409 0.00010797 5.0641e-05 0 0 0 0 7.9359e-05 0.00025314 0.0004575 0.00058993 0.00058301 0.00044863 0.00027337 0.00014693 8.7749e-05 3.3798e-05 0 0 0 0 0 4.6533e-05 0.00015488 0.00026357 0.0002932 0.0002452 0.00016756 9.6957e-05 5.2258e-05 1.5945e-05 0 0 0 0 0 0 1.7355e-05 6.9385e-05 0.00012813 0.00013879 9.9315e-05 5.1778e-05 2.2191e-05 4.882e-06 0 0 0 0 0 0 0 3.7569e-06 1.5527e-06 2.2094e-07 2.0638e-08 1.5493e-08 1.2834e-08 1.9939e-08 5.1778e-08 1.2105e-07 2.1025e-07 2.6649e-07 2.5034e-07 1.7372e-07 8.1191e-08 1.8851e-08 2.3841e-06 1.2059e-06 2.6876e-07 1.438e-07 1.0895e-07 7.3712e-08 8.4241e-08 1.9638e-07 4.6336e-07 8.6545e-07 1.2792e-06 1.5154e-06 1.3463e-06 7.5982e-07 1.9689e-07 2.3673e-06 1.381e-06 6.8043e-07 6.0818e-07 4.632e-07 2.912e-07 2.2867e-07 3.6519e-07 8.186e-07 1.7775e-06 3.4033e-06 5.1972e-06 5.4893e-06 3.3993e-06 9.2109e-07 1.607e-06 1.4189e-06 1.4692e-06 1.6547e-06 1.2168e-06 8.606e-07 6.5221e-07 6.884e-07 1.1902e-06 2.9023e-06 6.8781e-06 1.2142e-05 1.3796e-05 8.834e-06 2.4395e-06 1.3164e-06 1.9658e-06 3.1178e-06 4.1853e-06 2.1092e-06 1.8223e-06 1.6464e-06 1.618e-06 2.0594e-06 4.3175e-06 1.0445e-05 1.9093e-05 2.2126e-05 1.4324e-05 4.0123e-06 2.0484e-06 3.7725e-06 7.2163e-06 1.0807e-05 3.338e-06 3.4707e-06 3.5449e-06 3.5575e-06 3.8132e-06 5.7e-06 1.1546e-05 2.0232e-05 2.3318e-05 1.5163e-05 4.33e-06 4.0186e-06 7.9668e-06 1.4229e-05 2.0556e-05 6.485e-06 6.5447e-06 6.4397e-06 6.4768e-06 6.6196e-06 7.3755e-06 1.0491e-05 1.5761e-05 1.7496e-05 1.1462e-05 1.7151e-06 6.0483e-06 1.3561e-05 2.2229e-05 2.9855e-05 1.6632e-05 1.3921e-05 1.1162e-05 1.0422e-05 1.0733e-05 1.0493e-05 1.0297e-05 1.1245e-05 1.1087e-05 3.5602e-06 0 6.6123e-06 1.9393e-05 3.7606e-05 5.4588e-05 5.0501e-05 3.793e-05 2.3663e-05 1.7081e-05 1.6279e-05 1.5318e-05 1.2318e-05 9.5189e-06 3.8244e-06 0 0 6.8709e-06 2.7725e-05 6.7301e-05 0.00010734 0.00011255 8.2129e-05 4.564e-05 2.627e-05 2.1882e-05 2.0441e-05 1.6172e-05 5.6749e-06 0 0 0 9.028e-06 3.8528e-05 9.7603e-05 0.0001584 0.00016938 0.00012443 6.7709e-05 3.4669e-05 2.4897e-05 2.2599e-05 9.4566e-06 0 0 0 0 1.2973e-05 4.8341e-05 0.00010858 0.00016433 0.00017216 0.00012821 7.1314e-05 3.5167e-05 2.2123e-05 9.452e-06 0 0 0 0 0 1.3801e-05 4.6587e-05 8.867e-05 0.00011516 0.00011024 8.0096e-05 4.51e-05 2.2232e-05 6.5485e-06 0 0 0 0 0 0 8.7737e-06 2.9944e-05 5.242e-05 5.8424e-05 4.7323e-05 3.0377e-05 1.6111e-05 3.9463e-06 0 0 0 0 0 0 0 3.7458e-06 1.527e-05 2.8681e-05 3.1268e-05 2.217e-05 1.1159e-05 2.2092e-06 0 0 0 0 0 0 0 0 8.9435 0.71692 0.3932 0.19869 0.12112 0.08089 0.05422 0.035008 0.020578 0.011209 0.0062656 0.0031571 0.0017952 0.0010055 0.00032456 0.54848 0.15736 0.11809 0.091723 0.076451 0.058479 0.040181 0.028813 0.024073 0.019978 0.014344 0.006891 0.0025813 0.00074472 0.0001644 0.1452 0.096359 0.072129 0.060041 0.057196 0.049421 0.037083 0.027755 0.022586 0.017726 0.012006 0.0059122 0.0024029 0.00087229 0.00027312 0.079768 0.047681 0.040614 0.041376 0.043601 0.039263 0.029515 0.019599 0.011938 0.006728 0.0036579 0.0021039 0.0012808 0.00076406 0.00036275 0.07189 0.02442 0.018571 0.021922 0.024856 0.023524 0.018849 0.013665 0.0090132 0.0053615 0.0029944 0.0017816 0.0012918 0.0010424 0.00061591 0.044566 0.01061 0.010596 0.012925 0.014701 0.013243 0.0098537 0.0070965 0.0049726 0.0031514 0.0017781 0.00092814 0.00054325 0.00058592 0.0005746 0.036724 0.0075972 0.0071357 0.0071173 0.0069934 0.0059176 0.0042746 0.0030515 0.0021813 0.0014221 0.00080688 0.00041098 0.00028042 0.00047408 0.00054526 0.030083 0.0059623 0.0048839 0.003725 0.0028772 0.0023543 0.0018549 0.0013881 0.0010162 0.00075602 0.00061551 0.00052824 0.00042982 0.00043414 0.00039059 0.024442 0.0043141 0.003133 0.0021414 0.0015825 0.0013122 0.0010654 0.00085779 0.00076854 0.00077274 0.0007273 0.00053214 0.00029741 0.00021196 0.00017906 0.017969 0.0026256 0.0017515 0.0011544 0.0009895 0.0010105 0.00094156 0.00073393 0.0004863 0.00030627 0.0002181 0.0001713 0.00012415 9.1661e-05 6.2737e-05 0.011049 0.0017504 0.0010863 0.00081709 0.0010192 0.0012918 0.001303 0.0010113 0.00062766 0.0003633 0.0002529 0.00020766 0.00015148 8.1508e-05 2.7884e-05 0.0058899 0.0020751 0.0010966 0.00080586 0.0011555 0.0015142 0.0015182 0.0011712 0.00074642 0.00047449 0.00036316 0.00029816 0.0002053 9.7086e-05 2.3467e-05 0.0033203 0.0024824 0.0011906 0.00077477 0.0011253 0.0015051 0.001549 0.0012575 0.00088674 0.00064952 0.00053148 0.00041213 0.00025022 0.00010111 2.0858e-05 0.0017236 0.0016919 0.00077813 0.00047735 0.00071862 0.0010102 0.0010943 0.00094258 0.00071775 0.00056871 0.00047732 0.00035538 0.00019814 7.2341e-05 1.4757e-05 0.00044382 0.00046139 0.00020524 0.00011619 0.00017546 0.00025342 0.00028299 0.00025519 0.00021128 0.00018594 0.00016531 0.00012251 6.5363e-05 2.2524e-05 4.8544e-06 2.5193 0.40796 0.30002 0.22863 0.16099 0.10744 0.083617 0.061647 0.038774 0.020929 0.012665 0.0087178 0.0080052 0.0056292 0.0018911 0.32735 0.16764 0.1967 0.22958 0.14324 0.064502 0.046334 0.035804 0.031434 0.025708 0.021109 0.012008 0.0073669 0.0038488 0.001255 0.14928 0.08764 0.065124 0.05701 0.052757 0.048173 0.039954 0.033133 0.028865 0.023444 0.018284 0.010014 0.0053371 0.0033281 0.0016035 0.099865 0.050102 0.039214 0.040297 0.041562 0.038306 0.030459 0.022617 0.016778 0.012579 0.009438 0.0065855 0.0044511 0.0033281 0.0018316 0.076832 0.030779 0.027874 0.039685 0.046804 0.037902 0.023395 0.014706 0.010082 0.0069755 0.0050091 0.0044691 0.0051022 0.005159 0.0029475 0.054585 0.019612 0.02297 0.036077 0.043658 0.033027 0.017127 0.0093998 0.0065189 0.0045815 0.0029998 0.0018782 0.0014729 0.0020723 0.0020989 0.046496 0.015333 0.014577 0.016605 0.017385 0.013817 0.0085981 0.0055619 0.0040555 0.0028393 0.0017916 0.001091 0.00099444 0.0017979 0.001989 0.040262 0.012771 0.0094521 0.0077677 0.0064539 0.0053873 0.0043833 0.0035398 0.0028068 0.0021582 0.001679 0.0013569 0.0011987 0.0014801 0.0014106 0.03635 0.010088 0.0059667 0.0044204 0.0038156 0.0035485 0.0032906 0.0032482 0.0037553 0.0046214 0.0048245 0.0036816 0.0020227 0.0011145 0.00072258 0.031336 0.006715 0.0035488 0.0027463 0.0030699 0.0036038 0.0036369 0.0030044 0.002101 0.0014295 0.0011159 0.0009404 0.00071849 0.00049636 0.00028031 0.023446 0.0052653 0.0029022 0.0026305 0.0038521 0.0050891 0.0052392 0.0041487 0.0026347 0.0015754 0.0011519 0.0010132 0.00081206 0.00047582 0.00015937 0.015959 0.0075326 0.0040183 0.0032908 0.0047545 0.0060809 0.0060637 0.0046498 0.0028976 0.001754 0.0013264 0.0011834 0.00093703 0.00051404 0.00014114 0.011245 0.0094745 0.0047087 0.0032756 0.0047248 0.0061956 0.0062508 0.0049089 0.0032152 0.0021002 0.0016303 0.0013479 0.00093526 0.00044338 0.00011235 0.0063367 0.0064775 0.0030924 0.0020393 0.0030448 0.0041878 0.0044353 0.0036856 0.002618 0.0018877 0.0015081 0.0011511 0.00069718 0.00029205 8.0369e-05 0.0016466 0.0017598 0.00081009 0.00049697 0.00074569 0.0010522 0.0011508 0.0010107 0.00080244 0.00067227 0.00058038 0.00043056 0.00023878 9.1794e-05 2.9118e-05 1.1243 0.22785 0.16623 0.13246 0.10162 0.065518 0.03641 0.022436 0.018501 0.01548 0.013203 0.31887 0.16912 0.024543 0.0043908 0.32793 0.17477 0.098619 0.075039 0.057811 0.041921 0.033215 0.035544 0.039366 0.032549 0.021537 0.016696 0.014851 0.010169 0.0038599 0.15158 0.0771 0.055699 0.050187 0.04503 0.03808 0.032397 0.033427 0.03498 0.027135 0.014891 0.0077079 0.0067576 0.0077477 0.0046251 0.097859 0.051554 0.036302 0.034787 0.033514 0.029558 0.023482 0.019243 0.016629 0.012945 0.009314 0.0080368 0.0086873 0.0086624 0.0047805 0.06306 0.033268 0.024938 0.026735 0.025804 0.021764 0.016425 0.011976 0.0090733 0.0071339 0.0062015 0.0077463 0.011594 0.012467 0.0064924 0.045043 0.023343 0.018923 0.02143 0.020451 0.016684 0.012404 0.0090462 0.0067218 0.0049581 0.003508 0.0025661 0.002562 0.0036112 0.0032702 0.035653 0.018432 0.014665 0.016022 0.015192 0.012462 0.0094052 0.0070355 0.0052848 0.0038454 0.0027063 0.0020716 0.0022379 0.0032969 0.0030926 0.033014 0.015845 0.010289 0.010343 0.0099766 0.0086387 0.0069775 0.0055849 0.0044598 0.0035147 0.002822 0.0024324 0.002398 0.0027764 0.0023161 0.034093 0.013783 0.0067919 0.0062099 0.0065612 0.0066293 0.0064722 0.0069528 0.0091018 0.012299 0.013471 0.0106 0.005953 0.0028843 0.0014198 0.032144 0.0099177 0.0045011 0.0043546 0.0057914 0.007156 0.0073887 0.0062612 0.0046179 0.0034471 0.0029177 0.0025721 0.0020535 0.0013719 0.00065951 0.025682 0.0078866 0.0042347 0.0044201 0.0067291 0.0088328 0.0091009 0.0073207 0.0048429 0.0031296 0.0024841 0.0023301 0.0020242 0.0012843 0.00044296 0.019802 0.011411 0.0069353 0.0069684 0.0086785 0.0094548 0.0091829 0.0069642 0.004367 0.0027253 0.0022121 0.0022175 0.0020175 0.0012578 0.00038991 0.015821 0.014289 0.0076211 0.0056155 0.0076086 0.0094485 0.0091555 0.006939 0.0043608 0.0027188 0.0021522 0.0020444 0.0017404 0.0010104 0.00032432 0.00926 0.0096704 0.004923 0.0034809 0.004931 0.0064673 0.0066465 0.0054556 0.003936 0.0029518 0.0024411 0.0019746 0.0013879 0.0007309 0.00027359 0.0024008 0.0026052 0.0012739 0.0008542 0.0012244 0.0016533 0.0017834 0.0016235 0.0014371 0.0013584 0.0012263 0.00091657 0.00054581 0.00025428 0.00011053 0.61622 0.12616 0.092839 0.077112 0.05621 0.033414 0.016899 0.009008 0.0066819 0.0062791 0.0064551 0.0082836 0.011422 0.010736 0.0044646 0.28657 0.12459 0.080799 0.057492 0.041564 0.028007 0.017075 0.010886 0.0088491 0.0082217 0.0069848 0.0055886 0.0066216 0.0082234 0.0049119 0.16712 0.065564 0.046454 0.039387 0.034647 0.026431 0.016182 0.0096665 0.0073043 0.0063693 0.0055055 0.0054729 0.0086036 0.012285 0.0076209 0.1109 0.049511 0.031753 0.029147 0.028452 0.023211 0.014731 0.0093044 0.0076391 0.0074258 0.0083087 0.011071 0.01469 0.014729 0.0074522 0.079083 0.035853 0.021967 0.02281 0.022275 0.017933 0.012344 0.0088616 0.0076472 0.0071466 0.0072291 0.01021 0.016155 0.017136 0.0082253 0.05962 0.026023 0.016339 0.018757 0.018281 0.014599 0.01042 0.0073865 0.005539 0.004354 0.0035417 0.0032788 0.0038217 0.0045083 0.0031885 0.044897 0.019637 0.012407 0.014925 0.015266 0.012799 0.0094615 0.0067584 0.0049576 0.003825 0.0032203 0.0032356 0.0039084 0.0044911 0.0032236 0.036473 0.016873 0.0092557 0.010441 0.011149 0.010062 0.0080575 0.0061965 0.0049107 0.0042136 0.004021 0.0041881 0.0044943 0.0043712 0.0029187 0.03333 0.015579 0.0071923 0.0072006 0.0084652 0.009045 0.0089987 0.0097623 0.013127 0.018208 0.020396 0.016637 0.010026 0.0050785 0.0023108 0.027271 0.011597 0.0054186 0.0056301 0.0079786 0.010201 0.010856 0.010408 0.011812 0.015811 0.017188 0.012696 0.0068031 0.0032798 0.0013863 0.018679 0.008105 0.0047828 0.0054473 0.0082419 0.01078 0.011406 0.011299 0.015336 0.024073 0.02734 0.019315 0.0088763 0.0032874 0.0010236 0.01394 0.0098113 0.0074959 0.0090718 0.0099519 0.0092748 0.0089383 0.007782 0.0091673 0.013579 0.015425 0.01138 0.0058654 0.0026507 0.0010276 0.011756 0.0115 0.0071773 0.0057893 0.007017 0.0080537 0.0073989 0.0055072 0.0041067 0.0039196 0.0040616 0.0037491 0.0030949 0.002182 0.0011265 0.0069833 0.0075516 0.0044586 0.0035068 0.0044388 0.0053694 0.005331 0.0045408 0.0039129 0.0037224 0.0035018 0.0031268 0.0027296 0.0019313 0.00095702 0.0017963 0.0020025 0.0011385 0.00088088 0.0011339 0.0014183 0.0015489 0.0016537 0.0019589 0.002308 0.0022447 0.0017437 0.0012011 0.00070897 0.00034756 0.37513 0.088643 0.056869 0.043685 0.031776 0.020259 0.01124 0.00637 0.0048031 0.004681 0.0049581 0.0061141 0.0081059 0.0077339 0.0033418 0.22417 0.089538 0.060316 0.041724 0.030676 0.021532 0.013261 0.0081313 0.0064202 0.0062628 0.005816 0.0051347 0.006359 0.008274 0.0049637 0.14999 0.053195 0.03494 0.028985 0.027107 0.021342 0.012625 0.0070103 0.0052102 0.0048033 0.004476 0.0048404 0.0082104 0.011945 0.0073421 0.10256 0.043081 0.023901 0.02121 0.023183 0.020173 0.012721 0.0079079 0.0069705 0.0073574 0.0079939 0.0095395 0.012207 0.012521 0.0063579 0.075015 0.032901 0.016638 0.016202 0.017708 0.015809 0.011532 0.0086162 0.0080497 0.0083067 0.0084839 0.010234 0.014189 0.014194 0.0064253 0.05865 0.02548 0.013293 0.014283 0.01502 0.01317 0.0099047 0.0069183 0.0050646 0.0042546 0.0040113 0.0041974 0.0048486 0.0048205 0.0026752 0.04482 0.020068 0.011059 0.0125 0.013381 0.011896 0.0089466 0.0061087 0.0042708 0.0034769 0.0034298 0.0040832 0.005293 0.0055538 0.0033911 0.034901 0.017761 0.0096855 0.0098613 0.010476 0.0096535 0.0076662 0.005684 0.0045493 0.0043691 0.0048513 0.0056955 0.0066016 0.006406 0.0040555 0.029117 0.016723 0.0088316 0.0077871 0.0086778 0.0092768 0.0091392 0.0095812 0.012424 0.016963 0.019226 0.016572 0.011607 0.007544 0.0040316 0.020656 0.012674 0.0071478 0.0065777 0.0086893 0.011104 0.011815 0.010484 0.0087758 0.0079808 0.0076326 0.0069392 0.0062318 0.0052966 0.002945 0.01123 0.0077574 0.0055019 0.006052 0.0086538 0.011326 0.011829 0.0096636 0.0068803 0.0052326 0.0046629 0.0044252 0.0042992 0.0036981 0.0018209 0.0075822 0.0071546 0.0055224 0.0057742 0.0073406 0.0090018 0.0087177 0.0063575 0.0040904 0.0028873 0.0026432 0.002917 0.003093 0.0024596 0.0011053 0.0074275 0.0081976 0.0056288 0.0052783 0.0058079 0.0065605 0.0059565 0.0040097 0.0024673 0.0017169 0.0017064 0.0025031 0.0033473 0.0026657 0.0011711 0.0045711 0.0052098 0.0034316 0.0031942 0.0034154 0.0037656 0.00369 0.0034106 0.003731 0.004291 0.0043251 0.004185 0.0042294 0.0030688 0.0013159 0.0010785 0.0012782 0.00090219 0.0008534 0.00089506 0.00098095 0.001129 0.0015352 0.0023526 0.0031251 0.0031412 0.0025239 0.0019188 0.0012039 0.00055364 0.22981 0.056065 0.031703 0.023158 0.017682 0.012519 0.0076099 0.0044 0.0032187 0.0031457 0.0032314 0.0034089 0.0038773 0.0035603 0.0015735 0.12598 0.051315 0.036011 0.025435 0.020731 0.016581 0.011211 0.0068148 0.004866 0.0046214 0.0044853 0.0039601 0.0043037 0.0050868 0.0029564 0.096682 0.035768 0.022556 0.019283 0.019753 0.017213 0.011501 0.006776 0.0046658 0.004211 0.0041271 0.00413 0.0055414 0.0071868 0.0042497 0.072766 0.030373 0.016938 0.01582 0.018196 0.016721 0.011596 0.0076464 0.0066158 0.007051 0.0070325 0.0060469 0.0056895 0.0057779 0.0031342 0.05228 0.024351 0.012419 0.011812 0.013084 0.012226 0.0096569 0.0078102 0.0078509 0.0089461 0.0094973 0.009337 0.009461 0.008059 0.0034313 0.042123 0.020974 0.011499 0.011873 0.012745 0.011622 0.0090171 0.0064393 0.0050453 0.0050113 0.005495 0.0057108 0.0057283 0.0049798 0.0024717 0.033846 0.018627 0.01109 0.011409 0.012078 0.010868 0.0081556 0.005403 0.0036883 0.003219 0.0036008 0.0046323 0.0061702 0.0066191 0.0040025 0.026469 0.017229 0.010835 0.0098817 0.0099371 0.0089172 0.0068203 0.0048351 0.0038657 0.0039732 0.0047518 0.0060145 0.0078062 0.0085857 0.0056364 0.021415 0.016226 0.010439 0.0083347 0.0082377 0.0080584 0.007313 0.0070863 0.0085973 0.011333 0.012966 0.012206 0.01112 0.010381 0.0063943 0.014699 0.01272 0.0087422 0.007227 0.0081245 0.0093958 0.0095372 0.0086001 0.0079274 0.0081338 0.0082639 0.0077513 0.0083164 0.0092686 0.0056192 0.007457 0.0077947 0.0063974 0.0062397 0.0076391 0.0092011 0.0092643 0.0076396 0.0060093 0.0053752 0.0052045 0.0049577 0.0057021 0.006657 0.0038324 0.0068828 0.0079372 0.0055149 0.0058288 0.0067491 0.0079881 0.0076671 0.0055851 0.0038666 0.0030939 0.0029253 0.0030556 0.0035728 0.003772 0.002101 0.010416 0.011258 0.005477 0.0056291 0.0055885 0.0060127 0.0054773 0.0037318 0.0024749 0.0018602 0.0017867 0.0024162 0.0032374 0.0028489 0.001649 0.0068923 0.0074977 0.0036807 0.0037534 0.0033352 0.0031718 0.003029 0.0029452 0.0034948 0.0041328 0.0041311 0.003874 0.0037798 0.0027494 0.0015325 0.0014127 0.0016669 0.0010722 0.0010962 0.00090671 0.00078581 0.00088205 0.0013385 0.0022036 0.002976 0.0029811 0.0023445 0.0017071 0.0010542 0.00030426 0.13506 0.03107 0.016086 0.012612 0.011296 0.0090293 0.0057746 0.0031396 0.0019234 0.0016802 0.0016436 0.0014944 0.0013413 0.001079 0.00046691 0.080005 0.027437 0.018426 0.014461 0.014569 0.013671 0.010136 0.0061156 0.0037062 0.0029602 0.002733 0.0022926 0.0020017 0.0019318 0.0010444 0.052789 0.020586 0.012839 0.012088 0.013985 0.013673 0.010472 0.0067481 0.0043201 0.0033198 0.0029483 0.0026011 0.002613 0.0027545 0.0015087 0.04114 0.017947 0.010611 0.010205 0.01172 0.011109 0.0083438 0.0057358 0.0046548 0.0047196 0.0047427 0.0040836 0.0033685 0.002755 0.0012949 0.028528 0.015455 0.0088298 0.0083261 0.0089181 0.0084168 0.0069928 0.0058358 0.0057612 0.0064691 0.0068163 0.0063318 0.0057047 0.0044415 0.0018092 0.023968 0.015234 0.0095355 0.0095493 0.010137 0.0093133 0.0073537 0.0054067 0.0044095 0.0044883 0.004987 0.0055948 0.0065493 0.0061717 0.0028955 0.020721 0.015285 0.010328 0.010014 0.010374 0.0092987 0.0069506 0.004507 0.0029049 0.0024229 0.0029364 0.0048 0.0080973 0.0093261 0.0050711 0.016493 0.014551 0.010651 0.0094068 0.0091991 0.008057 0.0059508 0.0039986 0.0030013 0.0030114 0.0037757 0.005722 0.0093455 0.011202 0.0066443 0.013236 0.013616 0.010477 0.0084208 0.0077845 0.0068386 0.00543 0.0046164 0.0051057 0.0064523 0.0074838 0.0080845 0.0099018 0.011219 0.0067643 0.009491 0.011149 0.0090925 0.0075407 0.0074457 0.0072669 0.0064847 0.0057448 0.0058798 0.0067623 0.0072075 0.0069145 0.0079035 0.0092144 0.0054632 0.0054459 0.0074393 0.0068784 0.0069966 0.010292 0.016047 0.017318 0.011468 0.0063475 0.0054312 0.005581 0.0050939 0.0053294 0.0059503 0.0033599 0.0053878 0.0071775 0.0059691 0.0065503 0.0087492 0.01286 0.013665 0.0090139 0.0048528 0.0037532 0.0036447 0.0033246 0.0031651 0.002994 0.0016514 0.0079432 0.009615 0.0063604 0.0065819 0.0059512 0.0057666 0.0052959 0.0039984 0.0029303 0.0023744 0.0021188 0.0021152 0.0021567 0.0017254 0.0019612 0.0052633 0.0066444 0.0047979 0.0048773 0.0038038 0.0029308 0.0025775 0.0025861 0.0029182 0.0031594 0.0029325 0.0024116 0.0019128 0.0012653 0.00098744 0.0011081 0.0017617 0.0023552 0.0036401 0.0037097 0.0023478 0.0011801 0.001071 0.0015518 0.0019821 0.0019163 0.0013992 0.00085222 0.00024043 0 0.067096 0.015471 0.0070701 0.0064021 0.0068781 0.0061061 0.0040747 0.0020909 0.00099493 0.00068097 0.00069091 0.00071318 0.00061587 0.00037773 0.00012066 0.045528 0.014667 0.0090161 0.0087342 0.010828 0.011156 0.0086094 0.0051467 0.0027302 0.0017276 0.0015692 0.0016696 0.0015578 0.0010136 0.00034205 0.027847 0.012461 0.0075857 0.0076509 0.0097901 0.010458 0.0087897 0.0061016 0.0037749 0.0023716 0.0018515 0.0018876 0.0018935 0.001365 0.00050162 0.02111 0.011752 0.0065583 0.0055933 0.0061101 0.0058031 0.0045036 0.0031666 0.0023907 0.0020789 0.0019826 0.002072 0.0021771 0.0017105 0.000656 0.01502 0.010786 0.0062806 0.0056029 0.005866 0.005507 0.0045683 0.0037328 0.0034219 0.0034422 0.0034624 0.0037371 0.0043699 0.0038092 0.0015175 0.012656 0.010659 0.0070798 0.0068002 0.0071644 0.0065891 0.0052294 0.0039085 0.0032049 0.0031021 0.0034604 0.0049483 0.0077162 0.0078852 0.003425 0.011269 0.010892 0.0080884 0.0077704 0.0080642 0.0072122 0.0053386 0.0033843 0.002033 0.0015325 0.0021706 0.005122 0.010553 0.012119 0.005699 0.0090875 0.010498 0.0086888 0.0080085 0.0079625 0.0068903 0.0049234 0.0031419 0.0021867 0.0020824 0.0028728 0.0056483 0.010893 0.012667 0.0062835 0.007343 0.0098505 0.0087327 0.0076897 0.0072456 0.0060275 0.004273 0.0031259 0.0030808 0.0037498 0.0045492 0.0059301 0.0087515 0.0097279 0.0050467 0.0056719 0.0083941 0.0078271 0.0071185 0.0069297 0.0061019 0.0047764 0.0039296 0.0041563 0.0050867 0.0056523 0.0056326 0.0061987 0.0063594 0.003334 0.0039077 0.0061726 0.0061719 0.0058746 0.0054911 0.0044831 0.0033853 0.0030424 0.0037435 0.0049284 0.0054232 0.0047916 0.0041747 0.0037372 0.0018846 0.0026694 0.0048069 0.0057272 0.0057168 0.0050154 0.004024 0.003271 0.0030819 0.0034511 0.0039665 0.003996 0.0033148 0.0025175 0.0018872 0.00095717 0.0019781 0.0046088 0.0066451 0.0066386 0.0051757 0.0038026 0.0031456 0.0029967 0.00296 0.0027271 0.0023055 0.0018422 0.00141 0.00096932 0.0010994 0.0011738 0.0033816 0.0053531 0.0053192 0.0038482 0.0025802 0.0021153 0.0021713 0.0023158 0.0022027 0.0017906 0.00128 0.00084149 0.00026745 0 0.00036863 0.001755 0.0056126 0.011392 0.013011 0.0078418 0.0025529 0.00090805 0.00092602 0.0010366 0.00091944 0.00062456 0.00016969 0 0 0.028633 0.0072931 0.0026986 0.002777 0.0034494 0.0033306 0.0023293 0.0012042 0.00052661 0.00030961 0.00035751 0.000507 0.00052882 0.00030421 7.0674e-05 0.021919 0.0078275 0.0044004 0.005008 0.0068378 0.0073016 0.0057556 0.0034992 0.0018269 0.001088 0.0011375 0.0016539 0.0018046 0.0010689 0.00025441 0.013679 0.008034 0.0047573 0.0048859 0.006524 0.007263 0.0063841 0.0046292 0.0029097 0.0018221 0.0016523 0.002193 0.0023855 0.0014782 0.00038764 0.011058 0.0082995 0.0043813 0.0036874 0.0040513 0.0037821 0.002794 0.0018405 0.0013482 0.0013167 0.0017183 0.0024417 0.0027675 0.0019409 0.00062271 0.0085369 0.0075871 0.0041653 0.0036581 0.0038363 0.003511 0.002765 0.0021742 0.0020548 0.002359 0.0030335 0.0041282 0.0049267 0.0038821 0.0014139 0.0067705 0.0068618 0.004593 0.0044675 0.0047594 0.0043145 0.0033264 0.002469 0.0021457 0.0024002 0.0033562 0.0054019 0.0076655 0.0069103 0.0027686 0.0058831 0.0068239 0.0055036 0.0056326 0.0059993 0.0052805 0.0037687 0.0023288 0.001432 0.0012641 0.0022834 0.0052487 0.0092273 0.0094317 0.0041345 0.0048107 0.0066286 0.0061003 0.0061799 0.0063394 0.0053734 0.0036841 0.0022654 0.0015352 0.0014861 0.0023936 0.0050002 0.0086458 0.0088923 0.0039356 0.003894 0.0061478 0.0061603 0.0061458 0.0060331 0.0048933 0.0032516 0.0021378 0.0018635 0.0021638 0.0028857 0.0043852 0.006367 0.0061879 0.0027329 0.0031965 0.0053764 0.0056504 0.0058076 0.0058293 0.0049282 0.0035582 0.002648 0.00259 0.0031022 0.0036023 0.0039502 0.0042328 0.0035555 0.0015019 0.002635 0.0044307 0.0047388 0.0048545 0.0046691 0.003767 0.0027199 0.0022846 0.0026506 0.0033759 0.0037174 0.0033931 0.0027758 0.0019248 0.00075862 0.0021995 0.0040002 0.0047025 0.0047 0.004147 0.0033039 0.0026407 0.0024722 0.0027885 0.0033016 0.0034075 0.0027129 0.0017615 0.0010089 0.00021062 0.0017416 0.0039837 0.0055121 0.005394 0.0041412 0.0029788 0.0024542 0.0024317 0.0025059 0.0022882 0.0018111 0.0013148 0.00090974 0.00028932 0 0.0010063 0.0028782 0.0044416 0.0043405 0.0030676 0.001987 0.0016016 0.0016466 0.0017032 0.00148 0.0010629 0.00069256 0.00023004 0 0 0.00032816 0.0018094 0.006536 0.014111 0.016467 0.0098825 0.0029903 0.00072806 0.00054513 0.0005239 0.00041033 0.0001335 0 0 0 0.010855 0.0032702 0.00096555 0.0010248 0.001385 0.0013978 0.0010019 0.0005266 0.00023442 0.00013861 0.00015012 0.00019587 0.00019402 0.00010815 2.4224e-05 0.0087183 0.0036504 0.0019093 0.0022187 0.0031102 0.0033805 0.0027268 0.0017226 0.0009539 0.00060047 0.00059512 0.00077209 0.00079021 0.00045874 0.00010924 0.0057229 0.004057 0.0024587 0.002396 0.0031821 0.0036341 0.0033593 0.0026048 0.001758 0.0011988 0.0011664 0.0015201 0.0016067 0.00099837 0.00026954 0.0046233 0.00422 0.0024878 0.0020817 0.0022888 0.0022219 0.0018466 0.0014521 0.001174 0.0011732 0.0017124 0.0026682 0.0030509 0.002066 0.00063144 0.0036456 0.0038456 0.0024397 0.0021985 0.0023839 0.0023525 0.0021479 0.0019325 0.0017709 0.0019176 0.0028409 0.0044818 0.0053292 0.003841 0.0012758 0.003056 0.0036289 0.0027556 0.002835 0.003144 0.00299 0.0025309 0.0020909 0.0018158 0.0019738 0.0031283 0.0053729 0.0069249 0.0054195 0.0019637 0.0032635 0.0047066 0.0042422 0.0042661 0.0045752 0.0040479 0.0029082 0.001896 0.0012947 0.0012744 0.0023686 0.0048398 0.0070799 0.0062901 0.0026172 0.0042436 0.0088366 0.0082344 0.0055502 0.0047371 0.0039557 0.0026483 0.00162 0.0011119 0.0011216 0.0019801 0.0039812 0.0058901 0.0052097 0.0020866 0.0055564 0.014043 0.013065 0.0066658 0.0043846 0.0034827 0.0022391 0.0013841 0.0010632 0.0011335 0.0016849 0.002926 0.0041319 0.0036061 0.0014209 0.0048149 0.01243 0.011783 0.0062742 0.0043033 0.0034937 0.0023535 0.0015659 0.0012979 0.0013775 0.0016747 0.0022169 0.0026589 0.0021347 0.00079379 0.0028417 0.0064603 0.0064478 0.0045759 0.0038162 0.0031282 0.002208 0.0016212 0.0014781 0.0015633 0.0016588 0.001722 0.0016611 0.0011714 0.00020504 0.0018393 0.0035754 0.0040262 0.0039198 0.003673 0.0030873 0.0023706 0.0018982 0.0017087 0.0015869 0.0014022 0.001189 0.0009619 0.00031093 0 0.001359 0.0029417 0.00382 0.0038237 0.0032221 0.0025028 0.0019892 0.0017471 0.0016125 0.0013608 0.0010187 0.00074618 0.00028778 0 0 0.0007231 0.0019158 0.002793 0.0027198 0.0019963 0.0013543 0.001079 0.0010416 0.0010175 0.00084999 0.00059387 0.00019678 0 0 0 0.00020576 0.0009708 0.0031449 0.0064965 0.0074714 0.0044867 0.0014017 0.00038954 0.00029689 0.00026924 0.00010172 0 0 0 0 0.0036377 0.0012961 0.00031183 0.0002845 0.00039599 0.00040591 0.00029401 0.00015843 7.8615e-05 5.6344e-05 5.5881e-05 5.0598e-05 3.5136e-05 1.6477e-05 3.8444e-06 0.002728 0.0013151 0.0006303 0.00067336 0.00093339 0.0010157 0.00082681 0.00053802 0.00032998 0.00025541 0.00026855 0.00029325 0.00025797 0.00014692 3.8983e-05 0.0018973 0.0014986 0.00092764 0.00081711 0.0010077 0.0011096 0.0010101 0.00079183 0.00058614 0.00052995 0.00070318 0.00099656 0.0010534 0.00066634 0.00018842 0.0014989 0.0015809 0.001086 0.00086493 0.00083683 0.00069916 0.0004814 0.00033043 0.00033566 0.00061273 0.0013419 0.0023558 0.0027305 0.0018163 0.00053688 0.001225 0.0015476 0.0012103 0.0010575 0.00099919 0.00081793 0.00059326 0.00046179 0.00051508 0.00095677 0.0021497 0.0039049 0.0046822 0.0032331 0.0010054 0.0012737 0.0018385 0.0017706 0.0018697 0.0018545 0.0015127 0.0010549 0.00073871 0.00068724 0.0010915 0.0023725 0.0044229 0.0055348 0.0040311 0.0013403 0.0018575 0.0032835 0.0035196 0.0035599 0.0034733 0.0027904 0.0018037 0.0010648 0.00075731 0.00094258 0.0019416 0.003777 0.0051124 0.004223 0.0016739 0.0031844 0.0075694 0.0073125 0.0045348 0.0034154 0.0026771 0.0017184 0.0010423 0.0007579 0.0008328 0.0014801 0.0027968 0.0038197 0.0030912 0.0011323 0.0047048 0.012777 0.011815 0.0052893 0.0028995 0.0022279 0.001416 0.00089091 0.00068068 0.00067909 0.00099144 0.0017522 0.0024322 0.0020204 0.00074553 0.0040679 0.01125 0.010617 0.005069 0.0030152 0.0023218 0.001463 0.00091167 0.00068485 0.00062536 0.00073726 0.0011138 0.0014711 0.0011976 0.00021555 0.0021918 0.0055073 0.0056731 0.0040221 0.0033562 0.0026908 0.0017607 0.0011108 0.00080798 0.00067956 0.00066441 0.00080075 0.00092267 0.00034952 0 0.0012958 0.0027397 0.0033724 0.0037847 0.0039899 0.0034358 0.0023927 0.0015193 0.0010266 0.00076132 0.00061273 0.00058174 0.00028775 0 0 0.00091306 0.0019626 0.0026214 0.0030583 0.0031352 0.0026834 0.0019428 0.0013154 0.00093316 0.00068506 0.00050538 0.00020907 0 0 0 0.00044282 0.0010819 0.0015148 0.0015856 0.0013721 0.0010669 0.000803 0.00065249 0.00060271 0.00049652 0.0001652 0 0 0 0 0.00010276 0.00033581 0.00071101 0.0011261 0.0011679 0.00072049 0.00029771 0.00016118 0.00015169 6.8904e-05 0 0 0 0 0 0.0010318 0.00040859 8.2332e-05 5.2601e-05 7.243e-05 7.4474e-05 5.4697e-05 3.1422e-05 1.9816e-05 1.9857e-05 2.3223e-05 2.3165e-05 1.7735e-05 9.0785e-06 2.2564e-06 0.00066213 0.00035657 0.0001537 0.00014027 0.00018142 0.00019226 0.00015745 0.00010929 8.3179e-05 9.1226e-05 0.0001245 0.00015813 0.00015177 9.0373e-05 2.4407e-05 0.00053349 0.00043854 0.00027302 0.00022221 0.00022895 0.00022302 0.00019574 0.00016271 0.00015163 0.00020805 0.00037551 0.00059954 0.00065844 0.00041978 0.00011768 0.0004664 0.00051264 0.00039285 0.00032085 0.00026504 0.00019046 0.00012667 0.00010123 0.00014083 0.00033197 0.00081182 0.0014747 0.0017141 0.0011257 0.00032406 0.00042234 0.00056176 0.00048207 0.00042284 0.00036144 0.00027376 0.0002031 0.0001794 0.00023612 0.00052088 0.0012886 0.0023998 0.00285 0.001913 0.00056917 0.00050251 0.00074394 0.00070977 0.00076265 0.00080153 0.00068315 0.00049091 0.00036258 0.00036346 0.00062354 0.0014143 0.0026255 0.0031805 0.0022024 0.00068744 0.00077342 0.0013067 0.0013605 0.0015222 0.0016836 0.0014547 0.00097747 0.00061157 0.00047916 0.00061198 0.0011848 0.0021525 0.0027228 0.0021041 0.00079292 0.0011044 0.0023423 0.0023305 0.0018702 0.0017225 0.001422 0.00095493 0.00063125 0.00051199 0.0005636 0.00089395 0.0015161 0.0018948 0.00141 0.00047903 0.0013134 0.0033035 0.0033557 0.0022739 0.0017819 0.0013605 0.00087203 0.00058741 0.00048947 0.00047208 0.00057957 0.00088643 0.0011317 0.0008797 0.00015327 0.0011035 0.0029577 0.0033884 0.0028243 0.0024431 0.0018064 0.0010643 0.00063076 0.00047311 0.00040987 0.00041218 0.00055202 0.00069858 0.00027498 0 0.00077836 0.0020091 0.0028728 0.0034272 0.0035103 0.0027369 0.0016411 0.00088726 0.00055062 0.00041393 0.00036786 0.00042848 0.00024834 0 0 0.00067182 0.0016552 0.0027521 0.0039575 0.0044952 0.0037965 0.002428 0.0012912 0.00068973 0.00043479 0.0003363 0.00016896 0 0 0 0.00052602 0.0013102 0.0021288 0.0029358 0.0032866 0.0028303 0.0018794 0.001037 0.00056157 0.00034862 0.00012945 0 0 0 0 0.00024913 0.00064949 0.000993 0.0011786 0.0011628 0.00095487 0.00065401 0.00041945 0.0003177 0.00012133 0 0 0 0 0 5.3508e-05 0.00015541 0.00024041 0.00025084 0.00020115 0.00014226 9.9171e-05 7.5906e-05 3.4209e-05 0 0 0 0 0 0 0.00023097 9.0762e-05 1.643e-05 6.4773e-06 8.1675e-06 8.1587e-06 6.0906e-06 4.0121e-06 3.656e-06 4.9381e-06 6.5483e-06 7.1782e-06 6.0065e-06 3.2908e-06 8.5634e-07 0.0001252 7.1749e-05 3.0127e-05 2.378e-05 2.5016e-05 2.3134e-05 1.8271e-05 1.4253e-05 1.5263e-05 2.36e-05 3.9067e-05 5.5282e-05 5.6309e-05 3.4539e-05 9.4611e-06 0.00012317 9.8777e-05 6.9964e-05 6.0018e-05 4.8735e-05 3.4946e-05 2.5504e-05 2.2705e-05 3.0208e-05 6.0947e-05 0.00013226 0.00022532 0.00025308 0.00016236 4.5388e-05 0.00011721 0.00012876 0.00012137 0.00011199 8.4257e-05 5.1478e-05 3.1703e-05 2.8081e-05 4.6024e-05 0.00012047 0.00030833 0.00056859 0.00066191 0.00043209 0.00012257 0.00011161 0.00015514 0.00015741 0.00014902 0.00012004 8.5067e-05 6.4745e-05 6.2617e-05 8.7223e-05 0.00019756 0.00049509 0.00092224 0.0010859 0.00071716 0.00020762 0.00014384 0.00022727 0.00023629 0.00025815 0.00026721 0.00023057 0.00017583 0.00014217 0.000149 0.00024845 0.00054649 0.00099377 0.0011764 0.00078991 0.00023625 0.00023028 0.00040239 0.00044475 0.00052383 0.00058517 0.00051434 0.00036474 0.00025306 0.00021628 0.00026648 0.00047046 0.00080325 0.00096505 0.00070251 0.00024811 0.00028835 0.0005676 0.00064948 0.00070406 0.00071412 0.00058746 0.00040672 0.00029307 0.00025716 0.00027289 0.00037699 0.00057287 0.00066633 0.0004652 7.4227e-05 0.00026961 0.00063947 0.0009304 0.0011486 0.0011384 0.0008515 0.00052028 0.00033845 0.0002846 0.00026605 0.00027758 0.00035684 0.00041622 0.00015247 0 0.00023537 0.00071046 0.0013968 0.0020404 0.0021039 0.0015269 0.00083742 0.00043895 0.00030615 0.00026058 0.000234 0.0002614 0.00015086 0 0 0.00025816 0.0008659 0.0019212 0.0030175 0.0032581 0.0024578 0.0013653 0.000647 0.00035764 0.00026386 0.00022397 0.0001158 0 0 0 0.00030643 0.0010066 0.0021673 0.0034038 0.0038118 0.0030594 0.001812 0.00086021 0.00040655 0.00024696 9.6421e-05 0 0 0 0 0.00027097 0.00085998 0.001662 0.0023803 0.0025812 0.0021041 0.0012932 0.00063326 0.00029452 8.4225e-05 0 0 0 0 0 0.00013751 0.00043208 0.00074542 0.00090732 0.00086901 0.00067389 0.00041938 0.00022188 6.1233e-05 0 0 0 0 0 0 3.1606e-05 0.00010579 0.00017768 0.00018974 0.0001495 9.8581e-05 5.9091e-05 1.7813e-05 0 0 0 0 0 0 0 3.6181e-05 1.2131e-05 2.1287e-06 5.9311e-07 5.9204e-07 5.1631e-07 3.8453e-07 3.2448e-07 4.4355e-07 7.3139e-07 1.0684e-06 1.2805e-06 1.157e-06 6.6865e-07 1.8073e-07 1.7645e-05 1.0091e-05 4.616e-06 3.6714e-06 2.9595e-06 2.0132e-06 1.3554e-06 1.2408e-06 1.9155e-06 3.7637e-06 7.0994e-06 1.0859e-05 1.1535e-05 7.232e-06 2.0091e-06 2.1264e-05 1.603e-05 1.3695e-05 1.3217e-05 9.3309e-06 5.1687e-06 2.8688e-06 2.5594e-06 4.4412e-06 1.1053e-05 2.6331e-05 4.6547e-05 5.3047e-05 3.4227e-05 9.5839e-06 2.1162e-05 2.3136e-05 3.1069e-05 3.6679e-05 1.9422e-05 1.1332e-05 6.9213e-06 6.1223e-06 9.5703e-06 2.4843e-05 6.4375e-05 0.00011952 0.00013932 9.0755e-05 2.5568e-05 1.9542e-05 3.1896e-05 8.332e-05 0.00013409 2.7816e-05 2.0485e-05 1.6841e-05 1.644e-05 2.0867e-05 4.3171e-05 0.00010515 0.00019431 0.00022742 0.00014894 4.2457e-05 2.4449e-05 5.6403e-05 0.00024654 0.00045219 5.5042e-05 5.0793e-05 4.3573e-05 3.8437e-05 3.9171e-05 5.8115e-05 0.00011838 0.00020924 0.00024376 0.00016089 4.6912e-05 4.0804e-05 0.00010612 0.00046654 0.00085964 0.00012374 0.00011311 8.7987e-05 6.8644e-05 6.1271e-05 6.9234e-05 0.00010781 0.0001721 0.0001987 0.00013793 2.276e-05 5.7037e-05 0.00015432 0.00051913 0.00090301 0.00022637 0.00018377 0.00012667 9.2875e-05 8.2085e-05 8.1894e-05 9.8026e-05 0.00013342 0.00014752 4.989e-05 0 6.3501e-05 0.00020475 0.00052493 0.00084559 0.00056675 0.00041837 0.0002394 0.00013815 0.00010694 9.6377e-05 9.0874e-05 0.00010209 5.5924e-05 0 0 7.0344e-05 0.00029426 0.00074746 0.0012064 0.0012144 0.00087609 0.00046004 0.00021532 0.0001343 0.00011217 9.6648e-05 4.8005e-05 0 0 0 8.9906e-05 0.00040241 0.0010455 0.0017157 0.0018442 0.0013567 0.00071633 0.0003113 0.00016056 0.0001206 5.061e-05 0 0 0 0 0.0001146 0.00046464 0.0011167 0.0017745 0.0019259 0.0014689 0.00081347 0.0003572 0.00016313 5.2935e-05 0 0 0 0 0 0.0001098 0.00039859 0.00082426 0.0011672 0.0012035 0.00092029 0.00052618 0.00023848 5.3325e-05 0 0 0 0 0 0 6.0134e-05 0.00020606 0.00037123 0.00044378 0.00040062 0.00028826 0.00016527 3.9639e-05 0 0 0 0 0 0 0 1.4967e-05 5.3227e-05 9.25e-05 9.8513e-05 7.4537e-05 4.54e-05 1.2163e-05 0 0 0 0 0 0 0 0 2.9214e-06 7.1843e-07 1.2948e-07 3.7618e-08 2.88e-08 1.8607e-08 1.2467e-08 1.3911e-08 2.5454e-08 4.7134e-08 7.4858e-08 9.7431e-08 9.3839e-08 5.6599e-08 1.5836e-08 1.3552e-06 7.3929e-07 3.8172e-07 3.3373e-07 2.3712e-07 1.2541e-07 6.588e-08 6.3317e-08 1.1894e-07 2.6632e-07 5.5067e-07 8.9192e-07 9.7675e-07 6.2315e-07 1.758e-07 1.8862e-06 1.3455e-06 1.3327e-06 1.404e-06 9.2871e-07 4.8517e-07 2.4835e-07 2.0212e-07 3.3824e-07 8.8055e-07 2.192e-06 3.9619e-06 4.5607e-06 2.9596e-06 8.3315e-07 1.9118e-06 2.1225e-06 4.0427e-06 5.7042e-06 2.0633e-06 1.2808e-06 8.6344e-07 7.3526e-07 9.3908e-07 2.1732e-06 5.544e-06 1.0302e-05 1.202e-05 7.8317e-06 2.204e-06 1.6471e-06 3.5106e-06 1.7505e-05 3.2093e-05 3.1019e-06 2.6264e-06 2.4134e-06 2.2655e-06 2.3888e-06 4.0699e-06 9.2565e-06 1.6847e-05 1.9619e-05 1.28e-05 3.6274e-06 1.8213e-06 7.6313e-06 6.1211e-05 0.00011915 5.5983e-06 5.9005e-06 5.7808e-06 5.2987e-06 4.9243e-06 6.06e-06 1.0863e-05 1.8403e-05 2.1132e-05 1.3833e-05 2.0008e-06 3.0071e-06 1.4623e-05 0.00011597 0.00022588 1.3687e-05 1.3217e-05 1.1249e-05 9.3935e-06 8.237e-06 8.2653e-06 1.0981e-05 1.6074e-05 1.7913e-05 6.0388e-06 0 4.847e-06 2.1352e-05 0.00012355 0.00023311 4.0161e-05 3.2045e-05 2.1223e-05 1.4695e-05 1.233e-05 1.152e-05 1.2113e-05 1.4717e-05 7.8299e-06 0 0 7.2441e-06 3.3841e-05 0.00011803 0.00020613 0.00012819 9.3988e-05 5.1514e-05 2.6737e-05 1.875e-05 1.6435e-05 1.4724e-05 7.5e-06 0 0 0 1.1229e-05 5.9762e-05 0.00017122 0.00028706 0.00028904 0.00020815 0.0001072 4.7148e-05 2.7261e-05 2.2621e-05 9.6303e-06 0 0 0 0 1.7021e-05 8.6933e-05 0.00023972 0.00039929 0.00042757 0.00031027 0.00015963 6.6618e-05 3.3809e-05 1.3178e-05 0 0 0 0 0 2.286e-05 9.7515e-05 0.0002429 0.00038695 0.00041197 0.00030367 0.00016061 6.7543e-05 1.5905e-05 0 0 0 0 0 0 2.2609e-05 8.1094e-05 0.00017002 0.00023986 0.00024052 0.00017569 9.5026e-05 2.0628e-05 0 0 0 0 0 0 0 1.2761e-05 4.1819e-05 7.5218e-05 8.9584e-05 7.878e-05 5.4069e-05 1.4679e-05 0 0 0 0 0 0 0 0 3.3031e-06 1.1258e-05 1.9557e-05 2.0932e-05 1.5664e-05 4.5964e-06 0 0 0 0 0 0 0 0 0 3.6356 0.33716 0.17604 0.10244 0.06379 0.039569 0.024734 0.015319 0.0089059 0.0049739 0.002883 0.0017282 0.0012367 0.00081314 0.00027708 0.3238 0.10294 0.077534 0.057294 0.045529 0.034226 0.023089 0.01561 0.012183 0.0098192 0.0067724 0.0033616 0.0012773 0.00039425 9.9006e-05 0.083583 0.06332 0.047515 0.03598 0.0317 0.026675 0.01957 0.014031 0.01107 0.008654 0.0056938 0.0027443 0.0010329 0.00039307 0.00015532 0.04414 0.029597 0.024874 0.023466 0.023757 0.021164 0.01559 0.0098989 0.0057745 0.0031859 0.0016474 0.0008156 0.00044918 0.00033533 0.00020689 0.029682 0.011596 0.01003 0.01149 0.013081 0.012731 0.010332 0.0072583 0.0045997 0.0026983 0.0014906 0.00088699 0.00073861 0.00069484 0.00040987 0.023472 0.0054284 0.005022 0.0059228 0.0069098 0.0068381 0.0056887 0.0042338 0.002884 0.0017718 0.00095586 0.00045059 0.00024216 0.00030208 0.00031816 0.0187 0.0038851 0.0033008 0.0033203 0.0035586 0.0034354 0.0028964 0.0022572 0.0016249 0.0010307 0.00055627 0.00026087 0.00016068 0.00026468 0.00030335 0.013353 0.0031139 0.002237 0.0018859 0.0018397 0.0017629 0.001536 0.0012618 0.0010101 0.00083441 0.0007751 0.00073078 0.00056454 0.00038476 0.0002438 0.0098693 0.0023255 0.0013287 0.001035 0.0010304 0.0010201 0.00090258 0.00074462 0.00060972 0.00050967 0.00041116 0.00028452 0.0001663 0.0001248 0.00010199 0.0073686 0.001444 0.00068454 0.00055028 0.00068836 0.0008486 0.00085786 0.00069002 0.00045684 0.00028546 0.00020242 0.00015429 0.00010355 6.4378e-05 3.7409e-05 0.0048285 0.00096244 0.00047527 0.00045927 0.00079523 0.0011918 0.0013331 0.0011081 0.00071635 0.00041349 0.00026034 0.00017642 0.00010299 4.4833e-05 1.3902e-05 0.0028793 0.0012484 0.00064389 0.00054069 0.00096009 0.0014839 0.001701 0.0014729 0.0010389 0.00068441 0.0004576 0.00028114 0.00013471 4.388e-05 8.4064e-06 0.0018654 0.0015603 0.00076687 0.00051274 0.00083454 0.0012799 0.0015015 0.0014005 0.001153 0.00092714 0.00070207 0.00043354 0.00019115 5.3297e-05 8.7142e-06 0.001032 0.0010601 0.00049775 0.00028804 0.00043633 0.00066459 0.00080332 0.00081571 0.00077783 0.00072702 0.00060189 0.00038382 0.00017105 5.2636e-05 1.348e-05 0.00026885 0.00028568 0.00012998 6.7797e-05 9.4639e-05 0.00014129 0.00017544 0.00019434 0.0002122 0.00022365 0.00019855 0.00013092 5.9305e-05 1.8824e-05 5.4731e-06 1.519 0.20944 0.15807 0.12312 0.084126 0.051723 0.03723 0.026199 0.01635 0.0091391 0.0062523 0.0064084 0.0071168 0.0051645 0.0016977 0.21141 0.11028 0.12602 0.13935 0.086189 0.038965 0.027153 0.019723 0.015927 0.011901 0.0087577 0.006657 0.0055019 0.0032082 0.00098968 0.094987 0.05883 0.049462 0.04177 0.035222 0.02954 0.023238 0.018362 0.014905 0.01045 0.0060849 0.002892 0.0019243 0.0018085 0.0010498 0.060459 0.031913 0.027056 0.026246 0.025357 0.023056 0.018647 0.01379 0.0096791 0.0062562 0.0036763 0.0022039 0.0017948 0.0018879 0.0012108 0.042793 0.017656 0.015237 0.017813 0.019218 0.01742 0.01349 0.0096313 0.0065711 0.0043057 0.002948 0.0029159 0.0039839 0.0042416 0.00226 0.03524 0.01182 0.01117 0.013668 0.014808 0.012765 0.009452 0.0070102 0.0051401 0.0034161 0.0020138 0.0011229 0.00085234 0.0012314 0.001223 0.028595 0.0095393 0.0079743 0.0082915 0.0083618 0.0074392 0.0062146 0.0052934 0.0042298 0.0028959 0.0016927 0.00092983 0.00071612 0.0010924 0.001136 0.023056 0.0088432 0.0055591 0.0047804 0.0045354 0.0043563 0.004221 0.0040432 0.0035633 0.0028545 0.0022309 0.001764 0.0013458 0.0011351 0.00085047 0.020722 0.007909 0.003496 0.0027246 0.002872 0.0031179 0.0032184 0.0031513 0.0030043 0.0028578 0.0025325 0.0018594 0.0011055 0.00068057 0.00042673 0.017821 0.0054879 0.002016 0.0017386 0.0025293 0.0034524 0.0037853 0.0032419 0.0022602 0.0014944 0.0011283 0.00091563 0.00065439 0.00038899 0.0001799 0.012876 0.0037544 0.0017017 0.001819 0.0033539 0.0051401 0.0058354 0.0048902 0.0031524 0.0018021 0.0011621 0.00085665 0.00056106 0.0002694 8.1548e-05 0.0088482 0.0049252 0.00264 0.0023261 0.0040807 0.0062446 0.0070834 0.0059652 0.0039173 0.0022858 0.0014074 0.00090267 0.0004979 0.00019696 5.0926e-05 0.0066145 0.0061869 0.0032371 0.0022877 0.0035801 0.0053277 0.0060422 0.0052584 0.0037784 0.0025579 0.0017493 0.0010878 0.00052714 0.0001766 5.0782e-05 0.0038386 0.0041725 0.0020981 0.0013217 0.0019055 0.0027622 0.0031669 0.0029338 0.0024325 0.0020055 0.0015768 0.0010205 0.00050097 0.00020756 9.3257e-05 0.0010021 0.0011159 0.00054959 0.00032583 0.00042811 0.00059306 0.00068885 0.00069823 0.00069146 0.00068784 0.00060325 0.00040471 0.00019783 8.2354e-05 4.0374e-05 0.69369 0.1203 0.082708 0.064796 0.049309 0.03149 0.017478 0.010981 0.0093602 0.0086657 0.0099037 0.16646 0.093335 0.018312 0.0040057 0.19828 0.10808 0.071793 0.050386 0.036687 0.025394 0.018948 0.018849 0.020202 0.017373 0.014385 0.015521 0.015272 0.009667 0.0031273 0.099199 0.052486 0.041716 0.036934 0.031331 0.02497 0.020087 0.019048 0.018558 0.013824 0.0073615 0.0038178 0.0038794 0.005014 0.0031216 0.068859 0.035654 0.025995 0.024493 0.023157 0.020277 0.016421 0.01319 0.010321 0.0070899 0.0045244 0.0037966 0.0047439 0.0055368 0.0032925 0.043865 0.023645 0.017502 0.018846 0.018593 0.016088 0.012529 0.0091382 0.0064804 0.0046336 0.0041065 0.0062525 0.010475 0.011256 0.005474 0.030843 0.016756 0.0132 0.015065 0.014748 0.012642 0.010345 0.0083053 0.0062811 0.0043522 0.0028908 0.0021049 0.0020366 0.002533 0.0020617 0.024837 0.013748 0.010305 0.011412 0.01119 0.0099416 0.0088351 0.0078427 0.006368 0.0045507 0.0030551 0.0022276 0.0020237 0.0023057 0.0018677 0.024941 0.01349 0.0075681 0.0075819 0.0077306 0.0074875 0.0073009 0.0069994 0.0061247 0.0048149 0.0036122 0.0028076 0.0023405 0.0020943 0.0014269 0.027063 0.013225 0.0051973 0.0046571 0.0054404 0.0062027 0.0066608 0.0067602 0.0068452 0.0070926 0.0068007 0.0053506 0.003381 0.0018927 0.0008874 0.023815 0.0096673 0.0033787 0.0033025 0.005059 0.0069888 0.0077714 0.0068186 0.0050214 0.003673 0.0030767 0.0026844 0.0020403 0.0011971 0.00045958 0.016523 0.006356 0.0029258 0.0032645 0.0057897 0.0086472 0.0097429 0.008218 0.0054718 0.0034205 0.0025432 0.0021305 0.0015527 0.00081134 0.00025253 0.011728 0.0078099 0.004474 0.0039006 0.0062077 0.0090367 0.009993 0.0082702 0.0053553 0.0031318 0.0020659 0.0015415 0.0010268 0.00049328 0.00018016 0.009503 0.0096769 0.0055238 0.0039461 0.0054104 0.0074449 0.0080561 0.0066945 0.0044937 0.0027799 0.001839 0.0012901 0.00084772 0.00043305 0.0002295 0.0056605 0.0064605 0.0036078 0.002438 0.0030682 0.0040191 0.0043703 0.0039447 0.0032693 0.0027583 0.0022512 0.0016038 0.0010435 0.00064702 0.00038401 0.0014746 0.0017209 0.00097202 0.00066583 0.00076371 0.00092857 0.0010326 0.001095 0.0012118 0.0013288 0.0012242 0.00086591 0.00050292 0.00027877 0.00016716 0.38398 0.09428 0.057145 0.041148 0.02885 0.017339 0.0089822 0.005151 0.0043466 0.0046774 0.0054864 0.0074871 0.01007 0.0091043 0.0036422 0.17753 0.10953 0.065896 0.039977 0.026259 0.01682 0.010054 0.0065685 0.0057712 0.0060164 0.0057849 0.0048926 0.0048079 0.0052905 0.0030519 0.10204 0.052197 0.035452 0.02758 0.022222 0.016107 0.0099686 0.0061038 0.0046147 0.0041894 0.0039057 0.0040047 0.0059144 0.0080955 0.0049767 0.081259 0.039612 0.02357 0.019724 0.017798 0.014096 0.0094332 0.0062682 0.0048364 0.004282 0.0045406 0.0060768 0.0085851 0.0093241 0.00499 0.057874 0.02768 0.016289 0.016364 0.015784 0.013056 0.0097048 0.0071873 0.0056466 0.0047564 0.0051726 0.0089168 0.015201 0.015956 0.0072837 0.041724 0.019719 0.012305 0.013543 0.012644 0.010156 0.0081056 0.0067584 0.0055221 0.0043316 0.0035623 0.003379 0.0036041 0.003641 0.0022355 0.032258 0.015598 0.0098452 0.011209 0.01097 0.0095117 0.0082482 0.0072049 0.0059249 0.0046199 0.0038792 0.0037947 0.0038978 0.0035865 0.0021132 0.027751 0.014693 0.0078728 0.0083451 0.0087417 0.0084984 0.0080605 0.0073495 0.0062935 0.0052232 0.0045685 0.0043644 0.004207 0.0034948 0.0018746 0.026232 0.014356 0.0061981 0.0059673 0.00723 0.0084316 0.0090259 0.0090529 0.0094022 0.010337 0.010536 0.0088795 0.0061511 0.0035654 0.0014688 0.020605 0.010598 0.0044704 0.0046467 0.0070344 0.0097173 0.010924 0.01031 0.01016 0.011805 0.012406 0.0096482 0.0056962 0.0027806 0.0009601 0.012577 0.0064653 0.0035194 0.0040778 0.0067386 0.0097785 0.011062 0.010517 0.011677 0.015886 0.017502 0.012662 0.0060862 0.0022282 0.00065468 0.0084972 0.0067958 0.0045292 0.0041056 0.0057434 0.0078955 0.0084972 0.0074238 0.0073209 0.009136 0.009767 0.0070366 0.0033935 0.001311 0.00063248 0.0071848 0.0080472 0.0054295 0.0041371 0.0047289 0.0058398 0.0058781 0.0046234 0.0034618 0.0029829 0.0027161 0.0023114 0.0019071 0.001355 0.00096528 0.0043518 0.0053193 0.0036386 0.002805 0.0029432 0.0033225 0.0034193 0.0032779 0.0033969 0.0036116 0.003369 0.002863 0.0025963 0.0019921 0.0012128 0.001134 0.0014337 0.0010519 0.0008768 0.00085554 0.00087461 0.0009791 0.0012949 0.0018861 0.0024146 0.0023622 0.0018087 0.0012916 0.00083626 0.00048766 0.24821 0.076075 0.042529 0.028714 0.019783 0.012543 0.0070709 0.0045022 0.0042386 0.0048756 0.0055258 0.0064323 0.0075262 0.0065074 0.0026253 0.15527 0.087922 0.055248 0.03176 0.020078 0.013276 0.0084082 0.005858 0.0056674 0.0066143 0.0069433 0.0060494 0.0054744 0.0054434 0.003 0.093886 0.046306 0.028999 0.02128 0.017679 0.013304 0.0083274 0.0052244 0.0043939 0.0046973 0.0049681 0.0050393 0.0063575 0.0078469 0.0046059 0.078778 0.036035 0.01925 0.01521 0.014557 0.012187 0.0083599 0.0058046 0.0050759 0.0052777 0.0057925 0.0066432 0.0080606 0.0081978 0.0042074 0.055593 0.025383 0.013097 0.012712 0.013518 0.012538 0.0099786 0.0075777 0.0063791 0.006231 0.0069333 0.0095086 0.013653 0.013368 0.0058007 0.040324 0.018768 0.0099117 0.010149 0.0099316 0.0087341 0.0073266 0.0060985 0.0052253 0.0048407 0.004787 0.0047899 0.0048016 0.0041667 0.0020373 0.030966 0.015005 0.008477 0.0089842 0.0090245 0.0081889 0.006965 0.0056705 0.0045658 0.0039555 0.0039842 0.0045037 0.0050662 0.0045567 0.0022991 0.023715 0.013578 0.0078382 0.0077016 0.0079846 0.0077666 0.0069497 0.0058361 0.0049431 0.0045841 0.0047616 0.0052911 0.0057586 0.0050211 0.0025484 0.019095 0.012829 0.0071982 0.0065071 0.0074963 0.0086147 0.0089302 0.0086838 0.0091005 0.010378 0.011022 0.0099208 0.0078477 0.0054169 0.0024571 0.01321 0.0096009 0.0057151 0.0055973 0.0078217 0.010662 0.011913 0.010771 0.0089214 0.0080102 0.0077643 0.0071833 0.0060587 0.004338 0.0019056 0.0070224 0.0055789 0.0041289 0.0047331 0.0073013 0.010622 0.011913 0.010041 0.0072868 0.0056557 0.0051701 0.0048279 0.0040708 0.002846 0.0012803 0.0045184 0.0047368 0.004021 0.0042529 0.0059854 0.0088295 0.0094532 0.0070136 0.0046525 0.0033354 0.0028018 0.0025781 0.002182 0.0014983 0.0010363 0.0042624 0.0053319 0.0044317 0.0041633 0.0048101 0.0065371 0.0065873 0.0044339 0.002834 0.0019598 0.001562 0.0019422 0.0026438 0.0022013 0.0016445 0.0026633 0.0035559 0.00314 0.0029982 0.0029956 0.0034551 0.0036104 0.0034687 0.0040498 0.0047101 0.0045583 0.0042572 0.0044594 0.0034539 0.0020642 0.00066681 0.00097322 0.0010008 0.0010087 0.0009091 0.00088602 0.0010535 0.0015824 0.0025723 0.0034431 0.0034237 0.0027444 0.0021734 0.001454 0.000424 0.15024 0.051371 0.028681 0.021279 0.016783 0.011752 0.0069357 0.0044766 0.0042831 0.0047738 0.0048117 0.0044326 0.0040158 0.0030505 0.0012011 0.096628 0.054963 0.03704 0.021887 0.015438 0.012095 0.0086509 0.0061628 0.0057238 0.006577 0.006921 0.0058347 0.004451 0.0035763 0.0017895 0.075398 0.032685 0.020139 0.015447 0.014562 0.012571 0.0089798 0.0060046 0.0049712 0.0055313 0.0061849 0.0057781 0.0052601 0.0049756 0.0026381 0.05795 0.025784 0.014235 0.011869 0.012277 0.011107 0.0083419 0.0061852 0.0058797 0.0071127 0.008153 0.007396 0.0058579 0.0045947 0.0021955 0.0368 0.018354 0.0098095 0.0095154 0.010706 0.010751 0.0093309 0.0078072 0.0077549 0.0094223 0.011072 0.011164 0.010333 0.0079285 0.0031375 0.027676 0.014372 0.0079032 0.0079239 0.0083373 0.0080311 0.0071076 0.0061737 0.0060902 0.0071778 0.0082257 0.0077876 0.0063665 0.0045539 0.0019355 0.021946 0.012503 0.0075224 0.007571 0.0079239 0.0074495 0.0061499 0.0046773 0.003761 0.0037526 0.0043368 0.0050694 0.0057967 0.0053723 0.0026979 0.016181 0.011624 0.0078572 0.0072735 0.0074289 0.0069948 0.0057245 0.0043668 0.0036767 0.0037693 0.0043334 0.0052595 0.0065169 0.0065141 0.0035166 0.012006 0.011009 0.0079157 0.0067623 0.0070941 0.0074372 0.0070417 0.0064933 0.0068207 0.0079471 0.0086746 0.008446 0.0083077 0.0077157 0.0040959 0.0079971 0.0086308 0.0066781 0.0060308 0.0072719 0.0090432 0.009695 0.008881 0.0079233 0.0077589 0.007804 0.0074285 0.0076314 0.007779 0.0042034 0.0043212 0.0052889 0.0047854 0.0049648 0.0066147 0.0090551 0.0099792 0.0085427 0.0066762 0.0056463 0.0052708 0.0050203 0.0055369 0.0061976 0.0035796 0.0037459 0.0047143 0.0041793 0.0046337 0.0061655 0.0090826 0.0097409 0.0072079 0.0049884 0.0036875 0.0029706 0.0027155 0.0030848 0.0035608 0.0026431 0.0049559 0.0060433 0.0045864 0.0048973 0.0055694 0.007684 0.0079272 0.0054727 0.0036612 0.0025241 0.001796 0.001952 0.0027349 0.0027181 0.0025505 0.0032565 0.0042311 0.0035484 0.0037271 0.0035456 0.0040528 0.004293 0.0040388 0.0044845 0.0049326 0.0045373 0.0039861 0.0039422 0.0030442 0.0012067 0.00072209 0.0011072 0.0011919 0.0012545 0.0010544 0.00099158 0.001163 0.0016674 0.0026022 0.0033927 0.0033087 0.0025704 0.001923 0.00062539 0 0.08615 0.028481 0.016928 0.015701 0.014842 0.011286 0.0066448 0.0037291 0.0029382 0.0030234 0.0029188 0.002382 0.0016855 0.0010162 0.00036177 0.066288 0.030529 0.020606 0.014091 0.01293 0.01214 0.0093076 0.0061974 0.0046961 0.0046826 0.0047528 0.0039054 0.002588 0.0015943 0.0006741 0.052694 0.018898 0.01211 0.010927 0.012452 0.012433 0.010039 0.0070394 0.0051589 0.0047677 0.0048393 0.0041833 0.0030841 0.002193 0.00099374 0.037165 0.015094 0.0091233 0.0082181 0.0091291 0.0088152 0.007078 0.0053634 0.0048883 0.0056955 0.0064282 0.005681 0.0040256 0.0025349 0.0010031 0.020387 0.011183 0.0067163 0.006537 0.0075569 0.0079752 0.0074454 0.0068128 0.0072723 0.0088944 0.0099066 0.0088762 0.0068899 0.004604 0.0016946 0.014592 0.0095393 0.0061671 0.0063753 0.007211 0.0073714 0.0067358 0.0060533 0.006277 0.0074747 0.0083119 0.0079727 0.0074997 0.0060749 0.0024976 0.01239 0.0093149 0.0066429 0.0068983 0.0076353 0.0073149 0.0058326 0.0040966 0.0029732 0.0028075 0.0034433 0.0051128 0.0080635 0.0085736 0.0039958 0.0094278 0.0092138 0.0075289 0.0073868 0.007836 0.007187 0.005364 0.003582 0.0026885 0.0026882 0.0033266 0.0051071 0.0084997 0.0095193 0.0047361 0.0071867 0.0089898 0.0078944 0.0072525 0.007463 0.0069736 0.0055813 0.0044273 0.0042992 0.0048948 0.0054689 0.0061624 0.0079564 0.0085399 0.0044191 0.0052295 0.0074649 0.0068451 0.0063508 0.0068692 0.0072276 0.0067824 0.0059677 0.0055421 0.0056417 0.0057146 0.0055963 0.0062451 0.0065969 0.0034977 0.0034943 0.0051262 0.0052574 0.0078154 0.021253 0.045711 0.053747 0.032762 0.011754 0.0051536 0.004274 0.0038981 0.0040211 0.0041555 0.0023541 0.0034396 0.0047402 0.0048911 0.0070831 0.016837 0.035082 0.04114 0.025388 0.0095205 0.0040288 0.0028138 0.0023008 0.0021586 0.0020581 0.001718 0.0042607 0.0059505 0.0058101 0.0063033 0.0070053 0.0094887 0.010306 0.007582 0.0047536 0.0030471 0.0019461 0.0014919 0.001502 0.0013326 0.0010964 0.0027664 0.0044045 0.0048352 0.0049444 0.0040048 0.0035831 0.0036351 0.0037704 0.0040986 0.0040572 0.0033143 0.0023868 0.0018001 0.0006361 0 0.00063717 0.0012753 0.0017545 0.001937 0.0015857 0.0011887 0.0010941 0.0013924 0.0019708 0.0023804 0.0021878 0.001533 0.00046471 0 0 0.043469 0.0138 0.0078462 0.0086707 0.0093791 0.0077388 0.004691 0.0022445 0.0011396 0.0010082 0.0012883 0.0015758 0.0014542 0.00080854 0.00019879 0.03879 0.01592 0.010058 0.0090854 0.010818 0.011169 0.0087355 0.0054063 0.003168 0.0025 0.003032 0.0040863 0.0041448 0.0024127 0.00060065 0.029212 0.011576 0.0072548 0.0077601 0.010245 0.011309 0.00994 0.0072662 0.0047485 0.0032886 0.0032066 0.0041075 0.0043092 0.0026604 0.00072204 0.021246 0.010708 0.0056075 0.0050343 0.0057916 0.005794 0.0047534 0.0035375 0.0028313 0.0026268 0.0026445 0.0027909 0.0027645 0.0019435 0.00065344 0.012625 0.0088326 0.0045228 0.0042942 0.0050597 0.005461 0.0052327 0.0049804 0.0053052 0.0058305 0.0056227 0.0048913 0.0046103 0.0037079 0.0014088 0.0082889 0.0070896 0.004607 0.0049666 0.0059153 0.0061423 0.0055589 0.0049828 0.0051298 0.0056607 0.0057483 0.0061361 0.0081044 0.0078969 0.0032064 0.0066001 0.0066145 0.0055261 0.0063202 0.0073614 0.0069802 0.0052708 0.0033396 0.0020153 0.0015053 0.0019967 0.0048258 0.010657 0.012193 0.0052673 0.0050689 0.0066359 0.006592 0.0074402 0.0083742 0.0075212 0.0052137 0.0030318 0.0018853 0.001693 0.0023644 0.0051216 0.010753 0.012285 0.0054192 0.0041817 0.0066143 0.0069598 0.0075076 0.0081484 0.0072076 0.0050289 0.0032128 0.0025399 0.0026628 0.0031679 0.0046595 0.0077715 0.0085312 0.0039162 0.0035062 0.0057571 0.0060833 0.0064256 0.0069941 0.0066216 0.0053367 0.0041115 0.0035378 0.0034637 0.0035131 0.0037902 0.0047425 0.0048769 0.0023612 0.0029776 0.0044504 0.0046788 0.0047767 0.0047889 0.0044133 0.0038904 0.0035975 0.0035141 0.0033916 0.0031067 0.0027865 0.002777 0.0026297 0.0014132 0.0026623 0.0040657 0.0048894 0.0050122 0.004545 0.0041233 0.0040218 0.0040767 0.0039058 0.0032798 0.0024759 0.0018586 0.0015453 0.001313 0.0005524 0.0022539 0.0045423 0.006542 0.0065937 0.0052245 0.0042119 0.0040406 0.00419 0.0039805 0.003044 0.0018966 0.0011926 0.00090444 0.00037359 0 0.0013577 0.0036003 0.0056922 0.0056578 0.0041194 0.0029701 0.0027724 0.0030712 0.003268 0.0028679 0.0020047 0.0012096 0.00036244 0 0 0.00038353 0.0012772 0.002446 0.0031507 0.0028463 0.0018207 0.0010939 0.0010431 0.0012643 0.0013326 0.0011021 0.00035226 0 0 0 0.019733 0.0063785 0.0028536 0.0034378 0.0042059 0.0038517 0.0025485 0.0012662 0.00056591 0.00043121 0.00077549 0.0014536 0.0017017 0.0010083 0.00022743 0.019039 0.0081518 0.0046181 0.0052781 0.007206 0.007752 0.0061981 0.0038559 0.0020836 0.0014543 0.0024016 0.0047442 0.0057607 0.0034747 0.00079239 0.014114 0.0079092 0.004404 0.0050246 0.0070821 0.0082574 0.0076521 0.0057964 0.0036828 0.0023502 0.0028215 0.0050572 0.0061105 0.003748 0.00088811 0.012566 0.0088332 0.0035997 0.0031911 0.0037278 0.0037121 0.0029338 0.0020627 0.0015989 0.001593 0.0020556 0.0029426 0.003317 0.0022138 0.00064575 0.0096117 0.007864 0.0030329 0.0027812 0.0032527 0.0034238 0.0031719 0.0030303 0.0034428 0.004116 0.0044051 0.004371 0.0042735 0.0032128 0.0011555 0.0059312 0.0056789 0.0033462 0.0038057 0.0045647 0.0045349 0.0038403 0.0033044 0.0035129 0.0041745 0.0047221 0.0055536 0.0069052 0.006121 0.0023874 0.003901 0.0046662 0.0044586 0.0057503 0.0068093 0.0061534 0.0042921 0.0024663 0.0013863 0.0011247 0.0018841 0.0044266 0.0083638 0.0088565 0.0038147 0.0027934 0.0044566 0.0053084 0.006868 0.0079028 0.0068301 0.0044542 0.0023652 0.0013173 0.001173 0.0019496 0.0043334 0.0079734 0.0082621 0.0034512 0.0023857 0.0043436 0.0054379 0.0068024 0.007601 0.0064791 0.0042042 0.0023328 0.0015121 0.0014569 0.0019834 0.0034463 0.0055565 0.0055037 0.0023028 0.0022417 0.0039276 0.0048269 0.0058705 0.0065108 0.0058023 0.0042116 0.0028301 0.002138 0.0019515 0.002066 0.0025566 0.0032296 0.0028919 0.0012129 0.0022996 0.0034483 0.0039598 0.0044653 0.0045576 0.0039543 0.0031184 0.0025978 0.0024014 0.0022384 0.0020278 0.0019016 0.0018398 0.0014434 0.00032874 0.0023429 0.0035776 0.0043493 0.0045682 0.0041183 0.0034838 0.0030816 0.0030009 0.0033475 0.0047191 0.0057488 0.0041985 0.001952 0.00043777 0 0.0020264 0.0040769 0.0057745 0.0057729 0.0044506 0.003323 0.0029518 0.0030664 0.0030537 0.0024026 0.0014942 0.00092873 0.00035136 0 0 0.0011962 0.0031941 0.0049915 0.0048989 0.0034516 0.0023155 0.0020187 0.0021774 0.0022368 0.0018062 0.0011338 0.00033367 0 0 0 0.00033488 0.0011641 0.0023555 0.0032682 0.0030858 0.0018974 0.00094258 0.00072063 0.0007625 0.0007047 0.00026398 0 0 0 0 0.0079778 0.0027955 0.0009529 0.0011459 0.0015437 0.0015253 0.0010691 0.00054753 0.00022968 0.00013744 0.00023522 0.00046502 0.00055894 0.00033426 7.5376e-05 0.0078717 0.0036967 0.001933 0.002351 0.003364 0.003709 0.0030575 0.0019724 0.0010636 0.00062489 0.00084064 0.0016227 0.0019838 0.0012054 0.00027736 0.0054413 0.0037669 0.0022406 0.0024598 0.0035094 0.0042973 0.0042876 0.0035013 0.0023101 0.0013595 0.00128 0.0020616 0.0024611 0.0015356 0.00038005 0.004841 0.004141 0.0020685 0.0017893 0.0021181 0.0023815 0.0023989 0.0021786 0.0017539 0.0013848 0.001478 0.0020678 0.0023499 0.0015892 0.00047697 0.0039808 0.0038003 0.001939 0.0018056 0.0022021 0.0026922 0.0031185 0.0033 0.0031658 0.0029572 0.0030384 0.0035181 0.0037123 0.0026439 0.0008906 0.0027574 0.0031175 0.0024114 0.0029438 0.003618 0.0038049 0.0036319 0.003352 0.0030732 0.0029471 0.0032854 0.0042844 0.0050653 0.0039674 0.0014497 0.0025582 0.004166 0.0045778 0.0053997 0.0061951 0.00559 0.0039977 0.0025226 0.0015857 0.0012509 0.0018491 0.0036233 0.0055255 0.0052812 0.0023671 0.0041925 0.010583 0.010732 0.007488 0.0067085 0.0056758 0.0036336 0.0019477 0.0011033 0.00097034 0.0016317 0.0032543 0.004849 0.004301 0.0016978 0.0069258 0.019408 0.018472 0.0091327 0.0060996 0.0050173 0.0031268 0.0016441 0.00095583 0.00085173 0.0012782 0.002349 0.0034248 0.0030211 0.0011897 0.0062902 0.017399 0.0166 0.0082599 0.0054785 0.0045656 0.0030177 0.0017987 0.0011885 0.00099153 0.0011111 0.0015997 0.0020936 0.0017599 0.00034406 0.0034132 0.0081294 0.0082325 0.0054924 0.0044418 0.0036878 0.0026076 0.0018353 0.001448 0.0012228 0.0011021 0.0011657 0.0012469 0.00047737 0 0.0019656 0.0035985 0.004352 0.0044538 0.0042169 0.0035464 0.0027166 0.0021401 0.0017989 0.0014336 0.0010611 0.00085356 0.00037832 0 0 0.0014476 0.0029301 0.0041357 0.0043943 0.0037571 0.0029218 0.0023094 0.0020024 0.0017927 0.0013878 0.00091245 0.00032293 0 0 0 0.00080368 0.0020844 0.0031996 0.0032003 0.0023638 0.0016291 0.0013254 0.0012767 0.0012138 0.00095305 0.00030839 0 0 0 0 0.00021406 0.00070943 0.0013455 0.0017431 0.0015717 0.00096938 0.00051734 0.00040646 0.00040868 0.00018408 0 0 0 0 0 0.0027177 0.0010359 0.00029137 0.00030687 0.00042887 0.0004361 0.00031137 0.0001604 6.4789e-05 2.8401e-05 2.1847e-05 2.1838e-05 1.7888e-05 9.5736e-06 2.4682e-06 0.0025707 0.0013296 0.00064893 0.00072932 0.0010277 0.0011263 0.00092685 0.0005952 0.00031466 0.00015991 0.00011818 0.00013316 0.00013309 8.3338e-05 2.376e-05 0.0016239 0.0012847 0.00088902 0.00088399 0.0011346 0.001302 0.0012459 0.00098429 0.00063794 0.00039085 0.00037099 0.00052005 0.00058298 0.00038718 0.00011433 0.0012684 0.0013589 0.0010233 0.00085285 0.00079604 0.00065345 0.00045467 0.00030218 0.00025707 0.00037934 0.00076903 0.0013467 0.00159 0.0010865 0.00033093 0.0011028 0.0014237 0.0012374 0.0011362 0.0010143 0.00080336 0.00060377 0.0005067 0.00056889 0.00085797 0.0015143 0.0024571 0.0028801 0.0020214 0.00064414 0.0011142 0.0019212 0.0025731 0.0030371 0.0027621 0.0020287 0.0013095 0.00085779 0.00075499 0.0010011 0.0017238 0.0028918 0.0035797 0.0026755 0.00091149 0.0016976 0.0039645 0.0058322 0.0065815 0.0059263 0.0042807 0.0025091 0.001268 0.00071528 0.00072347 0.0013512 0.0026188 0.0037565 0.0034834 0.0015824 0.0036554 0.010301 0.011272 0.0077979 0.0058675 0.0042872 0.0025015 0.0012562 0.00070741 0.00068456 0.0011913 0.00224 0.0030789 0.0025182 0.00092275 0.0064003 0.018635 0.017748 0.0081303 0.004635 0.003558 0.0021131 0.0010855 0.00062471 0.00054463 0.00081009 0.0014726 0.002074 0.0017432 0.0003265 0.0057468 0.016639 0.015921 0.0075288 0.004517 0.0035037 0.0021017 0.0011179 0.00066546 0.00051824 0.00059249 0.00093462 0.0012799 0.00053546 0 0.0028069 0.0075387 0.0080547 0.0056938 0.0047116 0.003724 0.0023271 0.0013212 0.00083024 0.00062017 0.00057147 0.00069678 0.00041461 0 0 0.0013068 0.002907 0.004081 0.0049166 0.0052202 0.0044168 0.0029591 0.0017398 0.001059 0.00072182 0.0005554 0.00026441 0 0 0 0.00084369 0.0018595 0.0029221 0.0037649 0.0039506 0.0033584 0.0023573 0.0014869 0.00095978 0.00065535 0.00023587 0 0 0 0 0.00042687 0.0010861 0.0016987 0.001902 0.0016956 0.0013398 0.0010018 0.00081794 0.00082481 0.00033986 0 0 0 0 0 0.00010352 0.00031214 0.00052128 0.00057997 0.0004775 0.00032807 0.00023442 0.00021174 0.00011233 0 0 0 0 0 0 0.00077067 0.00029173 7.1936e-05 5.7181e-05 7.8362e-05 7.9891e-05 5.7506e-05 3.0041e-05 1.2508e-05 6.0861e-06 5.9248e-06 7.5885e-06 7.5908e-06 4.6926e-06 1.3391e-06 0.0006484 0.00037201 0.00017134 0.00016522 0.00020979 0.00021782 0.000176 0.00011348 6.2328e-05 3.8747e-05 4.5166e-05 6.8272e-05 7.6185e-05 4.9828e-05 1.4499e-05 0.00047591 0.0004073 0.00030749 0.00028962 0.00029316 0.00027655 0.00024116 0.00018788 0.00013078 0.00011288 0.00018027 0.00030836 0.00035901 0.00023856 6.9716e-05 0.00044452 0.0005103 0.00046448 0.00042139 0.00033196 0.00021414 0.00012652 8.5366e-05 9.0204e-05 0.00018125 0.00043982 0.00081618 0.00096862 0.00065076 0.00019262 0.00044004 0.00058399 0.00055898 0.00053337 0.00044283 0.00030948 0.00021087 0.00017306 0.00019957 0.00035392 0.00077206 0.0013911 0.0016577 0.0011336 0.00034531 0.00046562 0.00070046 0.00081818 0.0010523 0.0011477 0.00094971 0.0006264 0.00039818 0.00033341 0.00045696 0.00088774 0.0015782 0.0019252 0.0013678 0.00043766 0.00061825 0.0011602 0.0016036 0.0022327 0.0026052 0.0022107 0.0013793 0.00072571 0.00044513 0.00046643 0.00081432 0.0014555 0.0019362 0.0016974 0.00075538 0.00097498 0.0024579 0.0029007 0.002783 0.0028036 0.0022926 0.0014015 0.00073784 0.00045729 0.00045715 0.00073373 0.0012556 0.0015803 0.0011868 0.0002016 0.0014616 0.0041631 0.0046232 0.003496 0.0029894 0.0022836 0.0013245 0.0006843 0.00042991 0.00038257 0.00050445 0.00083302 0.0010977 0.00043267 0 0.0013592 0.0040264 0.0049937 0.0044939 0.0040491 0.0029794 0.0016354 0.00077362 0.00042397 0.00032462 0.00036404 0.00056943 0.00038582 0 0 0.00087636 0.0025967 0.0041906 0.0052765 0.0054172 0.0041348 0.0023486 0.0011051 0.00054812 0.00036485 0.00034826 0.00023201 0 0 0 0.00062346 0.0018005 0.0036017 0.0055388 0.0062877 0.0051964 0.0031962 0.0015633 0.0007186 0.00040462 0.00016137 0 0 0 0 0.00044812 0.0012705 0.0024992 0.0037887 0.0043309 0.0037027 0.002397 0.0012384 0.00058942 0.00016412 0 0 0 0 0 0.00021295 0.0006066 0.0010699 0.0014047 0.0014625 0.0012312 0.00084472 0.0005503 0.00023606 0 0 0 0 0 0 4.6267e-05 0.00013779 0.00022541 0.00024986 0.00021938 0.00017584 0.0001369 5.6238e-05 0 0 0 0 0 0 0 0.0001876 5.6848e-05 1.3432e-05 7.615e-06 9.2117e-06 8.904e-06 6.3153e-06 3.3696e-06 1.5661e-06 1.0917e-06 1.5664e-06 2.4037e-06 2.6309e-06 1.7199e-06 5.1512e-07 0.00012282 7.6019e-05 3.8265e-05 3.3383e-05 3.2942e-05 2.7905e-05 2.0229e-05 1.2759e-05 7.8595e-06 7.7619e-06 1.4355e-05 2.4965e-05 2.8878e-05 1.9172e-05 5.6621e-06 0.00011986 0.00010435 9.5846e-05 9.4045e-05 7.4617e-05 4.8669e-05 3.1309e-05 2.2177e-05 1.8675e-05 2.8155e-05 6.392e-05 0.00011756 0.00013826 9.1847e-05 2.6817e-05 0.00013194 0.00015387 0.00017278 0.00017323 0.00012689 6.9404e-05 3.508e-05 2.3973e-05 2.9303e-05 6.601e-05 0.0001672 0.00031307 0.0003701 0.0002462 7.185e-05 0.00013623 0.00018705 0.00021174 0.00021597 0.00016987 0.00010878 7.1518e-05 6.0367e-05 6.9972e-05 0.00012642 0.00028642 0.00052274 0.00061777 0.00041392 0.00012247 0.00014474 0.00022665 0.00028711 0.00037272 0.00039869 0.00032992 0.00022653 0.00015516 0.00013395 0.00017723 0.00033633 0.00058672 0.00069438 0.00047373 0.00014466 0.00017242 0.00032255 0.00050315 0.00077167 0.00091665 0.00078584 0.00050886 0.00029268 0.00020075 0.00021164 0.00034021 0.00056242 0.00069234 0.00055718 0.00011546 0.00018017 0.00041983 0.00071917 0.0010612 0.0011813 0.00095297 0.00058638 0.00032696 0.00022319 0.0002275 0.00033957 0.00053763 0.00063165 0.00022166 0 0.00018841 0.00058793 0.0012215 0.00184 0.0019347 0.0014319 0.00078987 0.00039049 0.00025088 0.00022672 0.00027693 0.00042434 0.00026578 0 0 0.00022593 0.0008923 0.0021467 0.0033803 0.003545 0.0025518 0.0013209 0.00056012 0.00027642 0.00021103 0.00023561 0.00017758 0 0 0 0.00028229 0.0011853 0.0029858 0.0048408 0.0052139 0.0038686 0.0020603 0.00086192 0.00037208 0.00024149 0.00011847 0 0 0 0 0.00030826 0.001239 0.0030595 0.0050173 0.0056159 0.0044229 0.0025295 0.0011153 0.00045682 0.00012632 0 0 0 0 0 0.00024933 0.00091982 0.00206 0.003195 0.0035537 0.0028831 0.0017332 0.00080803 0.00017089 0 0 0 0 0 0 0.0001211 0.00041231 0.00079931 0.0010806 0.0011108 0.00089116 0.00056037 0.00014791 0 0 0 0 0 0 0 2.5243e-05 8.2608e-05 0.00014288 0.00016409 0.00014671 0.00011374 3.9854e-05 0 0 0 0 0 0 0 0 3.5893e-05 6.7592e-06 1.6905e-06 8.247e-07 7.6193e-07 6.0478e-07 3.9182e-07 2.1497e-07 1.2768e-07 1.4725e-07 2.8092e-07 4.7207e-07 5.3785e-07 3.6251e-07 1.1294e-07 1.6802e-05 1.0592e-05 6.5774e-06 5.9632e-06 4.624e-06 2.803e-06 1.5322e-06 8.8533e-07 7.036e-07 1.1964e-06 2.8227e-06 5.1671e-06 6.0653e-06 4.0742e-06 1.2278e-06 2.273e-05 1.9322e-05 2.199e-05 2.3827e-05 1.5567e-05 8.0158e-06 3.6478e-06 2.1496e-06 2.306e-06 5.1196e-06 1.3157e-05 2.4691e-05 2.9147e-05 1.9425e-05 5.7187e-06 2.7456e-05 3.422e-05 7.5151e-05 0.00011215 3.1019e-05 1.6517e-05 8.4002e-06 5.8558e-06 6.7406e-06 1.4224e-05 3.5413e-05 6.601e-05 7.7763e-05 5.156e-05 1.5031e-05 2.7419e-05 6.3869e-05 0.00038215 0.00071879 4.1611e-05 2.7737e-05 1.9939e-05 1.7207e-05 1.8028e-05 2.8678e-05 6.1614e-05 0.00011061 0.0001293 8.5633e-05 2.5112e-05 2.6947e-05 0.00014598 0.0013916 0.0027422 8.2778e-05 7.2231e-05 5.5701e-05 4.282e-05 3.7172e-05 4.4396e-05 7.704e-05 0.00012873 0.00014808 9.838e-05 1.4779e-05 3.1076e-05 0.0002556 0.0026043 0.0051601 0.00019401 0.00017075 0.00011929 7.7687e-05 5.8306e-05 6.0312e-05 9.0137e-05 0.00013986 0.00016102 5.8771e-05 0 3.7862e-05 0.00028426 0.0025044 0.0049088 0.00037469 0.00029568 0.00018048 0.00010287 7.2733e-05 7.4369e-05 0.00010701 0.0001624 9.2094e-05 0 0 5.3466e-05 0.00030179 0.0015589 0.0028965 0.00095356 0.00069491 0.00036821 0.00016785 9.8261e-05 8.8427e-05 0.00010955 8.1603e-05 0 0 0 8.3662e-05 0.00044447 0.0013574 0.0022993 0.0020365 0.0014594 0.00073766 0.00029488 0.00013576 0.00010476 5.7932e-05 0 0 0 0 0.00011784 0.00061305 0.0016947 0.0028204 0.0030071 0.0021911 0.0011259 0.0004463 0.00018864 6.5816e-05 0 0 0 0 0 0.00013591 0.00063378 0.0016573 0.0027213 0.0029678 0.0022379 0.0012077 0.00050179 0.00010454 0 0 0 0 0 0 0.00011629 0.00046396 0.0010692 0.0016316 0.0017396 0.0013327 0.00074987 0.00016511 0 0 0 0 0 0 0 5.9027e-05 0.00020716 0.00040663 0.00053869 0.0005279 0.0003972 0.00011637 0 0 0 0 0 0 0 0 1.2486e-05 4.0938e-05 7.1345e-05 8.1218e-05 7.0035e-05 2.5491e-05 0 0 0 0 0 0 0 0 0 3.6201e-06 3.7012e-07 1.066e-07 6.0235e-08 4.4269e-08 2.5591e-08 1.2991e-08 7.0835e-09 5.8964e-09 1.0125e-08 2.2408e-08 3.9489e-08 4.6118e-08 3.193e-08 1.0379e-08 1.2658e-06 7.66e-07 5.7916e-07 5.6631e-07 3.9875e-07 1.9738e-07 8.1737e-08 4.1158e-08 4.115e-08 9.2727e-08 2.3741e-07 4.4298e-07 5.2493e-07 3.5756e-07 1.1073e-07 2.1717e-06 1.787e-06 2.3955e-06 2.8431e-06 1.5635e-06 7.716e-07 3.3208e-07 1.8546e-07 1.9434e-07 4.3689e-07 1.1329e-06 2.1324e-06 2.5242e-06 1.694e-06 5.0754e-07 2.7198e-06 3.8072e-06 1.4054e-05 2.4303e-05 3.3203e-06 1.8877e-06 1.1003e-06 7.9554e-07 7.6463e-07 1.3257e-06 3.1124e-06 5.736e-06 6.7399e-06 4.4756e-06 1.3257e-06 2.5744e-06 1.091e-05 0.00010016 0.00019592 4.6812e-06 3.5874e-06 2.9796e-06 2.564e-06 2.2957e-06 2.9412e-06 5.6707e-06 9.8672e-06 1.1398e-05 7.5066e-06 1.1326e-06 2.2514e-06 3.3008e-05 0.00038617 0.00076877 8.3059e-06 8.1611e-06 7.3056e-06 6.0771e-06 5.0269e-06 5.2388e-06 8.1111e-06 1.2819e-05 1.4304e-05 4.6665e-06 0 2.47e-06 6.0759e-05 0.00072503 0.0014455 2.1395e-05 1.9558e-05 1.4881e-05 1.0645e-05 8.2267e-06 8.2704e-06 1.1848e-05 1.7574e-05 9.6028e-06 0 0 3.8736e-06 6.5335e-05 0.00068975 0.0013657 6.6304e-05 5.1299e-05 3.0568e-05 1.6918e-05 1.1651e-05 1.1923e-05 1.7093e-05 1.267e-05 0 0 0 8.0827e-06 6.5539e-05 0.00040615 0.0007713 0.00021425 0.00015533 8.066e-05 3.4819e-05 1.883e-05 1.7036e-05 1.0732e-05 0 0 0 0 1.6044e-05 9.8579e-05 0.00032445 0.00056104 0.00048306 0.0003462 0.00017389 6.8569e-05 3.1823e-05 1.286e-05 0 0 0 0 0 2.4975e-05 0.00013865 0.00039505 0.00066323 0.00070459 0.00050891 0.00025777 0.0001016 2.3058e-05 0 0 0 0 0 0 3.0249e-05 0.00014087 0.00037237 0.00061031 0.00065551 0.00048144 0.0002513 5.1579e-05 0 0 0 0 0 0 0 2.6703e-05 0.00010045 0.00022996 0.00034855 0.00036318 0.0002681 7.232e-05 0 0 0 0 0 0 0 0 1.3831e-05 4.4214e-05 8.5047e-05 0.00011221 0.00010787 3.9189e-05 0 0 0 0 0 0 0 0 0 2.9665e-06 8.735e-06 1.4819e-05 1.6949e-05 7.3035e-06 0 0 0 0 0 0 0 0 0 0 1.9381 0.17225 0.073187 0.051567 0.033255 0.018737 0.010007 0.0052871 0.0028382 0.001759 0.0013149 0.0010536 0.00082635 0.00052138 0.000169 0.22561 0.055151 0.041675 0.031163 0.024503 0.017791 0.011366 0.0067854 0.0044538 0.0033558 0.0024092 0.0014157 0.0006511 0.00023386 5.8153e-05 0.040926 0.030562 0.023749 0.019222 0.016831 0.013512 0.0093917 0.0060774 0.0041439 0.0029849 0.0019748 0.0010778 0.00050179 0.0002371 9.2428e-05 0.021764 0.015469 0.013868 0.01366 0.013679 0.012016 0.0088133 0.0055046 0.0030613 0.0016128 0.00087372 0.00052293 0.00035451 0.00025022 0.00012246 0.011678 0.0062511 0.0061528 0.0072792 0.0084522 0.0084239 0.0069042 0.0047187 0.0028107 0.0015476 0.00084974 0.00055432 0.00049597 0.00043342 0.00021681 0.0092695 0.0029885 0.0027897 0.0034179 0.0043277 0.004756 0.0043095 0.0032551 0.0021084 0.0011978 0.0006029 0.00027288 0.000133 0.00012793 0.00012005 0.007254 0.0021905 0.0016933 0.0017613 0.0021656 0.0024603 0.0024097 0.0020403 0.0014846 0.00091165 0.00046831 0.00020734 0.00010102 0.0001091 0.00011085 0.0051279 0.0019282 0.0011526 0.00099281 0.0011482 0.0013036 0.0013407 0.0012609 0.0010859 0.00091301 0.00084026 0.00078204 0.00057491 0.00029868 0.00011691 0.003816 0.0015855 0.0006917 0.00052905 0.00062918 0.00074326 0.00078115 0.0007325 0.00060978 0.00045423 0.00030891 0.00019118 0.00010638 6.4136e-05 4.0774e-05 0.0027761 0.0010099 0.00035833 0.00031169 0.00049654 0.00071216 0.00079588 0.00068341 0.0004672 0.00028897 0.0001949 0.00014085 8.8488e-05 4.4444e-05 1.8166e-05 0.0016973 0.00056791 0.00025432 0.00032636 0.00068864 0.0011392 0.0013644 0.0012076 0.00084283 0.00052774 0.00033378 0.00020303 0.00010162 3.6945e-05 9.0552e-06 0.0010267 0.00062043 0.00037757 0.00042776 0.00088011 0.0014945 0.0018676 0.001802 0.0014836 0.0011425 0.0008013 0.00045233 0.00018235 4.7176e-05 7.6868e-06 0.00074374 0.00075456 0.00045766 0.00040224 0.00073209 0.0012403 0.0016408 0.0018091 0.0018261 0.001696 0.0013097 0.00074973 0.00028973 6.8551e-05 1.0716e-05 0.00042829 0.00049476 0.00028989 0.00021996 0.00034722 0.00057528 0.00081602 0.0010429 0.0012459 0.0013 0.0010621 0.00062367 0.00025357 8.4369e-05 3.0632e-05 0.00011038 0.00012875 7.5799e-05 5.501e-05 7.3001e-05 0.00011263 0.00016996 0.00024837 0.0003353 0.0003762 0.00031902 0.00019168 8.0527e-05 2.9853e-05 1.2419e-05 0.96384 0.10437 0.072156 0.053876 0.036324 0.021092 0.012522 0.0072973 0.0041944 0.0029778 0.0032943 0.0043644 0.0047261 0.0032476 0.0010237 0.14034 0.06323 0.053882 0.049595 0.034715 0.02046 0.012904 0.0071327 0.0039886 0.003024 0.0033836 0.0040526 0.0036651 0.0020454 0.00057132 0.058497 0.036643 0.031331 0.027777 0.023177 0.017675 0.012289 0.0079065 0.0047266 0.0027578 0.001809 0.0013864 0.0012049 0.0010723 0.00056916 0.036082 0.022037 0.019826 0.019589 0.018243 0.015598 0.012555 0.0094965 0.0062085 0.0034761 0.0020069 0.0014412 0.0012924 0.0012044 0.00067366 0.021921 0.011734 0.010663 0.01169 0.011917 0.01082 0.0088415 0.006661 0.0046647 0.0030626 0.0021167 0.0021064 0.0027454 0.0027035 0.0012858 0.016819 0.0072625 0.0064575 0.0071053 0.0073993 0.0072056 0.0067844 0.0059949 0.0046352 0.0030202 0.0017015 0.00091431 0.00058887 0.0006005 0.00049711 0.013663 0.0059947 0.004522 0.0044379 0.0046318 0.0049724 0.0054321 0.0054885 0.0046362 0.0031576 0.0017808 0.00091628 0.00053799 0.00051275 0.00043772 0.012249 0.0062653 0.0033515 0.0028827 0.0031291 0.0036335 0.0042556 0.0045959 0.004245 0.0033859 0.0025421 0.0018994 0.0012873 0.00075612 0.00037713 0.012004 0.0061895 0.0022342 0.0017022 0.0021037 0.0027129 0.0032186 0.0033361 0.0029739 0.0023478 0.0017017 0.0011358 0.00068538 0.0003907 0.00019315 0.0096297 0.0043592 0.0013308 0.0012138 0.0020835 0.0031525 0.0036813 0.0032623 0.0022852 0.0014625 0.0010527 0.00083338 0.00057917 0.00030428 0.00010737 0.0058039 0.0024943 0.0010894 0.00144 0.0030313 0.0050114 0.005983 0.0052047 0.0034642 0.0020145 0.0012539 0.00085301 0.00051501 0.00022689 6.4121e-05 0.0036141 0.0026928 0.0017503 0.0019497 0.0038103 0.0063159 0.0076491 0.0068747 0.0049128 0.0031491 0.0019739 0.0011366 0.0005249 0.00017298 5.275e-05 0.0028387 0.0032721 0.002192 0.0019342 0.0032002 0.0051112 0.0062928 0.006067 0.0050119 0.003872 0.0027235 0.0015457 0.0006335 0.00017466 6.6945e-05 0.0016696 0.002128 0.0014324 0.00116 0.0015975 0.0023521 0.0029499 0.0031635 0.0031266 0.0028791 0.0022455 0.001338 0.00063555 0.0003595 0.00022534 0.00042692 0.00055298 0.00039616 0.00032979 0.00037395 0.00047222 0.00059379 0.00072237 0.0008474 0.00088933 0.00074529 0.00046226 0.00023128 0.00014446 9.4461e-05 0.45383 0.080485 0.045038 0.028496 0.019132 0.011429 0.0060398 0.0034287 0.0028529 0.0036704 0.0061553 0.0099022 0.011407 0.0078079 0.002402 0.13742 0.081479 0.049652 0.030253 0.019618 0.012361 0.0076965 0.0051262 0.0041728 0.0047348 0.0071904 0.010377 0.010354 0.0061005 0.0017588 0.063726 0.039803 0.030931 0.024833 0.018946 0.014181 0.011449 0.0093998 0.0066029 0.0040624 0.0028139 0.0024007 0.0025432 0.0027674 0.0015962 0.042749 0.026899 0.019935 0.017421 0.015394 0.014275 0.014885 0.014411 0.010267 0.0053862 0.002927 0.0024342 0.0027934 0.0030302 0.001734 0.026137 0.016604 0.012699 0.013202 0.012901 0.011456 0.0095705 0.0075334 0.0055303 0.0039102 0.0033476 0.0046949 0.0072463 0.0073062 0.0032989 0.017845 0.011307 0.0091932 0.010225 0.010105 0.0093181 0.0087767 0.0080281 0.0064545 0.0044791 0.0030099 0.0022626 0.0018362 0.0015474 0.00096029 0.015331 0.0096507 0.0072489 0.0078916 0.0079946 0.0080241 0.0085375 0.0086376 0.0073951 0.0053016 0.0035744 0.002611 0.0019436 0.001413 0.00082257 0.017599 0.010454 0.0055624 0.005495 0.0059585 0.0066726 0.0076826 0.0081611 0.0073904 0.0057454 0.0041822 0.0031096 0.0022351 0.0014245 0.00068113 0.019829 0.010922 0.0039727 0.0035003 0.0043869 0.0056071 0.0066566 0.0068916 0.006238 0.0052197 0.0042391 0.0032909 0.0022738 0.0012811 0.00049068 0.015811 0.0079838 0.0025817 0.0025448 0.0041247 0.0060433 0.0070377 0.0063438 0.004686 0.0033771 0.0028448 0.0025539 0.0019459 0.0010609 0.0003396 0.0088372 0.0045306 0.0020898 0.0025656 0.0048655 0.00773 0.0091241 0.0079518 0.0054136 0.0034154 0.0025297 0.0020996 0.0014962 0.00074692 0.00024157 0.0053232 0.0046815 0.0032546 0.0032396 0.0054468 0.0085389 0.010076 0.0088014 0.0059991 0.0036418 0.0023397 0.0015923 0.00095503 0.00042452 0.00024398 0.0043779 0.0056619 0.0042442 0.003548 0.0047406 0.0067595 0.0078231 0.0070064 0.0051316 0.0034286 0.0022414 0.00138 0.00075861 0.00035055 0.00035836 0.0026144 0.0037141 0.0029932 0.0025386 0.0027706 0.0033374 0.0037514 0.0036985 0.0033564 0.0029137 0.0022695 0.0015115 0.001078 0.00099137 0.00082595 0.00066805 0.00099484 0.00092318 0.00086539 0.00081101 0.00078286 0.00084024 0.00097359 0.0011453 0.0012316 0.0010748 0.00073517 0.00049403 0.00042795 0.00034259 0.23519 0.073554 0.037567 0.020872 0.012849 0.0077766 0.0044843 0.0032502 0.0033698 0.0040137 0.004761 0.0057478 0.0066285 0.0054466 0.0020627 0.12398 0.090223 0.050515 0.025962 0.015189 0.0093318 0.0058275 0.004473 0.004669 0.0054987 0.005826 0.0049833 0.0037479 0.0028466 0.0013931 0.065461 0.038911 0.025999 0.018006 0.012867 0.0087433 0.0057718 0.0041446 0.0037019 0.0039703 0.0042157 0.0040401 0.0041105 0.0042652 0.0023887 0.047599 0.029231 0.017668 0.01339 0.010889 0.0084443 0.0064714 0.0050763 0.0041474 0.0037061 0.0037264 0.004024 0.0046116 0.0046707 0.0024857 0.032834 0.019645 0.012444 0.01233 0.012148 0.010891 0.0091051 0.0071614 0.0054179 0.0043076 0.0045618 0.0071027 0.010863 0.010662 0.0046017 0.024036 0.013824 0.0095795 0.010055 0.0091107 0.0077321 0.0072131 0.0069087 0.0059516 0.0047051 0.0041239 0.004114 0.0036917 0.0026761 0.001243 0.019535 0.011486 0.0080402 0.0087097 0.0082917 0.0077695 0.0079494 0.0078966 0.0068158 0.0053564 0.004751 0.0048011 0.0041394 0.0026785 0.0011214 0.018797 0.011507 0.006643 0.00686 0.0071266 0.0075642 0.0082154 0.0082062 0.0071831 0.0058376 0.0051105 0.0048885 0.0041595 0.002668 0.0010449 0.018917 0.011527 0.0051993 0.0050166 0.0060184 0.0074035 0.0084497 0.0084245 0.0076669 0.0069607 0.0065237 0.0059036 0.0045996 0.0026936 0.00092533 0.014278 0.008491 0.0036892 0.0038069 0.0055078 0.0076639 0.0088167 0.0081582 0.0068683 0.0063949 0.0064571 0.0058984 0.0043664 0.0023571 0.00074062 0.0074735 0.0047948 0.0027721 0.0031473 0.0049943 0.0074361 0.0086714 0.0078789 0.0066488 0.0064695 0.0065424 0.0054844 0.003538 0.0016864 0.00061911 0.0042935 0.0044852 0.0035858 0.0033376 0.0044961 0.0065054 0.007392 0.0063866 0.0050562 0.0043987 0.0039909 0.00312 0.0019083 0.00091034 0.00080415 0.0036162 0.0052968 0.0047547 0.004057 0.0042183 0.0050999 0.0053455 0.0043876 0.0032597 0.0024073 0.0018248 0.0015086 0.0013399 0.00096684 0.0013381 0.002205 0.003627 0.003769 0.0035334 0.0031664 0.0029915 0.0029479 0.0029052 0.0030391 0.0030796 0.0026998 0.0022387 0.0022498 0.0021725 0.0020277 0.00057787 0.0010623 0.0013355 0.0013998 0.0011667 0.00089829 0.00086082 0.001116 0.0015774 0.0019198 0.0018059 0.0013815 0.0011107 0.00094034 0.00040508 0.15378 0.063297 0.033428 0.019802 0.012908 0.0082514 0.0050035 0.0039874 0.0045961 0.0055343 0.0059585 0.0058896 0.0054951 0.0040195 0.0014712 0.10187 0.077231 0.047363 0.022624 0.01192 0.0074993 0.0054317 0.0050027 0.0060714 0.0077922 0.0085262 0.0072216 0.0049489 0.0031557 0.0013668 0.060059 0.034977 0.023455 0.014716 0.010863 0.0078484 0.005531 0.0043698 0.0045889 0.0057357 0.0065253 0.0060333 0.0051157 0.0043205 0.0021712 0.046776 0.026783 0.01579 0.011049 0.0093386 0.0077094 0.0062729 0.0052804 0.0049078 0.0051621 0.0055172 0.0054236 0.0051485 0.0044436 0.0021395 0.031043 0.018099 0.010906 0.011162 0.012365 0.012413 0.01077 0.0082802 0.0064181 0.0058438 0.0063794 0.0080808 0.010344 0.0094066 0.0038831 0.023173 0.013154 0.0081852 0.0081694 0.0075948 0.0068728 0.006524 0.0061619 0.0056308 0.0053329 0.0054375 0.0053639 0.004588 0.0031549 0.0012712 0.018434 0.010838 0.0071501 0.0073666 0.0069777 0.0065059 0.0062456 0.0057415 0.0049002 0.0042998 0.0044919 0.0049959 0.0047192 0.0033103 0.0013121 0.014875 0.0099201 0.0065601 0.006567 0.006583 0.006637 0.0065179 0.0058791 0.0050166 0.0045462 0.0048273 0.0054008 0.0052212 0.0036977 0.001442 0.012387 0.0092525 0.0058716 0.005681 0.0063945 0.0074865 0.0080009 0.007509 0.0069072 0.0069356 0.0073452 0.0073505 0.0062936 0.004049 0.0014622 0.0086271 0.0069903 0.0047152 0.0048364 0.0062867 0.00839 0.0094936 0.0086976 0.0072994 0.0067665 0.0070452 0.0070421 0.0058658 0.0035951 0.0012751 0.0044612 0.0041604 0.0034728 0.0038974 0.0055512 0.0081459 0.009437 0.0083072 0.0065304 0.0055132 0.0053288 0.0051168 0.0040884 0.0024237 0.0011648 0.0026118 0.0033481 0.0034117 0.0036382 0.0050536 0.007999 0.0089294 0.0068385 0.0050142 0.0039305 0.0032708 0.0028042 0.002114 0.0012947 0.0017131 0.0022491 0.003678 0.0042258 0.0043255 0.0049462 0.0069598 0.0072358 0.0050231 0.0035119 0.0025745 0.0018581 0.0017899 0.0020848 0.0017545 0.002952 0.0014094 0.002726 0.0036926 0.0039704 0.0037356 0.0039617 0.0039732 0.0035821 0.003831 0.0040708 0.0036608 0.0033 0.0035914 0.0032045 0.001752 0.00038665 0.00090518 0.0014413 0.0016276 0.0013685 0.001112 0.0011109 0.0014469 0.0021322 0.0026825 0.0025796 0.0020739 0.0017604 0.00068954 0 0.097552 0.044776 0.027525 0.021804 0.01816 0.012519 0.0073598 0.0058484 0.0069585 0.0077299 0.0069234 0.0052765 0.0036335 0.0021041 0.00069251 0.075096 0.053539 0.036644 0.017931 0.010393 0.0078351 0.0063852 0.00623 0.007715 0.0096017 0.010001 0.0080375 0.0049296 0.0025065 0.00088675 0.05784 0.025416 0.01766 0.011601 0.010055 0.0085733 0.0067273 0.0054479 0.0057335 0.0074899 0.0088455 0.007877 0.0054068 0.0032717 0.0013265 0.04181 0.019298 0.012187 0.009085 0.0085606 0.0077898 0.0067278 0.0059462 0.0063194 0.0081585 0.0097307 0.008719 0.0058871 0.0033878 0.0012917 0.022812 0.012971 0.008342 0.0090225 0.01084 0.011768 0.010935 0.0092593 0.0088393 0.01055 0.012337 0.011721 0.0094093 0.0062949 0.0023005 0.015771 0.0096898 0.0062397 0.0064047 0.0066658 0.0068056 0.0068176 0.0067305 0.007207 0.0086843 0.0097655 0.0086074 0.0059612 0.0034414 0.0012369 0.012741 0.0083548 0.0057672 0.0060129 0.0061711 0.0059719 0.0053986 0.0045757 0.0039699 0.0040447 0.0045629 0.0048338 0.0046193 0.0035625 0.0014987 0.0093655 0.0076339 0.0059879 0.0060726 0.0062476 0.0060185 0.0051888 0.0041203 0.0034749 0.0035367 0.0041169 0.0048457 0.0052585 0.0043829 0.0019145 0.0068233 0.007142 0.0061167 0.0060251 0.006526 0.0070301 0.0067542 0.0058336 0.0053726 0.0057844 0.0065197 0.0069378 0.0068297 0.0055824 0.0024803 0.0047586 0.0058453 0.0054189 0.0055136 0.006503 0.0079711 0.0086132 0.0078759 0.006917 0.0067272 0.0070526 0.0071504 0.0070706 0.0063787 0.0031613 0.0030153 0.0039809 0.0041206 0.0045049 0.0057868 0.0080524 0.0092385 0.008327 0.0069221 0.0059564 0.0055076 0.0052429 0.0054522 0.005708 0.0035798 0.0023583 0.0032085 0.0036312 0.0041989 0.0058899 0.0094776 0.010683 0.0082749 0.0061933 0.0047064 0.0035612 0.0029464 0.0030799 0.0036071 0.0039352 0.0022337 0.0034288 0.0042058 0.0047845 0.0059122 0.0089443 0.0096803 0.0070409 0.0051549 0.0037161 0.0023696 0.0019218 0.0023481 0.0025668 0.0023697 0.0013814 0.0026252 0.0037141 0.0041549 0.0041143 0.0048746 0.0052063 0.0047314 0.0048986 0.0048745 0.0039977 0.0032327 0.0032278 0.0014116 0 0.00035993 0.0008815 0.0014333 0.0016029 0.0013685 0.0012372 0.001322 0.0016577 0.0023272 0.0028123 0.0025997 0.0019964 0.00079176 0 0 0.055502 0.025477 0.019003 0.019938 0.019261 0.013794 0.0076072 0.0048698 0.0050136 0.0053938 0.0047445 0.0033972 0.0019755 0.00088773 0.00023911 0.054629 0.031481 0.021678 0.012367 0.0094804 0.0086248 0.0070784 0.0059046 0.0061749 0.0072038 0.0074331 0.0059475 0.0034709 0.0014909 0.00041904 0.046377 0.014339 0.0097309 0.0086733 0.0095501 0.0096227 0.0082615 0.0065562 0.0058757 0.0065751 0.0072602 0.006213 0.0038739 0.0018828 0.0006097 0.03078 0.010912 0.0072085 0.0065871 0.0071159 0.0071217 0.0064054 0.0056381 0.0058055 0.0071984 0.0082849 0.0071489 0.004465 0.0021769 0.000688 0.013582 0.0076412 0.0054651 0.0060927 0.0076634 0.0088266 0.0089429 0.0086461 0.0094248 0.011511 0.012553 0.010484 0.0068762 0.003769 0.001242 0.0081449 0.0060012 0.0045258 0.0051406 0.006146 0.0068678 0.0071 0.0072752 0.0082843 0.010089 0.010805 0.0090783 0.006403 0.0039429 0.001419 0.0069258 0.0056792 0.0047385 0.0055971 0.0065194 0.0065173 0.005519 0.0041943 0.0032782 0.003161 0.0036459 0.0044012 0.0053029 0.0047952 0.0020424 0.0051417 0.0056201 0.0055625 0.0065154 0.0074067 0.0069776 0.0053055 0.0035785 0.0026785 0.0026616 0.0032346 0.0043126 0.0056793 0.0053634 0.0023548 0.0039267 0.0056557 0.006108 0.0069045 0.0078107 0.007675 0.0062862 0.004682 0.0039362 0.0040859 0.0046145 0.0052236 0.0057651 0.0050253 0.0022071 0.0032769 0.0050696 0.0055702 0.0061631 0.0070542 0.0076062 0.0073009 0.0063689 0.0055676 0.0052384 0.0052007 0.0051241 0.0048823 0.0039761 0.0018348 0.0029472 0.0040176 0.0045208 0.0069504 0.017353 0.036203 0.042794 0.027276 0.011246 0.0056426 0.0044168 0.0037902 0.0032312 0.0025495 0.0017088 0.0028919 0.0036548 0.0042362 0.0061623 0.013916 0.02854 0.033895 0.022218 0.0099519 0.0050034 0.0032406 0.0023077 0.0017502 0.0014201 0.0013021 0.0026209 0.0039802 0.0050543 0.0056296 0.0065455 0.0093094 0.010632 0.0087311 0.0065447 0.0046127 0.0027115 0.0016022 0.0013023 0.00061767 0 0.0015226 0.0030462 0.0043859 0.0045993 0.0039577 0.0039448 0.0043328 0.004733 0.0052897 0.0049829 0.0035492 0.0022106 0.00082597 0 0 0.00038689 0.00099934 0.0015893 0.0016603 0.0013251 0.0011281 0.0011973 0.0015391 0.0020931 0.0023485 0.0019701 0.00065892 0 0 0 0.027816 0.012216 0.0093371 0.011225 0.01174 0.0087834 0.0046858 0.0020451 0.0011831 0.0013858 0.0021094 0.0029155 0.0028648 0.0015789 0.0003536 0.031412 0.015827 0.010234 0.0076455 0.0080993 0.0082166 0.0065594 0.0043997 0.0032101 0.0034993 0.0053953 0.0082751 0.0088063 0.0050522 0.0011489 0.026278 0.0088962 0.0055801 0.0062438 0.0083026 0.0093628 0.0086241 0.0067987 0.0050757 0.0044564 0.0056589 0.008277 0.0088681 0.0051987 0.0012295 0.018991 0.0084275 0.0042402 0.0042175 0.0050368 0.0053158 0.0048021 0.004061 0.0036929 0.0037757 0.0040367 0.0042798 0.0038969 0.0023383 0.00065092 0.010256 0.0069827 0.0034285 0.0037968 0.0049193 0.0058286 0.0062215 0.0065914 0.007607 0.0086462 0.0081042 0.0059495 0.0039278 0.0024148 0.00084407 0.0056682 0.0050433 0.0034285 0.0043554 0.005619 0.0061912 0.0062161 0.006356 0.0073251 0.0084249 0.0080837 0.0065159 0.0055142 0.0042665 0.0016355 0.0039912 0.004275 0.0043166 0.0060817 0.0075703 0.007068 0.0054811 0.0036293 0.0023175 0.0017123 0.00185 0.0031905 0.0057364 0.0061148 0.0026204 0.0028369 0.0042274 0.0054141 0.0077862 0.0094886 0.0082896 0.005781 0.0033741 0.0020969 0.0018174 0.0022524 0.0036949 0.0061159 0.0062858 0.0026627 0.0024767 0.0043744 0.005855 0.0080849 0.0097264 0.0087627 0.0063411 0.0040016 0.0028166 0.0025694 0.0028479 0.0036741 0.0049366 0.0047059 0.0020266 0.0025808 0.0041423 0.0052212 0.0067393 0.0079748 0.0077927 0.0065512 0.0051227 0.0041121 0.0034889 0.0031796 0.0031878 0.0033738 0.0029191 0.0013566 0.0029968 0.0037512 0.0041901 0.0048915 0.0053323 0.0054108 0.0054016 0.0053331 0.0048891 0.0039908 0.0030707 0.0024601 0.0021008 0.0016731 0.00058048 0.0032148 0.0038572 0.0043752 0.0047124 0.0045911 0.0047079 0.0052658 0.0057344 0.0053819 0.0040971 0.0026698 0.0017406 0.0012427 0.00048936 0 0.0027142 0.0043233 0.0057595 0.0058365 0.0048555 0.0043991 0.0048088 0.005443 0.0054347 0.0041952 0.0024376 0.0013047 0.00044144 0 0 0.0014947 0.00333 0.0050133 0.0049719 0.0037311 0.0029606 0.0031108 0.0037685 0.0042717 0.003762 0.0024074 0.00064643 0 0 0 0.00038499 0.0010931 0.0017578 0.0017508 0.0013019 0.00099775 0.00097941 0.0012078 0.001535 0.0015875 0.00061769 0 0 0 0 0.012999 0.0054539 0.0031782 0.0038937 0.0044182 0.0036424 0.0021737 0.0010241 0.0005327 0.00064349 0.0015479 0.0031875 0.003845 0.0022958 0.00051521 0.014801 0.0074186 0.0040981 0.0041344 0.0054028 0.0058059 0.004739 0.0031195 0.0019715 0.0020726 0.004889 0.010576 0.013096 0.0079143 0.0017881 0.012317 0.0064036 0.0031458 0.0039307 0.0057317 0.0068999 0.0066955 0.0053633 0.0037181 0.0030401 0.0053063 0.010778 0.01327 0.0080588 0.0018445 0.011929 0.0078333 0.0025334 0.0025378 0.0031192 0.003277 0.0028484 0.0023093 0.0021027 0.0023271 0.0031168 0.0044809 0.0048768 0.002985 0.00075591 0.009475 0.0073748 0.0023128 0.0024443 0.0030845 0.0034975 0.0036427 0.0040096 0.005067 0.0061987 0.006091 0.0046806 0.0031802 0.0019045 0.00064404 0.0054803 0.005105 0.0029181 0.0038533 0.0048187 0.0047748 0.0043448 0.0042468 0.0050915 0.0061979 0.0062435 0.0053094 0.0045336 0.0033656 0.0012653 0.003097 0.0038313 0.0043009 0.0065817 0.0080268 0.0067582 0.0047254 0.0027682 0.0016143 0.0012291 0.0015378 0.002781 0.0046881 0.0049069 0.0022202 0.001912 0.0034407 0.0052447 0.0083477 0.010086 0.0080981 0.0052847 0.0028176 0.0015698 0.0012992 0.0017373 0.0030022 0.0047017 0.0045536 0.0018861 0.0016808 0.0033229 0.0053033 0.0082215 0.0098945 0.0082656 0.0055411 0.0031276 0.0019004 0.0015584 0.0017833 0.0025762 0.003576 0.0032984 0.0013889 0.0019559 0.0032293 0.0047062 0.0067497 0.0079558 0.007166 0.0053992 0.0037474 0.0027206 0.0021245 0.0018731 0.002012 0.0022721 0.001923 0.00043669 0.0025829 0.0032546 0.0039564 0.0049343 0.0053043 0.0048941 0.0042867 0.0038572 0.0034109 0.0027166 0.002024 0.0016258 0.001409 0.00052962 0 0.0029472 0.0036103 0.0041849 0.0045537 0.004274 0.0039113 0.0038771 0.0040519 0.0048323 0.0080843 0.010827 0.0077383 0.0014773 0 0 0.0025188 0.0040487 0.0053089 0.0052788 0.0041718 0.0033673 0.003314 0.0036557 0.0036881 0.0028702 0.0017332 0.00052115 0 0 0 0.0013729 0.0030478 0.0044909 0.0043516 0.0031138 0.0022495 0.0021607 0.0024513 0.0025669 0.0020728 0.00063872 0 0 0 0 0.00034725 0.00097893 0.0015443 0.001502 0.0010649 0.0007625 0.00071476 0.00082709 0.00097068 0.00048582 0 0 0 0 0 0.0056416 0.0023738 0.00093165 0.0010508 0.0013213 0.0012236 0.0008169 0.00041456 0.00019799 0.00019408 0.00047798 0.0010299 0.0012654 0.00076059 0.00017098 0.0061872 0.0032061 0.0015483 0.0017767 0.0025328 0.0028226 0.0023979 0.0016365 0.00098336 0.00079353 0.0016162 0.0034986 0.0043664 0.0026505 0.00060086 0.0045331 0.0029099 0.0015728 0.001928 0.0028903 0.0037139 0.0039373 0.0034075 0.002381 0.0015875 0.0019966 0.003738 0.004581 0.0028013 0.0006513 0.0043994 0.0034673 0.0015024 0.0014703 0.0018636 0.0023124 0.0026399 0.0026503 0.0022722 0.0017938 0.0016773 0.0020472 0.0021684 0.0013651 0.000371 0.0039672 0.00358 0.0016814 0.001744 0.002257 0.0029853 0.0037832 0.0042981 0.0043552 0.0040609 0.0034932 0.0028121 0.002178 0.0013756 0.00046124 0.0028473 0.0031813 0.0025649 0.0033484 0.0041221 0.0043363 0.0043396 0.0042722 0.0041595 0.0039573 0.0035931 0.0032337 0.0029431 0.0021323 0.0007842 0.0024512 0.0039628 0.004852 0.0064399 0.007447 0.0064667 0.0046314 0.0029702 0.0018745 0.0013051 0.0013611 0.0021494 0.0032466 0.0034215 0.0017423 0.0033729 0.0085778 0.0096947 0.0086533 0.0086242 0.0070181 0.0044543 0.0023595 0.0012913 0.0010025 0.0013157 0.002186 0.0030301 0.0026532 0.0010709 0.0053546 0.01507 0.015403 0.0097739 0.0081012 0.0066111 0.0041664 0.002184 0.0011971 0.00091419 0.0010987 0.001697 0.0022964 0.0020185 0.00042483 0.0050728 0.013706 0.013944 0.0086805 0.0069735 0.0058323 0.0039225 0.0023901 0.0015591 0.0011602 0.0010519 0.0012476 0.0014993 0.00063925 0 0.003219 0.0069361 0.0075456 0.0060156 0.0053046 0.0044504 0.0033065 0.0025045 0.0020169 0.001584 0.0012277 0.0010788 0.00050785 0 0 0.0022786 0.0035469 0.004363 0.0046709 0.0044416 0.0037846 0.0030788 0.0026345 0.0023033 0.0018185 0.0013016 0.0004894 0 0 0 0.001738 0.0029485 0.0039759 0.0042063 0.0036228 0.0029246 0.0024674 0.0022522 0.0020437 0.00159 0.00054224 0 0 0 0 0.0009201 0.002031 0.0029622 0.0029306 0.0022081 0.0016392 0.0014503 0.0014229 0.0013196 0.00050991 0 0 0 0 0 0.0002284 0.00062835 0.00097213 0.00094138 0.00066799 0.00048112 0.00045636 0.0005118 0.00029223 0 0 0 0 0 0 0.0021015 0.00089868 0.00026878 0.00024546 0.00032785 0.00032395 0.00022711 0.00011738 5.1263e-05 2.9299e-05 2.7993e-05 2.7228e-05 1.9471e-05 8.8793e-06 2.0218e-06 0.0021458 0.0011827 0.00052817 0.00056041 0.00078273 0.00085813 0.00071964 0.00048054 0.0002703 0.00014842 0.00010569 9.7109e-05 8.0732e-05 4.5819e-05 1.29e-05 0.0013143 0.00095058 0.00068491 0.00074968 0.00096668 0.001117 0.001102 0.00090105 0.00059692 0.00034647 0.00024631 0.00025933 0.00026147 0.00017191 5.2989e-05 0.0010471 0.0010642 0.00087791 0.0008104 0.00074419 0.00058852 0.00041232 0.00029249 0.00025973 0.0003107 0.00044164 0.00061881 0.00067783 0.00046556 0.00014859 0.0011153 0.0013952 0.0012445 0.0012028 0.0010786 0.00084058 0.0006342 0.00056546 0.00066874 0.00087496 0.0010933 0.0012943 0.001313 0.00090357 0.00029906 0.0012975 0.0020759 0.0026462 0.0031898 0.0030086 0.0022429 0.0014307 0.00093386 0.00083686 0.00098264 0.0012253 0.001544 0.0017078 0.0012766 0.00045455 0.0017503 0.0037451 0.0055997 0.0068034 0.0065017 0.0048167 0.0027957 0.0013446 0.00067253 0.00054148 0.00080128 0.0014172 0.0021436 0.0023449 0.0012781 0.0030132 0.0083518 0.0098339 0.0081464 0.0069795 0.0052381 0.0030254 0.0014315 0.00070411 0.00057899 0.00087287 0.0014846 0.0019515 0.0015964 0.00030479 0.0049818 0.014534 0.014715 0.0084344 0.0060824 0.0047232 0.0027754 0.0013453 0.00067714 0.00051166 0.00067268 0.0011032 0.0014842 0.00063214 0 0.0045936 0.01323 0.013526 0.0079941 0.0058549 0.0045382 0.0027194 0.0014255 0.00081204 0.00058791 0.00058858 0.00080382 0.00051829 0 0 0.0025009 0.0065036 0.007608 0.0063541 0.0055816 0.0043623 0.0027647 0.0016416 0.0010826 0.00081577 0.0007042 0.00037226 0 0 0 0.0013784 0.002855 0.0042138 0.005183 0.0053845 0.0045014 0.0030876 0.0019391 0.0012839 0.00093869 0.00038012 0 0 0 0 0.00091903 0.0018235 0.0028536 0.0036527 0.0037981 0.0032654 0.0023876 0.0015985 0.0010843 0.00038971 0 0 0 0 0 0.00045788 0.001039 0.001583 0.0017734 0.0016213 0.0013642 0.0011085 0.0009414 0.00045717 0 0 0 0 0 0 0.00010931 0.00029108 0.00044572 0.00045221 0.00036259 0.00030094 0.00029021 0.00015331 0 0 0 0 0 0 0 0.00066676 0.00025778 6.7982e-05 4.4773e-05 5.8075e-05 5.8014e-05 4.1387e-05 2.1776e-05 9.4569e-06 5.0339e-06 4.8352e-06 5.4256e-06 4.7362e-06 2.6895e-06 7.6633e-07 0.000591 0.00035779 0.00015677 0.00014324 0.0001721 0.00017175 0.00013808 9.1158e-05 5.1198e-05 2.8917e-05 2.5162e-05 3.1544e-05 3.3153e-05 2.1836e-05 6.7866e-06 0.0004301 0.00034955 0.00028971 0.00029982 0.00029255 0.00025835 0.00021919 0.00017116 0.00011499 7.6678e-05 8.2532e-05 0.00012274 0.00014098 9.6515e-05 3.0163e-05 0.00044255 0.00049074 0.00048591 0.00047971 0.00037714 0.00022875 0.00012327 7.6092e-05 6.7616e-05 9.616e-05 0.00018472 0.00031831 0.00037604 0.00025992 8.1466e-05 0.00054251 0.00068511 0.00065479 0.00064742 0.00053589 0.00035573 0.00022011 0.00016344 0.00016819 0.00022736 0.00037008 0.00058099 0.00067294 0.00047051 0.00015079 0.00063558 0.00090384 0.0010241 0.0013002 0.0013712 0.0010837 0.00067141 0.00038693 0.00028338 0.0003097 0.00046276 0.0007247 0.00086757 0.00063422 0.00021312 0.00072699 0.0012846 0.0018577 0.0026869 0.003073 0.0025217 0.0015078 0.00072694 0.00037647 0.00032918 0.00051056 0.00087376 0.0012206 0.0012441 0.0003291 0.00087606 0.0021762 0.0029401 0.0033798 0.003543 0.0028246 0.0016501 0.0007783 0.00039911 0.00037251 0.00061563 0.0010345 0.0012626 0.00046795 0 0.0011981 0.0034924 0.0044186 0.0041697 0.0039053 0.0029567 0.0016563 0.00076867 0.0004142 0.00036187 0.00051416 0.00085525 0.00054589 0 0 0.0011893 0.0036277 0.0050904 0.0053387 0.005034 0.0036844 0.001999 0.00089671 0.00043984 0.00033362 0.00041964 0.00033578 0 0 0 0.00087002 0.0026624 0.0046439 0.006056 0.006143 0.0046154 0.0026091 0.0012352 0.00062575 0.00044455 0.00023034 0 0 0 0 0.00063595 0.0018606 0.0038086 0.0057611 0.0063747 0.0051838 0.0031957 0.0016136 0.00080312 0.00026071 0 0 0 0 0 0.00042456 0.0011734 0.0023762 0.0036304 0.0041387 0.003556 0.0023628 0.00129 0.00033454 0 0 0 0 0 0 0.000195 0.0005222 0.00094012 0.0012836 0.0013964 0.0012474 0.0009338 0.00033052 0 0 0 0 0 0 0 4.2831e-05 0.00011692 0.00018934 0.00022113 0.00021981 0.00021178 9.9331e-05 0 0 0 0 0 0 0 0 0.00018615 5.0095e-05 1.3296e-05 6.7332e-06 7.3403e-06 6.7119e-06 4.6311e-06 2.4652e-06 1.1351e-06 6.8623e-07 8.0763e-07 1.1221e-06 1.184e-06 7.9478e-07 2.6492e-07 0.00012086 7.8651e-05 4.0311e-05 3.5447e-05 3.2522e-05 2.48e-05 1.6684e-05 1.0286e-05 5.9864e-06 4.3425e-06 5.9653e-06 9.6672e-06 1.1269e-05 7.8764e-06 2.5909e-06 0.00012164 0.0001052 0.00010587 0.00011186 8.8384e-05 5.3793e-05 3.1071e-05 2.0223e-05 1.4486e-05 1.4359e-05 2.502e-05 4.3824e-05 5.2132e-05 3.6133e-05 1.1484e-05 0.00015442 0.00017439 0.00020059 0.00021036 0.0001562 8.2603e-05 3.6959e-05 2.0641e-05 1.916e-05 3.0492e-05 6.5082e-05 0.00011719 0.00013938 9.571e-05 2.9797e-05 0.00019137 0.00024191 0.00025888 0.00026668 0.00020997 0.0001277 7.3095e-05 5.1852e-05 4.9985e-05 6.775e-05 0.00012365 0.00020933 0.00024452 0.00016702 5.19e-05 0.00021263 0.00030105 0.00035658 0.0004549 0.00047175 0.00037059 0.00023421 0.00014089 0.00010446 0.00011564 0.00018507 0.00029423 0.00033473 0.00022709 3.5619e-05 0.00021405 0.00037204 0.00059051 0.00091815 0.0010661 0.00088103 0.00053898 0.00027743 0.00016633 0.00017585 0.00029308 0.00046694 0.00055492 0.00023238 0 0.00017982 0.00042992 0.00083343 0.0013038 0.0014487 0.001138 0.00065971 0.00031963 0.00018818 0.00022496 0.0004165 0.00067891 0.00037826 0 0 0.00018293 0.00063515 0.0014426 0.002236 0.0023544 0.0017255 0.00091785 0.00040738 0.00024256 0.00026133 0.00041525 0.00034083 0 0 0 0.00025347 0.0010574 0.0025572 0.0039829 0.0041404 0.0029636 0.0015153 0.00060999 0.00027536 0.0002395 0.00017775 0 0 0 0 0.00031943 0.0013821 0.0034297 0.0054409 0.0057681 0.0042329 0.0022361 0.00093168 0.00041608 0.00015725 0 0 0 0 0 0.00030662 0.0012846 0.0032125 0.0052307 0.0057787 0.0044926 0.0025551 0.0011502 0.00026253 0 0 0 0 0 0 0.00021281 0.00081321 0.001926 0.0030869 0.0034724 0.002829 0.0017291 0.00042667 0 0 0 0 0 0 0 9.4274e-05 0.00031856 0.00066245 0.00097322 0.0010697 0.00091182 0.00031275 0 0 0 0 0 0 0 0 1.8934e-05 5.8003e-05 0.00010443 0.00013543 0.00014474 6.9368e-05 0 0 0 0 0 0 0 0 0 4.0029e-05 5.8395e-06 1.7266e-06 8.7577e-07 7.3153e-07 5.2136e-07 3.1149e-07 1.6484e-07 8.84e-08 7.3412e-08 1.1449e-07 1.8581e-07 2.172e-07 1.5987e-07 5.8803e-08 1.7278e-05 1.1513e-05 7.5041e-06 7.0512e-06 5.3671e-06 3.0111e-06 1.4502e-06 7.4729e-07 4.8275e-07 5.4233e-07 1.0631e-06 1.91e-06 2.3083e-06 1.6697e-06 5.7837e-07 2.4939e-05 2.1908e-05 2.8135e-05 3.3701e-05 1.9252e-05 9.7045e-06 4.0068e-06 1.9771e-06 1.5575e-06 2.2816e-06 4.959e-06 9.0786e-06 1.091e-05 7.6642e-06 2.5197e-06 3.522e-05 4.7912e-05 0.00016515 0.00028561 3.7863e-05 1.9501e-05 8.7372e-06 5.0227e-06 4.5052e-06 6.7139e-06 1.3978e-05 2.4967e-05 2.9521e-05 2.024e-05 6.5455e-06 4.1268e-05 0.00013777 0.001184 0.0023121 4.9767e-05 3.0901e-05 1.9251e-05 1.4507e-05 1.3291e-05 1.6735e-05 2.967e-05 4.9181e-05 5.5909e-05 3.713e-05 6.1675e-06 4.1339e-05 0.00040367 0.0045687 0.0090859 9.5156e-05 7.7683e-05 5.4368e-05 3.7453e-05 3.038e-05 3.6082e-05 6.0503e-05 9.3904e-05 0.00010037 3.1586e-05 0 3.8643e-05 0.00071975 0.0085528 0.017054 0.00022113 0.00018619 0.0001208 7.0321e-05 5.1373e-05 6.8437e-05 0.00012757 0.00020045 0.00010709 0 0 3.7289e-05 0.00070453 0.0079583 0.015818 0.00043895 0.00033786 0.00019376 9.681e-05 6.68e-05 0.0001013 0.00020567 0.00016655 0 0 0 5.4091e-05 0.00050698 0.0040135 0.0077814 0.0010973 0.00079306 0.00040916 0.00017298 0.00010159 0.0001282 0.00011435 0 0 0 0 9.4451e-05 0.00054554 0.0019804 0.0034649 0.0023013 0.0016435 0.00082567 0.00032446 0.00015395 7.5517e-05 0 0 0 0 0 0.00013125 0.00069543 0.0019253 0.0031824 0.0033127 0.0024024 0.0012339 0.00050106 0.00012137 0 0 0 0 0 0 0.00013378 0.00065261 0.0017429 0.0028798 0.0031345 0.0023515 0.0012718 0.00027789 0 0 0 0 0 0 0 9.8293e-05 0.00041101 0.0010121 0.0016187 0.0017654 0.0013673 0.00039414 0 0 0 0 0 0 0 0 4.4901e-05 0.0001578 0.00033706 0.00049404 0.00052567 0.00021267 0 0 0 0 0 0 0 0 0 8.867e-06 2.7213e-05 5.0294e-05 6.6465e-05 3.5269e-05 0 0 0 0 0 0 0 0 0 0 4.3232e-06 3.1392e-07 1.1129e-07 6.9776e-08 4.9583e-08 2.6706e-08 1.2247e-08 6.0841e-09 4.0103e-09 4.5702e-09 8.5541e-09 1.4986e-08 1.8473e-08 1.4477e-08 5.7437e-09 1.3226e-06 8.5526e-07 6.753e-07 6.7464e-07 4.7698e-07 2.3061e-07 8.7998e-08 3.8006e-08 2.7396e-08 4.0285e-08 8.8986e-08 1.6456e-07 2.0278e-07 1.5171e-07 5.5576e-08 2.4895e-06 2.1718e-06 3.5028e-06 4.7441e-06 1.8809e-06 9.0985e-07 3.5812e-07 1.6921e-07 1.3223e-07 1.9821e-07 4.349e-07 7.9753e-07 9.6466e-07 6.912e-07 2.4279e-07 3.6487e-06 6.4454e-06 3.8314e-05 7.2101e-05 3.8951e-06 2.0923e-06 1.0713e-06 6.8108e-07 5.5553e-07 6.9675e-07 1.3322e-06 2.3165e-06 2.7117e-06 1.8644e-06 3.5364e-07 4.0033e-06 2.9539e-05 0.00032718 0.00064896 5.2916e-06 3.6761e-06 2.7071e-06 2.1641e-06 1.8421e-06 2.1263e-06 3.6015e-06 5.7359e-06 6.2618e-06 2.0107e-06 0 3.5641e-06 0.00010373 0.0012913 0.0025782 9.0814e-06 8.1938e-06 6.6921e-06 5.2239e-06 4.4899e-06 5.8266e-06 1.0465e-05 1.6119e-05 8.2502e-06 0 0 3.111e-06 0.00019183 0.0024217 0.0048385 2.3698e-05 2.052e-05 1.4365e-05 9.4366e-06 8.105e-06 1.3045e-05 2.6496e-05 2.0869e-05 0 0 0 3.9554e-06 0.00018561 0.0022443 0.004474 7.4941e-05 5.6722e-05 3.2034e-05 1.615e-05 1.2417e-05 2.1695e-05 2.2874e-05 0 0 0 0 8.6607e-06 0.00012274 0.0010996 0.0021529 0.00024056 0.00017338 8.8643e-05 3.7131e-05 2.229e-05 1.5255e-05 0 0 0 0 0 1.8067e-05 0.0001211 0.00048753 0.00087338 0.00053921 0.00038609 0.00019442 7.896e-05 2.1618e-05 0 0 0 0 0 0 2.7301e-05 0.00015479 0.00044612 0.00074903 0.00077786 0.00056223 0.00028821 6.1237e-05 0 0 0 0 0 0 0 2.9879e-05 0.00014579 0.00039537 0.00065588 0.00070784 0.00052203 0.00013924 0 0 0 0 0 0 0 0 2.3333e-05 9.135e-05 0.00022344 0.00035623 0.0003825 0.00014458 0 0 0 0 0 0 0 0 0 1.1064e-05 3.4864e-05 7.2748e-05 0.00010671 5.6329e-05 0 0 0 0 0 0 0 0 0 0 2.2189e-06 5.9685e-06 1.0678e-05 7.2003e-06 0 0 0 0 0 0 0 0 0 0 0 1.0855 0.093416 0.031662 0.024271 0.015979 0.0087001 0.0042311 0.0020002 0.0011431 0.00104 0.0011217 0.0010016 0.00066902 0.00031766 8.2238e-05 0.12749 0.030958 0.024431 0.019027 0.014782 0.010013 0.0057336 0.0029812 0.0017322 0.0013772 0.0012646 0.0010071 0.00059531 0.00023505 5.0329e-05 0.022046 0.019129 0.017124 0.015658 0.013591 0.0098627 0.0059008 0.0032087 0.0018147 0.0011955 0.00096689 0.00085079 0.00066388 0.00037475 0.00011102 0.01213 0.010993 0.011417 0.012473 0.012473 0.010224 0.0068257 0.0039664 0.0021171 0.0011487 0.00084845 0.00085256 0.00078715 0.00049807 0.00015731 0.0048806 0.0042348 0.0050069 0.0065641 0.007692 0.0072769 0.0055091 0.0034974 0.0019665 0.0010669 0.00067874 0.00057837 0.00053018 0.00036937 0.00013401 0.0027472 0.0017092 0.0018776 0.002623 0.0035384 0.0039247 0.0035026 0.0025877 0.0016254 0.0008879 0.00044157 0.00021311 0.00010357 5.9448e-05 3.5928e-05 0.0020891 0.0012028 0.00094463 0.0010666 0.001478 0.001842 0.0019221 0.0016854 0.0012389 0.0007572 0.00038831 0.0001744 7.4966e-05 4.2678e-05 2.9453e-05 0.0017748 0.0011158 0.00062036 0.00052099 0.00067442 0.00088673 0.0010342 0.0010509 0.00093255 0.00077599 0.00068566 0.00061277 0.00043282 0.0001967 5.1447e-05 0.0015721 0.00096205 0.00038316 0.00026436 0.00034299 0.00047782 0.00058634 0.00061219 0.00054013 0.00041194 0.00028406 0.00018028 9.8426e-05 4.3431e-05 1.6203e-05 0.0011213 0.00061416 0.0002069 0.00018051 0.00031972 0.00050242 0.00059903 0.00053948 0.00038708 0.00025727 0.00018976 0.0001451 9.0241e-05 3.895e-05 1.1286e-05 0.00057225 0.00030778 0.00015037 0.00022961 0.00051353 0.00088318 0.0011058 0.0010554 0.00084573 0.00063553 0.0004526 0.00027509 0.00012719 4.07e-05 8.7112e-06 0.00031064 0.00029275 0.00023591 0.00032653 0.00069184 0.0012236 0.0016593 0.0018678 0.0019166 0.0017891 0.0013724 0.00077616 0.00029688 6.9885e-05 1.0682e-05 0.00024578 0.0003473 0.00029601 0.00032626 0.00059626 0.0010652 0.0016167 0.0022141 0.0027788 0.0029405 0.0023679 0.0013429 0.00050304 0.00011786 2.049e-05 0.00014242 0.00021821 0.00019492 0.00019815 0.00030073 0.00052346 0.00089464 0.0014477 0.0020543 0.0023084 0.0019019 0.0010902 0.00043386 0.00015853 6.672e-05 3.494e-05 5.5268e-05 5.6082e-05 5.8547e-05 7.179e-05 0.00011203 0.00020724 0.00037567 0.00057062 0.00066035 0.0005505 0.000318 0.00013071 5.53e-05 2.666e-05 0.63952 0.056627 0.034481 0.022927 0.014919 0.0085926 0.0046637 0.0026419 0.0020207 0.0023598 0.0029813 0.0031951 0.0026555 0.0015143 0.00043124 0.10991 0.049473 0.0332 0.022643 0.016643 0.011396 0.0068744 0.0039723 0.0026951 0.0025923 0.0030104 0.0031044 0.002346 0.001129 0.00027692 0.046652 0.039601 0.031435 0.024781 0.019616 0.014261 0.010211 0.0077322 0.0051676 0.0029983 0.0022282 0.0021599 0.0018617 0.0011704 0.00040695 0.02727 0.023835 0.020963 0.0196 0.018101 0.015577 0.014037 0.012667 0.0087737 0.0044899 0.0026458 0.0024482 0.002257 0.0015048 0.00053617 0.011898 0.0093947 0.0091137 0.010155 0.010482 0.0091198 0.006915 0.0050462 0.0036243 0.0025461 0.0019895 0.0019791 0.0020963 0.0016575 0.00065151 0.0064373 0.0043685 0.0040907 0.0046307 0.0051334 0.005331 0.0053006 0.0049064 0.0039115 0.002588 0.0014945 0.00083883 0.00048081 0.00029906 0.00016502 0.0052387 0.0035503 0.0026373 0.0025404 0.0028735 0.0035621 0.0043925 0.0047286 0.0041003 0.0028168 0.0015955 0.00081833 0.00041276 0.00023146 0.00013114 0.0057964 0.0038622 0.0020163 0.0017012 0.0020299 0.00274 0.0035819 0.0040547 0.0037894 0.0029893 0.0021674 0.0015405 0.00096887 0.00045864 0.00015255 0.0063464 0.0038845 0.0014017 0.0010487 0.0013979 0.0020408 0.0026774 0.0029381 0.0026659 0.0020501 0.0013977 0.00088054 0.00050391 0.0002454 9.3806e-05 0.0048172 0.0027111 0.00086544 0.00082919 0.0014801 0.0023367 0.0028187 0.0025517 0.0018104 0.0011653 0.00084425 0.0006737 0.00046264 0.00023002 7.6978e-05 0.0024026 0.0014317 0.00072291 0.0010761 0.0022911 0.0038532 0.0047057 0.0042434 0.0030226 0.0019469 0.0012919 0.00084993 0.00047454 0.00019641 6.2744e-05 0.0012995 0.001443 0.001235 0.0015673 0.0030172 0.0050594 0.0063741 0.0062323 0.0052009 0.0040361 0.0028353 0.0016129 0.00067381 0.00019526 7.1753e-05 0.0010829 0.0017567 0.0016478 0.0017155 0.002668 0.0042227 0.0055439 0.0061745 0.0062921 0.0058338 0.0044475 0.0025063 0.00097147 0.00025418 0.0001112 0.00063259 0.0011288 0.0011793 0.0012002 0.0014747 0.002041 0.0027886 0.0036156 0.0043605 0.0044991 0.0035866 0.0020811 0.0010136 0.00071178 0.00048662 0.00015447 0.0003 0.00037616 0.00040824 0.00040983 0.00045559 0.00062006 0.0009109 0.0012248 0.0013337 0.0010859 0.00064175 0.0003421 0.00028394 0.00020164 0.31338 0.057011 0.027763 0.013172 0.0072892 0.0042994 0.0026766 0.0021182 0.002334 0.0031288 0.0043156 0.0053706 0.0051831 0.0032383 0.00095686 0.11682 0.068937 0.038725 0.019118 0.010612 0.0066406 0.0048293 0.0041446 0.0038603 0.0041331 0.0051123 0.0058821 0.0050108 0.0026972 0.00073794 0.054197 0.044797 0.030386 0.018704 0.012519 0.011058 0.014061 0.01604 0.012033 0.006325 0.0037042 0.003102 0.0026589 0.0019553 0.00084936 0.033077 0.027209 0.019215 0.013862 0.011762 0.014998 0.024614 0.03012 0.022231 0.010187 0.0043364 0.003184 0.0029039 0.0022177 0.00096219 0.016257 0.01211 0.0093889 0.0088494 0.0083248 0.0076309 0.0069978 0.0061442 0.0049227 0.0037149 0.0031729 0.0036255 0.0044002 0.0038192 0.001562 0.0093657 0.0068796 0.0058005 0.0061041 0.0060478 0.0061554 0.006715 0.0068485 0.0058425 0.0042032 0.0029743 0.0023264 0.001662 0.00094609 0.00038951 0.0083326 0.0060152 0.0046928 0.0048626 0.0050454 0.0057597 0.0070188 0.0076356 0.0067363 0.0049083 0.0034303 0.0026052 0.0017668 0.00089174 0.00032763 0.010353 0.0066948 0.0038339 0.0037466 0.0042344 0.0052976 0.0066691 0.0073432 0.0066864 0.0051579 0.0037405 0.0027779 0.0018614 0.0009433 0.00032724 0.011713 0.0069934 0.002842 0.0025376 0.0032089 0.0044103 0.0056294 0.0060659 0.0054863 0.004362 0.0032946 0.002471 0.0016841 0.00089006 0.00031165 0.0087593 0.0050802 0.0019072 0.0019145 0.0029498 0.0043457 0.0051702 0.004735 0.0035169 0.0025322 0.002166 0.0019995 0.0015359 0.00082824 0.00028484 0.0042036 0.0027915 0.0015825 0.0019973 0.0035607 0.0056164 0.0067241 0.0060067 0.0042574 0.0028324 0.0021595 0.0017781 0.0012432 0.00062204 0.00026144 0.0022377 0.00286 0.0026064 0.0028044 0.0043474 0.0066428 0.0079653 0.0072977 0.0054643 0.0037687 0.0025833 0.0016735 0.00091848 0.00039777 0.0003634 0.0019353 0.0035663 0.0037342 0.0036096 0.0042802 0.0055865 0.0064923 0.0062785 0.0053347 0.004224 0.0030049 0.0017754 0.0008632 0.00037428 0.0005771 0.001158 0.0024373 0.0030256 0.0031036 0.0029876 0.0030473 0.0033501 0.0036513 0.0037631 0.0034714 0.0026448 0.0016952 0.0014414 0.0018245 0.0016567 0.0002931 0.00071773 0.0010933 0.0012254 0.0010519 0.00084449 0.00085024 0.0010498 0.0012615 0.0012747 0.0010118 0.00066832 0.00059898 0.00077798 0.00033983 0.14721 0.05487 0.027073 0.01212 0.0063589 0.0039939 0.0028157 0.0025992 0.0029689 0.0035664 0.004016 0.0040459 0.0036112 0.0024587 0.00084308 0.097127 0.069591 0.03853 0.017045 0.0089339 0.0056341 0.0040627 0.0037958 0.0043894 0.0053502 0.005825 0.0049649 0.0031868 0.0016354 0.00057127 0.05107 0.033427 0.022222 0.012199 0.0077317 0.0053036 0.0039994 0.003468 0.0036261 0.0044067 0.0051067 0.004711 0.0034884 0.0023027 0.00099212 0.031648 0.022352 0.014357 0.0092938 0.0071508 0.0059934 0.0054512 0.004931 0.0043766 0.0044132 0.0049595 0.0047254 0.0036263 0.0024809 0.0010848 0.018795 0.012623 0.0087054 0.0084297 0.0085607 0.0084163 0.0078405 0.0066703 0.0052864 0.0045054 0.0048562 0.0059324 0.0068285 0.0057546 0.0023065 0.012441 0.0085509 0.0066162 0.0067155 0.0061167 0.0057754 0.0062188 0.0064516 0.005713 0.0046099 0.0042971 0.0044293 0.003542 0.0019027 0.0006267 0.010356 0.0074616 0.0059442 0.0062227 0.005906 0.0060562 0.0069149 0.007262 0.0063755 0.0051022 0.0048478 0.0051233 0.0040464 0.0020083 0.000589 0.010711 0.0076401 0.0052171 0.0053514 0.0055167 0.0062341 0.0072481 0.007436 0.006504 0.0052889 0.0047745 0.004694 0.0037437 0.0019966 0.00062799 0.011062 0.0076022 0.0042342 0.0041434 0.0047461 0.0060141 0.0071871 0.007253 0.0064967 0.0057065 0.0051379 0.0046615 0.0036627 0.0020512 0.00067776 0.0081732 0.0056748 0.0031546 0.0031837 0.0040214 0.0053852 0.0062281 0.0057111 0.0046485 0.0041579 0.0042052 0.0041802 0.0033878 0.0018928 0.00065502 0.0039721 0.0033198 0.0024823 0.0026546 0.0035001 0.004865 0.0056906 0.0052455 0.0042385 0.0036044 0.0034603 0.0032782 0.002508 0.0013482 0.00070882 0.0021541 0.0032081 0.0033286 0.0032364 0.0036918 0.0048068 0.0054129 0.0048607 0.0039366 0.0031465 0.0025681 0.0020607 0.0014224 0.0007924 0.0012463 0.0019011 0.0039985 0.0049253 0.0048163 0.0044489 0.0044848 0.0044071 0.0037673 0.0030769 0.0024109 0.0017694 0.0013401 0.0011082 0.00084028 0.0021122 0.0011987 0.0030412 0.0045567 0.0049103 0.0040896 0.0031744 0.0027708 0.0027236 0.0027887 0.0025813 0.0020441 0.0017132 0.00226 0.0030839 0.0017943 0.000335 0.0010362 0.0018411 0.002133 0.0017082 0.001133 0.00091904 0.0010697 0.0013182 0.0013739 0.0011551 0.00091904 0.0010494 0.00066987 0 0.093176 0.047757 0.027444 0.015331 0.009847 0.0064458 0.0043195 0.0040974 0.0050368 0.0058072 0.005708 0.0048083 0.003496 0.0020081 0.00062996 0.070254 0.059475 0.039754 0.015659 0.0071359 0.0046201 0.0041946 0.0049028 0.0065225 0.008351 0.0090022 0.007449 0.004526 0.0020618 0.00061726 0.038054 0.025061 0.022549 0.0095675 0.0068621 0.0052391 0.0043031 0.0040832 0.0048791 0.0064621 0.0074588 0.0065946 0.004497 0.0025596 0.00095865 0.028686 0.018019 0.01418 0.0077143 0.0065793 0.0059706 0.0057137 0.0053971 0.0051696 0.0053825 0.0055971 0.005022 0.0038083 0.0024834 0.00099567 0.017193 0.011229 0.0079186 0.0085787 0.0098937 0.010544 0.009771 0.007879 0.0061382 0.0053964 0.0055661 0.0062865 0.0070408 0.0059311 0.0023552 0.012085 0.0083371 0.0061984 0.0062518 0.0058212 0.0056408 0.0059377 0.0059637 0.0054777 0.0050848 0.0052306 0.0051902 0.0040181 0.0022054 0.00071342 0.0099143 0.0072393 0.0057616 0.0059423 0.005502 0.0053232 0.0055415 0.0053891 0.0046593 0.004085 0.0044344 0.0049946 0.0042266 0.0023558 0.0007422 0.0083922 0.0067782 0.0055019 0.0056021 0.0054557 0.0056815 0.0059117 0.0054086 0.0046295 0.0043702 0.0047072 0.0051784 0.0046023 0.0027516 0.00090381 0.0071506 0.0063509 0.0051111 0.005119 0.0055693 0.0068022 0.0075055 0.0066828 0.0060451 0.0065456 0.0066693 0.0063633 0.0053681 0.0031966 0.0010523 0.005109 0.0050637 0.0043726 0.0044311 0.0051069 0.0066556 0.007547 0.0066836 0.0059329 0.0064698 0.0067025 0.0063444 0.0051766 0.0029778 0.0010589 0.002785 0.0033622 0.0034376 0.0035821 0.0041781 0.0056529 0.0066155 0.0061433 0.0054638 0.0052719 0.0051342 0.0047319 0.0036441 0.0020475 0.0013511 0.0017181 0.0028606 0.0035047 0.0036947 0.0043115 0.0061505 0.0068787 0.0057036 0.0047954 0.0041166 0.0034051 0.0027582 0.0019722 0.0012471 0.0027993 0.0014667 0.0032753 0.0047889 0.005231 0.0052704 0.0062448 0.0062428 0.0046644 0.0037041 0.0029516 0.0021254 0.0017585 0.0017481 0.0015722 0.0024344 0.00096001 0.0027614 0.004765 0.0054684 0.0047634 0.0041475 0.0037212 0.0032732 0.0032775 0.0031097 0.0025443 0.0023464 0.0030417 0.001796 0 0.0003003 0.0010653 0.0020445 0.0024164 0.0019567 0.0013557 0.0011057 0.0012184 0.0015302 0.0016823 0.0015065 0.0013058 0.0007228 0 0 0.061357 0.035864 0.026207 0.021297 0.017997 0.012331 0.0076407 0.0073659 0.0095963 0.010234 0.0082536 0.0054252 0.003027 0.0013369 0.00034687 0.055318 0.045749 0.034718 0.013778 0.0066447 0.0049589 0.0050231 0.0066271 0.0094418 0.011687 0.011665 0.0090271 0.005134 0.0020687 0.00051331 0.038019 0.018174 0.018628 0.0077841 0.0066152 0.0058497 0.0051287 0.0049159 0.0060483 0.0084558 0.010101 0.0088223 0.0054563 0.0024981 0.00073788 0.026729 0.013002 0.011712 0.0065413 0.0062442 0.0061202 0.006016 0.0058962 0.0064391 0.0081442 0.0095154 0.0083425 0.0052339 0.0024889 0.00076539 0.01289 0.00814 0.0062888 0.0074013 0.0092483 0.010543 0.010354 0.0090955 0.0085283 0.0096295 0.010787 0.009889 0.0076376 0.0049873 0.0018032 0.0083519 0.0062147 0.0048269 0.0051699 0.0054548 0.0059322 0.0064911 0.0067405 0.0070897 0.0080784 0.0087027 0.0073913 0.0047013 0.0023024 0.00071655 0.0070164 0.0055524 0.0046095 0.0049754 0.0050314 0.0050108 0.004896 0.004441 0.0038821 0.0037749 0.0041096 0.0041858 0.0035561 0.0022832 0.0008291 0.0053162 0.0052056 0.0049222 0.0052423 0.0053744 0.0054701 0.0051079 0.0041166 0.0034209 0.0035784 0.004094 0.0046032 0.0044934 0.0031462 0.0011725 0.0039668 0.0050492 0.0052937 0.0055858 0.0062872 0.0076092 0.0078334 0.00618 0.0051861 0.0059169 0.0064242 0.0065401 0.0061689 0.0044499 0.00176 0.0030791 0.0045453 0.0050522 0.0053016 0.0061263 0.007948 0.0088613 0.0076336 0.006592 0.0070005 0.0071339 0.0068799 0.0065106 0.0053104 0.0025633 0.002402 0.0035613 0.0041115 0.0043635 0.0050543 0.0068658 0.0081714 0.0077784 0.0069392 0.0063193 0.0056939 0.0051588 0.0050064 0.0048761 0.0035827 0.0020073 0.0029439 0.0036427 0.0040804 0.0051785 0.0079583 0.0092743 0.0079156 0.0065404 0.0051833 0.0038749 0.0030495 0.0029186 0.0033453 0.0027165 0.0016296 0.0029626 0.0043208 0.0049604 0.0056752 0.0079077 0.0086505 0.0069942 0.0058714 0.0045993 0.002967 0.002122 0.0022362 0.0012939 0 0.00096334 0.0024267 0.0041189 0.0047399 0.0044453 0.004644 0.0047526 0.0045174 0.0048263 0.0045633 0.003355 0.0025933 0.0014429 0 0 0.00028472 0.00093071 0.0017242 0.0019946 0.0016641 0.0013185 0.0012212 0.0014047 0.0018342 0.0020163 0.0017099 0.00068726 0 0 0 0.035432 0.02158 0.019516 0.021038 0.020055 0.013897 0.0076803 0.0058653 0.0070057 0.007446 0.0060453 0.003939 0.0020582 0.00077725 0.00016482 0.040674 0.02799 0.019678 0.0096689 0.0058979 0.0051512 0.0048762 0.0055088 0.0072903 0.0089905 0.0091273 0.0071657 0.0040573 0.001551 0.00034104 0.032214 0.0091244 0.0065729 0.0058139 0.0062107 0.0063772 0.0058903 0.0053597 0.0058087 0.0074334 0.0085915 0.0073744 0.0043968 0.00183 0.00046915 0.020922 0.0067701 0.0049773 0.0048129 0.0052701 0.0056484 0.0057009 0.0055818 0.0060432 0.0074668 0.0084501 0.0071521 0.0042491 0.0018287 0.00050054 0.0081673 0.0048774 0.0041789 0.0051112 0.006694 0.0081336 0.0087594 0.0088148 0.009528 0.0112 0.011794 0.0095507 0.0060175 0.0031742 0.0010391 0.0044591 0.0038905 0.0034822 0.004196 0.0051435 0.006121 0.006879 0.0074491 0.0084612 0.009941 0.010255 0.0081162 0.0048369 0.002272 0.00070313 0.0039349 0.0037409 0.0036967 0.0046265 0.0054007 0.0055652 0.005074 0.0041912 0.0033898 0.0031496 0.0034532 0.0037199 0.0034454 0.0024116 0.00093537 0.002998 0.0037973 0.0044386 0.005575 0.0064383 0.0064105 0.0053501 0.0038509 0.0028475 0.0027187 0.0032969 0.004086 0.0042573 0.0031263 0.0012059 0.0024402 0.004051 0.005133 0.0062925 0.0075806 0.0085285 0.0079346 0.0058432 0.0041734 0.0038209 0.0043933 0.0051659 0.0050936 0.003546 0.0013321 0.0024742 0.0040704 0.0050404 0.0058908 0.0070566 0.0085646 0.0090295 0.0077445 0.006127 0.0052369 0.0051115 0.005226 0.0046556 0.0030584 0.0013059 0.0028112 0.0037424 0.0042574 0.0047143 0.0053573 0.0067236 0.0080274 0.0082074 0.0073279 0.0059509 0.0048222 0.0040643 0.0031439 0.0020184 0.00093814 0.002919 0.0034968 0.0038787 0.004222 0.0048008 0.0064801 0.0080125 0.0081635 0.0072347 0.0054759 0.0037629 0.0026287 0.0017941 0.00067878 0 0.0023984 0.0035215 0.0044298 0.0046698 0.0047545 0.005923 0.0070696 0.0074274 0.0074798 0.0061766 0.0038009 0.0021522 0.00079624 0 0 0.0012715 0.0025791 0.0037875 0.003967 0.0034703 0.0035015 0.0040302 0.0050036 0.0063504 0.0061642 0.0040695 0.0011701 0 0 0 0.00032162 0.00086691 0.0014174 0.0015152 0.001257 0.0010758 0.0011169 0.001511 0.0021855 0.002396 0.0009209 0 0 0 0 0.017377 0.010527 0.0099162 0.011809 0.011815 0.0082567 0.0040218 0.0016546 0.0011069 0.0015621 0.0026418 0.0039358 0.0040223 0.0022375 0.00049275 0.022382 0.013758 0.0090866 0.0054287 0.0046845 0.0045827 0.0038142 0.0029425 0.0028527 0.0040593 0.0071868 0.011723 0.012766 0.0073478 0.0016486 0.018155 0.0055649 0.0036 0.0039938 0.0052026 0.0059599 0.0057699 0.0049939 0.0044603 0.0050317 0.0076292 0.011853 0.012832 0.0074528 0.0017131 0.012852 0.0052097 0.0028586 0.0030705 0.0037476 0.0042174 0.0042485 0.0040354 0.0040239 0.0043985 0.0049805 0.0054791 0.004922 0.0027665 0.00069829 0.0065538 0.0045804 0.0026503 0.0032605 0.004354 0.0053574 0.0061145 0.0068275 0.0080305 0.0091338 0.0084887 0.0059144 0.0032532 0.0015738 0.00051185 0.0035789 0.0035423 0.0028647 0.0040128 0.0052018 0.0055326 0.0059721 0.0065352 0.0077316 0.0088754 0.0083479 0.0060084 0.0035413 0.0018477 0.00064402 0.0026038 0.0031536 0.0037861 0.006149 0.0076487 0.0061786 0.0050538 0.0036699 0.0025607 0.0019518 0.0019189 0.0023433 0.0027427 0.0023393 0.001033 0.0018714 0.0031248 0.0047411 0.0080631 0.0099801 0.0075499 0.0056433 0.0036585 0.0024664 0.0021402 0.0024883 0.0032074 0.0036288 0.002901 0.0012011 0.0017528 0.0033073 0.0051304 0.0081792 0.010274 0.0090209 0.0073679 0.0050902 0.0035153 0.0029368 0.0031313 0.0037137 0.0039176 0.0029834 0.0012353 0.0022421 0.0034929 0.0047865 0.0066691 0.0082216 0.0084864 0.0080681 0.0067582 0.0053078 0.0041751 0.0036331 0.0035663 0.0033187 0.0023765 0.000562 0.0031493 0.0037203 0.0041861 0.0049483 0.0055506 0.006196 0.0070071 0.0073182 0.0065907 0.0051179 0.0037935 0.0029725 0.0022832 0.00076691 0 0.0036262 0.0040076 0.0041567 0.0043393 0.004354 0.0049238 0.0061026 0.006963 0.0065439 0.0049852 0.0033511 0.002242 0.00073639 0 0 0.0030958 0.0043182 0.0049334 0.004672 0.0039711 0.0039837 0.0048461 0.0059662 0.0064629 0.0054256 0.0034015 0.00095308 0 0 0 0.0015935 0.002975 0.0039098 0.0036757 0.0028076 0.0024347 0.0028584 0.0039523 0.0051209 0.004872 0.001562 0 0 0 0 0.00037058 0.00089331 0.0013123 0.0012869 0.0010273 0.00088765 0.00093428 0.0013052 0.0019411 0.0011088 0 0 0 0 0 0.007983 0.0045264 0.0032682 0.0037631 0.0039056 0.002895 0.0015396 0.00068918 0.00045288 0.00079228 0.0021857 0.004663 0.0056812 0.0034013 0.00076299 0.010018 0.0059224 0.0032513 0.0025622 0.0029611 0.0031394 0.0026437 0.0019141 0.0015563 0.0024653 0.0069871 0.01558 0.019391 0.011726 0.0026465 0.008226 0.0039624 0.0018817 0.0023795 0.0034528 0.0042313 0.0042739 0.0036545 0.0029232 0.0033097 0.0074214 0.015768 0.019488 0.011806 0.0026859 0.0078388 0.0049176 0.0016427 0.0017813 0.0022178 0.0024491 0.0023718 0.0022183 0.0023171 0.0028246 0.0040171 0.0059258 0.0064077 0.0037946 0.00090552 0.0063463 0.0050711 0.0019049 0.0022067 0.0027802 0.0031252 0.0034766 0.0041227 0.0054492 0.0067546 0.0065002 0.0045136 0.00237 0.0010509 0.00032581 0.004019 0.0040763 0.00285 0.0040626 0.0049333 0.0042379 0.0040619 0.0043248 0.0054721 0.0067249 0.0065357 0.0047599 0.0028549 0.001544 0.0005555 0.002584 0.0035079 0.0044157 0.0076172 0.0091421 0.0059928 0.0043099 0.0027801 0.0018678 0.0015225 0.0015814 0.001941 0.0023914 0.0022971 0.0011529 0.0016597 0.003141 0.0052936 0.0098974 0.012005 0.0074578 0.005061 0.0030045 0.0019184 0.0016335 0.0018854 0.0024542 0.002882 0.0024166 0.0010471 0.0014474 0.0029255 0.005175 0.0092407 0.011362 0.0082381 0.0059819 0.0038001 0.0025104 0.0019996 0.0020699 0.002523 0.0028512 0.0023517 0.00053043 0.0019272 0.0030957 0.0047102 0.0071098 0.0084928 0.0074888 0.0062448 0.0048489 0.0037089 0.0028197 0.0023444 0.0023043 0.0022852 0.00089671 0 0.002904 0.0036008 0.0043234 0.0052299 0.0055741 0.0054073 0.0053537 0.0052613 0.0047063 0.0036741 0.002711 0.0021106 0.00082628 0 0 0.0034691 0.0040713 0.0043332 0.0044284 0.0041247 0.004041 0.0044432 0.0048969 0.0054344 0.0076155 0.0094145 0.0033881 0 0 0 0.0030242 0.0043517 0.0048398 0.0043637 0.003425 0.0030123 0.0032804 0.0037959 0.0039348 0.0032827 0.001138 0 0 0 0 0.0015595 0.0028784 0.0035793 0.0031805 0.0022776 0.0018125 0.0019328 0.0023269 0.0025812 0.0011283 0 0 0 0 0 0.00035514 0.00081768 0.0011277 0.0010441 0.00078451 0.0006592 0.00071105 0.00098217 0.00073571 0 0 0 0 0 0 0.0036232 0.0019173 0.00086234 0.00083079 0.00092397 0.00077064 0.00047423 0.00024016 0.00014935 0.00024042 0.00069509 0.0015281 0.0018818 0.0011308 0.00025396 0.0042985 0.002459 0.0010915 0.0010092 0.0013556 0.0015143 0.0013334 0.00098408 0.00071024 0.00087072 0.0022989 0.0051548 0.0064494 0.0039099 0.00088399 0.0031709 0.0018237 0.00092963 0.0011617 0.0017442 0.0022964 0.0025442 0.0023246 0.001786 0.0015353 0.0026436 0.0053224 0.006546 0.0039747 0.00091032 0.003038 0.0022693 0.0010265 0.0010646 0.0013503 0.0017298 0.0020963 0.0022458 0.0021159 0.0019157 0.0019608 0.0023533 0.002377 0.0014075 0.00035142 0.0030167 0.0028351 0.0015347 0.0016247 0.0020084 0.0025343 0.0032281 0.0038145 0.0041744 0.0042188 0.0036215 0.002446 0.0013562 0.00066354 0.00021847 0.0026433 0.0031743 0.0027582 0.0034765 0.0039939 0.0037773 0.0037498 0.0038403 0.0040401 0.004122 0.0036382 0.0026286 0.001703 0.0010191 0.00038601 0.0024094 0.0037414 0.0047171 0.0066916 0.0074953 0.0057152 0.004065 0.0027106 0.0018608 0.0014064 0.0012665 0.0014168 0.0018195 0.0020326 0.0011774 0.0022385 0.0049946 0.0067123 0.0085038 0.0091731 0.0065766 0.004207 0.002368 0.001434 0.001152 0.0012765 0.0016503 0.0019698 0.0016952 0.0003787 0.0026067 0.0067865 0.0083667 0.0085041 0.0086719 0.0066026 0.004323 0.0024715 0.0015021 0.0011579 0.00121 0.0015352 0.00185 0.00082164 0 0.0027339 0.0065459 0.0078636 0.0073994 0.0072024 0.0059409 0.0042542 0.0028886 0.0020756 0.0015848 0.0013511 0.0013819 0.00073965 0 0 0.0026324 0.0047584 0.0057788 0.0057585 0.0053856 0.0045522 0.0036851 0.0031243 0.0026937 0.0021945 0.00174 0.00072096 0 0 0 0.0025961 0.0037691 0.0044289 0.0045448 0.0041299 0.0035541 0.0031508 0.0029742 0.0027667 0.0023588 0.0009494 0 0 0 0 0.0021495 0.0033558 0.003869 0.0036447 0.0030417 0.0026126 0.0024422 0.0023619 0.0021913 0.00092861 0 0 0 0 0 0.0011034 0.0020635 0.0025126 0.0022566 0.0017441 0.0015091 0.0015247 0.0015152 0.00068026 0 0 0 0 0 0 0.00025295 0.00056616 0.00074516 0.0006769 0.00052039 0.00047785 0.00056995 0.00039345 0 0 0 0 0 0 0 0.001485 0.00074312 0.00022986 0.00015636 0.00018661 0.00017376 0.00011792 6.2676e-05 3.458e-05 3.2301e-05 4.0201e-05 4.0888e-05 2.8262e-05 1.1874e-05 2.4185e-06 0.0016301 0.00094428 0.00037087 0.00031913 0.00042148 0.0004568 0.00039111 0.00027702 0.00017875 0.00012953 0.00011787 0.0001066 7.5213e-05 3.6038e-05 9.3132e-06 0.001063 0.0006549 0.00045077 0.00049457 0.00061007 0.00068746 0.00068624 0.00058176 0.00041557 0.00027813 0.00020816 0.00017454 0.00013691 8.0961e-05 2.6027e-05 0.00091245 0.00083597 0.00068394 0.00064705 0.00057886 0.0004428 0.00031691 0.00025302 0.00026494 0.00031979 0.00035068 0.00033347 0.00027984 0.00017925 6.1927e-05 0.0011858 0.0013993 0.0011315 0.0010608 0.00095886 0.00074397 0.00056245 0.00053234 0.00068117 0.00088152 0.00092274 0.00077668 0.00057541 0.00035202 0.00012456 0.00155 0.0021192 0.0021007 0.0024128 0.0024337 0.0019027 0.0012366 0.00084908 0.00082633 0.000968 0.0010152 0.00092416 0.00078294 0.00054492 0.00021269 0.0017771 0.0029179 0.0036982 0.0047892 0.0050854 0.0039991 0.0023774 0.0011854 0.00063769 0.00051218 0.00061602 0.00086675 0.001235 0.0015008 0.00046552 0.0018751 0.0043121 0.0055195 0.0060229 0.0060462 0.0047234 0.0027795 0.0013579 0.00070943 0.00059093 0.0007925 0.0011515 0.0013696 0.00055987 0 0.0022911 0.0062778 0.0074492 0.006484 0.0059282 0.0046234 0.0027584 0.001396 0.00075986 0.00060768 0.00074999 0.0010698 0.00065942 0 0 0.0022855 0.0061938 0.0074912 0.006518 0.0057568 0.0044297 0.0027372 0.0015614 0.0010086 0.00080641 0.00079995 0.00047443 0 0 0 0.0018311 0.0042948 0.0057119 0.0057691 0.0052238 0.0040206 0.0026734 0.0017902 0.0013682 0.0011648 0.00053259 0 0 0 0 0.0015208 0.0029263 0.004073 0.0046454 0.0044958 0.0036973 0.002692 0.0019337 0.0015146 0.00065673 0 0 0 0 0 0.0011379 0.0020763 0.0027406 0.0030469 0.0029902 0.0026459 0.0021406 0.0016456 0.0006384 0 0 0 0 0 0 0.00056675 0.0011111 0.0014051 0.001419 0.0013325 0.0012909 0.0012446 0.00055921 0 0 0 0 0 0 0 0.00013054 0.00028706 0.00036873 0.00035518 0.00032866 0.00036289 0.00022301 0 0 0 0 0 0 0 0 0.00052445 0.00022271 5.8939e-05 2.6505e-05 3.0416e-05 2.9255e-05 2.0667e-05 1.1366e-05 6.1222e-06 5.1695e-06 6.266e-06 6.6607e-06 4.9908e-06 2.3709e-06 5.8534e-07 0.0004905 0.00030343 0.00012095 9.4743e-05 0.00010362 9.6708e-05 7.6331e-05 5.2313e-05 3.2572e-05 2.1878e-05 1.9742e-05 2.0475e-05 1.7837e-05 1.0685e-05 3.3814e-06 0.00038808 0.00027819 0.00022496 0.00023689 0.00022007 0.00017798 0.00014218 0.00011051 7.6109e-05 4.9218e-05 4.1047e-05 4.7777e-05 5.0807e-05 3.5577e-05 1.2279e-05 0.00044884 0.00045025 0.000418 0.00041566 0.00032722 0.00019285 9.8729e-05 5.9157e-05 5.0408e-05 5.6444e-05 7.6598e-05 0.00010958 0.00012545 9.0327e-05 3.1292e-05 0.00064959 0.00076444 0.00065189 0.00061805 0.00050658 0.00032664 0.00019026 0.00013299 0.00013176 0.00015617 0.00019395 0.00024445 0.00026288 0.00018631 6.439e-05 0.00083792 0.0011231 0.0011136 0.0012758 0.0012585 0.00094046 0.00055676 0.00031008 0.0002233 0.00023622 0.00031624 0.00044197 0.00050007 0.00036056 6.2309e-05 0.00089126 0.0014284 0.0018636 0.0025283 0.0027211 0.002127 0.0012337 0.00058524 0.00030715 0.00030414 0.00051715 0.00085681 0.0011117 0.00053541 0 0.00077544 0.0016639 0.002448 0.0031838 0.0033254 0.0025562 0.0014574 0.00067722 0.00036256 0.00042375 0.00080471 0.0013212 0.00074993 0 0 0.00076955 0.0021197 0.0031992 0.0037843 0.0037234 0.0027702 0.001542 0.00071916 0.00041498 0.00046825 0.00080763 0.00064898 0 0 0 0.00084747 0.002518 0.0040175 0.0047752 0.0045545 0.0032929 0.0018143 0.00086871 0.00050583 0.00049469 0.00035158 0 0 0 0 0.00083544 0.0024313 0.0041894 0.0052959 0.0051465 0.003797 0.0022008 0.0011574 0.00073531 0.00033513 0 0 0 0 0 0.00071633 0.0019104 0.0034197 0.0046447 0.0048437 0.0038858 0.0024899 0.0014228 0.00045395 0 0 0 0 0 0 0.00048439 0.0011693 0.0019992 0.0027522 0.0030413 0.0026953 0.0019748 0.00064051 0 0 0 0 0 0 0 0.00022422 0.00050872 0.00077093 0.00098726 0.0011331 0.0011715 0.00053816 0 0 0 0 0 0 0 0 5.0137e-05 0.00011422 0.00015815 0.00018771 0.00023133 0.00014812 0 0 0 0 0 0 0 0 0 0.00015797 4.4876e-05 1.202e-05 4.5944e-06 4.2977e-06 3.618e-06 2.4077e-06 1.3428e-06 7.6298e-07 6.3729e-07 7.6185e-07 8.6608e-07 7.4748e-07 4.4324e-07 1.467e-07 0.00010647 7.0025e-05 3.3904e-05 2.835e-05 2.4385e-05 1.6673e-05 1.0158e-05 6.1917e-06 3.8925e-06 2.8473e-06 3.0426e-06 3.9635e-06 4.2936e-06 3.0953e-06 1.1434e-06 0.00011654 9.3208e-05 8.9719e-05 9.6863e-05 7.6654e-05 4.4393e-05 2.3059e-05 1.3902e-05 9.6352e-06 7.6572e-06 9.1999e-06 1.4089e-05 1.7033e-05 1.268e-05 4.5542e-06 0.00016908 0.00017265 0.00017751 0.00018531 0.0001398 7.3552e-05 3.0988e-05 1.5451e-05 1.2514e-05 1.472e-05 2.3494e-05 3.8839e-05 4.6988e-05 3.3886e-05 1.154e-05 0.00024053 0.00027471 0.00025075 0.00024608 0.00019339 0.00011479 6.0185e-05 3.7712e-05 3.3842e-05 4.2107e-05 6.6852e-05 0.00010238 0.00011328 7.53e-05 1.1902e-05 0.00028685 0.00037188 0.00037286 0.0004295 0.0004197 0.00031135 0.00018451 0.00010361 7.8815e-05 0.00010798 0.00019718 0.00030299 0.00031223 9.4789e-05 0 0.00028087 0.00044409 0.00059914 0.00084148 0.00091738 0.00072205 0.00042334 0.00021037 0.0001442 0.00023819 0.00050514 0.00080625 0.00042667 0 0 0.0002204 0.00047451 0.00082564 0.0012146 0.0012955 0.00098453 0.00055263 0.0002612 0.00019009 0.00037527 0.00085156 0.00069018 0 0 0 0.00020604 0.00065296 0.0013535 0.0019892 0.0020389 0.0014745 0.00077927 0.00035079 0.00025697 0.00043895 0.00045099 0 0 0 0 0.00028445 0.0010689 0.0023101 0.0033636 0.0033917 0.0024075 0.0012459 0.00053923 0.00032359 0.00021015 0 0 0 0 0 0.00034903 0.0013479 0.0029683 0.0043813 0.0044915 0.0032661 0.0017602 0.0008162 0.00024989 0 0 0 0 0 0 0.0003077 0.0011513 0.002587 0.003959 0.0042504 0.0032905 0.0019348 0.00049726 0 0 0 0 0 0 0 0.0001929 0.00065634 0.0014345 0.0022279 0.0025071 0.0021144 0.00071082 0 0 0 0 0 0 0 0 8.1408e-05 0.00024014 0.00046988 0.00070962 0.00085258 0.00042436 0 0 0 0 0 0 0 0 0 1.6745e-05 4.4108e-05 7.5908e-05 0.00011323 7.954e-05 0 0 0 0 0 0 0 0 0 0 3.4994e-05 5.3248e-06 1.5813e-06 6.9912e-07 5.3181e-07 3.413e-07 1.876e-07 1.0342e-07 6.7301e-08 6.0342e-08 7.3764e-08 9.4021e-08 9.8542e-08 7.4194e-08 3.0668e-08 1.5529e-05 1.0506e-05 6.4673e-06 6.0119e-06 4.5539e-06 2.4398e-06 1.0675e-06 5.2276e-07 3.4821e-07 3.1548e-07 4.2721e-07 6.6728e-07 8.2182e-07 6.5865e-07 2.6799e-07 2.4431e-05 2.0676e-05 2.77e-05 3.6228e-05 1.6994e-05 8.5453e-06 3.3437e-06 1.5146e-06 1.0872e-06 1.1321e-06 1.7564e-06 2.9827e-06 3.7503e-06 2.8877e-06 1.1383e-06 3.9676e-05 5.5769e-05 0.00025589 0.00047205 3.306e-05 1.6862e-05 7.0183e-06 3.6026e-06 2.9819e-06 3.636e-06 6.1226e-06 1.0174e-05 1.2032e-05 8.4892e-06 1.8356e-06 5.263e-05 0.0002155 0.0021112 0.0041677 4.351e-05 2.5834e-05 1.4399e-05 9.8769e-06 9.521e-06 1.4045e-05 2.6228e-05 4.1288e-05 4.3376e-05 1.326e-05 0 5.6079e-05 0.00070207 0.0082943 0.016529 8.1205e-05 6.198e-05 3.9944e-05 2.6256e-05 2.6406e-05 5.0828e-05 0.00010919 0.00017225 8.5921e-05 0 0 5.0607e-05 0.0012675 0.015535 0.031004 0.00018412 0.00014746 9.0644e-05 5.2197e-05 5.5411e-05 0.000133 0.00031057 0.00024903 0 0 0 4.3161e-05 0.0011956 0.01432 0.028536 0.00036603 0.000275 0.00015332 7.8393e-05 8.5768e-05 0.00022482 0.00026821 0 0 0 0 5.4798e-05 0.00069878 0.0067064 0.013175 0.00087566 0.00062842 0.00032505 0.00014753 0.00013004 0.00013524 0 0 0 0 0 9.2397e-05 0.00052791 0.0022689 0.0040659 0.0017843 0.0012721 0.00065195 0.00028861 0.00010243 0 0 0 0 0 0 0.00012256 0.00059653 0.0015749 0.0025324 0.0025123 0.0018246 0.00096884 0.00023108 0 0 0 0 0 0 0 0.0001127 0.00052043 0.0013278 0.0021445 0.0023164 0.0017534 0.00050019 0 0 0 0 0 0 0 0 7.2657e-05 0.00029632 0.00072551 0.001171 0.0013033 0.00052962 0 0 0 0 0 0 0 0 0 3.0331e-05 0.00010323 0.00022838 0.00036221 0.00021613 0 0 0 0 0 0 0 0 0 0 5.8721e-06 1.7098e-05 3.4183e-05 2.821e-05 0 0 0 0 0 0 0 0 0 0 0 3.8027e-06 2.8607e-07 1.0013e-07 5.8154e-08 4.0321e-08 2.0852e-08 9.0967e-09 4.7924e-09 3.6174e-09 3.5861e-09 4.8019e-09 7.1671e-09 8.8669e-09 7.6154e-09 3.3922e-09 1.1831e-06 7.8617e-07 5.7565e-07 5.6806e-07 4.0522e-07 1.9505e-07 7.2296e-08 3.1299e-08 2.2792e-08 2.4644e-08 3.9255e-08 6.7879e-08 8.8923e-08 7.4464e-08 3.1544e-08 2.4661e-06 2.1352e-06 3.9905e-06 6.0507e-06 1.5991e-06 7.6997e-07 2.8984e-07 1.3023e-07 9.8316e-08 1.1334e-07 1.9293e-07 3.3871e-07 4.3152e-07 3.3774e-07 8.0719e-08 4.1568e-06 8.6115e-06 6.5251e-05 0.00012652 3.2446e-06 1.6808e-06 7.793e-07 4.613e-07 3.9253e-07 5.0242e-07 8.9954e-07 1.4814e-06 1.6882e-06 5.7618e-07 0 5.1129e-06 5.0444e-05 0.00059266 0.0011802 4.3296e-06 2.7726e-06 1.8195e-06 1.4171e-06 1.4883e-06 2.602e-06 5.3835e-06 8.5351e-06 4.3427e-06 0 0 4.8204e-06 0.0001864 0.0023555 0.0047062 7.3027e-06 6.0403e-06 4.5216e-06 3.5971e-06 4.6822e-06 1.1165e-05 2.5722e-05 2.0489e-05 0 0 0 3.9946e-06 0.00034578 0.0044165 0.0088274 1.888e-05 1.5516e-05 1.0243e-05 7.1345e-06 1.0917e-05 3.1236e-05 3.7712e-05 0 0 0 0 4.1322e-06 0.00032417 0.0040619 0.0081102 5.8939e-05 4.3905e-05 2.4411e-05 1.363e-05 1.9342e-05 2.761e-05 0 0 0 0 0 7.7928e-06 0.00017571 0.0018695 0.0036988 0.00018464 0.00013285 6.9016e-05 3.3314e-05 1.6828e-05 0 0 0 0 0 0 1.565e-05 0.00011258 0.00057232 0.0010582 0.00040959 0.00029469 0.00015397 3.7804e-05 0 0 0 0 0 0 0 2.2613e-05 0.00012391 0.00035522 0.00059186 0.00058745 0.00042991 0.00011712 0 0 0 0 0 0 0 0 2.2739e-05 0.00011084 0.00029698 0.0004904 0.00053221 0.0002017 0 0 0 0 0 0 0 0 0 1.6031e-05 6.4424e-05 0.00016146 0.00026393 0.00014695 0 0 0 0 0 0 0 0 0 0 7.0651e-06 2.2651e-05 5.0653e-05 4.1061e-05 0 0 0 0 0 0 0 0 0 0 0 1.3784e-06 3.7162e-06 3.8063e-06 0 0 0 0 0 0 0 0 0 0 0 0 0.55284 0.043542 0.013638 0.010561 0.0073582 0.0042243 0.0020742 0.0010045 0.00074568 0.00095145 0.0011748 0.0010508 0.00062561 0.00023113 4.3013e-05 0.083259 0.019318 0.015115 0.012764 0.010391 0.0068316 0.0035258 0.001622 0.00096861 0.0010011 0.0012004 0.0011538 0.00078121 0.00033845 7.2808e-05 0.016865 0.016028 0.014383 0.014385 0.012997 0.0090933 0.004869 0.0022992 0.001205 0.00092733 0.0011364 0.0014334 0.0013631 0.00081617 0.00022592 0.01011 0.010046 0.010386 0.012287 0.01264 0.0099642 0.0061028 0.0033009 0.0017705 0.0011605 0.0013085 0.0017584 0.0018173 0.0011617 0.00033598 0.0033435 0.003473 0.0043291 0.0061004 0.0071311 0.0063087 0.004293 0.002486 0.0013772 0.00086799 0.00080615 0.00094055 0.0009271 0.00059134 0.00017575 0.00095394 0.00099788 0.0013085 0.0020239 0.0027371 0.0028995 0.0024419 0.0017395 0.0010919 0.00062485 0.00035604 0.0002147 0.00012025 5.2675e-05 1.6538e-05 0.0006159 0.00058967 0.00050641 0.00062326 0.00090619 0.0011545 0.001219 0.0010819 0.00081317 0.00052437 0.00030502 0.00016899 8.4142e-05 3.3848e-05 1.1196e-05 0.00065355 0.00054028 0.00031124 0.000269 0.00037061 0.00052051 0.00063452 0.00066175 0.00060412 0.00052726 0.00048704 0.00043605 0.00029812 0.00012637 2.7695e-05 0.00064827 0.00045907 0.00019139 0.00012687 0.00016822 0.0002592 0.00035068 0.000399 0.00039383 0.00036551 0.00033573 0.00027827 0.00017316 6.9152e-05 1.6969e-05 0.00044704 0.00028628 0.00010616 9.3892e-05 0.00016635 0.00027029 0.0003354 0.00032202 0.00027119 0.0002529 0.00027024 0.00025404 0.00016765 6.8129e-05 1.6416e-05 0.00019892 0.00013978 8.1875e-05 0.00012988 0.00028481 0.00049963 0.00066708 0.00073269 0.00073903 0.00070916 0.00059959 0.00040406 0.00019921 6.5311e-05 1.3678e-05 9.9447e-05 0.00013923 0.00014015 0.00019963 0.00040671 0.00075139 0.0011698 0.0016481 0.0021194 0.0022809 0.001865 0.0010811 0.00041827 9.9496e-05 1.5453e-05 8.6005e-05 0.00017188 0.00019083 0.0002252 0.00038539 0.00073603 0.0013624 0.0023509 0.0034634 0.0039537 0.0032704 0.0018675 0.00070813 0.00018168 3.9267e-05 4.9483e-05 0.00011096 0.00014129 0.00016186 0.00022542 0.00041829 0.00088268 0.0017223 0.0027029 0.0031597 0.0026298 0.0015053 0.0006037 0.00023693 0.00010584 1.1648e-05 3.0267e-05 4.7112e-05 5.6119e-05 6.3869e-05 0.00010356 0.00022979 0.00047649 0.00076861 0.00090627 0.00075555 0.00043323 0.00017895 8.1359e-05 4.1212e-05 0.38487 0.033254 0.017915 0.010395 0.0066689 0.0041278 0.0024171 0.0015774 0.001635 0.0023339 0.0029407 0.0027182 0.0017405 0.00072939 0.00015997 0.098606 0.042538 0.026091 0.016493 0.012027 0.00819 0.0048276 0.0029483 0.0023614 0.0026345 0.0031834 0.0031318 0.0021851 0.00097369 0.00021705 0.045856 0.042378 0.029948 0.022735 0.01875 0.014348 0.011347 0.0097773 0.0069168 0.004099 0.0034993 0.0039873 0.0036619 0.002152 0.00060086 0.027074 0.025465 0.020296 0.01924 0.018977 0.017592 0.01786 0.017798 0.012688 0.0065031 0.0043848 0.0048973 0.0048046 0.003001 0.00087248 0.0091716 0.0081546 0.0076802 0.0090623 0.0097872 0.0082734 0.0057044 0.0038967 0.0029302 0.0024439 0.0024753 0.0027929 0.0026924 0.0017392 0.00054026 0.0028478 0.0025466 0.0025674 0.0031607 0.0037268 0.0038783 0.003742 0.0034572 0.0028602 0.002029 0.0013062 0.00082198 0.00047053 0.00021661 7.3239e-05 0.002082 0.0018554 0.0014251 0.0013733 0.0016351 0.0021811 0.0028238 0.0031282 0.002787 0.0019891 0.0011952 0.00065585 0.00032756 0.00014027 5.3391e-05 0.0025593 0.0019519 0.0011148 0.00098037 0.00123 0.0017482 0.00233 0.0026395 0.002474 0.0019779 0.0014627 0.0010453 0.00063897 0.0002809 8.6981e-05 0.0028243 0.0018778 0.0007835 0.00061153 0.00080718 0.0012368 0.001718 0.0019825 0.0018982 0.001563 0.0011656 0.00079997 0.00046553 0.00021225 8.4397e-05 0.0020384 0.0012791 0.00050287 0.00050255 0.00083671 0.0013083 0.0015992 0.0014837 0.0011143 0.00082094 0.00071253 0.00062826 0.00043253 0.00021163 8.5098e-05 0.00092313 0.00068752 0.00044679 0.00065822 0.0012963 0.0021476 0.0026844 0.0025958 0.002139 0.0016901 0.0013032 0.00088829 0.00047912 0.00019411 7.5211e-05 0.00049051 0.00077032 0.00081695 0.0010361 0.0018005 0.0029603 0.0039653 0.0045188 0.0047341 0.0044986 0.0035044 0.0020316 0.00082287 0.00022796 9.085e-05 0.0004514 0.00099874 0.0011947 0.0013135 0.0017819 0.0026896 0.0039112 0.0053889 0.0068551 0.0073048 0.0058944 0.0033616 0.0013074 0.0003664 0.00016376 0.00026776 0.00068799 0.00097589 0.0010893 0.0011751 0.0014958 0.0023097 0.0037074 0.0052546 0.0058561 0.0047786 0.0027785 0.0014022 0.0010876 0.00074971 6.629e-05 0.0002063 0.0003563 0.0004205 0.00038905 0.00039659 0.00060014 0.0010414 0.0015418 0.0017346 0.0014117 0.00082732 0.00046446 0.00043213 0.00015447 0.22197 0.039963 0.01917 0.0077176 0.0036707 0.0023321 0.0017786 0.0016804 0.0020275 0.0027265 0.0033083 0.003179 0.0022843 0.0011436 0.00030398 0.11032 0.057509 0.030957 0.013518 0.0068607 0.0046738 0.004197 0.0042335 0.003981 0.0039012 0.0042074 0.0040371 0.0029303 0.0015016 0.00043506 0.053347 0.04713 0.028204 0.014697 0.0096108 0.011464 0.019642 0.024834 0.018751 0.0092862 0.005182 0.0046261 0.0040036 0.0025632 0.00088199 0.031052 0.026868 0.017067 0.011002 0.010149 0.018331 0.037154 0.048417 0.03599 0.016067 0.0067625 0.0053345 0.0047927 0.0030971 0.0010293 0.011848 0.0090714 0.0065347 0.0055975 0.0050639 0.0047845 0.0048384 0.0048006 0.0043546 0.0037711 0.0035612 0.0037357 0.0036175 0.0025387 0.00089067 0.0048877 0.0037977 0.003251 0.0032856 0.0033182 0.0037589 0.0046098 0.005094 0.0046451 0.0035836 0.0026624 0.0020517 0.0013503 0.00062446 0.00018789 0.0040599 0.0032417 0.0026898 0.0026952 0.0028556 0.0035831 0.0047087 0.0053141 0.0048176 0.0036258 0.0026086 0.0019825 0.0012879 0.00057164 0.00017667 0.0049765 0.0035166 0.0023832 0.0024011 0.0027644 0.0035789 0.0045501 0.0049658 0.004484 0.0034606 0.0025401 0.0019103 0.0012605 0.00061544 0.00023469 0.0053894 0.0035246 0.0018506 0.0017246 0.00208 0.0028998 0.0038293 0.0042477 0.0039467 0.0031872 0.0023855 0.0017401 0.0011475 0.00062227 0.00028976 0.0038555 0.0025553 0.0013298 0.001348 0.0018168 0.0025595 0.0030392 0.0027914 0.0020932 0.0015506 0.0013828 0.0013126 0.0010187 0.00059533 0.00029706 0.0017633 0.001506 0.0011722 0.0014079 0.0021265 0.0031383 0.0037433 0.0034581 0.0026533 0.001974 0.001596 0.0012915 0.00087856 0.00047075 0.00029285 0.00098502 0.0017403 0.0019821 0.0021664 0.0028366 0.0039103 0.0046775 0.0046564 0.0041306 0.0034502 0.0025939 0.0016261 0.00082195 0.00035971 0.00044348 0.00094902 0.0023371 0.003094 0.0032419 0.0033202 0.0036702 0.0041802 0.0045982 0.0048527 0.0046356 0.0035977 0.0021328 0.0010126 0.00045931 0.00073287 0.00059872 0.0017763 0.0028329 0.0031632 0.0027893 0.002413 0.002594 0.003272 0.0039554 0.0039764 0.0030879 0.0020033 0.0019493 0.0027721 0.0012239 0.00016485 0.00060155 0.0011316 0.0013407 0.0011072 0.00080576 0.00080261 0.0010924 0.0013897 0.0013912 0.0010572 0.00070342 0.00078345 0.0005898 0 0.098521 0.039163 0.020992 0.0087094 0.0039211 0.0024914 0.0020794 0.0021315 0.0024133 0.0028005 0.0030106 0.0026796 0.0018719 0.00096622 0.00027357 0.080181 0.050821 0.02895 0.011588 0.0053916 0.0036262 0.0031153 0.0032403 0.0037684 0.004533 0.0049621 0.0042612 0.0026227 0.0011142 0.000282 0.043582 0.029202 0.018483 0.0082051 0.0047709 0.0035928 0.0031545 0.0030805 0.0034636 0.0045399 0.0056676 0.0053245 0.0035206 0.0016936 0.00050431 0.024014 0.017024 0.010803 0.0060385 0.0046504 0.0044681 0.0047063 0.0047075 0.0045729 0.0053665 0.0068658 0.0065536 0.0042036 0.0019695 0.00059081 0.011486 0.0075443 0.0052651 0.0048105 0.0048633 0.0052027 0.0055482 0.0054254 0.004928 0.004926 0.0056962 0.0059365 0.0051759 0.0036164 0.0013376 0.0062607 0.0046529 0.0039531 0.004013 0.0038522 0.0041682 0.0050077 0.0054654 0.0050295 0.0041977 0.003845 0.0037385 0.0027791 0.0012966 0.00035042 0.004979 0.0042086 0.0038571 0.0040414 0.0039393 0.004357 0.0052403 0.0055967 0.0049801 0.0040681 0.0038764 0.0040154 0.0030615 0.0014098 0.00039126 0.0051633 0.0043611 0.0037065 0.0038657 0.0039887 0.004619 0.0053935 0.0054117 0.0046021 0.0036849 0.0033968 0.0034359 0.0027319 0.0014369 0.00051544 0.0052137 0.0043122 0.0032503 0.0032285 0.0035567 0.0046117 0.0055821 0.0054987 0.0047287 0.0039558 0.0035125 0.0032491 0.0025801 0.001513 0.00064938 0.0038143 0.0033612 0.0026322 0.002598 0.0029058 0.003775 0.004319 0.0037745 0.0028602 0.0024359 0.0025762 0.0027458 0.0023099 0.0014008 0.0006763 0.0019047 0.0022092 0.0022017 0.0022395 0.0024059 0.002946 0.0033634 0.003175 0.0027106 0.0024166 0.0023572 0.0022352 0.0017144 0.0010066 0.00079537 0.001156 0.0023288 0.0029679 0.0030187 0.0029033 0.0030618 0.0032354 0.0031252 0.0029336 0.0026402 0.0021676 0.0016263 0.0010883 0.00069225 0.0015259 0.0011246 0.0030933 0.0046643 0.0049776 0.0042223 0.0033993 0.0029147 0.0026391 0.002557 0.0023339 0.0018135 0.0013484 0.00113 0.00094685 0.0013097 0.00077445 0.0026374 0.0046955 0.0053805 0.004334 0.0029294 0.0022913 0.0023562 0.0025388 0.002304 0.0017401 0.001621 0.0028082 0.0022194 0 0.00024637 0.0010083 0.002009 0.0024018 0.0019005 0.0011865 0.00090409 0.0010348 0.0011909 0.001088 0.0008126 0.00074382 0.00062682 0 0 0.058342 0.034744 0.023027 0.01218 0.0071873 0.0046857 0.0034673 0.0035972 0.004374 0.0047666 0.0043675 0.0033385 0.0020451 0.00092447 0.00023505 0.04975 0.042068 0.031332 0.010906 0.0045304 0.003177 0.0034233 0.00433 0.0056981 0.0070404 0.0074068 0.0060555 0.0035712 0.0014449 0.00034313 0.024988 0.018097 0.019805 0.0057934 0.0042103 0.0036461 0.003451 0.0035913 0.0044305 0.0058702 0.0067447 0.0058817 0.0037397 0.0017456 0.00050496 0.018218 0.011398 0.01124 0.0047405 0.0043717 0.0045645 0.0049367 0.0049913 0.0048802 0.0050133 0.0051051 0.0044484 0.003064 0.0016217 0.00052286 0.0095332 0.0061198 0.0047358 0.0051423 0.0058282 0.00646 0.0065902 0.0059927 0.0051349 0.004606 0.0045837 0.0050216 0.0056574 0.0048861 0.0019686 0.0060587 0.004679 0.0040923 0.0042968 0.0041987 0.0044608 0.0050699 0.0052687 0.0048562 0.0044063 0.0044127 0.0043355 0.0032499 0.0015976 0.00045729 0.0048864 0.0043216 0.0041619 0.0044177 0.0041932 0.004268 0.0046419 0.0046016 0.0040019 0.0035124 0.0038018 0.0042564 0.0035001 0.0018089 0.00055511 0.0042691 0.0043348 0.0043293 0.004474 0.0044135 0.004861 0.0051974 0.0045801 0.0035727 0.0030977 0.0035341 0.0042245 0.0038031 0.0022199 0.0007886 0.0037198 0.0043271 0.0043669 0.0044069 0.0049635 0.0067299 0.0076237 0.0061816 0.0044181 0.0038304 0.0042147 0.0047828 0.0043239 0.0026465 0.0010155 0.0028086 0.0037698 0.0039982 0.0039493 0.0044657 0.0062283 0.0071278 0.0057023 0.0039913 0.00353 0.0040228 0.0045501 0.0040151 0.0024351 0.0010831 0.0017411 0.0028087 0.0033019 0.0032507 0.0032939 0.0041385 0.0048437 0.0045556 0.0039841 0.0036572 0.0035988 0.0034778 0.0027462 0.0016507 0.0015373 0.0012308 0.0025244 0.0034512 0.0036066 0.0034981 0.0040181 0.0043804 0.0040951 0.0038951 0.0035202 0.002879 0.0022485 0.0016117 0.0011824 0.0017269 0.0011016 0.0029942 0.0049055 0.0055125 0.0049004 0.004484 0.0040679 0.0033887 0.0031442 0.0027684 0.0021025 0.0017803 0.0018385 0.00090893 0 0.0007744 0.0027141 0.0050926 0.005974 0.0049099 0.0035347 0.0027757 0.0025427 0.0026155 0.0023729 0.0018942 0.0021027 0.0017536 0 0 0.00026853 0.001115 0.0022475 0.0026888 0.0021291 0.0013331 0.00095162 0.00097985 0.0011122 0.0010616 0.00089321 0.00050068 0 0 0 0.038913 0.027682 0.022871 0.017038 0.013423 0.0091262 0.0061509 0.0067515 0.0090239 0.0093491 0.0071441 0.0043744 0.002214 0.00083515 0.0001778 0.037478 0.034388 0.028677 0.0099494 0.0042117 0.0032174 0.0039056 0.0058702 0.0085839 0.010416 0.010137 0.0077432 0.0043631 0.0016791 0.00036914 0.021387 0.012787 0.01706 0.0046992 0.0040076 0.0038318 0.0037378 0.003968 0.0052124 0.0074201 0.0088615 0.0077195 0.0046915 0.001995 0.00051739 0.015118 0.0082022 0.0097703 0.0041199 0.0041725 0.0045048 0.0048429 0.0049742 0.0053931 0.0065469 0.0074301 0.0064828 0.0040603 0.0018455 0.00052385 0.0068139 0.0045911 0.0040151 0.0047552 0.0057847 0.0067463 0.0070972 0.0067097 0.0063898 0.0068599 0.0074632 0.00725 0.0066338 0.0051352 0.0020184 0.0042853 0.0036821 0.0034186 0.0038033 0.0041004 0.0046858 0.0053786 0.0056395 0.0056469 0.0059675 0.0062607 0.005506 0.0036564 0.0017305 0.00051532 0.0036548 0.0034993 0.0035224 0.0039053 0.0039755 0.004107 0.0042376 0.0039799 0.0034481 0.0032384 0.0035854 0.0038772 0.0033166 0.0019481 0.00067575 0.002982 0.0036454 0.0040166 0.004296 0.00454 0.0051763 0.0052844 0.0042035 0.0030516 0.0028163 0.0035243 0.0044788 0.0044205 0.0028881 0.0010549 0.0024727 0.0039482 0.0046226 0.004897 0.0061147 0.0088842 0.0098664 0.0071931 0.0043975 0.0037224 0.0045645 0.0057749 0.0058063 0.0040042 0.0015655 0.002188 0.0038958 0.0046517 0.0047923 0.0059675 0.008992 0.010478 0.0082343 0.0054987 0.004547 0.0049637 0.0057439 0.0057075 0.0043487 0.0021215 0.0019434 0.0033033 0.0039496 0.0039561 0.0043361 0.0059871 0.0073809 0.007072 0.0059736 0.0049916 0.0044786 0.0042979 0.0040776 0.0036501 0.0016 0.0017245 0.0028352 0.0035689 0.0037394 0.0040287 0.0054244 0.0065121 0.0062761 0.0055778 0.0044826 0.0033789 0.0026847 0.0024283 0.0013337 0 0.0014237 0.0028924 0.0042838 0.0047402 0.0046528 0.0053085 0.0057047 0.0053241 0.0051631 0.0043896 0.0030079 0.0022919 0.0012211 0 0 0.00085848 0.0023887 0.0041216 0.0046997 0.0040408 0.0034574 0.003263 0.0034575 0.0041215 0.0039819 0.0028932 0.0012681 0 0 0 0.00026455 0.000935 0.0017604 0.0020454 0.0016474 0.001135 0.00091044 0.001046 0.0013929 0.0014709 0.00060407 0 0 0 0 0.022987 0.017403 0.016793 0.016448 0.014769 0.01007 0.0058587 0.0052011 0.0066183 0.0069504 0.0054647 0.0034588 0.0017685 0.00063842 0.00012319 0.026308 0.021248 0.01525 0.0068568 0.003374 0.0028428 0.0031978 0.0044667 0.0065226 0.0081808 0.0082912 0.0065477 0.0037588 0.0014456 0.00031162 0.017102 0.0055709 0.0041335 0.0034396 0.0035021 0.0037031 0.0036905 0.00378 0.0047045 0.0065321 0.0077699 0.0067586 0.0040716 0.0017013 0.00043768 0.011158 0.0039185 0.0031131 0.0031106 0.0034575 0.0039603 0.0043251 0.0044655 0.0049029 0.0059806 0.0067045 0.0057187 0.0034761 0.0015414 0.00044441 0.0043534 0.0030147 0.0029571 0.0036127 0.0046 0.0056828 0.0064 0.0066336 0.007023 0.007899 0.0082026 0.0069953 0.0051857 0.003382 0.001264 0.0024811 0.0025403 0.0026204 0.0031383 0.0037961 0.0046643 0.0054699 0.005952 0.0064389 0.0071683 0.007339 0.0060486 0.0037853 0.0017476 0.00054005 0.0022637 0.0025445 0.0028772 0.0035361 0.0040272 0.0042885 0.0042283 0.0037535 0.0031051 0.0028534 0.0032506 0.0037336 0.0034285 0.0021695 0.0008012 0.0019022 0.0028029 0.0035151 0.0042599 0.004951 0.0055333 0.0053248 0.0041073 0.0029574 0.002728 0.0034924 0.0046165 0.00476 0.003231 0.0011901 0.0017761 0.0032823 0.0042641 0.0050793 0.006682 0.0092114 0.0098526 0.0072581 0.0045304 0.0036748 0.0043765 0.0056635 0.0058232 0.0039374 0.0014493 0.0020223 0.0035735 0.004453 0.0050277 0.0065658 0.0095827 0.011134 0.0092443 0.0065021 0.0050189 0.0049103 0.0054742 0.0052032 0.0034092 0.00074382 0.0024514 0.0035469 0.0040427 0.0042117 0.0048046 0.0066281 0.0084847 0.0087095 0.0074614 0.0057901 0.0046678 0.0041501 0.0033784 0.0010951 0 0.0026112 0.0034177 0.0037024 0.0036954 0.0039012 0.0051814 0.0068008 0.0074406 0.0067435 0.0051389 0.0036668 0.0027415 0.00098648 0 0 0.0022586 0.0035329 0.0041059 0.0039169 0.0036418 0.004243 0.0052885 0.0063148 0.007141 0.0063845 0.0041945 0.0013015 0 0 0 0.0012004 0.0024298 0.0032775 0.0032328 0.0026758 0.0024839 0.0029172 0.0042738 0.0062454 0.0064109 0.0021366 0 0 0 0 0.00029436 0.00076855 0.0011954 0.0012605 0.0010365 0.00083634 0.00084774 0.001321 0.002184 0.0012682 0 0 0 0 0 0.011033 0.0085783 0.0084688 0.00903 0.0084629 0.0057015 0.0027105 0.0011538 0.00089439 0.0013811 0.0024437 0.0037399 0.0038615 0.0021524 0.00047357 0.013945 0.010334 0.0070072 0.0035068 0.0023062 0.0021216 0.0019018 0.0017646 0.0022018 0.0036633 0.0068493 0.01131 0.012331 0.0071041 0.0016036 0.0095882 0.0031481 0.0022348 0.0022208 0.0026749 0.0030703 0.0031196 0.0029993 0.0032489 0.0044568 0.0073566 0.01154 0.012445 0.0072444 0.0016975 0.0064671 0.0026986 0.0019058 0.0020209 0.0024004 0.0028293 0.0030897 0.0031482 0.0033081 0.0038008 0.0045361 0.0051764 0.0047093 0.0026787 0.00071218 0.0032204 0.0026157 0.0021256 0.0026102 0.0033259 0.0039911 0.0046419 0.0051956 0.0059649 0.0066706 0.0062746 0.0045768 0.0027491 0.0014875 0.00054299 0.0020298 0.0023906 0.0023992 0.0034144 0.0042469 0.0040602 0.0045833 0.0050946 0.0058467 0.0065431 0.0062337 0.004684 0.0028157 0.0013837 0.0004924 0.00174 0.002405 0.0031932 0.0056388 0.0068822 0.0044702 0.0039873 0.0032555 0.0024961 0.0020565 0.0021922 0.002664 0.0027727 0.0020447 0.00087214 0.0013994 0.0024694 0.0038861 0.0073512 0.0091077 0.005671 0.0048667 0.0036605 0.0026853 0.0023912 0.0029236 0.0038942 0.0042282 0.0031168 0.0012549 0.0013962 0.0027047 0.0041989 0.0071291 0.0092345 0.0079777 0.0077029 0.0058802 0.0040568 0.0032517 0.00361 0.0046519 0.0050259 0.003696 0.00074967 0.0019075 0.0031005 0.0041662 0.0056985 0.0072795 0.0082389 0.0090373 0.0079904 0.0061143 0.0045973 0.0041013 0.004437 0.0043931 0.0015624 0 0.0028183 0.0036813 0.0041299 0.0045148 0.0050159 0.0061591 0.0077252 0.0082992 0.0073144 0.0055535 0.0042442 0.003629 0.0014879 0 0 0.0033529 0.0041276 0.0041673 0.0039315 0.0037878 0.0045168 0.0059812 0.0069809 0.0065426 0.0050877 0.0037191 0.0013872 0 0 0 0.0031554 0.0047265 0.0047759 0.0038473 0.0030381 0.0031545 0.0041014 0.005385 0.0062638 0.0057061 0.0019792 0 0 0 0 0.0016462 0.0029545 0.0032485 0.0026236 0.001896 0.001708 0.0021932 0.0034771 0.0051022 0.0026184 0 0 0 0 0 0.0003576 0.00076051 0.00094746 0.00085305 0.0007035 0.00066732 0.00079799 0.0014125 0.0012859 0 0 0 0 0 0 0.0048767 0.0035368 0.0027577 0.0027597 0.0026013 0.0017967 0.0008979 0.00041211 0.00035261 0.00074637 0.0021207 0.0045148 0.0054817 0.003276 0.00073522 0.0062425 0.004214 0.0024006 0.0014328 0.0012972 0.0013137 0.0011595 0.00097409 0.0010786 0.0022533 0.0067556 0.015033 0.018649 0.011272 0.0025536 0.0045108 0.0019998 0.0011341 0.0012581 0.001659 0.0019977 0.0020759 0.0019272 0.0018881 0.0028647 0.0071488 0.015212 0.018728 0.011362 0.0026157 0.0037056 0.002273 0.0011559 0.001196 0.0013855 0.0015546 0.0016369 0.0016951 0.0019534 0.0025695 0.0037945 0.0056246 0.0060679 0.0036164 0.00089555 0.0029614 0.0027291 0.0016716 0.0019247 0.0022645 0.0023434 0.002625 0.0031426 0.0041623 0.0051933 0.0050331 0.0034738 0.0017577 0.00075205 0.00026185 0.0023696 0.0028698 0.0025996 0.0038125 0.0044302 0.0030334 0.0030275 0.0033632 0.0042671 0.0052224 0.005092 0.0036817 0.0020848 0.0010325 0.00040041 0.0019957 0.002987 0.0039896 0.00761 0.0090317 0.0042187 0.0032623 0.0024569 0.0019456 0.0017581 0.0018363 0.0020224 0.0021007 0.0017763 0.00089242 0.0014595 0.0027454 0.0046323 0.0099299 0.012074 0.0053102 0.0039752 0.0028246 0.002116 0.0019074 0.002216 0.0028209 0.0031243 0.0024957 0.00055618 0.0012605 0.0025377 0.0044107 0.0086931 0.010783 0.0064323 0.0053428 0.0039809 0.0029134 0.0023744 0.0025344 0.0032226 0.0036455 0.0014773 0 0.0017272 0.0029333 0.0042712 0.0063031 0.0074826 0.0064387 0.0061961 0.0054341 0.0043705 0.0033553 0.0029221 0.003108 0.0016 0 0 0.0027247 0.003859 0.0045569 0.0049548 0.0050012 0.0050575 0.0056343 0.0059353 0.0053792 0.0042611 0.0033664 0.0014386 0 0 0 0.0033824 0.0045607 0.0047392 0.0043003 0.0037264 0.0037474 0.0044215 0.0050339 0.0050469 0.00497 0.002406 0 0 0 0 0.0032941 0.0051793 0.005119 0.0038658 0.0027684 0.0025171 0.0029275 0.0034955 0.0037472 0.0017247 0 0 0 0 0 0.0017434 0.0031197 0.0031856 0.0023364 0.0015728 0.001375 0.0016232 0.0020671 0.0012181 0 0 0 0 0 0 0.00037432 0.00074824 0.00082649 0.00066227 0.00052283 0.00054672 0.00077297 0.00072833 0 0 0 0 0 0 0 0.0022282 0.001413 0.00069255 0.00054499 0.00052008 0.00038964 0.00022245 0.0001191 0.00010742 0.0002339 0.00069216 0.0014977 0.0018273 0.0010938 0.00024574 0.0028601 0.0016997 0.00074687 0.0004998 0.00055824 0.00060234 0.00054926 0.00045329 0.0004313 0.00076808 0.0022396 0.0049991 0.0062172 0.0037648 0.0008556 0.0020992 0.0010007 0.00056191 0.00061452 0.00082273 0.0010435 0.0011726 0.0011359 0.0010272 0.0012207 0.0025347 0.0051423 0.0062796 0.0038166 0.00088771 0.0017628 0.0012568 0.00074858 0.00072053 0.00081198 0.0009767 0.0011812 0.0013352 0.0014558 0.0016184 0.0018715 0.002232 0.0021853 0.0012844 0.00033291 0.0018667 0.0019774 0.0013598 0.0013551 0.0014901 0.0016295 0.001954 0.0023593 0.002861 0.0032595 0.0029794 0.0019568 0.00094155 0.00039749 0.00014674 0.0020933 0.0027578 0.0025294 0.0029969 0.0031635 0.0025014 0.0023872 0.0025152 0.0028935 0.0032534 0.0030076 0.0020855 0.0011634 0.00061724 0.00026406 0.0021164 0.0032827 0.0040177 0.0057559 0.0061904 0.0038859 0.0027946 0.0020313 0.0016161 0.0014419 0.0013722 0.0013319 0.0013882 0.0014049 0.00041526 0.0016282 0.0031324 0.0046066 0.0071252 0.007817 0.0046472 0.0031154 0.0020168 0.0014508 0.0012826 0.0014101 0.0017039 0.0019151 0.0008286 0 0.0013297 0.002965 0.0045445 0.0065636 0.0072225 0.0049356 0.003508 0.0023496 0.0016816 0.0014008 0.0014847 0.0018649 0.0011086 0 0 0.0016078 0.003365 0.0047445 0.0056998 0.0058356 0.0047179 0.0037684 0.0029889 0.0024226 0.0019841 0.001794 0.00094699 0 0 0 0.0022411 0.0040001 0.0050357 0.0051102 0.0045699 0.0038673 0.0034781 0.0033177 0.0030832 0.0026988 0.0011765 0 0 0 0 0.0026528 0.0042816 0.0048068 0.0043563 0.0035668 0.0030296 0.0029035 0.002987 0.0029775 0.0014125 0 0 0 0 0 0.0024713 0.004189 0.0042861 0.0033735 0.0025813 0.0023505 0.0024341 0.0024716 0.0011813 0 0 0 0 0 0 0.0013186 0.0024153 0.0024385 0.0018388 0.0014558 0.0015532 0.0018113 0.00092142 0 0 0 0 0 0 0 0.00029406 0.00058151 0.00061213 0.00048859 0.00043888 0.00056589 0.00044026 0 0 0 0 0 0 0 0 0.0009585 0.00053736 0.00017199 8.5158e-05 8.3786e-05 7.1254e-05 4.6738e-05 2.7543e-05 2.3124e-05 3.3113e-05 4.7662e-05 5.063e-05 3.5571e-05 1.505e-05 3.1297e-06 0.0011838 0.00066674 0.00024135 0.00015066 0.00017136 0.00017791 0.00015549 0.00012136 0.0001004 0.0001064 0.00012387 0.00011942 8.2989e-05 3.9301e-05 1.0898e-05 0.00089343 0.00043957 0.00027757 0.00027193 0.00029955 0.00031393 0.00030992 0.0002766 0.00023189 0.00020752 0.00019358 0.00016045 0.00011122 6.4319e-05 2.4175e-05 0.00080404 0.0006522 0.00049164 0.00043175 0.00036628 0.00027332 0.00020466 0.00018893 0.00023718 0.00031374 0.00032929 0.0002591 0.00017196 0.00010392 4.2626e-05 0.0011073 0.0012829 0.0009678 0.00083964 0.00072392 0.00054411 0.00041046 0.00040627 0.00055226 0.00073746 0.00075067 0.00055744 0.00033643 0.00018453 7.4681e-05 0.0015355 0.002075 0.0018865 0.0019302 0.0017864 0.0013242 0.00086826 0.0006507 0.00068836 0.00083014 0.00085713 0.00071411 0.00052194 0.00033841 7.421e-05 0.001669 0.0025966 0.0030229 0.0036267 0.0035686 0.0026708 0.001616 0.00091776 0.00061507 0.00057454 0.00068851 0.00085793 0.001018 0.00053825 0 0.0013207 0.0025422 0.0035005 0.0043694 0.0043498 0.003282 0.0019769 0.0010928 0.00070535 0.00068495 0.00094361 0.001312 0.00073705 0 0 0.001074 0.0025523 0.0037338 0.0044327 0.0043401 0.0033354 0.002076 0.0012043 0.00081807 0.00078383 0.0010287 0.00071355 0 0 0 0.00124 0.0030507 0.0043316 0.0046833 0.0042716 0.0032524 0.0021538 0.0014559 0.0011633 0.0010952 0.00059087 0 0 0 0 0.0015266 0.0034391 0.0046515 0.0046763 0.0039675 0.0029815 0.0021458 0.0017077 0.0015729 0.00078106 0 0 0 0 0 0.0016286 0.0032435 0.0040448 0.0039055 0.0033223 0.0026566 0.0021112 0.0018012 0.00085413 0 0 0 0 0 0 0.0013657 0.0025776 0.0028801 0.0025795 0.002277 0.0021275 0.0020161 0.0009218 0 0 0 0 0 0 0 0.0007177 0.0013718 0.001439 0.0012328 0.0012095 0.0014347 0.00083753 0 0 0 0 0 0 0 0 0.00016667 0.00033322 0.00035368 0.00032096 0.00037286 0.00027307 0 0 0 0 0 0 0 0 0 0.00035001 0.00016285 4.305e-05 1.2903e-05 1.1888e-05 1.0766e-05 7.6512e-06 4.8578e-06 4.0139e-06 5.3426e-06 7.5554e-06 8.1819e-06 5.9635e-06 2.6677e-06 6.1194e-07 0.00037437 0.00021824 7.9101e-05 4.9577e-05 4.7778e-05 4.0707e-05 3.1252e-05 2.3021e-05 1.7721e-05 1.674e-05 1.886e-05 1.9611e-05 1.5657e-05 8.6469e-06 2.7075e-06 0.00033886 0.0001993 0.00014275 0.00014145 0.00012422 9.1772e-05 6.7968e-05 5.3046e-05 4.01e-05 3.0572e-05 2.7713e-05 3.0368e-05 3.1109e-05 2.209e-05 8.1727e-06 0.00041091 0.00036493 0.00029077 0.0002699 0.00021017 0.00012347 6.4013e-05 4.0737e-05 3.6643e-05 3.899e-05 4.5616e-05 6.1237e-05 7.2718e-05 5.4108e-05 1.9662e-05 0.00062603 0.00070208 0.00052709 0.00045663 0.00036559 0.0002335 0.00013503 9.4083e-05 9.2986e-05 0.00011065 0.00013895 0.00018032 0.00019847 0.00013892 2.3805e-05 0.00084174 0.0010957 0.00096839 0.00098091 0.00089353 0.00063293 0.00036993 0.00021643 0.00017251 0.00021634 0.0003483 0.00052662 0.00058451 0.00019748 0 0.0008763 0.0013385 0.0015382 0.0018588 0.0018395 0.0013611 0.00078436 0.00040419 0.00027359 0.00039485 0.00079907 0.0013188 0.00075772 0 0 0.00067884 0.0012917 0.0018187 0.0023276 0.0023167 0.0017105 0.00097588 0.00049687 0.00036396 0.00062299 0.0013346 0.0010864 0 0 0 0.00055072 0.0013729 0.0021676 0.0026911 0.002589 0.0018821 0.0010692 0.00055963 0.00043649 0.00070854 0.000706 0 0 0 0 0.00067729 0.001891 0.0029559 0.0033917 0.0030623 0.0021672 0.0012511 0.00071954 0.00059385 0.00038688 0 0 0 0 0 0.00082341 0.0022497 0.0034206 0.0037727 0.003333 0.0023955 0.0014804 0.00096335 0.00042608 0 0 0 0 0 0 0.00078957 0.0019579 0.0028599 0.0031902 0.0029827 0.0023702 0.0016728 0.00059994 0 0 0 0 0 0 0 0.00057812 0.0012864 0.0017199 0.0019153 0.0019949 0.0019405 0.00087159 0 0 0 0 0 0 0 0 0.00028751 0.00060211 0.00072892 0.00081058 0.001015 0.0006554 0 0 0 0 0 0 0 0 0 6.7276e-05 0.00014137 0.00016885 0.00020537 0.00015809 0 0 0 0 0 0 0 0 0 0 0.00010429 3.3362e-05 8.8098e-06 2.5133e-06 1.9485e-06 1.4922e-06 9.8588e-07 6.6363e-07 5.7284e-07 6.8051e-07 8.7823e-07 9.4893e-07 7.4214e-07 3.8275e-07 1.0987e-07 8.2591e-05 5.1196e-05 2.244e-05 1.6943e-05 1.3834e-05 8.6994e-06 4.9288e-06 3.2213e-06 2.5595e-06 2.3735e-06 2.5904e-06 3.0396e-06 3.0553e-06 2.0727e-06 7.272e-07 0.00010001 6.9242e-05 5.7715e-05 6.0468e-05 4.7761e-05 2.6907e-05 1.3177e-05 7.9898e-06 6.2417e-06 5.3555e-06 5.8137e-06 8.758e-06 1.1324e-05 8.5141e-06 2.9263e-06 0.00015445 0.00014044 0.00011991 0.00011835 8.9756e-05 4.7765e-05 2.046e-05 1.0856e-05 9.5153e-06 1.1003e-05 1.6531e-05 2.8792e-05 3.7198e-05 2.6471e-05 4.1678e-06 0.00023305 0.00024795 0.00019104 0.00017118 0.00013297 7.8905e-05 4.0862e-05 2.5483e-05 2.555e-05 4.0797e-05 7.771e-05 0.00012564 0.00013658 4.2116e-05 0 0.00028881 0.00035787 0.00031113 0.00031577 0.00028724 0.00020244 0.00011665 6.8299e-05 7.0612e-05 0.00015215 0.0003403 0.00054294 0.00027239 0 0 0.00028262 0.00042374 0.00048696 0.00059697 0.00059882 0.00044642 0.00025661 0.00013943 0.00015625 0.00040923 0.00097892 0.00078731 0 0 0 0.00021956 0.00043154 0.00064362 0.00085227 0.0008554 0.00062711 0.00035012 0.00018788 0.00024136 0.00069254 0.00084141 0 0 0 0 0.00019888 0.0005584 0.00099128 0.0013143 0.0012799 0.00090996 0.00049177 0.00025881 0.00030642 0.00038518 0 0 0 0 0 0.00027712 0.00090856 0.0016482 0.0021162 0.0020066 0.0014062 0.0007627 0.00041179 0.00020117 0 0 0 0 0 0 0.00034428 0.0011417 0.0020731 0.0026631 0.0025549 0.0018441 0.001066 0.00031855 0 0 0 0 0 0 0 0.00030464 0.00096066 0.0017489 0.002325 0.0023586 0.0018566 0.00061155 0 0 0 0 0 0 0 0 0.00019681 0.0005593 0.00097691 0.001341 0.0015092 0.0007165 0 0 0 0 0 0 0 0 0 8.9048e-05 0.00022579 0.00036209 0.0005231 0.00036281 0 0 0 0 0 0 0 0 0 0 1.9925e-05 4.8207e-05 7.618e-05 6.3669e-05 0 0 0 0 0 0 0 0 0 0 0 2.2352e-05 3.9918e-06 1.1481e-06 4.2564e-07 2.9841e-07 1.7972e-07 1.007e-07 7.2833e-08 6.9169e-08 7.311e-08 8.2821e-08 9.3637e-08 8.9421e-08 6.0213e-08 2.1802e-08 1.1881e-05 7.7269e-06 4.2332e-06 3.726e-06 2.8142e-06 1.4889e-06 6.5861e-07 3.8813e-07 3.4159e-07 3.3515e-07 3.9008e-07 5.6149e-07 6.9472e-07 5.3601e-07 1.9845e-07 2.0389e-05 1.5714e-05 2.0241e-05 2.7866e-05 1.0697e-05 5.431e-06 2.1761e-06 1.1302e-06 9.8088e-07 1.0377e-06 1.4602e-06 2.5682e-06 3.4515e-06 2.6222e-06 5.1361e-07 3.5927e-05 4.8482e-05 0.00024584 0.00046412 2.076e-05 1.0656e-05 4.4638e-06 2.4793e-06 2.4623e-06 3.6047e-06 6.7511e-06 1.1873e-05 1.4325e-05 4.8398e-06 0 5.0819e-05 0.0002119 0.0021386 0.0042343 2.8442e-05 1.6686e-05 8.9701e-06 6.3557e-06 8.5183e-06 1.9483e-05 4.4145e-05 7.2287e-05 3.7421e-05 0 0 5.6308e-05 0.00071124 0.0084511 0.016847 5.3524e-05 3.8768e-05 2.3983e-05 1.7444e-05 3.0256e-05 9.0122e-05 0.00021928 0.00017674 0 0 0 5.0896e-05 0.0012863 0.015829 0.031592 0.00011608 8.8627e-05 5.3424e-05 3.7222e-05 7.779e-05 0.0002598 0.00032367 0 0 0 0 4.1415e-05 0.0011987 0.014546 0.028999 0.00022348 0.00016463 9.2973e-05 6.1482e-05 0.00013382 0.00022537 0 0 0 0 0 4.7551e-05 0.00064818 0.0066366 0.013084 0.00049724 0.00035577 0.00019224 0.00011372 9.1533e-05 0 0 0 0 0 0 7.7515e-05 0.00040176 0.0018683 0.003366 0.00097417 0.00069752 0.00038354 0.00011393 0 0 0 0 0 0 0 0.00010098 0.00041721 0.00097863 0.0014738 0.0013551 0.0010014 0.00029576 0 0 0 0 0 0 0 0 8.984e-05 0.00035654 0.00079197 0.0011879 0.001263 0.00050136 0 0 0 0 0 0 0 0 0 5.6661e-05 0.00020567 0.00044556 0.00068443 0.00039559 0 0 0 0 0 0 0 0 0 0 2.4217e-05 7.7737e-05 0.0001602 0.00013254 0 0 0 0 0 0 0 0 0 0 0 5.0426e-06 1.5157e-05 1.6076e-05 0 0 0 0 0 0 0 0 0 0 0 0 2.3683e-06 2.1378e-07 7.098e-08 3.6511e-08 2.4749e-08 1.2882e-08 6.4497e-09 5.0468e-09 5.2488e-09 5.5425e-09 6.8402e-09 9.9288e-09 1.2102e-08 9.3566e-09 3.4064e-09 8.8309e-07 5.7968e-07 3.7213e-07 3.5152e-07 2.5191e-07 1.2321e-07 5.0439e-08 3.0821e-08 3.0554e-08 3.5157e-08 5.4401e-08 9.6855e-08 1.2911e-07 1.009e-07 1.8394e-08 2.0299e-06 1.6627e-06 3.2685e-06 5.267e-06 9.8684e-07 4.7888e-07 1.8853e-07 1.0516e-07 1.0424e-07 1.4062e-07 2.6446e-07 5.0355e-07 6.6699e-07 2.514e-07 0 3.748e-06 7.9293e-06 6.5025e-05 0.00012734 1.9783e-06 1.008e-06 4.5532e-07 2.9699e-07 3.508e-07 6.6814e-07 1.4733e-06 2.5948e-06 1.4998e-06 0 0 4.9138e-06 5.0644e-05 0.00060326 0.0012027 2.6902e-06 1.6441e-06 1.0106e-06 8.7955e-07 1.57e-06 4.4126e-06 1.0651e-05 8.7321e-06 0 0 0 4.8182e-06 0.0001897 0.002403 0.0048017 4.6084e-06 3.5685e-06 2.5412e-06 2.5213e-06 6.4413e-06 2.177e-05 2.7142e-05 0 0 0 0 3.9836e-06 0.00035198 0.004505 0.0090047 1.1415e-05 9.0334e-06 5.9267e-06 5.8128e-06 1.7825e-05 3.2028e-05 0 0 0 0 0 3.6395e-06 0.00032647 0.0041325 0.0082549 3.3483e-05 2.4892e-05 1.4457e-05 1.193e-05 1.6448e-05 0 0 0 0 0 0 5.775e-06 0.00016361 0.0018599 0.0036928 9.9394e-05 7.2252e-05 4.0411e-05 1.4008e-05 0 0 0 0 0 0 0 1.1032e-05 7.9575e-05 0.00047505 0.00089262 0.00021725 0.00015988 4.671e-05 0 0 0 0 0 0 0 0 1.5595e-05 7.6716e-05 0.00020939 0.0003395 0.00031585 0.00012106 0 0 0 0 0 0 0 0 0 1.5259e-05 6.9247e-05 0.00017152 0.0002728 0.00014994 0 0 0 0 0 0 0 0 0 0 1.0565e-05 4.2319e-05 0.00010014 8.0551e-05 0 0 0 0 0 0 0 0 0 0 0 4.7026e-06 1.6478e-05 1.8774e-05 0 0 0 0 0 0 0 0 0 0 0 0 9.5812e-07 1.5904e-06 0 0 0 0 0 0 0 0 0 0 0 0 0 0.24521 0.01611 0.0054355 0.004352 0.0033686 0.002133 0.0011152 0.00058387 0.00051771 0.00074112 0.00094489 0.00084908 0.0004958 0.00017143 2.7597e-05 0.07825 0.011021 0.0081356 0.007831 0.0068855 0.0045951 0.0023067 0.0010271 0.00066775 0.00081945 0.0011081 0.0011756 0.000884 0.0004263 9.9474e-05 0.014229 0.011449 0.0093662 0.010567 0.010132 0.0071187 0.003695 0.001685 0.00094382 0.00094684 0.001471 0.0020817 0.0021099 0.0013102 0.00036631 0.0093944 0.0077729 0.0072604 0.0094723 0.01015 0.0079527 0.0047169 0.0025004 0.0014344 0.0012254 0.0018128 0.0027101 0.0029304 0.0019153 0.00055476 0.0030598 0.0026913 0.0030679 0.0045662 0.0053515 0.004532 0.0028551 0.0015538 0.00091588 0.0007701 0.001001 0.0013687 0.001423 0.00091609 0.00026565 0.00056175 0.00059127 0.0008242 0.0013462 0.0017805 0.0017722 0.0013892 0.00095905 0.00063639 0.00043322 0.00032666 0.00025319 0.00015996 6.7919e-05 1.6564e-05 0.00026068 0.00025331 0.00024235 0.00032701 0.00047044 0.00057799 0.00059648 0.00053869 0.00044361 0.00035801 0.00030187 0.00024173 0.00014883 5.9373e-05 1.3851e-05 0.00028816 0.0002213 0.0001373 0.00013519 0.00018829 0.00025571 0.00030361 0.00032414 0.00034235 0.00040176 0.00048887 0.00049007 0.00033496 0.00013554 2.8026e-05 0.00026642 0.00017843 8.1894e-05 5.9033e-05 7.4673e-05 0.00011454 0.00016397 0.00021548 0.00029015 0.0004228 0.00057167 0.0005866 0.000397 0.00015755 3.2848e-05 0.00016749 0.00010635 4.6271e-05 4.2324e-05 6.7567e-05 0.0001072 0.00013962 0.00016264 0.00022069 0.00036286 0.00053518 0.00056908 0.00038993 0.00015559 3.2635e-05 6.8559e-05 5.2783e-05 3.771e-05 5.6701e-05 0.00011443 0.00020532 0.0003113 0.00043446 0.00058601 0.00072281 0.00074711 0.00059914 0.00034132 0.00012255 2.4543e-05 3.4372e-05 5.9501e-05 6.9439e-05 9.4924e-05 0.00017894 0.00035811 0.00068869 0.0012275 0.001854 0.0021711 0.0018656 0.0011344 0.0004685 0.00012222 2.025e-05 3.2068e-05 7.9133e-05 0.00010413 0.00012516 0.00019836 0.00042193 0.00097338 0.0019922 0.0032007 0.0037881 0.0031825 0.0018416 0.00072956 0.00022473 6.3643e-05 1.9206e-05 5.633e-05 8.783e-05 0.00010569 0.0001387 0.00028317 0.00071384 0.0015542 0.0025583 0.0030447 0.0025499 0.0014653 0.0005996 0.00025334 0.00011762 4.859e-06 1.7656e-05 3.292e-05 4.0825e-05 4.5109e-05 7.8809e-05 0.00019934 0.00044319 0.00073485 0.00087478 0.00073107 0.00041946 0.00017521 8.3591e-05 2.1681e-05 0.19368 0.018051 0.0089514 0.0048866 0.0033009 0.0022824 0.0014555 0.0010366 0.0012004 0.0018133 0.0023058 0.0020773 0.0012321 0.00044196 7.6379e-05 0.078229 0.027593 0.015243 0.010556 0.0084543 0.0059563 0.0035484 0.0022364 0.0019014 0.0022774 0.0029481 0.0030941 0.0023125 0.0011043 0.00025577 0.038697 0.029598 0.018201 0.015943 0.014746 0.011962 0.010076 0.0091568 0.0067153 0.0043856 0.0044901 0.0056938 0.005522 0.003323 0.00091253 0.024442 0.018768 0.013065 0.014363 0.015648 0.015378 0.016528 0.017066 0.01247 0.006971 0.0058328 0.0073714 0.0075587 0.0047888 0.0013658 0.0079784 0.0060984 0.0051029 0.0066787 0.0076112 0.0064006 0.0042264 0.0028565 0.0023966 0.0024782 0.0030882 0.003858 0.0037925 0.0023781 0.00068838 0.0016968 0.0014703 0.0015156 0.0020629 0.0025333 0.0025679 0.0023591 0.0021952 0.0019786 0.0016178 0.0012254 0.00086827 0.00051471 0.00021901 5.9276e-05 0.0010019 0.00085762 0.00070296 0.00072861 0.00088289 0.0011614 0.0014946 0.0016995 0.0016222 0.0013104 0.00094274 0.00062087 0.00034296 0.00014309 4.8667e-05 0.0011808 0.00085712 0.0005675 0.00056871 0.00071554 0.00095726 0.0012004 0.0013283 0.0012991 0.0011925 0.0010871 0.00091138 0.00058469 0.00025514 8.6571e-05 0.0011569 0.00076385 0.00040065 0.00034249 0.00041018 0.00059811 0.0008458 0.0010409 0.0011358 0.0011798 0.0011891 0.0010409 0.0006703 0.00029641 0.00011281 0.00075916 0.00049962 0.00026626 0.00026915 0.0003767 0.00054638 0.0006666 0.00066044 0.0006229 0.00071362 0.00089977 0.00092123 0.00064129 0.00029545 0.00011531 0.0003267 0.00028458 0.00024291 0.0003277 0.00054635 0.0008602 0.0011234 0.0012561 0.0013328 0.0013927 0.0013251 0.0010315 0.00059772 0.00024762 9.447e-05 0.00018634 0.00036198 0.00045217 0.00055433 0.00081737 0.0012872 0.0019337 0.0027619 0.003632 0.0039864 0.0033358 0.0020136 0.00084658 0.00024745 9.6166e-05 0.00018849 0.00050564 0.00071687 0.00081306 0.00095161 0.0013564 0.0023029 0.0039706 0.0059081 0.0067863 0.0056422 0.0032682 0.0013243 0.00043871 0.00019982 0.00012016 0.00038967 0.00065488 0.00076483 0.00075234 0.00090606 0.0016172 0.0030696 0.0047746 0.0055327 0.0045786 0.0026843 0.0014046 0.0011546 0.00039485 3.3436e-05 0.00013355 0.00026083 0.00031669 0.0002814 0.00027932 0.00047248 0.00091545 0.0014293 0.0016412 0.001344 0.00079209 0.0004622 0.00022643 0 0.14426 0.025328 0.012884 0.005198 0.0022967 0.0014739 0.0011988 0.0011652 0.0014266 0.0019467 0.0023235 0.0020693 0.0012836 0.00054079 0.00013052 0.088006 0.037059 0.018831 0.008409 0.0044926 0.0033466 0.0033438 0.0035363 0.0032771 0.0031399 0.0034269 0.0033618 0.002548 0.0014494 0.00047215 0.041496 0.031039 0.015828 0.0088807 0.0068879 0.0099789 0.018769 0.024301 0.018492 0.0094033 0.0058692 0.0058963 0.0054555 0.0035856 0.0012054 0.024659 0.017704 0.0093797 0.0068067 0.0077508 0.016764 0.036072 0.047766 0.035867 0.01661 0.0081073 0.0073942 0.0069553 0.0044925 0.0014228 0.0085819 0.0058634 0.0036097 0.0032126 0.0030292 0.003025 0.0033885 0.0038278 0.0040161 0.0040278 0.0041874 0.0044252 0.004058 0.0026239 0.0008422 0.0026119 0.0020071 0.0017237 0.0017873 0.0019161 0.0023865 0.0031681 0.0037664 0.0037824 0.0032381 0.0024883 0.0017845 0.0010792 0.0004655 0.00013044 0.00194 0.00159 0.001456 0.0015093 0.001644 0.0021361 0.0028641 0.0033103 0.0031643 0.002565 0.0018976 0.0013578 0.00083317 0.00037958 0.00014452 0.0022453 0.0016966 0.0014263 0.0015313 0.0017417 0.0021478 0.0025776 0.0027055 0.0024398 0.0019674 0.0015412 0.0012018 0.00080282 0.00043356 0.00023419 0.0021941 0.0016136 0.0011673 0.0011204 0.0012207 0.0016009 0.0020887 0.0023486 0.0022769 0.0019692 0.001587 0.001208 0.00079837 0.00048244 0.00032192 0.0014653 0.001159 0.00087294 0.00086658 0.0009774 0.0012454 0.0014309 0.0013011 0.0010147 0.00085916 0.0008871 0.00089097 0.000694 0.00046159 0.00033158 0.00066969 0.00074602 0.0007728 0.00086852 0.0010516 0.0013541 0.0015765 0.0015425 0.0013673 0.0012233 0.0011025 0.00090631 0.00061317 0.00037155 0.00030258 0.0004219 0.00093185 0.0012658 0.0014076 0.0015284 0.0017689 0.0020878 0.0023984 0.0026668 0.0026721 0.0021697 0.0013573 0.00066966 0.00031204 0.00041045 0.0004472 0.0013276 0.0020719 0.0023073 0.0021113 0.0019331 0.0021533 0.0028383 0.0037042 0.0040289 0.0032956 0.0019884 0.00098305 0.0004976 0.00034086 0.00031089 0.0011241 0.0020436 0.0023887 0.0020084 0.0015473 0.0016673 0.0024352 0.0033263 0.0035562 0.0028323 0.0018949 0.0019971 0.0014691 0 9.7939e-05 0.00042323 0.00085911 0.0010404 0.00084556 0.00058998 0.00060343 0.00089617 0.0012021 0.0012262 0.00093592 0.00064662 0.00040008 0 0 0.064062 0.027483 0.016581 0.0068689 0.0026056 0.0015145 0.0013705 0.0014381 0.0015642 0.0017467 0.0018321 0.001554 0.00095536 0.00039245 8.6515e-05 0.058657 0.033612 0.019401 0.0076535 0.0032117 0.002235 0.0021488 0.002295 0.0025913 0.0030653 0.0034061 0.0030149 0.0018989 0.00078598 0.00017517 0.029723 0.019017 0.010618 0.0048343 0.0030258 0.0025291 0.0024102 0.0024812 0.0028796 0.0039255 0.0051522 0.0050453 0.0033795 0.0015167 0.00037384 0.015884 0.0098585 0.00535 0.0031834 0.0027848 0.0030746 0.0036235 0.0040091 0.004331 0.0055441 0.0073677 0.0071491 0.0045639 0.0019655 0.00048307 0.0065154 0.0040371 0.0027009 0.0024987 0.0025971 0.0031095 0.0039229 0.0045551 0.0048373 0.0053183 0.006085 0.0059154 0.0047444 0.0031375 0.0011299 0.0030368 0.0023751 0.0022744 0.0024509 0.0026045 0.0032124 0.0041686 0.0047955 0.0047393 0.0041671 0.0035298 0.0029379 0.0020042 0.00091056 0.00025126 0.0023448 0.0022235 0.0024126 0.0026519 0.0027409 0.0032027 0.0039081 0.0042025 0.0038733 0.0032759 0.0029003 0.0026639 0.0019543 0.00095402 0.00033362 0.0024223 0.002432 0.0025567 0.0027204 0.0028044 0.0031999 0.0035947 0.0034447 0.0028642 0.0023143 0.0021215 0.0021086 0.0017111 0.0010231 0.00051277 0.0023073 0.0024391 0.0023904 0.0023474 0.0024752 0.0031828 0.0037663 0.0035223 0.0029126 0.0024163 0.0021252 0.0019579 0.0015989 0.001107 0.00068726 0.0016401 0.0019513 0.0019751 0.0018948 0.0019651 0.002504 0.0027943 0.0022581 0.0015533 0.001271 0.001366 0.0015109 0.0013416 0.00099631 0.00070943 0.00087373 0.0013848 0.0016563 0.0016482 0.0015516 0.0016737 0.0018144 0.0016949 0.0014901 0.0013761 0.0013271 0.0012347 0.00097155 0.00070213 0.00076071 0.00060331 0.001486 0.0021758 0.0023196 0.0020122 0.0017013 0.0016028 0.0016723 0.001843 0.0018489 0.0015188 0.0010719 0.00071844 0.00054961 0.00067329 0.00062614 0.0020258 0.0034604 0.0039137 0.0031848 0.0021492 0.0015598 0.0015089 0.001767 0.0018462 0.001516 0.0011717 0.0010743 0.0004839 0 0.00047276 0.0018563 0.0035799 0.0042349 0.0033671 0.0021038 0.0015292 0.0016687 0.0019376 0.0018182 0.0014113 0.0014962 0.0014598 0 0 0.0001675 0.00075408 0.0015612 0.0018908 0.0014911 0.0009094 0.00068551 0.00080637 0.00092858 0.00081945 0.00060144 0.00032511 0 0 0 0.036549 0.025833 0.018669 0.0091222 0.0043836 0.002687 0.00218 0.0023315 0.002696 0.0027935 0.0024771 0.0018398 0.0010585 0.00041943 8.9912e-05 0.033309 0.028676 0.021016 0.007712 0.0029813 0.0021612 0.002444 0.002992 0.0037057 0.0043964 0.0045703 0.0037628 0.0022447 0.00090198 0.00020407 0.015884 0.011798 0.010844 0.0036127 0.0026449 0.00251 0.0025477 0.0027077 0.0032662 0.0041938 0.0047589 0.0041703 0.0026534 0.0011883 0.00031479 0.01086 0.0061567 0.0054355 0.0026134 0.0026314 0.0030701 0.0036209 0.0039241 0.0040267 0.0041505 0.0041553 0.003612 0.0024589 0.0012068 0.00034678 0.0048676 0.0031192 0.0026425 0.0028737 0.0031302 0.0035956 0.0041605 0.0044555 0.0043886 0.0041546 0.0040543 0.0044896 0.0054204 0.0049473 0.0020434 0.0029146 0.0024971 0.0026672 0.0030094 0.0031497 0.0035905 0.0042736 0.004619 0.0044476 0.0040939 0.0039245 0.0037018 0.0027653 0.0013498 0.00039301 0.0023295 0.0024775 0.0029405 0.0033 0.0033211 0.0035444 0.0039155 0.0039188 0.003504 0.003148 0.0032789 0.0035155 0.0028986 0.001549 0.00054062 0.0021806 0.0027966 0.0032854 0.0034252 0.0034722 0.0039708 0.0042499 0.0036105 0.0027032 0.0023238 0.0026758 0.0032575 0.0030253 0.0018792 0.00080804 0.0019888 0.0030118 0.0034467 0.0034227 0.0039929 0.0057722 0.00657 0.0049803 0.0031532 0.0025352 0.0028205 0.0033699 0.0032202 0.0021625 0.0010498 0.0015621 0.0027004 0.0031318 0.003019 0.0035167 0.0052429 0.0060236 0.0044562 0.0026735 0.0021183 0.002431 0.0029243 0.0027692 0.0019023 0.0010953 0.0010589 0.0020833 0.0025892 0.002484 0.0024019 0.0029362 0.0033966 0.0030913 0.0025705 0.0022733 0.0021872 0.0021396 0.0017796 0.0012457 0.00070985 0.00080864 0.0018976 0.002741 0.0028696 0.0024982 0.0023197 0.002385 0.002466 0.0025701 0.002422 0.0019672 0.0015095 0.0011421 0.00049767 0 0.00074702 0.0022613 0.0038982 0.0044405 0.0036707 0.0026833 0.0021083 0.0019405 0.0020882 0.002028 0.0016607 0.001567 0.000907 0 0 0.00054993 0.0020758 0.0039977 0.0047207 0.0037597 0.0023834 0.001656 0.0015979 0.0017593 0.0016403 0.0014143 0.00097668 0 0 0 0.00019994 0.00086446 0.0017602 0.0021106 0.0016518 0.00098005 0.00065172 0.00066957 0.00074715 0.00067812 0.00029786 0 0 0 0 0.024418 0.020752 0.017368 0.010934 0.0072004 0.0047642 0.0035273 0.0041141 0.0054141 0.0055151 0.0041969 0.0025919 0.0013181 0.00048314 9.6189e-05 0.023313 0.023129 0.018608 0.0068441 0.0026903 0.0020675 0.002607 0.0038056 0.0053673 0.0064377 0.0063273 0.0049453 0.0028712 0.0011451 0.00026272 0.01129 0.0081139 0.009112 0.0028827 0.0023516 0.0023776 0.0024572 0.0026791 0.0035117 0.0049489 0.0059051 0.0052133 0.0032625 0.0014596 0.00040791 0.0079451 0.0044979 0.0049 0.002414 0.0025093 0.0028561 0.0032092 0.0033927 0.0036846 0.0043506 0.0048731 0.0043746 0.0029228 0.0014382 0.00044578 0.0033859 0.0025466 0.0025405 0.0029283 0.0032859 0.0037274 0.0041084 0.0041882 0.0041363 0.0043425 0.0048075 0.0054513 0.0063151 0.0056494 0.0023466 0.0021948 0.002158 0.0024639 0.0028359 0.0030446 0.0034438 0.0039445 0.0041308 0.0040345 0.0041152 0.0044619 0.0044103 0.0033273 0.0016624 0.00051444 0.001896 0.0021869 0.0026932 0.0030929 0.0032214 0.0033949 0.0035502 0.0033691 0.0029469 0.0028401 0.0033873 0.0040036 0.0035794 0.0020681 0.00073397 0.0017504 0.00258 0.0031461 0.0033382 0.0036607 0.0045206 0.0048379 0.0038349 0.0026686 0.0024292 0.0032439 0.0044061 0.0044521 0.0028896 0.0011096 0.0016481 0.0030255 0.0036398 0.003779 0.0051211 0.0082443 0.0094679 0.0067 0.0036766 0.00283 0.0036229 0.004973 0.005218 0.0036072 0.0014795 0.001525 0.0030168 0.0036066 0.0036275 0.0049076 0.0081685 0.0097281 0.007278 0.0043041 0.0032096 0.0035758 0.0044888 0.004636 0.0034181 0.0008547 0.0013657 0.0025938 0.0031065 0.0029831 0.0032451 0.0046249 0.0057884 0.0054153 0.0043151 0.003439 0.0031002 0.0031408 0.0029935 0.001242 0 0.0012283 0.0023009 0.0029143 0.0028917 0.0027333 0.003171 0.0038423 0.0040525 0.0037483 0.0030487 0.0023678 0.0019857 0.00089511 0 0 0.0010754 0.0024241 0.0035349 0.0037334 0.0032185 0.0029194 0.0029587 0.0031263 0.0033676 0.0030526 0.0022861 0.0010224 0 0 0 0.00066829 0.0019354 0.0032493 0.0036045 0.0028941 0.0020694 0.0017491 0.0020414 0.0026795 0.0027078 0.00107 0 0 0 0 0.00020624 0.00073403 0.001358 0.0015601 0.0012207 0.00076096 0.0005439 0.0006459 0.00091341 0.00049848 0 0 0 0 0 0.014515 0.01291 0.011918 0.0094855 0.0074468 0.0049976 0.0031555 0.0030951 0.0039821 0.0041793 0.003355 0.0022201 0.0011922 0.00044625 8.8579e-05 0.015119 0.014103 0.010326 0.0045048 0.0019398 0.0015795 0.0019169 0.0027721 0.004068 0.0051832 0.0054206 0.0044535 0.0026809 0.0011126 0.00027345 0.0076824 0.0037619 0.0027945 0.0020291 0.0018611 0.0019857 0.0020699 0.0022499 0.0029917 0.004331 0.0052787 0.0047224 0.0030115 0.0014425 0.00046106 0.0050525 0.0023585 0.0019818 0.0019167 0.0020356 0.0023547 0.0026351 0.0027656 0.0030557 0.0037417 0.0042827 0.003854 0.0026077 0.0014011 0.00051318 0.0021671 0.0019386 0.0021701 0.002517 0.0029109 0.0033959 0.0037715 0.0038771 0.0039612 0.0043285 0.0047135 0.004764 0.0046411 0.0037314 0.0015394 0.0014583 0.00171 0.0020143 0.0023035 0.0026106 0.0031224 0.0036364 0.0038499 0.0039059 0.0041887 0.0045883 0.0044307 0.0032947 0.0016798 0.00056725 0.0013713 0.0017452 0.0022071 0.0026287 0.0029352 0.0032193 0.0033437 0.0030882 0.0026064 0.0025027 0.0031823 0.0040601 0.0038876 0.0023993 0.00088958 0.0012885 0.0020442 0.0026042 0.0029771 0.0035269 0.0044276 0.0047433 0.0038495 0.0027589 0.0025501 0.0035395 0.005063 0.0053798 0.0036238 0.0013519 0.0013122 0.0025131 0.0031561 0.0035607 0.0050887 0.0080891 0.0093298 0.0069472 0.0041224 0.0031893 0.0040652 0.0058005 0.0063189 0.0043778 0.0008273 0.0014671 0.0027636 0.0033471 0.0036048 0.0051087 0.0084515 0.010332 0.0084471 0.0055674 0.0040764 0.0041973 0.0052355 0.0054226 0.001868 0 0.0017253 0.0028477 0.0032574 0.0031906 0.0036425 0.005369 0.0071169 0.0072213 0.005951 0.0044969 0.0037745 0.003732 0.001684 0 0 0.0018655 0.0028904 0.003168 0.0029064 0.0027912 0.0035333 0.004764 0.0054059 0.0049298 0.0038062 0.0029064 0.001214 0 0 0 0.0018303 0.0033004 0.003662 0.0031019 0.0025069 0.0025636 0.0032011 0.004141 0.004974 0.0046722 0.0016677 0 0 0 0 0.0010194 0.0021645 0.0026634 0.0023741 0.0017859 0.0014636 0.0016909 0.0027687 0.0043706 0.0023314 0 0 0 0 0 0.00024279 0.00061895 0.00088887 0.00088883 0.00069986 0.0005276 0.00054514 0.00099053 0.00091394 0 0 0 0 0 0 0.006835 0.0061803 0.0057238 0.0049416 0.0041082 0.0027097 0.0013536 0.00066886 0.00059472 0.00093494 0.0016451 0.0024742 0.0025115 0.0013901 0.00030897 0.007851 0.0066966 0.004697 0.0021658 0.0011291 0.00096335 0.00093626 0.00099412 0.0014046 0.0024712 0.0045957 0.0073902 0.007927 0.0045861 0.0010774 0.0044134 0.0019207 0.0015163 0.0012532 0.0012806 0.0014163 0.001474 0.0015372 0.0019277 0.0029607 0.0049725 0.0076018 0.0081077 0.0048653 0.0012708 0.0028191 0.0015041 0.0013786 0.0013219 0.0013963 0.0016137 0.0018054 0.0018832 0.002031 0.0024383 0.0030533 0.0035787 0.0033588 0.002128 0.00072003 0.0015089 0.0016369 0.0017751 0.0020375 0.0023335 0.0025745 0.0028495 0.0030183 0.0032419 0.0035327 0.003514 0.0029927 0.0023156 0.0015981 0.00068388 0.0012135 0.0016545 0.0018853 0.0024736 0.0028707 0.0025694 0.0029576 0.0032051 0.0034024 0.0036508 0.0037228 0.003316 0.0024113 0.0013133 0.00051552 0.0011869 0.0017273 0.0023404 0.0040311 0.0048365 0.0029804 0.0029861 0.0027157 0.0022302 0.0019844 0.0023908 0.0031366 0.0032361 0.0022245 0.00092333 0.0010401 0.0017848 0.0026847 0.0050733 0.0063138 0.0038664 0.0039238 0.0033657 0.0026115 0.0023749 0.0031358 0.0045127 0.0050181 0.003629 0.0007239 0.0010399 0.002009 0.0029205 0.0048267 0.0064294 0.0060154 0.006658 0.005481 0.0038402 0.0030856 0.0037229 0.0053055 0.0060171 0.0022222 0 0.0013573 0.0024084 0.0031109 0.0039707 0.0051968 0.0065576 0.0080012 0.0076554 0.0066218 0.0059089 0.0056266 0.0057342 0.0027263 0 0 0.0020021 0.0031285 0.0035784 0.0035801 0.0038241 0.004984 0.0067471 0.0079591 0.0084772 0.0083351 0.0071983 0.0027487 0 0 0 0.0024844 0.0037521 0.0039142 0.0033759 0.0029895 0.0035133 0.004804 0.0059736 0.0064274 0.0061568 0.0025957 0 0 0 0 0.00279 0.0049229 0.0048039 0.0033529 0.0022994 0.0022457 0.0029449 0.0039964 0.0048992 0.0024243 0 0 0 0 0 0.0015445 0.0029705 0.0029397 0.0020051 0.0012839 0.0011372 0.0015267 0.0025428 0.0019293 0 0 0 0 0 0 0.00032379 0.00066894 0.00071837 0.00056228 0.00044702 0.00046658 0.00070569 0.00076903 0 0 0 0 0 0 0 0.0029129 0.0024008 0.0018345 0.0014712 0.0012056 0.0008012 0.00041431 0.00022355 0.0002375 0.00051922 0.0014059 0.0028904 0.0034522 0.0020525 0.00046324 0.0037202 0.0026333 0.0016098 0.00082103 0.00055276 0.00050527 0.0004683 0.00046176 0.00064815 0.0015025 0.004377 0.0094797 0.011641 0.0070531 0.001632 0.0025024 0.0010491 0.0007906 0.00072114 0.00075817 0.00082352 0.00084672 0.00085277 0.0010229 0.0018439 0.0046229 0.0095957 0.011742 0.0072467 0.0017747 0.0017145 0.0011027 0.00092996 0.000857 0.00083437 0.00087579 0.00094025 0.0010129 0.0012175 0.0016648 0.0024862 0.0036446 0.0039678 0.0025383 0.0007596 0.0013141 0.00155 0.0014383 0.0015604 0.0016655 0.0015737 0.0016656 0.0018642 0.0023163 0.0028334 0.0028112 0.0020772 0.0012265 0.0006893 0.0003161 0.0013647 0.0019241 0.0019921 0.0027508 0.0030548 0.0018959 0.0019943 0.0022021 0.002583 0.003003 0.002996 0.0023906 0.0015732 0.00088026 0.00039209 0.0013792 0.0021449 0.0028363 0.0054098 0.0063752 0.0026406 0.0023962 0.0021477 0.0018547 0.0016971 0.0018418 0.0021528 0.0022156 0.001709 0.00040956 0.0010935 0.0019748 0.0031458 0.0069514 0.0084816 0.0032849 0.0029747 0.0025875 0.0021381 0.0019291 0.0023167 0.0031579 0.0035982 0.0014189 0 0.0009327 0.0018661 0.0030107 0.0059288 0.0073793 0.0042099 0.004154 0.0036121 0.0028591 0.0023883 0.0027187 0.0037582 0.0022063 0 0 0.001261 0.0023762 0.0032705 0.0044179 0.005117 0.0045759 0.0050438 0.0048764 0.0040916 0.0032458 0.0030844 0.0018207 0 0 0 0.0020597 0.0035343 0.0041921 0.00411 0.0038412 0.0039314 0.0047266 0.0052093 0.0048151 0.0039722 0.0017256 0 0 0 0 0.0027154 0.0044984 0.0048066 0.0041761 0.0034203 0.0030365 0.0036398 0.0042137 0.0041891 0.001899 0 0 0 0 0 0.0031368 0.0057473 0.0055983 0.0042506 0.0031241 0.0020673 0.0024406 0.0029539 0.0016214 0 0 0 0 0 0 0.0017617 0.0033837 0.0032427 0.0025752 0.0020495 0.0012095 0.0015619 0.0010134 0 0 0 0 0 0 0 0.00037005 0.00072787 0.0007211 0.00067903 0.00067086 0.00054175 0.00050641 0 0 0 0 0 0 0 0 0.0012926 0.00087808 0.00045061 0.00028311 0.00022286 0.0001546 8.9486e-05 5.7898e-05 7.2002e-05 0.00016962 0.00047062 0.00097121 0.0011597 0.00068987 0.00015638 0.0018281 0.0010192 0.00049023 0.00027112 0.00022289 0.00020912 0.00019144 0.00018221 0.00023441 0.0005113 0.0014682 0.0031733 0.0038993 0.0023722 0.00055604 0.0014558 0.00056101 0.00040167 0.00037372 0.00037893 0.00039764 0.00042034 0.00043295 0.00048705 0.00075177 0.0016499 0.0032635 0.0039592 0.0024681 0.00062581 0.0010771 0.00073828 0.00059834 0.00052138 0.00047324 0.00047342 0.00052858 0.00061547 0.00077227 0.001004 0.0012427 0.0014667 0.0014422 0.00092962 0.00030371 0.0010931 0.0013142 0.0010864 0.0010156 0.00099016 0.00092806 0.0009929 0.0011587 0.001483 0.0018267 0.0017618 0.0011999 0.00062001 0.00032374 0.00015807 0.001405 0.001976 0.0018441 0.0020162 0.0019914 0.0014266 0.0013688 0.0014594 0.0016936 0.0019448 0.0018628 0.0013692 0.00083806 0.00049358 0.00012197 0.0015012 0.0023559 0.0027366 0.0037427 0.0039119 0.0022644 0.0018486 0.0015864 0.0013912 0.0012763 0.001253 0.0012751 0.0012888 0.00057273 0 0.0011568 0.0021092 0.0029346 0.0045458 0.0049448 0.002724 0.0021611 0.0017642 0.0014552 0.0012909 0.0014187 0.0017979 0.0010422 0 0 0.00088325 0.0018656 0.0027953 0.0040977 0.004484 0.0029743 0.0025002 0.0020812 0.0017227 0.001501 0.0016379 0.0010769 0 0 0 0.0011476 0.0024795 0.0033875 0.003821 0.0037225 0.0030562 0.0028286 0.0026448 0.0023868 0.0020981 0.0010212 0 0 0 0 0.0018208 0.0036671 0.0044792 0.0040981 0.0033288 0.002796 0.0027588 0.0029099 0.0029153 0.0013849 0 0 0 0 0 0.0023584 0.0044357 0.0048672 0.0039655 0.0029252 0.0023891 0.0023839 0.0026156 0.0014 0 0 0 0 0 0 0.0025026 0.0047804 0.0047002 0.0033055 0.0023564 0.0022311 0.0024918 0.0013286 0 0 0 0 0 0 0 0.0014076 0.0027356 0.0025798 0.001772 0.0014719 0.0018252 0.0011788 0 0 0 0 0 0 0 0 0.0003129 0.00061708 0.00059169 0.00045728 0.00049439 0.00039217 0 0 0 0 0 0 0 0 0 0.00054791 0.00031375 0.00010526 4.1451e-05 3.1704e-05 2.4603e-05 1.6788e-05 1.2882e-05 1.6315e-05 2.8141e-05 4.2484e-05 4.6185e-05 3.3309e-05 1.5002e-05 3.6511e-06 0.00078854 0.0003901 0.00014528 7.3235e-05 6.4286e-05 5.9254e-05 5.2984e-05 4.9392e-05 5.6564e-05 7.9013e-05 0.00010336 0.00010434 7.7151e-05 4.3635e-05 1.6138e-05 0.00070299 0.00027438 0.00017465 0.00014846 0.00013486 0.00012181 0.00011612 0.00011405 0.00012029 0.00013869 0.00014813 0.0001296 0.00010068 7.7819e-05 3.897e-05 0.00061787 0.00045446 0.00033417 0.0002651 0.00020731 0.00015438 0.00012777 0.0001331 0.00017469 0.00023065 0.00023964 0.00018869 0.00013801 0.00010816 5.6541e-05 0.0007965 0.00093301 0.0006942 0.00056134 0.00046633 0.00036115 0.00029365 0.00029318 0.00036877 0.00046829 0.00047374 0.00036329 0.00024006 0.00015207 3.6142e-05 0.0011135 0.0015209 0.0013178 0.0012168 0.0010572 0.00080055 0.00060312 0.00052064 0.00053224 0.00059172 0.00061626 0.00056405 0.00045642 0.00015389 0 0.0011986 0.001856 0.0019942 0.0021509 0.0019803 0.0015003 0.001059 0.00078805 0.00063805 0.0006109 0.0007427 0.00094483 0.00051309 0 0 0.00092361 0.001679 0.0021528 0.002519 0.00239 0.0018343 0.0012828 0.00093327 0.00075443 0.0007769 0.0010876 0.00076964 0 0 0 0.00070239 0.0015637 0.0022178 0.002548 0.0023951 0.0018811 0.0013548 0.001025 0.00088423 0.00093888 0.00063544 0 0 0 0 0.00090843 0.0022072 0.0029828 0.0029692 0.0024995 0.0019116 0.0014555 0.0012515 0.0012252 0.00064732 0 0 0 0 0 0.0013346 0.0030981 0.0038731 0.0034284 0.0025905 0.0018957 0.0015195 0.0014675 0.00080062 0 0 0 0 0 0 0.0015983 0.0033798 0.003844 0.0031799 0.0023727 0.0018413 0.001611 0.00080986 0 0 0 0 0 0 0 0.0014781 0.002966 0.0030429 0.0023605 0.0019547 0.0019953 0.0011053 0 0 0 0 0 0 0 0 0.00081199 0.0016123 0.0015879 0.0012849 0.0013605 0.00092536 0 0 0 0 0 0 0 0 0 0.00019014 0.00038479 0.00039776 0.0003874 0.00026382 0 0 0 0 0 0 0 0 0 0 0.00019265 9.3235e-05 2.4976e-05 5.7725e-06 4.0415e-06 3.5245e-06 2.916e-06 2.749e-06 3.4442e-06 5.1746e-06 7.2331e-06 7.7382e-06 5.664e-06 2.6319e-06 6.7603e-07 0.0002511 0.00012621 4.3591e-05 2.2076e-05 1.8369e-05 1.467e-05 1.2253e-05 1.1829e-05 1.2812e-05 1.501e-05 1.7587e-05 1.8074e-05 1.4753e-05 9.023e-06 3.3484e-06 0.00026 0.00012242 7.7288e-05 6.7201e-05 5.4793e-05 3.8578e-05 2.9583e-05 2.7281e-05 2.6253e-05 2.4683e-05 2.4143e-05 2.7111e-05 3.0014e-05 2.3899e-05 9.9951e-06 0.00030231 0.00024273 0.00017011 0.00013957 0.00010517 6.5634e-05 4.2101e-05 3.5267e-05 3.4792e-05 3.4785e-05 3.8587e-05 5.6106e-05 7.34e-05 5.7465e-05 1.0765e-05 0.00044533 0.00049425 0.00034632 0.00027291 0.00021428 0.00014687 0.0001004 8.0173e-05 7.6157e-05 8.6497e-05 0.0001208 0.00018253 0.00021487 7.474e-05 0 0.00060648 0.00079132 0.00065547 0.00059568 0.00051147 0.00036965 0.00024912 0.00018126 0.00016304 0.00022366 0.00040751 0.00065076 0.00035669 0 0 0.00063163 0.00095704 0.00099863 0.0010684 0.00098135 0.00072289 0.00047077 0.0003201 0.00029666 0.00050741 0.0010723 0.00087386 0 0 0 0.0004897 0.00089293 0.001132 0.0013097 0.0012251 0.00090299 0.00057797 0.00039239 0.0004118 0.00082483 0.00090662 0 0 0 0 0.00039961 0.00094262 0.001343 0.0015024 0.0013513 0.00098227 0.00062731 0.00044252 0.00049398 0.00047103 0 0 0 0 0 0.00054593 0.0014513 0.0020063 0.0019841 0.00161 0.0011216 0.00073372 0.00057765 0.00032955 0 0 0 0 0 0 0.00076112 0.001965 0.0025681 0.0023553 0.0018135 0.0012655 0.00088674 0.00038817 0 0 0 0 0 0 0 0.00082336 0.001934 0.0023525 0.0021094 0.0017115 0.0013651 0.00056483 0 0 0 0 0 0 0 0 0.00066525 0.001435 0.0016108 0.001478 0.0014932 0.00084933 0 0 0 0 0 0 0 0 0 0.00034621 0.00072397 0.00079877 0.00083628 0.00056704 0 0 0 0 0 0 0 0 0 0 8.1982e-05 0.00017669 0.00021632 0.00014315 0 0 0 0 0 0 0 0 0 0 0 5.3057e-05 1.914e-05 5.0366e-06 1.1992e-06 8.0198e-07 6.3165e-07 5.6999e-07 6.5024e-07 7.8305e-07 9.0378e-07 9.9362e-07 9.6911e-07 7.3318e-07 3.7498e-07 1.0694e-07 5.4586e-05 2.9881e-05 1.2078e-05 8.0103e-06 6.2238e-06 3.9844e-06 2.8937e-06 3.0341e-06 3.4076e-06 3.408e-06 3.2524e-06 3.3791e-06 3.3286e-06 2.2407e-06 7.5406e-07 7.2049e-05 4.2513e-05 3.0149e-05 2.888e-05 2.2302e-05 1.2924e-05 7.762e-06 7.0621e-06 7.4805e-06 7.1485e-06 7.273e-06 1.0511e-05 1.3806e-05 1.0235e-05 1.6409e-06 0.00010876 9.116e-05 6.6229e-05 5.8899e-05 4.3921e-05 2.4839e-05 1.371e-05 1.1077e-05 1.1758e-05 1.3621e-05 2.0382e-05 3.6899e-05 4.8774e-05 1.7086e-05 0 0.00016407 0.00017093 0.00011897 9.6487e-05 7.422e-05 4.7744e-05 3.0067e-05 2.3393e-05 2.6692e-05 4.8598e-05 0.00010228 0.00017256 9.4745e-05 0 0 0.00020723 0.00025609 0.00020592 0.00018696 0.00016171 0.00011686 7.6674e-05 5.7009e-05 7.8803e-05 0.00020221 0.00047842 0.00038733 0 0 0 0.00020454 0.00030262 0.00031078 0.00033401 0.0003114 0.00023042 0.00014639 0.00010787 0.00018752 0.00056905 0.00069784 0 0 0 0 0.00016071 0.00030044 0.00039021 0.00045807 0.00043212 0.00031544 0.00019393 0.00014744 0.00030266 0.00048635 0 0 0 0 0 0.00014927 0.0003835 0.00057934 0.00066947 0.00060819 0.00043241 0.00026023 0.00019658 0.00018306 0 0 0 0 0 0 0.00022472 0.00065675 0.00098818 0.0010636 0.00091261 0.00063524 0.00039199 0.00015378 0 0 0 0 0 0 0 0.00030973 0.0008895 0.001301 0.0013637 0.0011661 0.00084154 0.00028495 0 0 0 0 0 0 0 0 0.00031036 0.00083046 0.0011762 0.0012541 0.0011518 0.00047772 0 0 0 0 0 0 0 0 0 0.00022621 0.00055963 0.00076478 0.00087788 0.00050546 0 0 0 0 0 0 0 0 0 0 0.00010943 0.00026162 0.0003653 0.0002504 0 0 0 0 0 0 0 0 0 0 0 2.5119e-05 6.2774e-05 5.0858e-05 0 0 0 0 0 0 0 0 0 0 0 0 1.043e-05 2.3104e-06 6.6147e-07 2.2392e-07 1.518e-07 1.0524e-07 9.9495e-08 1.2873e-07 1.5377e-07 1.5089e-07 1.3493e-07 1.2875e-07 1.1852e-07 7.6712e-08 2.4477e-08 7.6079e-06 4.6006e-06 2.3153e-06 1.8772e-06 1.3961e-06 8.0698e-07 5.6286e-07 6.3927e-07 7.4799e-07 7.3098e-07 7.1678e-07 9.0406e-07 1.0739e-06 7.8208e-07 1.2702e-07 1.3836e-05 9.7333e-06 1.1049e-05 1.4856e-05 5.2372e-06 2.8099e-06 1.5747e-06 1.5052e-06 1.737e-06 1.8748e-06 2.4568e-06 4.1728e-06 5.5454e-06 2.0367e-06 0 2.4641e-05 3.0056e-05 0.00013994 0.0002634 1.0349e-05 5.575e-06 2.9838e-06 2.5686e-06 3.2073e-06 5.0877e-06 1.0053e-05 1.8297e-05 1.1218e-05 0 0 3.5534e-05 0.00012667 0.0012236 0.0024191 1.5787e-05 9.9738e-06 6.3319e-06 5.5983e-06 9.6975e-06 2.6355e-05 6.3515e-05 5.3165e-05 0 0 0 4.0352e-05 0.00041573 0.0048339 0.009628 3.0523e-05 2.2903e-05 1.5828e-05 1.4958e-05 3.7241e-05 0.0001263 0.00015819 0 0 0 0 3.7122e-05 0.00074568 0.00905 0.01805 6.034e-05 4.6433e-05 3.0958e-05 3.194e-05 0.00010155 0.00018483 0 0 0 0 0 3.0181e-05 0.00069317 0.0083096 0.016555 0.00010723 8.0432e-05 5.0917e-05 5.3329e-05 8.8471e-05 0 0 0 0 0 0 3.3735e-05 0.00037615 0.0037697 0.0074164 0.00021442 0.00015711 9.7137e-05 4.4731e-05 0 0 0 0 0 0 0 5.7225e-05 0.00024388 0.001023 0.001794 0.0004025 0.00029635 9.6653e-05 0 0 0 0 0 0 0 0 8.1536e-05 0.00027606 0.00052447 0.00068917 0.00058126 0.00022599 0 0 0 0 0 0 0 0 0 8.2006e-05 0.00026682 0.0004719 0.00060333 0.00030707 0 0 0 0 0 0 0 0 0 0 5.8709e-05 0.00018384 0.00032484 0.00022142 0 0 0 0 0 0 0 0 0 0 0 2.7292e-05 8.4325e-05 7.8464e-05 0 0 0 0 0 0 0 0 0 0 0 0 5.9717e-06 9.7396e-06 0 0 0 0 0 0 0 0 0 0 0 0 0 1.0437e-06 1.2558e-07 4.2643e-08 2.1455e-08 1.4619e-08 9.3664e-09 9.1289e-09 1.2587e-08 1.5274e-08 1.5086e-08 1.5266e-08 1.9526e-08 2.2954e-08 1.6779e-08 2.6875e-09 5.4626e-07 3.5687e-07 2.1722e-07 1.9404e-07 1.3756e-07 7.5367e-08 5.371e-08 6.5045e-08 7.9499e-08 8.7518e-08 1.1855e-07 1.9753e-07 2.5656e-07 9.5925e-08 0 1.3329e-06 1.0507e-06 1.8641e-06 2.961e-06 5.1943e-07 2.6617e-07 1.516e-07 1.5665e-07 1.9796e-07 2.7337e-07 5.135e-07 9.8715e-07 6.5482e-07 0 0 2.5438e-06 4.7918e-06 3.7174e-05 7.2676e-05 1.0426e-06 5.4415e-07 2.9918e-07 2.8812e-07 4.5026e-07 1.0016e-06 2.3928e-06 2.2061e-06 0 0 0 3.4273e-06 2.9449e-05 0.0003449 0.00068728 1.5417e-06 9.8219e-07 6.6456e-07 7.3428e-07 1.884e-06 6.2294e-06 7.8726e-06 0 0 0 0 3.4732e-06 0.00010918 0.0013735 0.002744 2.7488e-06 2.1952e-06 1.6851e-06 2.2932e-06 8.3733e-06 1.5521e-05 0 0 0 0 0 3.0295e-06 0.00020219 0.0025748 0.0051453 6.0707e-06 4.958e-06 3.6435e-06 5.6725e-06 1.207e-05 0 0 0 0 0 0 2.7426e-06 0.00018728 0.0023604 0.0047137 1.5367e-05 1.1993e-05 8.1071e-06 5.6374e-06 0 0 0 0 0 0 0 3.7413e-06 9.2367e-05 0.0010552 0.002095 4.0637e-05 3.1111e-05 1.0427e-05 0 0 0 0 0 0 0 0 7.1026e-06 4.331e-05 0.00025549 0.00047701 8.8003e-05 3.469e-05 0 0 0 0 0 0 0 0 0 1.1129e-05 4.5775e-05 0.00010696 0.0001591 7.0429e-05 0 0 0 0 0 0 0 0 0 0 1.2557e-05 4.999e-05 0.00010462 7.4168e-05 0 0 0 0 0 0 0 0 0 0 0 9.8714e-06 3.8213e-05 3.9497e-05 0 0 0 0 0 0 0 0 0 0 0 0 4.7532e-06 9.195e-06 0 0 0 0 0 0 0 0 0 0 0 0 0 5.0972e-07 0 0 0 0 0 0 0 0 0 0 0 0 0 0 0.094324 0.0053242 0.0020103 0.0016409 0.0013868 0.00095405 0.00053634 0.00030091 0.00027913 0.00040447 0.00052079 0.00047479 0.00028288 0.00010054 1.6606e-05 0.060503 0.0057423 0.0036113 0.0038011 0.0035296 0.0024139 0.0012382 0.00057129 0.00039813 0.0005294 0.00077162 0.00089084 0.00073657 0.00039048 9.7627e-05 0.010784 0.0070686 0.0046549 0.0056849 0.0056721 0.0040215 0.0021013 0.0009866 0.00063102 0.00079422 0.0013844 0.0020595 0.0021633 0.0013831 0.00039265 0.0075822 0.0050988 0.0037844 0.0052108 0.005748 0.0045395 0.0027101 0.0014714 0.00094645 0.0010384 0.0017724 0.002772 0.0030768 0.0020529 0.00060037 0.0024888 0.0017972 0.0016402 0.0024743 0.0029033 0.0024201 0.001497 0.00083214 0.00057244 0.00062866 0.00095943 0.0013884 0.0014842 0.00097469 0.00028424 0.00037655 0.00032995 0.00041937 0.00069269 0.0008946 0.00085446 0.00064757 0.00046163 0.00035918 0.00031968 0.00030947 0.00027353 0.00018029 7.723e-05 1.7784e-05 0.00013288 0.00010135 0.0001043 0.00015061 0.00020576 0.0002369 0.00023961 0.00023638 0.00025293 0.00030701 0.00037186 0.00036274 0.00024157 9.7141e-05 2.0324e-05 0.00015025 9.0837e-05 6.135e-05 6.9064e-05 8.9509e-05 0.00010871 0.00012234 0.00015011 0.00024009 0.00043512 0.00066441 0.00071769 0.000496 0.00019713 3.7938e-05 0.00012604 7.1932e-05 3.8852e-05 3.1352e-05 3.2666e-05 4.3109e-05 6.5694e-05 0.00012173 0.00027134 0.00057064 0.00091395 0.0010001 0.00069174 0.0002731 5.1878e-05 7.0219e-05 4.0013e-05 2.1505e-05 1.9193e-05 2.3199e-05 3.286e-05 4.9447e-05 9.6488e-05 0.00024104 0.00054175 0.00088863 0.00097921 0.00067874 0.00026834 5.112e-05 2.5855e-05 1.8563e-05 1.5405e-05 2.0559e-05 3.5037e-05 6.4979e-05 0.00012263 0.00023342 0.00042129 0.00066225 0.00083896 0.0007896 0.00050189 0.00019042 3.597e-05 1.1364e-05 2.0671e-05 2.7574e-05 3.6608e-05 6.2873e-05 0.00014135 0.00033987 0.00071791 0.0011929 0.0014879 0.0013675 0.00091234 0.00042651 0.00012837 2.2789e-05 1.0271e-05 2.9078e-05 4.4492e-05 5.5431e-05 8.4048e-05 0.00020214 0.00054977 0.0012337 0.0020633 0.0024887 0.0021223 0.0012614 0.0005465 0.00021883 7.8619e-05 6.6529e-06 2.3193e-05 4.1365e-05 5.1959e-05 6.7684e-05 0.00015296 0.00043039 0.00098701 0.0016584 0.0019903 0.0016747 0.00096982 0.00041127 0.0001916 4.6187e-05 1.9329e-06 8.2192e-06 1.6634e-05 2.1146e-05 2.3666e-05 4.5185e-05 0.00012376 0.0002843 0.00047732 0.00057109 0.00047841 0.00027522 0.00011655 2.9039e-05 0 0.078661 0.0091558 0.0044356 0.0023544 0.0015869 0.0011442 0.00076054 0.00055394 0.00064525 0.00098306 0.0012653 0.0011547 0.00069253 0.00024918 4.1991e-05 0.048332 0.015389 0.0072793 0.0054229 0.0046236 0.0033284 0.0020186 0.0013005 0.001152 0.0014821 0.0020713 0.0023545 0.0019171 0.00099635 0.00024461 0.027932 0.017361 0.0086224 0.0088826 0.008864 0.0072072 0.0059873 0.0054344 0.0041888 0.0032831 0.0040892 0.005558 0.0055877 0.0034602 0.00096217 0.018828 0.011614 0.0061907 0.0076907 0.0089688 0.0090079 0.0097306 0.010106 0.007704 0.0051075 0.0054354 0.0074367 0.0078442 0.0050748 0.001458 0.0061891 0.0039859 0.0026143 0.0036122 0.0042571 0.0036392 0.0025026 0.00189 0.0018698 0.0022301 0.0029915 0.003857 0.003868 0.00246 0.00070926 0.0010796 0.00081952 0.00077833 0.0011125 0.0013885 0.0014143 0.0013428 0.0013742 0.0014274 0.0013524 0.0011435 0.00085131 0.00050768 0.00021364 5.3883e-05 0.00054769 0.00039813 0.00035374 0.00039515 0.00046275 0.00057765 0.0007417 0.00090542 0.0010005 0.00099883 0.00090883 0.00071787 0.00043399 0.00018058 5.3716e-05 0.00064434 0.00043591 0.0003453 0.00035745 0.00040208 0.00047115 0.00053963 0.0006061 0.00071417 0.00091628 0.0011374 0.001124 0.00075733 0.00032081 9.59e-05 0.00055976 0.00038446 0.00027411 0.00022557 0.0002044 0.00024393 0.00033613 0.00047006 0.00069038 0.0010605 0.0014564 0.0014993 0.001021 0.00043273 0.00013366 0.00032045 0.0002281 0.00016827 0.00015014 0.00015033 0.00017902 0.00021599 0.00026931 0.0004387 0.00082956 0.0012992 0.0014183 0.00099131 0.00042743 0.00013454 0.00012383 0.00011628 0.00012058 0.00014287 0.00018421 0.00025921 0.00036815 0.00052975 0.00078312 0.0011006 0.0013136 0.0012027 0.00076729 0.00032008 0.00010164 6.427e-05 0.0001387 0.00020157 0.00024505 0.00030163 0.00044549 0.00078661 0.0014101 0.0021769 0.0026215 0.0023522 0.0015382 0.00071718 0.00023495 8.2597e-05 6.5017e-05 0.00020202 0.00033233 0.00039343 0.0004145 0.00056762 0.0011311 0.0022851 0.003692 0.0043964 0.0037272 0.0022148 0.00097826 0.000415 9.8809e-05 4.5586e-05 0.0001724 0.00032376 0.00039197 0.00036981 0.0004418 0.00089055 0.001863 0.0030309 0.0035789 0.0029886 0.001772 0.00096639 0.00041643 0 1.4544e-05 6.5097e-05 0.0001347 0.00016643 0.00014634 0.00014785 0.00027405 0.00056535 0.00090817 0.0010568 0.00087182 0.00051856 0.0001563 0 0 0.075228 0.01515 0.0084315 0.0034574 0.0013694 0.00079784 0.00063823 0.00060799 0.00073314 0.0010089 0.0012214 0.0010968 0.00068561 0.00030168 8.0396e-05 0.054062 0.021446 0.010329 0.0046864 0.0025341 0.0019041 0.0019186 0.0020292 0.001905 0.0019217 0.0022625 0.0024038 0.0020092 0.0012813 0.00045029 0.027418 0.017668 0.0083743 0.0066363 0.0059631 0.0069955 0.011344 0.014277 0.011075 0.0062651 0.0048578 0.0054509 0.0052918 0.003603 0.0012265 0.016995 0.0098839 0.0037561 0.0032722 0.0043906 0.0097677 0.020976 0.027922 0.021518 0.011052 0.0069118 0.0071953 0.0069958 0.00461 0.0014624 0.0057354 0.0034749 0.0016881 0.0016438 0.0017052 0.0018811 0.0023808 0.0030566 0.0036094 0.0039052 0.0041133 0.0042756 0.0038731 0.0024792 0.00077708 0.0014157 0.0010726 0.00093618 0.0010356 0.0011905 0.0016041 0.0022841 0.0029457 0.0032675 0.0030383 0.0023658 0.0015876 0.00089105 0.00037193 0.00010272 0.001038 0.00087868 0.00090928 0.00096302 0.0010372 0.0013373 0.0018065 0.0021775 0.00227 0.002036 0.0015781 0.001081 0.00062692 0.00029151 0.0001253 0.00124 0.0011221 0.0011197 0.0010964 0.0010877 0.0012023 0.0013432 0.0013826 0.0013216 0.0012236 0.0011158 0.0009392 0.00063292 0.00035315 0.00021487 0.001112 0.0010911 0.001021 0.00084443 0.00070408 0.00076398 0.00093157 0.0010571 0.0011163 0.0011433 0.0011338 0.00099735 0.00068305 0.00041612 0.00030155 0.00065609 0.00068859 0.00066272 0.0005678 0.00048746 0.00051124 0.00054456 0.00049803 0.00046146 0.00055702 0.00074098 0.00079733 0.00060521 0.00039755 0.00030618 0.0002727 0.00037197 0.00044803 0.00046677 0.00045288 0.00047475 0.00052206 0.0005626 0.00062569 0.00072263 0.0007813 0.00070609 0.00049338 0.00031027 0.00025239 0.0001615 0.00040932 0.00064003 0.00073602 0.0006961 0.00065624 0.00075417 0.0010372 0.0014164 0.0016132 0.0014021 0.00092022 0.00047966 0.00024238 0.00014067 0.00017248 0.00059118 0.0010489 0.0012324 0.0010633 0.00084011 0.00092453 0.0014443 0.0021693 0.0025253 0.0021292 0.0013221 0.00071004 0.00020783 0 0.00013141 0.00053692 0.0010572 0.0012754 0.0010535 0.00076376 0.00083823 0.0013589 0.0019968 0.0022178 0.0018074 0.0012528 0.00069829 0 0 4.6235e-05 0.00021485 0.00045204 0.00055472 0.0004491 0.00030884 0.00032513 0.00051217 0.00071489 0.00074809 0.00058431 0.00021192 0 0 0 0.034978 0.018738 0.012292 0.0050363 0.0016304 0.00080011 0.00072133 0.00074042 0.00076176 0.00081713 0.00084817 0.00071724 0.0004294 0.00016239 3.0916e-05 0.035 0.021763 0.012724 0.0049792 0.0018684 0.0012454 0.0012276 0.0012857 0.0013961 0.0016276 0.00185 0.0017155 0.001141 0.00049217 0.00010875 0.016908 0.012048 0.0077764 0.0061799 0.00493 0.0033922 0.0022903 0.0019167 0.0020894 0.0027571 0.0035926 0.0036328 0.0025708 0.0011977 0.00028755 0.009017 0.0050007 0.0020623 0.0014976 0.0015397 0.0018831 0.0024445 0.0030357 0.0036059 0.0045461 0.0056802 0.0054939 0.0036912 0.0016689 0.00040272 0.0032786 0.0020747 0.0013905 0.0014313 0.0016065 0.0021246 0.003021 0.0039656 0.0046262 0.0050254 0.0051976 0.0047384 0.0037966 0.0025297 0.00090349 0.0014306 0.0012756 0.0014506 0.0016899 0.0019344 0.0025557 0.0034903 0.004268 0.0045521 0.0041945 0.0033793 0.0024767 0.0015519 0.00069638 0.00020003 0.0012743 0.0014304 0.0017779 0.0019437 0.0020271 0.0024116 0.0029774 0.0032949 0.0032277 0.0028657 0.0023917 0.0019254 0.0013297 0.00068452 0.00028195 0.0015082 0.002005 0.0023027 0.0021462 0.0019526 0.0020646 0.0022277 0.0021115 0.0018079 0.0015372 0.0014054 0.0013349 0.0010797 0.00072622 0.00044868 0.0014098 0.0020982 0.0022745 0.0018752 0.0015907 0.0017975 0.0020142 0.0018182 0.001484 0.0012577 0.0011463 0.0010908 0.0009295 0.00077359 0.0006061 0.00088698 0.0014175 0.0015607 0.0013121 0.0011468 0.0013257 0.0014159 0.0010871 0.00070574 0.00057359 0.00064519 0.0007528 0.00071655 0.00067661 0.00061102 0.00042441 0.00080893 0.0010268 0.00098671 0.00084735 0.00081185 0.00081962 0.00074669 0.00066901 0.00063901 0.00062242 0.00058851 0.00049788 0.00046453 0.00028386 0.00027671 0.00076205 0.0012156 0.0013486 0.0011224 0.0008133 0.00066894 0.00073275 0.00091747 0.00099498 0.00082676 0.00057737 0.00041132 0.00018574 0 0.00028492 0.0010236 0.0018949 0.0022328 0.0017976 0.0010983 0.00068994 0.00069753 0.00094355 0.0010753 0.0009234 0.00076139 0.0003832 0 0 0.0002263 0.00095395 0.0019179 0.0023135 0.0018366 0.0011036 0.00076097 0.0008577 0.0010546 0.001034 0.00085302 0.00051029 0 0 0 8.5e-05 0.00039577 0.00083252 0.0010157 0.00080135 0.00048301 0.00035969 0.0004296 0.00050277 0.00044964 0.00017453 0 0 0 0 0.020484 0.027294 0.013422 0.0060279 0.0022756 0.0012325 0.0010642 0.0011075 0.001166 0.0011414 0.0010108 0.00076976 0.00044946 0.00017489 3.5762e-05 0.019742 0.019204 0.013179 0.0051948 0.0018668 0.0013082 0.0014283 0.0015972 0.0017949 0.0020236 0.0021001 0.0017737 0.0010987 0.00046262 0.00011076 0.009271 0.008102 0.0065666 0.0047532 0.0038012 0.002843 0.0021422 0.0018876 0.0020399 0.002426 0.0026631 0.0023554 0.0015517 0.00072664 0.00020267 0.0055602 0.0030329 0.0019551 0.0014818 0.0015474 0.0018648 0.0023166 0.0027298 0.0030121 0.0031328 0.003046 0.0026254 0.0018135 0.00089648 0.00025931 0.0021214 0.0016011 0.0016571 0.0019103 0.0020577 0.002369 0.002945 0.0035519 0.0038965 0.0038475 0.0036484 0.0038627 0.0045566 0.0041147 0.0016964 0.0013817 0.0014422 0.0019355 0.0023316 0.0025109 0.0028771 0.0034875 0.0039736 0.004103 0.0039175 0.0036428 0.0032769 0.0024124 0.0011779 0.00035102 0.0013049 0.0017489 0.0023829 0.0026547 0.0026821 0.0028749 0.0031897 0.0032756 0.0030852 0.0028741 0.0028902 0.0029381 0.0023895 0.0012983 0.00048704 0.0015185 0.0025382 0.0030782 0.0028317 0.0025787 0.0027864 0.0029395 0.002542 0.0019789 0.0017514 0.0020008 0.0024083 0.002253 0.0014567 0.00070638 0.0014724 0.0028026 0.0032017 0.0026991 0.002642 0.0035386 0.0039524 0.0029708 0.0018478 0.0014656 0.0016867 0.0021296 0.0021379 0.001565 0.00089745 0.0010206 0.0020614 0.0023654 0.0020346 0.0021256 0.0030564 0.0034745 0.0025192 0.0014324 0.001073 0.0012694 0.0016508 0.0016946 0.0013283 0.00045208 0.00059747 0.0012924 0.0016069 0.0014889 0.0013784 0.0016142 0.0018234 0.0016185 0.001296 0.0011151 0.0010821 0.0011229 0.0010294 0.00042546 0 0.0004326 0.0010971 0.0016216 0.0017056 0.0014215 0.0011527 0.0010952 0.0011782 0.0012923 0.0012596 0.0010397 0.00082781 0.00034752 0 0 0.00040256 0.0012932 0.0022778 0.0026174 0.0021024 0.0013462 0.00091222 0.00087167 0.0010385 0.0010901 0.00096925 0.00051947 0 0 0 0.00029651 0.0011403 0.0021982 0.0025956 0.0020405 0.0012117 0.00076621 0.00074983 0.00086898 0.0008527 0.00041743 0 0 0 0 0.000108 0.00046711 0.00094747 0.0011345 0.00088327 0.0005103 0.0003245 0.00033252 0.00037425 0.00017293 0 0 0 0 0 0.013575 0.013859 0.011164 0.0058584 0.0029464 0.0018279 0.0014788 0.0016878 0.002071 0.0020754 0.0016485 0.0011052 0.00060712 0.00023502 4.9469e-05 0.012952 0.014273 0.010545 0.0042935 0.0016304 0.0012223 0.0014274 0.0018106 0.0023204 0.0027497 0.002813 0.0023253 0.0014404 0.00063835 0.00017387 0.0059279 0.0051354 0.0042458 0.0025809 0.0020495 0.0017843 0.0015948 0.0015619 0.0018776 0.0025175 0.0029827 0.0027113 0.0018335 0.00096807 0.00033796 0.0038637 0.0022641 0.0018583 0.0014814 0.0014896 0.0016383 0.0018272 0.0019862 0.0022006 0.0025505 0.0028442 0.0026877 0.0019969 0.0011474 0.00042278 0.0015538 0.0014588 0.0017775 0.0020777 0.0021703 0.0022477 0.0024189 0.0025949 0.0027132 0.0028895 0.0033028 0.0041387 0.0052294 0.004816 0.0020295 0.0011778 0.0013661 0.001909 0.0022649 0.0023494 0.0024747 0.0027355 0.0029142 0.0029337 0.0030491 0.0034613 0.0037159 0.0030106 0.0015474 0.00049331 0.0011663 0.0016049 0.0022394 0.0025484 0.0026251 0.0027327 0.0028425 0.0027375 0.0024717 0.0024696 0.0030498 0.0037074 0.0033442 0.0019068 0.00068952 0.0013139 0.0022797 0.0028021 0.0026632 0.0026741 0.003206 0.0034792 0.002888 0.0021113 0.0019573 0.0026691 0.0037021 0.0037594 0.0024329 0.00097394 0.0013059 0.0026327 0.0030506 0.0027449 0.0032901 0.0051404 0.0059461 0.0043168 0.0024358 0.0018853 0.0025264 0.0036698 0.003968 0.0027852 0.00060198 0.001032 0.0021689 0.0025011 0.0022901 0.0029253 0.0048643 0.0058334 0.004385 0.0025614 0.0018772 0.0022183 0.0030361 0.0032833 0.0012169 0 0.00078214 0.0016114 0.0019102 0.0017595 0.0018565 0.0026197 0.0032782 0.0030443 0.0023661 0.0018628 0.0017759 0.0019867 0.00099465 0 0 0.00068112 0.001427 0.0018101 0.001734 0.0015199 0.0015746 0.0018673 0.0020418 0.00192 0.0015963 0.0013249 0.00061562 0 0 0 0.00064206 0.0015693 0.0022413 0.002281 0.0018231 0.0013909 0.0012783 0.0014125 0.0015855 0.001504 0.00063424 0 0 0 0 0.00040262 0.0011693 0.0018687 0.0019977 0.001538 0.00098886 0.00075515 0.00090037 0.0012162 0.00063746 0 0 0 0 0 0.00012018 0.00041615 0.00074264 0.00083624 0.00064214 0.00038158 0.0002586 0.00031425 0.00023081 0 0 0 0 0 0 0.0078907 0.0080902 0.0069396 0.0042981 0.0026802 0.0017487 0.0012303 0.0012451 0.0015296 0.0016162 0.0013983 0.0010326 0.00061012 0.0002496 5.657e-05 0.00772 0.0081834 0.0060729 0.0026516 0.0011019 0.00087187 0.0010017 0.0012872 0.0017601 0.0022776 0.0025287 0.0022228 0.0014575 0.00071829 0.00023125 0.0034321 0.0025615 0.0019684 0.001322 0.0010819 0.0010792 0.0010801 0.0011326 0.0014716 0.0021331 0.0026585 0.002499 0.0018124 0.0011553 0.00050036 0.0021924 0.0014251 0.0013115 0.0012152 0.0011719 0.0012595 0.0013592 0.0014122 0.0015586 0.0019276 0.0023107 0.002292 0.0018585 0.0013216 0.00061425 0.0010787 0.001261 0.0016207 0.0018342 0.0019286 0.0020148 0.002078 0.0020562 0.0020294 0.0022139 0.0026699 0.0032593 0.0037595 0.0032804 0.0014213 0.00092037 0.0011698 0.0015454 0.0017222 0.0018231 0.0020625 0.0023476 0.0024323 0.0023458 0.0024642 0.0029795 0.0033667 0.0028323 0.001532 0.00054897 0.00094304 0.0012526 0.0016947 0.0019687 0.0022055 0.0025313 0.0027688 0.0026471 0.0022574 0.0021714 0.0028438 0.0037532 0.00363 0.0022035 0.00082923 0.0009808 0.0015917 0.0019747 0.0020478 0.0023708 0.0031569 0.0036519 0.0032164 0.0024191 0.0021908 0.0030385 0.0044472 0.0047694 0.003194 0.00060549 0.00097672 0.001893 0.0022473 0.0022543 0.003097 0.0050873 0.0061212 0.0048291 0.0030341 0.0023873 0.0031763 0.004782 0.0053689 0.0018882 0 0.00091544 0.0018226 0.0021332 0.0021278 0.0029748 0.0050826 0.0063908 0.0053618 0.003588 0.0026716 0.0029922 0.0041052 0.002253 0 0 0.00095963 0.0018065 0.0020845 0.0019446 0.0021423 0.0031639 0.0042407 0.0043177 0.003538 0.0027169 0.0024969 0.0013942 0 0 0 0.0010535 0.0019347 0.0021664 0.0018839 0.0016656 0.0019606 0.0026115 0.0029921 0.0027516 0.002208 0.00093298 0 0 0 0 0.0012062 0.0024674 0.0026884 0.0021023 0.0015168 0.0013518 0.0016044 0.0020806 0.0024871 0.0011992 0 0 0 0 0 0.0006994 0.0015505 0.0017699 0.001424 0.00098529 0.00075263 0.00085197 0.0013767 0.0010577 0 0 0 0 0 0 0.00015985 0.00039752 0.00052293 0.00048662 0.00036892 0.00028308 0.00033432 0.00032856 0 0 0 0 0 0 0 0.0036287 0.0036315 0.0030971 0.0020574 0.0013918 0.00090555 0.0005222 0.00032519 0.0003134 0.00047339 0.0007966 0.0011362 0.0011091 0.00061056 0.00014308 0.003946 0.0036712 0.0026715 0.0012255 0.00058373 0.00047617 0.00047517 0.00050699 0.00070249 0.0012133 0.0021548 0.0032745 0.0034285 0.002062 0.00056039 0.0020657 0.0012138 0.0010309 0.0007514 0.00064442 0.00065592 0.00066463 0.00069772 0.00091271 0.0014419 0.0023531 0.0034292 0.003687 0.0025166 0.00087382 0.001286 0.00094412 0.00099434 0.00087478 0.0007967 0.00084915 0.00092818 0.00095744 0.0010205 0.0012375 0.0015928 0.001912 0.0019682 0.0016105 0.00075782 0.00080606 0.0011014 0.0013675 0.0014874 0.001566 0.0016348 0.0017081 0.0016775 0.0016092 0.0016462 0.0017854 0.0018791 0.0018486 0.0015167 0.00072552 0.00078666 0.0011045 0.0013201 0.0015212 0.0016954 0.0017635 0.0021473 0.002269 0.0021193 0.0020215 0.0021801 0.0023254 0.0019798 0.0011613 0.00048817 0.00081155 0.0011171 0.0014661 0.0021807 0.0026792 0.0023533 0.0027935 0.0027901 0.0023153 0.0019384 0.0022286 0.0029222 0.0029923 0.0019923 0.0004154 0.00073737 0.0011548 0.0015704 0.0025248 0.0032481 0.0028502 0.00347 0.0033692 0.0026968 0.0022576 0.0027905 0.0040378 0.0045137 0.00161 0 0.00069473 0.0013057 0.0017267 0.0024421 0.0033316 0.0038714 0.0047877 0.0043462 0.0032228 0.0025685 0.0031351 0.004644 0.0026839 0 0 0.00079729 0.0015417 0.0019177 0.0021927 0.0028506 0.0040116 0.0053741 0.0061347 0.0072085 0.0083349 0.0080528 0.0033675 0 0 0 0.0011584 0.0021624 0.0025169 0.0023456 0.0023509 0.0030948 0.0045688 0.0068954 0.010691 0.013894 0.0063681 0 0 0 0 0.0015242 0.0027933 0.0030053 0.0024581 0.0020024 0.0021975 0.0030916 0.0046278 0.0068589 0.004306 0 0 0 0 0 0.002038 0.0040844 0.0039859 0.0026059 0.0016195 0.0014428 0.0018455 0.002576 0.0016912 0 0 0 0 0 0 0.0011776 0.0024252 0.0023161 0.0014496 0.00087678 0.00081122 0.0011284 0.00087073 0 0 0 0 0 0 0 0.00023921 0.00050073 0.00049943 0.00035724 0.0002851 0.00035777 0.0003366 0 0 0 0 0 0 0 0 0.0015056 0.0013066 0.00096552 0.00060278 0.00039904 0.00026284 0.00016003 0.00011106 0.00012943 0.00026213 0.00063709 0.0012217 0.0014144 0.00083814 0.00019524 0.0019962 0.0013837 0.00091731 0.00046059 0.00026529 0.00021943 0.00020622 0.00021615 0.00032064 0.00071452 0.001895 0.0038889 0.0047077 0.0029189 0.00073737 0.0014456 0.00062142 0.00055394 0.00045174 0.00038243 0.0003561 0.00034732 0.00036074 0.00046924 0.00085646 0.0019946 0.0039507 0.0048656 0.0032533 0.00097756 0.00093857 0.00068001 0.00071104 0.00060819 0.00051258 0.00050404 0.00054455 0.00057748 0.0006392 0.00080403 0.0011437 0.0016434 0.0019126 0.0015323 0.00065617 0.00069395 0.00096842 0.0010725 0.0011086 0.001139 0.0011421 0.0012163 0.0012372 0.0012418 0.0012754 0.0012392 0.0010515 0.00084055 0.00067315 0.00037297 0.00078534 0.0011607 0.0012449 0.0014963 0.0016831 0.0014947 0.0018463 0.0019851 0.0018572 0.0016708 0.0015466 0.0014036 0.001127 0.0007169 0.00017535 0.00082665 0.0012427 0.0015478 0.0025758 0.0031637 0.002181 0.0026484 0.0027241 0.002266 0.0017185 0.0015907 0.0018447 0.0019235 0.00071845 0 0.00067572 0.0011259 0.0016065 0.0031368 0.0040034 0.0025453 0.0031072 0.0031776 0.0026217 0.0020168 0.0020707 0.002765 0.001585 0 0 0.00056962 0.0011133 0.0016084 0.002745 0.0035211 0.002823 0.0034456 0.0034505 0.0028376 0.0022424 0.0024188 0.0016794 0 0 0 0.00076921 0.0015885 0.0020536 0.0023951 0.0026951 0.0028417 0.0035318 0.0036961 0.0032122 0.002627 0.0013287 0 0 0 0 0.0013544 0.0027147 0.003163 0.0028312 0.0024514 0.0025045 0.0031049 0.0035213 0.0033602 0.0014827 0 0 0 0 0 0.0019279 0.0037362 0.0039887 0.0033039 0.0025638 0.0020567 0.0023897 0.0027895 0.0014458 0 0 0 0 0 0 0.0025105 0.0050825 0.0049342 0.0036657 0.0026769 0.0016534 0.0019667 0.0011994 0 0 0 0 0 0 0 0.0014443 0.0029472 0.0027988 0.0022548 0.001912 0.0012332 0.00086633 0 0 0 0 0 0 0 0 0.00029569 0.00059899 0.00058722 0.00059426 0.00065197 0.00030646 0 0 0 0 0 0 0 0 0 0.00064626 0.00043105 0.00023231 0.00012171 7.7533e-05 5.3609e-05 3.7179e-05 3.0974e-05 4.2137e-05 9.0442e-05 0.00021988 0.00041763 0.00048112 0.00028603 6.7932e-05 0.0010376 0.00051398 0.00028209 0.00015794 0.00010795 8.5848e-05 7.7103e-05 8.2006e-05 0.00011948 0.00025272 0.00064825 0.0013156 0.0015949 0.0010055 0.000266 0.00095131 0.00034169 0.00028886 0.00024936 0.00020266 0.00016948 0.00016347 0.0001768 0.00022111 0.0003516 0.00071871 0.0013543 0.0016717 0.0011669 0.00038274 0.00067125 0.00046877 0.00044434 0.00037219 0.00030213 0.00028274 0.00031141 0.00034894 0.0003978 0.00047122 0.00055486 0.0006525 0.00071627 0.00061683 0.00029283 0.00059589 0.00078359 0.00073438 0.00068004 0.00067195 0.0007018 0.00078379 0.00082906 0.00084277 0.00084526 0.00075431 0.00054615 0.0003734 0.00030018 8.9955e-05 0.00076161 0.0011154 0.0010592 0.00108 0.0011436 0.0011637 0.0014097 0.0015005 0.0013695 0.0011563 0.00094462 0.00073393 0.00054832 0.00019015 0 0.00082057 0.0012871 0.0014264 0.0017994 0.0020313 0.0018122 0.0021374 0.0021875 0.0018073 0.0012945 0.0010102 0.0010004 0.00052006 0 0 0.00064927 0.0011449 0.0014646 0.0020879 0.0024415 0.0020615 0.0024138 0.002462 0.00203 0.0014759 0.0012901 0.00076929 0 0 0 0.00051833 0.0010818 0.0014685 0.0019277 0.0021978 0.0020035 0.0023142 0.0023677 0.0020321 0.0016085 0.00077998 0 0 0 0 0.00076496 0.00172 0.0021525 0.0021225 0.0019847 0.0018955 0.0021354 0.0022838 0.0021633 0.00096843 0 0 0 0 0 0.0014103 0.0030309 0.0034359 0.0028161 0.0021136 0.0017928 0.0019026 0.0021541 0.0011452 0 0 0 0 0 0 0.0020012 0.0040617 0.0042017 0.0031339 0.0021666 0.0017142 0.0017271 0.00098723 0 0 0 0 0 0 0 0.0022303 0.0045178 0.0043136 0.0029063 0.0020944 0.0021099 0.0012586 0 0 0 0 0 0 0 0 0.0012448 0.0025238 0.0023685 0.0016664 0.0015195 0.0010181 0 0 0 0 0 0 0 0 0 0.00026819 0.00054767 0.00054455 0.00047727 0.00029627 0 0 0 0 0 0 0 0 0 0 0.00026502 0.00014266 5.1565e-05 1.9556e-05 1.3148e-05 1.0788e-05 9.2953e-06 9.3988e-06 1.2505e-05 1.9574e-05 2.7845e-05 2.9892e-05 2.2292e-05 1.1489e-05 3.6541e-06 0.00046082 0.00019476 8.0299e-05 4.0909e-05 3.0526e-05 2.6168e-05 2.6967e-05 3.2317e-05 4.1934e-05 5.5649e-05 6.7714e-05 6.7583e-05 5.636e-05 4.3592e-05 2.1539e-05 0.00047958 0.00017259 0.00011436 8.8539e-05 6.9754e-05 5.9624e-05 6.3874e-05 7.5243e-05 8.6627e-05 9.4585e-05 9.2961e-05 8.2528e-05 8.406e-05 9.5186e-05 5.7408e-05 0.00039304 0.00027873 0.00021418 0.0001634 0.00013021 0.0001232 0.00013914 0.00015563 0.00016154 0.00015724 0.00013679 0.00011003 0.0001109 0.00012608 3.8449e-05 0.00043078 0.00052527 0.00041543 0.00034005 0.00031932 0.00034191 0.00038393 0.00039436 0.00035932 0.00030719 0.0002512 0.00019883 0.00016674 6.8598e-05 0 0.00058297 0.0008232 0.00071548 0.00064148 0.00063436 0.00070052 0.00080299 0.00081261 0.00068263 0.0005168 0.00042189 0.00039676 0.00018071 0 0 0.00062811 0.00098617 0.0010132 0.0010364 0.0010603 0.0011401 0.0012695 0.0012589 0.0010218 0.00075621 0.00070463 0.00041745 0 0 0 0.0004968 0.00089368 0.0010608 0.0011641 0.0012091 0.0012857 0.001413 0.0014057 0.0011755 0.00095937 0.00052996 0 0 0 0 0.00040995 0.00089903 0.0011538 0.0011999 0.0011705 0.00119 0.0012721 0.0012874 0.0011638 0.00053645 0 0 0 0 0 0.00065034 0.0015401 0.0018564 0.0016123 0.001283 0.0011136 0.0011152 0.0011922 0.00062187 0 0 0 0 0 0 0.001186 0.0026495 0.0029081 0.0022328 0.0015346 0.001141 0.0010509 0.00059088 0 0 0 0 0 0 0 0.0016123 0.0033473 0.0033625 0.0024221 0.0016612 0.0012909 0.00061335 0 0 0 0 0 0 0 0 0.0015236 0.0030714 0.0029304 0.0021374 0.0018576 0.0010746 0 0 0 0 0 0 0 0 0 0.00080184 0.0016226 0.0015884 0.001343 0.00076697 0 0 0 0 0 0 0 0 0 0 0.00017782 0.00037517 0.00042233 0.00023809 0 0 0 0 0 0 0 0 0 0 0 8.8384e-05 4.1966e-05 1.1799e-05 3.0691e-06 2.3567e-06 2.5312e-06 2.9456e-06 3.6593e-06 4.4914e-06 5.2672e-06 5.8166e-06 5.5074e-06 3.9677e-06 2.0581e-06 6.7288e-07 0.00015022 6.5837e-05 2.3073e-05 1.064e-05 8.3797e-06 8.2379e-06 1.0809e-05 1.5179e-05 1.8482e-05 1.8831e-05 1.6967e-05 1.4381e-05 1.1774e-05 8.8739e-06 4.1571e-06 0.00017625 7.6525e-05 4.3509e-05 3.1871e-05 2.4807e-05 2.1734e-05 2.6284e-05 3.463e-05 3.8949e-05 3.5307e-05 2.7785e-05 2.4643e-05 2.7134e-05 2.5474e-05 6.2797e-06 0.0001804 0.00013859 9.4052e-05 7.0685e-05 5.6101e-05 5.1257e-05 5.8071e-05 6.6163e-05 6.4529e-05 5.3105e-05 4.3593e-05 5.0839e-05 6.5261e-05 2.78e-05 0 0.00023175 0.00026548 0.00019164 0.00015005 0.00013558 0.0001395 0.00015372 0.00015415 0.00013113 0.00010677 0.00011398 0.00015952 9.2937e-05 0 0 0.00030997 0.0004192 0.00034739 0.00030644 0.00029765 0.00031218 0.0003374 0.00032699 0.00027619 0.0002682 0.00039385 0.00029719 0 0 0 0.00032559 0.00050346 0.00050018 0.0005013 0.00049954 0.00050652 0.00052923 0.0005118 0.00046624 0.00058063 0.00052178 0 0 0 0 0.00025961 0.00047116 0.00054832 0.0005847 0.00057956 0.00056911 0.0005808 0.00057216 0.00058335 0.00044432 0 0 0 0 0 0.00023454 0.00053634 0.00068062 0.00067496 0.00060655 0.00054751 0.00052992 0.00053533 0.00030274 0 0 0 0 0 0 0.00040606 0.00099536 0.0011879 0.0009955 0.00073831 0.0005656 0.00050231 0.00026863 0 0 0 0 0 0 0 0.0007324 0.0016765 0.0018249 0.0013799 0.00093079 0.00065596 0.00027846 0 0 0 0 0 0 0 0 0.00094823 0.0020039 0.0020092 0.0014661 0.0010543 0.00043114 0 0 0 0 0 0 0 0 0 0.00080309 0.0016344 0.0016075 0.0013347 0.00071967 0 0 0 0 0 0 0 0 0 0 0.0003936 0.00081459 0.00087339 0.00045897 0 0 0 0 0 0 0 0 0 0 0 8.5649e-05 0.00019351 0.00013058 0 0 0 0 0 0 0 0 0 0 0 0 2.2079e-05 8.9662e-06 2.4729e-06 7.1425e-07 6.0182e-07 6.9422e-07 9.6905e-07 1.3703e-06 1.6313e-06 1.5514e-06 1.238e-06 9.0761e-07 6.1119e-07 3.26e-07 1.0528e-07 3.3438e-05 1.6993e-05 6.7394e-06 4.0267e-06 3.1666e-06 2.9286e-06 4.1285e-06 6.2482e-06 7.5661e-06 6.9395e-06 5.1643e-06 3.9088e-06 3.3409e-06 2.3002e-06 4.153e-07 4.6909e-05 2.66e-05 1.6718e-05 1.3883e-05 1.0541e-05 8.1861e-06 9.7092e-06 1.3682e-05 1.606e-05 1.4579e-05 1.1738e-05 1.223e-05 1.42e-05 5.3032e-06 0 6.0988e-05 5.0894e-05 3.5949e-05 2.9584e-05 2.2675e-05 1.7919e-05 1.8929e-05 2.2644e-05 2.416e-05 2.3075e-05 2.5729e-05 3.8607e-05 2.427e-05 0 0 8.3714e-05 9.1058e-05 6.5752e-05 5.3044e-05 4.5877e-05 4.3108e-05 4.4766e-05 4.5264e-05 4.4757e-05 5.8073e-05 0.00010396 8.4457e-05 0 0 0 0.00010516 0.00013599 0.00011083 9.8652e-05 9.5737e-05 9.6507e-05 9.8071e-05 9.4872e-05 0.00010808 0.00021083 0.00023266 0 0 0 0 0.0001057 0.00016048 0.00015683 0.00015727 0.00015699 0.00015334 0.00015035 0.00015153 0.00022395 0.0002842 0 0 0 0 0 8.5802e-05 0.00015854 0.00018605 0.00019923 0.00019517 0.00017978 0.00016851 0.00018074 0.00016632 0 0 0 0 0 0 8.8214e-05 0.00021265 0.00027835 0.00028087 0.0002493 0.00020716 0.00017846 9.7105e-05 0 0 0 0 0 0 0 0.00016802 0.00043082 0.00053779 0.00047705 0.00036812 0.00027272 0.00011066 0 0 0 0 0 0 0 0 0.00030446 0.00073127 0.00085134 0.00071033 0.00052553 0.00019253 0 0 0 0 0 0 0 0 0 0.00038268 0.00085959 0.00095375 0.00080295 0.00032509 0 0 0 0 0 0 0 0 0 0 0.00030659 0.00067229 0.00076511 0.0003894 0 0 0 0 0 0 0 0 0 0 0 0.00014172 0.00032271 0.00020897 0 0 0 0 0 0 0 0 0 0 0 0 2.9535e-05 3.8302e-05 0 0 0 0 0 0 0 0 0 0 0 0 0 3.8247e-06 1.1659e-06 3.6435e-07 1.5165e-07 1.2564e-07 1.3966e-07 2.1504e-07 3.2725e-07 3.9271e-07 3.5381e-07 2.547e-07 1.8179e-07 1.4439e-07 9.13e-08 1.4306e-08 4.7159e-06 2.8763e-06 1.46e-06 1.097e-06 8.292e-07 7.0567e-07 9.9992e-07 1.5568e-06 1.9027e-06 1.7514e-06 1.3951e-06 1.3265e-06 1.3868e-06 4.9054e-07 0 8.4284e-06 6.0533e-06 5.5769e-06 6.3513e-06 2.8456e-06 1.9962e-06 2.2794e-06 3.3158e-06 4.0372e-06 3.9639e-06 4.0624e-06 5.5596e-06 3.4379e-06 0 0 1.3214e-05 1.4625e-05 4.8018e-05 8.5906e-05 5.8585e-06 4.0331e-06 3.9234e-06 4.9134e-06 5.9327e-06 7.4956e-06 1.2224e-05 1.0418e-05 0 0 0 1.8008e-05 4.762e-05 0.00038925 0.000762 1.0379e-05 8.788e-06 8.422e-06 8.9006e-06 1.246e-05 2.7743e-05 3.1896e-05 0 0 0 0 2.0672e-05 0.00014095 0.0015204 0.0030179 1.9673e-05 1.9292e-05 1.8535e-05 1.9822e-05 3.9999e-05 6.1787e-05 0 0 0 0 0 1.9999e-05 0.00024621 0.0028403 0.0056522 3.2295e-05 3.1161e-05 2.8979e-05 3.601e-05 5.1137e-05 0 0 0 0 0 0 1.7187e-05 0.00023059 0.0026105 0.0051864 4.8588e-05 4.3585e-05 3.7736e-05 2.5998e-05 0 0 0 0 0 0 0 2.0224e-05 0.00013901 0.0012002 0.0023347 8.33e-05 6.9058e-05 2.7931e-05 0 0 0 0 0 0 0 0 4.1743e-05 0.00013366 0.00038182 0.00060397 0.00015498 6.127e-05 0 0 0 0 0 0 0 0 0 7.8566e-05 0.00021579 0.00031613 0.000338 0.00013442 0 0 0 0 0 0 0 0 0 0 0.00010093 0.00027092 0.00038586 0.00020456 0 0 0 0 0 0 0 0 0 0 0 8.1213e-05 0.00022072 0.00016602 0 0 0 0 0 0 0 0 0 0 0 0 3.699e-05 5.3339e-05 0 0 0 0 0 0 0 0 0 0 0 0 0 3.7467e-06 0 0 0 0 0 0 0 0 0 0 0 0 0 0 3.4399e-07 7.0474e-08 2.8447e-08 1.721e-08 1.3443e-08 1.3581e-08 2.1488e-08 3.3913e-08 4.1337e-08 3.8136e-08 3.1206e-08 3.0921e-08 3.2742e-08 1.1621e-08 0 3.3242e-07 2.4173e-07 1.6133e-07 1.3881e-07 9.9889e-08 7.7106e-08 1.0515e-07 1.649e-07 2.0511e-07 2.0407e-07 2.1538e-07 2.9686e-07 1.8191e-07 0 0 7.6027e-07 6.5279e-07 8.802e-07 1.1934e-06 3.4553e-07 2.2038e-07 2.3652e-07 3.4772e-07 4.4404e-07 5.2197e-07 7.8999e-07 6.9261e-07 0 0 0 1.3304e-06 2.0801e-06 1.2203e-05 2.325e-05 6.9784e-07 4.2717e-07 3.7801e-07 4.9246e-07 7.0987e-07 1.2959e-06 1.4305e-06 0 0 0 0 1.744e-06 1.0025e-05 0.00010861 0.00021557 1.1446e-06 8.7846e-07 7.7571e-07 9.2072e-07 2.0279e-06 3.1398e-06 0 0 0 0 0 1.8603e-06 3.5205e-05 0.00043029 0.00085857 2.0274e-06 1.9383e-06 1.7936e-06 2.4599e-06 4.1032e-06 0 0 0 0 0 0 1.9255e-06 6.4799e-05 0.00080617 0.0016094 3.647e-06 3.5133e-06 3.1739e-06 2.7543e-06 0 0 0 0 0 0 0 1.9671e-06 6.059e-05 0.00073968 0.001475 7.2274e-06 6.5285e-06 2.7454e-06 0 0 0 0 0 0 0 0 2.3808e-06 3.15e-05 0.00033253 0.00065722 1.575e-05 6.8336e-06 0 0 0 0 0 0 0 0 0 5.037e-06 2.1323e-05 9.0213e-05 0.0001586 1.7953e-05 0 0 0 0 0 0 0 0 0 0 1.0549e-05 3.6389e-05 6.7938e-05 4.2851e-05 0 0 0 0 0 0 0 0 0 0 0 1.4969e-05 5.2487e-05 4.7495e-05 0 0 0 0 0 0 0 0 0 0 0 0 1.2884e-05 2.3152e-05 0 0 0 0 0 0 0 0 0 0 0 0 0 3.0555e-06 0 0 0 0 0 0 0 0 0 0 0 0 0 0 0 0 0 0 0 0 0 0 0 0 0 0 0 0 0 0.030751 0.0024048 0.0007755 0.00051793 0.00044324 0.00032197 0.00019472 0.00011599 0.00010581 0.00014867 0.00019162 0.0001783 0.00011043 4.2878e-05 7.8222e-06 0.029722 0.0027301 0.0013686 0.0013583 0.0012678 0.00088478 0.00047595 0.0002396 0.00018431 0.00025753 0.00039064 0.0004776 0.00042273 0.00024619 6.4593e-05 0.0062031 0.0037819 0.0020473 0.0024451 0.0024147 0.0016831 0.00088141 0.00043774 0.00033402 0.00049098 0.00088012 0.0013221 0.0014127 0.00093842 0.00026967 0.0044638 0.0026954 0.0014741 0.0019464 0.0021686 0.0017412 0.0010788 0.00063084 0.00048302 0.00064357 0.0011509 0.0018144 0.0020395 0.0014028 0.00041369 0.0014592 0.00093026 0.00063132 0.00091124 0.0010659 0.00089706 0.00058241 0.00036853 0.0003149 0.0004037 0.00063355 0.000917 0.00098791 0.00067135 0.00019721 0.00020324 0.00015076 0.00015826 0.00025527 0.00032416 0.0003091 0.00024547 0.00020216 0.00019907 0.00022175 0.00024398 0.00022512 0.00014907 6.84e-05 1.5727e-05 6.4774e-05 4.3182e-05 4.4894e-05 6.1584e-05 7.6533e-05 8.3274e-05 8.7695e-05 0.00010699 0.0001622 0.00026536 0.00037566 0.00039006 0.00026551 0.0001073 2.1254e-05 7.9451e-05 5.2068e-05 4.1714e-05 4.0083e-05 4.0449e-05 4.1839e-05 4.7366e-05 8.1022e-05 0.00019586 0.00043526 0.00071165 0.00078441 0.00054445 0.00021502 3.9262e-05 6.6357e-05 4.7313e-05 3.579e-05 2.5161e-05 1.6917e-05 1.5947e-05 2.7448e-05 8.0723e-05 0.0002499 0.00059975 0.001005 0.0011168 0.00077644 0.00030516 5.4811e-05 3.4557e-05 2.4502e-05 1.8353e-05 1.2923e-05 8.9563e-06 9.4507e-06 2.014e-05 7.1066e-05 0.00023711 0.00058242 0.00098222 0.0010933 0.00076039 0.00029894 5.3715e-05 1.1216e-05 8.0989e-06 7.2193e-06 7.4577e-06 9.2638e-06 1.7381e-05 4.3223e-05 0.00011231 0.00026397 0.0005116 0.00075339 0.00078039 0.00052373 0.00020307 3.668e-05 3.5e-06 5.7837e-06 8.703e-06 1.1603e-05 1.8436e-05 4.5968e-05 0.00012929 0.00030212 0.00053995 0.00073149 0.00075292 0.00057962 0.00031537 0.0001084 2.0185e-05 2.5117e-06 8.0094e-06 1.4189e-05 1.8706e-05 2.8321e-05 7.4647e-05 0.00022157 0.00051851 0.00088569 0.0010877 0.00095273 0.0005987 0.00030173 0.00016054 3.3824e-05 1.7456e-06 6.984e-06 1.379e-05 1.8114e-05 2.4352e-05 5.9746e-05 0.00017769 0.0004167 0.00070676 0.00085295 0.00072231 0.00042496 0.00019239 5.1661e-05 0 5.7753e-07 2.684e-06 5.706e-06 7.432e-06 8.6483e-06 1.7958e-05 5.148e-05 0.0001201 0.00020291 0.0002436 0.00020461 0.00011825 2.5561e-05 0 0 0.024694 0.0044788 0.0021662 0.0010395 0.00061623 0.00043117 0.00029346 0.00021539 0.00024219 0.00036222 0.00046944 0.00043806 0.00027282 0.00010673 1.9574e-05 0.021607 0.0079336 0.003365 0.0022312 0.0018065 0.0012909 0.00079995 0.00053924 0.0005202 0.00072613 0.001066 0.0012744 0.0011006 0.00062496 0.00016049 0.015867 0.01002 0.0057846 0.0066862 0.0063086 0.00437 0.00281 0.0021527 0.001759 0.0017676 0.0025426 0.0035418 0.0036193 0.0023319 0.0006567 0.010951 0.0062115 0.0024267 0.0028631 0.0033921 0.0033866 0.0035546 0.0036865 0.0030899 0.0026514 0.0034246 0.0048345 0.0051628 0.0034486 0.00099945 0.0035825 0.0021131 0.0010307 0.0013475 0.0016022 0.0014296 0.0011232 0.001053 0.001223 0.001533 0.0020126 0.0025408 0.0025493 0.0016764 0.00048573 0.00057182 0.00039437 0.00032621 0.00045156 0.00056068 0.00060509 0.00066147 0.00079889 0.00094549 0.00097606 0.00085878 0.0006403 0.00037581 0.0001687 4.175e-05 0.0002939 0.00023383 0.00022517 0.00022277 0.0002249 0.00026749 0.00036168 0.00049565 0.00063952 0.00075527 0.00079544 0.00069063 0.00043538 0.00018036 4.6508e-05 0.00039028 0.00037575 0.00035046 0.00027519 0.00021624 0.00020683 0.00022725 0.00029091 0.00045698 0.00077036 0.0011109 0.001165 0.00079738 0.0003278 8.2049e-05 0.00034507 0.00037998 0.00034846 0.00022568 0.00012294 9.3683e-05 0.00011901 0.00021195 0.00045719 0.00093469 0.001474 0.0016027 0.0011093 0.00045515 0.00011476 0.00018078 0.00019969 0.00018428 0.00012272 7.0238e-05 5.3545e-05 6.4833e-05 0.00013225 0.00035842 0.00083628 0.001393 0.0015471 0.0010812 0.00044701 0.00011409 5.7392e-05 6.3311e-05 6.8097e-05 6.3011e-05 5.664e-05 6.476e-05 0.00010416 0.00020829 0.000429 0.00077798 0.0011075 0.0011312 0.00076229 0.00031409 8.1994e-05 2.0002e-05 4.3053e-05 7.0325e-05 8.662e-05 9.3326e-05 0.00012881 0.00026276 0.00055169 0.00094468 0.0012407 0.0012354 0.00092172 0.00049586 0.00018224 2.8181e-05 1.7064e-05 6.0429e-05 0.00011302 0.00014055 0.00014153 0.00019135 0.00042441 0.00093006 0.0015621 0.0019029 0.0016539 0.0010334 0.0005288 0.0001484 0 1.2883e-05 5.4746e-05 0.0001112 0.00013905 0.0001307 0.00016016 0.00034936 0.0007666 0.0012741 0.0015212 0.0012815 0.00077342 0.00022352 0 0 4.5688e-06 2.1803e-05 4.671e-05 5.8602e-05 5.1927e-05 5.4571e-05 0.00010817 0.00023131 0.00037818 0.00044476 0.00036978 0.00011123 0 0 0 0.028185 0.0080939 0.0048127 0.0019216 0.00066138 0.00033072 0.00025216 0.00023177 0.00026883 0.00036595 0.00044777 0.00041218 0.00027271 0.00013843 4.2854e-05 0.024246 0.011652 0.0056666 0.0024026 0.0011666 0.00081213 0.00076791 0.00079509 0.00079366 0.00089368 0.0011316 0.0012669 0.0011303 0.00078667 0.00028648 0.015231 0.012168 0.011278 0.013716 0.012163 0.0081459 0.0060006 0.0054559 0.0041959 0.0028917 0.0028442 0.0033873 0.0033503 0.0023597 0.00080711 0.0094546 0.0052272 0.00154 0.0012875 0.0017394 0.003529 0.0072267 0.0096776 0.00797 0.0050125 0.0041279 0.0046208 0.0045337 0.0030661 0.00097471 0.0031264 0.0018332 0.00075577 0.00073113 0.00081244 0.0010068 0.0014458 0.002063 0.0026147 0.0028717 0.0028965 0.0028453 0.002502 0.0016137 0.00049906 0.00070891 0.00057508 0.00052811 0.00057753 0.00066908 0.00095002 0.0014484 0.002012 0.0023867 0.0023072 0.0017895 0.0011473 0.00060877 0.00025471 6.8279e-05 0.00062384 0.00071702 0.00077928 0.00069051 0.00062923 0.00077014 0.0010667 0.0013663 0.0015408 0.0014819 0.0011952 0.00081989 0.00046473 0.00020974 8.4507e-05 0.00091989 0.0013423 0.0013956 0.0010048 0.00067581 0.00060139 0.00064598 0.00069949 0.00075486 0.0008192 0.00085213 0.00076185 0.00051099 0.000264 0.00014313 0.0008767 0.0014387 0.0014614 0.0009256 0.00047354 0.00033083 0.00034782 0.00040657 0.00050508 0.00066804 0.00083505 0.0008321 0.00058197 0.00031927 0.00019974 0.00046327 0.00076532 0.00078269 0.00050867 0.00027095 0.00018621 0.00017108 0.00017244 0.00023606 0.00041957 0.00065382 0.00072568 0.00053344 0.000306 0.00020052 0.00014385 0.00023832 0.00027871 0.00023865 0.00017727 0.00014322 0.00014357 0.000179 0.00026771 0.00041152 0.00054472 0.00055051 0.00039495 0.00022822 7.6843e-05 5.4569e-05 0.00014413 0.00024455 0.00028865 0.00025439 0.00020501 0.00022709 0.00036167 0.0005677 0.00071248 0.00068004 0.00049892 0.00029058 7.7287e-05 0 5.1046e-05 0.00019572 0.00038196 0.00046932 0.00039843 0.00029103 0.00031833 0.00055086 0.00088703 0.0010694 0.00092704 0.0006055 0.00018481 0 0 4.0705e-05 0.00018018 0.00037337 0.00046149 0.00038135 0.00027042 0.00030191 0.00051993 0.00079755 0.0009101 0.00075907 0.0002739 0 0 0 1.5282e-05 7.3721e-05 0.00015835 0.00019638 0.00015944 0.00010914 0.0001166 0.00019071 0.00027533 0.00029663 0.00011953 0 0 0 0 0.014526 0.010656 0.0072252 0.0028793 0.00084054 0.00035215 0.00029794 0.00028867 0.00027536 0.00027978 0.00028695 0.00024586 0.00014987 5.7615e-05 1.0844e-05 0.016046 0.012528 0.0074881 0.0028447 0.000989 0.00062201 0.00059219 0.0005911 0.00061222 0.00069297 0.00078894 0.00075594 0.0005289 0.00024314 5.5434e-05 0.0087968 0.010674 0.014852 0.018833 0.016439 0.0096811 0.0042187 0.0018791 0.0013875 0.0015638 0.0018793 0.0018916 0.0014004 0.00069351 0.00017033 0.0043605 0.0025445 0.00099986 0.0007704 0.0008369 0.0010626 0.0014549 0.0019595 0.0024445 0.0028716 0.0031753 0.0029536 0.0020763 0.0010087 0.00025037 0.0015057 0.0011203 0.00085248 0.00089443 0.0010138 0.0013698 0.0020405 0.0028567 0.003477 0.003627 0.0033351 0.0027866 0.0021849 0.0014414 0.00050419 0.00071639 0.00085882 0.0010592 0.0011574 0.0012775 0.0016884 0.0023817 0.0030777 0.0034665 0.0032764 0.0025783 0.0017695 0.0010446 0.00045689 0.00012955 0.00091619 0.0014669 0.0017467 0.0015399 0.0013563 0.0015297 0.00192 0.0022284 0.0023154 0.0021284 0.0017346 0.0013011 0.00085032 0.00043118 0.00018035 0.0014641 0.0028393 0.003096 0.0021535 0.0013491 0.0011454 0.0011946 0.0011845 0.0010943 0.00098813 0.0009027 0.00081826 0.00063664 0.00043176 0.0002799 0.001485 0.0031129 0.003293 0.0020785 0.001088 0.00081928 0.00081762 0.00074292 0.00063449 0.00057489 0.00056976 0.00057295 0.00049681 0.00044273 0.00037432 0.00080029 0.0016864 0.0017922 0.001162 0.00065002 0.00052702 0.00050888 0.00039217 0.00027102 0.0002481 0.00031127 0.00038062 0.00037082 0.00038599 0.0001859 0.00025599 0.00054245 0.00064327 0.0005267 0.00037661 0.00030488 0.00028117 0.00025352 0.00023818 0.00024844 0.0002697 0.00028034 0.00025602 0.00013272 0 0.00010694 0.00030134 0.00049452 0.00055813 0.00045887 0.00030788 0.0002268 0.0002484 0.00033363 0.00038384 0.00033814 0.00025815 0.00010281 0 0 9.9182e-05 0.00037911 0.00073877 0.0008981 0.00072759 0.00042714 0.00024399 0.00024501 0.00035485 0.0004242 0.00038276 0.00017272 0 0 0 7.7626e-05 0.0003376 0.00069293 0.00084703 0.00067597 0.00039933 0.00026181 0.00029316 0.00037358 0.00038307 0.00017133 0 0 0 0 2.9547e-05 0.00013893 0.00029415 0.00036078 0.00028542 0.00017024 0.00012232 0.00014415 0.00017113 7.9072e-05 0 0 0 0 0 0.009146 0.02343 0.0074607 0.0031392 0.0010074 0.00048336 0.00042128 0.00040507 0.00037096 0.00033312 0.00029671 0.00023778 0.000146 5.9463e-05 1.2934e-05 0.0094291 0.010887 0.0073172 0.0028739 0.0010198 0.00070663 0.00071415 0.00070296 0.00068805 0.00071073 0.00072479 0.00062835 0.00041033 0.00018948 5.2359e-05 0.0048518 0.0073339 0.010817 0.013365 0.011661 0.0070647 0.003301 0.0016171 0.0011919 0.0011869 0.0012021 0.0010511 0.00072186 0.00037109 0.00011823 0.0022988 0.0015007 0.001017 0.00094722 0.00099813 0.0011519 0.0013985 0.0017068 0.0019579 0.0020123 0.0018611 0.0015491 0.0010732 0.00054981 0.00017025 0.00086777 0.00097766 0.0012044 0.0013631 0.0014304 0.0015842 0.0019714 0.0025048 0.0028947 0.0028917 0.0026278 0.0025418 0.0027217 0.0023183 0.00093861 0.00076475 0.001129 0.0015653 0.0017393 0.0017769 0.0019523 0.002371 0.0028353 0.0030874 0.0030019 0.0027075 0.0023233 0.0016631 0.00080012 0.00023833 0.0010617 0.0019404 0.0024232 0.0021944 0.0019066 0.0019211 0.0021389 0.0022896 0.0022645 0.0021423 0.0020704 0.0019962 0.0015759 0.00084372 0.0003198 0.0017111 0.0036909 0.004101 0.0028671 0.0018335 0.0015986 0.0016443 0.0015235 0.0012919 0.0011714 0.0012833 0.0014797 0.0013535 0.00087317 0.00044077 0.0017834 0.0040859 0.0043776 0.0028107 0.0016578 0.0015609 0.0016418 0.0013092 0.00089774 0.00074769 0.00088564 0.0011473 0.0011703 0.00088993 0.00027413 0.0010005 0.0022907 0.0024562 0.0016329 0.0010872 0.0011887 0.0012954 0.00098016 0.00060422 0.00048381 0.00061475 0.00084756 0.00090722 0.00037935 0 0.00036488 0.00081894 0.00094939 0.00076679 0.00060283 0.00062229 0.00067608 0.00060702 0.00049735 0.0004496 0.00048768 0.0005676 0.00028278 0 0 0.0001842 0.00047082 0.00068772 0.00071973 0.00059178 0.00045021 0.00039831 0.00042381 0.00047493 0.00048609 0.00044146 0.00020151 0 0 0 0.00016292 0.00053764 0.00095911 0.0011162 0.00089471 0.0005418 0.00032823 0.00030112 0.00037115 0.00041247 0.00020336 0 0 0 0 0.00011313 0.0004286 0.00081431 0.00095802 0.00075219 0.00043728 0.00026115 0.00024848 0.00029243 0.00015126 0 0 0 0 0 3.9841e-05 0.00016889 0.00033844 0.00040393 0.00031441 0.00018004 0.00011088 0.00011092 6.2581e-05 0 0 0 0 0 0 0.0059417 0.007194 0.0055853 0.0025738 0.0010157 0.00058306 0.00050124 0.00051154 0.00053686 0.00051575 0.00044317 0.00033855 0.0002077 8.9453e-05 2.211e-05 0.0058826 0.0073714 0.0052732 0.0022052 0.00088029 0.00067028 0.00068908 0.00070417 0.00075089 0.00084233 0.0008964 0.00079419 0.00054358 0.00029301 0.00010412 0.0028217 0.0036499 0.004388 0.0047922 0.00416 0.0027569 0.0015653 0.00098988 0.00088206 0.0010162 0.001154 0.0010858 0.00083428 0.00056523 0.00024992 0.0015515 0.0011124 0.00097131 0.0009811 0.0010011 0.0010309 0.0010686 0.0011364 0.0012393 0.0013637 0.001468 0.0014292 0.0011693 0.00078508 0.00033566 0.00067185 0.00087465 0.0012394 0.001472 0.0015088 0.0014601 0.0015059 0.0016612 0.0018004 0.0018995 0.0021033 0.0025624 0.0031085 0.0027712 0.0011679 0.00068719 0.00098974 0.0014618 0.0016991 0.0017216 0.0017113 0.001851 0.0020422 0.0021143 0.0021619 0.0023745 0.0025296 0.0020621 0.0010618 0.00034476 0.00094009 0.0016225 0.0021103 0.0020688 0.0019531 0.00198 0.0021043 0.0021178 0.0019489 0.0018675 0.0021506 0.0025173 0.0022331 0.0012566 0.00046339 0.0014404 0.0030181 0.0033889 0.0024971 0.0018575 0.0019325 0.0021473 0.0019848 0.0015873 0.00141 0.001748 0.0023249 0.0023204 0.0014857 0.00030454 0.0015059 0.0033925 0.0036439 0.0024721 0.0018464 0.0022851 0.002644 0.0021441 0.0014156 0.0011407 0.0014786 0.0021362 0.0023117 0.00081593 0 0.00091665 0.002042 0.0021837 0.001557 0.0013563 0.0019132 0.0022983 0.0018636 0.001219 0.00096881 0.0012195 0.0017374 0.00095302 0 0 0.00043884 0.00092448 0.0010387 0.00086514 0.00080466 0.0010413 0.0012883 0.0012332 0.0010005 0.00085242 0.00093374 0.00057756 0 0 0 0.00030295 0.00066079 0.00082527 0.00078043 0.00066957 0.0006454 0.00072485 0.00078791 0.00075742 0.0006835 0.00033208 0 0 0 0 0.00029171 0.00074672 0.0010597 0.001073 0.00084178 0.00058813 0.00048368 0.0005101 0.00056326 0.0002802 0 0 0 0 0 0.00017606 0.00049717 0.00074628 0.00076589 0.00058069 0.00036967 0.00028016 0.00032133 0.00020366 0 0 0 0 0 0 4.9325e-05 0.00016227 0.00027532 0.00030232 0.00023145 0.00014149 0.00010467 6.5647e-05 0 0 0 0 0 0 0 0.0032944 0.0038516 0.0031263 0.0016009 0.00077338 0.00049184 0.00039056 0.00037335 0.0004004 0.00041916 0.0004061 0.00034482 0.00022804 0.00010758 3.0765e-05 0.0032575 0.003842 0.0028653 0.0012854 0.00058461 0.00047488 0.00048088 0.0004935 0.00056563 0.00071263 0.0008382 0.00079719 0.00059935 0.0003915 0.00016992 0.0014802 0.0014851 0.0013636 0.0011327 0.00097527 0.00082311 0.00066302 0.00056314 0.00060603 0.00079922 0.00099258 0.001001 0.00090044 0.00080794 0.00043424 0.00087769 0.00074714 0.00079315 0.0007853 0.00076994 0.00078311 0.00078871 0.0007777 0.00079826 0.00091313 0.0010892 0.0011759 0.0011479 0.0010342 0.00055296 0.00051125 0.00071916 0.001037 0.0012212 0.0012915 0.0013228 0.0013568 0.0013492 0.00128 0.0012897 0.0015268 0.001939 0.0022867 0.0020137 0.00090424 0.00055244 0.0007289 0.0010415 0.0012147 0.001356 0.0016068 0.0019224 0.0020413 0.0018654 0.0017177 0.0019136 0.0021795 0.0018825 0.0010343 0.00038545 0.00070039 0.0010108 0.0013286 0.0014611 0.0017136 0.0022 0.0026789 0.0027319 0.0022928 0.0018917 0.0020538 0.0025144 0.0023837 0.0014418 0.00028505 0.0009273 0.0016844 0.0019083 0.0016193 0.0016792 0.0023426 0.0030096 0.002997 0.0023788 0.0018661 0.0020887 0.0028216 0.0029623 0.00097957 0 0.00094883 0.0019306 0.0020856 0.0016278 0.0017143 0.0026462 0.0033991 0.003106 0.0022528 0.001724 0.0020343 0.0029373 0.001636 0 0 0.00067918 0.0013645 0.0014642 0.0012061 0.001382 0.0022349 0.0029224 0.0026983 0.0020022 0.0015779 0.001826 0.0012718 0 0 0 0.00051043 0.00099473 0.0011131 0.00099765 0.0010341 0.0014237 0.0018752 0.0019551 0.0016782 0.001415 0.00074303 0 0 0 0 0.00050816 0.0010201 0.0011583 0.0010339 0.00092232 0.00098219 0.0011765 0.0013003 0.0012334 0.00055402 0 0 0 0 0 0.00062017 0.0013602 0.0014926 0.0011794 0.0008599 0.00071207 0.00075108 0.00089173 0.00050319 0 0 0 0 0 0 0.000357 0.00080334 0.00086792 0.00065494 0.00045314 0.00038007 0.00045535 0.00032533 0 0 0 0 0 0 0 7.7006e-05 0.00018542 0.00022478 0.00019673 0.00015428 0.00014676 0.00010861 0 0 0 0 0 0 0 0 0.0014802 0.0016 0.0012949 0.00070239 0.0003778 0.00025162 0.00018118 0.00013598 0.00012727 0.00017369 0.00027149 0.00035997 0.00033589 0.00019124 5.3077e-05 0.001664 0.0016091 0.0012034 0.00058096 0.00030363 0.00025595 0.00024423 0.00023207 0.00027457 0.00042825 0.0007015 0.00099037 0.0010374 0.00072619 0.00027025 0.00095125 0.00066365 0.0005873 0.00043794 0.00037543 0.00036953 0.00035439 0.00033781 0.00038223 0.00053593 0.00079835 0.0011016 0.0012987 0.0011953 0.00059069 0.00059348 0.00054032 0.00060886 0.00055449 0.00052056 0.0005684 0.00063027 0.00063571 0.00060246 0.00061423 0.00071267 0.0008545 0.0010407 0.0011417 0.00065991 0.00042603 0.00063592 0.00084429 0.00094345 0.0010644 0.0012696 0.0014657 0.001468 0.0012532 0.0010291 0.00098969 0.0010912 0.001186 0.0010694 0.00055395 0.00046717 0.00063023 0.0007882 0.00091334 0.0012263 0.0018288 0.0025137 0.0026948 0.0022502 0.0016617 0.0014265 0.0014551 0.0012739 0.00076487 0.00016902 0.00052926 0.00068139 0.00086012 0.0011567 0.0017666 0.0026837 0.003731 0.0039549 0.0031822 0.0021797 0.0017893 0.0019693 0.0019424 0.00066032 0 0.00055798 0.00083397 0.00098564 0.0012433 0.001902 0.0029301 0.0041495 0.0043883 0.0035003 0.0024058 0.0021134 0.0026037 0.0013981 0 0 0.00054225 0.00095221 0.0010825 0.0011986 0.001754 0.0027962 0.0039057 0.0040101 0.0031596 0.0022737 0.0022458 0.0015006 0 0 0 0.00052137 0.00096252 0.0010709 0.0010694 0.0013981 0.0022264 0.0032658 0.0042661 0.0056812 0.0069571 0.0033312 0 0 0 0 0.00067247 0.0013159 0.0014792 0.0013599 0.0013612 0.0017231 0.0025737 0.0045211 0.0082689 0.0058376 0 0 0 0 0 0.00087709 0.0017596 0.0019168 0.001668 0.0014648 0.0014619 0.0017958 0.0028643 0.0024984 0 0 0 0 0 0 0.0011904 0.002519 0.0024914 0.0017258 0.0012053 0.0010699 0.0012117 0.0007878 0 0 0 0 0 0 0 0.00067471 0.0014319 0.0013593 0.00086947 0.00060075 0.00065485 0.00046893 0 0 0 0 0 0 0 0 0.00013087 0.00027702 0.00027154 0.00019962 0.00018835 0.00014669 0 0 0 0 0 0 0 0 0 0.000622 0.00053945 0.000393 0.00020982 0.00011852 8.568e-05 6.6398e-05 5.3204e-05 5.6374e-05 9.5512e-05 0.00019757 0.00034034 0.00037695 0.00022829 6.0055e-05 0.0009299 0.00060809 0.00041667 0.00022171 0.00013723 0.00011741 0.00010973 0.00010724 0.00013544 0.00024787 0.00055216 0.0010361 0.0012507 0.00085976 0.00027936 0.00078484 0.00037983 0.0003235 0.00025481 0.00021319 0.00020362 0.0002067 0.00020996 0.00023031 0.00032104 0.00059642 0.0010838 0.0014245 0.0012137 0.00052802 0.00051681 0.00041911 0.00043542 0.00037915 0.00035916 0.00043141 0.00053175 0.00055949 0.0004994 0.0004325 0.00044883 0.00058073 0.00080117 0.00091317 0.00052313 0.00036558 0.0005327 0.00063248 0.00069372 0.00086664 0.001191 0.0015167 0.0015634 0.0012774 0.00089139 0.00063398 0.00053038 0.00053126 0.00053394 0.00016153 0.0004018 0.00058034 0.00065597 0.00081005 0.0012713 0.0020701 0.0029655 0.0031829 0.0025531 0.0016347 0.0010291 0.00080555 0.00067378 0.00022584 0 0.00043365 0.00059789 0.00072306 0.0011305 0.001953 0.003084 0.0044647 0.0047904 0.0037827 0.0023246 0.001427 0.001243 0.00062071 0 0 0.0003891 0.00056757 0.00071719 0.0012312 0.0021657 0.0033258 0.0048504 0.0052279 0.0041532 0.0026202 0.0017972 0.00092066 0 0 0 0.00036101 0.00061606 0.00076 0.0011092 0.0018216 0.0028062 0.0040541 0.0043748 0.0035585 0.0024587 0.0010285 0 0 0 0 0.00051069 0.00098606 0.0011079 0.0011296 0.0014001 0.002021 0.0028308 0.0031268 0.0027526 0.0011385 0 0 0 0 0 0.00096349 0.001943 0.0020787 0.0017851 0.0016144 0.0017161 0.0020219 0.0022237 0.0010947 0 0 0 0 0 0 0.0014091 0.0028268 0.0028952 0.0024009 0.0020326 0.0017676 0.001699 0.0008674 0 0 0 0 0 0 0 0.0017078 0.0035272 0.0033685 0.0024066 0.0018487 0.0016082 0.00088674 0 0 0 0 0 0 0 0 0.00092649 0.0019212 0.0018012 0.0013018 0.0011238 0.00061279 0 0 0 0 0 0 0 0 0 0.00017918 0.00037135 0.00036863 0.00033628 0.00020014 0 0 0 0 0 0 0 0 0 0 0.000279 0.00017254 9.6035e-05 4.9584e-05 3.353e-05 2.8714e-05 2.4641e-05 2.1262e-05 2.3186e-05 3.7167e-05 7.2037e-05 0.00011984 0.00013153 8.114e-05 2.2658e-05 0.00055086 0.00026013 0.00013963 8.0493e-05 5.9437e-05 5.2347e-05 5.2055e-05 5.6562e-05 6.9093e-05 0.00010464 0.00020141 0.0003603 0.00043803 0.00031795 0.00011371 0.00059053 0.00025839 0.00017748 0.00013746 0.000115 0.00011289 0.00012994 0.00014679 0.0001535 0.00016672 0.00023492 0.00038482 0.00052015 0.00048864 0.0002346 0.00040965 0.00030589 0.00026728 0.00022896 0.00023604 0.00031747 0.00042375 0.00046133 0.00040156 0.00030252 0.00023375 0.00023423 0.00032319 0.00040777 0.00012409 0.00029408 0.00039663 0.00040446 0.0004339 0.00060771 0.00094837 0.0012875 0.0013524 0.0010836 0.00069342 0.00039709 0.00024703 0.00022072 0.00012052 0 0.00033055 0.00049362 0.00050874 0.00062017 0.0010566 0.001853 0.0026703 0.0028492 0.0022369 0.0013364 0.00068945 0.00040643 0.00015532 0 0 0.00035534 0.00054427 0.00061695 0.00088431 0.0015926 0.0027599 0.0040031 0.0042836 0.0033431 0.0019567 0.0010082 0.00034485 0 0 0 0.0003004 0.00049281 0.00060698 0.00093876 0.0017065 0.0029138 0.0042486 0.0045808 0.0036187 0.0021956 0.00064537 0 0 0 0 0.00028449 0.00053865 0.00065629 0.00086245 0.0014034 0.0023171 0.0033511 0.0036553 0.0030073 0.0010318 0 0 0 0 0 0.00055476 0.0011358 0.0012065 0.0010613 0.0011442 0.0015709 0.002155 0.0024238 0.0011169 0 0 0 0 0 0 0.0012379 0.0024924 0.0024476 0.0018506 0.0014848 0.0014074 0.0015121 0.00082577 0 0 0 0 0 0 0 0.0018528 0.0036389 0.0034148 0.0025131 0.001979 0.001677 0.00075145 0 0 0 0 0 0 0 0 0.001864 0.0037029 0.003381 0.0023817 0.0020341 0.0011134 0 0 0 0 0 0 0 0 0 0.00093673 0.0018885 0.0017673 0.001353 0.00069584 0 0 0 0 0 0 0 0 0 0 0.00018391 0.00038452 0.00041264 0.00021293 0 0 0 0 0 0 0 0 0 0 0 0.00012204 6.1941e-05 2.3466e-05 1.1361e-05 1.0867e-05 1.1556e-05 1.1365e-05 1.1061e-05 1.15e-05 1.2833e-05 1.4293e-05 1.3796e-05 1.0601e-05 6.7528e-06 2.8463e-06 0.00028325 0.00012921 4.8796e-05 2.3996e-05 2.0878e-05 2.3062e-05 2.9689e-05 3.8468e-05 4.4552e-05 4.4952e-05 4.075e-05 3.4697e-05 3.2798e-05 3.4555e-05 2.0281e-05 0.00034233 0.0001634 7.9836e-05 5.1286e-05 4.6298e-05 5.7093e-05 8.1261e-05 0.00010339 0.00010771 9.1759e-05 6.6488e-05 4.9325e-05 6.1054e-05 8.7216e-05 2.8382e-05 0.0002561 0.00018879 0.00012853 0.00010366 0.00012176 0.00018746 0.00026749 0.00030056 0.00026095 0.00018043 0.00010624 6.809e-05 8.1402e-05 5.6837e-05 0 0.00019883 0.00024632 0.00021347 0.00022148 0.00033841 0.00057087 0.00079966 0.00084592 0.00066724 0.00040352 0.00020716 0.00011972 5.2691e-05 0 0 0.00022765 0.00033675 0.00032261 0.00038033 0.00065892 0.0011801 0.0016857 0.001781 0.0013773 0.00080304 0.00041122 0.00013277 0 0 0 0.00024345 0.00039134 0.0004211 0.00054687 0.00096963 0.0017379 0.0024926 0.0026476 0.0020576 0.0012245 0.00035273 0 0 0 0 0.00020347 0.00036166 0.00042707 0.00057181 0.0010051 0.0017959 0.0025904 0.0027818 0.0022086 0.0007023 0 0 0 0 0 0.0002122 0.00043656 0.0005081 0.0005618 0.00083083 0.0013924 0.0019885 0.0021729 0.00091086 0 0 0 0 0 0 0.00051151 0.0010647 0.0010617 0.00080775 0.00073861 0.00093836 0.0012474 0.00070932 0 0 0 0 0 0 0 0.0012136 0.0024011 0.0021787 0.0014446 0.0010226 0.00088759 0.00045256 0 0 0 0 0 0 0 0 0.0018028 0.0034502 0.0029901 0.0019528 0.001428 0.00060041 0 0 0 0 0 0 0 0 0 0.0015935 0.0030507 0.0026678 0.0019374 0.00097947 0 0 0 0 0 0 0 0 0 0 0.00073822 0.0014546 0.0013869 0.00060802 0 0 0 0 0 0 0 0 0 0 0 0.00014258 0.0003068 0.0001866 0 0 0 0 0 0 0 0 0 0 0 0 4.3513e-05 2.2058e-05 6.5958e-06 2.8758e-06 3.512e-06 4.4069e-06 5.1843e-06 5.9871e-06 6.3857e-06 5.8405e-06 4.5993e-06 3.2562e-06 2.1073e-06 1.2564e-06 5.2522e-07 0.00011005 5.748e-05 1.8129e-05 7.4098e-06 7.2901e-06 1.0278e-05 1.6643e-05 2.4453e-05 2.8579e-05 2.5533e-05 1.783e-05 1.0946e-05 7.8507e-06 6.9501e-06 1.8954e-06 0.00014496 8.1973e-05 3.3941e-05 1.9377e-05 1.8474e-05 2.6379e-05 4.3052e-05 6.0288e-05 6.5851e-05 5.4819e-05 3.5623e-05 2.2101e-05 1.9926e-05 1.0354e-05 0 0.00012001 9.4059e-05 5.6785e-05 4.4819e-05 5.3219e-05 8.2952e-05 0.00012209 0.0001434 0.00013039 9.312e-05 5.6968e-05 4.1567e-05 2.1806e-05 0 0 0.00010191 0.00012023 9.6244e-05 9.6916e-05 0.00014535 0.00024331 0.00034123 0.00036304 0.00029005 0.00018423 0.0001185 5.5056e-05 0 0 0 0.00011521 0.00016665 0.00015424 0.00017774 0.00029546 0.00051018 0.00071304 0.00074529 0.00058358 0.00038813 0.0001628 0 0 0 0 0.00012049 0.0001958 0.00020449 0.00025368 0.00042604 0.00073481 0.0010319 0.0010888 0.00087944 0.00033847 0 0 0 0 0 0.00010145 0.000187 0.00021515 0.00026789 0.00043476 0.00074183 0.0010495 0.0011285 0.00048116 0 0 0 0 0 0 0.00012142 0.00026038 0.00029351 0.0002908 0.00037367 0.00057745 0.00080205 0.00044183 0 0 0 0 0 0 0 0.00033714 0.00070417 0.00067828 0.00047445 0.00037523 0.00041759 0.00026328 0 0 0 0 0 0 0 0 0.00081942 0.0016057 0.0013999 0.00085682 0.00054764 0.00021958 0 0 0 0 0 0 0 0 0 0.0012029 0.0022756 0.0019005 0.001158 0.00039983 0 0 0 0 0 0 0 0 0 0 0.0010016 0.0018937 0.0016521 0.00065446 0 0 0 0 0 0 0 0 0 0 0 0.00043736 0.00086345 0.00043292 0 0 0 0 0 0 0 0 0 0 0 0 8.1073e-05 9.1937e-05 0 0 0 0 0 0 0 0 0 0 0 0 0 1.1165e-05 5.9392e-06 1.7333e-06 7.6225e-07 9.4739e-07 1.2961e-06 1.8108e-06 2.4229e-06 2.7215e-06 2.3574e-06 1.5548e-06 8.4184e-07 4.4009e-07 2.2877e-07 4.1218e-08 2.9464e-05 1.8097e-05 6.091e-06 2.8954e-06 2.7282e-06 3.8685e-06 6.8713e-06 1.0765e-05 1.2846e-05 1.1259e-05 7.388e-06 4.2004e-06 2.7244e-06 8.9893e-07 0 4.2238e-05 2.8544e-05 1.3269e-05 8.7786e-06 7.6819e-06 9.7722e-06 1.6367e-05 2.443e-05 2.8051e-05 2.416e-05 1.6581e-05 1.1937e-05 5.3816e-06 0 0 3.9182e-05 3.3992e-05 2.2685e-05 1.9084e-05 1.9294e-05 2.5777e-05 3.7512e-05 4.6566e-05 4.5951e-05 3.7024e-05 2.9173e-05 1.519e-05 0 0 0 3.5716e-05 4.1931e-05 3.5163e-05 3.5083e-05 4.578e-05 6.9335e-05 9.4266e-05 0.00010117 8.649e-05 7.1437e-05 4.0779e-05 0 0 0 0 3.8781e-05 5.5332e-05 5.2034e-05 5.8964e-05 9.0036e-05 0.00014423 0.0001931 0.00020023 0.00017448 9.4611e-05 0 0 0 0 0 3.9643e-05 6.4482e-05 6.6591e-05 7.9868e-05 0.00012518 0.00020207 0.00027262 0.00028979 0.00014393 0 0 0 0 0 0 3.4667e-05 6.5074e-05 7.3845e-05 8.7431e-05 0.0001291 0.00020209 0.00027354 0.00015174 0 0 0 0 0 0 0 4.7428e-05 0.00010458 0.00011839 0.00011303 0.00012784 0.00017072 0.00010985 0 0 0 0 0 0 0 0 0.00014334 0.00030588 0.00030401 0.00022059 0.00016668 7.8707e-05 0 0 0 0 0 0 0 0 0 0.00035352 0.00071177 0.00065651 0.00043732 0.00014404 0 0 0 0 0 0 0 0 0 0 0.00051663 0.001013 0.00091712 0.00031427 0 0 0 0 0 0 0 0 0 0 0 0.00042122 0.00083405 0.00040924 0 0 0 0 0 0 0 0 0 0 0 0 0.00017828 0.00018716 0 0 0 0 0 0 0 0 0 0 0 0 0 1.5976e-05 0 0 0 0 0 0 0 0 0 0 0 0 0 0 1.816e-06 9.7153e-07 3.1089e-07 1.5394e-07 1.7236e-07 2.4405e-07 3.9225e-07 5.8083e-07 6.7928e-07 5.8998e-07 3.8436e-07 2.1708e-07 1.3559e-07 3.9454e-08 0 4.7805e-06 3.3837e-06 1.3884e-06 8.3961e-07 7.1822e-07 9.2014e-07 1.668e-06 2.6968e-06 3.272e-06 2.9134e-06 2.0456e-06 1.4735e-06 6.2992e-07 0 0 7.5149e-06 5.9867e-06 3.7378e-06 3.151e-06 2.1733e-06 2.2972e-06 3.7353e-06 5.7898e-06 6.9103e-06 6.3148e-06 5.2149e-06 2.6731e-06 0 0 0 7.8449e-06 8.1615e-06 1.2575e-05 1.8253e-05 4.8027e-06 5.0594e-06 6.9793e-06 9.1649e-06 9.9917e-06 9.8185e-06 5.7473e-06 0 0 0 0 7.5517e-06 1.3882e-05 6.9414e-05 0.00013007 9.6683e-06 1.2192e-05 1.5428e-05 1.6852e-05 1.7212e-05 1.179e-05 0 0 0 0 0 7.9688e-06 3.0132e-05 0.0002538 0.00049757 1.772e-05 2.5082e-05 3.1115e-05 3.2811e-05 2.0129e-05 0 0 0 0 0 0 8.6921e-06 4.909e-05 0.00046869 0.00092541 2.4357e-05 3.4974e-05 4.3566e-05 2.4861e-05 0 0 0 0 0 0 0 8.6685e-06 4.8015e-05 0.00043313 0.00085165 2.8456e-05 3.7845e-05 2.2875e-05 0 0 0 0 0 0 0 0 1.1993e-05 4.1042e-05 0.00021446 0.00039791 3.7862e-05 2.0874e-05 0 0 0 0 0 0 0 0 0 3.5856e-05 8.5803e-05 0.00013142 0.0001555 3.5902e-05 0 0 0 0 0 0 0 0 0 0 9.051e-05 0.00020645 0.00024144 0.00010688 0 0 0 0 0 0 0 0 0 0 0 0.00013448 0.00030757 0.00018315 0 0 0 0 0 0 0 0 0 0 0 0 0.00011055 0.00013038 0 0 0 0 0 0 0 0 0 0 0 0 0 2.3443e-05 0 0 0 0 0 0 0 0 0 0 0 0 0 0 0 0 0 0 0 0 0 0 0 0 0 0 0 0 0 1.4022e-07 7.0971e-08 2.7558e-08 1.6628e-08 1.6074e-08 2.1804e-08 3.7987e-08 5.9687e-08 7.1683e-08 6.379e-08 4.5679e-08 3.4844e-08 1.5593e-08 0 0 3.4987e-07 2.8284e-07 1.5407e-07 1.1468e-07 8.9972e-08 9.8945e-08 1.7355e-07 2.8385e-07 3.4964e-07 3.2668e-07 2.805e-07 1.5113e-07 0 0 0 6.1025e-07 5.7475e-07 5.0378e-07 5.0369e-07 2.8574e-07 2.4958e-07 3.7534e-07 5.9066e-07 7.3175e-07 7.5155e-07 4.3616e-07 0 0 0 0 7.1873e-07 9.4859e-07 2.6202e-06 4.3778e-06 5.8746e-07 4.8361e-07 6.0001e-07 8.2438e-07 1.0215e-06 6.828e-07 0 0 0 0 0 7.314e-07 2.3028e-06 1.8395e-05 3.5732e-05 1.0351e-06 1.0428e-06 1.1732e-06 1.3421e-06 9.7323e-07 0 0 0 0 0 0 8.3516e-07 6.5812e-06 7.0552e-05 0.00013992 1.7804e-06 2.1508e-06 2.392e-06 1.3986e-06 0 0 0 0 0 0 0 1.227e-06 1.1978e-05 0.00013168 0.0002616 2.6447e-06 3.2368e-06 1.7777e-06 0 0 0 0 0 0 0 0 1.521e-06 1.1817e-05 0.0001214 0.00024045 3.9824e-06 2.2221e-06 0 0 0 0 0 0 0 0 0 1.7147e-06 7.8843e-06 5.7092e-05 0.00011011 3.5691e-06 0 0 0 0 0 0 0 0 0 0 4.3566e-06 1.2951e-05 2.8287e-05 2.0104e-05 0 0 0 0 0 0 0 0 0 0 0 1.1613e-05 3.4378e-05 2.7364e-05 0 0 0 0 0 0 0 0 0 0 0 0 1.8203e-05 2.7825e-05 0 0 0 0 0 0 0 0 0 0 0 0 0 7.7892e-06 0 0 0 0 0 0 0 0 0 0 0 0 0 0 0 0 0 0 0 0 0 0 0 0 0 0 0 0 0 0 0 0 0 0 0 0 0 0 0 0 0 0 0 0 0.0089839 0.0018239 0.00035804 0.00012285 9.868e-05 7.4124e-05 4.8398e-05 3.1013e-05 2.8069e-05 3.7479e-05 4.7341e-05 4.4523e-05 2.8711e-05 1.4476e-05 3.1009e-06 0.0084099 0.00093701 0.00038998 0.00033166 0.00029992 0.00021289 0.00012336 7.3709e-05 6.9292e-05 9.9432e-05 0.00014457 0.00017405 0.0001565 0.00011043 2.995e-05 0.0023006 0.0015005 0.0010204 0.0012758 0.0011853 0.00074969 0.00035348 0.00016915 0.00014777 0.00022509 0.00037302 0.00053192 0.0005609 0.00041712 0.00012054 0.0016533 0.000944 0.00038523 0.00046033 0.00051544 0.00042644 0.00028561 0.00019746 0.0001953 0.00028819 0.00048673 0.0007334 0.00081562 0.0006167 0.00018232 0.00053859 0.00031858 0.0001607 0.00021371 0.00024996 0.00021839 0.00015949 0.00012722 0.0001376 0.00018751 0.00027662 0.0003787 0.00039982 0.00030612 9.0048e-05 7.3059e-05 4.9021e-05 4.1651e-05 6.3438e-05 7.9662e-05 7.903e-05 7.1452e-05 7.3516e-05 9.0151e-05 0.00011532 0.00013448 0.0001255 8.2521e-05 4.8161e-05 1.1575e-05 2.5213e-05 2.1251e-05 2.1888e-05 2.3033e-05 2.3562e-05 2.4368e-05 2.8532e-05 4.4553e-05 8.6031e-05 0.0001617 0.00024302 0.00025827 0.00017723 7.3007e-05 1.4125e-05 3.6275e-05 3.9507e-05 3.7136e-05 2.6134e-05 1.7063e-05 1.3844e-05 1.7109e-05 4.0926e-05 0.00012036 0.00028468 0.00047422 0.0005258 0.0003655 0.00014396 2.5471e-05 3.2938e-05 4.1729e-05 3.9033e-05 2.3216e-05 1.022e-05 6.0535e-06 1.1656e-05 4.5839e-05 0.00015951 0.00039709 0.00067333 0.00075139 0.00052304 0.00020497 3.5619e-05 1.6755e-05 2.1009e-05 1.9491e-05 1.1401e-05 4.8098e-06 3.1232e-06 9.1276e-06 4.2544e-05 0.00015395 0.00038709 0.00065814 0.00073495 0.00051169 0.0002005 3.4814e-05 4.6895e-06 5.0126e-06 4.7506e-06 3.3982e-06 2.4769e-06 4.0508e-06 1.3033e-05 4.4543e-05 0.00012919 0.00028796 0.00046056 0.000499 0.00034261 0.00013382 2.3518e-05 9.6854e-07 1.3864e-06 2.1559e-06 2.8263e-06 4.2019e-06 1.0978e-05 3.3701e-05 8.5147e-05 0.00016738 0.00025823 0.00031061 0.00027844 0.00017119 6.4128e-05 6.1812e-06 4.5237e-07 1.569e-06 3.1425e-06 4.3954e-06 6.7797e-06 1.8681e-05 5.7518e-05 0.00013754 0.00023985 0.00030407 0.00028153 0.00019609 0.00012066 4.0377e-05 0 3.1826e-07 1.4206e-06 3.0266e-06 4.1558e-06 5.8563e-06 1.5173e-05 4.6242e-05 0.0001095 0.0001869 0.00022723 0.00019495 0.00011857 3.0168e-05 0 0 1.1497e-07 5.6625e-07 1.2466e-06 1.6677e-06 2.0437e-06 4.5483e-06 1.3373e-05 3.1437e-05 5.3327e-05 6.4229e-05 5.4162e-05 1.5789e-05 0 0 0 0.0059758 0.0018686 0.00082712 0.00034525 0.00017147 0.00011179 7.7971e-05 5.93e-05 6.5325e-05 9.3674e-05 0.00011917 0.00011213 7.2395e-05 3.6757e-05 7.8621e-06 0.0063643 0.0029151 0.0011971 0.0006737 0.00048744 0.00033961 0.00022011 0.0001697 0.00019485 0.00028529 0.00040322 0.00046999 0.00040829 0.00028089 7.47e-05 0.0060353 0.005192 0.0060629 0.008173 0.0073169 0.0043126 0.0018625 0.00082979 0.00060962 0.00073364 0.00107 0.0014241 0.0014314 0.001038 0.00029459 0.0040524 0.0022331 0.00067899 0.0006903 0.00081468 0.00080735 0.00082573 0.00089134 0.00091399 0.0010363 0.0014341 0.0019546 0.0020576 0.0015192 0.00044201 0.0013219 0.00074838 0.00028407 0.00032941 0.00039258 0.00038081 0.00037113 0.00044477 0.00058396 0.00073318 0.00089396 0.0010522 0.0010257 0.00076344 0.00022159 0.00020916 0.00014581 0.00011063 0.00013452 0.00016016 0.00018958 0.00024922 0.00035095 0.00045361 0.00049067 0.00043933 0.00032546 0.00018749 0.00011172 2.8422e-05 0.00013726 0.00016786 0.0001698 0.00012725 9.3174e-05 9.9312e-05 0.00014351 0.00021868 0.00031422 0.00041099 0.00047063 0.0004306 0.00027775 0.00011802 2.756e-05 0.00023201 0.00037497 0.00037554 0.00023085 0.00011296 7.4631e-05 8.0815e-05 0.00012533 0.0002446 0.00046906 0.00071503 0.00076571 0.00052696 0.00021283 4.6481e-05 0.00022976 0.00041549 0.00041508 0.00023531 8.822e-05 3.6491e-05 3.869e-05 9.0845e-05 0.00025329 0.0005837 0.00096337 0.0010649 0.0007404 0.00029777 6.4597e-05 0.00011659 0.00020972 0.00020927 0.00011893 4.4619e-05 1.787e-05 2.0864e-05 6.6416e-05 0.00022165 0.00054758 0.00092699 0.0010346 0.0007225 0.00029162 6.3701e-05 2.9813e-05 4.7988e-05 4.9786e-05 3.3432e-05 1.8466e-05 1.4549e-05 2.626e-05 7.2579e-05 0.00019451 0.00041868 0.00065904 0.00071015 0.00048966 0.00019886 2.238e-05 5.773e-06 1.1534e-05 1.8849e-05 2.2567e-05 2.2303e-05 2.9038e-05 6.4245e-05 0.0001491 0.00028151 0.0004175 0.00048269 0.00042001 0.00025656 5.1078e-05 0 3.294e-06 1.2751e-05 2.6238e-05 3.4152e-05 3.4255e-05 4.6192e-05 0.00010716 0.00024329 0.00041874 0.00052501 0.00047863 0.0003285 0.00010286 0 0 2.5022e-06 1.1545e-05 2.4768e-05 3.1917e-05 3.057e-05 3.8838e-05 8.8366e-05 0.00019816 0.00033333 0.00040193 0.0003432 0.00010698 0 0 0 9.3944e-07 4.6642e-06 1.0236e-05 1.3053e-05 1.1797e-05 1.2985e-05 2.6953e-05 5.8881e-05 9.7491e-05 0.00011574 4.8535e-05 0 0 0 0 0.0070177 0.0031371 0.0019073 0.00073734 0.00023087 0.00010244 7.4494e-05 6.6363e-05 7.3526e-05 9.6117e-05 0.00011535 0.00010691 7.4572e-05 4.7521e-05 1.6092e-05 0.0072582 0.0045067 0.0022764 0.0009288 0.00042347 0.0002774 0.00023912 0.00024193 0.00027022 0.00033739 0.00042524 0.00046364 0.00041373 0.00032656 0.00011743 0.0062758 0.0095749 0.017633 0.024733 0.021921 0.012661 0.0052862 0.0021642 0.0012444 0.0010374 0.0011662 0.0013538 0.0013073 0.0010024 0.00033699 0.0034549 0.0019338 0.00053099 0.00040034 0.00051077 0.00085373 0.0015485 0.0021045 0.0020161 0.0017032 0.0016982 0.0018773 0.0017952 0.0013152 0.00041372 0.0011512 0.00070812 0.00030297 0.00027452 0.00031161 0.00041836 0.00064819 0.00098373 0.0012935 0.0014121 0.001341 0.0012092 0.0010032 0.00070041 0.00021238 0.00029135 0.00031131 0.0003003 0.00027513 0.0002848 0.00040485 0.00064787 0.00095095 0.0011752 0.0011564 0.00089028 0.0005524 0.00028058 0.00013612 3.5992e-05 0.00038548 0.00067439 0.00071359 0.00048686 0.00031373 0.00032569 0.00045923 0.00062387 0.00074355 0.00074458 0.00061804 0.00043143 0.00024456 0.00010963 3.8847e-05 0.00074143 0.0015476 0.0016025 0.00094627 0.00041408 0.00024314 0.00024461 0.0002888 0.00035047 0.00042423 0.0004773 0.00044325 0.00029732 0.00014162 6.2527e-05 0.00078315 0.0017361 0.0017848 0.0010014 0.00036348 0.00013801 0.00010757 0.00013308 0.00020291 0.00033414 0.00047951 0.00050725 0.00035723 0.00017588 8.6099e-05 0.00039773 0.00087758 0.00090143 0.00050808 0.00018591 6.8066e-05 4.6134e-05 5.7484e-05 0.00011699 0.00025271 0.00041645 0.00046692 0.00033726 0.00016995 4.2908e-05 9.5956e-05 0.00019868 0.00021216 0.00013773 6.8637e-05 3.7997e-05 3.3442e-05 5.0517e-05 0.00010257 0.00019943 0.00030401 0.00032894 0.00023781 6.1483e-05 0 1.7883e-05 4.3404e-05 6.9996e-05 7.9483e-05 6.6782e-05 4.9554e-05 5.3079e-05 9.1733e-05 0.00015915 0.00022417 0.0002478 0.00021283 6.956e-05 0 0 1.1289e-05 4.5439e-05 9.429e-05 0.00012018 0.00010285 7.3122e-05 7.8631e-05 0.0001405 0.00023302 0.00028921 0.00026259 9.3972e-05 0 0 0 8.5523e-06 3.9479e-05 8.4438e-05 0.00010658 8.9224e-05 6.3433e-05 7.1412e-05 0.00012642 0.00019904 0.00023237 9.9554e-05 0 0 0 0 3.2572e-06 1.6009e-05 3.4852e-05 4.3692e-05 3.5794e-05 2.4542e-05 2.6217e-05 4.3852e-05 6.5275e-05 3.6277e-05 0 0 0 0 0 0.0042299 0.0041539 0.0028335 0.0011052 0.00031504 0.00012813 0.00010075 8.8479e-05 7.6184e-05 7.1366e-05 7.0455e-05 6.018e-05 3.7332e-05 1.5927e-05 3.2203e-06 0.0051029 0.0049877 0.003047 0.0011708 0.00044897 0.00030558 0.00027117 0.00024342 0.00023206 0.00024556 0.00026413 0.00024651 0.00017352 8.9446e-05 2.1438e-05 0.0041988 0.011394 0.025231 0.035798 0.031731 0.018154 0.0070188 0.0021277 0.00085841 0.00070121 0.00072841 0.00068778 0.00050814 0.00027692 7.0368e-05 0.0015665 0.0010434 0.0005233 0.00043432 0.00049083 0.00059816 0.00075327 0.00097581 0.001198 0.0013097 0.001278 0.0010993 0.00077267 0.00041087 0.00010527 0.0008703 0.00067946 0.00060025 0.00053103 0.00054781 0.00070119 0.00101 0.0014206 0.0017447 0.0017641 0.0014865 0.0011273 0.00082581 0.00053233 0.000179 0.0010504 0.00077501 0.00084523 0.00068908 0.00062527 0.00077914 0.0011114 0.0014919 0.0017359 0.0016557 0.001278 0.00083961 0.00047451 0.00020702 5.741e-05 0.0015385 0.0016362 0.0017527 0.0011637 0.00072038 0.00068209 0.00085897 0.0010471 0.0011367 0.0010614 0.00084948 0.00061162 0.00038591 0.00019113 7.6536e-05 0.0019938 0.0034923 0.0036521 0.0021263 0.00089961 0.00050466 0.00048519 0.00051228 0.00050825 0.00047522 0.00043071 0.00037857 0.00028587 0.00018448 0.00011329 0.0017761 0.0038844 0.0040277 0.0022549 0.00082688 0.00033692 0.00026057 0.0002451 0.00022814 0.00022682 0.00024825 0.00026338 0.00022725 0.00018739 7.4522e-05 0.0008506 0.0019706 0.0020369 0.0011466 0.00042933 0.00018249 0.00013638 0.00011203 9.5323e-05 0.00011223 0.00016226 0.00020261 0.00018849 8.5181e-05 0 0.00020452 0.00045581 0.00048322 0.0003082 0.00015316 8.9413e-05 7.2722e-05 6.7369e-05 7.2102e-05 9.5079e-05 0.00013198 0.00015626 7.0949e-05 0 0 4.2468e-05 0.00010063 0.00014852 0.00015912 0.00012823 8.4656e-05 5.988e-05 6.3316e-05 8.7034e-05 0.00011095 0.00011952 5.7407e-05 0 0 0 2.6726e-05 9.919e-05 0.00019832 0.00024803 0.00020467 0.00012055 6.67e-05 6.2958e-05 8.9535e-05 0.00011061 5.4987e-05 0 0 0 0 1.7945e-05 7.713e-05 0.00015915 0.00019677 0.00015928 9.4906e-05 6.0353e-05 6.4689e-05 8.2847e-05 4.4322e-05 0 0 0 0 0 6.5758e-06 3.0718e-05 6.5108e-05 8.0313e-05 6.4049e-05 3.8139e-05 2.6144e-05 2.942e-05 1.7519e-05 0 0 0 0 0 0 0.0029151 0.0088217 0.00278 0.0011323 0.00035476 0.00017341 0.0001454 0.00012257 9.3869e-05 7.308e-05 6.2797e-05 5.202e-05 3.3641e-05 1.4877e-05 3.7457e-06 0.003198 0.004241 0.0028536 0.0011597 0.00050724 0.00040057 0.00035993 0.00029188 0.00023157 0.00020227 0.00019009 0.00016331 0.00011202 5.9001e-05 1.9782e-05 0.0024653 0.007874 0.017659 0.02491 0.022159 0.012862 0.0051536 0.0016769 0.00069079 0.0004883 0.00042671 0.00035316 0.00024816 0.00014197 5.2278e-05 0.0010373 0.00074565 0.00066508 0.00065489 0.0007304 0.00080005 0.00084193 0.00091062 0.00097937 0.00095487 0.00082613 0.00064902 0.00044261 0.00023592 7.9151e-05 0.001877 0.00086162 0.00097525 0.00088842 0.00085897 0.00091066 0.0010676 0.0013166 0.0015063 0.0014733 0.0012684 0.0011069 0.0010455 0.00081779 0.000322 0.0039791 0.0012117 0.0013581 0.0011092 0.00095033 0.00098345 0.0011887 0.0014577 0.0016138 0.0015487 0.0013346 0.0010864 0.00075527 0.00036014 0.0001072 0.0052578 0.0022895 0.0024699 0.0016749 0.0010698 0.00093931 0.0010554 0.0011826 0.0011985 0.00111 0.0010079 0.00091691 0.00070668 0.00037719 0.00014229 0.0046855 0.0046062 0.0048201 0.0028226 0.0012435 0.00075976 0.00075088 0.00075677 0.00068302 0.00060488 0.00060994 0.00066242 0.00059237 0.00037683 9.239e-05 0.0029993 0.00509 0.005264 0.0029634 0.0011577 0.00060564 0.00055742 0.00050177 0.00039994 0.00035045 0.00041101 0.00052255 0.00052233 0.00019308 0 0.0012452 0.0026202 0.0026812 0.0015198 0.00062395 0.00037365 0.00036132 0.00031009 0.00023813 0.00023383 0.00032739 0.00044707 0.00022806 0 0 0.00031918 0.00065405 0.00066728 0.00042976 0.00024093 0.00018892 0.00019168 0.00018172 0.00016962 0.00019575 0.00027399 0.00017487 0 0 0 8.9095e-05 0.00017464 0.00022084 0.00022404 0.00019012 0.00014876 0.00012648 0.00012599 0.00014204 0.00017056 0.00010346 0 0 0 0 5.4312e-05 0.00016308 0.00029153 0.00035132 0.00029224 0.0001822 0.00010912 9.1276e-05 0.00010503 6.1924e-05 0 0 0 0 0 2.9745e-05 0.00010485 0.00019312 0.00022709 0.00018247 0.00011173 7.0888e-05 6.5724e-05 3.6619e-05 0 0 0 0 0 0 9.5193e-06 3.8675e-05 7.5978e-05 9.0497e-05 7.141e-05 4.2493e-05 2.7566e-05 1.3618e-05 0 0 0 0 0 0 0 0.0018434 0.0025389 0.0019171 0.00083703 0.00031173 0.00018638 0.00016008 0.00013563 0.00011014 9.2987e-05 8.4288e-05 7.247e-05 4.9631e-05 2.504e-05 7.8633e-06 0.0019332 0.0026794 0.0019178 0.00086897 0.00046816 0.00040775 0.00035993 0.00027951 0.00021786 0.00020052 0.00020559 0.00019115 0.00014995 0.00010567 4.808e-05 0.0012086 0.0029585 0.0059052 0.0080819 0.0072858 0.0044489 0.0020005 0.00081276 0.00043066 0.00035166 0.00034736 0.00032877 0.00029291 0.0002521 0.00013014 0.00077763 0.00051977 0.00057952 0.00067514 0.00078451 0.00081363 0.00075535 0.00069084 0.00065409 0.00062811 0.00060842 0.00057571 0.00049919 0.00037792 0.00017799 0.0017373 0.00060593 0.00081019 0.00089686 0.00094536 0.00094234 0.00096141 0.0010273 0.0010548 0.0010161 0.0010015 0.0010919 0.0012027 0.0010111 0.00042481 0.0038363 0.00083899 0.0010506 0.0010411 0.0010313 0.0010554 0.0011869 0.0013377 0.0013367 0.0012311 0.0011844 0.0011682 0.00093434 0.00048406 0.00016031 0.0050679 0.0017325 0.0019364 0.0014926 0.0011987 0.0012183 0.0014012 0.0014956 0.0013518 0.0011369 0.0010886 0.0011536 0.0010046 0.00058064 0.00011343 0.0043668 0.0036442 0.0038006 0.0023284 0.0012627 0.0011172 0.001323 0.0013649 0.0011399 0.00089192 0.00088248 0.001048 0.0010165 0.0003234 0 0.0027029 0.0041102 0.004183 0.0024175 0.0011529 0.00097231 0.0011455 0.0011083 0.00086637 0.00068333 0.0007582 0.001 0.00052067 0 0 0.0011826 0.002219 0.0021884 0.0012776 0.00066556 0.00064169 0.00077783 0.00074323 0.00059547 0.00053817 0.00068768 0.0004645 0 0 0 0.00040141 0.00068349 0.00065751 0.00048201 0.00038349 0.00041041 0.000462 0.0004527 0.00041265 0.00043883 0.0002908 0 0 0 0 0.00017163 0.00028909 0.00033931 0.00038261 0.00040477 0.00038651 0.00034608 0.00030923 0.00029458 0.0001637 0 0 0 0 0 0.00011479 0.00027236 0.00040083 0.00046118 0.00042312 0.00032563 0.0002446 0.00020899 0.00010259 0 0 0 0 0 0 5.5616e-05 0.00014457 0.00020413 0.00021111 0.00017694 0.00013685 0.00012206 6.5462e-05 0 0 0 0 0 0 0 1.3663e-05 4.1516e-05 6.6156e-05 7.1505e-05 5.7989e-05 4.3718e-05 2.1954e-05 0 0 0 0 0 0 0 0 0.00098284 0.0012502 0.00098206 0.00046764 0.0002117 0.00014662 0.00012394 0.0001014 8.4209e-05 7.9567e-05 8.3239e-05 7.9026e-05 5.8745e-05 3.418e-05 1.2853e-05 0.0011307 0.0012893 0.0009746 0.00050222 0.00032579 0.00030019 0.00026148 0.00020078 0.0001634 0.00016952 0.00019517 0.00019834 0.00018223 0.00016473 8.8087e-05 0.00078202 0.00074075 0.0010245 0.0012378 0.0012001 0.00091353 0.00058785 0.00036745 0.00026927 0.00025881 0.00028399 0.00030207 0.0003492 0.00040717 0.00024338 0.00050373 0.00030938 0.0004019 0.00050957 0.00061507 0.0006682 0.00064719 0.00057972 0.00050048 0.00044732 0.00044567 0.00047221 0.00052184 0.00054622 0.00031263 0.00026278 0.00031593 0.00050401 0.00067795 0.00083652 0.00098251 0.0011086 0.0011335 0.0010004 0.00082111 0.00076202 0.0008432 0.00093555 0.00081164 0.00037705 0.0002787 0.00038042 0.00055206 0.00071793 0.00097276 0.0013629 0.001795 0.0019571 0.0016851 0.0012609 0.001046 0.0010183 0.00085412 0.0004767 9.1671e-05 0.00052939 0.00085842 0.00099469 0.00098998 0.0012561 0.0018834 0.0025603 0.0027451 0.0022494 0.0015444 0.0011854 0.00118 0.0010904 0.0003624 0 0.00098385 0.0018787 0.0019155 0.0013654 0.0012736 0.0019019 0.0026766 0.0028632 0.0022968 0.0015329 0.0011963 0.0012998 0.00064628 0 0 0.0011527 0.0022091 0.002141 0.0013759 0.0010959 0.0015852 0.0022182 0.0023215 0.001844 0.0012916 0.0011628 0.00070673 0 0 0 0.00081773 0.001364 0.0012247 0.00079767 0.0006797 0.00101 0.0014147 0.0014915 0.0012501 0.0010298 0.00055912 0 0 0 0 0.00047788 0.00070474 0.00070068 0.00073223 0.00084195 0.0009601 0.0010112 0.00096035 0.00086253 0.00042722 0 0 0 0 0 0.00032016 0.00056648 0.00075514 0.0010507 0.0012917 0.0012535 0.00099925 0.00075199 0.00031793 0 0 0 0 0 0 0.00027281 0.0005942 0.00076236 0.00088117 0.00094711 0.00085981 0.00067867 0.00026985 0 0 0 0 0 0 0 0.00013401 0.0002962 0.00032909 0.00029893 0.00028733 0.00029673 0.00016465 0 0 0 0 0 0 0 0 2.6002e-05 5.9893e-05 6.8987e-05 6.2482e-05 6.1539e-05 4.0824e-05 0 0 0 0 0 0 0 0 0 0.000473 0.00048771 0.00038377 0.00019823 0.00010859 8.5092e-05 7.035e-05 5.2429e-05 4.0933e-05 4.506e-05 6.2461e-05 7.6677e-05 7.0651e-05 4.6371e-05 1.7387e-05 0.00080961 0.00053461 0.00040091 0.00023193 0.00017478 0.00016733 0.00014601 0.00011327 9.6859e-05 0.00011359 0.00015832 0.00020704 0.00023815 0.00022675 0.00011657 0.00096289 0.00030298 0.00026624 0.0002519 0.00028034 0.00030046 0.00027922 0.00023309 0.00019512 0.00018701 0.00021291 0.00027263 0.00039795 0.00050945 0.00030774 0.00075094 0.00025919 0.00029743 0.0003384 0.00042027 0.00053598 0.00062193 0.00061303 0.00050701 0.00037993 0.00031175 0.0003268 0.0004571 0.00059946 0.00037437 0.00032712 0.0002817 0.00039235 0.00052171 0.000771 0.0011708 0.0015465 0.0016182 0.0013103 0.00086949 0.00058551 0.00051102 0.00053785 0.00051033 0.00013916 0.00023316 0.00029745 0.00039127 0.00057985 0.0011055 0.0020554 0.0030062 0.0032526 0.0026015 0.0016203 0.00096277 0.00072338 0.00058388 0.00017785 0 0.0003573 0.00045119 0.00051741 0.00075692 0.0015549 0.0030065 0.00445 0.0048037 0.0037875 0.00228 0.0012907 0.00099576 0.00047366 0 0 0.00055507 0.00078544 0.00076552 0.00085989 0.0016108 0.0031375 0.0046944 0.0050841 0.004008 0.0024335 0.0014708 0.00064128 0 0 0 0.0006792 0.00096388 0.00084833 0.00078587 0.0012835 0.002449 0.0036592 0.003967 0.0031787 0.0020921 0.00078482 0 0 0 0 0.00064164 0.00084042 0.0006647 0.00056041 0.00080562 0.0014625 0.0022307 0.0027548 0.003092 0.0016603 0 0 0 0 0 0.00061678 0.00096817 0.0011014 0.0014224 0.0018012 0.001956 0.0019653 0.0023232 0.0017292 0 0 0 0 0 0 0.00061101 0.0012118 0.0017247 0.0025445 0.0032224 0.0030676 0.0023129 0.00092908 0 0 0 0 0 0 0 0.0005982 0.0012898 0.0015881 0.0018877 0.0021838 0.002067 0.00080739 0 0 0 0 0 0 0 0 0.00029341 0.00062469 0.0006561 0.00060357 0.00064447 0.00036409 0 0 0 0 0 0 0 0 0 5.2088e-05 0.00010995 0.00011256 0.00010153 6.2947e-05 0 0 0 0 0 0 0 0 0 0 0.0002322 0.00017143 0.00011929 6.7516e-05 4.881e-05 4.502e-05 3.8105e-05 2.8024e-05 2.2094e-05 2.6087e-05 4.1967e-05 6.2326e-05 6.6506e-05 4.5166e-05 1.5837e-05 0.00052762 0.00026062 0.00015413 9.3709e-05 8.1689e-05 8.2688e-05 7.6834e-05 6.5957e-05 6.0607e-05 7.195e-05 0.0001135 0.00018311 0.00023468 0.00021245 9.9921e-05 0.00068205 0.00025564 0.00015897 0.00013011 0.00014301 0.00017045 0.00019059 0.00018745 0.00016267 0.00013871 0.00014939 0.00021932 0.00034663 0.00042845 0.00024906 0.0005095 0.00024741 0.00021027 0.00021694 0.0003052 0.00047865 0.00064622 0.00067875 0.0005463 0.00035271 0.0002193 0.0001981 0.00031334 0.00045321 0.0001454 0.00023995 0.00024141 0.0002897 0.00041388 0.00076303 0.0013644 0.0019339 0.0020435 0.0015938 0.0009386 0.00046827 0.00027557 0.00026429 0.0001447 0 0.00018198 0.00024452 0.00031206 0.00056997 0.0013437 0.0026999 0.0040127 0.0043025 0.0033368 0.0019061 0.00088339 0.0004526 0.00015732 0 0 0.00024053 0.00029104 0.00035729 0.0007533 0.0019226 0.0039425 0.0059135 0.0063637 0.0049302 0.0027969 0.0012936 0.00036292 0 0 0 0.00032173 0.00037456 0.0003874 0.00076847 0.0019696 0.0040667 0.006146 0.0066544 0.0051973 0.0030297 0.00078378 0 0 0 0 0.00041173 0.00048633 0.00041841 0.00063595 0.0014892 0.0030397 0.0046076 0.0050369 0.0040577 0.0013363 0 0 0 0 0 0.00055238 0.00074601 0.00058937 0.00055626 0.00092207 0.0017192 0.0025799 0.0029027 0.0012997 0 0 0 0 0 0 0.0008578 0.0015299 0.0017423 0.0021703 0.0026969 0.0027832 0.0024267 0.00099423 0 0 0 0 0 0 0 0.0011091 0.0022542 0.0029424 0.004071 0.0050885 0.0047711 0.0016797 0 0 0 0 0 0 0 0 0.0010444 0.0021739 0.0025228 0.0029575 0.003508 0.0017045 0 0 0 0 0 0 0 0 0 0.00048559 0.00099855 0.0010257 0.00098406 0.00056253 0 0 0 0 0 0 0 0 0 0 8.4493e-05 0.00017545 0.00018568 9.5634e-05 0 0 0 0 0 0 0 0 0 0 0 0.00012926 7.4548e-05 3.6354e-05 2.3308e-05 2.4743e-05 2.6478e-05 2.3334e-05 1.779e-05 1.3924e-05 1.3731e-05 1.7679e-05 2.3475e-05 2.4581e-05 1.7598e-05 6.7795e-06 0.0003429 0.0001872 7.201e-05 3.8119e-05 3.8909e-05 4.4391e-05 4.8281e-05 4.9643e-05 4.8381e-05 4.6681e-05 5.2243e-05 7.0059e-05 8.9905e-05 8.9162e-05 4.5583e-05 0.00042265 0.00025005 0.00010393 6.4675e-05 7.5349e-05 0.00010801 0.00014616 0.00016377 0.00014768 0.00011147 8.4269e-05 9.1125e-05 0.00014386 0.0001938 5.9114e-05 0.00029162 0.00022533 0.00013677 0.00013304 0.00022453 0.0004052 0.00058553 0.00063109 0.00050557 0.00030792 0.0001556 9.7012e-05 0.00013994 0.00010707 0 0.0001559 0.00018518 0.0001878 0.00029615 0.0006463 0.0012526 0.0018225 0.0019293 0.0014831 0.00083496 0.0003604 0.00015092 5.8456e-05 0 0 0.00012808 0.00018449 0.00023427 0.00048799 0.0012538 0.002575 0.0038253 0.0040714 0.0031128 0.0017184 0.00071128 0.00013627 0 0 0 0.00015028 0.00020875 0.00027874 0.00066115 0.0017827 0.0037097 0.0055548 0.0059455 0.0045622 0.0025258 0.00053304 0 0 0 0 0.00017848 0.00022817 0.00027619 0.00065609 0.0017882 0.0037476 0.0056559 0.0061038 0.0047424 0.0013634 0 0 0 0 0 0.00024588 0.00032487 0.00031057 0.0005313 0.0013161 0.0027245 0.0041297 0.0045155 0.0018273 0 0 0 0 0 0 0.00050971 0.0008135 0.00066087 0.00054339 0.00081944 0.0014996 0.0022382 0.0012634 0 0 0 0 0 0 0 0.0011205 0.0020828 0.0021064 0.0022188 0.0025834 0.0025942 0.0010934 0 0 0 0 0 0 0 0 0.0016307 0.0031889 0.0035175 0.0041533 0.0049612 0.0023076 0 0 0 0 0 0 0 0 0 0.001415 0.0027808 0.0028871 0.0031144 0.0018702 0 0 0 0 0 0 0 0 0 0 0.00061531 0.0012112 0.001194 0.00057782 0 0 0 0 0 0 0 0 0 0 0 0.00010542 0.00021891 0.00012399 0 0 0 0 0 0 0 0 0 0 0 0 7.4036e-05 4.2147e-05 1.4288e-05 9.0462e-06 1.2311e-05 1.4514e-05 1.393e-05 1.2062e-05 1.0207e-05 8.3742e-06 6.5132e-06 4.8277e-06 3.622e-06 2.9021e-06 1.4984e-06 0.00022955 0.00013716 3.9929e-05 1.5304e-05 1.8018e-05 2.4843e-05 3.3096e-05 4.048e-05 4.2263e-05 3.5739e-05 2.4558e-05 1.5683e-05 1.4811e-05 1.8611e-05 5.8761e-06 0.0003064 0.0001971 6.3161e-05 2.8623e-05 3.7986e-05 6.5839e-05 0.00010163 0.00012498 0.00011985 8.9433e-05 5.2668e-05 2.9632e-05 3.3594e-05 2.5345e-05 0 0.00021761 0.0001657 7.7061e-05 7.0171e-05 0.00013564 0.00026231 0.00039106 0.00043085 0.00035255 0.00021757 0.0001048 4.8445e-05 2.3439e-05 0 0 0.00010968 0.00011856 0.00010266 0.00017147 0.00040661 0.00081219 0.0011919 0.0012637 0.00097009 0.00054313 0.00022926 4.428e-05 0 0 0 7.6705e-05 0.00011409 0.00014297 0.00031187 0.00081703 0.0016783 0.0024808 0.0026253 0.0019946 0.0010939 0.00022632 0 0 0 0 8.0287e-05 0.00012797 0.00017786 0.00042429 0.0011444 0.0023764 0.0035392 0.0037688 0.0028792 0.00079833 0 0 0 0 0 8.5928e-05 0.00013278 0.00017695 0.00041493 0.0011223 0.0023492 0.0035306 0.0037974 0.0014736 0 0 0 0 0 0 0.000139
[truncated: 5,516,303 more chars]
