# Supplementary material for: Multispecies Outcomes of Sympatric Speciation after Admixture with the Source Population in Two Radiations of Nicaraguan Crater Lake Cichlids
Source: PLoS Genet. 2016 Jun 30;12(6):e1006157. doi: 10.1371/journal.pgen.1006157 (PMC4928843; doi:10.1371/journal.pgen.1006157)
Supplement: S1 Dataset — (ZIP) [file pgen.1006157.s018.zip › data_files-Kautt_et_al-PLoS_Genetics/in_PCA_Apoyo.map]

# Stacks v1.30; PLINK v1.07; May 11, 2015
01	2894_6	0	40990
01	410_87	0	130804
01	969_12	0	196286
01	1019_61	0	199872
01	1069_92	0	203874
01	1803_57	0	279499
01	2442_11	0	326051
01	2889_36	0	402384
01	3015_39	0	543735
01	3034_42	0	558852
01	3089_49	0	595455
01	3115_58	0	633901
01	3122_82	0	640849
01	3129_7	0	646532
01	3205_16	0	729878
01	3296_65	0	841411
01	3399_46	0	949931
01	242_46	0	1162453
01	285_25	0	1197075
01	295_45	0	1203922
01	387_68	0	1275036
01	393_17	0	1283707
01	407_77	0	1301747
01	631_55	0	1565895
01	635_13	0	1566346
01	727_6	0	1669988
01	741_31	0	1682274
01	887_74	0	1870981
01	928_29	0	1912981
01	932_20	0	1921322
01	93968_19	0	1923005
01	1087_13	0	2059363
01	1124_49	0	2116029
01	1143_35	0	2135368
01	1166_71	0	2165272
01	1173_83	0	2173614
01	1208_9	0	2236368
01	1274_47	0	2267684
01	1411_29	0	2371604
01	1533_36	0	2504980
01	1589_64	0	2562437
01	1654_10	0	2649805
01	1730_68	0	2711607
01	2385_57	0	3229011
01	2447_81	0	3262562
01	2466_36	0	3271542
01	2752_80	0	3423190
01	2832_15	0	3626554
01	2841_34	0	3683791
01	2843_30	0	3689930
01	2872_15	0	3867676
01	2905_93	0	4214907
01	2927_42	0	4408231
01	122891_13	0	5069847
01	2993_46	0	5243552
01	3043_46	0	5674064
01	3058_11	0	5748301
01	3068_47	0	5782907
01	3076_52	0	5827099
01	3090_84	0	5995951
01	3092_75	0	6020142
01	3098_15	0	6102807
01	3106_77	0	6229026
01	3116_17	0	6342240
01	3117_31	0	6372382
01	3144_14	0	6609052
01	3153_48	0	6749991
01	3157_78	0	6770947
01	3193_40	0	7197694
01	3198_38	0	7223822
01	83299_57	0	7383194
01	3224_39	0	7589383
01	3226_40	0	7621982
01	3229_57	0	7634147
01	3277_91	0	8237419
01	3291_85	0	8396544
01	3294_62	0	8404233
01	115076_28	0	8727589
01	3321_62	0	8732717
01	3328_74	0	8769998
01	3331_58	0	8799748
01	3348_32	0	8924887
01	3352_16	0	9009757
01	105724_34	0	9166439
01	83329_61	0	9411260
01	3401_75	0	9504176
01	3438_18	0	9827544
01	3442_19	0	9858743
01	71_29	0	10244784
01	97_37	0	10479994
01	122_81	0	10675865
01	124_60	0	10712874
01	133_85	0	10805752
01	82945_79	0	11081746
01	172_88	0	11155068
01	185_56	0	11238832
01	186_88	0	11242070
01	132811_10	0	11295313
01	201_79	0	11383956
01	202_37	0	11384544
01	206_55	0	11408316
01	214_26	0	11460823
01	227_14	0	11558798
01	244_33	0	11643625
01	256_92	0	11714400
01	290_87	0	12000199
01	291_92	0	12001522
01	314_6	0	12214028
01	327_53	0	12293503
01	347_72	0	12384792
01	353_20	0	12409655
01	356_52	0	12415904
01	368_80	0	12564494
01	376_57	0	12651364
01	389_28	0	12758649
01	401_63	0	12970615
01	408_48	0	13040326
01	423_48	0	13251587
01	424_28	0	13286208
01	431_73	0	13377949
01	449_39	0	13794796
01	463_19	0	13936866
01	470_31	0	13995503
01	476_39	0	14016386
01	489_59	0	14145874
01	492_43	0	14173936
01	505_74	0	14390765
01	509_14	0	14414581
01	105525_90	0	14535969
01	533_88	0	14592861
01	535_69	0	14597627
01	537_37	0	14616642
01	538_18	0	14618945
01	540_64	0	14643425
01	562_61	0	15019550
01	563_75	0	15019902
01	572_38	0	15078807
01	574_74	0	15104828
01	575_70	0	15106683
01	579_71	0	15140874
01	602_74	0	15294673
01	608_68	0	15384004
01	611_58	0	15438005
01	614_55	0	15488114
01	651_16	0	15831358
01	657_70	0	15958947
01	667_90	0	16053731
01	668_71	0	16065185
01	669_12	0	16089705
01	673_9	0	16122678
01	677_15	0	16153413
01	689_84	0	16306022
01	716_6	0	16581737
01	719_89	0	16603241
01	729_72	0	16714196
01	732_20	0	16717353
01	733_31	0	16726514
01	743_20	0	16841446
01	746_91	0	16881615
01	751_25	0	16978338
01	762_59	0	17064298
01	767_47	0	17113061
01	828_32	0	18158006
01	847_14	0	18274582
01	853_41	0	18323006
01	854_22	0	18332111
01	93960_65	0	18456212
01	873_21	0	18510687
01	883_6	0	18595230
01	885_79	0	18632045
01	907_39	0	18844726
01	909_48	0	18862759
01	918_52	0	18986664
01	942_36	0	19340735
01	994_6	0	19800583
01	995_20	0	19810678
01	105552_46	0	19879392
01	1044_89	0	20214051
01	1059_68	0	20319490
01	1078_11	0	20504266
01	1079_63	0	20535725
01	1100_69	0	20831926
01	1104_11	0	20867616
01	1129_74	0	21228923
01	1181_69	0	21920738
01	1189_75	0	22010385
01	83056_56	0	22028182
01	1202_48	0	22263717
01	1203_48	0	22264221
01	1210_82	0	22394419
01	1213_74	0	22395349
01	1220_19	0	22493207
01	1225_22	0	22507173
01	1226_59	0	22508332
01	1241_41	0	22549968
01	1277_61	0	22689616
01	1279_14	0	22698187
01	1280_67	0	22699901
01	1306_28	0	22803737
01	1307_9	0	22804211
01	1312_11	0	22847028
01	1314_45	0	22850794
01	1316_32	0	22865707
01	1324_40	0	22918808
01	1345_27	0	23166469
01	164692_82	0	23331628
01	1359_32	0	23374158
01	1362_6	0	23414215
01	1405_76	0	23675409
01	1406_18	0	23677142
01	115004_11	0	23753936
01	1418_52	0	23759782
01	1423_72	0	23800272
01	1432_33	0	23893273
01	1433_22	0	23919989
01	1435_50	0	23945004
01	1436_20	0	23985329
01	1450_58	0	24088513
01	1451_73	0	24093718
01	1460_35	0	24141848
01	1473_21	0	24210677
01	1477_24	0	24222604
01	1485_24	0	24322277
01	1500_69	0	24595997
01	83092_22	0	24932043
01	1560_39	0	25274624
01	1573_58	0	25450693
01	1611_46	0	25926579
01	1612_50	0	25927932
01	1614_30	0	26000110
01	83109_69	0	26260854
01	1640_54	0	26281698
01	1668_70	0	26597825
01	1707_86	0	26922043
01	1714_18	0	26984059
01	1748_87	0	27398291
01	1750_12	0	27413911
01	1766_49	0	27569524
01	1780_43	0	27716565
01	1793_59	0	27820755
01	1822_69	0	28125891
01	83125_41	0	28126469
01	1832_12	0	28267218
01	1833_11	0	28269806
01	1845_76	0	28445993
01	83131_72	0	28447819
01	1853_83	0	28548409
01	83132_49	0	28549759
01	1889_27	0	29072925
01	1897_41	0	29118134
01	1901_32	0	29140398
01	94118_88	0	29299209
01	1947_71	0	29501381
01	1967_86	0	29576595
01	1969_53	0	29580675
01	1970_34	0	29587203
01	1978_81	0	29628026
01	1991_18	0	29702809
01	1997_83	0	29722211
01	2000_69	0	29743246
01	2002_18	0	29772178
01	2005_65	0	29785128
01	2040_88	0	30073025
01	2054_62	0	30151071
01	2074_73	0	30264174
01	2113_70	0	30504052
01	2132_17	0	30603013
01	2133_84	0	30603781
01	2163_92	0	30816847
01	83173_63	0	30838212
01	2172_35	0	30911186
01	2196_29	0	31155283
01	2212_72	0	31234844
01	2220_69	0	31269937
01	2226_61	0	31303770
01	2229_88	0	31310776
01	2233_81	0	31333009
01	2245_15	0	31371479
01	2250_13	0	31423030
01	2271_6	0	31549436
01	2274_59	0	31561897
01	2283_55	0	31630863
01	2293_90	0	31711194
01	2304_38	0	31803941
01	2307_79	0	31819284
01	2308_42	0	31825578
01	2316_44	0	31871126
01	2322_75	0	31901122
01	2363_7	0	32155424
01	2366_19	0	32164999
01	2373_29	0	32216053
01	2374_42	0	32239130
01	2409_47	0	32442148
01	2413_14	0	32462709
01	2421_62	0	32502855
01	2422_81	0	32503593
01	2446_47	0	32615089
01	2448_14	0	32627138
01	2467_87	0	32723746
01	2471_13	0	32736766
01	2477_29	0	32764889
01	2496_40	0	32886416
01	2505_79	0	32977605
01	2511_64	0	33010065
01	2514_55	0	33015790
01	2527_51	0	33106926
01	2533_92	0	33127347
01	2540_50	0	33167466
01	2571_19	0	33373524
01	2618_23	0	33679372
01	2626_56	0	33700747
01	2651_75	0	33839048
01	2666_71	0	33934917
01	2681_90	0	33977697
01	2695_23	0	34039090
01	2707_24	0	34074114
01	2710_44	0	34081321
01	2711_52	0	34083307
01	2725_89	0	34124695
01	2741_10	0	34182003
01	2744_32	0	34192899
01	2748_71	0	34212651
01	2756_30	0	34257885
01	9_18	0	292391
01	12_63	0	309579
01	21_89	0	393566
02	5326_40	0	7743
02	4903_83	0	32618
02	5171_60	0	61188
02	5286_35	0	72915
02	3931_29	0	136350
02	4017_31	0	145687
02	4037_82	0	147542
02	4061_85	0	149970
02	4112_6	0	155187
02	4297_7	0	168864
02	4474_68	0	184032
02	4753_71	0	207821
02	4799_36	0	241030
02	4814_78	0	251797
02	5002_69	0	440699
02	5110_88	0	551503
02	83544_36	0	556524
02	5159_15	0	597144
02	5525_45	0	925848
02	5532_33	0	935012
02	5553_28	0	946964
02	3542_61	0	1043869
02	3770_54	0	1205968
02	3774_19	0	1210071
02	3817_67	0	1240577
02	83375_43	0	1258020
02	3893_30	0	1327473
02	4071_24	0	1510297
02	4154_91	0	1580274
02	4539_25	0	1931724
02	4669_55	0	1990398
02	4730_5	0	2053657
02	4732_26	0	2057127
02	4745_16	0	2067435
02	4767_54	0	2177361
02	4797_85	0	2401922
02	4809_6	0	2451994
02	4843_7	0	2670926
02	4851_33	0	2708375
02	4855_22	0	2712549
02	4857_15	0	2715372
02	4886_34	0	3082530
02	4887_19	0	3090350
02	4909_28	0	3283518
02	4916_62	0	3363826
02	4919_18	0	3392419
02	4927_34	0	3482856
02	4929_72	0	3500847
02	4966_80	0	3847535
02	4970_14	0	3894666
02	4979_78	0	4037301
02	4983_79	0	4091908
02	139071_85	0	4381719
02	5027_78	0	4650138
02	5031_34	0	4690196
02	94549_65	0	5032955
02	83542_63	0	5364831
02	5184_22	0	6227511
02	5210_10	0	6469924
02	5212_35	0	6491097
02	5217_89	0	6529612
02	5221_78	0	6556537
02	5222_37	0	6562781
02	105877_11	0	6697211
02	5238_45	0	6785621
02	5252_85	0	6888046
02	5254_81	0	6889547
02	5259_31	0	6922979
02	5261_18	0	6929463
02	5264_60	0	6942975
02	5267_72	0	6959624
02	5290_52	0	7311472
02	5291_23	0	7314453
02	5293_91	0	7318214
02	5299_60	0	7432100
02	5317_65	0	7676051
02	5323_92	0	7770635
02	5336_37	0	7831414
02	5347_27	0	7901731
02	5353_11	0	7929366
02	5356_14	0	7935050
02	5368_71	0	8004926
02	83579_33	0	8079162
02	83581_29	0	8087167
02	5395_16	0	8191713
02	5415_86	0	8334061
02	5424_29	0	8380120
02	5426_61	0	8382112
02	5452_35	0	8547556
02	5454_21	0	8552169
02	5474_54	0	8675843
02	5503_82	0	8940149
02	5523_91	0	9224383
02	5546_8	0	9437840
02	5565_28	0	9620332
02	5578_72	0	9932548
02	5581_62	0	9941822
02	3505_16	0	10070929
02	3507_22	0	10090763
02	3514_18	0	10211297
02	3544_9	0	10462475
02	3548_27	0	10524150
02	3570_45	0	10673276
02	94360_69	0	10737520
02	3593_65	0	10768186
02	3649_38	0	11138583
02	3653_79	0	11178325
02	83361_88	0	11235669
02	3662_50	0	11257044
02	3673_39	0	11318094
02	3690_68	0	11379515
02	3735_79	0	11778592
02	3741_25	0	11885539
02	3744_19	0	11913534
02	3747_77	0	11929881
02	3751_26	0	11949923
02	3758_68	0	11981276
02	3803_62	0	12333686
02	3805_20	0	12338641
02	3807_25	0	12361497
02	3823_38	0	12454892
02	3870_50	0	12953017
02	3880_43	0	13078426
02	3904_81	0	13404511
02	3923_87	0	13572123
02	3959_72	0	13834913
02	3967_69	0	13999195
02	3970_69	0	14028830
02	3983_80	0	14174605
02	3986_64	0	14222857
02	4005_57	0	14442794
02	4009_20	0	14482767
02	4030_52	0	14676848
02	4039_66	0	14782089
02	4058_23	0	14946320
02	4086_86	0	15232484
02	4091_90	0	15321710
02	4110_30	0	15503305
02	4116_29	0	15538280
02	4118_67	0	15577189
02	4135_55	0	15673782
02	4140_54	0	15688779
02	4141_41	0	15697227
02	4146_34	0	15733540
02	4168_42	0	15895578
02	4177_59	0	15917037
02	4232_65	0	16379586
02	4269_56	0	16675911
02	4281_35	0	16749575
02	4301_39	0	16918077
02	4309_34	0	16979545
02	4316_20	0	17014007
02	94448_28	0	17183925
02	4344_82	0	17208685
02	4345_72	0	17208950
02	4352_90	0	17281693
02	4359_78	0	17336639
02	4370_58	0	17421110
02	4371_44	0	17423171
02	4372_32	0	17427530
02	4373_81	0	17448580
02	4378_67	0	17477113
02	4383_22	0	17503304
02	4385_30	0	17522311
02	4411_54	0	17805091
02	4413_40	0	17809204
02	4434_17	0	18117539
02	4442_45	0	18169559
02	4458_72	0	18225335
02	4461_25	0	18261653
02	94471_22	0	18459295
02	4485_31	0	18544431
02	4495_67	0	18847839
02	4496_69	0	18859842
02	4503_89	0	18979009
02	4509_83	0	19016152
02	4538_81	0	19309792
02	4555_60	0	19444855
02	4556_89	0	19457887
02	4563_49	0	19536128
02	4567_86	0	19558499
02	4572_11	0	19589548
02	4589_77	0	19641287
02	4603_37	0	19699812
02	4622_7	0	19760037
02	4628_87	0	19771612
02	4629_28	0	19776378
02	4631_25	0	19785689
02	4633_29	0	19790473
02	4635_62	0	19796902
02	4638_40	0	19825677
02	4641_29	0	19832428
02	4655_60	0	19865158
02	4656_55	0	19871225
02	83490_15	0	19958569
02	4679_73	0	19986590
02	4684_28	0	20038579
02	4686_35	0	20045032
02	4692_52	0	20098016
02	4710_16	0	20271181
02	4754_90	0	20788833
02	4756_18	0	20813904
02	3492_89	0	6756
02	3470_9	0	181352
03	8108_20	0	60420
03	7428_5	0	254987
03	7551_41	0	258932
03	7686_21	0	282491
03	7804_59	0	366140
03	7819_88	0	375203
03	7944_12	0	420257
03	8041_78	0	535926
03	8050_27	0	548204
03	8056_11	0	552253
03	8085_70	0	583176
03	8410_25	0	893069
03	8459_91	0	931335
03	8524_25	0	969581
03	8526_89	0	974020
03	83959_21	0	989020
03	5850_9	0	1120825
03	5877_18	0	1144341
03	5909_58	0	1175543
03	6039_92	0	1321551
03	6096_34	0	1377334
03	6157_20	0	1455235
03	6241_43	0	1549848
03	6311_67	0	1608187
03	6324_41	0	1638669
03	6378_72	0	1694806
03	6494_11	0	1829262
03	6741_41	0	2055957
03	6770_89	0	2092092
03	6792_46	0	2122394
03	6924_43	0	2237766
03	6995_33	0	2325201
03	7014_73	0	2342265
03	7101_92	0	2408428
03	7436_58	0	2551912
03	7514_84	0	2577330
03	7592_75	0	2610625
03	7678_28	0	2723078
03	7691_37	0	2865273
03	7692_43	0	2874169
03	7695_79	0	2877143
03	7703_90	0	2934005
03	7711_20	0	2977687
03	7714_43	0	2996199
03	7732_76	0	3112253
03	7733_23	0	3117933
03	7735_87	0	3125891
03	7743_56	0	3193829
03	94912_10	0	3447685
03	7789_48	0	3574473
03	7816_36	0	3731638
03	7855_28	0	3918848
03	7880_11	0	3978563
03	7881_13	0	3981190
03	7893_29	0	4012070
03	7908_60	0	4038287
03	7940_89	0	4169325
03	83888_54	0	4169659
03	7947_35	0	4226861
03	7948_51	0	4244327
03	7956_28	0	4282092
03	7958_76	0	4316565
03	7959_14	0	4337092
03	139145_13	0	4466462
03	7966_91	0	4515941
03	7999_40	0	4855023
03	8000_51	0	4890779
03	8001_45	0	4910612
03	8026_54	0	5239252
03	8042_85	0	5368146
03	8058_21	0	5529601
03	8063_81	0	5620877
03	8100_15	0	5972259
03	8107_26	0	6026006
03	8115_7	0	6116168
03	8142_68	0	6430362
03	8151_88	0	6512003
03	8155_23	0	6589479
03	8166_93	0	6791033
03	8170_15	0	6842058
03	8205_16	0	7277572
03	8210_10	0	7305269
03	8211_20	0	7337179
03	8214_6	0	7397713
03	8215_57	0	7401298
03	94982_61	0	7626649
03	8248_85	0	7714216
03	8271_17	0	7883069
03	8309_17	0	8188995
03	8322_68	0	8301310
03	8351_71	0	8558123
03	8369_75	0	8664189
03	8371_87	0	8669662
03	8419_65	0	8964060
03	8429_46	0	9056296
03	8438_42	0	9178520
03	8441_56	0	9186486
03	8466_8	0	9372702
03	8499_27	0	9562180
03	8501_59	0	9571193
03	83956_32	0	9646405
03	8523_34	0	9681653
03	8529_78	0	9746812
03	8536_58	0	9768498
03	8564_84	0	9991457
03	5691_58	0	10013221
03	5708_37	0	10121498
03	5720_46	0	10208160
03	5728_5	0	10231844
03	83622_78	0	10349380
03	5774_79	0	10653158
03	5795_62	0	10819697
03	5801_25	0	10859341
03	5808_49	0	10901319
03	5827_87	0	11091610
03	5833_37	0	11143525
03	5835_34	0	11163399
03	5858_62	0	11332094
03	5883_54	0	11483312
03	5886_34	0	11516878
03	5925_50	0	11920141
03	5926_50	0	11926953
03	5930_40	0	12024964
03	5956_83	0	12273710
03	5978_44	0	12472633
03	5992_58	0	12666720
03	6010_12	0	12936002
03	6045_41	0	13333149
03	6046_64	0	13339155
03	6047_19	0	13348100
03	6083_36	0	13636129
03	6122_70	0	14061846
03	6124_93	0	14087372
03	6132_37	0	14189227
03	6162_78	0	14597820
03	6168_70	0	14687425
03	6176_17	0	14792358
03	6190_64	0	14953629
03	6199_20	0	15015400
03	6207_37	0	15068761
03	6216_61	0	15164413
03	6219_76	0	15206480
03	83682_58	0	15533707
03	6261_72	0	15594957
03	6271_18	0	15704258
03	6273_36	0	15737233
03	6284_77	0	15824740
03	6287_78	0	15866419
03	6300_34	0	15954084
03	6341_51	0	16530326
03	6356_83	0	16701775
03	6358_8	0	16726964
03	6377_79	0	16945696
03	6386_34	0	17074004
03	6394_15	0	17189392
03	6396_31	0	17228787
03	6398_80	0	17253844
03	6420_86	0	17438208
03	6451_88	0	17787842
03	6479_84	0	18111141
03	83710_54	0	18120793
03	6490_76	0	18262606
03	6506_52	0	18414798
03	6520_88	0	18552702
03	6553_61	0	18881385
03	6554_87	0	18882000
03	6558_85	0	18899834
03	115190_68	0	19072236
03	6589_37	0	19270630
03	6645_60	0	19645234
03	6677_77	0	19926500
03	6678_59	0	19937524
03	6683_13	0	19986762
03	6694_28	0	20062423
03	6695_20	0	20073560
03	6697_31	0	20087358
03	6702_85	0	20103938
03	6722_29	0	20369479
03	83750_54	0	20470027
03	6736_65	0	20493968
03	6759_89	0	20843209
03	6765_65	0	20900525
03	6773_75	0	20968462
03	6818_20	0	21542237
03	6819_58	0	21548196
03	6832_64	0	21633974
03	6841_49	0	21708951
03	118535_14	0	21778641
03	6854_5	0	21823002
03	6856_20	0	21838142
03	6859_70	0	21856767
03	6884_56	0	22070789
03	6885_12	0	22071273
03	6887_50	0	22078065
03	6907_60	0	22250717
03	6933_26	0	22477393
03	6934_60	0	22479550
03	6939_63	0	22503948
03	6943_44	0	22536067
03	6959_92	0	22725883
03	6961_45	0	22752732
03	6964_51	0	22784105
03	6991_24	0	23222785
03	7004_78	0	23356786
03	7008_31	0	23392532
03	7015_10	0	23436134
03	7016_8	0	23461811
03	7022_44	0	23524332
03	7036_42	0	23619820
03	7038_10	0	23625050
03	7040_24	0	23630631
03	112170_30	0	23654148
03	7081_44	0	23976228
03	106009_28	0	23983839
03	7084_9	0	23987333
03	7097_63	0	24049622
03	7103_6	0	24089765
03	7109_32	0	24117522
03	7118_6	0	24178226
03	7119_20	0	24187696
03	7129_24	0	24231643
03	7185_19	0	24404642
03	7187_36	0	24414386
03	7191_17	0	24433566
03	7210_52	0	24534871
03	7222_18	0	24579685
03	7225_8	0	24606205
03	7228_68	0	24617974
03	7250_34	0	24689457
03	7268_26	0	24758067
03	7289_71	0	24832185
03	7318_86	0	24978617
03	7321_33	0	24992612
03	7330_45	0	25021512
03	7346_16	0	25068974
03	7352_23	0	25118496
03	7353_38	0	25119843
03	7358_12	0	25147257
03	7367_36	0	25217157
03	7369_37	0	25236703
03	7417_66	0	25481424
03	7445_78	0	25543870
03	7468_21	0	25628095
03	7475_32	0	25643274
03	7482_31	0	25667791
03	7497_87	0	25707834
03	7505_69	0	25736407
03	7508_36	0	25745669
03	7518_30	0	25779491
03	7533_16	0	25822640
03	7550_6	0	25893525
03	7568_78	0	25972880
03	7585_55	0	26045595
03	7604_10	0	26149431
03	7609_82	0	26154377
03	83851_32	0	26196507
03	7638_17	0	26284357
03	7640_29	0	26287118
03	7653_14	0	26354969
03	7657_85	0	26393808
03	7660_37	0	26418780
03	5627_46	0	60020
03	5594_49	0	276034
03	5644_90	0	198926
03	5645_23	0	200402
03	5648_21	0	218068
03	5662_8	0	303943
03	5671_76	0	398365
03	5677_12	0	471202
03	5678_13	0	472293
04	9926_28	0	22598
04	106335_49	0	71857
04	8773_22	0	111643
04	9697_91	0	201375
04	84141_74	0	210580
04	9842_10	0	217695
04	11062_75	0	381332
04	11182_56	0	511824
04	11279_14	0	613099
04	11336_52	0	656145
04	84377_71	0	724654
04	11428_26	0	728505
04	11492_72	0	789114
04	141221_75	0	789785
04	11590_12	0	854400
04	8649_88	0	1010516
04	8666_31	0	1022303
04	8752_9	0	1089427
04	8858_73	0	1192306
04	8885_28	0	1216988
04	8918_43	0	1264438
04	8929_46	0	1278165
04	8973_56	0	1328256
04	9145_54	0	1480633
04	9152_5	0	1485883
04	84045_67	0	1508706
04	9186_18	0	1516455
04	9215_50	0	1538384
04	9269_47	0	1577747
04	9273_39	0	1586790
04	9296_51	0	1604902
04	84071_16	0	1642742
04	9345_87	0	1643426
04	9421_40	0	1721895
04	9427_86	0	1726935
04	9729_46	0	2053952
04	9767_87	0	2098172
04	9775_81	0	2103607
04	9779_62	0	2106457
04	9941_20	0	2280386
04	10114_38	0	2518232
04	10123_31	0	2534131
04	10146_34	0	2578451
04	10248_51	0	2720338
04	10369_61	0	2858345
04	10521_6	0	2997912
04	84263_28	0	3002316
04	10658_47	0	3116255
04	10825_31	0	3291526
04	11030_30	0	3544107
04	11055_72	0	3759084
04	11057_18	0	3768551
04	11064_8	0	3839446
04	11074_22	0	3986621
04	11118_5	0	4522017
04	11135_45	0	4671885
04	11170_42	0	5013928
04	120372_15	0	5083061
04	11210_65	0	5390368
04	11221_20	0	5464586
04	11241_37	0	5674694
04	11271_40	0	5977625
04	11295_54	0	6262015
04	11297_61	0	6270122
04	11299_59	0	6278315
04	11301_59	0	6294493
04	11315_20	0	6436373
04	11322_20	0	6471097
04	11323_31	0	6471791
04	11338_12	0	6585945
04	11368_13	0	6772008
04	11382_61	0	6867679
04	11394_87	0	7002403
04	11405_7	0	7078281
04	11417_6	0	7204678
04	11430_47	0	7309201
04	11437_18	0	7360993
04	11445_13	0	7385899
04	11454_57	0	7492007
04	11456_28	0	7522584
04	11457_26	0	7522941
04	11466_89	0	7595741
04	11484_87	0	7839335
04	11495_66	0	7907618
04	11498_90	0	7916330
04	11544_46	0	8300355
04	11546_7	0	8303394
04	11549_11	0	8321815
04	11551_60	0	8333881
04	11553_47	0	8345329
04	11557_42	0	8358472
04	84397_61	0	8449356
04	11571_50	0	8465102
04	11586_50	0	8528306
04	11589_58	0	8543454
04	11593_62	0	8580607
04	11594_28	0	8581596
04	11599_81	0	8641513
04	11697_58	0	9728608
04	11710_29	0	9821299
04	11726_25	0	9899802
04	11730_81	0	9917181
04	11731_70	0	9921395
04	11737_30	0	9943467
04	8641_17	0	10049877
04	8644_32	0	10066102
04	8665_72	0	10217887
04	8691_51	0	10443962
04	8710_13	0	10616162
04	8727_8	0	10683454
04	8778_40	0	11190885
04	8780_52	0	11194020
04	8802_13	0	11404919
04	8811_29	0	11547044
04	8822_22	0	11587889
04	8827_91	0	11656131
04	8830_6	0	11659252
04	8852_86	0	11855717
04	8853_14	0	11856058
04	8857_86	0	11911836
04	8873_36	0	12017379
04	8879_85	0	12125252
04	8883_56	0	12154224
04	8905_11	0	12495415
04	8912_33	0	12600201
04	8948_52	0	12976573
04	8965_81	0	13193234
04	8972_65	0	13267663
04	8978_17	0	13350934
04	8986_56	0	13433572
04	8998_6	0	13541532
04	9031_27	0	13824526
04	9042_58	0	13885845
04	9045_33	0	13912357
04	9075_57	0	14256477
04	9118_22	0	14613240
04	9122_36	0	14643895
04	9128_86	0	14691749
04	9171_84	0	15008710
04	9177_20	0	15056927
04	9196_12	0	15277298
04	9210_23	0	15356219
04	9212_6	0	15370975
04	9223_9	0	15435993
04	9232_73	0	15458949
04	9237_71	0	15514018
04	84053_35	0	15551059
04	9268_34	0	15775274
04	9300_61	0	16092943
04	9343_9	0	16421716
04	9353_53	0	16478270
04	9354_45	0	16479058
04	9369_74	0	16590478
04	9374_22	0	16607595
04	9376_63	0	16634656
04	9378_53	0	16636089
04	9382_60	0	16678948
04	9416_65	0	17178291
04	9420_90	0	17209011
04	9442_63	0	17400078
04	9469_47	0	17634339
04	9477_29	0	17705605
04	9478_30	0	17732112
04	9480_14	0	17760419
04	9498_52	0	17955242
04	9512_82	0	18130110
04	9536_60	0	18377741
04	9546_85	0	18462713
04	9553_73	0	18514004
04	9583_23	0	18765429
04	9591_46	0	18805453
04	9652_36	0	19426316
04	9703_58	0	20190362
04	9716_76	0	20406720
04	9717_31	0	20415237
04	9721_66	0	20439647
04	9722_90	0	20463448
04	9785_5	0	21119301
04	9789_77	0	21168260
04	9872_74	0	22076540
04	9875_30	0	22166582
04	9886_23	0	22214960
04	9896_37	0	22265227
04	9905_83	0	22396216
04	9908_6	0	22470610
04	9913_20	0	22485815
04	9915_72	0	22509786
04	9925_10	0	22546137
04	9944_38	0	22841166
04	9971_73	0	23496576
04	9991_16	0	23742412
04	9999_74	0	23833718
04	10009_71	0	23909975
04	10050_48	0	24460946
04	10060_52	0	24669944
04	10065_59	0	24714146
04	10070_9	0	24762232
04	10071_90	0	24763599
04	10080_64	0	24840793
04	10085_71	0	24890103
04	10090_50	0	24930880
04	10095_21	0	24954733
04	10108_13	0	25065333
04	10109_66	0	25071298
04	10116_90	0	25191762
04	10127_39	0	25385323
04	10136_86	0	25546814
04	84208_91	0	26558409
04	10201_58	0	26685531
04	10202_56	0	26704392
04	10203_36	0	26715411
04	10214_11	0	26861426
04	10215_6	0	26868631
04	10236_84	0	27020870
04	10244_43	0	27089091
04	10247_36	0	27199308
04	10255_70	0	27352357
04	10258_13	0	27410591
04	84216_29	0	27469992
04	10292_60	0	27779465
04	10297_17	0	27826297
04	10314_71	0	28019370
04	10329_61	0	28129849
04	10331_60	0	28157137
04	10367_34	0	28541775
04	84235_31	0	28569551
04	10372_90	0	28622831
04	10377_30	0	28673187
04	10379_6	0	28711340
04	10396_72	0	28884811
04	10397_84	0	28890123
04	10400_6	0	28944752
04	10436_49	0	29188831
04	10437_42	0	29198525
04	10459_55	0	29411657
04	10475_82	0	29581247
04	10482_27	0	29649016
04	10523_15	0	30005247
04	10536_43	0	30103545
04	10568_73	0	30455474
04	10621_7	0	30807555
04	10625_47	0	30824402
04	10632_5	0	30877002
04	84278_5	0	31069894
04	10678_93	0	31304525
04	10690_38	0	31371079
04	10699_85	0	31402039
04	10717_57	0	31519298
04	10726_64	0	31586141
04	10729_7	0	31601623
04	10732_31	0	31636223
04	10742_89	0	31669604
04	84287_82	0	31726289
04	10754_79	0	31847948
04	10756_55	0	31873525
04	10762_33	0	31913204
04	10770_80	0	31968075
04	10785_20	0	32251956
04	10796_25	0	32537540
04	10809_33	0	32755918
04	10814_66	0	32803204
04	10836_79	0	32966783
04	10851_32	0	33027664
04	84309_11	0	33088431
04	10875_78	0	33128775
04	10887_28	0	33200269
04	10892_9	0	33259155
04	10895_13	0	33270415
04	10899_11	0	33283486
04	10902_73	0	33347683
04	10913_50	0	33397985
04	10916_34	0	33415890
04	10924_89	0	33478596
04	10932_27	0	33534942
04	10938_58	0	33569778
04	10940_5	0	33574303
04	10953_64	0	33648354
04	10971_12	0	33778333
04	10979_69	0	33826979
04	10996_44	0	33895154
04	10997_44	0	33898135
04	8579_5	0	357934
05	13017_61	0	144
05	12720_6	0	171498
05	14469_6	0	590035
05	14514_19	0	652415
05	14538_66	0	680118
05	14702_55	0	843089
05	84494_54	0	1195695
05	12269_33	0	1249657
05	12367_76	0	1364319
05	12471_63	0	1476235
05	12532_30	0	1528295
05	12557_13	0	1543668
05	12581_91	0	1572811
05	12610_11	0	1600236
05	12789_67	0	1790634
05	12860_58	0	1897159
05	12896_16	0	1924881
05	12944_93	0	1969544
05	12946_19	0	1976057
05	13053_7	0	2115548
05	13196_65	0	2293478
05	13284_51	0	2386835
05	13448_22	0	2584967
05	13965_78	0	2871189
05	14185_15	0	3290764
05	14219_8	0	3607473
05	14230_57	0	3747598
05	14237_49	0	3890783
05	14247_47	0	3951815
05	14262_55	0	4066651
05	14267_88	0	4099614
05	14273_43	0	4186010
05	14274_71	0	4211398
05	14276_33	0	4218453
05	14322_19	0	4544510
05	14323_50	0	4575046
05	84752_65	0	4792550
05	84755_22	0	5028517
05	14364_42	0	5118581
05	14387_14	0	5355262
05	14395_85	0	5404250
05	14404_89	0	5478558
05	14426_84	0	5608436
05	14428_10	0	5622618
05	14433_15	0	5660663
05	14445_59	0	5725093
05	14455_49	0	5788102
05	14454_14	0	5788162
05	14463_71	0	5814356
05	14473_56	0	5940413
05	84774_13	0	6014534
05	14490_36	0	6206919
05	14498_77	0	6283908
05	14500_17	0	6317742
05	14511_62	0	6446991
05	14515_90	0	6553159
05	95902_46	0	6554363
05	14528_71	0	6705626
05	14546_69	0	6928449
05	14548_81	0	6979533
05	14549_29	0	6998273
05	84799_66	0	7130314
05	14572_48	0	7232750
05	14574_23	0	7246856
05	14590_13	0	7407420
05	14603_31	0	7488792
05	14612_47	0	7553051
05	14616_71	0	7603035
05	14649_61	0	7898302
05	14679_16	0	8155767
05	14680_24	0	8157024
05	14738_92	0	8703355
05	14748_25	0	8780899
05	14752_68	0	8824029
05	14757_81	0	8932346
05	14760_21	0	8948964
05	14767_26	0	9031636
05	14770_67	0	9066423
05	14776_80	0	9129302
05	14778_44	0	9155944
05	14786_70	0	9232445
05	14787_26	0	9238487
05	14798_62	0	9306449
05	14822_46	0	9605133
05	14824_17	0	9618650
05	14841_40	0	9790905
05	14845_49	0	9814310
05	12070_49	0	10010838
05	12078_86	0	10083750
05	12080_71	0	10084131
05	12137_19	0	10681619
05	12141_10	0	10742024
05	12158_82	0	10942259
05	139259_93	0	10944828
05	12164_19	0	11001174
05	12191_24	0	11310475
05	12194_78	0	11348393
05	84499_6	0	12408074
05	12275_70	0	12616615
05	12311_28	0	13021841
05	84508_79	0	13157513
05	12346_6	0	13400539
05	12358_26	0	13525586
05	12359_37	0	13528150
05	12368_13	0	13650945
05	12415_10	0	14277138
05	12428_10	0	14409013
05	12429_46	0	14412001
05	12431_87	0	14435648
05	12448_56	0	14528253
05	12454_63	0	14592286
05	12470_62	0	14752345
05	12513_26	0	15122965
05	12524_85	0	15235623
05	12529_52	0	15252113
05	12544_65	0	15381058
05	12571_43	0	15579693
05	12575_25	0	15616203
05	12599_54	0	15912644
05	12605_80	0	15956607
05	12639_41	0	16308726
05	12641_29	0	16324681
05	12684_56	0	16784325
05	12692_93	0	16874669
05	12703_75	0	16974381
05	12709_65	0	17041017
05	12712_13	0	17064766
05	12716_57	0	17078898
05	12719_76	0	17118633
05	12722_56	0	17171068
05	12724_76	0	17186940
05	12727_13	0	17227588
05	12765_28	0	17627189
05	12767_92	0	17654415
05	12769_16	0	17672769
05	12792_13	0	17923885
05	12810_81	0	18234937
05	12829_29	0	18521174
05	12834_80	0	18624340
05	12847_11	0	18863439
05	12857_74	0	18939876
05	12856_54	0	18940001
05	12873_23	0	19084998
05	12874_29	0	19089521
05	12876_58	0	19094453
05	12917_28	0	19436423
05	12919_69	0	19452762
05	12929_5	0	19524218
05	12959_50	0	19887582
05	12995_93	0	20253196
05	13019_35	0	20613193
05	13026_36	0	20668972
05	13031_42	0	20759323
05	13046_6	0	21054198
05	13050_70	0	21117826
05	13052_46	0	21151111
05	13056_27	0	21225413
05	13066_52	0	21374598
05	13082_43	0	21678225
05	13090_69	0	21757322
05	84602_54	0	21761698
05	13092_65	0	21773864
05	13102_49	0	21871243
05	13109_40	0	21945031
05	13134_41	0	22186221
05	13159_70	0	22595471
05	84610_21	0	22658792
05	13176_86	0	22689315
05	13180_29	0	22737227
05	13183_81	0	22778773
05	13191_30	0	22890968
05	13192_10	0	22912557
05	13217_81	0	23142045
05	13223_68	0	23198434
05	13228_38	0	23230652
05	13232_92	0	23253933
05	13236_49	0	23303021
05	13238_83	0	23362793
05	13250_54	0	23454794
05	13259_79	0	23552280
05	13268_68	0	23641843
05	13281_86	0	23816348
05	13296_69	0	23960432
05	13312_83	0	24102202
05	13317_18	0	24130722
05	13333_83	0	24405833
05	13349_37	0	24620988
05	13350_31	0	24637260
05	13369_61	0	24906082
05	13381_23	0	25019341
05	13414_42	0	25407855
05	13425_59	0	25586474
05	13450_69	0	25852112
05	13453_56	0	25863425
05	13455_70	0	25878369
05	13462_9	0	26007833
05	13463_70	0	26009174
05	13477_9	0	26159257
05	13481_29	0	26212286
05	13490_46	0	26257773
05	13494_45	0	26269939
05	13503_13	0	26336773
05	13511_45	0	26374744
05	13523_82	0	26480251
05	13524_64	0	26480670
05	13541_31	0	26585713
05	13548_51	0	26618526
05	13574_90	0	26791106
05	13586_46	0	26884220
05	13596_72	0	26979712
05	13599_36	0	26984908
05	13600_77	0	26986011
05	13601_7	0	26986326
05	13602_87	0	26988072
05	13619_61	0	27076475
05	13664_67	0	27299362
05	13667_44	0	27325566
05	13697_40	0	27460783
05	13718_77	0	27582958
05	13735_74	0	27649620
05	13749_45	0	27698184
05	13763_66	0	27769432
05	13778_16	0	27825093
05	13823_11	0	28050939
05	13881_86	0	28296924
05	13883_38	0	28317592
05	13887_89	0	28339003
05	13893_78	0	28366473
05	13901_93	0	28385940
05	13923_26	0	28491062
05	13930_34	0	28521164
05	13946_9	0	28607739
05	13949_60	0	28613635
05	13962_21	0	28687035
05	13967_19	0	28730746
05	14029_13	0	29072556
05	14030_91	0	29073604
05	14041_77	0	29117683
05	14042_12	0	29118222
05	14044_48	0	29126289
05	14046_68	0	29135607
05	14047_81	0	29147187
05	14055_9	0	29169947
05	14058_18	0	29184207
05	14063_33	0	29197117
05	14075_19	0	29227108
05	14088_72	0	29337074
05	14115_87	0	29694955
05	14123_63	0	29788466
05	14128_7	0	29830547
05	14164_8	0	30070210
05	11763_72	0	210789
05	11764_54	0	213935
05	11786_90	0	422433
05	11791_41	0	481863
05	11798_31	0	601672
05	11803_90	0	648414
05	11804_52	0	650126
05	11813_10	0	700355
05	11815_18	0	731756
05	11854_68	0	31383
05	11832_42	0	136580
05	11833_23	0	143312
05	11841_38	0	210454
05	11856_82	0	379869
05	11859_54	0	444190
05	11864_86	0	495876
05	11877_63	0	671262
05	11879_14	0	720641
05	11921_10	0	332847
05	11926_17	0	355384
05	11936_62	0	403366
05	11943_34	0	444263
05	84461_81	0	83425
05	11960_63	0	135835
05	11967_50	0	222534
05	11980_14	0	138697
05	11993_54	0	278810
05	12002_48	0	334144
05	12006_58	0	348591
05	12022_15	0	155860
05	84470_76	0	335088
06	15949_75	0	18767
06	15990_63	0	21504
06	15046_75	0	114689
06	16192_52	0	374246
06	16284_88	0	438920
06	16376_25	0	553378
06	16426_39	0	596524
06	16439_82	0	607160
06	16532_77	0	684253
06	16698_28	0	788984
06	16907_35	0	962235
06	14930_69	0	1046688
06	14954_56	0	1070972
06	15040_42	0	1139833
06	15118_39	0	1222871
06	15428_86	0	1456497
06	15814_14	0	1754537
06	15965_67	0	1996720
06	15975_90	0	2057155
06	15976_61	0	2057966
06	15977_16	0	2065818
06	15983_54	0	2102955
06	15987_40	0	2128404
06	16010_77	0	2301494
06	16015_82	0	2349791
06	16016_12	0	2359995
06	16018_79	0	2370803
06	16040_79	0	2471851
06	16042_57	0	2477996
06	16051_20	0	2589951
06	84995_63	0	2736915
06	16073_71	0	2743757
06	16074_71	0	2744193
06	16077_46	0	2749094
06	16078_23	0	2757972
06	16091_15	0	2915041
06	16097_5	0	3002261
06	16108_17	0	3043936
06	16120_71	0	3107864
06	16123_80	0	3154120
06	16128_41	0	3204884
06	16137_7	0	3308505
06	16140_35	0	3323861
06	16188_66	0	3688769
06	16190_46	0	3690953
06	16216_60	0	3862575
06	16239_17	0	4004465
06	16240_89	0	4023348
06	16241_35	0	4023720
06	16246_43	0	4052496
06	85020_77	0	4089549
06	16256_25	0	4170832
06	16264_52	0	4192610
06	16289_67	0	4446451
06	16290_57	0	4479508
06	16299_68	0	4671889
06	16305_49	0	4719321
06	16307_5	0	4744144
06	16308_40	0	4766019
06	16321_25	0	4976913
06	16334_81	0	5116379
06	16358_44	0	5302878
06	16364_66	0	5366217
06	16380_33	0	5558516
06	16384_82	0	5606335
06	16389_14	0	5641745
06	16391_68	0	5656070
06	16401_53	0	5748648
06	16403_69	0	5757038
06	16415_9	0	5854015
06	16430_12	0	6015897
06	16431_32	0	6022631
06	16436_15	0	6048183
06	16443_23	0	6082883
06	16465_52	0	6279268
06	16495_78	0	6546289
06	16506_10	0	6616046
06	85067_6	0	6719536
06	16526_35	0	6799415
06	16533_68	0	6851332
06	16554_25	0	6982672
06	16567_63	0	7035929
06	16576_51	0	7090754
06	16578_68	0	7097038
06	16586_91	0	7161815
06	16598_29	0	7248000
06	16599_19	0	7264080
06	16611_65	0	7335480
06	16612_73	0	7345172
06	16615_71	0	7368224
06	16616_23	0	7370617
06	16643_8	0	7520698
06	16645_66	0	7532005
06	16662_45	0	7617020
06	16675_75	0	7722098
06	16682_10	0	7761705
06	16685_12	0	7777737
06	16686_43	0	7788447
06	16688_52	0	7797040
06	16719_29	0	8053420
06	16725_8	0	8064439
06	16747_91	0	8186646
06	16749_84	0	8193827
06	16754_24	0	8221550
06	16762_60	0	8280053
06	16777_53	0	8425373
06	16778_69	0	8432457
06	16789_22	0	8479418
06	16790_42	0	8485913
06	16795_15	0	8539253
06	16798_75	0	8558340
06	16809_6	0	8691354
06	16817_28	0	8746235
06	106755_9	0	8796688
06	16821_35	0	8857688
06	16842_30	0	9038304
06	16847_89	0	9061864
06	16855_57	0	9139114
06	16857_16	0	9144639
06	16871_12	0	9258242
06	16888_14	0	9367493
06	16897_61	0	9561391
06	16909_46	0	9641903
06	16924_60	0	9744490
06	16929_15	0	9772428
06	16940_46	0	9822411
06	16945_92	0	9853980
06	16949_18	0	9874006
06	16955_42	0	9900844
06	16957_64	0	9904517
06	16958_25	0	9919745
06	14870_59	0	10001052
06	14903_45	0	10196945
06	14904_87	0	10228605
06	14918_71	0	10385426
06	14921_19	0	10392536
06	14932_75	0	10469373
06	14959_41	0	10739079
06	14981_79	0	10978960
06	15011_84	0	11209198
06	15028_75	0	11310834
06	15034_48	0	11333631
06	84856_45	0	11522482
06	15055_24	0	11586392
06	95968_56	0	11652730
06	15079_62	0	11884291
06	15090_52	0	11938270
06	15100_21	0	12055996
06	15101_75	0	12059756
06	15103_34	0	12115740
06	15105_68	0	12135321
06	15134_10	0	12372554
06	15140_26	0	12425659
06	15141_24	0	12427139
06	15147_81	0	12502240
06	15154_42	0	12518629
06	15155_27	0	12519532
06	15160_8	0	12563987
06	15164_16	0	12623897
06	15167_43	0	12641912
06	15189_42	0	12826001
06	15197_48	0	12901966
06	84876_72	0	12973309
06	15240_26	0	13143290
06	15261_21	0	13272578
06	15263_90	0	13305759
06	84881_86	0	13321595
06	15267_7	0	13329402
06	15279_20	0	13391114
06	15284_72	0	13428074
06	15285_8	0	13440296
06	15293_10	0	13503150
06	15294_63	0	13504271
06	15297_81	0	13513967
06	15300_23	0	13563195
06	84890_75	0	13584839
06	15304_64	0	13600935
06	15308_41	0	13614638
06	15309_17	0	13615956
06	15326_90	0	13728554
06	15364_55	0	14029579
06	15365_45	0	14040787
06	15369_7	0	14085652
06	15376_27	0	14178272
06	15401_12	0	14396963
06	15449_80	0	14829841
06	15455_55	0	14906128
06	15457_13	0	14907282
06	15466_21	0	14965286
06	15473_27	0	15046377
06	15475_76	0	15063547
06	84909_71	0	15099149
06	15487_79	0	15140740
06	15488_38	0	15155928
06	15494_42	0	15199919
06	15497_86	0	15212007
06	15503_59	0	15242408
06	15519_78	0	15370852
06	15539_15	0	15546461
06	15554_25	0	15696689
06	15575_20	0	15833252
06	15577_51	0	15846433
06	15584_42	0	15873778
06	15612_43	0	16081353
06	15614_30	0	16092563
06	15647_16	0	16231579
06	15651_17	0	16256651
06	15654_34	0	16267008
06	15672_74	0	16433652
06	84935_21	0	16460529
06	15682_32	0	16533168
06	15687_38	0	16570110
06	15738_8	0	17067664
06	15751_28	0	17133963
06	15771_75	0	17253882
06	15776_29	0	17268162
06	15786_30	0	17294346
06	15791_49	0	17334858
06	15815_10	0	17547102
06	15819_10	0	17559275
06	15825_73	0	17571524
06	15849_7	0	17767837
06	15854_22	0	17835695
06	15863_77	0	17865405
06	15869_32	0	17917824
06	15871_64	0	17930700
06	15892_51	0	18075066
06	15907_91	0	18237205
06	15939_10	0	18591321
06	15943_63	0	18617098
06	15948_55	0	18627953
07	17612_38	0	137349
07	17963_44	0	167818
07	18170_26	0	178079
07	18903_53	0	236936
07	19004_85	0	311376
07	19234_14	0	583302
07	17313_76	0	1045132
07	17333_7	0	1058599
07	17344_77	0	1068431
07	17462_78	0	1193075
07	17556_45	0	1301590
07	17599_67	0	1353423
07	17630_25	0	1401631
07	17637_5	0	1412218
07	17697_57	0	1467426
07	17767_10	0	1538941
07	17778_53	0	1548324
07	17884_54	0	1636558
07	18076_19	0	1735255
07	18177_40	0	1786763
07	18456_41	0	1950466
07	18543_73	0	2005917
07	18894_27	0	2294947
07	18893_48	0	2295019
07	18910_80	0	2407495
07	18914_45	0	2428325
07	18947_69	0	2658623
07	18952_35	0	2675127
07	18978_10	0	2949699
07	19001_78	0	3094471
07	96556_91	0	3111215
07	19009_23	0	3168898
07	19010_12	0	3174597
07	19011_8	0	3207917
07	19024_53	0	3378371
07	96559_16	0	3385351
07	85395_60	0	3468724
07	19034_23	0	3472620
07	96564_57	0	3551434
07	19042_69	0	3564292
07	85398_60	0	3591781
07	19051_44	0	3670732
07	19052_78	0	3683057
07	19057_84	0	3698410
07	96565_91	0	3761842
07	19072_51	0	3947775
07	19100_21	0	4313552
07	19108_90	0	4384290
07	19109_52	0	4391407
07	19112_28	0	4420053
07	19114_51	0	4450177
07	19149_33	0	4927380
07	19154_30	0	4950064
07	19171_75	0	5151893
07	19183_34	0	5223240
07	19192_51	0	5373554
07	85429_66	0	5442558
07	112618_58	0	5445581
07	19202_69	0	5480982
07	19209_47	0	5554239
07	19222_65	0	5639913
07	19237_74	0	5847866
07	19279_46	0	6247417
07	19283_25	0	6307871
07	19285_20	0	6324354
07	19286_45	0	6329288
07	19307_62	0	6494228
07	85445_75	0	6781459
07	19342_86	0	6889829
07	19350_56	0	7168594
07	19369_41	0	7386150
07	19370_29	0	7405198
07	19375_38	0	7465356
07	19380_79	0	7500563
07	19386_51	0	7593915
07	19481_21	0	8762849
07	19500_10	0	8875803
07	19516_29	0	9001321
07	19525_84	0	9082481
07	19529_12	0	9132068
07	19537_17	0	9187657
07	19539_80	0	9248846
07	19542_12	0	9283880
07	19544_72	0	9294682
07	19552_36	0	9408002
07	19553_40	0	9425706
07	19567_58	0	9502913
07	96634_65	0	9693678
07	19601_22	0	9890640
07	17272_82	0	10026352
07	17278_78	0	10042721
07	17287_67	0	10203709
07	17308_51	0	10410057
07	17334_56	0	10602578
07	17346_40	0	10719609
07	17356_45	0	10823759
07	17371_89	0	10962661
07	17378_21	0	11078663
07	17379_64	0	11084287
07	17417_35	0	11383667
07	17419_39	0	11395400
07	17431_20	0	11443404
07	17437_33	0	11521112
07	17475_86	0	12075290
07	85194_67	0	12082453
07	17495_79	0	12276037
07	17496_91	0	12325986
07	17500_82	0	12401716
07	17510_66	0	12440006
07	17535_27	0	12732698
07	17541_26	0	12754244
07	17550_10	0	12936697
07	17597_24	0	13526520
07	17616_53	0	13776842
07	17639_69	0	14131509
07	17664_57	0	14446055
07	17676_73	0	14552329
07	17713_47	0	14829961
07	17721_44	0	14923225
07	17725_10	0	14951342
07	17726_76	0	14957601
07	17733_57	0	15017243
07	17736_80	0	15067268
07	17741_7	0	15119430
07	17756_10	0	15234769
07	17779_27	0	15484329
07	17780_85	0	15491501
07	17784_66	0	15531553
07	17798_82	0	15669686
07	17804_25	0	15761887
07	106840_13	0	15954038
07	17841_42	0	16133072
07	17848_48	0	16180569
07	17849_31	0	16187000
07	17851_21	0	16192089
07	17859_13	0	16242278
07	17861_71	0	16257392
07	17865_93	0	16287841
07	141300_83	0	16301995
07	17890_81	0	16430125
07	85251_38	0	16468547
07	17907_68	0	16536063
07	85253_36	0	16625918
07	17934_78	0	16673190
07	17940_19	0	16697944
07	17946_22	0	16711427
07	17952_18	0	16723313
07	17953_47	0	16744880
07	17955_42	0	16746949
07	17969_91	0	16812917
07	17998_9	0	16967311
07	18004_12	0	17031200
07	85259_16	0	17120796
07	18025_75	0	17123595
07	18029_81	0	17142111
07	18051_70	0	17247685
07	18060_90	0	17273350
07	18115_80	0	17556604
07	18144_47	0	17706535
07	18147_7	0	17719379
07	18148_8	0	17727506
07	18149_16	0	17730642
07	18160_6	0	17773095
07	18222_70	0	18113076
07	18241_82	0	18180399
07	18255_6	0	18232905
07	18256_16	0	18233471
07	18271_52	0	18287217
07	18295_70	0	18366674
07	18299_90	0	18383412
07	85288_72	0	18400030
07	18326_41	0	18535525
07	18344_13	0	18693076
07	18360_22	0	18800030
07	18375_70	0	18882817
07	85307_17	0	18908638
07	18397_52	0	18962316
07	133107_68	0	18972024
07	18434_88	0	19317670
07	18442_79	0	19409270
07	18448_19	0	19429306
07	18451_61	0	19481114
07	18492_41	0	19691609
07	18505_21	0	19761594
07	18514_7	0	19810442
07	18525_20	0	19896502
07	18530_35	0	19925300
07	18532_78	0	19976868
07	18540_30	0	20039152
07	18551_24	0	20091790
07	18568_28	0	20169947
07	18614_48	0	20358757
07	18619_24	0	20379644
07	18622_85	0	20398015
07	18624_28	0	20401096
07	18657_23	0	20541719
07	18695_91	0	20711958
07	18701_36	0	20727801
07	18702_86	0	20731870
07	18708_91	0	20762664
07	18712_92	0	20781698
07	18728_37	0	20864250
07	18735_23	0	20898471
07	18739_77	0	20934251
07	18743_28	0	20969458
07	18753_20	0	20997732
07	18763_77	0	21031385
07	18768_5	0	21071856
07	18793_41	0	21307707
07	18800_22	0	21359820
07	18807_73	0	21430466
07	18831_79	0	21606942
07	18842_19	0	21660475
07	18846_77	0	21677200
07	18853_64	0	21707518
07	18878_46	0	21848919
07	18879_63	0	21860222
07	18880_89	0	21861442
07	18882_21	0	21867806
07	18886_19	0	21912524
07	16964_42	0	100752
07	16963_78	0	100869
07	16968_28	0	125294
07	16978_18	0	246270
07	16979_47	0	249639
07	17009_40	0	582401
07	17024_32	0	734733
07	17061_11	0	357471
07	17075_61	0	430720
07	17099_12	0	753803
07	17135_62	0	35064
07	17141_26	0	37743
07	17103_43	0	106017
07	17124_89	0	217219
07	17129_81	0	268744
07	17143_92	0	406928
07	17144_34	0	423964
07	17148_72	0	439070
07	17152_29	0	500895
07	17156_15	0	534937
07	17173_64	0	664452
07	17202_61	0	352603
07	17203_82	0	361528
07	17221_79	0	509123
07	17237_88	0	171063
07	17240_54	0	199561
07	17248_49	0	293860
07	17252_28	0	335029
07	17253_33	0	335499
07	17262_64	0	411876
08	22333_6	0	73373
08	22504_56	0	90897
08	19871_24	0	122181
08	20120_76	0	144819
08	20196_7	0	154288
08	20861_28	0	208089
08	112679_14	0	261723
08	22080_91	0	448103
08	22126_32	0	496127
08	22171_60	0	561788
08	22493_5	0	901509
08	22546_63	0	951464
08	19610_81	0	1000611
08	19611_11	0	1001393
08	19650_21	0	1033864
08	19781_19	0	1168883
08	19841_33	0	1198450
08	19910_14	0	1250568
08	19950_75	0	1283298
08	19964_14	0	1300358
08	19976_23	0	1308592
08	19984_19	0	1316503
08	20011_38	0	1360838
08	20140_52	0	1472471
08	20190_45	0	1532933
08	20208_41	0	1554597
08	20213_70	0	1560183
08	20294_66	0	1638615
08	20310_34	0	1644824
08	20324_23	0	1654153
08	20338_38	0	1662367
08	20359_23	0	1683610
08	20371_36	0	1696381
08	20442_60	0	1737996
08	20493_46	0	1767928
08	20672_93	0	1903404
08	20878_44	0	2090298
08	20892_16	0	2098090
08	20901_54	0	2109546
08	21081_45	0	2265342
08	21116_69	0	2292765
08	21290_74	0	2456701
08	21313_76	0	2481129
08	85751_20	0	3085386
08	21991_10	0	3666500
08	22008_40	0	3942762
08	22010_25	0	3951869
08	22025_51	0	4068613
08	22036_87	0	4133407
08	85779_88	0	4170024
08	22046_14	0	4177199
08	22068_40	0	4369146
08	22071_68	0	4386001
08	22112_54	0	4842301
08	22115_47	0	4883304
08	22138_53	0	5088301
08	22139_73	0	5099225
08	22149_57	0	5250806
08	22167_62	0	5553936
08	22189_82	0	5760500
08	22192_23	0	5809091
08	22204_90	0	6030463
08	22220_34	0	6177427
08	22230_82	0	6230766
08	22239_16	0	6366356
08	22247_89	0	6512918
08	22250_83	0	6552882
08	22274_70	0	6798811
08	22285_64	0	6919169
08	22299_11	0	7044523
08	22309_7	0	7194980
08	22317_32	0	7265381
08	22320_64	0	7290716
08	22323_92	0	7295963
08	22373_86	0	7634549
08	22380_63	0	7700319
08	22395_7	0	7780471
08	22414_61	0	8000003
08	22447_83	0	8417014
08	22459_32	0	8639886
08	22460_70	0	8640617
08	22481_10	0	8846367
08	22483_20	0	8885122
08	22519_13	0	9316460
08	22547_93	0	9521813
08	22553_39	0	9534948
08	22563_56	0	9655098
08	85477_89	0	10033093
08	19624_70	0	10127187
08	19641_59	0	10299572
08	19669_86	0	10447235
08	85482_70	0	10503928
08	19725_68	0	11225100
08	85491_86	0	11353674
08	19810_88	0	11856545
08	19849_83	0	12035816
08	19857_76	0	12080184
08	19874_16	0	12242597
08	19877_61	0	12275999
08	19892_17	0	12363534
08	19903_47	0	12434516
08	19905_75	0	12443678
08	19911_92	0	12512342
08	19931_81	0	12643976
08	96687_64	0	12711393
08	19946_90	0	12809408
08	19974_64	0	13068855
08	19989_72	0	13270196
08	20046_88	0	13979880
08	20061_86	0	14056955
08	20107_29	0	14385208
08	20129_88	0	14547614
08	20200_43	0	15479856
08	20232_40	0	15820963
08	20239_85	0	15902795
08	20241_26	0	15924192
08	20243_39	0	15935135
08	20244_59	0	15948442
08	20245_59	0	15950303
08	20254_20	0	16004040
08	20263_32	0	16049770
08	20289_10	0	16331369
08	20291_87	0	16359905
08	20318_79	0	16516439
08	20323_36	0	16520438
08	20329_48	0	16592803
08	20347_21	0	16705342
08	20352_32	0	16734983
08	20351_41	0	16735053
08	20375_79	0	17024070
08	20376_62	0	17029670
08	20378_24	0	17042775
08	20393_75	0	17127776
08	20407_65	0	17201060
08	20459_83	0	17439805
08	96756_80	0	17529816
08	20497_52	0	17691730
08	20498_16	0	17694407
08	20506_60	0	17775256
08	20566_65	0	18201252
08	20573_26	0	18232854
08	20618_45	0	18532661
08	107046_5	0	18659179
08	20633_68	0	18703890
08	20653_68	0	18875165
08	20661_42	0	18965458
08	20677_72	0	19055648
08	20679_68	0	19100372
08	20696_81	0	19261258
08	20714_12	0	19401329
08	85599_42	0	19411887
08	20721_26	0	19457144
08	20734_73	0	19557194
08	20735_66	0	19593811
[truncated: 5,383 more rows]
