# Supplementary material for: Multispecies Outcomes of Sympatric Speciation after Admixture with the Source Population in Two Radiations of Nicaraguan Crater Lake Cichlids
Source: PLoS Genet. 2016 Jun 30;12(6):e1006157. doi: 10.1371/journal.pgen.1006157 (PMC4928843; doi:10.1371/journal.pgen.1006157)
Supplement: S1 Dataset — (ZIP) [file pgen.1006157.s018.zip › data_files-Kautt_et_al-PLoS_Genetics/in_PCA_global.map]

# Stacks v1.30; PLINK v1.07; May 17, 2015
01	2894_6	0	40990
01	3107_71	0	62804
01	3192_8	0	71926
01	3261_42	0	80685
01	3433_75	0	97762
01	273_22	0	118142
01	757_80	0	170404
01	826_24	0	181452
01	827_11	0	181582
01	966_77	0	195825
01	969_12	0	196286
01	974_73	0	196509
01	1069_92	0	203874
01	1425_40	0	238185
01	94069_81	0	254890
01	1803_57	0	279499
01	1877_6	0	289001
01	2442_11	0	326051
01	2456_25	0	326561
01	2814_77	0	348579
01	2848_55	0	371830
01	2889_34	0	402382
01	2898_43	0	413463
01	2908_14	0	423599
01	2910_76	0	424659
01	2915_27	0	429962
01	2935_5	0	448801
01	3015_39	0	543735
01	3021_28	0	548772
01	3034_8	0	558886
01	3089_49	0	595455
01	3093_70	0	607817
01	3129_7	0	646532
01	3139_20	0	652308
01	83284_77	0	661746
01	83296_81	0	703310
01	3202_72	0	725120
01	3205_16	0	729878
01	3232_47	0	771487
01	3245_80	0	792670
01	3249_20	0	796971
01	3254_33	0	800315
01	3296_65	0	841411
01	3320_11	0	873279
01	3338_47	0	887520
01	3347_87	0	891821
01	3349_6	0	894240
01	3398_18	0	948707
01	3399_46	0	949931
01	3405_72	0	955069
01	83_8	0	1033829
01	90_92	0	1041433
01	135_29	0	1081519
01	170_80	0	1114918
01	231_53	0	1156740
01	242_46	0	1162453
01	285_25	0	1197075
01	295_45	0	1203922
01	387_68	0	1275036
01	407_77	0	1301747
01	412_27	0	1307517
01	416_32	0	1319400
01	468_87	0	1399469
01	554_39	0	1488362
01	580_7	0	1517575
01	599_37	0	1528560
01	606_45	0	1535741
01	622_65	0	1556836
01	631_46	0	1565886
01	635_13	0	1566346
01	724_19	0	1667097
01	727_6	0	1669988
01	774_7	0	1720708
01	922_24	0	1902283
01	932_20	0	1921322
01	934_20	0	1922517
01	947_49	0	1940605
01	948_66	0	1942016
01	989_29	0	1977386
01	1020_40	0	1999783
01	1026_57	0	2007861
01	1039_43	0	2017911
01	1042_10	0	2021198
01	1087_13	0	2059363
01	1109_56	0	2091385
01	1124_49	0	2116029
01	1160_39	0	2159973
01	1166_71	0	2165272
01	1173_50	0	2173647
01	1274_47	0	2267684
01	1350_50	0	2326083
01	1351_47	0	2327132
01	1387_26	0	2360655
01	1411_29	0	2371604
01	1444_32	0	2404800
01	1462_59	0	2415715
01	1486_77	0	2434175
01	1503_19	0	2462297
01	1529_41	0	2493189
01	1533_36	0	2504980
01	1565_18	0	2533572
01	1582_85	0	2555606
01	1589_64	0	2562437
01	1624_21	0	2611989
01	1730_68	0	2711607
01	1776_79	0	2770054
01	2027_48	0	2993997
01	2030_93	0	2997411
01	2143_62	0	3067430
01	2171_79	0	3087589
01	2261_82	0	3147297
01	2263_9	0	3148915
01	2280_46	0	3161158
01	2386_36	0	3231050
01	2447_81	0	3262562
01	2752_30	0	3423140
01	2813_60	0	3481747
01	2826_54	0	3566758
01	2829_87	0	3601194
01	2832_15	0	3626554
01	2836_79	0	3652163
01	2841_34	0	3683791
01	2843_30	0	3689930
01	2868_61	0	3819752
01	2874_27	0	3877830
01	135752_90	0	4074430
01	2901_24	0	4173262
01	2905_8	0	4214992
01	2907_15	0	4230092
01	2909_28	0	4242698
01	2924_43	0	4360285
01	2927_10	0	4408199
01	2934_61	0	4485821
01	2946_10	0	4640785
01	2948_69	0	4654541
01	2952_10	0	4732341
01	2966_9	0	4958293
01	2993_46	0	5243552
01	2995_87	0	5264639
01	2998_37	0	5270338
01	3005_54	0	5337337
01	3022_32	0	5489772
01	3025_72	0	5504651
01	3029_24	0	5528922
01	3058_11	0	5748301
01	3068_47	0	5782907
01	3078_65	0	5828240
01	3087_55	0	5923722
01	3092_75	0	6020142
01	3098_15	0	6102807
01	3106_77	0	6229026
01	3112_72	0	6326237
01	3116_17	0	6342240
01	3117_31	0	6372382
01	3137_69	0	6517320
01	3142_92	0	6576501
01	3150_11	0	6715085
01	3153_48	0	6749991
01	3157_78	0	6770947
01	3166_27	0	6855968
01	3172_87	0	6953791
01	3182_48	0	7126030
01	3185_66	0	7131439
01	3189_70	0	7149903
01	3193_40	0	7197694
01	3200_17	0	7248119
01	83299_54	0	7383197
01	3218_56	0	7547057
01	3227_7	0	7621938
01	3226_40	0	7621982
01	3229_57	0	7634147
01	3241_34	0	7880176
01	3250_9	0	7984361
01	3259_6	0	8047748
01	3273_13	0	8204886
01	3275_77	0	8221762
01	3277_91	0	8237419
01	3285_7	0	8355916
01	3291_85	0	8396544
01	3294_36	0	8404207
01	3308_69	0	8541170
01	3319_59	0	8700757
01	115076_26	0	8727587
01	3321_34	0	8732745
01	3326_6	0	8765254
01	3328_74	0	8769998
01	3335_49	0	8846907
01	3350_43	0	8943367
01	3352_16	0	9009757
01	3361_93	0	9097219
01	3365_50	0	9129984
01	3374_28	0	9213038
01	3383_76	0	9357598
01	83329_61	0	9411260
01	3390_23	0	9416867
01	3406_68	0	9574222
01	3409_22	0	9609505
01	3429_30	0	9752140
01	3431_73	0	9763820
01	3434_31	0	9789247
01	3439_19	0	9850504
01	3442_19	0	9858743
01	83334_28	0	9866566
01	3444_78	0	9866669
01	3456_14	0	9937691
01	3461_16	0	9956050
01	3463_54	0	9975935
01	3466_17	0	9988050
01	44_16	0	10015845
01	47_24	0	10044611
01	56_73	0	10123487
01	71_29	0	10244784
01	77_51	0	10270093
01	79_54	0	10293843
01	86_57	0	10376695
01	92_47	0	10422411
01	96_78	0	10454638
01	97_37	0	10479994
01	98_75	0	10480825
01	108_80	0	10566773
01	115_64	0	10621095
01	114_31	0	10621187
01	117_13	0	10640041
01	122_81	0	10675865
01	124_60	0	10712874
01	126_37	0	10719203
01	129_55	0	10755041
01	132_92	0	10803103
01	133_85	0	10805752
01	137_85	0	10861625
01	82944_14	0	10886616
01	163_24	0	11123410
01	165_26	0	11134418
01	174_8	0	11155541
01	186_76	0	11242058
01	188_85	0	11275181
01	192_18	0	11286180
01	202_37	0	11384544
01	206_55	0	11408316
01	214_26	0	11460823
01	221_19	0	11525144
01	222_74	0	11526689
01	227_14	0	11558798
01	233_12	0	11573677
01	237_23	0	11606080
01	240_43	0	11619992
01	241_24	0	11622145
01	248_8	0	11655741
01	252_63	0	11668121
01	256_92	0	11714400
01	257_25	0	11715282
01	259_59	0	11718885
01	266_81	0	11736301
01	272_49	0	11806891
01	275_40	0	11813247
01	279_11	0	11877465
01	281_24	0	11898251
01	290_61	0	12000225
01	291_92	0	12001522
01	314_6	0	12214028
01	329_42	0	12300812
01	336_70	0	12344197
01	82961_85	0	12370656
01	353_18	0	12409657
01	352_56	0	12409728
01	356_52	0	12415904
01	359_60	0	12439421
01	361_56	0	12471696
01	368_80	0	12564494
01	373_57	0	12609688
01	378_22	0	12663034
01	379_87	0	12669285
01	380_51	0	12672869
01	389_28	0	12758649
01	390_71	0	12761841
01	401_63	0	12970615
01	423_48	0	13251587
01	431_19	0	13378003
01	436_28	0	13520767
01	442_11	0	13629700
01	443_66	0	13630653
01	449_39	0	13794796
01	454_64	0	13861466
01	459_43	0	13922662
01	463_19	0	13936866
01	476_39	0	14016386
01	477_29	0	14024833
01	480_39	0	14046704
01	481_8	0	14059641
01	488_42	0	14140562
01	489_59	0	14145874
01	492_43	0	14173936
01	494_75	0	14202255
01	503_24	0	14388807
01	505_74	0	14390765
01	509_14	0	14414581
01	512_8	0	14425564
01	530_88	0	14552543
01	531_19	0	14557198
01	533_65	0	14592884
01	535_69	0	14597627
01	537_34	0	14616645
01	538_18	0	14618945
01	539_85	0	14623650
01	540_64	0	14643425
01	553_12	0	14877248
01	563_75	0	15019902
01	567_11	0	15042577
01	568_78	0	15048581
01	572_8	0	15078837
01	574_74	0	15104828
01	575_70	0	15106683
01	586_13	0	15200472
01	589_71	0	15219226
01	603_86	0	15300806
01	608_68	0	15384004
01	610_92	0	15387346
01	611_58	0	15438005
01	614_55	0	15488114
01	616_46	0	15511108
01	626_89	0	15608150
01	629_27	0	15644996
01	637_26	0	15676126
01	647_5	0	15814955
01	651_16	0	15831358
01	657_70	0	15958947
01	660_34	0	16012887
01	661_32	0	16036574
01	668_71	0	16065185
01	669_12	0	16089705
01	670_47	0	16094784
01	671_75	0	16097744
01	673_9	0	16122678
01	674_57	0	16123630
01	677_15	0	16153413
01	683_16	0	16248998
01	689_84	0	16306022
01	693_5	0	16328873
01	696_73	0	16373493
01	698_47	0	16386051
01	702_32	0	16427622
01	715_70	0	16559577
01	716_6	0	16581737
01	719_89	0	16603241
01	728_40	0	16701999
01	729_72	0	16714196
01	732_20	0	16717353
01	733_31	0	16726514
01	734_42	0	16744626
01	736_6	0	16762109
01	740_77	0	16818512
01	744_74	0	16841355
01	743_20	0	16841446
01	745_47	0	16856600
01	746_37	0	16881669
01	751_25	0	16978338
01	756_64	0	17030157
01	762_59	0	17064298
01	764_29	0	17074129
01	763_89	0	17074244
01	775_8	0	17227409
01	785_64	0	17354167
01	83012_18	0	17519399
01	83013_65	0	17602888
01	834_19	0	18197289
01	840_61	0	18204936
01	842_26	0	18227369
01	845_17	0	18246984
01	853_41	0	18323006
01	861_26	0	18428403
01	93960_65	0	18456212
01	873_13	0	18510695
01	874_17	0	18524364
01	882_35	0	18583341
01	885_79	0	18632045
01	895_45	0	18755445
01	907_39	0	18844726
01	909_48	0	18862759
01	918_52	0	18986664
01	952_34	0	19463808
01	957_89	0	19484657
01	979_8	0	19693427
01	983_21	0	19732958
01	994_6	0	19800583
01	999_33	0	19833161
01	1010_66	0	19934553
01	1016_68	0	19982100
01	1017_93	0	19982478
01	1021_23	0	20009711
01	1037_21	0	20174939
01	1040_86	0	20191263
01	1051_91	0	20280792
01	1057_19	0	20309638
01	1059_68	0	20319490
01	1079_63	0	20535725
01	1081_73	0	20553320
01	1082_9	0	20572023
01	1089_90	0	20612576
01	1092_91	0	20661776
01	1100_69	0	20831926
01	1102_77	0	20850494
01	1103_17	0	20867203
01	1104_11	0	20867616
01	1108_71	0	20908951
01	1111_29	0	20973812
01	1114_46	0	20991187
01	1115_72	0	20995820
01	1121_92	0	21067766
01	93992_34	0	21112781
01	1129_74	0	21228923
01	1145_57	0	21408985
01	1150_21	0	21482827
01	1175_5	0	21818003
01	1181_69	0	21920738
01	1189_36	0	22010424
01	83056_56	0	22028182
01	1193_62	0	22071180
01	1195_44	0	22102538
01	1202_48	0	22263717
01	1203_48	0	22264221
01	1210_53	0	22394390
01	1213_74	0	22395349
01	1214_35	0	22407022
01	1220_14	0	22493212
01	1225_22	0	22507173
01	1226_59	0	22508332
01	1233_27	0	22534265
01	1243_51	0	22558931
01	1253_10	0	22604749
01	1255_21	0	22605538
01	1268_8	0	22659719
01	1272_36	0	22663641
01	1273_40	0	22676643
01	1275_67	0	22684406
01	1277_23	0	22689654
01	1279_14	0	22698187
01	1280_67	0	22699901
01	1289_70	0	22738524
01	1294_9	0	22750422
01	1295_62	0	22761418
01	1306_28	0	22803737
01	1307_9	0	22804211
01	1312_11	0	22847028
01	1314_45	0	22850794
01	1316_32	0	22865707
01	1324_40	0	22918808
01	1328_27	0	22922622
01	1337_45	0	23020674
01	1343_44	0	23081672
01	1347_33	0	23248964
01	1355_26	0	23368976
01	1359_32	0	23374158
01	1362_6	0	23414215
01	1369_25	0	23475302
01	1371_25	0	23498585
01	1377_42	0	23523562
01	1399_24	0	23669961
01	1401_75	0	23672414
01	1405_76	0	23675409
01	1406_18	0	23677142
01	1412_44	0	23716581
01	1418_43	0	23759791
01	1423_72	0	23800272
01	1428_56	0	23845305
01	1432_33	0	23893273
01	1433_22	0	23919989
01	1435_50	0	23945004
01	1436_20	0	23985329
01	1438_73	0	24004463
01	1440_58	0	24018973
01	1448_25	0	24061965
01	1450_58	0	24088513
01	1451_73	0	24093718
01	1453_39	0	24111142
01	1459_71	0	24136102
01	1460_35	0	24141848
01	1466_74	0	24190472
01	1467_73	0	24196021
01	1473_21	0	24210677
01	1483_35	0	24308056
01	1485_24	0	24322277
01	1506_57	0	24669367
01	1511_23	0	24689305
01	1514_68	0	24712041
01	1525_44	0	24888171
01	1524_34	0	24888246
01	1528_92	0	24920179
01	1532_7	0	24968928
01	1541_6	0	25075884
01	1542_16	0	25080735
01	1548_58	0	25129537
01	1549_52	0	25130331
01	1558_13	0	25272574
01	1560_39	0	25274624
01	1566_55	0	25337032
01	1569_88	0	25362278
01	1573_58	0	25450693
01	1577_84	0	25492387
01	1593_9	0	25702251
01	1599_86	0	25781600
01	1605_92	0	25856927
01	1606_58	0	25894979
01	1612_50	0	25927932
01	1613_40	0	25944549
01	1614_30	0	26000110
01	1620_23	0	26079527
01	1629_34	0	26148065
01	83109_69	0	26260854
01	1640_8	0	26281652
01	1644_60	0	26377080
01	1651_32	0	26442624
01	1652_16	0	26463952
01	1665_92	0	26551167
01	1668_70	0	26597825
01	1669_31	0	26607831
01	1676_33	0	26649383
01	1678_19	0	26667415
01	1691_37	0	26790262
01	1692_57	0	26794561
01	1701_57	0	26870757
01	1707_36	0	26921993
01	1714_18	0	26984059
01	1718_76	0	27036344
01	1748_6	0	27398210
01	1750_12	0	27413911
01	1752_88	0	27471998
01	1754_54	0	27476184
01	1756_58	0	27486592
01	1764_27	0	27543772
01	1766_13	0	27569560
01	1774_26	0	27673020
01	1779_25	0	27716630
01	1797_84	0	27884555
01	1799_7	0	27911475
01	1806_27	0	27957331
01	1813_11	0	28010709
01	83125_41	0	28126469
01	1831_56	0	28239475
01	1832_12	0	28267218
01	1833_11	0	28269806
01	1834_22	0	28292542
01	1835_46	0	28313016
01	1841_11	0	28394576
01	1845_46	0	28445963
01	83131_72	0	28447819
01	1847_65	0	28492037
01	1853_83	0	28548409
01	83132_49	0	28549759
01	1854_5	0	28558825
01	1855_50	0	28562821
01	1859_14	0	28710560
01	1864_9	0	28785199
01	1874_27	0	28893671
01	1889_27	0	29072925
01	1891_64	0	29087826
01	1894_26	0	29096927
01	1897_41	0	29118134
01	1915_11	0	29293856
01	94118_88	0	29299209
01	83146_43	0	29342110
01	1925_20	0	29346217
01	1931_51	0	29369198
01	1935_47	0	29378560
01	1941_91	0	29468986
01	1945_44	0	29496899
01	1949_68	0	29508692
01	1953_84	0	29537192
01	1959_38	0	29548185
01	1969_53	0	29580675
01	1970_34	0	29587203
01	1978_51	0	29628056
01	1991_18	0	29702809
01	1997_83	0	29722211
01	2000_69	0	29743246
01	2002_7	0	29772167
01	2003_63	0	29776462
01	2007_39	0	29805963
01	83157_88	0	29862423
01	2018_83	0	29876290
01	2020_28	0	29878059
01	2040_12	0	30072949
01	2043_56	0	30096017
01	2045_28	0	30120188
01	2048_8	0	30127320
01	2049_80	0	30127420
01	2051_45	0	30139359
01	2054_13	0	30151022
01	2066_80	0	30214557
01	2067_62	0	30222871
01	2074_73	0	30264174
01	2080_57	0	30299552
01	2089_77	0	30365909
01	2090_33	0	30376605
01	2104_41	0	30458913
01	2110_13	0	30481997
01	2111_58	0	30498726
01	2113_70	0	30504052
01	2116_83	0	30523591
01	2117_80	0	30536831
01	2121_11	0	30554499
01	2130_44	0	30601763
01	2135_8	0	30612248
01	2139_51	0	30646217
01	2141_34	0	30667453
01	2151_55	0	30728409
01	2154_6	0	30754699
01	2163_92	0	30816847
01	2167_39	0	30830350
01	83173_63	0	30838212
01	2169_70	0	30856246
01	2174_55	0	30916486
01	2176_26	0	30921126
01	2182_28	0	30979062
01	2183_71	0	30986124
01	2193_68	0	31128752
01	2197_22	0	31157960
01	2198_86	0	31159814
01	2199_55	0	31161039
01	2201_13	0	31169222
01	2205_15	0	31171351
01	2210_14	0	31219339
01	2211_62	0	31223885
01	2212_28	0	31234888
01	2213_47	0	31249972
01	2214_15	0	31252291
01	2226_61	0	31303770
01	2229_88	0	31310776
01	2233_81	0	31333009
01	2239_40	0	31353607
01	2244_73	0	31370015
01	2245_15	0	31371479
01	2248_23	0	31409991
01	2250_13	0	31423030
01	2271_6	0	31549436
01	2274_59	0	31561897
01	2283_55	0	31630863
01	2285_71	0	31649602
01	2300_92	0	31777423
01	2304_38	0	31803941
01	2308_42	0	31825578
01	2314_31	0	31860170
01	2316_44	0	31871126
01	2317_34	0	31884862
01	2322_59	0	31901138
01	2323_23	0	31908358
01	2333_48	0	31977957
01	2336_25	0	31983985
01	2337_55	0	31984375
01	2343_87	0	32031755
01	2345_60	0	32038377
01	2358_23	0	32117916
01	2360_73	0	32123986
01	2363_7	0	32155424
01	2366_19	0	32164999
01	2367_53	0	32165759
01	2368_76	0	32171831
01	2369_9	0	32196368
01	2373_29	0	32216053
01	2374_42	0	32239130
01	2377_93	0	32241930
01	2381_10	0	32278408
01	2382_91	0	32278910
01	2387_74	0	32371005
01	2393_89	0	32389667
01	2398_46	0	32402456
01	2401_22	0	32409303
01	2409_47	0	32442148
01	2410_30	0	32443119
01	2413_14	0	32462709
01	2414_21	0	32464836
01	2415_76	0	32465573
01	2416_67	0	32470539
01	2417_23	0	32471872
01	2419_65	0	32500567
01	2420_21	0	32502377
01	2421_62	0	32502855
01	2422_18	0	32503656
01	2424_83	0	32509433
01	2428_22	0	32523916
01	2430_6	0	32538302
01	2436_73	0	32567235
01	2441_10	0	32600009
01	2444_55	0	32612069
01	2446_47	0	32615089
01	2448_14	0	32627138
01	2453_44	0	32640523
01	2454_90	0	32652569
01	2457_32	0	32659231
01	2461_13	0	32699302
01	2467_87	0	32723746
01	2471_13	0	32736766
01	2477_29	0	32764889
01	2478_20	0	32769271
01	2480_5	0	32773034
01	2481_46	0	32775773
01	2483_34	0	32779596
01	2484_10	0	32781973
01	2490_81	0	32830984
01	2496_40	0	32886416
01	2497_19	0	32890156
01	2500_17	0	32918819
01	2505_79	0	32977605
01	2510_58	0	33007451
01	2511_64	0	33010065
01	2514_55	0	33015790
01	2527_51	0	33106926
01	2531_14	0	33123633
01	2533_33	0	33127406
01	2540_50	0	33167466
01	2563_64	0	33338816
01	2568_30	0	33359874
01	2571_19	0	33373524
01	2573_6	0	33400698
01	2576_62	0	33425042
01	2582_51	0	33443824
01	2594_20	0	33557015
01	2603_37	0	33600774
01	2612_44	0	33637305
01	2613_24	0	33641868
01	2616_50	0	33671599
01	2626_42	0	33700761
01	2631_45	0	33720500
01	2637_91	0	33751303
01	2647_21	0	33789997
01	2651_74	0	33839047
01	2652_66	0	33845541
01	2658_79	0	33877507
01	2665_86	0	33930730
01	2666_71	0	33934917
01	2688_88	0	34013931
01	2694_81	0	34029258
01	2697_12	0	34045920
01	2698_70	0	34046332
01	2704_38	0	34072327
01	2706_41	0	34073544
01	2705_65	0	34073647
01	2707_24	0	34074114
01	2710_36	0	34081329
01	2711_52	0	34083307
01	2712_8	0	34085785
01	2725_89	0	34124695
01	2741_10	0	34182003
01	2744_32	0	34192899
01	2745_83	0	34195189
01	2748_62	0	34212642
01	2751_56	0	34230410
01	2756_30	0	34257885
01	2770_62	0	34317445
01	2774_75	0	34334310
01	2780_8	0	34363286
01	2784_57	0	34364816
01	2793_67	0	34396129
01	2795_45	0	34398059
01	2806_13	0	34448658
01	2_15	0	13829
01	1_40	0	128590
01	4_43	0	223192
01	9_18	0	292391
01	12_9	0	309633
01	27_59	0	496911
01	28_22	0	504100
01	32_44	0	561099
01	37_59	0	759905
01	41_87	0	843987
02	4880_56	0	30429
02	4903_83	0	32618
02	3931_8	0	136371
02	4017_31	0	145687
02	4037_10	0	147614
02	4061_85	0	149970
02	4112_6	0	155187
02	4297_7	0	168864
02	4753_71	0	207821
02	4799_36	0	241030
02	5002_69	0	440699
02	5069_77	0	506864
02	5070_16	0	507372
02	5075_24	0	513632
02	5110_88	0	551503
02	5168_66	0	608875
02	5553_28	0	946964
02	3973_38	0	1405453
02	4012_61	0	1450889
02	4073_27	0	1511911
02	4154_91	0	1580274
02	4182_75	0	1595663
02	4257_47	0	1657894
02	4277_58	0	1674173
02	4539_25	0	1931724
02	4669_55	0	1990398
02	4728_88	0	2051849
02	4731_34	0	2053621
02	4732_11	0	2057142
02	4745_16	0	2067435
02	4760_33	0	2086545
02	4762_48	0	2106712
02	4767_54	0	2177361
02	4769_47	0	2201146
02	4771_19	0	2204485
02	4772_28	0	2211363
02	4789_79	0	2325810
02	4797_7	0	2402000
02	4808_72	0	2446906
02	4829_33	0	2616166
02	4835_66	0	2638533
02	4840_74	0	2661626
02	4843_7	0	2670926
02	4845_30	0	2692046
02	4847_44	0	2693738
02	4853_47	0	2709689
02	4855_22	0	2712549
02	4861_10	0	2747046
02	4871_39	0	2885877
02	4884_64	0	3081454
02	4886_34	0	3082530
02	4905_61	0	3264243
02	4908_51	0	3271655
02	4914_63	0	3333283
02	4915_30	0	3334786
02	4916_62	0	3363826
02	4926_7	0	3452670
02	4927_34	0	3482856
02	4937_45	0	3562984
02	4959_31	0	3780299
02	4964_60	0	3837604
02	4965_34	0	3837746
02	4966_80	0	3847535
02	4970_14	0	3894666
02	4976_15	0	4010145
02	4979_78	0	4037301
02	4995_5	0	4276618
02	5009_36	0	4549810
02	5020_29	0	4601075
02	5030_22	0	4665695
02	5031_34	0	4690196
02	5053_89	0	4925095
02	5057_23	0	4974231
02	5063_88	0	5034642
02	5064_27	0	5040657
02	5066_60	0	5062049
02	5071_9	0	5079229
02	5073_65	0	5106472
02	5077_24	0	5170177
02	5078_9	0	5172459
02	5080_55	0	5172950
02	5082_60	0	5199565
02	5091_23	0	5277778
02	5094_43	0	5294102
02	83542_63	0	5364831
02	5102_31	0	5413476
02	5111_18	0	5521899
02	5128_60	0	5673981
02	83548_52	0	5691263
02	5130_13	0	5711353
02	5132_65	0	5742366
02	5140_83	0	5836583
02	5142_20	0	5860932
02	5146_36	0	5891906
02	5147_55	0	5907798
02	5148_73	0	5911823
02	5151_7	0	5923212
02	5152_6	0	5923933
02	5169_46	0	6094869
02	5175_26	0	6142839
02	5176_20	0	6146375
02	5178_66	0	6168384
02	5180_13	0	6174569
02	5184_22	0	6227511
02	5194_8	0	6294497
02	5196_71	0	6368283
02	5197_24	0	6371564
02	5204_30	0	6425664
02	5209_46	0	6456751
02	5210_10	0	6469924
02	5212_35	0	6491097
02	5214_12	0	6514522
02	5215_55	0	6514938
02	5217_89	0	6529612
02	5221_78	0	6556537
02	5222_37	0	6562781
02	5224_42	0	6588962
02	5238_45	0	6785621
02	5240_35	0	6802648
02	5245_83	0	6832407
02	5246_59	0	6833419
02	5247_40	0	6845551
02	5251_43	0	6884208
02	5252_20	0	6887981
02	5259_31	0	6922979
02	5260_25	0	6927210
02	5262_16	0	6935973
02	118502_43	0	6950495
02	5266_60	0	6951465
02	5267_29	0	6959667
02	5279_28	0	7119530
02	5281_61	0	7131795
02	5290_52	0	7311472
02	5293_20	0	7318143
02	5297_64	0	7407543
02	5299_34	0	7432126
02	5306_46	0	7571866
02	5308_38	0	7581954
02	5323_52	0	7770595
02	5327_68	0	7790299
02	5331_29	0	7804192
02	5338_59	0	7847263
02	5341_39	0	7856735
02	5342_90	0	7875857
02	5352_23	0	7927023
02	5353_11	0	7929366
02	5356_14	0	7935050
02	5357_86	0	7942358
02	5358_69	0	7943574
02	5368_19	0	8004978
02	5370_22	0	8032422
02	83579_33	0	8079162
02	5374_84	0	8087441
02	5382_42	0	8138592
02	5391_33	0	8180871
02	5395_16	0	8191713
02	83586_82	0	8316268
02	5410_16	0	8319117
02	5412_75	0	8325617
02	5415_86	0	8334061
02	5421_76	0	8365955
02	5424_29	0	8380120
02	5426_61	0	8382112
02	5433_48	0	8462374
02	5435_68	0	8472543
02	5439_66	0	8478701
02	5441_63	0	8482506
02	5443_43	0	8485566
02	5446_15	0	8497741
02	5448_55	0	8515273
02	5449_67	0	8520628
02	5452_35	0	8547556
02	5454_21	0	8552169
02	5464_20	0	8626719
02	5469_24	0	8663723
02	5474_54	0	8675843
02	5483_9	0	8775918
02	5493_30	0	8856466
02	5497_31	0	8885623
02	5503_82	0	8940149
02	83593_19	0	9005665
02	5523_91	0	9224383
02	5530_72	0	9341699
02	5534_7	0	9363651
02	5536_64	0	9388934
02	5537_76	0	9403213
02	5540_36	0	9416907
02	5547_15	0	9437820
02	5546_8	0	9437840
02	5561_20	0	9559048
02	5565_28	0	9620332
02	5572_88	0	9844224
02	5578_72	0	9932548
02	5581_62	0	9941822
02	3493_76	0	10011340
02	3500_64	0	10044246
02	3514_18	0	10211297
02	3517_20	0	10251158
02	3518_17	0	10255685
02	3521_92	0	10298289
02	3529_52	0	10327251
02	3532_85	0	10333064
02	3544_9	0	10462475
02	3545_67	0	10480428
02	3548_27	0	10524150
02	3549_17	0	10531454
02	3566_44	0	10648009
02	3569_33	0	10671193
02	3570_45	0	10673276
02	3573_15	0	10680433
02	3579_54	0	10710636
02	3584_49	0	10732900
02	3585_21	0	10733584
02	3590_43	0	10761352
02	3593_65	0	10768186
02	3599_29	0	10787774
02	3602_8	0	10810650
02	3608_11	0	10899757
02	3612_61	0	10922245
02	3623_77	0	11000825
02	3625_10	0	11004795
02	3629_58	0	11017149
02	3649_38	0	11138583
02	3653_79	0	11178325
02	3657_23	0	11233683
02	3664_30	0	11268582
02	3673_39	0	11318094
02	3674_29	0	11319283
02	3675_31	0	11348790
02	3677_60	0	11349881
02	3684_16	0	11366548
02	3692_79	0	11403109
02	3701_49	0	11445597
02	3703_41	0	11460737
02	3705_23	0	11476179
02	83364_29	0	11546200
02	3717_50	0	11591194
02	3718_52	0	11596048
02	94380_31	0	11643529
02	3726_84	0	11673071
02	3727_35	0	11705997
02	3729_23	0	11740952
02	3730_14	0	11746745
02	3731_89	0	11750491
02	3734_92	0	11767461
02	3735_79	0	11778592
02	3747_72	0	11929876
02	3748_27	0	11940647
02	3749_72	0	11942108
02	3751_26	0	11949923
02	3757_16	0	11975279
02	3758_68	0	11981276
02	3762_40	0	12006327
02	3765_41	0	12017219
02	3768_52	0	12039509
02	3775_58	0	12130044
02	3778_84	0	12171327
02	3790_12	0	12244725
02	3793_9	0	12247307
02	3796_83	0	12255112
02	3803_55	0	12333693
02	3805_20	0	12338641
02	3806_22	0	12350862
02	3807_25	0	12361497
02	3811_57	0	12376525
02	3813_42	0	12384054
02	3819_72	0	12415544
02	3822_40	0	12439796
02	3823_38	0	12454892
02	3828_63	0	12523277
02	3860_18	0	12824188
02	3868_39	0	12920890
02	3870_50	0	12953017
02	3872_47	0	12969233
02	3876_48	0	13010280
02	3879_93	0	13078044
02	3880_43	0	13078426
02	3901_35	0	13387121
02	3902_35	0	13392041
02	3904_81	0	13404511
02	3907_38	0	13429107
02	3908_37	0	13432523
02	3913_13	0	13484355
02	3917_14	0	13524777
02	3924_59	0	13574824
02	3928_58	0	13590529
02	3945_8	0	13725304
02	3946_37	0	13731068
02	3948_80	0	13761706
02	3950_7	0	13775824
02	3962_64	0	13869074
02	3967_69	0	13999195
02	3969_40	0	14028303
02	3980_71	0	14157362
02	3983_50	0	14174575
02	3991_21	0	14306970
02	3996_22	0	14350318
02	3998_67	0	14373468
02	4001_17	0	14384592
02	4005_57	0	14442794
02	83413_49	0	14463527
02	4009_20	0	14482767
02	4010_32	0	14485853
02	4022_82	0	14615005
02	4024_47	0	14632039
02	4026_79	0	14657067
02	4030_52	0	14676848
02	4036_50	0	14752927
02	4039_66	0	14782089
02	4046_67	0	14851405
02	4056_9	0	14921336
02	4064_43	0	15006862
02	4066_70	0	15042771
02	4075_15	0	15135831
02	4078_29	0	15165960
02	4079_18	0	15170555
02	4085_57	0	15220563
02	4086_72	0	15232498
02	4091_90	0	15321710
02	4092_86	0	15327954
02	4097_73	0	15415950
02	4106_76	0	15474723
02	4110_30	0	15503305
02	4118_67	0	15577189
02	4126_83	0	15638773
02	4135_55	0	15673782
02	4140_54	0	15688779
02	4141_41	0	15697227
02	4146_34	0	15733540
02	4153_60	0	15783852
02	4158_92	0	15856962
02	4162_66	0	15867915
02	4163_14	0	15868136
02	4168_42	0	15895578
02	4177_59	0	15917037
02	4180_71	0	15952290
02	4185_77	0	15966616
02	4186_36	0	15976448
02	4194_36	0	16033603
02	4217_22	0	16202633
02	4220_56	0	16221440
02	4232_25	0	16379546
02	4242_21	0	16464407
02	4248_44	0	16514338
02	4247_77	0	16514456
02	4252_54	0	16538516
02	4269_56	0	16675911
02	4272_18	0	16714158
02	4274_88	0	16720811
02	4275_28	0	16728837
02	4281_35	0	16749575
02	4287_28	0	16836460
02	4289_70	0	16839443
02	4298_31	0	16894945
02	4300_19	0	16907553
02	4305_9	0	16965080
02	4309_34	0	16979545
02	4314_52	0	16998290
02	4315_14	0	16999497
02	4316_20	0	17014007
02	4317_13	0	17021142
02	94443_72	0	17035061
02	4329_5	0	17102536
02	4332_32	0	17123195
02	4339_33	0	17186819
02	4344_82	0	17208685
02	4345_72	0	17208950
02	4347_28	0	17224446
02	4349_88	0	17265212
02	4365_13	0	17402139
02	4371_20	0	17423147
02	4373_71	0	17448590
02	4378_67	0	17477113
02	4385_30	0	17522311
02	4391_43	0	17558920
02	94458_7	0	17562931
02	4398_30	0	17631207
02	4400_32	0	17673899
02	4402_77	0	17704668
02	4409_23	0	17794646
02	4411_54	0	17805091
02	83457_21	0	17808603
02	4413_40	0	17809204
02	4418_53	0	17844537
02	4421_47	0	17863452
02	4422_11	0	17894025
02	4433_55	0	18046649
02	4434_17	0	18117539
02	4438_48	0	18135888
02	4442_45	0	18169559
02	4456_44	0	18205708
02	4455_59	0	18205808
02	4458_60	0	18225347
02	4461_25	0	18261653
02	4463_58	0	18278150
02	4467_6	0	18327828
02	94471_22	0	18459295
02	4485_31	0	18544431
02	4490_38	0	18680479
02	4493_77	0	18818523
02	4495_67	0	18847839
02	4496_30	0	18859803
02	4497_44	0	18872419
02	4498_40	0	18896930
02	4500_46	0	18938865
02	4503_55	0	18979043
02	4509_83	0	19016152
02	4524_46	0	19136526
02	4530_16	0	19193456
02	83476_61	0	19228874
02	4535_82	0	19288131
02	4538_81	0	19309792
02	4540_88	0	19334598
02	4541_13	0	19345708
02	4550_11	0	19421597
02	4555_60	0	19444855
02	4556_70	0	19457868
02	4563_31	0	19536146
02	4567_86	0	19558499
02	4566_84	0	19558666
02	4568_54	0	19577271
02	4572_11	0	19589548
02	4575_45	0	19602232
02	4589_77	0	19641287
02	4595_41	0	19675774
02	4608_80	0	19709688
02	4624_45	0	19767486
02	4628_17	0	19771682
02	4627_72	0	19771768
02	4629_28	0	19776378
02	4633_29	0	19790473
02	4635_41	0	19796881
02	4638_30	0	19825667
02	4641_29	0	19832428
02	4645_30	0	19840508
02	4646_64	0	19842036
02	4650_83	0	19848424
02	4655_60	0	19865158
02	4656_55	0	19871225
02	4661_62	0	19883347
02	4667_80	0	19890258
02	4670_77	0	19929061
02	4672_66	0	19937517
02	4674_20	0	19956947
02	4683_20	0	20038104
02	4684_28	0	20038579
02	4691_90	0	20097427
02	4692_52	0	20098016
02	4700_57	0	20210920
02	4710_16	0	20271181
02	4727_73	0	20516284
02	4736_50	0	20596622
02	4735_17	0	20596686
02	4750_21	0	20739016
02	4754_10	0	20788913
02	4758_18	0	20836593
02	3467_58	0	14371
02	3470_9	0	181352
02	3479_12	0	343682
02	3486_61	0	431597
02	3490_11	0	475030
03	7532_93	0	25726
03	8108_20	0	60420
03	7428_5	0	254987
03	7551_41	0	258932
03	7656_45	0	263910
03	7686_15	0	282485
03	7689_88	0	283026
03	7699_30	0	289331
03	7778_11	0	350507
03	7781_10	0	351059
03	7796_24	0	362923
03	7804_59	0	366140
03	7819_88	0	375203
03	7820_27	0	375489
03	7875_55	0	396560
03	7944_12	0	420257
03	7979_63	0	467236
03	7980_6	0	467718
03	8011_37	0	504413
03	8021_23	0	513577
03	8041_78	0	535926
03	8050_27	0	548204
03	8056_11	0	552253
03	8085_70	0	583176
03	8128_16	0	631561
03	8161_25	0	667893
03	8256_29	0	780317
03	8318_53	0	824703
03	8361_42	0	861692
03	8391_83	0	879671
03	8393_72	0	881222
03	8394_53	0	881518
03	8410_25	0	893069
03	8432_57	0	907702
03	8455_60	0	926968
03	8456_28	0	927441
03	8459_91	0	931335
03	8479_28	0	943180
03	8515_27	0	964760
03	8524_25	0	969581
03	8526_89	0	974020
03	83959_21	0	989020
03	5690_11	0	1001335
03	5693_75	0	1004403
03	5694_45	0	1004812
03	5709_31	0	1012409
03	5845_37	0	1119700
03	5888_22	0	1155677
03	5909_58	0	1175543
03	5935_30	0	1211806
03	5942_6	0	1217246
03	5955_46	0	1226628
03	5984_28	0	1255659
03	5985_15	0	1256418
03	6015_78	0	1295445
03	6025_45	0	1304758
03	6039_92	0	1321551
03	6096_7	0	1377361
03	6106_30	0	1384193
03	6156_77	0	1454337
03	6157_20	0	1455235
03	6208_86	0	1507374
03	6212_34	0	1513188
03	6213_67	0	1515453
03	6241_43	0	1549848
03	6250_13	0	1553834
03	6260_27	0	1559021
03	6308_61	0	1602569
03	6311_35	0	1608219
03	6324_41	0	1638669
03	6342_36	0	1660124
03	6357_53	0	1670368
03	6378_72	0	1694806
03	6494_11	0	1829262
03	6579_24	0	1916510
03	6609_61	0	1945474
03	6696_32	0	2008619
03	6704_16	0	2010882
03	6727_90	0	2041600
03	6741_41	0	2055957
03	6769_77	0	2091038
03	6770_27	0	2092030
03	6775_81	0	2101141
03	6792_46	0	2122394
03	6795_69	0	2131934
03	6847_81	0	2175516
03	6924_43	0	2237766
03	6967_58	0	2286823
03	6995_20	0	2325188
03	7101_88	0	2408432
03	7131_36	0	2423805
03	7159_46	0	2432123
03	7243_81	0	2465020
03	7283_6	0	2482034
03	7341_92	0	2505150
03	7436_58	0	2551912
03	7513_43	0	2576524
03	7514_84	0	2577330
03	7525_10	0	2579220
03	7565_91	0	2596332
03	7588_15	0	2605470
03	7623_89	0	2621985
03	7674_9	0	2700959
03	7676_21	0	2712750
03	7688_86	0	2824876
03	7692_42	0	2874168
03	7695_79	0	2877143
03	7697_62	0	2882784
03	7698_14	0	2885976
03	7703_90	0	2934005
03	7711_20	0	2977687
03	7714_43	0	2996199
03	7719_45	0	3022840
03	7733_23	0	3117933
03	7735_32	0	3125946
03	7738_8	0	3146444
03	7743_56	0	3193829
03	7746_27	0	3222554
03	83871_56	0	3225031
03	7749_17	0	3253946
03	7756_74	0	3301610
03	7759_80	0	3332918
03	7765_34	0	3374277
03	7767_61	0	3389318
03	7768_65	0	3392539
03	7770_93	0	3409348
03	7773_89	0	3435364
03	7789_48	0	3574473
03	7791_57	0	3599293
03	7795_53	0	3613249
03	7808_40	0	3684532
03	7816_36	0	3731638
03	7823_69	0	3780127
03	7824_74	0	3781586
03	7855_28	0	3918848
03	7861_17	0	3934474
03	106068_74	0	3937644
03	7873_81	0	3960851
03	7880_11	0	3978563
03	7884_77	0	3984501
03	7896_38	0	4020807
03	7906_39	0	4035074
03	7908_30	0	4038257
03	7911_8	0	4040581
03	7914_66	0	4048469
03	7919_89	0	4059563
03	7921_15	0	4068606
03	7922_11	0	4069656
03	127755_87	0	4083305
03	7927_69	0	4104355
03	7934_37	0	4126283
03	7948_10	0	4244286
03	7950_26	0	4249664
03	7954_23	0	4266050
03	7956_28	0	4282092
03	7959_14	0	4337092
03	7961_67	0	4395254
03	139145_13	0	4466462
03	7966_11	0	4516021
03	7971_17	0	4583680
03	7977_10	0	4658137
03	7990_76	0	4749992
03	7999_40	0	4855023
03	8000_51	0	4890779
03	8001_45	0	4910612
03	8002_65	0	4916893
03	8012_7	0	5047437
03	8013_42	0	5063591
03	8026_54	0	5239252
03	8034_21	0	5314848
03	8042_7	0	5368224
03	8047_14	0	5444150
03	8049_11	0	5467243
03	8057_49	0	5527029
03	8058_21	0	5529601
03	8079_74	0	5802154
03	8080_82	0	5807666
03	8083_20	0	5829777
03	8084_70	0	5830914
03	8107_26	0	6026006
03	8114_33	0	6108590
03	8115_7	0	6116168
03	8123_70	0	6230002
03	8124_8	0	6230528
03	8129_6	0	6347943
03	8142_68	0	6430362
03	8145_14	0	6477980
03	8155_23	0	6589479
03	8169_67	0	6812349
03	8170_15	0	6842058
03	8171_6	0	6846621
03	8193_14	0	7126516
03	8202_48	0	7218804
03	8203_92	0	7219299
03	8205_16	0	7277572
03	8210_10	0	7305269
03	8211_20	0	7337179
03	8214_6	0	7397713
03	8215_57	0	7401298
03	8219_72	0	7472317
03	8220_48	0	7481513
03	8222_65	0	7494155
03	8225_79	0	7525601
03	94982_7	0	7626595
03	8234_26	0	7627855
03	8246_46	0	7696517
03	8248_85	0	7714216
03	8263_81	0	7830087
03	8264_71	0	7830466
03	8266_32	0	7840648
03	8276_15	0	7983861
03	8285_80	0	8044380
03	8302_8	0	8153945
03	8310_57	0	8203569
03	8317_82	0	8237483
03	8322_68	0	8301310
03	8341_21	0	8486987
03	8342_20	0	8504851
03	8348_62	0	8543747
03	8350_34	0	8553293
03	8351_71	0	8558123
03	8369_16	0	8664130
03	8371_23	0	8669726
03	8373_57	0	8682841
03	8377_86	0	8703107
03	8385_45	0	8773933
03	8399_53	0	8846309
03	8401_7	0	8851657
03	8403_60	0	8868938
03	8406_79	0	8887873
03	8419_65	0	8964060
03	8422_77	0	8984397
03	8429_46	0	9056296
03	8434_12	0	9097002
03	8438_21	0	9178541
03	8466_8	0	9372702
03	8472_42	0	9383361
03	8481_30	0	9438334
03	8486_45	0	9474994
03	8498_33	0	9557775
03	8499_27	0	9562180
03	8501_59	0	9571193
03	8502_81	0	9579991
03	8503_77	0	9581250
03	8513_86	0	9636439
03	83956_32	0	9646405
03	8521_13	0	9671029
03	8523_34	0	9681653
03	8529_78	0	9746812
03	8534_19	0	9766475
03	8539_18	0	9788090
03	8545_49	0	9818039
03	8544_41	0	9818126
03	8553_59	0	9884069
03	8560_47	0	9908658
03	8564_84	0	9991457
03	5691_58	0	10013221
03	5695_9	0	10053158
03	5699_26	0	10073110
03	5700_11	0	10077099
03	5707_63	0	10115812
03	5713_39	0	10157450
03	5718_43	0	10205254
03	5720_46	0	10208160
03	5728_5	0	10231844
03	5736_45	0	10305912
03	5743_52	0	10348929
03	5753_43	0	10427381
03	5765_58	0	10573929
03	5774_79	0	10653158
03	5788_13	0	10783208
03	5795_62	0	10819697
03	5808_49	0	10901319
03	5809_67	0	10907819
03	5827_87	0	11091610
03	5830_24	0	11127626
03	5833_37	0	11143525
03	5835_34	0	11163399
03	5844_77	0	11195137
03	5854_43	0	11279235
03	5856_24	0	11301164
03	5857_39	0	11331182
03	5861_78	0	11349233
03	5865_69	0	11409545
03	5874_15	0	11434590
03	5883_10	0	11483356
03	5885_26	0	11487883
03	5886_34	0	11516878
03	5887_40	0	11522702
03	5893_65	0	11613387
03	5917_7	0	11847541
03	5923_34	0	11911999
03	5924_58	0	11916326
03	5925_50	0	11920141
03	5926_50	0	11926953
03	5930_40	0	12024964
03	5951_77	0	12245765
03	5952_74	0	12248872
03	5956_83	0	12273710
03	5978_44	0	12472633
03	5981_79	0	12520799
03	6004_32	0	12860595
03	6009_44	0	12904927
03	6010_12	0	12936002
03	6028_38	0	13061440
03	6038_6	0	13199919
03	6045_41	0	13333149
03	6046_64	0	13339155
03	6052_48	0	13425655
03	6063_80	0	13539784
03	6065_86	0	13556331
03	6067_14	0	13561871
03	6069_64	0	13569879
03	6078_57	0	13616811
03	6086_26	0	13668744
03	6105_7	0	13824035
03	6108_10	0	13863779
03	6110_19	0	13874741
03	6119_68	0	13977505
03	6132_37	0	14189227
03	6149_63	0	14492329
03	6162_78	0	14597820
03	6171_88	0	14754758
03	6176_17	0	14792358
03	134874_16	0	14819812
03	6179_49	0	14870051
03	6198_78	0	15012788
03	6199_20	0	15015400
03	6207_37	0	15068761
03	6216_22	0	15164452
03	6219_20	0	15206424
03	6220_27	0	15220434
03	6236_84	0	15462467
03	6242_62	0	15498183
03	83682_58	0	15533707
03	6252_16	0	15544541
03	6259_91	0	15589969
03	6261_72	0	15594957
03	6266_39	0	15624007
03	6269_62	0	15680102
03	6271_18	0	15704258
03	6273_20	0	15737249
03	6274_65	0	15759201
03	6284_63	0	15824754
03	6289_37	0	15875998
03	6290_30	0	15880291
03	6292_75	0	15893699
03	6294_80	0	15910460
03	6295_45	0	15914167
03	6306_20	0	16019858
03	6318_22	0	16291021
03	6328_27	0	16448355
03	6330_59	0	16453480
03	6331_69	0	16453853
03	6336_11	0	16490000
03	6343_31	0	16602904
03	6345_74	0	16615852
03	6356_71	0	16701763
03	6358_8	0	16726964
03	6359_76	0	16727879
03	6371_28	0	16835672
03	6377_71	0	16945704
03	6383_42	0	16997005
03	6387_60	0	17086165
03	6388_54	0	17087555
03	6389_78	0	17087988
03	6394_15	0	17189392
03	6397_33	0	17230218
03	6398_80	0	17253844
03	6400_20	0	17279351
03	6413_28	0	17361199
03	6420_86	0	17438208
03	6443_34	0	17674684
03	6444_11	0	17684928
03	6447_50	0	17700587
03	6449_14	0	17729631
03	6451_88	0	17787842
03	6479_84	0	18111141
03	83710_33	0	18120772
03	83712_77	0	18212369
03	6488_63	0	18224916
03	6490_76	0	18262606
03	6497_80	0	18295875
03	6500_58	0	18365207
03	6509_59	0	18448114
03	6510_43	0	18489877
03	6517_26	0	18536623
03	6520_88	0	18552702
03	6528_30	0	18674053
03	6531_14	0	18681523
03	6538_66	0	18735095
03	6539_28	0	18744756
03	6553_20	0	18881344
03	6554_87	0	18882000
03	6558_85	0	18899834
03	6561_9	0	18902030
03	6565_52	0	18962234
03	115190_68	0	19072236
03	6575_69	0	19125949
03	6587_28	0	19244071
03	6598_12	0	19376956
03	6599_9	0	19381916
03	6602_21	0	19403297
03	6607_59	0	19433278
03	6626_18	0	19521295
03	6630_76	0	19543333
03	6631_23	0	19550846
03	6632_89	0	19562113
03	6638_54	0	19599888
03	6645_60	0	19645234
03	6647_29	0	19652733
03	6668_14	0	19849480
03	6671_29	0	19886796
03	6674_23	0	19905648
03	6677_76	0	19926499
03	6678_59	0	19937524
03	6683_13	0	19986762
03	6687_20	0	20023228
03	6688_92	0	20026500
03	6694_28	0	20062423
03	6695_20	0	20073560
03	6697_31	0	20087358
03	6702_23	0	20104000
03	83745_93	0	20175172
03	6722_24	0	20369474
03	6725_10	0	20399018
03	6732_24	0	20461060
03	83750_29	0	20470052
03	6736_25	0	20493928
03	6746_71	0	20663651
03	6759_84	0	20843214
03	6764_70	0	20900261
03	6771_81	0	20922435
03	6776_52	0	21024393
03	6785_46	0	21130037
03	6787_33	0	21163983
03	6796_64	0	21339140
03	6801_92	0	21402075
03	6803_31	0	21425468
03	6805_51	0	21442292
03	6806_34	0	21442661
03	6815_88	0	21535881
03	6816_44	0	21540982
03	6818_20	0	21542237
03	6822_73	0	21560530
03	6828_93	0	21595299
03	6830_28	0	21604967
03	6831_65	0	21608205
03	6832_64	0	21633974
03	6840_43	0	21697989
03	6841_49	0	21708951
03	6854_5	0	21823002
03	6856_20	0	21838142
03	6858_60	0	21851576
03	6859_51	0	21856786
03	6873_8	0	21997990
03	6876_11	0	22027570
03	6885_12	0	22071273
03	6887_22	0	22078093
03	6890_67	0	22097469
03	6891_54	0	22108701
03	6905_34	0	22231889
03	6907_60	0	22250717
03	6914_10	0	22296512
03	6916_84	0	22316195
03	6918_46	0	22339768
03	6929_9	0	22452658
03	6933_26	0	22477393
03	6939_63	0	22503948
03	83775_13	0	22652100
03	6957_24	0	22703588
03	6959_26	0	22725949
03	6964_51	0	22784105
03	6969_75	0	22880288
03	6981_19	0	23098805
03	6982_78	0	23103305
03	6983_59	0	23111605
03	6990_60	0	23213682
03	6991_24	0	23222785
03	6998_23	0	23290528
03	6999_37	0	23305832
03	7004_78	0	23356786
03	7008_31	0	23392532
03	7010_45	0	23394416
03	7011_53	0	23395658
03	7016_8	0	23461811
03	7018_35	0	23467176
03	7022_44	0	23524332
03	7029_18	0	23560984
03	7036_42	0	23619820
03	7038_10	0	23625050
03	7040_24	0	23630631
03	7044_11	0	23654512
03	7050_52	0	23704646
03	7059_67	0	23766957
03	7064_87	0	23796890
03	7076_41	0	23940393
03	7081_44	0	23976228
03	7090_21	0	24029374
03	7094_35	0	24039040
03	7096_55	0	24048773
03	7097_63	0	24049622
03	7099_6	0	24067582
03	7105_32	0	24095215
03	7107_60	0	24101738
03	7108_60	0	24104756
03	7109_32	0	24117522
03	83800_14	0	24124669
03	7112_12	0	24138613
03	7117_44	0	24168578
03	7118_6	0	24178226
03	7121_8	0	24201858
03	7124_16	0	24220709
03	7129_24	0	24231643
03	7134_51	0	24246097
03	7138_23	0	24256180
03	7144_77	0	24273281
03	7145_36	0	24278499
03	7153_55	0	24308591
03	7154_48	0	24309949
03	7160_22	0	24334661
03	7161_47	0	24338948
03	7169_25	0	24361664
03	7180_74	0	24391550
03	7181_58	0	24394068
03	7185_19	0	24404642
03	7187_6	0	24414356
03	7190_78	0	24420757
03	7191_17	0	24433566
03	7192_93	0	24451122
03	7193_13	0	24458282
03	7196_75	0	24476841
03	7200_26	0	24491166
03	7204_30	0	24511787
03	7207_73	0	24515528
03	7210_52	0	24534871
03	7213_10	0	24538598
03	7215_14	0	24555801
03	7216_65	0	24561405
03	7219_7	0	24567195
03	7222_18	0	24579685
03	7224_17	0	24601157
03	7225_8	0	24606205
03	7228_45	0	24617997
03	7230_10	0	24621267
03	7237_62	0	24644113
03	7238_83	0	24645537
03	7247_62	0	24678468
03	7250_34	0	24689457
03	7252_21	0	24695496
03	7256_21	0	24711417
03	7267_9	0	24756201
03	7268_7	0	24758086
03	7274_46	0	24770981
03	7276_78	0	24775032
03	7289_71	0	24832185
03	7297_52	0	24879237
03	7298_31	0	24881909
03	7300_78	0	24887515
03	7305_58	0	24895735
03	83819_89	0	24947664
03	7316_91	0	24972350
03	7318_32	0	24978671
03	7320_29	0	24987904
03	7321_33	0	24992612
03	7323_18	0	24998435
03	7330_45	0	25021512
03	7334_20	0	25037603
03	7340_19	0	25047900
03	7346_16	0	25068974
03	7353_38	0	25119843
03	7366_41	0	25214843
03	7367_36	0	25217157
03	7368_12	0	25234234
03	7369_37	0	25236703
03	7373_57	0	25255117
03	83826_27	0	25350870
03	7393_18	0	25369180
03	7408_84	0	25447791
03	7417_66	0	25481424
03	7419_11	0	25487257
03	7426_43	0	25495942
03	7434_8	0	25514475
03	7448_21	0	25548232
03	7450_7	0	25550853
03	7449_7	0	25550864
03	7455_70	0	25579096
03	7459_76	0	25599555
03	7468_21	0	25628095
03	7483_58	0	25668223
03	7487_87	0	25686989
03	7497_87	0	25707834
03	7505_69	0	25736407
03	7517_62	0	25777903
03	7518_30	0	25779491
03	7531_87	0	25809888
03	7533_16	0	25822640
03	7540_35	0	25846362
03	7544_34	0	25869364
03	7550_6	0	25893525
03	7559_27	0	25918711
03	7560_64	0	25923851
03	7569_14	0	25984441
03	7582_45	0	26036271
03	7585_55	0	26045595
03	7591_47	0	26077137
03	7593_14	0	26107070
03	7595_14	0	26114379
03	7602_8	0	26138639
03	7603_47	0	26146761
03	7604_10	0	26149431
03	7627_20	0	26231549
03	7632_71	0	26248547
03	7638_17	0	26284357
03	7640_29	0	26287118
03	7645_19	0	26298698
03	7650_8	0	26339690
03	7657_85	0	26393808
03	7660_19	0	26418798
03	5612_31	0	50722
03	5627_46	0	60020
03	5589_6	0	194075
03	5594_49	0	276034
03	5600_69	0	368267
03	5615_75	0	512397
03	5624_55	0	566104
03	5625_71	0	576265
03	5666_57	0	32557
03	5687_31	0	90947
03	5641_28	0	148568
03	5647_50	0	204261
03	5651_31	0	246668
03	5660_8	0	287305
03	5661_53	0	289905
03	5664_15	0	313039
03	5673_8	0	443728
03	5677_12	0	471202
03	5678_13	0	472293
04	11280_20	0	61330
04	11288_10	0	61894
04	11502_22	0	79579
04	9003_59	0	135861
04	9842_10	0	217695
04	9907_33	0	224269
04	11024_43	0	349482
04	11037_13	0	360904
04	11043_63	0	365252
04	11106_18	0	440930
04	11182_39	0	511841
04	11212_91	0	541451
04	11214_88	0	541756
04	11249_25	0	576913
04	11257_7	0	587119
04	11279_14	0	613099
04	11289_29	0	619715
04	11306_73	0	630467
04	11336_47	0	656150
04	11342_48	0	659825
04	11359_14	0	674649
04	11408_26	0	708349
04	11467_93	0	759893
04	11492_72	0	789114
04	11515_39	0	802461
04	11576_19	0	848017
04	11590_12	0	854400
04	11601_7	0	866648
04	11606_72	0	875599
04	11622_64	0	901692
04	11629_32	0	907853
04	11631_76	0	908672
04	11640_21	0	921691
04	11643_45	0	923311
04	11651_23	0	931770
04	11653_33	0	932249
04	11657_87	0	937882
04	11734_10	0	993391
04	8649_73	0	1010501
04	8661_77	0	1017712
04	8666_31	0	1022303
04	8713_43	0	1063747
04	8741_29	0	1081751
04	8752_9	0	1089427
04	8756_89	0	1093820
04	8757_33	0	1094243
04	8776_50	0	1118243
04	8821_22	0	1157150
04	8858_43	0	1192336
04	8885_28	0	1216988
04	8904_11	0	1249070
04	8918_43	0	1264438
04	8929_46	0	1278165
04	8964_53	0	1316790
04	8973_56	0	1328256
04	8981_23	0	1338765
04	9005_65	0	1359026
04	9077_31	0	1428194
04	9092_26	0	1439062
04	9110_21	0	1455488
04	9138_43	0	1475678
04	9145_54	0	1480633
04	9152_5	0	1485883
04	84045_67	0	1508706
04	9178_26	0	1509864
04	9186_18	0	1516455
04	9189_79	0	1520613
04	9228_62	0	1544726
04	84051_64	0	1553223
04	9267_59	0	1576530
04	9269_12	0	1577782
04	9273_21	0	1586772
04	9296_51	0	1604902
04	9299_92	0	1606830
04	9337_50	0	1637595
04	84071_16	0	1642742
04	9345_87	0	1643426
04	9427_13	0	1726862
04	9464_70	0	1756387
04	9556_27	0	1853288
04	9557_76	0	1854107
04	9558_12	0	1854798
04	9618_66	0	1905271
04	9622_36	0	1907185
04	9651_28	0	1942469
04	9729_46	0	2053952
04	9745_82	0	2068626
04	9767_17	0	2098242
04	9775_42	0	2103568
04	9779_62	0	2106457
04	9784_89	0	2111893
04	9826_23	0	2159178
04	9854_92	0	2190406
04	9941_20	0	2280386
04	9972_6	0	2349733
04	9973_40	0	2350165
04	9980_34	0	2357143
04	10000_45	0	2383491
04	10033_93	0	2429263
04	10147_42	0	2578378
04	10210_85	0	2683581
04	10248_51	0	2720338
04	10287_9	0	2772791
04	10307_57	0	2790056
04	10369_52	0	2858354
04	10457_62	0	2939797
04	10521_6	0	2997912
04	10578_44	0	3055159
04	10728_65	0	3159998
04	10766_55	0	3194722
04	10825_31	0	3291526
04	10926_75	0	3350181
04	10950_34	0	3363038
04	11030_30	0	3544107
04	11035_31	0	3607425
04	11051_37	0	3735876
04	11052_8	0	3736601
04	11057_18	0	3768551
04	11060_32	0	3804912
04	11064_8	0	3839446
04	11074_22	0	3986621
04	11076_25	0	4003380
04	84339_22	0	4286417
04	11103_6	0	4363397
04	11115_15	0	4503378
04	11119_35	0	4521980
04	11135_45	0	4671885
04	11136_66	0	4673918
04	11142_78	0	4715389
04	11148_37	0	4746340
04	11158_43	0	4873547
04	11163_10	0	4940406
04	11170_42	0	5013928
04	11191_10	0	5244839
04	11192_73	0	5259626
04	11200_11	0	5315420
[truncated: 15,931 more rows]
