# Supplementary material for: Multispecies Outcomes of Sympatric Speciation after Admixture with the Source Population in Two Radiations of Nicaraguan Crater Lake Cichlids
Source: PLoS Genet. 2016 Jun 30;12(6):e1006157. doi: 10.1371/journal.pgen.1006157 (PMC4928843; doi:10.1371/journal.pgen.1006157)
Supplement: S1 Dataset — (ZIP) [file pgen.1006157.s018.zip › data_files-Kautt_et_al-PLoS_Genetics/in_PCA_global.ped]

# Stacks v1.30;  PLINK v1.07; May 17, 2015
1	Man_cit_d_nlp_03002	0	0	0	0	C	T	0	0	G	G	T	T	G	G	G	G	0	0	A	A	C	C	C	C	A	C	C	C	C	T	G	G	0	0	C	C	C	C	C	C	A	A	A	G	G	G	G	G	A	A	C	C	C	C	C	C	C	C	0	0	C	C	C	C	G	T	C	C	A	G	C	C	0	0	0	0	A	A	T	T	C	C	G	G	G	G	C	C	C	C	G	G	A	A	C	C	G	G	C	C	T	T	T	T	G	G	G	G	C	C	G	G	A	T	C	C	A	A	0	0	A	G	G	G	T	T	G	G	T	T	A	A	C	C	C	C	0	0	G	G	A	G	C	T	C	C	C	T	T	T	C	G	A	G	G	G	G	G	A	A	G	G	A	A	T	T	A	A	G	G	T	T	C	C	G	G	C	C	A	A	0	0	G	G	T	T	A	A	G	G	C	G	C	C	0	0	C	C	G	G	G	G	C	T	C	C	G	G	G	T	0	0	T	T	C	C	G	G	T	T	C	C	G	G	0	0	G	G	T	T	G	G	C	C	G	G	G	G	A	A	C	C	G	G	0	0	A	G	C	C	C	C	C	C	G	G	A	A	T	T	C	C	G	G	C	C	G	G	C	G	C	C	C	C	C	C	T	T	T	T	C	C	G	G	G	G	G	G	C	C	C	C	T	T	C	C	C	C	C	C	0	0	T	T	G	G	G	G	C	C	G	G	T	T	C	C	C	C	A	A	A	A	0	0	C	C	T	T	C	C	G	G	C	C	G	G	C	C	G	G	C	C	T	T	0	0	C	C	C	C	A	A	T	T	C	C	G	G	G	G	G	G	G	G	C	C	G	G	C	G	C	C	C	C	G	G	G	G	C	C	C	C	A	G	G	G	T	T	C	T	A	A	C	C	C	C	T	T	G	G	T	T	C	C	C	C	G	G	0	0	T	T	A	A	A	A	G	G	C	C	A	A	0	0	A	A	C	C	0	0	G	G	G	G	0	0	C	C	A	G	G	G	G	G	C	C	G	G	T	T	T	T	A	A	A	A	G	G	C	C	C	C	A	A	G	G	C	C	0	0	T	T	G	G	A	A	G	G	C	C	0	0	G	G	C	C	T	T	A	A	A	A	T	T	0	0	C	C	C	C	G	G	0	0	T	T	C	C	A	A	C	C	G	G	G	G	C	C	T	T	C	T	G	G	A	A	T	T	C	C	G	G	G	G	T	T	C	C	T	T	A	C	0	0	A	A	A	A	0	0	C	C	C	C	A	C	C	C	T	T	T	T	A	A	C	C	C	C	C	C	C	C	G	G	G	G	T	T	T	T	G	G	C	C	C	C	T	T	G	G	0	0	A	G	T	T	G	G	G	G	C	C	C	C	C	C	C	C	A	A	G	G	A	A	T	T	0	0	C	C	A	A	G	G	G	G	G	G	G	G	A	A	C	C	T	T	G	G	C	C	T	T	T	T	C	C	A	A	0	0	C	C	T	T	C	C	C	C	C	C	0	0	A	A	C	C	T	T	G	G	T	T	C	G	A	A	G	G	T	T	C	C	G	G	T	T	C	C	G	G	C	C	G	G	C	T	T	T	0	0	A	A	C	C	C	C	C	C	T	T	C	C	A	A	A	A	G	G	C	C	T	T	C	C	A	G	0	0	0	0	G	G	T	T	G	G	C	C	C	C	A	T	G	G	0	0	G	G	G	G	C	C	C	C	C	C	C	C	T	T	A	A	A	A	0	0	G	G	G	G	C	C	G	G	G	G	C	C	C	C	T	T	G	G	0	0	C	C	C	C	T	T	G	G	C	T	C	C	A	A	A	A	G	G	C	C	G	G	G	G	T	T	T	T	A	A	T	T	T	T	0	0	T	T	A	A	C	C	T	T	C	C	C	C	A	A	C	C	C	C	C	C	G	G	C	T	A	A	G	G	G	G	C	C	C	C	G	G	T	T	A	A	G	G	C	C	G	G	C	C	0	0	G	G	0	0	G	G	C	C	A	A	T	T	A	G	C	C	C	C	A	A	C	C	T	T	G	G	C	C	A	G	G	G	A	G	A	T	C	C	A	C	G	G	C	C	C	C	C	C	0	0	C	C	C	C	C	C	C	T	C	C	C	C	G	T	C	C	G	G	G	G	0	0	T	T	C	C	C	C	C	T	A	A	T	T	G	G	C	C	A	A	C	C	T	T	C	C	C	C	G	G	G	G	A	A	A	A	G	G	C	C	G	G	C	C	C	C	T	T	A	A	T	T	A	A	C	C	G	G	G	G	C	C	C	C	C	C	C	T	C	C	G	T	0	0	G	G	0	0	C	C	0	0	G	G	G	G	T	T	G	G	C	C	C	C	T	T	G	G	C	C	T	T	0	0	T	T	G	G	0	0	C	T	C	C	C	C	C	C	G	G	G	G	0	0	G	G	G	G	A	A	G	G	C	C	G	G	G	G	C	C	A	A	C	C	G	G	A	A	C	C	C	C	C	C	C	C	G	G	C	C	G	G	C	C	G	G	0	0	C	T	G	G	G	G	A	A	C	C	G	G	G	G	C	T	C	C	C	C	G	G	C	C	0	0	A	A	G	G	G	G	C	C	G	G	C	C	C	C	G	G	A	A	C	C	T	T	0	0	A	A	G	G	G	G	A	A	G	G	G	G	G	G	T	T	G	G	C	C	G	G	0	0	G	G	T	T	A	A	A	A	G	G	G	G	C	C	C	C	T	T	A	A	T	T	T	T	C	C	A	A	G	G	G	G	A	A	0	0	A	G	C	C	A	A	G	G	C	C	G	G	G	G	C	C	C	T	G	G	T	T	G	G	G	G	T	T	C	C	A	A	C	C	T	T	G	G	C	C	C	C	C	C	G	G	C	C	A	A	G	G	G	G	C	C	C	C	A	A	G	G	G	T	G	G	A	G	G	G	G	G	G	G	A	A	G	G	A	A	G	G	C	C	C	C	C	C	G	G	0	0	G	G	G	G	T	T	T	T	G	G	0	0	G	G	C	C	C	C	C	G	G	G	G	G	G	G	A	A	C	C	G	G	C	C	G	G	G	G	G	G	A	A	C	C	G	G	A	A	C	C	C	C	C	C	C	C	C	C	T	T	G	G	C	C	T	T	A	A	A	A	C	G	G	G	A	A	G	G	C	C	C	C	C	C	G	G	T	T	C	C	0	0	G	G	C	C	C	C	C	C	C	C	G	G	C	C	C	C	C	C	A	A	T	T	T	T	G	G	T	T	T	T	A	A	G	G	C	C	A	A	T	T	T	T	C	C	G	G	A	A	T	T	G	G	C	C	G	G	G	G	C	C	G	G	C	C	C	C	C	C	0	0	A	A	T	T	T	T	A	G	G	G	0	0	A	A	A	A	G	G	0	0	C	C	A	A	G	G	G	G	G	G	G	G	C	C	T	T	G	G	C	C	G	G	T	T	T	T	C	C	G	G	G	G	G	G	G	G	A	A	0	0	C	G	T	T	C	G	C	C	C	T	C	G	A	G	C	C	A	G	G	G	G	G	0	0	C	C	0	0	G	G	0	0	C	C	C	C	T	T	G	G	G	G	T	T	G	G	C	C	0	0	G	G	G	G	0	0	A	A	C	C	T	T	G	G	C	C	G	G	C	C	C	C	G	G	C	C	A	A	G	G	C	C	G	G	G	G	C	C	A	A	C	T	T	T	C	C	C	C	G	G	0	0	G	G	G	G	G	G	A	A	G	G	A	G	A	G	A	A	T	T	G	G	C	T	G	G	G	G	G	G	C	C	T	T	0	0	C	C	0	0	C	C	T	T	C	C	G	G	G	G	T	T	A	A	T	T	A	A	G	G	A	A	G	G	G	G	A	G	G	G	G	G	G	G	0	0	A	A	C	C	G	G	T	T	T	T	C	C	G	G	C	C	G	G	G	G	A	A	A	A	0	0	C	C	A	A	C	C	G	G	A	A	G	G	C	C	T	T	G	G	G	G	T	T	G	G	A	A	T	T	0	0	C	G	G	G	G	G	A	A	G	G	A	A	C	T	T	T	C	C	G	G	0	0	0	0	C	C	G	G	G	G	A	G	T	T	C	C	T	T	C	C	0	0	A	A	C	C	G	G	C	C	0	0	0	0	G	G	A	G	C	C	G	G	T	T	0	0	C	C	0	0	C	C	T	T	C	C	C	C	0	0	G	G	A	A	0	0	0	0	C	T	G	G	G	G	C	C	C	C	T	T	G	G	C	C	A	A	G	G	C	C	T	T	A	A	G	G	A	A	0	0	0	0	C	C	C	T	C	C	G	G	A	A	A	A	C	C	T	T	C	C	A	A	T	T	A	A	C	C	0	0	C	C	G	G	A	A	T	T	0	0	C	C	T	T	C	C	T	T	G	G	G	G	0	0	C	C	T	T	A	A	G	G	C	C	C	C	A	A	C	G	T	T	G	G	G	G	0	0	A	A	C	T	C	C	A	A	G	G	G	G	A	C	0	0	C	C	0	0	T	T	A	A	C	C	C	C	C	C	C	C	G	G	0	0	T	T	A	A	T	T	A	A	0	0	G	G	G	G	T	T	C	C	G	G	G	G	G	G	G	G	T	T	C	C	C	C	C	C	T	T	A	A	C	C	A	A	C	C	G	G	C	C	T	T	A	A	G	G	T	T	C	C	G	G	C	C	C	C	C	C	T	T	C	C	0	0	T	T	G	G	G	G	0	0	0	0	G	G	A	A	0	0	C	C	G	G	T	T	0	0	0	0	C	C	G	G	G	G	T	T	T	T	C	C	0	0	T	T	T	T	G	G	G	G	G	G	A	C	C	C	A	G	0	0	C	C	G	G	A	A	C	C	A	A	A	A	C	C	G	G	G	G	G	G	A	A	G	G	A	C	G	G	G	G	C	C	A	A	G	G	C	C	G	G	G	G	A	A	A	A	0	0	T	T	C	C	C	C	0	0	G	G	G	T	C	C	C	C	0	0	G	G	G	G	C	C	A	A	T	T	C	C	G	G	C	C	A	A	A	A	C	C	C	C	T	T	A	A	A	A	0	0	A	A	C	C	A	A	C	C	C	C	T	T	G	G	G	G	0	0	C	C	G	G	G	G	G	G	T	T	C	C	G	G	C	C	0	0	T	T	G	G	0	0	G	G	G	G	T	T	T	T	A	T	G	G	A	A	G	G	G	G	T	T	C	C	C	C	G	G	G	G	C	C	C	C	A	A	G	G	A	G	G	G	G	G	C	C	G	G	T	T	C	C	G	G	G	G	G	G	C	G	0	0	G	G	G	G	T	T	0	0	A	A	G	G	C	C	A	G	A	A	G	G	C	C	A	A	T	T	C	C	C	C	T	T	A	A	C	C	C	C	C	T	C	C	T	T	C	G	C	C	T	T	0	0	C	C	C	C	A	A	C	C	C	G	T	T	C	C	G	G	C	C	C	C	T	T	C	C	T	T	T	T	A	C	G	G	G	G	T	T	G	G	G	G	C	C	G	G	C	C	A	A	G	G	G	G	C	C	G	G	G	G	C	C	0	0	T	T	C	C	A	A	C	C	C	C	G	G	T	T	C	C	G	G	0	0	A	G	C	C	C	C	A	A	T	T	G	G	G	G	0	0	T	T	A	A	C	C	T	T	C	C	G	G	A	A	G	G	G	G	T	T	A	T	C	C	G	G	C	C	T	T	A	A	G	G	C	C	G	G	0	0	A	C	A	A	G	G	T	T	C	C	A	A	C	C	C	C	G	G	G	G	C	C	T	T	C	C	G	G	G	G	G	G	T	T	T	T	A	A	C	C	G	G	G	G	C	C	C	C	C	C	C	C	G	G	A	G	C	C	G	G	C	C	T	T	C	C	G	G	G	G	G	G	G	G	C	C	G	G	C	C	C	C	0	0	C	C	G	G	C	C	C	C	G	T	G	G	A	A	G	G	C	C	G	G	G	G	0	0	0	0	C	C	A	A	A	A	G	G	C	C	G	G	A	A	A	A	A	A	C	C	C	C	C	C	C	C	A	A	T	T	C	C	0	0	G	G	T	T	C	C	C	C	T	T	G	G	T	T	G	G	T	T	C	C	C	C	A	A	C	C	0	0	C	C	A	A	G	G	C	C	A	A	C	C	0	0	G	G	G	G	C	C	A	A	C	C	G	T	G	G	A	A	A	A	C	C	C	C	T	T	C	C	G	G	G	G	G	G	T	T	T	T	G	G	0	0	C	C	C	C	0	0	G	G	C	C	T	T	A	A	0	0	C	C	G	G	G	G	0	0	T	T	C	C	C	C	G	G	0	0	A	T	A	G	A	A	C	C	G	G	C	T	A	A	C	C	C	C	G	G	A	A	C	C	C	G	T	T	G	G	C	C	A	A	C	C	C	C	C	C	G	G	C	C	C	C	C	C	G	G	C	C	G	G	G	G	G	G	C	C	G	G	G	G	G	G	T	T	0	0	T	T	A	A	G	G	A	C	G	G	T	T	G	G	C	C	C	C	C	C	G	G	T	T	A	A	C	T	G	G	C	C	0	0	C	C	T	T	G	G	C	C	C	C	G	G	G	G	C	C	C	C	G	G	G	G	G	G	G	G	G	G	C	C	G	G	G	G	0	0	T	T	C	C	0	0	C	C	G	G	G	G	C	C	A	A	A	A	G	G	A	G	C	C	G	G	G	G	C	C	T	T	C	C	G	G	G	G	C	C	0	0	0	0	T	T	T	T	G	G	C	C	C	C	T	T	C	C	G	G	A	G	G	G	A	C	0	0	T	T	C	C	G	G	A	A	C	C	T	T	0	0	T	T	G	G	G	G	C	C	C	C	C	C	T	T	C	C	C	C	C	C	G	G	T	T	G	G	G	G	G	G	0	0	A	A	T	T	C	C	C	C	A	G	C	T	G	G	C	C	C	G	C	C	C	C	T	T	C	C	C	C	T	T	A	A	T	T	C	T	G	G	G	G	C	C	A	A	T	T	C	C	C	C	G	G	A	A	C	C	G	G	T	T	T	T	T	T	A	A	C	C	0	0	G	G	A	A	C	C	G	G	A	A	G	G	C	C	A	A	G	G	G	G	G	G	A	A	T	T	G	G	C	C	C	C	G	G	T	T	A	T	C	C	C	C	G	G	T	T	G	G	C	C	G	G	T	T	G	G	T	T	G	G	T	T	A	T	A	A	G	G	G	G	G	G	T	T	C	C	G	G	T	T	C	C	C	C	T	T	C	T	G	G	C	C	G	G	G	G	A	G	0	0	C	C	C	T	0	0	C	C	G	G	C	C	0	0	0	0	C	C	A	A	C	C	G	G	G	G	T	T	A	G	C	C	T	T	G	G	A	A	A	A	C	C	T	T	T	T	A	A	T	T	T	T	A	A	G	G	G	G	G	G	C	C	A	G	G	G	C	C	G	G	C	C	C	C	0	0	G	G	G	G	C	C	G	G	C	C	G	G	G	G	G	G	C	C	0	0	C	C	0	0	C	C	A	A	T	T	C	C	A	A	G	G	T	T	T	T	A	G	A	C	A	A	G	G	T	T	A	A	G	G	C	C	G	G	C	C	A	T	C	C	A	A	0	0	0	0	C	C	T	T	G	G	C	C	C	G	G	G	T	T	C	C	A	A	A	A	G	G	G	G	C	C	C	T	G	G	C	C	G	G	A	A	A	G	A	A	C	T	G	G	0	0	A	A	C	C	0	0	G	G	C	C	C	C	T	T	0	0	G	G	A	A	C	T	T	T	G	G	G	G	C	T	0	0	0	0	T	T	G	G	C	C	G	G	G	G	A	A	G	G	C	C	C	C	C	C	C	C	C	C	G	G	C	C	G	G	G	G	C	C	G	G	C	C	A	A	C	C	A	A	C	T	G	G	0	0	G	T	G	G	A	A	C	C	A	A	C	C	T	T	G	G	G	G	G	G	G	G	G	G	T	T	G	G	G	G	T	T	T	T	C	C	C	C	A	A	0	0	C	C	G	G	C	C	C	C	C	C	C	C	C	C	G	G	T	T	G	G	C	C	G	G	G	G	T	T	G	G	C	C	C	C	C	C	T	T	C	C	C	C	A	G	A	A	C	C	C	C	G	G	0	0	T	T	T	T	A	A	C	C	T	T	C	C	C	C	A	G	C	C	T	T	G	G	A	T	G	G	T	T	C	C	C	C	C	C	G	G	A	A	C	C	0	0	C	C	G	G	G	G	C	C	G	G	G	G	G	G	C	C	G	G	T	T	C	T	C	C	A	A	G	G	G	G	A	A	C	C	T	T	C	C	C	C	C	C	A	A	C	C	G	G	G	G	A	A	C	C	G	G	G	G	G	G	A	A	A	G	C	C	A	A	C	C	C	C	G	G	A	A	T	T	0	0	A	C	A	A	G	G	C	C	G	G	A	A	0	0	G	G	G	G	C	C	T	T	C	C	G	G	T	T	G	G	A	T	T	T	C	C	G	G	C	C	T	T	G	G	C	C	T	T	G	G	C	C	G	G	G	G	G	G	C	C	C	C	G	G	C	C	T	T	C	T	G	G	A	A	0	0	C	C	G	G	A	A	C	C	T	T	0	0	0	0	C	C	C	C	G	G	C	C	C	C	A	A	T	T	C	C	A	A	G	G	C	T	G	G	C	C	G	G	G	G	G	G	G	G	G	G	T	T	C	C	C	C	C	C	C	C	G	T	G	G	G	G	G	G	T	T	C	C	C	C	C	C	C	C	0	0	A	C	0	0	C	C	0	0	C	C	C	C	G	G	G	G	T	T	G	G	T	T	T	T	G	G	0	0	A	A	T	T	G	G	C	C	G	G	A	A	C	C	T	T	A	C	A	A	C	C	C	C	G	G	C	C	G	G	G	G	C	C	C	C	T	T	G	G	A	A	C	C	G	G	G	G	G	G	G	G	G	G	G	G	A	A	G	G	C	T	C	C	C	C	T	T	0	0	A	A	G	G	T	T	G	G	C	C	G	G	G	G	C	C	G	G	T	T	T	T	0	0	G	G	C	C	G	G	T	T	G	G	A	A	A	A	A	A	C	C	A	G	0	0	T	T	T	T	T	T	C	C	G	G	A	A	C	C	0	0	C	C	G	G	0	0	G	G	G	G	0	0	G	G	C	C	C	C	G	G	C	C	C	C	C	C	A	A	0	0	C	C	C	C	A	G	T	T	C	C	0	0	G	G	C	C	G	G	0	0	C	G	A	A	A	A	A	G	G	G	C	C	C	C	A	A	C	C	C	C	T	T	G	G	G	G	T	T	T	T	T	T	G	G	T	T	A	A	0	0	G	G	C	C	A	A	C	C	T	T	C	C	0	0	C	T	G	G	T	T	G	G	G	G	C	C	G	G	G	G	C	C	C	C	0	0	A	C	C	C	T	T	C	G	0	0	C	C	C	C	A	A	C	C	G	G	T	T	C	C	C	C	C	C	C	C	C	C	A	A	C	T	0	0	T	T	G	G	0	0	C	C	C	C	G	G	C	C	G	G	C	C	T	T	C	C	A	A	A	A	C	C	A	A	G	G	T	T	C	C	G	G	C	C	C	C	C	C	C	C	G	G	G	G	T	T	G	G	T	T	G	G	C	C	G	G	G	G	A	A	T	T	T	T	C	C	0	0	0	0	C	C	C	C	A	A	0	0	G	G	C	C	G	G	0	0	G	G	T	T	G	G	C	C	C	C	G	G	G	G	G	G	T	T	T	T	G	G	A	A	C	C	C	C	C	C	G	G	T	T	A	A	C	C	T	T	C	C	A	A	C	C	G	G	A	A	0	0	C	C	T	T	T	T	T	T	C	C	A	A	G	G	G	G	C	C	C	C	G	G	G	G	0	0	C	G	G	G	A	A	A	A	G	G	C	T	C	C	0	0	C	C	G	G	0	0	C	C	C	T	C	C	C	C	G	G	C	C	G	G	G	G	G	G	T	T	0	0	T	T	G	G	G	G	C	C	G	G	A	A	A	A	C	C	G	G	C	C	T	T	C	C	G	G	T	T	A	A	G	G	G	G	T	T	A	A	C	C	C	C	C	C	C	C	C	C	G	G	G	G	G	G	G	G	G	G	C	C	G	G	0	0	T	T	G	G	C	C	C	C	T	T	T	T	0	0	0	0	A	A	C	C	G	G	C	C	C	C	C	C	G	G	G	G	T	T	G	G	C	C	C	C	A	A	C	C	C	C	A	C	A	G	G	G	G	G	0	0	G	G	C	C	G	G	G	G	T	T	C	C	C	C	C	C	C	C	G	G	C	C	C	C	G	G	T	T	G	G	A	A	C	C	C	C	A	A	C	T	A	C	G	G	G	G	G	G	G	G	C	C	G	G	C	C	C	C	C	C	0	0	C	C	C	C	C	C	C	C	C	C	G	G	C	C	A	A	A	A	C	C	C	C	G	G	A	A	A	A	C	C	T	T	C	C	C	C	T	T	A	A	A	A	A	T	G	G	C	C	C	C	T	T	G	G	G	G	G	G	C	C	C	C	G	G	G	G	C	C	C	C	C	C	G	G	C	C	A	A	C	T	C	C	G	G	0	0	C	C	G	G	C	C	A	A	C	C	C	C	T	T	T	T	T	T	T	T	C	C	C	C	C	C	A	A	A	A	C	C	C	C	C	C	G	G	C	C	T	T	T	T	G	G	G	G	A	A	A	A	0	0	G	G	A	G	T	T	G	G	C	C	T	T	T	T	C	C	C	C	T	T	G	G	0	0	G	G	A	A	A	A	A	A	G	G	C	C	0	0	0	0	0	0	A	A	T	T	0	0	A	A	T	T	G	G	T	T	A	A	A	G	G	G	A	G	C	C	0	0	C	C	G	G	G	G	G	G	0	0	C	C	C	C	A	A	G	G	A	A	T	T	0	0	T	T	T	T	A	A	C	C	A	G	C	C	C	C	C	G	C	C	C	C	C	C	G	G	C	T	G	G	0	0	A	A	C	C	G	G	G	G	A	A	C	C	0	0	C	C	G	G	G	G	T	T	A	A	G	G	T	T	C	C	G	G	G	G	G	G	C	T	C	C	G	G	0	0	A	A	G	G	C	C	C	C	G	G	T	T	C	C	C	C	C	C	G	G	A	A	G	G	C	C	T	T	C	C	G	G	C	C	C	C	A	A	G	G	T	T	C	C	0	0	0	0	G	G	0	0	C	C	A	A	T	T	0	0	C	C	C	C	A	A	A	A	G	G	C	C	C	C	0	0	C	C	A	A	G	G	G	G	C	C	G	G	T	T	C	C	C	C	C	C	G	G	A	A	A	A	C	C	C	C	C	C	A	A	A	T	0	0	C	C	G	G	A	G	C	C	T	T	G	G	C	C	G	G	C	C	C	C	A	A	G	G	C	C	C	C	G	G	C	C	C	C	C	C	A	C	C	C	G	G	C	C	A	A	G	G	T	T	G	G	C	C	G	G	C	C	A	A	C	C	G	G	A	A	T	T	T	T	C	C	G	G	C	C	0	0	G	G	A	A	G	G	A	G	0	0	A	A	C	C	T	T	A	A	C	C	T	T	C	C	C	C	G	G	0	0	G	G	T	T	C	T	G	G	G	G	C	C	T	T	G	G	A	A	A	A	A	A	C	C	C	C	C	C	G	G	C	C	C	T	T	T	C	C	G	G	C	T	A	G	0	0	T	T	T	T	0	0	T	T	T	T	A	A	C	C	G	G	A	T	C	C	G	G	C	C	C	T	C	C	G	G	0	0	G	G	A	A	G	G	C	C	C	G	C	C	C	C	T	T	G	G	A	A	A	A	G	G	G	G	G	G	T	T	A	A	C	C	G	G	G	G	G	G	C	C	C	C	G	G	G	G	C	C	C	C	C	C	G	G	C	C	G	G	T	T	G	G	C	C	C	C	C	C	0	0	G	G	A	A	T	T	0	0	G	G	C	C	C	C	T	T	T	T	0	0	C	C	G	G	C	C	G	G	0	0	T	T	C	C	T	T	A	A	G	G	C	C	A	A	C	C	A	C	T	T	A	A	0	0	C	C	0	0	C	C	G	G	G	G	C	C	C	C	G	G	T	T	G	G	G	G	0	0	A	A	C	C	C	C	C	G	A	A	G	G	G	G	G	G	C	C	C	C	0	0	C	C	G	G	0	0	C	C	0	0	A	A	C	C	A	A	T	T	T	T	C	T	C	C	C	C	C	T	0	0	G	G	G	G	G	G	C	C	G	G	G	G	A	A	G	G	G	G	C	T	A	G	C	C	G	G	C	C	C	C	G	G	G	G	C	C	G	G	A	A	T	T	G	G	T	T	0	0	A	T	G	G	G	G	G	G	G	G	T	T	G	G	G	G	G	G	A	A	C	C	A	G	C	C	0	0	C	C	A	A	C	C	C	T	C	C	0	0	0	0	G	G	C	C	C	C	T	T	C	T	G	G	C	C	C	C	C	C	T	T	A	A	C	C	G	G	G	G	T	T	C	C	C	C	C	C	G	G	G	G	T	T	T	T	0	0	G	G	0	0	C	C	G	G	G	G	T	T	0	0	C	C	G	G	C	C	C	C	G	G	G	G	G	G	C	C	C	C	T	T	G	G	0	0	C	C	G	G	G	G	G	G	C	C	A	A	G	G	G	G	C	T	A	A	T	T	G	G	C	C	C	C	C	T	C	C	A	A	0	0	A	A	C	C	A	A	G	G	G	G	C	G	A	G	G	G	C	C	C	C	C	C	G	G	G	G	0	0	A	A	T	T	C	C	A	A	G	G	G	G	C	C	C	C	T	T	0	0	C	C	G	G	0	0	C	C	G	G	A	A	C	C	G	G	C	C	C	C	C	C	C	C	A	A	C	C	T	T	0	0	C	C	G	G	T	T	C	C	C	C	C	C	G	G	G	G	C	C	C	C	G	G	T	T	G	G	T	T	G	G	C	C	0	0	T	T	T	T	G	G	C	C	C	C	T	T	A	A	0	0	C	C	C	C	G	G	0	0	C	C	A	A	A	C	G	G	C	C	A	A	G	G	G	G	C	C	G	G	C	C	G	G	T	T	G	G	G	G	0	0	A	A	A	A	0	0	G	G	G	G	T	T	G	G	T	T	G	G	C	C	G	G	A	G	C	C	G	G	C	C	T	T	C	C	C	C	G	G	A	A	0	0	0	0	C	C	G	G	T	T	A	A	G	G	A	A	A	A	T	T	G	G	C	C	A	A	A	A	C	C	C	C	G	G	A	A	A	A	C	C	G	G	0	0	G	G	C	C	G	G	G	G	G	G	A	G	T	T	C	C	0	0	G	G	T	T	A	A	0	0	C	C	G	G	G	G	T	T	C	C	C	C	G	G	C	C	C	C	A	A	A	A	T	T	G	G	C	C	C	C	C	C	C	C	0	0	G	G	C	C	A	A	A	A	C	C	A	A	G	G	C	C	T	T	A	A	A	A	C	C	A	C	C	C	C	C	A	A	0	0	C	C	C	C	T	T	T	T	C	C	C	C	A	C	0	0	C	C	G	G	C	C	T	T	A	A	G	G	C	T	A	A	C	T	C	C	G	G	C	C	G	G	T	T	G	G	C	C	T	T	0	0	T	T	C	C	C	C	G	G	T	T	C	C	G	G	G	G	G	G	A	A	C	C	G	G	G	G	A	A	A	A	C	C	C	T	G	G	G	G	C	C	G	G	G	G	T	T	A	A	G	G	C	C	A	A	C	C	C	C	C	C	A	T	G	G	G	G	C	C	G	G	C	C	C	C	C	C	G	G	G	G	G	G	G	G	C	C	C	C	C	C	0	0	A	A	T	T	T	T	G	G	T	T	0	0	C	C	C	C	G	G	G	G	C	C	C	C	T	T	0	0	0	0	G	G	G	G	G	G	C	C	0	0	C	C	G	G	C	C	C	C	0	0	G	G	G	G	0	0	G	G	C	C	G	G	0	0	T	T	A	A	C	C	A	A	C	C	C	C	0	0	T	T	C	C	G	G	G	G	G	G	A	A	A	A	0	0	G	G	C	C	0	0	C	C	C	C	A	A	G	G	G	G	0	0	0	0	G	G	C	C	C	C	C	C	C	C	G	G	C	C	C	C	A	C	0	0	G	G	G	G	C	C	C	C	G	G	G	G	C	C	C	C	C	C	G	G	A	A	A	A	C	C	T	T	G	G	G	G	G	G	C	C	C	C	C	C	C	C	G	G	G	G	A	A	0	0	C	C	A	A	G	G	G	G	G	G	C	C	A	A	C	C	T	T	T	T	C	C	0	0	G	G	T	T	C	C	T	T	G	G	C	C	0	0	A	A	A	A	T	T	A	A	G	G	C	C	G	G	G	G	T	T	G	G	A	A	C	C	C	C	C	C	G	G	C	C	G	G	G	G	C	C	A	A	0	0	G	G	G	G	C	C	0	0	G	G	T	T	G	G	A	G	G	G	G	G	G	G	C	C	C	C	C	C	C	C	G	G	G	G	T	T	0	0	C	C	T	T	G	G	T	T	G	G	G	G	G	G	G	G	G	G	G	G	C	C	G	G	A	A	C	C	A	A	G	G	G	G	G	G	C	C	T	T	0	0	G	G	G	G	G	G	0	0	C	C	G	G	C	C	C	C	A	A	C	C	C	C	0	0	C	C	C	C	T	T	G	G	C	C	G	G	G	G	0	0	C	C	G	G	C	C	G	G	T	T	0	0	0	0	C	C	C	C	C	C	A	A	C	C	C	C	C	T	G	G	G	G	G	G	G	G	0	0	C	C	C	C	0	0	T	T	C	C	A	A	C	C	0	0	T	T	C	C	C	C	G	G	C	C	0	0	C	C	C	C	G	G	C	C	C	C	G	G	T	T	G	G	G	G	G	G	C	C	G	G	G	G	T	T	C	C	C	C	0	0	G	G	T	T	C	T	C	T	C	C	0	0	A	A	T	T	C	G	A	A	A	A	C	C	G	G	C	C	A	A	G	G	G	G	A	A	C	C	C	C	0	0	0	0	G	G	C	C	C	C	T	T	A	A	C	C	A	A	C	C	C	C	T	T	G	G	G	G	A	A	0	0	C	C	C	C	G	G	0	0	C	C	C	C	A	A	A	A	C	C	G	G	G	G	C	C	C	C	T	T	T	T	C	G	C	C	T	T	C	C	0	0	C	C	G	G	T	T	G	G	C	T	G	G	T	T	G	G	C	C	G	G	G	G	T	T	C	C	A	A	C	C	C	C	G	G	G	G	T	T	0	0	0	0	T	T	A	A	G	G	T	T	A	G	A	A	C	C	C	C	0	0	C	C	T	T	G	G	A	A	0	0	T	T	T	T	T	T	T	T	G	G	0	0	T	T	C	C	0	0	G	G	G	G	A	A	C	C	G	G	T	T	0	0	C	C	C	C	C	C	G	T	C	C	C	C	G	G	C	C	G	G	T	T	A	A	C	C	C	C	C	T	G	G	A	A	G	G	G	G	G	G	G	G	C	C	G	G	T	T	A	A	A	A	G	G	C	C	C	C	C	C	A	A	C	C	G	G	T	T	C	C	G	G	C	C	C	C	G	G	C	C	G	G	C	C	G	G	G	G	A	A	G	G	T	T	T	T	0	0	A	A	C	C	G	G	G	G	T	T	G	G	G	G	C	C	G	G	C	C	G	G	0	0	C	C	T	T	C	C	C	C	A	A	A	T	G	G	C	C	G	G	G	G	C	C	G	G	C	C	C	C	G	G	C	C	0	0	A	A	0	0	C	C	C	C	G	G	C	T	0	0	A	A	0	0	C	C	0	0	C	C	C	C	0	0	C	C	G	G	A	G	T	T	T	T	G	G	G	G	G	G	A	G	G	G	G	G	T	T	T	T	G	G	G	G	C	C	C	C	C	C	G	G	G	G	T	T	T	T	T	T	G	G	G	G	A	A	A	A	T	T	G	G	G	G	C	C	G	G	C	C	0	0	C	C	G	G	G	G	G	G	0	0	C	C	C	C	A	G	G	G	A	A	0	0	G	G	C	C	C	C	C	C	0	0	C	C	A	G	G	G	C	C	0	0	T	T	C	C	G	G	C	C	A	G	G	G	0	0	C	C	A	A	A	A	G	G	C	C	A	T	0	0	0	0	0	0	C	C	A	A	C	C	0	0	G	G	G	G	A	A	0	0	T	T	T	T	G	G	0	0	G	G	G	G	C	C	C	C	A	A	C	G	C	C	T	T	G	G	C	C	C	C	A	G	T	T	0	0	0	0	G	G	G	G	C	G	G	G	A	A	C	C	C	C	0	0	G	G	G	G	C	C	G	G	0	0	C	C	G	G	C	C	G	G	A	A	A	A	T	T	A	A	C	C	C	C	C	C	A	A	G	G	C	C	C	C	A	C	G	G	C	T	0	0	A	A	C	C	G	G	G	G	C	C	C	C	0	0	C	C	C	C	A	A	G	G	C	C	G	G	C	G	0	0	0	0	C	C	C	T	G	G	C	C	C	C	T	T	C	C	A	A	C	C	C	C	G	G	C	C	C	C	A	G	0	0	G	G	G	G	C	C	C	C	0	0	A	A	G	G	C	C	C	C	C	C	0	0	C	C	G	G	C	C	G	G	G	G	T	T	C	C	A	A	A	A	G	G	A	G	C	C	A	A	G	G	C	C	G	G	T	T	C	C	C	C	A	T	0	0	T	T	C	C	C	C	G	G	A	A	T	T	0	0	C	C	C	C	G	G	T	T	T	T	C	C	A	G	C	C	T	T	0	0	G	G	G	G	T	T	T	T	G	G	A	A	G	G	G	G	A	A	T	T	C	C	C	C	C	C	C	C	A	G	A	A	C	C	G	G	0	0	C	C	T	T	G	G	C	C	A	G	A	T	0	0	A	A	C	C	G	G	T	T	C	C	G	G	G	G	A	A	A	A	A	A	C	C	C	C	A	A	0	0	T	T	0	0	C	C	C	C	A	A	C	C	G	G	G	G	C	C	G	G	T	T	A	A	T	T	A	T	T	T	G	G	C	G	A	A	A	A	A	A	A	A	G	G	C	C	G	G	T	T	C	C	A	A	T	T	G	T	G	G	G	G	C	C	G	G	G	G	T	T	G	G	0	0	C	C	T	T	G	G	0	0	0	0	C	C	C	C	G	G	G	G	0	0	C	C	C	C	0	0	C	C	C	C	G	G	G	G	C	C	C	C	0	0	T	T	G	G	T	T	C	C	C	C	0	0	0	0	C	C	C	C	A	A	T	T	A	G	C	C	T	T	G	G	G	G	A	A	0	0	C	T	C	C	G	G	A	A	C	C	G	G	0	0	G	G	G	G	G	G	A	G	T	T	G	G	A	A	A	A	C	C	G	G	C	C	T	T	G	G	A	A	A	A	G	G	C	C	G	G	G	G	G	G	T	T	C	C	T	T	A	A	C	T	G	G	C	C	G	G	G	G	G	G	C	C	C	C	G	G	G	G	G	G	C	C	0	0	G	G	G	G	G	G	A	A	C	C	0	0	G	G	A	A	T	T	G	G	G	G	C	C	C	C	C	C	T	T	G	G	C	C	G	G	G	G	C	C	G	G	C	C	G	G	T	T	G	G	T	T	A	A	T	T	C	T	T	T	G	G	G	G	0	0	T	T	A	G	T	T	G	G	T	T	T	T	0	0	A	G	0	0	T	T	0	0	C	C	T	T	G	G	G	G	C	C	T	T	G	G	C	C	A	G	C	C	G	G	G	G	G	G	C	C	T	T	T	T	C	C	C	C	T	T	T	T	A	A	0	0	C	C	G	G	C	C	A	A	C	G	C	C	C	C	T	T	T	T	0	0	C	C	C	C	G	G	G	G	G	G	0	0	G	G	A	A	0	0	T	T	A	C	G	G	T	T	C	T	C	C	G	G	C	C	C	C	C	C	G	G	G	G	C	C	A	A	C	C	G	G	G	G	C	C	A	A	C	C	C	C	C	C	G	G	C	C	C	C	A	A	A	A	G	G	T	T	C	T	A	T	C	C	T	T	T	T	G	G	A	A	G	G	C	C	C	C	A	A	C	C	G	G	A	A	G	G	G	G	C	C	G	G	T	T	A	A	G	G	G	G	T	T	T	T	C	C	T	T	G	G	T	T	C	C	G	G	0	0	C	C	C	C	A	G	C	C	C	C	A	C	T	T	T	T	C	C	A	A	T	T	A	A	C	C	C	C	G	G	A	A	G	G	C	C	G	G	A	A	T	T	T	T	T	T	G	G	G	G	C	C	G	G	C	C	G	G	C	C	T	T	G	G	0	0	G	G	T	T	G	G	G	G	C	T	G	G	C	C	G	G	C	C	0	0	A	A	0	0	G	G	C	C	C	C	0	0	G	G	C	C	A	A	C	C	T	T	A	A	C	C	C	C	0	0	G	G	G	G	C	C	0	0	C	C	T	T	G	G	0	0	A	A	C	C	C	C	C	C	G	G	C	G	C	C	A	G	G	G	T	T	C	C	0	0	C	C	C	C	0	0	A	G	G	G	C	C	A	A	T	T	T	T	C	C	G	G	0	0	C	C	G	G	G	G	C	C	G	G	A	A	T	T	G	G	T	T	0	0	C	C	G	G	C	C	G	G	G	G	A	A	C	C	G	G	G	G	G	G	C	C	C	C	T	T	0	0	C	C	G	G	G	G	G	G	A	G	A	A	C	C	C	C	A	A	T	T	C	C	C	C	G	G	G	G	G	G	C	C	G	T	C	C	C	C	C	C	C	C	G	G	T	T	C	C	G	G	C	C	C	T	T	T	T	T	T	T	G	G	C	C	0	0	T	T	0	0	G	G	G	G	C	C	G	G	T	T	C	C	G	G	G	G	G	G	C	C	0	0	C	C	G	G	G	G	T	T	C	C	C	C	0	0	G	G	G	G	C	T	A	A	A	A	G	G	A	A	A	A	A	A	G	G	C	C	G	T	0	0	0	0	0	0	G	G	A	A	G	G	C	C	0	0	C	C	A	A	T	T	0	0	0	0	A	A	C	C	C	C	C	C	G	G	A	A	C	C	G	G	G	G	0	0	C	T	G	G	C	C	G	G	C	T	C	C	C	C	T	T	C	C	0	0	G	G	A	A	G	G	A	A	G	G	0	0	G	G	T	T	T	T	T	T	0	0	G	G	A	T	T	T	G	G	C	C	G	G	C	C	C	C	C	C	C	C	A	G	A	C	G	G	G	G	C	C	C	C	C	C	C	C	0	0	G	G	A	A	G	G	G	G	G	G	C	C	A	A	C	C	C	C	T	T	C	C	T	T	C	C	G	G	C	C	G	G	C	C	C	C	A	A	C	C	A	A	T	T	G	G	G	G	A	A	T	T	C	C	C	C	G	G	G	G	C	C	C	C	A	G	C	C	G	G	T	T	G	G	C	C	G	G	T	T	G	G	G	G	G	G	T	T	G	G	C	C	C	C	A	A	T	T	G	G	C	C	G	G	0	0	C	C	A	A	A	A	C	C	T	T	C	C	T	T	C	C	T	T	C	C	0	0	G	G	T	T	T	T	C	C	C	C	G	G	C	C	A	G	C	C	G	G	A	A	G	G	G	G	G	G	A	A	C	C	C	C	A	A	T	T	A	A	G	G	G	G	C	C	G	G	A	A	G	G	T	T	C	C	T	T	A	C	C	C	G	G	C	C	A	G	C	C	T	T	G	G	G	G	G	G	G	G	A	A	G	G	C	C	G	G	C	C	T	T	T	T	C	C	C	C	C	C	A	A	T	T	T	T	G	G	A	A	A	A	A	T	G	G	G	G	C	C	T	T	C	C	G	G	T	T	T	T	G	G	G	G	G	G	G	G	G	G	C	T	G	G	A	A	T	T	T	T	G	G	T	T	G	G	T	T	C	C	0	0	0	0	C	C	G	G	T	T	A	A	C	C	A	A	G	G	C	C	G	G	G	G	T	T	A	A	G	G	C	C	G	G	C	C	G	G	G	G	A	A	C	C	T	T	A	G	C	C	A	G	A	A	G	G	T	T	G	G	C	C	A	A	C	C	C	C	A	A	0	0	T	T	C	C	C	C	T	T	A	A	A	A	A	A	A	A	C	G	G	G	T	T	C	C	C	C	A	A	0	0	A	A	G	G	T	T	G	G	0	0	C	C	C	C	G	G	C	C	G	G	C	T	C	C	C	C	C	C	G	G	C	C	0	0	C	C	C	C	C	C	A	A	G	G	T	T	G	G	T	T	C	C	G	G	C	C	C	C	G	G	A	A	T	T	G	G	T	T	C	C	C	C	G	G	T	T	G	T	T	T	G	G	G	G	T	T	T	T	T	T	G	G	C	C	C	C	G	G	C	C	G	G	G	G	A	A	G	G	C	C	C	C	C	C	A	G	C	C	C	C	C	C	T	T	C	C	A	A	A	A	G	G	G	G	T	T	C	C	A	A	T	T	G	G	A	A	G	G	A	A	A	A	C	C	T	T	A	A	C	C	T	T	C	C	C	T	T	T	C	C	C	C	G	G	C	C	C	C	C	C	G	G	C	C	G	G	T	T	G	G	0	0	A	A	C	C	G	G	C	C	G	G	G	G	C	T	0	0	G	G	0	0	0	0	G	G	C	C	C	C	C	C	C	C	0	0	A	A	G	G	A	A	C	C	T	T	T	T	C	T	C	C	C	C	C	C	A	A	C	C	G	G	A	C	A	G	G	G	G	T	G	G	0	0	C	C	G	G	C	C	C	T	A	A	G	G	C	C	0	0	C	C	T	T	C	C	C	C	0	0	0	0	T	T	G	G	T	T	C	C	0	0	C	C	C	C	C	C	T	T	G	T	C	T	C	C	T	T	0	0	A	A	G	G	C	C	C	C	G	G	T	T	T	T	G	G	A	A	T	T	C	C	G	G	G	G	G	G	C	C	C	C	C	T	G	G	T	T	G	G	G	G	A	A	C	C	C	T	G	G	C	C	C	C	G	G	G	G	G	G	0	0	C	C	G	G	C	C	C	C	C	C	C	C	T	T	G	G	G	G	G	G	G	G	C	C	G	G	T	T	C	C	G	G	A	A	G	G	G	G	G	G	G	G	G	G	T	T	A	A	0	0	G	G	A	A	0	0	G	G	G	G	G	G	G	G	G	G	A	A	C	C	G	G	G	G	A	A	T	T	T	T	A	A	A	A	G	G	0	0	G	G	C	C	C	C	A	A	A	A	C	C	G	G	A	A	A	A	C	G	0	0	G	G	C	T	T	T	T	T	G	G	C	C	G	G	G	G	0	0	A	C	G	G	C	C	G	G	G	G	G	G	C	C	A	A	T	T	A	A	T	T	C	C	G	G	C	C	T	T	G	G	C	C	A	A	A	G	G	G	A	A	G	G	C	T	0	0	G	G	C	C	0	0	G	G	0	0	G	G	0	0	T	T	0	0	G	G	C	C	G	G	T	T	T	T	C	C	T	T	G	G	G	G	C	C	C	C	G	G	G	G	G	G	G	G	A	A	T	T	G	G	G	G	0	0	G	G	A	A	G	G	C	C	A	A	C	T	A	C	C	C	G	G	0	0	C	C	G	G	C	C	A	A	C	C	C	C	0	0	C	C	A	A	G	G	G	G	G	G	A	A	0	0	A	G	0	0	C	C	A	A	0	0	G	G	0	0	G	G	C	T	T	T	G	G	C	C	A	A	G	G	C	C	G	G	G	G	G	G	G	G	A	A	C	C	G	T	C	C	G	G	C	C	A	A	T	T	A	A	C	C	A	T	T	T	G	G	0	0	0	0	0	0	T	T	0	0	C	C	G	G	G	G	C	C	C	C	G	G	G	G	C	C	G	G	0	0	A	G	G	G	A	A	A	G	C	C	C	T	A	A	G	G	G	G	G	G	G	G	G	G	A	A	C	C	A	A	G	G	C	C	A	A	G	G	T	T	G	G	T	T	G	G	A	A	A	A	G	G	0	0	T	T	C	C	C	C	C	C	C	C	C	C	G	G	G	G	A	A	C	C	G	G	C	C	C	C	C	C	C	C	C	C	T	T	A	A	C	C	T	T	C	C	A	A	C	C	C	C	C	C	G	G	T	T	T	T	G	G	G	G	A	C	0	0	C	C	C	C	C	C	G	G	A	A	0	0	0	0	C	C	0	0	G	G	T	T	C	C	C	C	G	G	T	T	A	A	G	G	C	C	G	G	G	G	T	T	A	A	G	G	A	A	T	T	0	0	G	G	T	T	C	C	G	G	T	T	C	T	A	A	T	T	0	0	0	0	C	C	A	A	C	C	G	G	C	C	C	C	0	0	G	G	T	T	C	C	G	G	C	C	C	C	0	0	G	G	C	C	0	0	C	C	G	G	C	C	G	G	C	C	C	C	G	G	A	A	C	C	0	0	G	G	C	C	0	0	T	T	G	G	G	G	C	C	G	G	0	0	C	C	A	A	C	C	A	A	C	C	A	A	C	C	T	T	C	C	T	T	A	A	G	G	G	G	C	T	T	T	T	T	T	T	C	C	T	T	A	A	G	G	C	G	G	T	G	G	A	A	G	G	G	G	A	A	A	A	G	G	G	G	G	G	T	T	A	A	G	G	G	G	C	C	0	0	C	C	G	G	T	T	C	C	C	C	G	G	T	T	G	G	A	G	C	C	A	T	C	C	C	C	0	0	G	G	T	T	G	G	C	C	T	T	G	G	0	0	C	T	C	C	G	G	T	T	T	T	C	C	G	G	C	C	0	0	T	T	C	C	C	C	A	A	T	T	T	T	G	G	C	C	G	G	T	T	G	G	C	C	0	0	C	T	G	G	G	G	G	G	0	0	C	C	C	C	0	0	G	G	A	A	C	C	0	0	A	A	G	G	G	G	T	T	A	A	C	C	A	A	G	G	G	G	A	A	T	T	0	0	T	T	G	G	C	C	G	G	C	C	A	A	T	T	T	T	0	0	T	T	C	C	0	0	C	C	C	C	G	G	T	T	C	C	G	G	0	0	C	C	A	A	C	C	0	0	A	A	G	G	G	G	A	A	G	G	G	G	A	A	G	G	T	T	C	T	G	G	T	T	T	T	G	G	0	0	G	G	C	C	C	C	T	T	T	T	G	G	T	T	C	G	C	T	G	G	C	C	T	T	T	T	C	C	C	C	T	T	A	G	C	C	G	G	0	0	G	G	G	G	0	0	C	C	G	G	C	C	A	A	G	G	C	C	T	T	G	G	C	C	C	C	C	C	0	0	C	C	C	C	T	T	A	A	G	G	T	T	0	0	T	T	G	G	0	0	A	A	T	T	A	G	C	C	T	T	G	G	C	C	G	G	C	C	0	0	G	G	T	T	T	T	G	G	C	C	C	C	T	T	G	G	T	T	G	G	G	G	A	A	T	T	A	G	C	C	G	G	G	G	C	C	0	0	T	T	G	G	G	G	A	A	G	G	A	A	C	C	0	0	C	C	C	C	C	C	G	G	0	0	A	T	A	A	A	A	G	G	G	G	C	C	C	C	C	C	T	T	0	0	0	0	C	C	C	C	G	G	C	C	C	C	G	G	A	A	G	G	A	A	T	T	G	G	T	T	G	G	T	T	A	A	A	G	G	G	G	G	G	G	G	G	G	G	T	T	T	T	C	C	C	G	G	G	G	G	C	C	G	G	G	G	G	G	C	C	C	C	C	C	0	0	C	C	A	G	T	T	0	0	A	G	0	0	A	A	T	T	G	G	0	0	G	G	C	C	G	G	T	T	C	C	G	G	C	C	C	C	0	0	C	C	C	C	C	C	A	G	0	0	G	G	G	G	A	G	G	G	C	C	A	A	T	T	A	A	C	C	C	C	C	C	A	A	C	C	0	0	A	A	T	T	G	G	A	A	G	G	C	C	C	C	C	C	C	C	T	T	T	T	C	C	C	C	T	T	G	G	C	C	C	C	G	G	C	C	C	C	C	C	G	G	C	G	C	C	T	T	G	G	T	T	C	C	C	T	C	C	A	A	G	G	G	G	C	C	C	C	C	C	G	T	G	G	C	T	C	T	A	A	0	0	C	C	A	A	0	0	C	C	G	G	A	A	A	A	0	0	C	C	T	T	G	G	T	T	C	C	C	C	G	G	A	G	C	C	C	C	C	C	C	C	C	C	T	T	C	C	C	C	C	T	G	G	T	T	A	A	C	G	T	T	C	C	G	G	0	0	T	T	G	G	C	T	C	C	0	0	A	G	A	A	C	T	C	C	C	C	T	T	C	C	0	0	G	G	C	C	C	C	A	A	C	C	A	A	G	G	G	G	0	0	A	A	G	G	T	T	A	G	G	G	G	G	G	G	C	C	C	C	G	G	T	T	T	T	G	G	C	C	A	A	C	C	A	A	A	A	C	C	G	G	0	0	G	G	C	C	T	T	C	C	A	G	C	C	G	G	G	G	C	C	0	0	G	G	G	G	A	A	G	G	A	A	C	C	G	G	C	C	C	C	A	A	T	T	0	0	G	G	C	C	G	G	T	T	G	G	G	G	C	C	G	G	A	A	G	G	T	T	C	C	A	A	C	C	C	C	G	G	0	0	C	C	G	G	C	C	A	A	G	G	G	G	C	C	C	T	C	C	C	C	T	T	C	C	0	0	G	G	A	A	G	G	A	A	A	A	G	G	0	0	C	C	0	0	0	0	A	A	G	G	A	A	A	A	G	G	C	C	C	C	C	C	A	C	C	C	G	G	C	C	A	A	0	0	C	C	C	C	A	A	G	G	G	G	G	G	C	C	C	C	C	C	0	0	A	G	G	G	G	G	T	T	G	G	A	A	A	G	G	G	G	G	T	T	A	A	A	G	A	G	C	C	G	G	C	C	T	T	T	T	G	G	C	C	G	G	A	A	A	G	A	A	G	G	T	T	G	G	T	T	C	C	G	G	C	T	C	C	G	G	A	A	C	C	G	G	G	G	C	C	G	G	C	C	G	G	C	C	C	C	T	T	G	G	0	0	C	C	C	C	C	C	C	C	C	C	0	0	G	G	C	C	A	C	C	C	C	C	A	A	A	A	C	C	C	C	C	C	T	T	0	0	A	G	G	G	G	G	A	G	G	G	T	T	G	G	C	G	C	C	A	A	G	G	A	A	A	A	G	G	T	T	C	C	C	C	T	T	A	G	T	T	T	T	A	A	G	G	A	A	G	G	G	G	C	C	G	G	G	G	C	C	T	T	G	G	G	G	A	C	C	C	T	T	G	G	G	G	T	T	G	G	C	G	0	0	T	T	G	G	C	C	T	T	C	C	T	T	A	G	T	T	T	T	G	G	A	A	T	T	C	C	G	G	C	C	G	T	0	0	T	T	C	C	0	0	T	T	A	A	G	G	C	C	G	G	C	C	0	0	G	G	C	C	T	T	A	G	A	A	C	C	T	T	C	C	A	A	C	C	G	G	A	A	G	G	A	A	C	C	C	C	0	0	0	0	C	T	C	C	0	0	C	C	G	G	C	C	C	C	T	T	A	C	C	C	C	C	A	A	A	A	G	G	G	G	A	A	G	G	A	A	0	0	A	A	0	0	C	C	T	T	A	A	A	A	G	G	T	T	G	G	T	T	C	T	G	G	G	G	C	C	0	0	0	0	0	0	A	A	G	G	A	A	G	G	0	0	T	T	G	G	C	C	0	0	T	T	C	C	C	C	G	G	C	C	T	T	G	G	C	C	0	0	A	A	G	G	C	C	0	0	T	T	G	G	A	A	T	T	C	C	0	0	C	C	C	C	A	A	A	A	A	A	G	G	0	0	0	0	A	C	G	G	C	C	C	C	C	C	T	T	C	C	A	G	A	A	C	C	0	0	C	C	A	C	C	C	G	G	C	C	0	0	G	G	T	T	A	A	T	T	C	C	C	C	A	A	G	G	A	A	G	T	G	G	C	C	T	T	C	C	G	G	C	C	C	C	0	0	G	G	T	T	G	G	G	G	C	C	C	C	0	0	G	G	T	T	T	T	T	T	T	T	C	C	A	A	C	C	C	C	G	G	G	G	T	T	C	C	G	G	0	0	G	G	T	T	C	C	C	C	G	G	G	G	C	T	C	C	G	G	A	G	C	C	C	T	0	0	C	C	A	A	0	0	C	C	T	T	G	G	C	C	C	C	0	0	C	C	G	G	T	T	G	G	A	A	C	C	C	C	A	A	T	T	C	C	G	G	C	C	C	C	C	T	G	G	G	G	G	G	G	G	C	C	G	G	G	G	C	T	0	0	T	T	C	C	A	A	C	C	A	A	C	C	C	C	C	C	G	G	C	C	G	G	C	C	G	G	A	A	C	C	A	A	A	A	A	G	G	G	G	G	0	0	A	A	C	C	G	G	C	C	C	C	G	G	G	G	C	C	C	C	C	C	G	G	G	G	G	T	G	G	T	T	0	0	G	G	C	C	0	0	T	T	0	0	G	G	0	0	G	G	C	C	C	C	C	C	A	A	C	C	A	G	C	C	G	G	G	G	C	C	C	C	C	C	0	0	C	C	C	C	G	G	C	C	T	T	0	0	A	A	T	T	C	C	A	A	C	C	C	C	A	A	C	C	T	T	C	C	C	C	0	0	C	C	C	C	T	T	A	A	0	0	C	C	G	G	C	C	A	G	C	C	A	A	C	C	A	G	C	C	G	G	A	A	A	C	T	T	A	A	C	C	G	G	C	C	T	T	A	A	T	T	T	T	A	G	C	C	T	T	A	G	C	C	G	G	G	G	G	G	C	C	G	G	C	T	G	G	C	C	C	C	G	G	0	0	C	C	A	A	C	C	C	C	C	C	G	G	T	T	G	G	A	A	T	T	T	T	C	C	G	G	0	0	A	A	C	T	0	0	A	A	T	T	T	T	A	A	G	G	G	G	A	A	C	C	C	C	A	G	G	G	C	C	C	C	T	T	G	G	C	C	C	C	A	A	T	T	C	C	T	T	T	T	G	G	C	C	A	A	C	C	C	C	G	G	G	G	C	C	G	G	G	G	A	A	G	G	C	C	A	A	A	A	C	C	T	T	G	G	G	G	T	T	A	G	C	C	0	0	T	T	C	C	G	G	A	A	A	A	A	A	C	C	C	C	C	C	C	C	G	G	C	C	A	A	A	A	C	C	A	A	A	A	C	T	C	C	T	T	G	G	G	G	G	G	0	0	G	G	0	0	A	A	G	G	0	0	G	G	A	A	0	0	T	T	C	G	G	G	C	C	C	C	0	0	G	G	C	C	C	C	C	C	G	G	C	C	0	0	A	A	G	G	C	C	T	T	C	C	0	0	G	G	G	G	C	C	C	C	G	G	C	C	C	C	T	T	C	C	0	0	C	C	G	G	G	G	A	A	C	C	C	C	C	C	C	C	C	C	C	C	G	G	A	A	G	G	C	C	C	C	C	C	C	C	G	G	A	G	C	C	0	0	G	G	G	G	T	T	C	C	0	0	G	G	0	0	C	C	A	A	G	G	A	A	C	C	T	T	A	A	A	A	C	C	G	G	0	0	T	T	G	G	0	0	C	C	A	A	0	0	C	C	A	A	G	G	A	A	T	T	C	C	C	C	0	0	A	G	G	G	C	C	C	C	T	T	G	G	C	C	C	C	A	A	C	C	T	T	T	T	T	T	C	C	T	T	C	C	A	A	A	C	T	T	T	T	C	C	C	C	0	0	C	C	G	G	C	C	G	G	C	C	A	A	A	A	C	C	C	C	A	A	T	T	G	G	C	C	C	C	C	C	A	A	G	G	T	T	A	A	T	T	A	A	C	C	C	C	G	G	A	G	G	G	A	T	0	0	C	T	A	A	G	G	G	G	G	G	C	T	C	C	C	C	A	G	G	G	0	0	C	C	A	A	G	G	G	G	0	0	A	A	C	C	G	G	G	G	G	G	0	0	0	0	C	C	G	G	A	A	G	G	T	T	C	C	T	T	G	G	A	G	G	G	G	G	T	T	0	0	G	G	A	A	C	C	0	0	A	A	0	0	G	G	A	G	T	T	T	T	G	G	T	T	A	A	G	G	C	T	C	C	0	0	T	T	C	C	0	0	G	G	T	T	C	C	G	G	G	G	C	C	T	T	A	A	G	G	G	G	G	G	C	T	A	A	T	T	C	G	C	C	T	T	C	C	G	G	C	C	C	C	T	T	G	G	A	A	G	G	C	C	C	G	G	G	C	C	C	C	G	G	G	G	T	T	T	T	G	G	G	G	0	0	0	0	C	C	0	0	T	T	C	C	C	C	A	A	G	G	G	G	C	C	C	C	A	A	C	C	T	T	G	G	T	T	A	G	A	G	A	A	C	T	A	A	G	G	C	C	A	G	A	C	G	G	T	T	C	C	0	0	T	T	C	C	C	C	C	C	G	G	0	0	C	C	G	G	A	A	G	G	C	T	C	C	C	C	0	0	C	C	A	A	C	C	C	C	A	A	A	A	0	0	0	0	A	A	C	C	T	T	G	G	0	0	T	T	0	0	T	T	C	C	C	C	G	G	0	0	A	G	A	A	T	T	T	T	A	A	G	G	C	C	C	C	C	C	G	G	G	G	A	G	C	C	G	G	C	C	A	A	T	T	T	T	A	A	G	G	C	C	C	C	C	C	C	C	C	C	A	A	G	G	0	0	T	T	G	G	G	G	0	0	G	G	C	C	T	T	C	C	A	A	0	0	0	0	C	G	T	T	G	G	G	G	C	C	C	T	G	G	T	T	0	0	G	G	0	0	C	G	G	G	G	G	G	G	C	C	A	A	C	C	A	A	G	G	T	T	G	G	G	G	0	0	G	G	C	C	C	G	G	G	A	A	G	T	0	0	C	C	C	T	C	C	G	G	T	T	G	G	G	G	C	C	G	G	T	T	A	C	T	T	A	A	0	0	C	C	A	A	0	0	C	C	C	C	G	G	C	C	C	C	G	G	G	T	C	C	A	A	G	G	C	C	A	A	C	C	T	T	G	G	A	A	C	C	C	C	G	G	C	C	T	T	T	T	G	G	G	G	G	G	C	C	C	C	T	T	C	C	A	A	G	G	C	C	T	T	G	G	T	T	C	C	G	G	C	T	G	G	A	A	T	T	C	C	C	C	0	0	C	G	G	G	C	T	C	C	G	G	C	C	G	G	C	C	T	T	G	G	G	G	C	C	0	0	C	C	C	C	0	0	G	G	G	G	C	C	G	G	0	0	G	G	T	T	G	G	C	C	A	A	G	G	G	G	T	T	G	G	G	G	A	G	A	A	A	A	G	G	C	C	C	C	C	C	0	0	T	T	T	T	T	T	G	G	C	C	C	T	A	A	C	C	C	C	T	T	C	C	A	A	T	T	G	G	G	G	C	C	T	T	G	G	C	C	T	T	C	C	A	A	C	C	G	G	G	G	C	C	0	0	T	T	G	G	C	C	C	C	G	G	G	G	C	C	G	G	A	A	A	A	G	G	C	C	C	C	G	G	C	C	G	G	C	C	G	G	C	C	G	G	C	C	A	A	T	T	A	A	G	G	C	C	T	T	C	C	A	A	A	A	G	G	A	A	G	G	0	0	C	C	C	C	C	C	G	G	C	T	A	A	C	C	T	T	C	C	C	C	0	0	G	G	C	C	C	C	T	T	C	C	T	T	G	G	A	A	C	T	C	C	T	T	C	C	C	C	C	C	G	G	G	G	T	T	0	0	A	A	T	T	T	T	T	T	G	G	C	C	T	T	C	C	G	G	0	0	C	C	G	G	T	T	0	0	C	C	G	G	G	G	G	G	T	T	C	C	0	0	G	G	C	C	C	C	C	G	C	C	C	C	A	A	C	C	G	G	T	T	C	C	C	C	T	T	T	T	T	T	G	G	C	C	A	A	A	A	G	G	G	G	T	T	T	T	G	G	G	G	C	C	0	0	C	C	G	G	T	T	C	C	C	C	G	G	C	C	G	G	C	C	C	C	C	C	C	T	G	G	A	C	C	C	C	G	A	A	C	C	T	T	0	0	C	C	G	G	A	A	0	0	C	C	G	G	T	T	C	C	G	G	G	G	C	T	G	G	C	C	0	0	C	C	T	T	C	C	G	G	G	G	C	T	C	C	T	T	G	G	A	A	A	A	A	A	0	0	A	A	C	C	C	T	A	A	C	C	A	G	T	T	0	0	C	T	A	G	G	G	C	C	C	C	C	C	C	C	C	C	C	C	G	G	A	A	C	C	C	C	G	G	A	A	C	C	T	T	A	A	C	C	A	A	C	C	G	G	G	G	C	C	T	T	C	C	C	C	G	G	0	0	A	A	G	G	0	0	C	T	0	0	C	C	A	A	T	T	G	G	T	T	C	C	G	G	C	T	A	A	T	T	0	0	G	G	0	0	A	A	T	T	0	0	G	G	C	C	C	C	T	T	C	C	C	C	G	G	C	C	C	C	G	G	C	C	C	C	G	G	C	C	0	0	G	G	A	G	G	G	C	C	0	0	C	C	T	T	G	G	G	G	A	A	A	A	G	G	G	G	C	C	G	G	C	C	C	C	A	A	G	G	C	C	A	A	A	A	G	G	G	G	G	G	C	C	A	A	C	C	T	T	T	T	G	G	G	G	C	C	C	C	G	G	A	A	C	C	C	C	T	T	C	C	A	A	G	G	C	C	G	G	G	G	G	G	G	G	C	C	A	G	G	G	C	C	G	G	C	G	A	T	G	G	C	C	G	G	G	G	G	G	C	C	C	C	G	G	A	A	G	T	T	T	C	C	C	C	A	G	0	0	G	G	C	C	C	C	T	T	G	G	G	G	G	G	C	C	C	C	C	C	0	0	C	C	C	C	C	C	G	G	C	C	G	G	G	T	A	A	C	T	C	C	C	C	A	A	A	A	G	G	C	C	T	T	A	A	A	A	G	G	G	G	C	C	0	0	C	C	G	G	G	G	0	0	C	C	C	T	C	C	C	C	G	G	C	C	0	0	G	G	0	0	C	C	G	G	T	T	G	G	C	C	C	C	T	T	G	G	T	T	A	A	0	0	T	T	G	G	C	C	A	G	T	T	C	C	C	C	C	C	C	C	G	G	A	A	A	A	C	C	G	G	G	G	C	C	C	C	C	C	A	A	G	G	C	C	C	C	T	T	C	C	T	T	A	A	T	T	C	C	A	A	0	0	A	G	C	C	C	C	C	C	G	G	G	G	0	0	C	C	C	T	T	T	T	T	C	C	C	C	C	G	C	C	C	C	C	T	C	C	C	C	A	A	G	G	C	C	T	T	A	A	G	G	G	G	C	T	G	G	A	G	C	C	0	0	C	C	C	C	G	G	C	C	0	0	C	C	A	A	G	G	C	C	C	C	C	C	C	T	C	C	C	C	C	C	A	A	G	G	G	G	C	C	T	T	C	C	G	G	C	C	G	G	C	C	G	G	A	A	C	C	T	T	C	C	0	0	G	G	T	T	A	G	C	C	G	G	T	T	G	G	G	G	C	C	0	0	T	T	G	G	C	T	C	C	G	G	T	T	A	T	T	T	T	T	G	G	C	C	C	C	G	G	T	T	0	0	T	T	C	C	G	G	G	G	C	C	T	T	C	C	A	A	C	T	G	G	G	G	C	C	C	C	0	0	0	0	G	G	0	0	C	T	G	T	C	T	C	C	C	T	G	G	C	C	G	G	G	G	C	C	C	C	A	A	A	A	A	A	A	A	G	G	G	G	C	C	C	C	0	0	T	T	T	T	G	G	G	G	A	A	C	C	C	C	C	C	C	C	A	A	T	T	A	C	G	G	G	G	C	C	T	T	C	C	A	A	G	G	0	0	A	T	A	A	G	G	G	G	A	T	0	0	C	C	G	G	T	T	C	C	C	G	G	G	G	G	C	C	A	A	T	T	0	0	C	C	C	C	G	G	G	G	G	G	A	C	A	A	G	G	C	C	G	G	T	T	C	G	C	C	C	C	G	G	C	C	C	C	C	C	T	T	C	C	G	G	G	G	C	C	G	G	G	G	G	G	0	0	G	G	0	0	C	C	C	C	C	C	C	C	T	T	A	A	A	A	A	G	G	G	G	G	A	A	C	C	G	G	A	A	T	T	C	C	T	T	T	T	A	A	G	G	T	T	0	0	G	G	A	A	G	G	C	C	G	G	C	C	A	C	T	T	G	G	G	G	G	G	A	G	C	C	A	A	A	A	C	C	C	C	C	C	A	A	C	C	T	T	A	A	G	G	C	C	C	C	G	G	A	A	0	0	C	C	A	A	T	T	G	G	C	C	C	C	G	G	0	0	C	C	T	T	G	G	A	A	A	T	T	T	T	T	C	C	G	G	G	G	G	G	T	T	G	G	G	G	A	A	G	G	A	A	0	0	G	G	G	G	C	C	A	A	T	T	T	T	C	C	C	C	G	G	A	A	C	C	C	C	G	G	0	0	G	T	T	T	G	G	0	0	C	T	C	C	A	A	G	G	A	A	G	G	G	G	C	C	C	C	G	G	A	G	T	T	T	T	C	C	C	C	A	A	C	C	G	G	C	C	A	G	A	A	T	T	C	C	T	T	A	G	C	C	G	G	0	0	C	C	A	A	C	C	G	G	C	C	T	T	C	G	C	C	G	G	C	C	G	G	G	G	G	G	C	T	C	C	C	C	A	A	G	G	C	T	C	C	A	A	G	G	0	0	C	C	C	C	G	G	0	0	G	G	0	0	C	C	G	G	G	G	C	T	0	0	0	0	C	C	C	C	T	T	G	G	A	A	G	G	C	C	C	C	C	C	A	A	T	T	C	C	C	C	T	T	A	G	C	C	0	0	C	C	C	C	G	G	C	T	C	C	A	A	C	C	C	C	T	T	C	T	A	A	A	A	G	G	A	A	C	C	G	G	G	G	A	A	0	0	G	G	A	A	C	C	C	C	A	A	C	C	C	C	C	C	G	G	A	A	C	C	C	C	G	G	A	A	G	G	C	C	G	G	0	0	C	C	C	C	A	A	C	C	G	G	C	C	0	0	C	C	A	A	A	A	G	G	C	C	G	G	G	G	T	T	C	C	T	T	T	T	G	G	G	G	A	A	C	C	A	A	G	G	A	A	0	0	T	T	A	A	G	G	G	G	C	C	G	G	C	T	A	C	C	C	C	C	G	G	C	C	C	C	T	T	0	0	A	A	C	C	G	G	0	0	G	G	A	A	C	C	G	T	A	G	T	T	G	G	T	T	T	T	G	G	G	G	C	C	0	0	A	G	A	A	A	A	C	C	T	T	A	A	C	C	C	C	T	T	0	0	T	T	A	A	G	G	C	C	G	T	A	A	G	G	0	0	T	T	G	G	G	G	C	C	C	C	C	T	C	C	A	G	C	C	C	C	C	C	C	C	C	C	A	G	G	G	A	A	T	T	C	C	C	C	C	C	C	C	G	G	G	G	A	A	0	0	A	C	G	G	C	C	0	0	C	T	A	A	0	0	C	C	G	G	G	G	0	0	C	C	A	A	0	0	G	G	0	0	T	T	G	G	0	0	C	T	T	T	T	T	A	A	C	C	A	A	0	0	0	0	C	C	C	C	C	C	G	T	T	T	T	T	C	C	C	C	T	T	T	T	A	A	G	G	0	0	T	T	A	A	C	C	A	A	A	A	C	C	C	C	C	C	G	G	C	C	G	G	G	G	G	G	G	G	A	A	T	T	A	A	T	T	A	A	C	C	T	T	G	G	A	G	C	C	A	A	G	G	A	A	A	A	0	0	G	G	G	G	G	T	T	T	C	C	G	G	0	0	C	C	G	G	C	C	C	C	G	G	A	A	C	C	0	0	C	C	T	T	C	C	G	G	G	G	G	G	C	C	C	C	G	G	C	C	G	G	T	T	C	T	C	C	0	0	0	0	C	C	T	T	G	G	C	C	0	0	G	G	C	C	T	T	A	A	C	C	0	0	T	T	C	C	C	C	T	T	C	C	C	C	T	T	A	C	C	C	T	T	T	T	C	C	C	C	T	T	G	G	C	C	G	G	G	G	G	G	C	C	C	C	G	G	G	G	0	0	A	A	G	G	G	G	C	C	0	0	A	A	0	0	G	G	A	A	C	C	A	A	A	G	C	T	C	C	G	G	G	G	G	T	G	G	A	A	C	C	G	G	C	C	C	G	G	G	A	C	C	C	A	G	0	0	C	C	T	T	T	T	T	T	A	A	C	C	T	T	G	G	G	G	C	C	A	A	C	C	C	C	A	A	C	C	A	A	A	A	G	G	C	C	C	C	T	T	G	G	A	A	C	C	C	C	C	C	C	C	C	C	G	G	C	C	G	G	C	C	C	C	G	G	G	G	T	T	G	G	T	T	C	C	C	C	C	C	A	A	A	A	C	C	C	C	T	T	A	A	0	0	G	G	G	G	C	C	C	C	G	G	C	T	C	C	C	C	G	G	A	A	T	T	0	0	G	G	A	A	T	T	C	C	G	G	C	C	G	G	C	T	C	C	G	G	C	C	G	G	T	T	C	C	T	T	A	A	G	G	G	G	G	G	A	A	C	T	T	T	C	C	G	G	A	A	A	A	G	G	A	A	0	0	T	T	C	C	C	C	G	G	A	G	C	C	C	C	G	G	C	C	C	C	G	G	G	G	A	A	G	G	A	A	C	C	C	C	C	C	C	C	G	G	A	A	G	G	G	G	G	G	C	C	0	0	T	T	A	G	A	A	G	G	G	G	G	G	C	C	A	G	0	0	0	0	A	A	C	C	G	G	A	A	C	T	G	G	G	G	C	C	0	0	A	A	G	G	G	G	C	C	0	0	T	T	G	G	T	T	T	T	C	C	A	A	G	G	G	G	0	0	G	G	G	G	T	T	C	C	G	G	G	G	G	G	G	G	0	0	A	A	C	C	G	G	C	C	C	C	G	G	0	0	C	G	0	0	C	C	G	G	C	C	0	0	G	G	G	G	G	G	C	C	C	C	C	C	C	C	C	C	T	T	C	C	A	C	A	A	G	G	G	G	C	C	G	G	G	G	C	T	A	A	A	A	G	G	G	G	C	C	C	C	C	C	C	C	C	T	C	T	0	0	C	C	A	A	A	G	C	C	A	A	T	T	C	C	T	T	0	0	C	C	0	0	G	G	A	A	0	0	C	C	T	T	A	A	G	G	G	G	C	C	A	C	T	T	0	0	T	T	C	C	A	A	C	C	0	0	T	T	0	0	G	G	C	C	G	G	G	G	0	0	A	A	G	G	A	A	G	G	0	0	A	A	G	G	T	T	A	A	A	G	0	0	T	T	A	A	0	0	A	C	C	T	G	G	G	G	C	C	G	G	C	C	G	G	A	G	C	C	0	0	G	G	T	T	A	A	C	C	T	T	A	A	A	A	A	A	C	T	G	G	C	C	0	0	C	C	T	T	A	A	T	T	C	C	C	G	0	0	C	C	A	A	G	G	A	A	A	G	C	C	C	T	A	A	C	C	T	T	A	A	G	T	G	G	C	C	C	C	A	A	A	A	T	T	T	T	C	C	C	C	T	T	C	C	G	G	0	0	T	T	T	T	G	G	G	G	G	G	A	G	C	C	G	G	0	0	A	A	G	G	C	C	T	T	C	C	G	G	G	G	T	T	G	G	A	A	A	A	C	C	G	G	C	C	G	G	A	A	G	T	A	A	C	C	G	G	G	G	C	C	C	C	G	G	C	C	C	C	A	T	C	C	C	C	C	C	G	G	A	T	G	G	0	0	C	C	C	C	A	G	A	A	T	T	T	T	C	C	C	C	T	T	G	G	A	G	G	G	G	G	T	T	G	G	C	C	C	C	C	C	C	C	C	C	T	T	G	G	C	C	G	G	C	C	C	C	C	C	T	T	T	T	C	T	G	G	C	C	A	G	G	G	G	G	G	G	G	G	T	T	C	T	C	T	C	C	G	G	G	G	T	T	C	C	T	T	0	0	C	C	C	C	C	C	T	T	G	G	T	T	T	T	G	G	G	G	A	A	C	C	C	C	G	G	A	C	A	A	G	G	G	G	G	G	A	A	T	T	C	C	G	G	0	0	T	T	G	G	A	A	A	A	C	C	G	G	0	0	T	T	C	C	A	A	G	G	0	0	G	G	G	G	A	T	0	0	A	A	C	C	C	C	C	C	A	A	C	C	C	C	G	G	C	C	T	T	0	0	C	C	G	G	T	T	G	G	0	0	C	C	G	G	T	T	A	A	T	T	C	C	G	G	G	G	G	G	C	C	C	C	C	C	C	C	G	G	T	T	0	0	G	G	A	A	C	C	0	0	0	0	A	A	0	0	A	G	C	C	G	T	G	G	G	G	G	G	C	C	C	C	G	G	C	C	T	T	G	G	G	G	G	G	A	A	G	G	C	C	A	A	C	C	G	G	G	G	G	G	A	A	C	C	A	A	C	C	C	C	G	G	C	C	C	C	C	C	T	T	C	C	A	A	A	A	0	0	C	C	A	C	A	A	C	C	C	C	G	G	G	G	T	T	G	G	0	0	C	C	A	G	C	C	C	C	C	C	G	G	T	T	G	G	G	G	G	G	G	G	G	G	A	A	C	C	A	A	A	A	C	C	G	G	C	C	C	C	T	T	C	C	A	C	G	G	A	A	A	A	T	T	A	A	0	0	C	C	G	G	G	G	T	T	C	C	C	C	T	T	T	T	A	G	C	C	G	G	T	T	G	G	G	G	C	C	C	C	G	G	A	A	C	C	G	G	G	G	G	G	0	0	C	C	C	C	A	A	C	C	C	T	C	C	C	C	G	G	T	T	G	G	G	G	C	C	0	0	0	0	C	G	T	T	T	T	A	G	G	G	C	C	C	C	C	C	C	C	C	C	G	G	A	C	C	T	C	C	G	G	C	C	C	C	G	G	T	T	T	T	G	G	G	G	C	C	T	T	C	C	T	T	G	G	G	G	A	G	G	G	C	T	G	G	T	T	A	A	C	C	A	A	C	C	0	0	C	C	C	C	G	G	C	C	C	C	A	A	C	T	G	G	C	C	0	0	A	A	G	G	T	T	A	A	T	T	C	C	G	G	T	T	G	G	G	G	A	A	G	G	T	T	C	T	C	C	0	0	A	A	T	T	C	C	0	0	G	G	G	G	G	G	A	A	A	A	0	0	G	G	G	G	0	0	C	C	A	A	C	T	C	C	G	G	G	G	G	G	A	A	G	G	G	G	A	T	G	G	C	C	C	C	A	A	G	G	C	C	G	G	C	C	A	A	C	C	G	G	C	C	C	C	A	G	G	G	G	G	A	A	G	G	G	G	T	T	T	T	G	G	T	T	C	C	G	G	A	A	G	G	C	C	C	C	C	C	C	C	0	0	G	G	G	G	0	0	A	A	C	C	C	C	G	G	A	A	G	G	C	C	A	A	G	G	G	G	G	G	0	0	T	T	C	C	T	T	0	0	C	C	C	C	C	C	T	T	0	0	G	G	C	C	C	C	C	C	G	G	G	G	C	C	C	C	G	G	C	T	C	C	C	C	0	0	G	G	C	C	C	C	C	C	C	C	G	G	C	C	C	C	T	T	G	G	C	T	G	G	A	A	T	T	C	C	0	0	0	0	G	G	G	G	G	G	C	C	G	G	A	A	C	C	C	C	G	G	C	C	G	G	G	G	A	A	G	G	G	G	C	C	0	0	G	G	C	C	T	T	C	C	C	C	0	0	T	T	A	A	0	0	C	C	G	G	C	C	T	T	T	T	G	G	C	C	0	0	G	G	C	C	T	T	C	C	C	C	G	G	A	G	C	C	0	0	C	C	C	C	G	G	C	C	A	A	T	T	0	0	G	G	G	G	C	C	C	C	T	T	T	T	T	T	C	C	C	C	G	G	A	A	C	C	A	A	A	T	0	0	C	C	G	G	A	A	T	T	0	0	C	T	G	G	A	A	C	C	T	T	C	C	C	C	G	G	C	C	A	A	C	C	G	G	C	C	0	0	A	C	G	G	A	A	C	C	0	0	A	A	C	T	0	0	A	A	A	A	T	T	C	C	C	C	0	0	G	G	C	C	A	A	G	G	G	G	C	C	A	A	T	T	G	G	C	T	C	C	G	G	0	0	G	G	T	T	C	C	C	C	G	G	G	G	G	G	0	0	T	T	G	G	C	C	C	C	T	T	G	G	G	G	G	G	C	C	G	G	G	G	C	C	C	C	G	G	G	G	A	T	C	C	T	T	A	A	C	C	C	C	C	C	G	G	G	G	C	C	C	C	C	C	C	C	C	C	C	C	G	G	C	T	C	C	G	G	A	A	A	A	G	G	T	T	C	C	G	G	C	C	T	T	0	0	G	G	C	C	C	C	0	0	G	G	0	0	A	A	C	C	G	G	T	T	A	A	G	G	0	0	C	C	0	0	G	G	G	G	G	G	A	A	G	G	C	C	C	T	G	G	G	G	G	G	C	C	C	C	C	T	G	G	C	T	0	0	C	C	G	G	A	A	G	G	A	A	C	T	G	T	T	T	G	G	A	A	G	G	G	G	A	A	T	T	G	G	G	G	A	A	G	G	0	0	G	G	C	C	G	G	A	A	C	C	A	A	G	G	G	G	G	G	T	T	G	G	C	C	G	G	C	C	A	A	G	G	G	G	C	C	G	G	C	C	C	T	C	T	G	G	0	0	0	0	T	T	C	C	A	A	T	T	C	C	C	C	C	C	C	C	0	0	G	G	A	A	C	C	G	G	0	0	T	T	T	T	C	C	C	C	C	C	C	C	A	A	T	T	C	C	C	C	T	T	G	G	C	T	T	T	C	C	T	T	A	A	G	G	T	T	G	G	C	C	C	C	G	G	G	G	G	G	C	C	A	A	G	G	G	G	A	A	G	G	0	0	C	C	C	C	C	C	0	0	A	A	T	T	A	A	T	T	A	A	0	0	C	C	T	T	C	T	C	C	G	G	C	C	A	A	C	C	A	A	G	G	C	C	C	C	C	C	A	G	0	0	C	C	C	C	G	G	G	G	C	C	G	G	C	C	C	C	A	A	G	G	A	A	A	A	C	C	G	G	G	G	G	G	G	G	C	C	T	T	A	A	G	G	C	C	C	C	G	G	G	G	C	C	C	C	C	T	G	G	A	A	T	T	A	A	C	C	C	C	C	C	A	A	0	0	C	T	C	C	C	C	G	G	C	C	A	A	G	G	C	C	A	A	G	G	G	G	G	G	G	G	G	G	G	G	G	G	A	G	C	T	C	C	C	C	G	G	C	C	C	C	C	C	G	G	G	G	C	C	C	T	C	C	G	G	A	A	C	C	G	G	C	C	A	A	C	C	A	A	C	C	G	G	G	G	C	G	G	G	A	A	T	T	G	G	G	G	G	G	0	0	G	G	C	C	A	G	G	T	C	C	C	C	G	G	A	A	0	0	C	C	G	G	G	G	G	G	C	C	A	A	G	G	C	C	C	C	A	A	C	C	G	G	T	T	G	G	A	A	C	C	C	C	A	A	G	G	G	G	0	0	A	C	C	C	C	C	C	C	G	G	G	G	T	T	G	G	C	C	G	G	G	G	T	T	G	G	G	G	G	G	C	C	G	G	0	0	0	0	C	C	C	C	C	C	0	0	C	C	G	G	G	G	C	C	C	C	G	G	G	G	0	0	A	A	G	G	T	T	T	T	A	A	C	T	G	G	C	C	G	G	0	0	C	C	C	C	G	G	A	A	C	C	G	G	T	T	G	G	G	G	A	A	A	A	T	T	T	T	T	T	C	C	C	C	C	C	C	C	C	C	C	C	A	A	G	G	C	C	C	C	C	C	T	T	C	C	A	G	T	T	A	A	C	C	A	A	C	C	G	G	G	G	A	A	0	0	C	T	T	T	C	C	C	C	A	A	C	C	A	A	C	C	A	A	C	C	A	A	G	G	A	A	G	G	T	T	C	C	G	G	T	T	G	G	C	C	T	T	C	C	G	G	T	T	C	C	T	T	G	G	C	C	A	A	G	G	T	T	G	G	C	C	G	G	C	C	A	A	A	A	C	C	A	A	C	C	0	0	G	G	T	T	C	C	A	A	C	C	A	A	G	G	A	A	A	A	A	A	G	G	C	C	G	G	G	G	G	G	G	G	G	G	0	0	C	C	C	C	G	G	G	G	G	G	C	C	T	T	C	C	C	C	T	T	G	G	T	T	A	A	C	C	G	G	C	C	T	T	T	T	A	A	G	G	C	T	0	0	G	G	C	C	G	G	G	G	G	G	G	G	A	G	C	C	A	A	C	C	C	C	0	0	G	G	C	C	G	G	C	C	T	T	C	C	C	C	T	T	G	G	A	A	G	G	A	A	C	C	G	T	0	0	C	C	C	C	C	C	C	C	C	C	T	T	T	T	G	G	G	G	C	C	A	A	C	C	A	G	0	0	G	G	G	G	G	G	G	G	C	T	G	G	T	T	C	C	G	G	C	C	G	T	G	G	C	C	T	T	C	C	G	G	A	A	A	A	C	C	C	C	C	C	A	A	0	0	T	T	T	T	G	G	G	G	C	C	C	C	G	G	C	C	C	C	G	G	G	G	A	A	0	0	C	C	C	C	A	A	G	G	C	T	C	C	G	G	C	C	G	G	A	C	G	G	C	C	A	A	0	0	T	T	A	A	0	0	A	A	G	G	C	C	T	T	A	A	C	C	C	C	C	C	T	T	C	C	C	C	C	C	C	C	T	T	C	C	C	T	G	G	C	C	0	0	G	G	G	G	A	A	C	C	G	G	G	G	G	G	A	G	C	C	C	T	G	G	T	T	G	G	C	C	A	A	T	T	G	G	T	T	0	0	G	G	T	T	A	A	C	C	G	G	G	G	T	T	A	A	C	C	C	C	C	C	C	C	0	0	G	G	T	T	C	C	C	C	T	T	C	C	T	T	A	A	G	G	A	A	C	C	C	C	C	C	G	G	T	T	T	T	C	C	G	G	G	G	G	G	C	C	T	T	A	A	A	A	C	C	C	C	G	G	A	A	C	C	C	C	C	C	C	C	G	G	A	A	C	C	G	G	T	T	G	G	0	0	C	C	G	G	0	0	G	G	T	T	G	G	C	C	T	T	A	A	C	C	C	C	G	G	G	G	C	C	0	0	G	G	A	A	0	0	C	C	0	0	G	G	0	0	C	C	A	A	C	C	0	0	C	T	C	C	C	C	G	G	A	A	C	C	C	C	0	0	A	A	C	C	G	G	G	G	C	C	G	G	G	G	G	G	C	C	A	A	T	T	0	0	0	0	G	G	C	C	G	G	C	C	0	0	C	C	0	0	0	0	0	0	G	G	C	C	T	T	C	C	C	C	T	T	T	T	A	A	A	A	G	G	A	G	A	A	C	C	C	C	G	G	C	C	A	A	T	T	C	T	0	0	G	G	C	C	C	C	G	G	G	G	T	T	A	A	G	G	T	T	G	G	C	C	C	C	C	C	G	G	G	G	C	C	G	G	G	G	0	0	T	T	G	G	A	A	A	T	C	C	A	A	A	A	C	C	C	C	C	C	G	G	T	T	T	T	C	T	T	T	G	G	T	T	C	C	A	A	C	T	0	0	G	G	C	C	C	C	A	T	A	G	T	T	T	T	0	0	C	C	C	C	0	0	C	C	G	G	T	T	A	A	T	T	A	A	G	G	T	T	A	A	T	T	G	G	G	G	G	G	T	T	G	G	G	G	C	C	C	C	C	C	C	C	C	C	G	G	G	G	T	T	C	C	0	0	G	G	G	G	A	A	T	T	G	G	G	G	C	C	A	A	G	G	C	C	G	G	A	A	T	T	C	C	G	G	0	0	C	C	C	C	C	C	C	C	G	G	C	C	T	T	0	0	C	C	C	C	G	G	T	T	G	G	C	C	G	G	C	C	C	C	T	T	C	C	C	C	C	C	C	C	C	C	0	0	T	T	C	C	G	G	G	G	G	G	T	T	G	G	0	0	0	0	A	G	A	G	T	T	G	G	G	G	0	0	G	G	T	T	C	C	A	A	0	0	A	A	T	T	C	C	C	C	C	C	C	C	C	C	G	G	A	A	T	T	C	C	A	G	G	G	C	C	C	C	C	C	T	T	T	T	G	G	0	0	0	0	T	T	C	C	G	G	G	G	C	C	G	G	0	0	C	C	0	0	C	G	0	0	0	0	C	C	C	C	G	G	C	C	A	A	G	G	G	G	T	T	G	G	G	G	0	0	A	A	C	C	C	C	G	G	A	A	C	C	A	A	A	G	C	C	G	G	G	G	A	A	C	C	A	A	G	G	C	C	A	G	A	A	C	T	G	G	G	G	G	G	C	C	0	0	T	T	A	T	C	C	G	G	C	C	C	C	G	G	C	C	G	G	0	0	G	T	G	G	G	G	C	C	G	G	C	C	T	T	G	G	C	C	C	C	C	C	A	A	C	C	T	T	C	C	G	G	A	A	C	C	C	G	T	T	T	T	G	G	0	0	G	G	C	C	G	G	T	T	C	C	A	A	A	T	A	A	C	C	T	T	C	C	G	G	G	G	C	C	A	A	T	T	T	T	0	0	G	G	G	G	G	G	A	A	C	C	G	G	C	C	A	A	G	G	G	G	C	C	C	C	G	G	G	G	A	A	A	T	G	G	C	C	T	T	A	A	C	C	T	T	C	G	G	G	T	T	G	G	0	0	C	C	T	T	T	T	G	G	G	G	G	G	C	C	T	T	G	G	T	T	G	G	T	T	T	T	C	C	C	C	T	T	C	C	A	A	C	C	A	A	G	G	G	G	T	T	G	G	C	C	G	G	G	G	C	C	G	T	C	C	G	T	C	C	A	A	G	G	C	T	G	G	G	G	G	G	G	G	G	G	T	T	C	C	C	C	G	G	A	A	G	G	0	0	A	A	G	G	C	C	G	G	A	A	C	C	C	C	T	T	G	G	0	0	T	T	C	C	C	C	G	G	G	G	0	0	G	G	G	G	C	T	C	C	G	G	A	A	C	C	G	G	0	0	G	G	C	C	A	T	C	C	C	C	G	G	A	G	C	C	C	C	G	G	C	C	0	0	G	G	G	G	C	C	G	G	G	G	A	A	A	G	C	C	G	G	0	0	C	C	T	T	C	C	C	C	C	C	C	C	C	C	A	G	G	G	A	A	C	C	T	T	C	C	C	C	C	C	C	C	G	G	G	G	G	G	T	T	G	G	C	T	G	G	T	T	G	G	T	T	C	C	C	C	C	C	G	G	C	C	C	C	C	C	A	A	C	C	C	C	G	G	C	C	G	G	C	C	G	G	G	G	C	C	C	C	C	C	A	A	C	C	C	C	G	G	0	0	C	C	G	G	C	C	0	0	G	G	A	A	G	G	C	C	G	G	G	G	0	0	A	A	T	T	C	C	0	0	C	C	G	G	C	C	G	G	G	G	0	0	T	T	G	G	C	C	C	C	A	A	C	C	A	A	C	G	G	G	C	C	G	G	G	G	C	C	G	G	A	A	C	C	G	G	C	C	A	A	G	G	G	G	G	G	G	G	G	G	A	A	A	A	A	A	C	C	C	C	0	0	A	A	G	G	C	C	G	G	C	C	A	A	0	0	G	G	G	G	0	0	C	C	C	C	0	0	C	C	G	G	A	A	C	C	G	G	A	A	G	G	C	C	G	G	C	C	G	G	G	G	T	T	T	T	0	0	C	C	0	0	T	T	0	0	T	T	G	G	C	C	0	0	T	T	A	A	A	A	A	A	G	G	A	A	G	G	C	C	G	G	0	0	G	G	T	T	C	C	G	G	T	T	G	G	G	G	C	C	G	G	C	C	G	G	G	G	C	C	C	C	G	G	G	G	G	G	0	0	C	C	T	T	G	G	C	T	C	T	C	C	A	A	C	C	C	C	C	C	A	A	C	C	C	C	C	C	A	A	G	G	0	0	T	T	C	C	G	G	G	G	G	G	C	C	0	0	C	C	C	C	0	0	C	C	C	C	G	G	A	A	C	C	A	A	T	T	G	G	0	0	0	0	G	G	G	G	A	A	A	A	G	G	G	G	T	T	T	T	T	T	C	T	G	G	C	C	0	0	T	T	0	0	A	A	G	G	0	0	A	A	T	T	C	C	C	C	T	T	T	T	C	C	C	C	A	T	G	G	C	C	T	T	G	G	C	C	0	0	G	G	0	0	C	C	G	G	C	C	G	G	T	T	C	C	G	G	0	0	G	G	A	A	G	G	C	C	A	A	A	A	T	T	C	C	G	G	G	G	C	C	C	C	G	T	C	T	A	G	C	C	C	C	G	G	T	T	A	A	0	0	C	C	C	C	G	G	G	G	G	G	C	C	G	T	C	C	C	C	C	T	G	G	0	0	0	0	C	C	C	C	A	T	C	C	A	A	A	G	C	C	G	G	C	C	G	G	0	0	G	G	G	G	G	G	C	C	C	C	G	G	G	G	A	A	C	C	C	C	A	A	C	C	T	T	G	G	C	C	0	0	G	G	T	T	T	T	C	C	C	C	T	T	G	G	A	A	C	C	C	C	C	C	0	0	A	A	C	C	G	G	T	T	C	C	C	C	G	G	C	C	C	C	G	G	G	G	T	T	T	T	C	T	G	G	A	A	T	T	G	G	G	G	G	G	C	C	A	A	C	C	0	0	G	G	C	C	C	C	A	A	T	T	C	C	C	C	G	G	G	G	C	C	C	C	C	C	0	0	C	C	G	G	C	T	C	C	G	G	C	C	G	G	G	G	G	G	C	C	A	A	C	C	C	C	T	T	0	0	C	C	G	G	C	T	0	0	C	C	G	G	G	G	A	C	T	T	G	G	T	T	C	C	C	C	C	C	G	G	C	C	G	G	T	T	G	T	G	G	A	A	T	T	A	A	G	G	A	A	C	C	C	C	C	C	A	A	C	C	C	C	T	T	T	T	C	C	T	T	0	0	C	C	C	C	C	T	C	C	G	G	T	T	G	G	G	G	G	G	T	T	G	T	G	G	A	G	G	G	C	C	T	T	C	C	G	G	C	C	C	C	A	A	C	C	G	G	A	A	C	C	C	C	C	C	T	T	A	A	G	G	A	A	T	T	A	A	A	A	A	A	G	G	C	C	A	A	0	0	G	G	C	C	A	A	C	C	A	A	C	C	C	C	C	C	G	G	T	T	C	C	C	C	C	C	G	G	A	A	G	G	G	G	G	G	G	G	C	C	C	C	A	A	A	A	G	G	G	G	G	G	C	C	C	T	C	C	G	G	T	T	C	C	T	T	G	G	C	C	C	C	C	C	C	C	C	C	G	G	C	C	C	C	G	G	C	C	G	G	G	G	A	A	T	T	A	G	C	C	T	T	C	C	A	A	G	G	G	G	C	C	C	C	C	C	C	C	C	C	C	C	T	T	T	T	A	A	G	G	A	A	C	C	T	T	0	0	C	G	A	A	G	G	G	G	A	A	C	C	G	G	C	C	C	C	C	C	A	A	G	G	G	G	C	C	G	G	G	G	G	G	0	0	G	G	G	G	C	C	C	C	G	G	C	C	C	C	A	A	G	G	G	G	C	C	C	C	C	C	G	G	0	0	G	G	C	C	G	G	T	T	G	G	C	C	A	G	G	G	C	C	T	T	0	0	C	C	C	C	G	G	G	G	G	G	A	A	G	G	C	C	T	T	A	G	T	T	C	C	G	G	A	A	0	0	G	G	0	0	C	C	C	C	C	C	A	A	A	A	0	0	T	T	G	G	C	C	C	C	0	0	G	G	A	A	C	C	C	C	C	T	C	C	C	C	C	C	C	C	T	T	G	G	C	C	C	C	C	C	C	C	G	G	G	G	T	T	T	T	C	C	G	G	0	0	C	C	T	T	C	C	G	G	G	G	T	T	T	T	C	C	A	C	T	T	C	C	C	C	G	G	C	C	G	G	T	T	C	C	T	T	G	G	G	G	A	A	C	C	G	G	C	C	A	A	T	T	T	T	T	T	G	G	T	T	C	C	G	G	T	T	G	G	A	A	0	0	G	G	C	C	A	A	C	C	C	C	G	G	G	G	T	T	A	G	0	0	C	C	T	T	C	C	C	C	G	G	G	T	T	T	G	G	C	C	C	C	A	A	C	C	C	C	G	G	T	T	C	C	A	A	C	C	C	C	G	G	C	C	G	G	G	G	G	G	G	G	A	A	C	C	T	T	G	T	G	G	T	T	A	A	C	C	A	A	G	G	T	T	C	C	T	T	G	G	C	C	A	A	C	C	T	T	C	C	A	A	C	C	C	C	0	0	A	A	G	G	G	G	G	G	0	0	A	A	C	C	C	C	A	G	C	C	0	0	A	G	A	A	G	G	A	A	C	C	C	T	A	A	G	G	G	G	A	A	A	C	C	C	G	G	C	C	G	G	G	G	A	A	G	G	A	A	C	C	0	0	C	C	G	G	G	G	0	0	C	C	C	C	G	G	A	A	C	C	C	C	G	G	G	G	G	G	A	A	T	T	C	C	G	G	T	T	0	0	A	A	T	T	0	0	T	T	G	G	T	T	C	C	G	G	G	G	0	0	G	G	C	C	A	G	T	T	T	T	C	C	A	A	C	G	C	T	C	C	0	0	T	T	0	0	T	T	C	C	A	A	A	A	0	0	C	C	C	C	G	G	C	C	0	0	T	T	G	G	A	A	A	A	G	G	C	C	G	G	G	G	0	0	T	T	T	T	C	C	A	A	0	0	G	G	C	C	C	C	G	G	C	T	C	C	C	C	T	T	A	A	T	T	T	T	G	G	0	0	G	G	A	A	G	G	G	G	G	G	C	C	C	C	T	T	C	G	T	T	C	C	G	G	G	G	C	C	A	A	G	G	T	T	0	0	T	T	C	C	G	G	C	C	0	0	C	C	T	T	T	T	T	T	G	G	G	G	C	C	A	A	G	G	C	C	G	G	C	C	A	A	C	C	G	G	A	A	A	A	C	C	0	0	C	C	A	A	T	T	C	T	T	T	C	C	G	G	C	C	A	A	G	G	A	A	C	C	G	G	0	0	G	G	G	G	C	C	C	T	T	T	A	G	G	G	G	G	G	G	G	G	A	C	C	T	G	G	G	G	G	T	G	T	A	G	A	A	T	T	C	C	C	C	G	G	T	T	A	A	G	G	C	C	T	T	C	C	C	C	T	T	C	C	C	C	C	C	T	T	C	C	A	A	C	C	G	G	A	A	G	G	C	C	G	G	C	C	G	G	A	G	G	G	A	A	G	G	G	G	T	T	A	A	C	T	G	G	G	G	A	G	A	T	C	C	G	G	A	G	G	G	T	T	T	T	A	G	C	C	G	G	G	G	C	C	G	G	G	G	G	G	A	A	A	A	T	T	C	T	T	T	C	C	0	0	G	G	A	G	0	0	0	0	C	T	C	T	A	A	G	G	A	A	G	G	C	C	A	T	C	C	T	T	C	C	T	T	0	0	A	A	G	G	G	G	G	G	C	C	G	G	C	C	G	G	C	C	T	T	0	0	G	G	C	C	T	T	A	A	T	T	G	G	C	C	A	C	G	T	C	C	A	C	G	G	A	A	G	G	C	C	C	C	A	A	C	C	T	T	C	C	A	G	C	C	C	C	G	G	A	A	C	C	A	A	T	T	0	0	G	G	G	G	0	0	T	T	C	C	G	G	C	T	T	T	C	C	G	G	G	G	C	C	A	A	G	G	G	G	G	G	T	T	C	C	A	C	T	T	A	A	A	A	A	A	C	C	G	G	A	G	C	C	C	C	T	T	C	C	C	T	C	T	G	G	C	G	T	T	A	A	C	C	T	T	T	T	G	G	T	T	0	0	T	T	T	T	C	C	G	G	A	A	G	G	C	C	G	T	G	G	G	G	0	0	0	0	C	C	C	C	C	C	A	A	C	C	C	C	A	A	A	A	0	0	T	T	G	G	0	0	C	C	G	G	C	C	C	C	A	A	T	T	G	G	G	G	A	A	0	0	0	0	T	T	0	0	A	A	T	T	A	A	C	C	C	C	C	C	C	T	C	C	0	0	C	C	C	C	C	C	T	T	G	G	G	G	G	G	A	A	G	G	C	C	0	0	C	T	G	G	G	G	T	T	C	C	T	T	T	T	T	T	C	C	0	0	G	G	T	T	G	G	G	G	G	T	0	0	C	C	G	G	T	T	T	T	C	C	G	G	C	C	G	G	G	G	C	C	C	C	C	C	G	G	G	G	C	C	G	G	C	C	C	C	C	C	A	A	G	G	0	0	C	C	0	0	C	C	G	G	G	G	G	G	C	C	G	G	G	G	A	A	T	T	A	A	C	C	C	C	C	C	C	C	G	G	C	T	T	T	G	G	C	C	C	C	G	G	T	T	G	G	G	G	C	C	G	G	C	C	T	T	C	C	G	G	T	T	T	T	G	G	G	G	A	A	T	T	0	0	C	C	0	0	A	A	G	G	C	C	A	A	C	C	G	G	T	T	C	C	C	C	A	G	A	A	A	A	C	C	C	C	C	C	C	C	G	G	C	C	T	T	T	T	C	T	G	G	C	C	C	C	0	0	C	C	0	0	C	C	G	G	G	G	C	C	C	C	C	C	G	G	C	C	C	C	G	G	T	T	C	C	T	T	T	T	G	G	A	A	G	G	A	A	C	T	A	A	C	C	A	A	C	C	G	G	G	G	G	G	G	G	G	G	A	A	0	0	A	A	T	T	G	G	T	T	G	G	C	G	C	C	A	A	C	C	A	A	G	G	C	C	A	A	G	G	G	G	C	C	T	T	0	0	G	G	C	C	C	C	C	T	G	G	A	A	C	C	G	G	G	G	T	T	C	C	T	T	C	C	G	G	C	C	T	T	T	T	T	T	G	G	G	G	A	A	C	C	A	A	A	A	T	T	A	A	G	G	G	G	A	A	A	A	G	G	C	T	T	T	G	G	C	C	G	G	G	G	0	0	0	0	0	0	C	C	0	0	C	C	A	A	C	C	A	A	C	C	A	A	C	C	T	T	A	A	C	C	T	T	G	G	C	C	G	G	0	0	G	G	0	0	T	T	A	A	A	G	0	0	G	G	G	G	T	T	G	G	G	G	A	G	G	G	C	C	G	G	A	A	G	G	C	C	G	G	T	T	0	0	T	T	C	C	C	C	C	C	G	G	A	A	0	0	T	T	C	C	A	C	G	G	G	G	G	G	C	C	G	G	T	T	C	C	A	A	C	C	C	C	C	C	G	G	C	C	T	T	C	C	C	C	T	T	T	T	C	C	0	0	0	0	C	C	T	T	C	C	0	0	G	G	C	C	T	T	T	T	G	G	C	C	G	G	G	G	0	0	A	A	T	T	C	C	G	G	G	G	T	T	C	C	G	G	C	C	A	A	G	G	C	C	A	G	T	T	0	0	G	G	C	C	G	G	0	0	C	C	C	C	A	A	C	C	G	G	C	C	G	G	A	A	A	A	C	C	C	C	T	T	C	C	A	G	C	C	T	T	0	0	G	G	G	G	G	G	C	C	C	C	C	C	G	G	T	T	C	T	G	G	T	T	0	0	G	G	G	G	0	0	A	A	C	C	G	G	A	A	0	0	C	T	C	C	T	T	C	T	G	G	A	A	G	G	C	C	A	A	C	C	G	G	G	G	G	G	0	0	0	0	A	C	C	C	G	G	T	T	A	A	G	G	0	0	C	C	T	T	G	G	T	T	C	C	A	A	G	G	A	A	C	C	C	C	G	G	C	C	C	C	A	A	C	C	C	C	C	C	G	G	A	A	G	G	A	A	0	0	G	G	C	C	G	G	A	G	C	C	C	C	T	T	G	G	C	C	C	C	A	A	A	A	0	0	0	0	G	G	G	G	A	A	C	C	A	A	A	A	A	A	G	G	C	C	C	C	G	G	T	T	G	G	C	C	A	C	A	A	C	C	G	G	A	A	A	A	A	G	G	G	G	G	A	A	T	T	G	G	C	C	A	A	0	0	0	0	G	G	G	G	C	C	C	C	T	T	A	A	C	C	C	C	G	G	C	C	C	C	C	C	0	0	G	G	G	G	0	0	C	C	C	C	C	C	C	C	T	T	C	C	C	C	G	G	T	T	G	G	T	T	C	C	0	0	C	T	0	0	G	G	C	C	T	T	T	T	T	T	G	G	A	A	G	G	T	T	A	A	C	C	0	0	G	T	C	C	A	A	C	C	T	T	C	C	G	G	G	G	0	0	0	0	G	G	T	T	G	G	T	T	C	C	C	C	G	G	C	C	G	G	0	0	A	A	C	C	G	G	A	A	A	A	0	0	C	T	G	G	C	C	T	T	G	G	G	G	C	C	G	G	G	G	G	G	0	0	C	C	G	G	0	0	A	A	C	C	C	C	G	G	G	G	G	G	C	C	G	G	C	C	0	0	T	T	C	C	A	A	G	G	A	A	G	G	T	T	G	G	A	A	C	C	G	G	C	C	C	C	A	A	G	G	G	G	G	G	G	G	G	G	A	A	G	G	G	G	G	G	C	G	A	A	A	A	G	G	C	C	C	C	G	G	C	C	0	0	A	A	G	G	C	C	C	C	G	G	A	A	C	C	G	G	C	C	T	T	G	G	C	T	C	C	C	C	A	G	A	A	G	G	C	C	C	C	C	C	G	G	G	G	0	0	G	G	C	C	A	G	G	G	A	A	G	G	G	G	C	C	G	G	G	G	0	0	G	G	G	G	0	0	C	C	0	0	A	A	G	G	G	G	C	C	0	0	A	A	C	C	T	T	C	C	G	G	G	G	A	A	A	A	A	A	C	C	A	A	G	G	T	T	G	G	C	C	A	A	C	C	G	G	C	C	T	T	A	G	G	G	C	C	G	G	0	0	C	C	T	T	A	A	T	T	A	C	G	G	T	T	C	C	G	G	A	A	G	G	C	C	G	G	C	C	G	G	G	G	C	C	G	G	A	G	C	C	G	G	T	T	C	C	G	G	G	G	T	T	G	G	0	0	C	C	T	T	G	G	A	A	G	G	G	G	C	C	T	T	T	T	0	0	C	C	A	A	C	C	T	T	G	G	G	G	G	G	C	C	C	C	G	G	C	C	A	A	G	G	0	0	G	G	C	C	A	G	C	C	0	0	A	T	T	T	G	G	A	A	C	C	G	G	C	C	C	C	C	C	C	C	G	G	C	C	C	C	T	T	0	0	G	G	G	G	C	C	G	G	T	T	G	G	C	C	C	C	T	T	T	T	C	C	0	0	0	0	C	C	G	G	T	T	C	C	C	C	G	G	T	T	G	G	A	A	T	T	C	C	C	C	C	T	A	A	G	G	T	T	T	T	T	T	C	C	C	C	A	A	T	T	C	C	T	T	C	C	G	G	T	T	G	G	0	0	T	T	G	G	G	G	A	A	C	C	A	A	T	T	C	C	A	A	C	C	C	C	G	G	C	T	G	G	C	C	T	T	C	C	0	0	G	G	T	T	C	C	C	C	C	C	C	C	A	A	T	T	A	A	A	A	G	G	C	C	G	G	T	T	C	C	C	C	0	0	G	G	C	C	G	G	C	C	C	C	C	C	C	C	0	0	G	G	A	A	G	G	C	C	G	G	T	T	C	C	0	0	G	G	0	0	G	G	C	C	C	C	G	G	G	G	G	G	G	G	G	G	G	G	C	C	G	G	G	G	C	C	G	G	A	A	C	C	G	G	C	C	T	T	G	G	T	T	T	T	G	G	G	G	C	C	C	C	G	G	A	A	C	C	0	0	C	C	C	C	C	C	C	C	C	C	C	C	G	G	A	A	T	T	A	A	C	C	0	0	G	G	C	C	T	T	G	G	0	0	C	C	T	T	C	C	A	A	G	G	C	C	C	C	G	G	G	G	0	0	C	C	C	C	G	G	C	C	A	A	G	G	C	C	T	T	G	G	C	C	C	C	G	G	T	T	C	C	G	T	G	G	G	G	T	T	T	T	0	0	G	G	G	G	C	C	G	G	G	G	C	C	T	T	C	C	C	C	A	A	G	G	A	A	0	0	A	A	0	0	C	T	C	C	A	A	0	0	G	G	C	C	C	C	G	G	C	T	C	C	A	A	G	G	0	0	A	A	C	C	C	C	G	G	G	G	G	G	A	A	C	C	A	A	C	C	G	T	T	T	T	T	G	G	G	G	G	G	T	T	C	C	C	C	G	G	0	0	A	A	A	G	G	G	C	C	G	G	C	C	T	T	A	A	A	A	T	T	C	C	0	0	C	C	G	G	C	C	A	A	G	G	A	A	C	C	G	G	G	G	0	0	G	G	G	G	G	G	G	G	A	A	C	C	G	G	G	G	G	G	T	T	0	0	G	G	0	0	A	A	C	C	C	C	G	G	T	T	C	C	G	G	C	G	T	T	G	G	C	C	0	0	C	C	T	T	C	C	A	G	C	C	G	G	A	A	G	G	0	0	0	0	T	T	C	C	C	C	0	0	G	G	C	C	G	G	G	G	C	C	C	C	C	C	T	T	C	C	0	0	T	T	G	G	G	G	T	T	C	C	G	G	C	C	T	T	G	G	A	A	0	0	A	A	G	G	0	0	G	G	G	G	C	C	C	G	A	A	T	T	A	A	C	C	G	G	C	C	0	0	T	T	C	C	C	C	C	C	T	T	C	C	T	T	C	C	A	A	0	0	0	0	G	G	G	G	A	A	T	T	C	C	A	A	G	G	0	0	G	G	C	C	A	A	G	G	0	0	G	G	A	A	C	C	A	A	0	0	T	T	G	G	C	C	G	G	T	T	C	C	C	C	A	A	G	G	G	G	G	G	0	0	C	C	C	C	G	G	A	G	A	A	G	G	A	A	C	C	C	C	G	G	G	G	T	T	C	C	C	C	C	C	C	C	C	G	A	A	0	0	G	G	T	T	C	C	A	A	T	T	C	T	G	G	T	T	G	G	G	G	C	C	T	T	C	C	C	C	C	C	G	G	C	C	G	G	G	G	C	C	A	G	G	G	G	G	C	C	G	G	G	G	0	0	C	C	C	C	G	G	A	A	C	C	A	G	C	C	C	C	G	G	T	T	G	G	G	G	A	A	A	G	G	G	A	A	G	G	T	T	C	C	C	C	C	C	G	G	G	G	C	C	A	A	G	G	G	G	A	A	C	C	G	G	C	C	A	A	C	C	G	G	0	0	C	C	G	G	C	C	G	G	C	C	C	T	A	G	C	C	0	0	C	T	C	C	A	A	G	G	T	T	T	T	C	C	A	A	C	C	C	C	G	G	0	0	G	G	C	C	G	G	C	C	G	G	G	G	C	C	G	G	C	C	C	C	0	0	C	C	C	C	G	G	G	G	C	C	G	G	G	G	C	C	C	C	A	A	T	T	C	C	C	C	0	0	T	T	C	T	C	C	C	C	C	C	T	T	T	T	A	A	C	C	G	G	C	C	G	G	T	T	C	C	T	T	C	C	C	C	G	G	A	A	0	0	A	A	A	G	G	G	C	C	G	G	A	A	T	T	C	C	A	A	G	G	G	G	A	A	T	T	C	C	G	G	A	A	0	0	C	C	C	C	C	C	T	T	G	G	G	G	C	C	A	A	C	C	A	A	A	A	G	G	0	0	C	C	C	C	C	C	C	C	T	T	A	A	G	G	A	A	C	C	T	T	A	A	C	C	A	A	C	C	T	T	G	G	C	C	A	A	C	C	C	C	C	C	T	T	C	C	T	T	C	C	C	C	A	A	C	C	C	G	A	A	G	G	C	C	G	G	A	A	C	C	C	C	C	C	A	A	T	T	A	A	A	A	C	C	C	C	T	T	C	C	T	T	G	G	0	0	G	G	G	G	C	C	C	T	G	G	G	G	C	C	G	G	G	G	0	0	0	0	G	G	T	T	G	G	A	A	C	C	C	C	C	C	C	C	C	C	T	T	A	A	C	C	0	0	G	G	G	G	G	G	C	C	G	G	C	C	C	C	G	G	0	0	A	A	A	A	C	C	0	0	C	C	C	C	T	T	A	A	C	C	C	C	A	A	A	A	C	C	0	0	G	G	A	A	G	G	C	C	G	G	C	C	0	0	T	T	T	T	G	G	G	G	C	C	G	G	G	G	C	C	A	A	T	T	G	G	T	T	T	T	G	G	C	C	G	G	G	G	C	C	0	0	C	C	G	G	C	C	A	A	A	A	G	G	C	C	G	G	T	T	G	G	T	T	T	T	T	T	C	T	A	A	C	T	C	C	C	T	A	C	A	A	G	G	G	G	A	G	C	C	C	T	C	C	A	A	G	G	G	G	G	G	C	C	A	A	C	C	A	A	G	G	G	G	C	C	T	T	C	C	0	0	G	G	G	G	0	0	C	C	G	G	T	T	C	C	G	G	C	C	T	T	C	C	C	T	G	G	T	T	A	G	0	0	G	G	0	0	T	T	G	G	0	0	C	C	C	G	0	0	C	C	G	G	G	G	0	0	0	0	T	T	T	T	C	C	C	C	C	C	C	C	A	G	C	C	C	C	C	C	T	T	G	G	A	A	A	A	G	G	G	G	0	0	C	C	C	C	G	G	C	C	C	C	A	T	C	C	G	G	C	C	A	A	C	C	G	G	T	T	C	T	A	A	C	C	C	C	C	C	C	C	G	G	C	C	G	G	C	C	G	G	C	C	0	0	C	C	0	0	C	C	G	G	C	C	G	G	C	C	G	G	C	C	G	G	T	T	A	A	C	C	G	G	C	C	T	T	C	C	G	G	T	T	C	C	G	G	C	C	0	0	G	G	G	G	C	C	A	A	T	T	C	C	C	C	G	G	G	G	C	C	C	T	T	T	T	T	G	G	G	G	C	C	G	G	C	C	G	G	C	C	A	A	C	C	T	T	A	A	C	C	G	G	C	C	C	C	G	G	T	T	0	0	G	G	G	G	G	G	G	G	C	C	A	A	G	G	A	A	C	C	T	T	G	G	A	A	T	T	A	A	C	C	T	T	0	0	T	T	C	C	A	A	G	G	C	C	C	C	G	G	G	G	0	0	0	0	T	T	C	C	G	G	G	G	0	0	G	G	C	C	G	G	G	G	A	A	C	T	C	C	T	T	C	C	C	C	A	A	C	C	T	T	A	A	A	A	G	G	C	C	C	C	C	C	C	C	G	G	A	T	T	T	C	C	C	C	G	G	C	C	G	G	C	C	C	C	C	C	C	C	C	C	T	T	G	G	G	G	C	C	C	C	G	G	C	C	G	G	A	A	0	0	0	0	C	C	A	A	G	G	C	C	C	C	C	C	C	C	G	G	A	A	G	G	G	G	T	T	T	T	C	C	C	T	C	T	G	G	A	G	G	G	C	C	G	G	C	C	0	0	A	G	G	G	C	C	A	A	C	C	T	T	C	C	0	0	G	G	C	T	C	C	G	G	G	G	C	C	C	C	G	G	G	G	C	C	0	0	A	A	A	A	0	0	A	A	0	0	G	G	C	C	T	T	C	C	T	T	C	C	C	C	G	G	C	C	C	C	0	0	G	G	C	C	A	A	C	C	C	C	G	G	A	A	G	G	A	A	C	T	G	G	G	G	G	G	C	C	0	0	T	T	C	C	A	A	G	G	C	C	C	C	C	C	C	C	A	A	C	C	C	C	A	A	A	A	C	C	G	G	G	G	A	C	0	0	A	G	C	C	G	G	C	C	T	T	A	A	C	C	C	C	G	G	G	G	C	G	A	G	T	T	0	0	G	G	A	A	T	T	G	G	G	G	G	G	C	C	G	G	T	T	C	C	A	G	G	G	G	G	T	T	G	G	A	A	G	G	C	C	C	C	A	A	A	A	C	C	T	T	A	A	G	G	C	T	C	C	C	C	G	G	C	C	A	A	C	C	C	G	G	G	A	A	T	T	C	C	T	T	A	A	C	C	C	C	G	G	G	G	G	G	C	C	0	0	C	C	G	G	C	C	G	G	A	A	A	G	G	G	T	T	C	C	T	T	A	A	G	G	T	T	0	0	G	G	C	C	C	C	C	C	A	A	0	0	T	T	C	C	0	0	C	C	G	G	G	G	C	C	C	C	A	A	0	0	G	G	G	G	A	A	0	0	C	C	G	G	C	C	C	C	C	C	C	C	C	C	A	A	A	T	G	G	C	C	A	G	A	G	C	C	C	C	T	T	A	A	C	C	A	A	A	A	A	A	C	C	A	G	C	C	T	T	A	A	T	T	G	G	A	A	T	T	C	C	G	G	C	C	T	T	T	T	A	A	C	C	C	C	0	0	T	T	A	G	G	G	C	C	C	C	G	G	G	G	G	G	0	0	T	T	C	C	C	C	C	C	C	C	C	C	C	C	G	G	A	A	T	T	C	C	C	C	A	A	A	G	C	T	G	G	G	T	G	G	T	T	A	A	G	G	0	0	C	C	G	G	C	C	C	C	A	A	A	C	C	C	T	T	C	C	A	A	0	0	A	A	C	C	A	G	A	A	C	C	G	G	A	A	C	C	C	C	C	C	A	A	C	C	G	G	C	C	C	C	C	C	G	G	G	G	G	G	G	G	C	C	G	G	T	T	C	C	T	T	C	T	G	G	T	T	0	0	T	T	A	A	0	0	A	A	C	C	G	G	A	G	C	C	C	C	G	G	G	G	C	C	C	C	C	G	C	C	G	G	T	T	T	T	A	A	C	C	G	G	C	C	C	C	C	C	G	G	T	T	G	G	A	A	C	C	A	G	G	G	A	A	G	G	T	T	C	C	A	A	C	T	C	C	C	C	G	G	G	G	C	C	C	C	G	G	T	T	G	G	G	G	G	G	G	G	A	A	0	0	T	T	0	0	T	T	G	G	C	C	G	G	T	T	C	C	G	G	T	T	A	A	T	T	A	A	A	A	C	C	G	G	C	C	C	C	G	G	G	G	T	T	0	0	0	0	C	T	T	T	C	C	C	C	C	C	A	A	T	T	C	C	T	T	G	G	C	C	G	G	T	T	G	G	G	G	A	A	T	T	G	G	T	T	A	A	G	G	C	C	T	T	G	G	A	A	G	G	C	C	C	C	A	A	T	T	C	C	G	G	T	T	A	A	G	G	T	T	A	A	G	G	C	C	C	C	A	A	G	G	G	G	C	C	0	0	G	G	G	G	C	C	C	C	C	C	A	A	C	C	C	C	C	C	T	T	C	C	G	G	0	0	C	C	G	G	C	C	G	G	C	C	G	G	C	C	G	G	T	T	A	A	A	A	A	A	A	A	C	C	C	C	G	G	G	G	G	G	G	G	C	C	C	C	C	C	A	A	A	T	G	G	C	C	G	G	T	T	C	C	T	T	C	C	G	G	0	0	C	C	C	C	G	G	0	0	T	T	0	0	A	A	A	A	C	C	A	A	C	G	G	G	A	A	G	G	C	C	C	C	A	A	C	C	G	G	G	G	C	C	G	G	G	G	0	0	A	A	G	G	0	0	A	A	C	C	0	0	C	T	C	C	C	C	G	G	0	0	G	G	T	T	0	0	G	G	C	T	C	C	C	C	A	A	G	G	C	C	C	C	G	G	C	C	G	G	G	G	A	G	C	C	C	C	0	0	C	C	G	G	G	G	C	C	G	G	A	A	T	T	C	C	G	G	T	T	T	T	C	C	A	T	C	C	0	0	A	A	A	A	G	G	C	C	C	C	C	C	C	C	G	G	G	G	C	C	C	C	T	T	G	G	T	T	0	0	T	T	C	C	G	G	T	T	C	C	C	C	A	A	0	0	T	T	G	G	T	T	A	G	G	G	C	C	G	G	C	C	C	C	G	G	G	G	T	T	G	G	A	A	A	T	C	C	0	0	T	T	A	A	G	G	G	G	C	C	G	G	C	C	0	0	G	G	G	G	C	C	G	G	C	C	C	C	G	G	G	G	G	G	C	C	A	A	G	G	0	0	C	C	G	G	G	G	C	C	A	C	G	G	G	G	A	A	C	C	C	C	T	T	G	G	T	T	C	C	A	G	G	G	0	0	A	A	C	C	C	C	G	G	A	A	0	0	A	G	C	C	G	G	C	C	C	T	A	A	G	G	C	C	C	T	T	T	0	0	C	G	A	A	G	G	T	T	A	A	T	T	A	A	C	C	G	G	C	C	T	T	G	G	C	C	G	G	C	C	G	G	A	A	A	A	C	C	G	G	0	0	A	A	T	T	C	C	C	C	A	A	C	C	C	C	C	C	A	G	A	G	C	C	C	T	T	T	0	0	C	C	T	T	A	A	C	C	C	C	G	G	A	A	G	G	G	G	C	C	0	0	G	G	C	C	0	0	G	G	C	C	C	C	A	A	A	C	C	C	T	T	C	C	C	C	A	A	C	C	C	C	G	G	C	C	T	T	G	G	T	T	C	C	C	C	G	G	A	A	T	T	G	G	C	C	G	G	A	A	C	C	G	G	C	C	C	C	G	G	T	T	A	A	C	T	T	T	G	G	G	G	C	C	C	C	A	A	G	G	C	C	G	G	C	C	0	0	C	C	G	G	G	G	G	G	A	G	A	G	T	T	A	A	A	G	A	T	C	C	0	0	G	G	G	G	0	0	0	0	G	G	G	G	T	T	C	C	G	G	C	C	C	C	C	C	C	C	C	T	A	A	A	A	G	G	G	G	T	T	C	C	G	G	A	A	T	T	T	T	G	G	C	C	C	C	G	G	G	G	G	G	C	C	C	C	C	C	G	G	0	0	C	C	G	G	T	T	G	G	C	C	G	T	C	C	0	0	G	G	G	G	G	G	T	T	T	T	G	G	T	T	C	C	0	0	C	C	G	G	G	G	C	C	C	G	C	C	G	G	C	C	T	T	G	G	C	C	G	G	A	C	C	C	C	C	0	0	G	G	G	G	C	C	G	G	C	C	C	C	A	A	C	C	C	C	A	A	C	C	G	G	G	G	G	G	C	C	G	G	0	0	G	G	A	A	C	C	A	G	C	C	C	C	T	T	G	G	G	G	G	G	G	G	T	T	T	T	0	0	0	0	C	C	A	A	C	T	C	C	C	C	G	G	A	G	G	G	G	G	G	G	A	A	C	C	G	G	0	0	G	G	C	C	G	G	A	A	C	C	A	A	G	G	G	G	G	T	G	G	T	T	G	G	C	T	G	G	T	T	G	G	C	C	A	T	0	0	A	A	T	T	G	G	C	C	A	A	T	T	C	T	T	T	G	G	T	T	C	C	G	G	C	C	C	C	G	G	G	G	0	0	C	C	C	C	C	C	A	A	T	T	T	T	G	G	T	T	A	A	G	G	T	T	0	0	C	C	G	G	C	T	A	A	A	G	T	T	0	0	T	T	C	C	T	T	C	C	A	A	C	C	G	G	C	C	G	G	0	0	C	C	T	T	C	C	T	T	G	G	C	C	C	C	A	A	A	A	T	T	G	G	T	T	T	T	C	C	C	C	T	T	A	A	G	G	A	A	G	G	T	T	T	T	T	T	A	A	C	C	G	G	C	C	C	C	A	A	G	G	A	A	A	A	T	T	A	A	0	0	C	C	T	T	T	T	C	C	C	T	C	T	C	C	G	G	0	0	G	G	C	C	0	0	C	C	A	A	C	C	A	A	A	G	C	C	T	T	C	C	G	G	A	A	G	G	G	G	C	C	G	G	C	T	G	G	A	A	0	0	C	C	G	G	C	C	G	G	G	G	A	A	0	0	T	T	A	A	G	G	0	0	G	G	G	G	G	G	G	G	C	C	T	T	A	A	0	0	C	C	A	A	C	C	G	G	C	C	C	C	A	A	G	G	C	C	T	T	C	C	G	G	0	0	C	C	A	G	A	A	C	C	A	A	G	G	C	C	C	C	C	C	G	G	0	0	C	C	C	T	T	T	G	G	C	C	G	G	G	G	C	C	T	T	C	C	0	0	A	A	G	G	G	G	0	0	G	G	A	A	T	T	T	T	C	T	0	0	G	G	C	C	C	C	0	0	G	G	C	C	T	T	A	A	G	G	G	G	0	0	G	G	G	G	C	C	T	T	G	G	0	0	A	A	T	T	G	G	A	A	G	G	T	T	C	C	A	G	T	T	G	G	T	T	0	0	C	C	C	C	A	A	C	G	T	T	G	G	G	G	C	C	A	A	C	C	T	T	C	C	G	G	C	C	G	G	A	A	C	C	C	C	A	A	G	G	A	A	A	A	T	T	G	G	C	C	A	A	G	G	C	C	G	G	C	C	T	T	G	G	T	T	A	G	C	C	G	G	C	C	0	0	G	G	C	C	C	C	C	T	A	A	0	0	A	A	A	A	G	G	C	C	C	C	G	G	C	C	G	G	C	C	C	C	T	T	G	G	A	A	C	C	C	C	C	C	C	C	G	G	C	C	C	C	A	C	T	T	G	G	A	A	C	C	C	C	T	T	C	C	A	G	T	T	0	0	G	G	0	0	C	C	T	T	T	T	G	G	T	T	C	C	C	C	0	0	C	C	0	0	G	G	T	T	G	G	C	C	T	T	A	A	0	0	T	T	A	A	C	C	A	A	A	A	C	C	C	C	C	C	T	T	G	G	G	G	C	C	A	T	C	C	T	T	A	C	G	G	G	G	G	G	C	C	C	C	G	G	G	G	T	T	C	C	A	A	T	T	G	G	T	T	C	C	C	C	C	T	G	G	G	G	T	T	0	0	G	G	A	A	C	C	A	A	G	G	0	0	G	G	G	G	G	G	A	A	A	A	C	C	T	T	T	T	0	0	C	C	A	A	0	0	C	C	G	G	G	G	T	T	G	G	T	T	G	G	0	0	A	A	0	0	C	C	G	G	T	T	C	C	0	0	A	A	A	A	G	G	0	0	C	C	C	C	C	C	C	C	C	C	G	G	C	C	G	G	0	0	0	0	C	T	C	C	C	C	C	C	A	A	C	C	G	G	G	G	G	G	C	C	T	T	G	G	C	C	G	G	G	G	G	G	0	0	T	T	A	A	C	C	A	A	C	C	G	G	T	T	C	C	G	G	G	G	A	A	A	A	C	C	C	C	T	T	C	C	C	C	C	G	0	0	C	G	C	C	C	C	G	G	C	C	A	A	C	C	G	G	T	T	0	0	A	A	A	A	A	C	C	C	A	G	0	0	C	C	C	C	C	C	G	G	C	C	C	C	A	A	C	C	C	C	G	T	C	C	C	C	G	G	T	T	0	0	T	T	C	C	G	G	T	T	C	C	T	T	G	G	C	C	0	0	G	G	C	C	T	T	0	0	T	T	G	G	C	C	C	C	C	T	G	G	A	G	G	G	C	C	G	G	G	G	C	C	G	G	T	T	0	0	G	G	G	G	G	G	A	A	C	C	0	0	G	G	T	T	G	G	A	A	G	G	A	A	0	0	C	C	C	C	A	A	0	0	C	C	G	G	C	C	G	G	G	G	A	A	G	G	G	G	G	G	T	T	T	T	G	G	G	G	T	T	C	C	0	0	C	G	G	G	0	0	A	A	A	G	C	T	0	0	C	C	G	G	A	G	C	C	C	C	A	G	C	C	G	G	G	G	C	T	G	G	G	G	T	T	A	A	A	A	T	T	G	G	G	G	C	C	T	T	C	C	A	T	0	0	G	G	C	C	G	G	0	0	C	C	C	C	0	0	A	A	C	C	G	G	G	G	G	G	G	G	C	G	C	C	C	C	C	C	0	0	C	C	G	G	C	C	G	G	C	C	C	C	G	G	G	G	G	G	G	G	A	A	G	G	G	G	0	0	A	A	A	A	0	0	A	A	0	0	0	0	G	G	G	G	C	C	G	G	T	T	G	G	A	A	C	C	A	A	C	C	G	G	C	C	G	G	G	G	G	G	C	C	T	T	C	C	C	C	G	G	C	C	T	T	G	G	C	C	C	C	A	A	A	A	G	G	C	C	G	G	C	C	A	A	C	C	C	C	G	G	C	C	A	A	T	T	T	T	C	T	G	G	T	T	C	C	A	A	T	T	G	G	G	G	T	T	G	G	0	0	G	G	T	T	G	G	A	A	C	C	A	G	C	C	0	0	0	0	C	C	0	0	0	0	G	G	A	A	A	A	C	C	A	A	A	A	C	C	G	G	T	T	A	A	G	G	G	G	C	C	G	G	G	G	A	A	0	0	0	0	G	G	G	G	T	T	T	T	T	T	G	G	A	A	A	C	0	0	A	C	C	C	C	C	C	C	T	T	C	C	G	G	T	T	A	A	G	G	A	A	T	T	C	C	C	C	C	C	C	C	G	G	C	C	C	C	C	C	C	C	C	G	G	G	G	G	C	C	G	G	C	C	C	C	C	C	0	0	G	G	T	T	A	A	T	T	G	G	C	T	G	G	G	G	0	0	A	A	C	T	G	G	C	C	0	0	C	C	G	G	A	A	A	A	A	A	A	A	T	T	C	C	C	C	G	G	A	A	A	A	C	C	T	T	G	G	G	G	T	T	G	G	A	A	A	T	A	G	0	0	C	C	G	G	A	A	G	G	T	T	T	T	T	T	G	G	G	G	G	G	C	C	C	C	T	T	A	G	C	C	G	G	C	C	T	T	0	0	G	G	C	C	C	C	0	0	T	T	G	G	A	A	C	C	A	A	C	C	0	0	G	G	C	C	G	G	A	A	C	C	A	G	C	T	T	T	G	G	0	0	G	G	A	A	C	C	G	G	C	C	G	G	G	G	C	C	G	G	G	G	G	G	C	C	0	0	T	T	C	C	A	G	T	T	T	T	C	C	G	G	A	A	C	C	G	G	A	A	C	T	0	0	A	G	T	T	A	A	T	T	T	T	C	C	G	G	0	0	G	G	C	G	0	0	C	C	C	C	G	G	0	0	C	C	0	0	A	G	0	0	T	T	0	0	C	C	G	G	T	T	G	G	C	C	A	C	T	T	C	T	C	C	A	A	G	G	T	T	0	0	G	G	C	C	C	C	G	G	C	C	G	G	C	C	C	C	T	T	C	C	T	T	C	C	0	0	G	G	0	0	G	G	G	G	C	C	T	T	T	T	G	G	C	C	G	G	T	T	0	0	G	G	T	T	C	C	T	T	C	C	A	A	C	C	C	C	T	T	C	C	G	G	0	0	C	C	C	C	G	G	A	A	T	T	G	G	0	0	C	C	A	A	A	T	G	G	A	A	C	C	G	G	C	C	A	A	G	G	T	T	A	A	A	G	G	G	C	C	C	C	G	G	C	C	0	0	G	G	T	T	A	A	G	G	T	T	0	0	C	C	G	G	0	0	C	C	0	0	T	T	T	T	T	T	A	A	T	T	0	0	A	G	A	A	G	G	0	0	C	C	G	G	0	0	C	C	T	T	C	C	C	C	T	T	A	A	C	C	C	C	0	0	A	G	G	G	C	C	G	G	A	A	C	C	T	T	T	T	G	G	C	C	A	G	G	G	C	C	G	G	G	G	G	G	G	G	0	0	0	0	T	T	T	T	G	G	G	G	T	T	G	G	C	C	C	C	0	0	0	0	A	A	C	C	G	G	C	C	C	C	G	G	A	G	G	G	C	C	C	C	G	G	C	C	A	A	T	T	C	C	T	T	T	T	G	G	G	G	C	C	G	G	G	G	0	0	G	G	C	C	G	G	A	A	G	G	A	A	T	T	0	0	A	A	C	C	0	0	G	G	C	C	G	G	C	C	G	G	C	C	G	G	C	C	C	C	0	0	0	0	G	G	C	C	T	T	A	A	C	C	C	C	G	G	0	0	C	C	C	C	T	T	G	G	C	C	C	C	0	0	T	T	0	0	T	T	G	G	0	0	T	T	0	0	C	C	C	C	C	C	T	T	G	G	C	C	G	G	C	T	C	C	A	A	C	C	C	C	G	G	C	C	C	T	C	G	C	C	G	G	C	C	T	T	G	G	C	C	C	C	C	C	C	C	C	C	G	G	G	G	A	A	C	C	A	A	G	G	A	A	G	G	A	A	T	T	C	C	A	T	C	T	C	C	T	T	C	C	G	G	C	C	T	T	C	C	T	T	G	G	T	T	C	C	G	G	C	G	C	C	0	0	G	G	C	C	A	A	C	C	A	A	C	C	T	T	C	C	0	0	T	T	C	C	A	A	G	G	C	C	C	C	0	0	G	G	G	G	C	C	T	T	G	G	T	T	G	G	G	G	C	C	G	G	C	C	G	G	0	0	G	G	G	G	A	A	T	T	C	C	T	T	T	T	0	0	C	C	A	A	C	C	A	A	C	C	G	G	0	0	C	C	G	G	A	A	G	G	A	A	G	G	G	G	G	G	G	G	A	A	C	C	A	A	0	0	C	C	T	T	G	G	C	C	G	G	C	C	G	G	G	G	G	G	G	G	C	C	G	G	G	G	C	C	C	C	A	A	T	T	G	G	A	A	C	C	G	G	C	C	C	C	G	G	G	G	0	0	C	C	G	G	G	G	C	C	A	A	G	G	C	C	C	C	C	C	G	G	C	C	G	G	C	C	0	0	G	G	C	C	A	A	G	G	C	C	A	A	T	T	T	T	0	0	A	A	C	C	G	G	C	C	C	C	G	G	G	G	G	G	T	T	A	A	C	C	C	C	G	G	C	C	C	C	C	C	0	0	G	G	C	C	C	C	C	C	C	C	C	C	C	C	T	T	C	C	A	A	C	C	A	A	G	G	C	C	C	C	G	G	T	T	A	G	C	C	C	C	A	A	A	A	G	G	G	G	C	C	C	C	A	A	G	G	A	G	C	T	C	C	G	G	0	0	G	G	G	G	T	T	C	C	0	0	C	C	A	A	G	G	0	0	C	C	0	0	C	C	G	G	A	A	C	C	C	C	G	G	C	C	T	T	T	T	0	0	A	C	G	G	A	A	T	T	C	C	A	A	G	G	G	G	A	G	G	T	C	C	G	G	G	G	G	G	C	C	C	C	G	G	C	C	G	G	C	C	T	T	T	T	G	G	0	0	G	G	A	A	C	C	C	C	A	G	G	G	A	A	0	0	G	G	T	T	G	G	T	T	C	C	G	G	T	T	T	T	C	C	C	C	C	C	G	G	0	0	A	A	G	G	G	G	C	C	G	G	A	A	G	G	T	T	A	A	0	0	A	G	T	T	T	T	A	G	G	G	A	A	0	0	0	0	C	C	G	G	G	G	0	0	A	A	T	T	C	C	G	G	T	T	0	0	G	G	T	T	T	T	T	T	G	G	C	C	T	T	A	A	T	T	0	0	C	C	C	C	C	C	C	C	C	C	G	G	A	A	G	G	C	C	G	G	A	A	G	G	C	C	A	A	0	0	C	C	C	C	G	G	G	G	A	A	G	G	C	C	C	C	0	0	C	C	C	C	C	C	C	C	G	G	A	A	C	C	G	G	C	C	C	C	C	C	G	G	A	A	C	C	G	G	T	T	C	T	T	T	0	0	0	0	T	T	0	0	C	C	C	C	0	0	G	G	G	G	G	G	G	G	G	G	T	T	A	A	C	C	G	G	C	C	C	C	A	A	C	C	C	C	C	C	C	C	C	C	A	A	G	G	A	A	C	C	C	C	A	A	C	C	C	C	G	G	A	A	A	A	C	C	0	0	G	G	A	A	C	C	0	0	C	C	A	A	A	A	0	0	0	0	C	C	T	T	T	T	C	C	G	G	C	C	A	A	C	C	C	C	G	G	C	C	A	A	C	C	T	T	C	C	0	0	C	T	G	G	G	G	C	C	G	G	G	G	A	A	A	A	T	T	A	T	A	G	G	G	0	0	C	C	T	T	T	T	G	G	C	C	C	C	C	C	C	C	G	G	G	G	A	A	A	A	G	G	A	A	G	G	C	C	G	G	G	G	C	C	A	A	C	C	A	C	G	G	0	0	C	C	G	G	C	C	G	G	A	A	C	C	A	A	T	T	0	0	G	G	T	T	C	C	T	T	C	T	C	C	G	G	C	C	G	G	0	0	C	C	0	0	T	T	T	T	A	A	A	G	G	G	T	T	C	C	C	C	G	G	G	G	G	G	A	A	C	T	G	G	C	T	G	G	G	G	C	C	C	C	A	A	T	T	0	0	C	C	A	G	A	A	T	T	G	G	C	C	G	G	C	C	C	C	T	T	C	C	C	C	G	G	G	G	G	G	G	G	C	C	A	A	G	G	C	C	C	C	G	G	G	G	C	C	A	G	C	C	C	C	T	T	C	C	G	G	G	G	C	G	C	C	C	C	C	C	0	0	A	A	G	G	T	T	C	C	T	T	A	A	A	A	T	T	A	A	G	G	C	C	C	C	A	G	C	C	C	C	A	A	G	G	C	C	G	G	G	G	C	C	G	G	C	C	C	C	G	G	G	G	A	A	G	G	G	G	0	0	A	A	C	C	G	G	C	C	G	G	0	0	C	C	A	A	G	G	A	A	A	A	A	G	C	C	0	0	C	C	G	G	G	G	G	G	0	0	C	C	A	A	G	G	G	G	C	C	C	T	G	G	C	C	G	G	T	T	C	C	G	G	0	0	G	G	A	A	C	C	G	G	G	G	C	C	A	A	C	C	C	C	C	C	T	T	T	T	C	C	A	A	G	G	G	G	A	A	G	G	C	C	G	G	G	G	0	0	T	T	A	A	G	G	G	G	G	G	C	C	T	T	G	G	G	G	T	T	C	C	A	A	C	C	A	A	A	A	0	0	A	A	C	C	C	C	C	C	C	C	G	G	A	G	C	C	G	T	G	G	G	G	G	G	A	A	T	T	G	G	T	T	G	G	T	T	C	C	C	C	C	C	G	G	C	C	C	C	C	C	0	0	A	A	C	C	G	G	G	G	G	G	C	C	T	T	0	0	T	T	C	C	0	0	G	G	A	A	T	T	0	0	A	A	A	A	A	A	C	C	C	C	A	G	0	0	A	A	0	0	G	G	T	T	G	G	G	G	C	C	G	G	0	0	C	G	C	C	A	A	G	G	C	C	0	0	G	G	A	A	A	A	C	C	T	T	C	C	T	T	C	T	0	0	G	G	A	G	C	C	G	G	0	0	G	T	G	G	G	G	T	T	G	G	G	G	A	A	G	G	C	C	C	C	0	0	G	G	G	G	C	C	C	C	C	T	G	G	A	A	0	0	C	C	G	G	C	C	0	0	T	T	A	A	A	A	C	C	G	G	0	0	C	T	C	C	A	A	0	0	A	A	C	G	A	A	C	C	0	0	G	T	T	T	0	0	A	A	T	T	G	G	A	A	C	C	G	G	G	G	C	C	C	C	G	G	C	C	0	0	C	T	T	T	T	T	G	G	G	G	T	T	C	C	A	A	0	0	0	0	C	C	A	A	0	0	C	C	T	T	0	0	C	C	0	0	C	C	C	C	C	C	T	T	G	G	T	T	C	C	A	A	G	G	G	G	G	G	C	C	G	G	G	G	A	A	G	G	A	A	G	G	G	G	G	G	T	T	A	A	C	C	T	T	G	G	C	C	C	C	A	A	G	G	C	C	C	C	G	G	0	0	C	C	A	G	C	C	C	C	A	A	G	G	C	C	G	G	G	G	G	G	C	C	C	C	C	C	A	A	G	G	C	C	A	A	C	C	G	G	0	0	C	C	G	G	G	G	C	C	A	A	A	A	G	G	G	G	G	G	G	G	T	T	C	C	A	A	C	C	A	A	C	C	T	T	A	A	G	G	G	G	0	0	C	C	G	G	0	0	A	A	G	G	G	G	C	C	A	A	T	T	G	G	T	T	A	C	A	A	C	C	G	G	C	C	A	A	A	A	0	0	C	C	T	T	C	C	C	C	G	G	G	G	C	C	C	C	A	A	G	G	C	C	T	T	A	A	G	G	G	G	G	G	G	G	G	G	A	A	0	0	G	G	T	T	A	A	A	A	0	0	C	C	G	G	C	C	C	C	G	G	C	C	0	0	C	C	C	C	G	G	A	A	G	G	C	C	G	G	C	C	T	T	C	C	G	G	A	A	C	C	G	G	T	T	A	A	C	C	A	A	T	T	T	T	G	G	C	C	0	0	T	T	0	0	C	C	A	A	0	0	A	A	G	G	C	C	T	T	C	C	C	C	C	C	G	G	A	A	A	A	C	C	G	G	C	C	C	C	G	G	C	C	C	C	C	C	C	T	C	T	G	G	C	C	C	C	C	C	T	T	G	G	G	G	C	C	G	G	G	G	A	A	G	G	C	C	C	C	0	0	A	G	G	G	G	G	C	C	0	0	C	C	C	C	A	A	A	A	A	A	C	C	0	0	G	G	0	0	T	T	T	T	T	T	C	C	G	G	C	C	G	G	C	C	A	A	C	C	C	C	G	G	C	C	T	T	C	T	0	0	G	G	C	C	C	C	C	C	C	C	C	C	C	C	C	C	A	A	G	G	G	G	0	0	T	T	0	0	G	G	C	C	A	A	G	G	C	C	G	G	G	G	0	0	0	0	G	G	A	A	C	C	A	A	C	C	0	0	C	C	T	T	A	A	C	C	C	C	C	C	0	0	G	G	G	G	A	A	C	C	C	C	G	G	C	T	C	C	G	G	G	G	A	A	A	A	C	C	G	G	T	T	C	C	G	G	C	C	G	G	C	C	G	G	C	C	A	C	A	A	G	G	C	C	0	0	C	C	G	G	A	G	C	C	C	C	G	G	C	C	G	G	C	C	C	C	G	G	G	G	C	C	C	C	G	G	G	G	T	T	C	C	T	T	C	G	G	G	T	T	A	A	C	T	C	C	T	T	C	T	C	C	C	C	G	G	G	G	G	G	T	T	G	G	G	G	G	G	T	T	C	C	C	C	A	A	0	0	C	C	0	0	A	A	A	A	C	C	C	C	A	A	G	G	C	C	0	0	G	G	T	T	C	C	G	G	T	T	C	C	C	C	0	0	T	T	A	A	0	0	A	A	A	T	A	A	A	A	G	G	G	G	A	A	C	C	C	C	C	C	C	C	C	C	G	G	0	0	0	0	G	G	C	C	T	T	A	A	G	G	G	G	C	C	G	G	0	0	A	G	C	T	C	C	G	G	C	C	T	T	T	T	T	T	0	0	C	C	G	G	C	C	C	C	0	0	G	G	T	T	T	T	C	C	C	C	C	T	C	C	0	0	C	C	C	C	C	C	T	T	C	T	C	T	C	C	C	C	C	C	A	A	G	G	C	C	G	G	C	C	C	C	C	C	A	A	A	A	C	C	A	A	C	C	C	C	C	C	G	G	T	T	0	0	A	A	A	A	C	C	0	0	C	C	G	G	T	T	A	A	G	G	A	A	0	0	G	G	A	G	C	T	T	T	C	C	T	T	0	0	C	C	T	T	C	C	C	C	C	C	T	T	C	T	C	C	C	C	A	A	0	0	T	T	G	G	G	G	G	G	G	G	C	T	C	C	0	0	A	A	A	A	0	0	C	C	C	C	C	C	C	C	C	C	G	G	G	G	T	T	0	0	A	G	A	A	G	G	G	G	A	A	T	T	C	C	T	T	T	T	T	T	G	G	G	G	C	C	C	C	G	G	A	G	G	G	A	A	0	0	G	G	G	G	C	C	G	G	C	C	A	A	T	T	G	G	A	A	C	C	G	G	G	G	T	T	0	0	G	G	C	C	G	G	C	C	G	G	G	G	A	A	T	T	G	G	C	C	G	G	0	0	C	C	G	G	G	G	0	0	G	G	A	A	G	G	G	G	C	C	G	G	G	G	G	G	G	G	C	C	G	G	C	C	C	C	0	0	G	G	G	G	0	0	0	0	C	C	C	C	T	T	C	C	A	G	A	A	G	G	C	C	C	C	G	G	A	A	T	T	C	C	C	C	G	G	G	G	A	A	C	C	C	C	T	T	C	C	C	C	0	0	A	A	T	T	G	G	0	0	T	T	G	G	C	C	G	G	T	T	G	G	C	C	T	T	C	C	0	0	C	C	0	0	C	C	G	G	C	C	0	0	C	C	G	G	A	A	G	G	C	C	C	C	C	C	C	C	G	G	A	A	C	C	G	G	G	G	C	C	G	G	T	T	A	A	G	G	0	0	A	G	0	0	A	A	G	G	0	0	C	C	C	C	T	T	G	G	C	C	A	A	A	A	G	G	C	C	C	C	G	G	G	G	A	A	C	C	0	0	G	G	C	C	0	0	G	G	T	T	T	T	G	G	A	C	G	G	C	C	C	C	A	A	C	C	A	A	T	T	C	C	G	G	0	0	G	G	G	G	C	C	C	C	0	0	T	T	G	G	A	A	T	T	G	G	G	G	C	C	G	T	A	A	A	A	A	T	C	C	C	C	G	G	A	A	0	0	0	0	C	C	C	C	A	A	T	T	0	0	C	C	C	C	G	G	G	G	A	A	C	C	A	A	T	T	C	C	C	C	T	T	C	C	C	C	T	T	A	A	A	G	0	0	G	G	C	C	C	C	C	C	T	T	A	A	C	C	C	C	C	C	G	G	G	G	G	G	C	C	G	G	G	G	G	G	T	T	G	G	T	T	G	G	A	A	G	G	A	A	G	G	T	T	A	T	C	C	G	G	C	C	T	T	G	G	C	C	G	G	G	G	T	T	G	G	T	T	0	0	A	A	C	T	G	G	A	T	A	A	A	A	G	G	G	G	C	C	0	0	A	A	C	C	G	G	G	G	G	T	C	C	A	A	C	C	A	A	G	G	G	G	0	0	C	C	G	G	A	A	C	T	G	G	G	G	A	G	C	C	A	A	G	G	T	T	G	G	G	G	C	C	C	C	G	G	0	0	C	C	G	G	A	G	T	T	G	G	G	G	G	G	C	C	C	T	G	G	A	A	T	T	G	G	C	C	A	A	C	C	T	T	G	G	C	C	T	T	C	C	G	G	G	G	C	C	G	G	G	G	A	A	C	C	T	T	A	A	G	G	G	G	A	A	G	G	G	G	0	0	C	C	C	C	G	G	C	G	C	C	G	G	A	A	G	G	T	T	G	G	A	A	C	C	C	C	C	C	C	C	G	G	T	T	C	C	C	C	A	A	T	T	A	A	T	T	G	G	C	C	A	A	G	G	C	C	G	G	G	G	G	G	G	G	T	T	A	A	G	G	T	T	G	G	C	C	C	C	G	G	0	0	C	C	A	A	C	C	C	C	G	G	C	T	C	C	C	C	C	G	C	C	T	T	G	G	C	G	G	G	C	C	C	C	G	G	A	A	T	T	G	G	0	0	G	G	G	G	A	T	T	T	G	G	C	C	G	G	T	T	C	C	G	G	A	A	0	0	0	0	G	G	A	A	G	G	T	T	G	G	G	G	0	0	T	T	C	C	G	G	A	A	G	G	G	G	T	T	G	G	C	C	C	C	C	C	G	G	G	G	C	C	C	C	A	C	G	G	T	T	A	A	A	T	0	0	C	C	C	C	T	T	C	T	C	C	G	T	C	C	C	C	G	G	0	0	C	C	A	A	C	C	G	G	C	C	0	0	A	G	C	C	G	G	0	0	A	G	G	G	C	C	C	C	G	G	C	C	T	T	C	C	C	C	G	G	A	A	0	0	C	C	C	C	G	G	A	A	C	C	G	G	C	C	C	C	G	G	T	T	G	G	C	C	G	G	C	C	C	C	C	C	G	G	A	G	C	C	C	C	C	C	G	G	C	C	G	G	T	T	T	T	A	A	G	G	C	C	C	C	G	G	G	G	C	C	A	G	C	C	G	G	C	C	G	G	C	C	G	G	A	A	C	C	G	G	0	0	A	A	C	C	C	C	C	C	G	G	T	T	G	G	T	T	G	G	T	T	0	0	G	G	G	G	G	G	C	C	G	T	G	G	C	C	G	G	A	A	C	C	A	A	C	C	G	G	A	A	G	G	G	G	G	G	C	C	G	G	G	G	C	C	T	T	C	T	0	0	C	C	C	C	C	C	T	T	G	G	C	C	G	G	G	T	T	T	A	A	C	C	0	0	T	T	0	0	G	G	G	G	C	C	0	0	T	T	G	G	G	G	A	A	G	G	G	G	T	T	G	G	G	G	C	C	A	A	0	0	C	C	G	G	T	T	A	A	A	A	G	G	G	G	G	G	C	C	G	G	G	G	G	G	T	T	0	0	T	T	T	T	0	0	G	G	T	T	C	C	0	0	A	A	G	G	G	G	C	T	C	C	G	G	C	C	0	0	C	C	C	C	A	A	T	T	A	A	A	A	G	G	C	C	T	T	G	G	G	G	C	C	G	T	T	T	C	C	C	C	G	G	A	A	C	C	C	C	0	0	T	T	G	G	C	C	C	C	T	T	T	T	A	A	0	0	A	T	G	G	G	G	T	T	C	C	C	C	C	C	G	G	T	T	A	C	T	T	G	G	G	G	C	C	A	A	0	0	A	A	C	C	G	G	G	G	A	A	C	C	C	C	T	T	0	0	0	0	G	G	G	G	G	G	C	C	C	C	A	A	C	C	G	G	C	C	0	0	G	G	G	G	G	G	G	G	C	C	T	T	C	C	G	G	0	0	C	C	T	T	G	G	0	0	0	0	C	C	G	G	C	C	0	0	T	T	G	G	A	A	G	G	C	C	A	A	T	T	A	A	A	A	G	G	G	G	C	C	T	T	0	0	G	G	C	C	C	G	T	T	G	G	T	T	T	T	C	C	A	A	C	C	C	C	0	0	C	C	G	G	G	G	0	0	T	T	C	C	C	C	C	C	0	0	A	A	G	G	C	C	G	G	0	0	G	G	C	C	G	G	A	A	T	T	C	C	G	G	T	T	A	A	A	A	0	0	T	T	G	G	A	A	C	C	G	G	C	C	A	A	0	0	C	C	A	G	0	0	C	C	T	T	A	A	0	0	0	0	C	C	C	C	C	T	A	A	G	G	C	C	G	G	G	G	C	C	G	G	C	C	G	G	A	A	G	G	C	C	G	G	T	T	A	G	C	C	0	0	G	G	G	G	A	A	C	C	C	C	T	T	T	T	C	C	A	A	T	T	A	G	C	C	T	T	C	C	T	T	T	T	T	T	G	G	G	G	A	A	A	A	G	G	C	C	A	A	G	G	C	C	0	0	A	A	A	A	A	A	C	C	C	C	C	C	A	A	C	C	C	C	C	C	T	T	0	0	G	G	G	G	0	0	C	C	T	T	A	G	G	G	A	A	A	A	C	C	G	G	C	C	C	C	T	T	0	0	C	C	T	T	0	0	0	0	G	G	G	G	G	G	T	T	T	T	G	G	G	G	C	C	C	C	C	C	A	A	A	C	0	0	C	C	G	G	T	T	C	C	G	G	T	T	T	T	C	C	C	C	0	0	C	C	G	G	0	0	A	A	G	G	C	C	0	0	0	0	G	G	C	C	C	T	C	C	G	G	C	C	0	0	C	C	G	G	C	C	A	A	T	T	T	T	G	G	C	C	C	T	A	A	C	C	C	C	G	G	C	C	G	G	0	0	0	0	C	C	A	A	T	T	G	G	G	G	G	G	G	G	G	G	G	G	G	G	C	C	A	C	T	T	C	C	C	C	G	G	G	G	C	C	G	G	C	C	T	T	C	C	A	A	0	0	0	0	G	G	A	A	C	C	G	G	G	G	G	G	C	C	T	T	A	G	C	C	0	0	C	T	A	G	C	C	A	G	G	G	T	T	C	C	C	C	G	G	T	T	T	T	0	0	G	G	A	A	T	T	G	G	G	G	G	G	A	A	0	0	A	G	G	G	C	C	G	G	A	G	G	G	G	G	A	A	C	C	0	0	G	G	0	0	C	C	C	C	G	G	A	A	C	C	G	G	C	C	T	T	A	A	A	A	T	T	G	G	G	G	C	C	G	G	G	G	C	C	C	C	0	0	0	0	C	C	A	A	C	C	G	G	C	C	A	T	G	G	C	C	C	T	0	0	C	C	G	G	G	G	G	G	G	G	G	G	A	A	C	C	0	0	G	G	C	C	A	A	G	T	G	G	C	C	T	T	G	G	C	C	A	A	A	A	0	0	C	C	T	T	T	T	C	C	A	A	0	0	T	T	G	G	A	A	G	G	C	C	G	G	C	C	C	C	C	C	A	A	0	0	G	G	A	A	A	A	0	0	C	T	A	T	0	0	T	T	G	G	C	C	T	T	C	C	G	G	G	G	C	G	C	C	G	G	G	G	T	T	A	A	C	C	G	G	G	G	T	T	G	G	A	A	A	A	G	G	0	0	A	A	G	G	T	T	0	0	T	T	G	G	G	G	C	C	T	T	A	A	G	G	C	C	C	C	G	G	G	G	0	0	T	T	C	C	G	G	A	A	A	A	C	C	C	C	A	A	0	0	C	C	C	C	G	G	C	C	T	T	C	C	0	0	C	C	G	G	A	A	C	C	C	C	C	C	C	C	G	G	T	T	C	C	C	C	T	T	C	C	C	C	A	A	G	G	G	G	A	A	G	G	A	A	G	G	T	T	T	T	G	G	T	T	C	C	G	G	G	G	C	C	C	C	G	G	G	G	G	G	A	A	G	G	T	T	A	A	C	C	G	G	0	0	G	G	C	C	C	C	A	A	C	C	C	C	A	A	0	0	C	T	C	C	G	G	C	C	A	G	A	C	G	G	C	C	C	C	A	A	C	C	G	G	C	C	T	T	A	A	A	A	A	A	T	T	G	G	T	T	G	G	C	C	C	C	G	G	C	C	A	A	T	T	A	A	G	G	0	0	A	A	C	C	A	C	C	C	C	C	T	T	C	C	C	G	C	T	G	G	T	T	C	C	G	G	G	G	C	C	C	C	C	C	C	C	G	G	A	G	G	G	G	G	C	C	A	G	A	A	C	C	G	G	A	A	G	G	A	T	G	G	C	C	G	G	G	G	T	T	T	T	G	G	G	G	G	G	G	G	T	T	G	G	A	A	T	T	0	0	0	0	C	C	G	G	C	C	G	G	C	C	G	G	C	C	G	G	G	G	G	G	G	G	C	C	0	0	C	C	G	G	T	T	C	C	A	A	C	C	T	T	T	T	G	G	G	G	C	C	0	0	G	G	C	C	C	C	G	G	T	T	A	A	A	A	0	0	G	G	T	T	T	T	G	G	C	C	C	C	C	C	C	C	A	A	T	T	C	C	C	C	C	C	T	T	A	C	C	C	G	G	T	T	G	G	T	T	0	0	0	0	A	A	A	A	T	T	G	G	C	C	T	T	A	A	G	G	T	T	C	C	G	G	G	G	A	A	G	G	T	T	C	C	A	A	C	T	T	T	T	T	C	C	C	C	A	A	0	0	A	C	C	G	A	G	A	A	G	G	G	G	G	G	G	G	T	T	C	C	G	G	G	G	0	0	0	0	0	0	T	T	T	T	C	C	G	G	G	G	G	G	T	T	0	0	G	G	C	C	0	0	T	T	C	C	C	C	T	T	C	C	T	T	T	T	C	C	T	T	0	0	G	G	C	C	G	G	A	A	T	T	C	C	G	G	G	G	C	C	G	G	G	G	A	T	G	G	T	T	A	A	G	G	C	C	0	0	G	G	T	T	G	G	A	A	G	G	C	C	G	G	A	A	C	C	A	A	C	C	C	C	T	T	0	0	C	C	T	T	G	G	A	A	T	T	G	G	T	T	C	C	C	C	A	A	A	A	G	G	C	C	A	A	G	G	C	C	G	G	C	C	C	C	T	T	G	G	C	C	0	0	G	G	0	0	C	C	C	C	C	C	G	G	A	A	G	G	G	G	G	G	T	T	C	C	C	C	G	G	0	0	C	C	T	T	T	T	G	G	A	A	G	G	T	T	G	G	G	G	T	T	G	G	A	A	G	G	G	G	C	C	0	0	0	0	C	C	A	G	A	A	C	C	C	C	A	A	T	T	C	C	G	G	T	T	0	0	0	0	C	C	C	C	A	A	C	C	G	G	T	T	G	G	C	C	C	C	T	T	T	T	G	G	C	C	C	C	T	T	T	T	C	C	C	C	T	T	G	G	0	0	G	G	G	G	A	A	G	G	G	G	T	T	C	C	C	C	C	C	G	G	C	C	G	G	G	G	C	C	G	G	G	G	G	G	C	C	T	T	T	T	A	A	C	C	G	G	T	T	G	G	C	C	A	G	C	C	C	C	C	C	0	0	A	A	A	A	T	T	C	C	T	T	T	T	G	G	A	A	G	G	C	C	A	A	A	A	C	C	C	C	G	G	C	C	C	C	0	0	C	C	T	T	T	T	0	0	A	G	0	0	C	C	T	T	G	G	A	A	G	G	A	A	C	C	A	G	G	G	C	C	C	T	C	C	G	G	G	G	A	G	G	G	G	G	C	C	A	A	G	G	A	A	G	G	0	0	C	C	T	T	C	C	G	G	G	G	A	A	G	G	G	G	0	0	A	G	G	G	C	C	G	G	G	G	C	C	A	A	T	T	C	C	C	C	C	C	A	A	0	0	0	0	G	G	G	G	0	0	G	G	T	T	A	A	C	C	T	T	G	G	G	G	A	A	A	A	A	A	G	G	G	G	C	C	G	G	T	T	G	G	C	C	0	0	A	A	C	C	G	G	C	T	A	A	A	A	C	C	C	C	T	T	C	C	C	C	A	G	G	G	T	T	A	A	C	C	T	T	G	G	A	A	G	G	G	G	G	G	A	A	T	T	C	T	A	G	G	G	G	G	G	G	G	G	T	T	G	G	T	T	C	C	T	T	T	T	G	G	C	C	C	T	A	G	C	C	0	0	G	G	C	C	G	G	G	G	G	G	G	G	G	G	G	G	C	C	G	G	C	C	C	C	G	G	G	G	A	A	G	G	C	C	G	G	C	C	0	0	T	T	0	0	G	G	0	0	A	A	C	C	G	G	C	C	C	T	A	T	G	G	G	G	G	G	T	T	G	G	G	G	T	T	G	G	C	C	G	G	G	G	T	T	G	G	0	0	T	T	0	0	A	A	C	C	G	G	G	G	C	C	A	A	0	0	C	C	C	C	G	G	C	C	G	G	C	C	A	A	A	G	A	A	0	0	T	T	0	0	G	G	G	G	C	C	G	G	G	G	A	A	C	C	A	A	T	T	G	G	C	C	G	G	0	0	G	G	C	C	C	C	T	T	C	C	A	A	T	T	C	C	C	C	C	C	A	A	A	G	C	C	C	T	G	G	C	C	G	G	0	0	T	T	T	T	0	0	G	G	C	T	G	G	G	G	0	0	G	G	T	T	C	C	C	C	A	A	G	G	T	T	G	G	G	G	G	G	G	G	A	A	0	0	A	A	C	C	G	G	G	G	A	A	G	G	0	0	C	C	A	A	T	T	0	0	A	A	G	G	C	C	C	C	G	G	0	0	C	C	G	G	C	C	G	G	C	C	C	T	G	G	A	A	C	C	0	0	A	A	C	C	G	G	T	T	C	C	G	G	C	C	G	G	A	A	C	C	G	G	C	T	A	A	C	C	C	C	A	A	C	C	G	G	A	C	C	C	G	G	A	A	G	G	G	G	G	G	T	T	C	C	C	C	A	A	T	T	0	0	C	C	T	T	G	G	C	C	C	C	T	T	G	G	G	G	G	G	G	G	G	G	C	C	G	G	A	A	C	C	C	C	0	0	C	C	G	G	0	0	G	G	T	T	C	C	T	T	C	C	0	0	G	G	C	C	A	A	T	T	G	G	A	A	C	C	C	C	0	0	0	0	0	0	T	T	C	C	A	A	G	G	T	T	G	G	G	G	C	C	G	G	C	C	G	G	C	C	C	C	C	C	C	C	G	G	G	G	T	T	G	G	C	C	C	C	0	0	C	C	A	A	T	T	T	T	C	T	A	A	0	0	G	G	T	T	A	A	G	G	A	G	C	C	G	G	G	G	0	0	C	C	G	G	A	A	G	G	A	A	A	A	C	C	A	A	T	T	G	G	T	T	G	G	0	0	C	C	C	C	G	G	C	C	A	A	T	T	G	G	T	T	C	C	T	T	C	C	G	G	A	A	C	C	T	T	T	T	T	T	A	A	G	G	C	C	0	0	G	G	T	T	C	C	A	A	C	C	G	G	0	0	G	G	G	G	G	G	0	0	A	C	G	G	T	T	T	T	T	T	0	0	G	G	A	A	C	C	C	C	G	G	G	G	G	G	T	T	C	C	A	A	G	G	T	T	C	C	C	C	C	C	A	A	C	C	G	G	G	G	0	0	C	C	0	0	G	G	C	C	A	A	G	G	C	T	T	T	C	C	G	G	G	G	A	A	A	A	C	C	T	T	G	G	C	C	G	G	A	G	0	0	G	G	C	C	C	C	G	G	G	G	C	C	0	0	G	G	G	G	C	C	T	T	T	T	0	0	C	C	G	G	T	T	C	C	A	A	0	0	G	G	G	G	C	C	0	0	C	C	T	T	T	T	T	T	G	G	T	T	G	G	C	C	C	C	G	G	C	C	G	G	A	A	T	T	T	T	0	0	T	T	C	C	G	G	G	G	A	A	C	C	A	G	G	G	C	C	C	C	G	G	G	G	T	T	A	A	C	C	T	T	C	C	C	C	G	G	G	G	G	G	G	G	G	G	C	C	G	G	A	A	G	G	A	A	0	0	A	A	G	G	0	0	C	C	G	G	T	T	C	C	A	A	A	G	A	C	A	T	G	G	A	A	C	C	C	C	T	T	G	G	T	T	C	C	C	C	C	C	T	T	G	G	T	T	T	T	0	0	C	C	G	G	C	C	A	A	G	G	G	G	T	T	C	C	T	T	G	G	A	A	G	G	C	C	G	G	C	C	G	G	G	G	G	G	A	A	G	G	C	C	0	0	0	0	A	A	G	G	C	C	T	T	0	0	G	G	A	G	C	C	A	A	C	C	C	C	T	T	C	C	C	C	C	C	C	C	G	G	G	G	0	0	A	A	C	C	T	T	C	C	C	C	G	G	A	A	0	0	T	T	0	0	C	C	G	G	C	C	G	G	A	G	C	C	C	C	G	G	0	0	C	C	C	G	T	T	C	C	T	T	T	T	A	A	0	0	G	G	C	C	A	A	C	C	C	C	A	T	G	G	T	T	C	C	0	0	G	G	C	C	C	C	A	A	C	C	0	0	0	0	C	C	G	G	A	A	0	0	G	G	C	C	C	C	0	0	C	C	G	G	A	A	G	G	G	G	C	C	C	C	G	G	C	C	C	C	A	G	G	G	G	G	C	C	T	T	C	C	T	T	G	G	G	G	G	G	A	A	T	T	A	A	A	G	C	C	G	G	C	C	G	G	T	T	G	G	A	A	G	G	G	G	C	C	C	C	G	G	C	C	C	C	C	C	C	C	0	0	0	0	C	C	T	T	C	C	G	G	T	T	G	G	T	T	G	G	G	G	G	G	0	0	G	G	T	T	A	A	C	C	A	G	C	C	T	T	C	C	G	G	G	G	A	A	T	T	T	T	C	C	A	A	0	0	A	A	T	T	G	G	G	G	C	C	T	T	0	0	A	G	C	C	G	G	A	A	A	A	T	T	G	G	G	G	C	C	G	G	T	T	T	T	A	A	A	A	C	C	G	G	C	C	G	G	G	G	T	T	T	T	G	G	C	C	0	0	T	T	C	T	A	A	C	C	C	C	C	C	G	G	A	A	G	G	A	A	G	G	C	C	G	G	C	C	C	C	A	A	A	A	T	T	0	0	T	T	C	C	T	T	A	G	C	C	G	G	C	T	C	G	C	C	A	A	0	0	G	G	T	T	0	0	T	T	C	C	T	T	T	T	T	T	G	G	G	G	0	0	G	G	A	A	G	G	G	G	C	T	C	C	C	G	C	C	G	G	C	C	T	T	G	G	T	T	G	G	G	G	G	G	G	G	T	T	T	T	C	C	T	T	T	T	G	G	0	0	A	A	0	0	G	G	G	G	C	C	G	G	T	T	G	G	G	G	C	C	G	G	C	C	C	C	G	G	C	C	G	G	A	A	0	0	G	G	A	A	G	G	T	T	G	G	G	G	C	C	0	0	0	0	G	G	G	G	C	C	A	A	T	T	G	G	0	0	G	G	C	C	G	G	0	0	C	C	T	T	A	A	G	G	C	C	A	A	G	T	T	T	A	C	C	C	A	A	C	C	G	G	T	T	C	C	G	G	G	G	C	C	0	0	A	C	G	G	G	G	G	G	C	C	G	G	G	T	C	C	T	T	C	C	A	A	G	G	C	C	A	A	G	G	G	G	C	C	T	T	G	G	G	G	C	C	G	G	G	G	0	0	T	T	G	G	0	0	C	C	A	A	G	G	G	G	G	G	G	G	C	C	G	G	C	T	G	G	C	C	G	G	C	C	C	C	C	C	C	T	G	G	A	A	C	C	C	C	A	G	G	G	T	T	A	A	C	C	0	0	G	G	0	0	0	0	G	G	T	T	G	G	G	G	0	0	T	T	T	T	C	C	A	A	A	A	C	C	T	T	C	C	C	C	G	G	C	C	C	C	G	G	G	G	0	0	T	T	G	G	0	0	T	T	G	G	C	C	T	T	G	G	C	T	C	C	C	C	C	C	A	A	C	C	C	C	G	G	G	G	C	C	0	0	C	C	C	T	G	G	0	0	T	T	C	C	C	C	0	0	T	T	T	T	A	A	0	0	A	A	T	T	C	C	C	T	C	C	G	G	T	T	T	T	G	G	C	C	A	A	G	G	C	C	A	T	G	G	G	G	C	C	T	T	T	T	C	C	C	C	G	G	C	G	C	C	G	G	C	C	G	G	A	T	T	T	A	A	A	A	G	G	C	C	0	0	A	A	G	G	C	C	A	A	A	A	C	C	A	A	G	G	C	C	A	A	C	C	T	T	G	G	G	G	C	C	G	G	C	C	T	T	A	A	C	C	T	T	C	C	0	0	C	C	A	A	G	G	C	C	0	0	A	A	C	C	T	T	C	C	G	G	G	G	G	G	C	C	G	G	A	A	A	A	T	T	G	G	T	T	C	C	A	C	0	0	G	G	0	0	A	A	C	C	G	G	G	G	C	C	C	C	C	C	C	C	0	0	0	0	C	C	G	G	T	T	0	0	A	A	C	C	C	C	C	C	C	C	T	T	0	0	G	G	T	T	C	C	A	A	C	C	G	G	G	G	0	0	T	T	C	C	G	G	T	T	G	G	A	A	G	G	A	A	0	0	G	G	C	C	G	G	A	A	C	C	A	A	C	C	G	G	C	C	A	A	G	G	G	G	C	C	T	T	C	C	G	G	G	G	A	A	C	C	C	T	G	G	C	C	T	T
1	Man_cit_d_nlp_03003	0	0	0	0	C	C	0	0	G	G	G	T	G	G	G	G	0	0	A	A	0	0	C	C	C	C	C	C	T	T	G	G	C	C	C	C	C	C	C	C	A	A	A	G	G	G	G	G	A	A	C	C	C	C	C	C	C	C	T	T	C	C	C	C	G	G	C	C	G	G	C	C	C	C	C	C	A	A	T	T	C	C	G	G	G	G	C	C	C	C	G	G	A	A	C	C	G	G	C	C	T	T	A	T	G	G	G	G	C	C	G	G	T	T	C	C	A	A	C	C	A	G	G	G	C	T	G	G	T	T	A	A	C	C	C	C	T	T	G	G	G	G	C	C	C	C	C	T	T	T	C	C	G	G	G	G	A	G	A	A	G	G	A	A	T	T	A	A	G	G	C	T	C	C	G	G	C	C	A	A	C	C	G	G	T	T	A	A	G	G	C	C	C	C	C	C	C	C	G	G	G	G	C	C	C	C	G	G	G	T	C	C	C	T	C	C	G	G	T	T	C	C	G	G	0	0	G	G	T	T	C	G	C	C	G	G	G	G	A	A	C	C	A	G	G	G	G	G	C	C	0	0	C	C	G	G	A	A	T	T	C	C	G	G	C	C	G	G	C	G	C	C	C	C	C	C	T	T	T	T	C	C	0	0	G	G	G	G	C	C	C	C	0	0	C	C	C	C	C	C	C	T	T	T	G	G	G	G	C	C	A	G	T	T	C	C	C	C	A	A	A	A	G	G	C	C	T	T	C	C	G	G	C	T	G	G	C	C	G	G	C	C	T	T	0	0	C	C	C	C	A	A	T	T	C	C	G	G	G	G	G	G	0	0	C	C	G	G	G	G	C	C	C	C	G	G	G	G	0	0	C	C	G	G	G	G	0	0	T	T	A	A	C	C	C	C	T	T	G	G	T	T	C	C	C	C	G	G	G	G	T	T	A	A	A	A	0	0	C	C	A	A	G	G	A	A	C	C	G	G	G	G	G	G	G	G	C	C	G	G	G	G	G	G	C	C	G	G	T	T	T	T	A	A	A	A	G	G	C	C	C	C	A	A	G	G	C	C	T	T	T	T	G	G	A	A	G	G	C	C	T	T	G	G	C	C	T	T	A	A	A	A	G	T	C	C	C	C	C	C	G	G	A	A	T	T	C	C	0	0	C	C	G	G	G	G	C	C	0	0	C	T	A	G	A	A	T	T	C	C	G	G	G	G	T	T	C	C	T	T	A	C	G	G	A	A	A	A	T	T	C	C	C	C	A	A	C	C	T	T	A	T	A	A	C	C	C	C	C	C	C	C	G	G	G	G	T	T	T	T	G	G	C	C	C	C	T	T	G	G	C	C	G	G	T	T	G	G	G	G	C	C	C	C	C	T	C	C	A	A	G	G	A	A	T	T	0	0	C	C	0	0	0	0	G	G	G	G	G	G	A	A	C	C	T	T	G	G	C	C	T	T	T	T	C	C	A	A	G	G	C	C	T	T	C	C	C	C	C	C	G	G	A	A	C	C	T	T	G	G	T	T	G	G	A	A	A	A	T	T	C	C	G	G	0	0	C	C	G	G	C	C	G	G	C	C	C	T	A	A	A	A	C	C	C	C	C	C	T	T	C	C	A	A	A	A	G	G	C	C	T	T	C	C	A	G	G	G	0	0	G	G	T	T	G	G	C	C	C	C	T	T	G	G	C	C	G	G	G	G	C	C	C	C	C	C	A	A	T	T	A	A	A	A	C	C	G	G	G	G	C	C	G	G	G	G	C	C	C	C	T	T	G	G	T	T	C	C	C	C	T	T	G	G	C	T	C	C	A	A	A	A	G	G	C	C	G	G	G	G	T	T	T	T	A	A	T	T	C	T	0	0	T	T	A	A	C	C	T	T	C	C	C	C	A	A	C	C	C	C	C	C	T	T	C	C	A	A	G	G	G	G	C	T	C	C	G	G	C	T	A	A	G	G	C	C	G	G	C	C	C	C	G	G	0	0	G	G	C	C	A	T	T	T	A	G	C	C	C	C	A	A	C	C	T	T	G	G	C	C	A	A	G	G	A	A	T	T	C	C	A	A	G	G	C	C	C	C	C	C	T	T	C	T	C	C	C	C	C	T	C	C	C	C	G	T	C	C	G	G	G	G	0	0	T	T	C	C	C	C	C	C	A	A	T	T	G	G	C	C	A	A	C	C	T	T	C	C	C	C	G	G	G	G	A	A	A	A	G	G	C	C	G	G	C	C	C	C	T	T	A	G	T	T	A	A	C	T	G	G	G	G	C	C	C	C	C	T	T	T	C	C	G	G	G	G	G	G	G	G	C	C	G	G	G	G	G	G	T	T	G	G	C	C	C	C	T	T	G	G	C	C	C	C	T	T	T	T	G	G	0	0	C	T	C	C	C	C	C	C	G	G	G	G	A	A	G	G	G	G	A	A	G	G	C	C	0	0	G	G	C	C	A	A	C	C	G	G	A	A	C	C	C	C	C	C	T	T	G	G	C	C	0	0	C	C	G	G	T	T	T	T	G	G	G	G	A	A	C	C	G	G	G	G	T	T	C	C	C	C	G	G	C	C	0	0	A	A	G	G	A	G	C	C	0	0	C	C	C	C	G	G	T	T	C	C	T	T	0	0	A	C	G	T	G	G	A	A	A	G	G	G	G	G	T	T	G	G	C	C	G	G	0	0	G	G	T	T	A	A	A	A	G	G	G	G	C	C	C	C	T	T	A	A	T	T	T	T	C	C	A	A	G	G	G	G	A	A	A	A	G	G	C	C	A	A	G	G	C	C	G	G	G	G	C	C	C	C	G	G	T	T	G	G	G	G	T	T	T	T	A	G	C	C	T	T	G	G	C	C	C	C	C	C	A	G	C	C	A	A	G	G	G	G	C	C	C	C	A	A	G	G	G	G	G	G	A	G	G	G	G	G	G	G	A	A	G	G	A	A	G	G	C	C	C	C	C	C	G	G	T	T	G	G	0	0	T	T	T	T	G	G	G	G	G	G	C	C	C	C	C	G	G	G	G	G	G	G	A	A	C	C	G	G	C	C	G	G	G	G	G	G	A	A	C	C	G	G	A	A	C	C	C	C	C	C	C	C	C	C	T	T	G	G	C	C	T	T	A	A	A	A	G	G	G	T	A	A	G	G	C	C	C	C	C	C	G	G	T	T	C	C	C	C	G	G	C	C	C	C	C	C	C	C	G	G	0	0	C	C	C	C	A	A	T	T	T	T	G	G	T	T	T	T	A	G	G	G	C	C	A	A	T	T	T	T	C	T	G	G	A	A	T	T	G	G	C	C	G	G	G	G	C	C	A	G	C	C	C	C	C	C	0	0	A	A	T	T	T	T	A	A	A	G	T	T	G	G	A	A	G	G	T	T	C	C	A	A	G	G	G	G	G	G	A	G	C	C	T	T	G	G	C	C	G	G	T	T	T	T	C	C	G	G	G	G	G	G	G	G	A	A	G	G	G	G	T	T	C	G	C	C	C	T	C	G	A	G	0	0	0	0	G	G	G	G	G	G	C	C	A	G	G	G	0	0	C	C	C	C	T	T	G	G	G	G	T	T	0	0	C	C	G	G	G	G	G	G	G	G	A	A	C	C	T	T	G	G	C	C	G	G	C	C	C	C	G	G	C	C	A	A	G	G	C	C	G	G	G	G	C	C	A	A	T	T	0	0	C	C	C	C	G	G	A	C	G	G	G	G	0	0	A	A	G	G	A	G	A	A	A	A	C	T	G	G	C	C	G	G	G	G	0	0	C	C	T	T	0	0	C	C	T	T	C	C	T	T	C	C	G	G	0	0	T	T	A	A	T	T	A	A	G	G	A	G	G	G	G	G	G	G	G	G	G	G	G	G	0	0	A	A	C	C	G	G	T	T	C	T	C	C	G	G	C	C	G	G	G	G	A	A	A	A	T	T	C	C	A	G	C	C	G	G	A	A	G	G	C	C	C	C	0	0	G	G	T	T	G	G	A	A	C	T	A	A	C	G	G	G	G	G	A	A	G	G	T	T	C	T	T	T	C	C	G	G	0	0	T	T	C	C	G	G	G	G	A	A	T	T	C	C	T	T	C	C	0	0	A	A	0	0	G	G	C	C	0	0	G	G	G	G	A	G	T	T	G	G	T	T	G	G	C	C	G	G	C	C	T	T	C	C	C	C	G	G	G	G	A	A	C	C	C	C	C	T	G	G	G	G	C	C	C	C	T	T	G	G	C	C	A	A	G	G	0	0	T	T	A	A	G	G	A	A	G	G	C	C	C	C	T	T	0	0	0	0	A	A	A	A	C	C	T	T	C	C	A	A	T	T	A	A	C	C	0	0	C	C	G	G	A	A	T	T	C	C	C	C	T	T	C	C	T	T	G	G	0	0	C	C	C	C	T	T	A	A	G	G	C	C	C	C	A	A	G	G	T	T	G	G	G	G	G	G	A	A	C	T	C	C	A	A	G	G	G	G	A	C	G	G	C	C	G	G	T	T	A	A	C	C	0	0	C	C	C	C	G	G	G	G	T	T	A	A	T	T	A	A	0	0	G	G	G	G	T	T	C	C	G	G	G	G	G	G	G	G	T	T	C	C	C	C	C	C	T	T	A	A	C	C	A	A	C	C	G	G	C	C	T	T	A	A	G	G	T	T	C	C	G	G	C	C	C	C	C	C	T	T	C	C	G	G	T	T	G	G	G	G	G	G	C	C	G	G	A	A	A	A	C	C	G	G	T	T	C	C	T	T	C	C	G	G	G	G	T	T	T	T	C	C	A	A	T	T	T	T	G	G	G	G	G	G	C	C	C	C	G	G	G	G	C	C	G	G	A	A	C	C	A	A	A	A	C	C	G	G	G	G	G	G	A	A	G	G	0	0	G	G	G	G	C	C	A	A	G	G	C	C	G	G	G	G	A	A	A	A	C	C	T	T	C	C	C	C	A	G	G	G	G	G	C	C	C	C	C	T	G	G	A	G	C	C	A	A	T	T	C	C	G	G	C	C	A	A	A	A	C	T	C	C	G	T	A	A	A	A	0	0	A	A	C	C	A	A	C	C	C	C	T	T	G	G	G	G	A	G	C	C	G	G	A	G	G	G	T	T	C	C	G	G	C	C	C	C	T	T	G	G	G	G	G	G	G	G	T	T	T	T	A	T	G	G	A	A	G	G	G	G	T	T	C	C	C	C	G	G	G	G	C	C	C	C	A	A	G	G	G	G	G	G	G	G	C	C	G	G	T	T	C	C	G	G	G	G	G	G	C	G	G	G	G	G	G	G	T	T	G	G	A	A	G	G	C	C	0	0	A	A	G	G	0	0	A	A	T	T	C	C	C	C	T	T	A	A	C	C	C	C	C	C	C	C	T	T	C	C	C	C	T	T	0	0	C	C	C	C	A	A	C	C	C	G	T	T	C	C	G	G	T	T	C	C	0	0	C	C	G	T	T	T	C	C	G	G	G	G	T	T	G	G	G	G	C	C	G	G	C	C	A	A	G	G	G	G	C	C	G	G	G	G	C	C	0	0	T	T	C	C	A	A	C	C	C	C	G	G	T	T	C	C	0	0	0	0	A	G	C	C	C	C	A	A	T	T	G	G	G	G	0	0	T	T	G	G	C	C	T	T	C	C	G	G	A	A	A	G	C	G	G	T	T	T	C	C	G	G	C	C	0	0	A	A	G	G	A	C	G	G	0	0	C	C	A	A	G	G	T	T	C	C	C	C	T	T	C	C	G	G	G	G	C	C	T	T	C	C	G	G	G	G	G	G	T	T	T	T	A	A	C	C	G	G	G	G	C	C	A	C	C	C	C	C	G	G	A	G	C	C	G	G	C	C	T	T	C	C	G	G	G	G	G	G	G	G	C	C	G	G	C	C	C	C	0	0	C	C	G	G	C	C	C	C	T	T	G	G	A	A	G	G	C	C	G	G	G	G	C	C	G	G	C	C	A	A	A	A	G	G	C	C	G	G	A	A	A	A	A	A	C	T	C	C	C	C	C	C	A	A	T	T	C	C	G	G	G	G	C	T	C	C	C	C	T	T	G	G	T	T	G	T	T	T	C	C	C	C	A	A	C	C	C	C	C	C	A	T	G	G	C	C	A	A	C	C	0	0	G	G	A	G	C	T	0	0	0	0	T	T	G	G	A	A	A	A	C	C	C	C	T	T	C	C	G	G	G	G	G	G	T	T	T	T	G	G	G	G	C	C	C	C	T	T	G	G	C	C	T	T	A	A	C	T	C	C	G	G	G	G	0	0	T	T	C	C	C	C	G	G	G	G	A	A	A	G	A	A	C	C	G	G	C	C	A	A	C	C	C	C	G	G	A	A	C	C	C	C	T	T	G	G	C	C	A	G	C	C	C	C	C	C	G	G	0	0	C	C	0	0	C	G	C	C	G	T	G	G	G	G	C	C	G	G	G	G	G	G	T	T	G	G	T	T	A	A	G	G	C	C	G	G	T	T	G	G	C	C	C	C	C	C	G	G	T	T	A	A	C	C	G	G	C	C	C	C	C	C	T	T	G	G	C	C	C	C	G	G	G	G	C	C	C	C	G	G	G	G	A	G	G	G	G	G	C	C	G	G	G	G	0	0	T	T	C	C	0	0	C	C	G	G	G	G	C	C	A	A	A	A	G	G	G	G	C	C	G	G	G	G	C	C	T	T	C	C	G	G	G	G	C	C	T	T	C	C	C	T	T	T	G	G	C	C	C	C	T	T	C	C	G	G	G	G	G	G	A	A	C	C	T	T	C	C	G	G	A	A	C	C	C	T	G	G	T	T	G	G	G	G	C	C	C	T	C	C	T	T	C	C	C	C	C	C	G	G	T	T	G	G	G	G	G	G	C	C	A	A	T	T	C	C	C	C	A	G	C	T	G	G	C	C	G	G	C	C	C	C	T	T	C	C	C	C	T	T	A	A	T	T	C	T	G	G	G	G	C	C	A	A	T	T	C	C	C	C	G	G	A	A	C	C	G	G	G	G	T	T	T	T	A	A	C	C	0	0	G	G	A	A	C	T	A	A	A	A	G	G	C	C	A	A	G	G	G	G	G	G	A	A	T	T	G	G	C	C	C	C	G	G	T	T	A	T	C	C	C	C	A	A	T	T	G	G	C	C	G	G	T	T	G	G	T	T	G	G	T	T	T	T	A	A	0	0	G	G	G	G	T	T	C	C	G	G	T	T	C	C	C	C	T	T	C	T	G	G	C	C	G	G	G	G	A	G	G	G	C	C	C	C	0	0	C	C	G	G	C	C	A	G	T	T	T	T	A	A	C	C	G	G	G	G	T	T	G	G	C	C	T	T	G	T	A	A	A	G	C	C	T	T	T	T	A	A	T	T	T	T	A	A	G	G	G	T	G	G	C	C	G	G	G	G	C	G	G	G	C	C	C	C	G	G	G	G	G	G	C	C	G	G	C	C	G	G	G	G	G	G	C	C	A	A	C	C	T	T	C	C	A	A	C	T	C	C	A	A	G	G	T	T	C	T	A	G	A	A	A	A	0	0	T	T	A	A	G	G	C	C	G	G	C	C	T	T	C	C	A	A	C	T	T	T	C	C	T	T	G	G	C	C	C	G	G	G	T	T	C	C	A	A	A	T	G	G	G	G	C	C	T	T	G	G	C	C	G	G	A	A	G	G	A	A	C	T	G	G	A	A	A	A	C	C	C	C	G	G	C	C	C	C	T	T	A	A	G	G	A	A	T	T	T	T	G	G	G	G	C	T	G	G	G	G	T	T	G	G	C	C	G	G	G	G	A	A	G	G	C	C	C	C	C	G	C	C	C	C	G	G	C	C	G	G	G	G	C	C	G	G	C	C	A	A	C	C	A	A	C	T	G	G	T	T	G	T	G	G	A	A	C	C	A	A	C	C	T	T	G	G	G	G	G	G	G	G	G	T	T	T	G	G	G	G	T	T	C	T	C	C	C	C	A	A	0	0	C	C	G	G	C	C	C	C	C	C	C	C	C	C	G	G	T	T	G	G	C	C	G	G	G	G	T	T	G	G	C	C	C	C	0	0	T	T	C	C	C	C	A	A	A	A	C	T	C	C	G	G	0	0	T	T	T	T	A	A	C	T	T	T	C	C	C	C	G	G	C	C	T	T	G	G	A	A	G	G	T	T	C	C	0	0	C	C	G	G	A	A	C	C	0	0	C	C	G	G	G	G	C	C	G	G	G	G	G	G	C	C	G	G	T	T	C	C	C	C	A	A	G	G	G	G	A	A	0	0	T	T	C	C	C	C	C	C	A	A	C	C	G	G	G	G	A	A	C	C	G	G	G	G	G	G	A	A	G	G	C	C	A	A	C	C	C	C	G	G	A	A	T	T	G	G	A	A	A	A	G	G	C	C	G	G	A	A	A	A	G	G	G	G	C	C	T	T	C	C	G	G	T	T	0	0	A	T	T	T	C	C	G	G	C	C	A	T	G	G	C	C	T	T	G	G	C	C	G	G	G	G	G	G	C	C	C	C	G	G	C	C	T	T	C	C	G	G	A	A	G	G	C	C	G	G	A	A	C	C	T	T	A	A	G	G	C	C	C	C	G	G	C	C	C	C	A	A	T	T	C	C	A	A	G	G	C	T	A	G	C	C	G	G	G	G	G	G	G	G	G	G	T	T	C	C	C	C	C	C	C	C	T	T	G	G	G	G	G	G	T	T	C	C	C	C	C	C	C	C	C	C	A	C	0	0	0	0	T	T	C	C	C	C	G	G	G	G	T	T	G	G	T	T	T	T	G	G	0	0	G	G	T	T	G	G	C	C	0	0	A	A	C	C	T	T	C	C	A	A	C	C	C	C	G	G	C	C	G	G	G	G	C	C	C	C	T	T	G	G	A	A	C	C	G	G	G	G	G	G	A	G	G	G	G	G	A	G	0	0	0	0	C	C	C	C	T	T	A	G	A	A	G	G	0	0	G	G	C	C	G	G	G	G	C	C	G	G	T	T	T	T	C	C	G	G	C	C	G	G	C	C	G	G	0	0	A	A	A	A	C	C	G	G	A	A	T	T	T	T	T	T	C	C	G	G	A	A	C	C	G	G	C	C	G	G	0	0	0	0	G	G	C	C	G	T	C	C	C	C	G	G	C	C	C	C	C	C	A	A	0	0	C	C	C	C	G	G	G	G	C	C	A	A	A	G	C	C	G	G	G	G	C	C	A	A	A	A	G	G	G	G	C	C	C	C	A	A	C	C	C	C	0	0	G	G	G	G	T	T	T	T	T	T	G	G	T	T	A	A	C	C	G	G	0	0	A	A	C	C	T	T	C	C	G	G	T	T	G	G	T	T	G	G	G	G	C	C	G	G	0	0	C	C	C	C	C	C	A	A	C	G	T	T	C	G	A	A	C	C	C	C	A	A	C	C	G	G	T	T	C	C	0	0	C	C	C	C	C	C	0	0	T	T	0	0	T	T	0	0	G	G	C	C	C	C	0	0	C	C	C	G	C	C	T	T	C	C	A	A	A	A	C	C	A	A	G	G	T	T	C	C	G	G	C	C	C	C	C	C	C	C	G	G	G	G	T	T	G	G	T	T	G	G	C	C	G	G	G	G	A	A	T	T	T	T	C	C	T	T	A	A	C	C	0	0	A	A	G	G	G	G	C	C	G	G	T	T	A	G	T	T	G	G	C	C	C	C	G	G	G	G	G	G	T	T	T	T	G	G	A	A	0	0	C	C	C	C	G	G	T	T	A	A	C	C	G	T	C	C	A	A	C	C	G	G	A	A	C	C	C	C	T	T	T	T	T	T	C	C	A	A	G	G	G	G	0	0	C	C	G	G	G	G	C	C	C	G	G	G	A	A	A	A	G	G	C	T	A	C	G	G	C	C	A	G	T	T	C	C	T	T	C	C	C	C	G	G	C	C	G	G	0	0	G	G	T	T	C	C	T	T	G	G	G	G	C	C	G	G	A	T	0	0	C	T	G	G	C	C	0	0	C	C	G	G	C	T	A	A	G	G	G	G	T	T	A	A	C	C	C	C	C	T	C	C	C	C	G	G	G	G	G	G	G	G	0	0	C	C	A	A	G	G	T	T	G	G	C	C	C	C	C	T	T	T	G	G	G	G	A	A	C	C	G	G	C	C	C	C	C	C	G	G	G	G	0	0	C	G	C	G	C	C	A	T	C	C	C	C	A	C	A	G	G	G	G	G	C	C	G	G	C	C	G	G	G	G	T	T	C	C	C	T	C	C	C	C	G	G	C	C	C	C	G	G	T	T	G	G	A	A	C	C	C	C	A	A	C	T	C	C	G	G	G	G	G	G	G	G	C	C	G	G	C	C	C	C	C	C	G	G	C	C	C	C	C	C	C	C	C	C	G	G	C	C	A	A	A	A	C	C	C	C	G	G	A	A	A	A	C	C	T	T	C	C	C	C	T	T	A	A	A	A	A	T	G	G	C	C	C	C	T	T	G	G	G	G	G	G	C	C	C	C	G	G	G	G	C	C	C	C	C	C	G	G	C	C	0	0	C	C	C	C	0	0	C	C	C	C	G	G	C	C	A	A	C	C	C	C	T	T	T	T	T	T	T	T	C	C	T	T	C	C	A	A	A	A	C	C	C	C	C	C	G	G	C	C	T	T	T	T	G	G	G	G	A	A	A	A	G	G	G	G	G	G	T	T	G	G	C	C	T	T	T	T	C	C	C	C	T	T	G	G	A	A	G	G	A	A	C	C	A	A	G	G	C	C	G	G	0	0	C	C	A	T	T	T	G	G	A	A	C	C	G	G	G	G	A	A	A	G	G	G	G	G	C	C	0	0	C	C	G	G	G	G	G	G	0	0	C	C	C	C	0	0	G	G	A	A	T	T	0	0	0	0	0	0	A	A	C	C	A	A	C	C	C	C	C	G	C	C	C	C	C	C	G	G	C	C	G	G	G	G	A	A	C	C	G	G	G	G	A	A	0	0	G	T	C	C	G	G	G	G	T	T	A	A	G	G	T	T	C	C	G	G	G	G	G	G	T	T	0	0	G	G	A	A	A	G	G	G	C	C	C	C	G	G	T	T	C	C	C	C	C	C	G	G	A	A	G	G	C	C	T	T	C	C	G	G	C	C	C	C	A	A	G	G	T	T	C	C	0	0	C	T	G	G	T	T	C	C	A	A	T	T	G	G	C	C	0	0	A	G	A	A	G	G	0	0	C	C	A	A	C	C	A	G	G	G	G	G	C	C	G	G	T	T	0	0	C	C	C	C	G	G	A	A	A	A	C	C	C	C	C	C	A	A	A	T	T	T	C	C	G	G	A	G	C	C	T	T	G	G	C	C	G	G	C	C	C	C	A	A	G	G	C	C	C	C	G	G	C	C	C	C	C	C	A	C	0	0	G	G	C	C	A	A	G	G	0	0	G	G	C	C	G	G	C	C	0	0	C	C	G	G	A	A	T	T	T	T	C	C	G	G	C	C	0	0	G	G	A	A	G	G	A	A	C	C	A	A	C	C	T	T	A	A	C	C	0	0	C	C	C	C	G	G	T	T	G	G	T	T	C	T	G	G	G	G	C	C	T	T	G	G	0	0	A	A	G	G	C	C	C	C	C	C	G	G	C	C	T	T	T	T	C	T	G	G	T	T	G	G	0	0	T	T	T	T	G	G	T	T	T	T	A	A	C	C	G	G	A	T	C	C	A	G	C	C	C	C	C	C	G	G	G	G	G	G	A	A	G	G	C	C	G	G	C	C	C	C	T	T	G	G	G	G	A	A	G	G	G	G	G	G	T	T	A	A	C	C	G	G	G	G	G	G	C	T	C	C	G	G	G	G	C	C	C	C	0	0	G	G	C	C	G	G	T	T	G	G	C	C	C	C	C	C	G	G	G	G	A	G	T	T	A	C	G	G	C	C	C	C	T	T	T	T	A	A	C	C	A	G	C	C	G	G	G	G	G	G	C	C	T	T	A	A	G	G	C	C	A	A	C	C	C	C	T	T	A	A	C	C	C	C	0	0	C	C	G	G	G	G	C	C	C	C	G	G	T	T	G	G	G	G	G	G	A	A	0	0	C	C	G	G	A	A	G	G	G	G	G	G	C	C	C	T	T	T	C	C	A	G	0	0	C	C	0	0	A	G	C	C	A	A	C	T	T	T	C	C	C	C	C	C	C	C	C	T	G	G	A	G	G	G	C	C	G	G	G	G	A	A	G	G	G	G	C	C	A	A	C	C	G	G	C	C	C	C	G	G	G	G	C	C	G	G	A	A	T	T	G	G	T	T	T	T	T	T	G	G	G	G	G	G	G	G	T	T	G	G	G	G	G	G	A	A	C	C	G	G	C	C	A	A	C	C	A	A	C	C	C	C	C	C	A	A	T	T	G	G	C	C	C	C	T	T	C	C	G	G	C	C	C	C	C	C	T	T	A	A	C	C	G	G	G	G	T	T	C	C	C	C	C	C	G	G	G	G	T	T	C	T	0	0	G	G	C	C	T	T	0	0	G	G	T	T	0	0	C	C	G	G	0	0	C	C	G	G	G	G	G	G	C	C	C	C	T	T	G	G	0	0	C	C	G	G	G	G	G	G	C	C	A	A	G	G	G	G	C	C	A	A	T	T	G	G	C	C	C	C	C	C	C	C	A	A	0	0	A	A	C	C	A	A	G	G	G	G	C	G	A	G	G	G	C	C	C	C	C	C	G	G	G	G	C	C	A	A	C	T	C	C	A	A	G	G	G	G	C	C	C	C	T	T	G	G	C	C	G	G	0	0	C	C	G	G	A	A	C	C	G	G	C	C	C	C	C	C	C	C	A	A	C	C	T	T	T	T	C	C	G	G	T	T	C	C	C	C	C	C	G	G	G	G	C	C	C	C	G	G	0	0	G	G	T	T	G	G	C	C	G	G	G	T	T	T	G	G	0	0	C	C	T	T	A	A	0	0	C	C	C	C	G	G	0	0	C	C	A	A	A	A	G	G	C	C	A	A	G	G	A	G	C	C	G	G	C	C	G	G	T	T	G	G	G	G	0	0	A	A	G	G	C	C	G	G	G	G	T	T	G	G	T	T	G	G	C	C	G	G	0	0	C	C	G	G	C	C	T	T	C	C	C	T	G	G	A	A	G	G	C	C	C	C	G	G	T	T	A	A	G	G	A	A	A	A	0	0	G	G	C	C	A	G	0	0	C	C	C	C	G	G	A	A	A	A	C	C	G	G	C	C	G	G	C	C	G	G	G	G	G	G	A	A	G	T	C	C	T	T	G	G	T	T	A	A	0	0	C	C	G	G	G	G	T	T	C	C	C	C	G	G	C	C	C	C	A	A	A	A	T	T	G	G	C	C	C	C	C	C	C	C	T	T	G	G	C	C	A	A	A	A	C	C	A	A	G	G	C	C	T	T	A	A	A	A	A	A	C	C	C	C	C	C	A	A	T	T	C	C	C	C	0	0	T	T	C	C	C	C	A	C	0	0	C	C	G	G	A	C	T	T	A	A	G	G	T	T	A	A	C	C	C	T	G	G	C	C	G	G	T	T	G	G	C	C	T	T	C	C	T	T	C	C	C	C	G	G	T	T	C	C	G	G	G	G	G	G	A	A	C	C	G	G	G	G	A	T	A	A	C	C	T	T	G	G	G	G	C	C	G	G	G	G	T	T	A	A	G	G	0	0	A	A	C	C	C	C	C	C	A	A	G	G	G	G	C	C	G	G	0	0	C	C	C	C	G	G	G	G	0	0	G	G	C	C	0	0	C	C	G	G	0	0	T	T	T	T	G	G	T	T	G	G	C	C	C	C	G	G	G	G	C	C	C	C	T	T	0	0	C	C	G	G	G	G	G	G	C	C	T	T	C	C	G	G	C	C	C	C	G	G	G	G	G	G	G	G	G	G	C	C	G	G	C	C	T	T	A	A	C	C	A	A	C	C	C	C	A	A	T	T	C	C	G	G	G	G	G	G	A	A	A	A	C	C	G	G	C	C	C	C	C	C	C	C	A	A	G	G	G	G	C	C	G	G	G	G	C	C	C	C	C	C	C	C	G	G	C	C	C	C	C	C	G	G	G	G	G	G	C	C	C	C	G	G	G	G	C	C	C	C	C	C	G	G	A	A	A	A	C	C	T	T	G	G	G	G	0	0	C	T	C	C	C	C	C	C	G	G	G	G	A	A	C	C	C	C	A	G	G	G	G	G	G	G	C	C	A	A	C	C	T	T	0	0	C	C	T	T	G	G	T	T	C	C	T	T	G	G	C	T	0	0	A	A	A	G	T	T	A	A	G	G	C	C	G	G	G	G	T	T	A	G	A	A	C	C	C	C	C	C	0	0	C	C	G	G	G	G	C	C	A	A	T	T	G	G	G	G	C	C	0	0	G	G	T	T	G	G	A	A	0	0	G	G	G	G	C	C	C	C	C	C	C	C	G	G	G	G	T	T	G	G	C	C	T	T	G	G	T	T	G	G	G	G	G	G	G	G	G	G	G	G	C	C	G	G	A	A	C	C	A	A	G	G	G	G	G	G	C	C	T	T	0	0	G	G	G	G	G	G	T	T	C	C	G	G	C	C	C	C	A	A	C	C	C	C	C	C	C	C	C	C	T	T	G	G	C	T	G	G	G	G	G	G	C	C	G	G	C	C	G	G	T	T	C	C	G	G	C	C	C	C	C	C	A	A	C	C	C	C	C	C	G	G	G	G	G	G	G	G	G	G	C	C	C	C	0	0	T	T	C	C	A	A	C	C	G	G	T	T	C	C	C	C	G	G	C	C	C	C	C	C	C	C	G	G	C	C	C	C	G	G	T	T	G	G	G	G	G	G	C	C	G	G	G	G	T	T	C	C	C	C	C	C	G	G	T	T	C	T	C	T	C	C	C	C	A	A	T	T	C	C	A	G	A	A	C	C	G	G	C	C	A	A	G	G	G	G	A	A	C	C	C	C	0	0	0	0	G	G	C	C	C	T	T	T	A	T	C	C	0	0	C	C	C	C	T	T	G	G	G	G	A	A	C	C	C	C	C	C	G	G	A	A	C	C	C	C	A	G	A	A	C	C	G	G	G	G	C	C	C	C	T	T	T	T	G	G	C	C	C	T	C	C	C	C	C	C	G	G	T	T	G	G	C	T	G	G	T	T	G	G	C	C	G	G	G	G	T	T	C	C	A	A	C	C	C	G	G	G	G	G	T	T	C	C	0	0	T	T	A	A	G	G	C	T	A	A	A	A	C	C	C	C	C	C	C	C	T	T	G	G	A	A	A	A	T	T	T	T	T	T	T	T	G	G	G	G	T	T	C	C	G	G	G	G	G	G	G	G	C	C	G	G	A	T	0	0	C	C	C	C	C	C	0	0	C	C	C	C	G	G	C	C	G	G	T	T	A	A	C	C	C	T	C	T	G	G	A	A	G	G	G	G	G	G	0	0	C	C	G	G	T	T	A	A	A	A	G	G	C	T	C	C	C	C	A	A	C	G	G	G	C	T	C	C	G	G	C	C	C	C	G	G	C	C	G	G	C	C	G	G	G	G	A	A	G	G	T	T	T	T	0	0	A	A	C	C	G	G	G	G	0	0	G	G	G	G	C	C	G	G	C	C	G	G	0	0	0	0	T	T	C	C	C	C	A	A	A	A	G	G	C	C	G	G	C	G	C	C	G	G	C	C	C	C	G	G	C	C	G	G	A	A	G	G	C	C	C	C	G	G	C	T	G	G	A	A	A	A	C	C	T	T	C	C	C	C	C	C	C	C	G	G	G	G	T	T	T	T	G	G	G	G	G	G	G	G	G	G	G	G	T	T	T	T	G	G	G	G	C	C	C	C	C	C	G	G	G	G	T	T	T	T	T	T	G	G	A	G	A	A	A	A	T	T	G	G	G	G	C	C	G	G	C	C	C	C	C	C	G	G	G	G	G	G	G	G	C	C	C	C	G	G	G	G	A	A	C	C	G	G	C	T	C	C	C	C	C	C	C	C	G	G	A	G	C	C	C	C	T	T	A	C	G	G	C	C	A	A	G	G	A	A	C	C	A	A	A	A	G	G	C	C	A	A	A	A	G	G	C	C	C	C	A	A	C	C	G	G	G	G	G	G	A	A	0	0	T	T	T	T	G	G	G	G	G	G	G	G	0	0	C	C	0	0	G	G	C	C	T	T	G	G	C	C	C	C	A	G	T	T	A	A	A	G	G	G	G	T	C	G	G	G	A	A	C	C	C	C	G	G	G	G	G	G	C	C	G	G	G	G	C	C	G	G	C	C	G	G	A	A	0	0	T	T	A	A	C	C	C	C	C	C	A	G	G	G	C	C	C	C	C	C	G	G	T	T	C	C	A	A	C	C	G	G	G	G	C	C	C	C	T	T	C	C	C	C	A	A	G	T	C	C	G	G	G	G	A	A	G	G	C	C	C	T	G	G	C	C	C	C	T	T	C	C	A	A	C	C	C	C	G	G	C	C	C	C	A	A	A	G	G	G	G	G	C	C	C	C	C	C	A	G	G	G	C	C	C	C	T	T	C	C	C	C	G	G	C	C	G	G	G	G	C	T	C	C	A	A	A	A	G	G	A	G	C	C	A	A	G	G	C	C	G	G	T	T	0	0	C	C	T	T	0	0	T	T	C	C	C	C	G	G	A	A	G	G	G	G	C	C	C	C	G	G	T	T	0	0	C	C	A	G	C	C	T	T	C	C	A	G	G	G	T	T	C	C	G	G	A	A	G	G	G	G	0	0	T	T	C	C	C	C	C	C	C	C	A	G	A	A	C	C	G	G	C	C	C	C	T	T	G	G	C	C	A	A	A	A	C	C	A	A	C	C	G	G	T	T	C	C	G	G	G	G	A	A	A	A	0	0	C	C	C	T	A	A	C	C	T	T	C	C	C	C	C	C	A	A	C	T	G	G	G	G	C	T	G	G	T	T	0	0	0	0	A	T	T	T	G	G	C	G	A	A	A	A	A	A	A	A	G	G	C	C	G	G	T	T	C	C	0	0	C	C	G	T	G	G	G	G	C	C	G	G	G	G	T	T	G	G	0	0	C	C	T	T	G	G	G	G	0	0	C	C	C	C	G	G	G	G	0	0	C	C	C	C	0	0	C	C	C	C	0	0	G	G	C	C	C	C	G	G	T	T	G	G	T	T	C	C	C	C	G	G	G	G	C	C	C	C	A	A	T	T	G	G	C	C	C	T	G	G	G	G	A	A	T	T	C	T	C	C	G	G	A	A	C	C	G	G	0	0	G	G	G	G	G	G	G	G	T	T	G	G	A	A	A	A	C	C	G	G	0	0	T	T	G	G	A	A	A	A	G	G	C	C	0	0	G	G	A	A	0	0	C	C	T	T	A	A	C	C	G	G	C	T	G	G	G	G	G	G	C	C	C	C	0	0	G	G	A	G	C	C	C	C	G	G	G	G	G	G	A	A	C	C	G	T	G	G	A	A	T	T	G	G	G	G	C	C	C	C	C	T	T	T	G	G	C	C	G	G	G	G	C	C	G	G	C	T	G	G	T	T	G	G	T	T	A	A	T	T	C	C	T	T	G	G	G	G	0	0	T	T	A	G	T	T	G	G	T	T	T	T	C	C	G	G	G	G	T	T	0	0	C	C	0	0	G	G	G	G	C	C	T	T	G	G	C	C	A	G	C	C	G	G	G	G	G	G	C	C	T	T	T	T	C	C	C	C	T	T	T	T	A	A	C	C	C	C	A	A	C	C	A	A	G	G	C	C	C	C	T	T	T	T	C	C	C	C	C	C	0	0	G	G	G	G	C	C	0	0	A	A	C	C	0	0	A	A	G	G	T	T	C	T	C	C	G	G	C	C	C	C	C	C	G	G	G	G	C	C	A	A	C	C	G	G	G	G	C	C	A	G	C	C	C	C	0	0	G	G	C	C	C	C	A	A	A	A	G	G	T	T	C	T	T	T	C	C	T	T	C	T	G	G	A	A	G	G	C	C	C	C	A	A	C	C	G	G	A	A	G	G	0	0	C	C	G	G	T	T	A	A	G	G	0	0	T	T	T	T	0	0	T	T	G	G	T	T	C	C	G	G	0	0	C	C	T	T	G	G	C	C	C	C	C	C	T	T	T	T	C	C	A	A	C	T	A	A	C	C	C	C	G	G	A	A	G	G	C	C	G	G	A	A	A	T	T	T	T	T	G	G	G	G	C	C	G	G	C	C	G	G	C	C	T	T	G	G	C	C	G	G	T	T	G	G	G	G	C	C	G	G	C	C	G	G	C	C	T	T	A	A	G	G	A	G	C	T	C	C	T	T	G	G	C	C	0	0	C	C	T	T	A	A	C	C	C	C	G	G	G	G	G	G	C	C	C	C	C	C	T	T	G	G	A	A	A	A	C	C	C	C	C	C	G	G	C	G	C	C	G	G	G	G	T	T	A	C	G	G	C	C	0	0	0	0	A	G	G	G	C	C	A	A	T	T	T	T	C	C	G	G	C	C	C	C	G	G	G	G	C	C	G	G	A	A	T	T	G	G	T	T	G	G	C	C	G	G	C	C	G	G	G	G	A	A	C	C	G	G	G	G	G	G	C	C	0	0	T	T	G	G	C	C	G	G	G	G	G	G	A	G	A	A	C	C	C	C	A	A	T	T	C	C	C	C	G	G	G	G	G	G	C	C	G	T	C	C	C	C	0	0	C	C	G	G	T	T	C	C	0	0	C	C	C	C	T	T	T	T	T	T	G	G	C	C	A	C	T	T	G	G	G	G	G	G	C	C	G	G	C	T	G	G	G	G	G	G	A	G	C	C	0	0	C	C	G	G	G	G	T	T	C	T	C	C	0	0	G	G	G	G	C	T	A	A	A	A	G	G	A	A	A	A	A	A	G	G	C	C	G	G	G	G	0	0	G	G	G	G	0	0	G	G	C	C	G	G	C	C	A	A	T	T	T	T	C	C	A	A	C	C	C	C	C	C	G	G	A	A	C	C	G	G	G	G	G	G	C	T	G	G	C	C	G	G	C	C	C	C	C	T	T	T	C	C	C	C	G	G	A	A	G	G	A	A	G	G	0	0	G	G	T	T	T	T	T	T	A	A	G	G	T	T	T	T	G	G	C	C	G	G	C	C	C	C	0	0	C	C	A	G	A	C	A	G	A	G	C	C	C	C	C	C	C	C	G	G	G	G	A	A	0	0	G	G	G	G	C	C	A	A	C	C	C	C	T	T	C	C	T	T	C	C	G	G	C	C	G	G	C	C	C	C	A	A	0	0	A	A	T	T	G	G	G	G	A	T	T	T	C	C	C	C	G	G	G	G	C	C	C	C	A	G	T	T	G	G	T	T	G	G	C	C	G	G	T	T	G	G	G	G	A	G	T	T	G	G	C	C	0	0	A	A	T	T	G	G	C	C	G	G	0	0	C	C	A	A	A	A	C	C	A	T	C	C	T	T	C	C	T	T	C	C	C	C	G	G	T	T	T	T	C	C	C	C	0	0	C	C	0	0	C	C	G	G	A	A	G	G	G	G	G	G	A	A	C	C	C	C	A	A	T	T	A	A	G	G	G	G	C	C	G	G	A	A	G	G	T	T	C	C	T	T	C	C	C	C	G	G	C	C	G	G	C	C	T	T	G	G	G	G	G	G	G	G	A	A	G	G	C	C	G	G	C	C	T	T	T	T	C	C	C	C	C	C	A	A	T	T	T	T	G	G	A	A	A	A	A	A	G	G	G	G	C	C	T	T	C	T	C	G	C	T	0	0	G	G	G	G	G	G	G	G	G	G	C	T	G	G	A	A	A	T	T	T	0	0	T	T	G	G	T	T	C	C	0	0	C	C	C	T	G	G	T	T	A	A	C	C	A	A	G	G	C	C	G	G	G	G	T	T	A	A	G	G	C	C	G	G	C	C	G	G	G	G	A	A	C	C	T	T	0	0	0	0	G	G	A	A	G	G	0	0	G	G	C	C	A	A	C	C	C	C	A	A	A	A	T	T	C	C	C	C	T	T	A	A	A	A	A	A	G	G	C	C	G	G	C	T	C	C	C	C	A	A	0	0	A	A	G	G	0	0	G	G	0	0	0	0	C	C	G	G	C	C	0	0	C	T	C	C	C	C	C	C	G	G	C	C	G	G	C	C	C	C	C	C	A	A	G	G	T	T	G	G	T	T	A	C	G	G	C	C	C	C	G	G	A	A	T	T	G	G	T	T	C	C	C	C	0	0	T	T	G	G	T	T	G	G	G	G	T	T	T	T	T	T	G	G	C	T	C	C	0	0	C	C	G	G	G	G	A	A	G	G	C	C	C	C	C	C	0	0	C	C	C	C	C	C	T	T	C	C	A	A	A	A	A	G	G	G	T	T	C	C	A	A	T	T	0	0	A	G	G	G	A	A	A	A	T	T	T	T	A	A	C	C	T	T	C	C	C	T	T	T	C	C	C	C	G	G	C	C	C	C	C	C	G	G	C	C	G	G	T	T	G	G	G	G	A	A	C	C	G	G	C	C	G	G	G	G	C	C	C	C	G	G	T	T	T	T	G	G	C	C	C	C	C	C	C	C	G	G	0	0	G	G	A	A	0	0	T	T	C	T	C	C	C	C	C	C	C	C	A	A	C	C	0	0	C	C	A	G	G	G	T	T	G	G	0	0	C	C	G	G	C	C	T	T	A	A	G	G	C	C	C	C	C	C	T	T	C	C	C	C	G	G	A	A	T	T	G	G	T	T	C	C	C	C	C	C	C	C	C	C	C	C	G	T	C	C	C	C	T	T	C	C	A	A	G	G	C	C	C	C	G	G	T	T	T	T	G	G	A	A	T	T	C	C	G	G	G	G	A	G	C	C	C	C	T	T	G	G	T	T	A	G	G	G	A	A	C	C	T	T	G	G	0	0	C	C	G	G	G	G	G	G	0	0	0	0	G	G	C	C	C	C	C	C	C	C	T	T	G	G	G	G	G	G	G	G	C	C	G	G	T	T	C	C	G	G	A	A	G	G	G	G	G	G	G	G	G	G	T	T	A	A	C	C	G	G	A	A	G	G	G	G	G	G	G	G	G	G	G	G	A	A	C	C	G	G	G	G	A	A	T	T	T	T	A	A	A	C	G	T	0	0	G	G	C	C	C	C	A	A	A	A	C	T	G	G	A	A	A	A	G	G	G	G	0	0	C	T	T	T	T	T	G	T	C	C	G	G	G	G	T	T	A	C	G	G	C	C	G	G	0	0	G	G	C	C	A	A	T	T	A	A	T	T	C	C	G	G	C	C	T	T	G	G	C	C	A	A	G	G	0	0	A	A	G	G	C	C	0	0	G	G	C	C	G	G	G	G	G	G	G	G	G	G	T	T	C	C	G	G	C	C	G	G	T	T	T	T	C	C	T	T	A	G	G	G	C	C	C	C	G	G	G	G	0	0	G	G	A	A	T	T	G	G	G	G	A	A	G	G	A	A	G	T	C	C	A	A	C	T	A	C	C	C	G	G	C	C	C	C	G	G	C	C	A	A	C	C	C	C	0	0	C	C	A	A	G	G	G	G	G	G	A	A	C	T	A	G	C	C	C	C	A	A	T	T	G	G	0	0	G	G	C	T	T	T	G	G	C	C	A	A	G	G	C	C	G	G	G	G	G	G	G	G	A	A	C	C	G	G	C	C	G	G	C	C	A	A	T	T	A	A	C	C	A	A	G	G	G	G	G	G	C	C	A	A	T	T	0	0	C	C	G	G	G	G	C	C	C	C	G	G	G	G	C	C	0	0	C	C	A	A	G	G	A	A	A	A	C	C	T	T	A	A	C	G	G	G	G	G	G	G	G	G	A	A	0	0	A	A	G	G	C	C	A	A	G	G	T	T	G	G	T	T	G	G	A	A	A	A	G	G	T	T	T	T	C	C	C	C	C	C	C	C	C	C	A	G	G	G	A	A	C	C	G	G	0	0	C	C	C	C	C	C	C	C	T	T	A	A	C	C	T	T	C	C	A	A	C	C	C	C	C	C	G	G	G	T	T	T	G	G	G	G	A	A	0	0	C	C	C	C	C	C	G	G	A	A	G	G	C	C	C	T	0	0	G	G	T	T	C	C	C	C	G	G	T	T	A	A	G	G	C	C	G	G	G	G	T	T	A	A	G	G	A	A	T	T	C	C	G	G	0	0	C	C	C	G	T	T	C	C	A	A	T	T	T	T	C	C	C	C	A	G	C	C	G	G	C	C	C	C	G	G	G	G	T	T	C	C	G	G	C	C	C	C	G	G	G	G	0	0	C	C	C	C	G	G	C	C	G	G	C	T	C	C	G	G	A	A	C	C	G	G	G	G	C	C	0	0	T	T	G	G	G	G	C	C	G	G	0	0	C	C	A	A	C	C	A	A	C	C	A	A	C	C	C	T	C	C	T	T	A	A	G	G	0	0	C	T	C	C	C	T	T	T	T	T	T	T	A	A	G	G	C	C	G	G	G	G	A	A	G	G	G	G	A	G	A	G	G	G	G	G	G	G	T	T	A	A	G	G	G	G	C	C	C	C	C	C	G	G	T	T	C	C	C	C	0	0	C	T	G	G	A	G	C	C	A	T	C	C	0	0	0	0	G	G	T	T	G	G	C	T	C	T	G	G	T	T	T	T	C	C	G	G	T	T	T	T	C	C	G	G	C	C	C	C	T	T	C	C	C	C	A	A	T	T	T	T	G	G	C	C	G	G	T	T	G	G	C	C	C	C	C	C	G	G	G	G	G	G	C	C	C	C	C	C	C	C	0	0	A	A	C	C	A	A	0	0	G	G	G	G	T	T	A	A	C	C	A	A	G	G	G	G	A	A	T	T	C	C	T	T	G	G	C	C	G	G	C	C	A	A	T	T	T	T	0	0	T	T	C	C	0	0	C	C	T	T	G	G	T	T	C	C	G	G	G	G	C	C	A	G	C	C	A	G	A	A	G	G	G	G	A	A	G	G	G	G	A	A	G	G	T	T	T	T	G	G	T	T	T	T	G	G	T	T	G	G	C	C	C	C	A	T	T	T	G	G	T	T	C	C	C	C	G	G	C	C	T	T	T	T	C	C	C	C	T	T	G	G	C	C	A	G	C	C	G	G	G	G	0	0	C	C	G	G	C	C	0	0	G	G	C	C	T	T	G	G	C	C	C	C	C	C	0	0	C	C	C	C	T	T	A	A	G	G	T	T	C	C	T	T	G	G	A	A	A	A	T	T	G	G	C	C	T	T	0	0	C	C	G	G	C	C	A	A	G	G	T	T	T	T	0	0	C	C	C	C	T	T	G	G	T	T	G	G	G	G	A	T	T	T	G	G	A	C	G	G	A	A	C	C	0	0	T	T	G	G	G	G	A	A	G	G	A	A	C	C	0	0	C	C	C	C	C	C	G	G	G	G	0	0	A	A	A	A	G	G	G	G	C	C	C	C	C	C	T	T	A	A	0	0	C	G	C	C	A	G	C	C	C	C	G	G	0	0	G	G	A	A	T	T	G	G	T	T	G	G	T	T	A	A	A	A	C	G	G	G	G	G	G	G	G	G	0	0	C	T	C	C	C	G	G	G	A	G	C	C	G	G	G	G	G	G	C	C	C	C	C	C	A	G	C	C	G	G	T	T	C	C	A	G	C	C	A	A	T	T	G	G	A	A	G	G	C	C	G	G	T	T	C	C	G	G	C	C	C	C	G	G	C	C	C	C	C	C	A	G	G	G	G	G	G	G	A	G	G	G	C	C	A	A	T	T	A	A	C	C	C	C	C	C	A	A	C	C	T	T	A	A	T	T	G	G	A	A	G	G	C	C	C	C	C	C	C	C	T	T	T	T	C	C	C	C	T	T	G	G	0	0	C	C	G	G	C	C	C	C	C	C	G	G	C	G	C	C	T	T	A	G	0	0	C	C	C	C	0	0	A	A	G	G	G	G	C	C	C	C	C	C	G	G	G	G	C	T	T	T	A	A	A	A	C	C	A	T	A	A	C	C	G	G	A	A	A	A	C	C	C	C	T	T	G	G	T	T	C	C	C	C	G	G	A	G	C	C	C	C	C	C	C	C	C	C	T	T	C	C	C	C	C	C	G	G	T	T	A	A	G	G	T	T	C	C	G	G	G	G	T	T	G	G	C	T	0	0	G	T	G	G	A	A	C	C	0	0	C	C	T	T	C	C	T	T	G	G	C	C	C	C	A	A	C	C	A	A	G	G	G	G	C	C	A	A	G	G	T	T	A	A	G	G	G	G	G	G	C	C	C	C	G	G	T	T	T	T	G	G	C	C	A	A	0	0	A	A	0	0	C	C	G	G	G	G	G	G	C	C	T	T	C	C	A	G	C	C	G	G	G	G	C	C	0	0	G	G	0	0	0	0	0	0	A	A	C	C	G	G	C	C	C	C	A	A	T	T	G	G	G	G	C	C	G	G	T	T	G	G	G	G	C	C	G	G	A	A	G	G	T	T	C	C	A	A	C	C	C	C	0	0	0	0	C	C	G	G	C	C	A	A	G	G	G	G	C	C	C	C	C	C	C	C	T	T	C	C	G	T	A	G	A	A	G	G	A	A	A	A	G	G	A	A	C	C	0	0	C	C	A	A	G	G	0	0	A	A	G	G	C	C	0	0	C	C	C	C	C	C	G	G	C	C	A	A	G	G	C	C	C	C	A	T	G	G	A	G	G	G	C	C	C	C	C	C	0	0	G	G	G	G	G	G	T	T	G	G	A	A	G	G	A	G	G	G	T	T	A	A	G	G	G	G	C	C	G	G	C	C	T	T	T	T	G	G	C	C	G	G	A	C	G	G	A	A	G	G	T	T	G	G	T	T	C	C	G	G	T	T	C	C	G	G	A	A	C	C	G	G	G	G	C	C	G	G	C	C	G	G	C	C	C	C	T	T	0	0	G	G	C	C	C	C	C	C	0	0	C	C	G	G	G	G	C	C	0	0	0	0	C	C	A	A	A	A	0	0	C	C	C	C	T	T	T	T	A	A	G	G	G	G	G	G	G	G	T	T	G	G	G	G	C	C	A	A	G	G	A	A	A	A	G	G	C	C	C	C	C	C	T	T	G	G	T	T	T	T	A	A	G	G	A	A	G	G	G	G	C	C	G	G	0	0	C	C	C	T	G	G	G	G	C	C	C	C	T	T	G	G	G	G	T	T	G	G	C	G	G	G	C	T	G	G	C	C	T	T	C	C	T	T	A	A	A	T	T	T	G	G	A	A	C	T	T	T	G	G	C	C	T	T	0	0	T	T	C	C	T	T	T	T	A	A	G	G	C	C	G	G	C	C	C	T	G	G	C	C	T	T	A	G	A	A	C	C	T	T	C	C	A	A	C	C	G	G	A	A	G	G	A	A	C	C	C	C	G	G	A	A	T	T	C	C	T	T	C	C	G	G	C	C	C	C	T	T	C	C	C	C	C	C	0	0	A	A	G	G	G	G	A	A	G	G	A	G	C	C	G	G	0	0	C	C	T	T	A	A	A	A	G	G	T	T	G	G	T	T	C	C	G	G	G	G	C	C	G	G	T	T	G	G	A	A	G	G	A	A	G	G	0	0	T	T	G	G	C	C	G	G	C	T	C	C	C	C	G	G	C	C	T	T	G	G	C	C	C	C	A	A	G	G	C	C	0	0	T	T	G	G	A	G	T	T	C	C	0	0	C	C	C	C	A	A	A	G	A	A	0	0	C	C	C	C	0	0	G	G	C	C	C	C	C	C	T	T	C	C	G	G	A	A	C	C	C	C	C	C	A	A	C	C	G	G	C	T	C	C	G	G	T	T	A	A	T	T	C	C	C	C	A	A	G	G	A	A	G	T	G	G	C	C	T	T	C	C	G	G	C	C	C	C	G	G	G	G	T	T	G	G	G	G	C	C	C	C	C	C	G	G	T	T	T	T	T	T	T	T	C	C	A	A	C	C	C	C	G	G	0	0	T	T	C	C	G	G	0	0	G	G	T	T	C	C	C	C	0	0	0	0	C	C	C	C	A	G	G	G	C	C	C	C	T	T	C	C	A	G	C	C	C	C	T	T	G	G	C	C	C	C	G	G	C	C	G	G	T	T	G	G	A	A	C	C	C	C	A	A	T	T	C	C	G	G	C	C	C	C	T	T	G	G	G	G	G	G	G	G	C	C	G	G	G	G	C	T	A	A	T	T	C	C	A	A	C	C	A	A	C	C	0	0	C	C	G	G	C	C	G	G	C	C	G	G	A	A	C	C	0	0	A	A	A	G	G	G	G	G	C	C	A	A	C	C	G	G	C	T	C	C	G	G	G	G	C	C	C	C	C	C	G	G	G	G	G	T	G	G	T	T	T	T	G	G	C	C	0	0	T	T	C	C	G	G	0	0	G	G	C	C	C	C	C	C	A	A	C	C	0	0	0	0	G	G	G	G	C	C	C	C	C	C	0	0	C	C	0	0	G	G	C	C	0	0	C	G	A	A	T	T	C	C	A	A	C	C	C	C	A	A	C	C	T	T	C	C	C	C	0	0	C	C	C	C	T	T	A	C	G	G	C	C	G	G	C	C	G	G	C	C	A	A	C	C	A	A	C	C	G	G	A	A	A	A	T	T	A	A	C	C	G	G	C	C	T	T	A	A	T	T	T	T	A	A	C	C	T	T	G	G	C	C	G	G	G	G	G	G	C	C	G	G	C	C	G	G	C	C	C	C	G	G	T	T	C	C	A	A	C	C	C	C	C	C	G	G	T	T	G	G	C	C	T	T	T	T	C	C	G	G	G	G	A	A	C	C	A	A	A	A	T	T	T	T	G	G	G	G	G	G	A	A	C	C	0	0	G	G	G	G	0	0	C	C	A	T	G	G	C	C	C	C	A	A	T	T	C	C	T	T	T	T	G	G	C	C	0	0	C	C	C	C	G	G	G	G	C	C	G	G	G	G	A	A	G	G	C	C	A	A	A	A	C	C	T	T	G	G	G	G	T	T	A	G	C	C	A	T	T	T	C	C	G	G	A	A	A	A	A	A	C	C	C	C	C	C	C	C	0	0	C	C	A	A	A	A	C	C	A	A	A	A	0	0	C	T	T	T	G	G	G	G	G	G	C	C	G	G	0	0	A	C	G	G	0	0	G	G	A	A	G	G	T	T	G	G	G	G	0	0	C	C	T	T	G	G	C	C	C	C	C	C	G	G	C	C	A	T	A	A	G	G	C	C	T	T	C	C	C	C	G	G	G	G	C	C	C	C	G	G	C	C	0	0	T	T	C	C	0	0	C	C	G	G	G	G	A	A	C	C	C	C	C	C	C	C	C	C	C	C	G	G	A	A	G	G	C	C	C	C	C	C	C	C	G	G	G	G	C	C	G	G	G	G	C	G	T	T	C	C	T	T	G	G	A	A	C	C	A	A	G	G	A	A	C	C	T	T	A	A	A	A	C	C	G	G	G	G	T	T	G	G	T	T	C	C	A	A	C	C	0	0	A	A	G	G	A	A	T	T	C	C	C	C	A	A	A	G	G	G	C	C	C	C	T	T	G	G	C	C	C	C	A	A	0	0	T	T	T	T	T	T	C	C	T	T	C	C	A	A	A	C	T	T	T	T	C	C	C	C	C	C	C	C	G	G	C	C	G	G	C	C	A	A	A	A	C	C	C	C	A	T	T	T	G	G	C	C	C	C	C	C	A	A	G	G	T	T	A	A	T	T	A	A	C	C	C	C	G	G	G	G	G	G	A	A	0	0	C	C	A	A	G	G	G	G	G	G	T	T	C	C	C	C	A	A	G	G	0	0	C	T	A	A	G	G	G	G	G	G	A	A	C	C	G	G	G	G	G	G	A	A	G	G	C	G	G	G	A	A	G	G	0	0	C	C	T	T	G	G	G	G	G	G	G	G	T	T	C	C	G	G	A	A	C	C	A	G	A	A	G	G	G	G	A	G	T	T	T	T	A	A	T	T	A	A	G	G	T	T	C	C	T	T	T	T	C	C	0	0	G	G	T	T	C	C	G	G	G	G	C	C	T	T	A	A	G	G	G	G	G	G	T	T	0	0	T	T	C	G	C	C	T	T	C	C	G	G	C	C	C	C	T	T	G	G	A	A	G	G	C	C	G	G	G	G	C	C	C	C	G	G	G	G	T	T	T	T	G	G	G	G	0	0	A	A	C	C	0	0	T	T	C	C	C	C	A	A	G	G	G	G	C	C	C	G	A	A	C	C	T	T	G	G	T	T	A	G	A	G	A	C	C	C	A	A	G	G	C	C	A	G	A	C	0	0	T	T	C	C	G	G	T	T	C	C	C	C	C	C	G	G	G	G	C	C	A	G	A	A	A	G	C	T	C	C	C	C	T	T	C	C	A	A	C	C	C	C	A	A	A	A	C	C	G	G	A	A	C	C	T	T	G	G	C	C	T	T	C	C	T	T	C	C	C	C	0	0	T	T	A	G	A	A	T	T	T	T	A	A	G	G	A	C	C	C	C	C	G	G	G	G	A	G	C	C	G	G	C	C	A	T	T	T	T	T	A	A	G	G	C	C	C	C	C	C	C	C	C	C	A	A	G	G	T	T	T	T	G	G	G	G	A	A	G	G	C	C	T	T	C	C	A	A	C	C	T	T	C	G	T	T	G	G	G	G	C	C	C	C	G	G	T	T	0	0	G	G	G	G	C	C	G	G	G	G	G	G	C	C	A	A	C	C	A	A	G	G	T	T	G	G	G	G	C	C	G	G	T	T	G	G	G	G	T	T	G	G	C	C	C	C	C	C	C	C	G	G	T	T	G	G	0	0	C	C	G	G	T	T	C	C	T	T	A	A	C	C	C	C	A	G	G	G	C	C	C	C	G	G	C	C	0	0	G	G	G	G	C	C	A	A	G	G	C	C	0	0	C	C	C	C	G	G	A	A	C	C	C	C	G	G	C	C	T	T	T	T	G	G	G	G	G	G	C	C	C	C	T	T	C	C	0	0	G	G	C	C	T	T	G	T	T	T	C	C	A	G	T	T	G	G	A	A	T	T	C	C	C	C	C	C	G	G	G	G	C	C	C	C	G	G	C	C	G	G	C	C	T	T	G	G	G	G	C	T	G	G	C	C	C	C	C	C	G	G	G	G	C	C	G	G	C	C	G	G	T	T	G	G	C	C	G	G	G	G	G	G	T	T	G	G	G	G	G	G	A	A	A	A	G	G	C	C	C	C	C	C	T	T	T	T	T	T	T	T	G	G	C	C	C	C	A	A	C	C	C	C	T	T	C	C	A	A	T	T	G	G	G	G	0	0	C	T	G	G	C	C	T	T	C	C	A	A	C	C	G	G	G	G	C	C	C	T	T	T	G	G	C	C	C	C	G	G	G	G	C	C	T	T	A	A	A	A	G	G	C	C	0	0	G	G	C	C	G	G	C	C	G	G	C	C	G	G	C	C	A	A	T	T	A	A	G	G	C	C	0	0	C	C	A	A	A	A	G	G	A	A	G	G	A	A	C	C	C	C	C	C	G	G	T	T	A	A	C	C	T	T	0	0	C	C	G	G	G	G	C	C	C	C	T	T	C	C	T	T	G	G	A	A	C	C	C	C	T	T	C	C	C	C	C	C	G	T	A	G	T	T	T	T	A	A	T	T	T	T	T	T	G	G	C	C	T	T	C	C	G	G	C	C	C	C	G	G	T	T	0	0	C	C	G	G	0	0	G	G	T	T	C	C	A	A	G	G	C	C	C	G	G	G	C	C	C	C	A	T	C	C	G	G	T	T	C	C	C	C	T	T	T	T	T	T	G	G	C	C	A	A	A	A	G	G	G	G	T	T	T	T	G	G	G	G	C	C	T	T	C	C	G	G	T	T	C	C	C	C	G	G	C	C	G	G	0	0	C	C	C	C	C	T	G	G	A	C	C	C	C	C	A	A	C	C	T	T	T	T	C	C	G	G	A	A	C	C	C	C	G	G	T	T	C	C	G	G	G	G	C	T	G	G	C	C	0	0	C	C	T	T	C	C	G	G	G	G	C	T	C	C	T	T	G	G	A	G	A	A	A	A	G	G	A	A	C	C	T	T	A	A	C	C	A	A	T	T	G	G	C	T	G	G	G	G	C	C	0	0	C	C	C	C	C	C	C	C	G	G	A	A	C	C	C	C	G	G	0	0	C	C	T	T	A	A	C	C	A	A	C	C	G	G	G	G	C	C	T	T	C	C	C	C	G	G	C	C	A	A	G	G	0	0	T	T	0	0	C	C	0	0	T	T	G	G	T	T	C	C	G	G	C	C	A	A	C	T	A	A	A	G	C	C	A	A	T	T	C	C	G	G	C	C	C	C	T	T	C	C	C	C	G	G	C	C	C	C	A	G	C	C	C	C	G	G	C	C	0	0	G	G	G	G	G	G	C	C	T	T	C	C	T	T	G	G	G	G	A	A	A	A	0	0	G	G	C	C	G	G	0	0	C	C	A	A	G	G	C	C	A	T	A	A	G	G	G	G	C	C	C	C	A	A	C	C	0	0	T	T	G	G	G	G	C	C	0	0	G	G	A	A	C	C	C	C	T	T	C	C	A	A	G	G	C	C	G	G	G	G	G	G	G	G	C	C	G	G	G	G	C	C	G	G	C	G	T	T	G	G	C	C	G	G	A	G	G	G	C	C	C	C	G	G	A	A	G	T	T	T	C	C	C	C	A	G	T	T	A	G	C	C	C	C	T	T	G	G	G	G	G	G	C	C	C	C	C	C	C	C	C	C	C	C	C	C	G	G	C	C	G	G	G	G	A	A	C	C	C	C	C	C	A	A	A	A	G	G	C	C	T	T	0	0	A	A	G	G	A	G	C	C	G	G	C	C	G	G	G	G	A	A	C	C	C	C	C	T	C	C	G	G	C	C	C	C	G	G	G	G	C	C	G	G	T	T	G	G	C	C	C	C	T	T	G	G	T	T	A	A	0	0	T	T	G	G	C	C	A	G	T	T	C	C	C	C	C	C	C	C	G	G	A	A	A	A	C	C	G	G	0	0	C	C	C	C	C	C	A	A	G	G	C	C	C	C	T	T	C	C	T	T	A	A	T	T	C	C	A	A	A	G	A	G	C	C	C	C	C	C	G	G	G	G	C	C	C	C	C	T	T	T	T	T	C	C	C	C	C	G	C	C	C	C	C	T	C	C	C	C	A	A	G	G	C	C	A	T	A	G	G	G	G	G	C	T	0	0	A	G	C	C	G	T	C	C	C	C	G	G	C	C	C	C	C	C	A	A	G	G	C	C	C	C	C	C	C	T	C	C	C	C	C	C	A	A	G	G	G	G	C	C	T	T	C	C	G	G	C	C	0	0	C	C	G	G	A	A	0	0	T	T	C	C	C	C	G	G	T	T	A	A	0	0	G	G	T	T	G	G	G	G	C	C	G	G	C	T	G	G	C	T	C	C	A	A	T	T	A	T	T	T	T	T	G	G	C	C	C	C	A	G	T	T	0	0	T	T	C	C	G	G	G	G	C	C	T	T	C	C	A	A	T	T	G	G	G	G	C	C	C	C	0	0	C	C	G	G	G	G	0	0	G	G	C	C	C	C	T	T	G	G	C	C	G	G	G	G	C	C	C	C	A	A	A	A	A	A	A	A	G	G	G	G	C	C	C	C	A	A	T	T	T	T	G	G	G	G	A	A	C	C	C	C	C	C	C	C	A	A	T	T	A	A	G	G	G	G	C	C	C	T	C	C	A	A	0	0	G	G	A	T	A	A	G	G	G	G	A	T	G	G	C	C	G	G	T	T	C	C	C	C	G	G	G	G	C	C	A	A	T	T	G	G	C	C	C	C	A	G	G	G	G	G	C	C	A	G	G	G	C	C	G	G	T	T	C	C	C	C	C	C	G	G	C	C	C	C	C	C	T	T	C	C	G	G	G	G	C	C	G	G	G	G	G	G	T	T	G	G	A	G	C	C	A	C	C	C	C	C	T	T	A	A	A	A	G	G	G	G	0	0	A	A	C	C	G	G	G	G	T	T	C	C	T	T	T	T	A	A	G	G	T	T	0	0	G	G	A	A	G	G	C	C	G	G	C	C	A	C	T	T	G	G	G	G	G	G	G	G	0	0	A	A	A	A	0	0	C	C	C	C	A	A	C	C	0	0	0	0	G	G	C	C	C	C	0	0	A	A	C	C	C	C	A	A	T	T	G	G	C	C	C	C	G	G	C	C	C	T	T	T	G	G	G	G	A	T	T	T	T	T	C	C	G	G	G	G	G	G	0	0	G	G	G	G	A	A	G	G	A	A	C	C	G	G	G	G	C	C	A	A	T	T	T	T	C	C	C	C	G	G	A	A	C	C	C	C	G	G	A	A	T	T	0	0	0	0	T	T	T	T	C	C	A	A	G	G	A	A	G	G	G	G	C	C	C	C	G	G	G	G	T	T	T	T	C	C	C	C	A	A	C	C	G	G	C	C	A	A	A	A	T	T	C	C	T	T	G	G	C	C	A	G	T	T	0	0	A	A	C	C	G	G	C	C	T	T	C	G	C	C	G	G	C	C	G	G	G	G	G	G	C	T	C	C	C	C	A	A	G	G	C	C	C	C	A	A	G	G	C	C	C	C	C	C	G	G	G	G	G	G	G	G	C	C	G	G	G	G	C	T	0	0	C	C	C	C	C	C	T	T	G	G	A	A	A	G	A	C	C	C	C	C	A	A	T	T	C	C	C	C	T	T	G	G	C	C	0	0	C	C	C	C	G	G	0	0	C	C	A	A	C	C	C	C	T	T	0	0	A	A	A	A	G	G	0	0	C	C	G	G	G	G	A	A	C	C	G	G	A	A	C	C	C	C	A	A	C	C	C	C	C	C	G	G	T	T	C	C	C	C	G	G	A	A	G	G	C	C	0	0	0	0	C	C	C	C	A	A	C	C	G	G	C	C	0	0	C	C	A	A	A	A	G	G	C	C	G	G	G	G	T	T	0	0	T	T	T	T	G	G	G	G	A	A	0	0	A	A	G	G	A	A	G	G	T	T	A	A	G	G	G	G	C	C	G	G	C	C	C	C	C	C	C	C	G	G	C	C	C	C	T	T	C	C	A	G	C	C	G	G	C	C	G	G	A	A	C	C	T	T	A	G	T	T	G	G	C	T	T	T	G	G	G	G	C	C	0	0	A	A	A	A	A	A	C	C	T	T	A	A	C	C	C	C	T	T	0	0	T	T	A	A	G	G	C	C	T	T	A	A	G	G	G	G	T	T	G	G	G	G	C	C	C	C	C	C	C	C	A	A	C	C	C	C	C	C	C	C	0	0	G	G	G	G	A	A	A	T	C	C	C	C	C	C	C	C	G	G	G	G	A	G	C	C	C	C	G	G	C	C	C	C	C	C	A	A	A	A	C	C	G	G	G	G	G	G	C	C	A	A	A	A	G	G	T	T	T	T	A	G	C	C	T	T	T	T	C	T	A	A	C	C	A	A	T	T	C	C	C	C	C	C	C	C	G	T	T	T	T	T	C	C	0	0	T	T	T	T	G	G	G	G	C	G	T	T	A	A	C	C	A	A	A	A	C	C	C	C	C	C	G	G	C	C	G	G	G	T	G	G	G	G	A	A	0	0	A	A	T	T	A	G	C	C	T	T	G	G	A	G	C	C	A	A	A	G	A	A	A	A	0	0	G	G	G	G	G	T	T	T	C	C	G	G	0	0	C	C	A	G	C	C	C	C	G	G	A	A	C	C	0	0	C	C	T	T	C	C	G	G	G	G	G	G	C	C	C	C	A	G	C	C	G	G	0	0	T	T	C	C	C	C	0	0	C	C	T	T	G	G	C	C	G	G	G	G	C	C	T	T	A	A	C	C	A	A	A	T	C	C	C	C	T	T	C	C	C	C	T	T	A	A	C	C	T	T	G	T	C	C	C	C	T	T	G	G	C	C	G	G	G	G	G	G	C	C	C	C	G	G	G	G	G	G	A	A	0	0	G	G	C	C	G	G	A	A	C	C	G	G	A	A	C	C	A	A	G	G	C	T	C	C	G	G	G	G	T	T	G	G	A	A	C	C	G	G	C	C	C	C	G	G	A	A	C	C	G	G	T	T	C	C	T	T	T	T	T	T	A	A	C	C	T	T	G	G	G	G	C	C	A	A	C	C	C	C	A	A	C	C	A	A	A	A	G	G	C	C	C	T	T	T	G	G	A	A	C	C	C	C	C	C	C	C	C	C	G	G	C	C	G	G	C	C	C	C	0	0	G	G	T	T	G	G	T	T	C	C	C	C	C	C	A	A	A	A	C	C	0	0	T	T	A	A	A	G	G	G	G	G	C	C	C	C	G	G	C	C	C	C	C	C	G	G	A	A	T	T	C	T	G	G	A	A	T	T	C	C	G	G	C	C	0	0	C	C	C	C	G	G	C	C	G	G	C	C	C	C	T	T	A	G	A	G	G	G	G	G	A	A	C	T	C	T	C	C	G	G	0	0	A	A	G	G	A	A	A	A	T	T	C	C	C	C	G	G	G	G	C	C	C	C	G	G	C	C	C	C	G	G	G	G	A	A	G	G	A	A	0	0	C	C	C	C	C	C	G	G	A	A	G	G	G	G	G	G	C	C	C	C	T	T	G	G	A	A	G	G	G	G	G	G	C	C	A	A	G	G	0	0	A	A	C	C	G	G	A	A	C	T	G	G	G	G	C	C	C	C	A	A	G	G	G	G	C	C	A	A	T	T	0	0	T	T	T	T	0	0	A	A	G	G	G	G	A	A	A	G	A	G	T	T	C	C	G	G	G	G	G	G	G	G	T	T	A	A	C	C	G	G	C	C	C	C	G	G	T	T	G	G	A	A	C	C	G	G	C	C	C	C	G	G	G	G	G	G	C	C	T	T	C	C	C	T	C	C	0	0	C	C	A	A	A	A	G	T	G	G	C	C	G	G	G	G	C	T	A	A	A	A	G	G	G	G	C	C	C	C	C	C	C	C	C	C	C	C	G	G	C	C	A	A	G	G	C	C	A	A	T	T	C	C	A	A	C	C	0	0	T	T	G	G	A	A	A	A	C	C	T	T	A	A	G	G	G	G	C	C	C	C	T	T	0	0	0	0	C	C	A	A	C	C	G	G	T	T	C	C	G	G	C	C	G	G	G	G	G	G	A	A	G	G	A	A	G	G	G	G	A	A	G	G	T	T	A	A	A	A	0	0	T	T	A	A	C	C	A	C	C	C	G	G	G	G	C	C	G	G	C	C	G	G	G	G	C	C	C	C	G	G	0	0	A	G	C	C	T	T	A	A	A	A	A	A	T	T	G	G	C	C	T	T	C	C	T	T	A	A	T	T	C	C	C	C	C	C	C	C	A	A	G	G	A	A	0	0	C	C	0	0	A	A	C	C	T	T	A	A	G	G	G	G	C	C	C	C	A	A	A	A	T	T	T	T	C	C	C	C	T	T	C	C	G	G	A	A	T	T	T	T	G	G	G	G	G	G	0	0	C	C	G	T	C	C	A	A	G	G	C	C	T	T	C	C	G	G	G	G	T	T	G	G	A	A	A	A	C	C	G	G	C	C	G	G	A	A	T	T	A	A	C	C	G	G	G	G	C	C	C	C	G	G	C	C	C	C	A	A	C	C	C	C	C	C	0	0	A	T	G	G	C	C	C	C	C	T	A	G	A	A	T	T	T	T	C	C	C	C	T	T	G	G	G	G	G	G	G	G	T	T	G	G	C	C	C	C	C	C	C	C	C	C	T	T	G	G	C	C	G	G	C	C	C	C	C	C	T	T	T	T	T	T	G	G	C	C	G	G	G	G	G	G	G	G	G	G	T	T	C	T	C	C	C	C	G	G	G	G	C	C	C	C	T	T	A	A	C	C	C	C	C	C	T	T	G	G	T	T	T	T	G	G	G	G	A	A	C	C	C	C	G	G	A	C	A	A	G	G	G	G	G	G	A	A	T	T	C	C	G	G	C	C	T	T	G	G	A	A	A	A	0	0	G	G	C	C	T	T	C	C	A	A	G	G	0	0	G	G	G	G	A	T	C	C	A	A	C	C	C	C	C	C	A	A	C	C	C	C	G	G	C	C	T	T	0	0	C	C	G	G	T	T	G	G	C	C	C	C	G	G	T	T	A	A	T	T	C	C	G	G	G	G	G	G	C	C	C	C	C	C	C	C	G	G	T	T	0	0	G	G	A	A	C	C	C	C	0	0	A	A	0	0	G	G	C	C	T	T	G	G	G	G	G	G	C	C	C	C	G	G	C	C	T	T	G	G	G	G	G	G	A	A	G	G	C	C	A	A	C	C	0	0	G	G	G	G	A	A	C	C	A	A	C	C	C	C	G	G	0	0	C	C	C	C	T	T	C	C	A	A	A	A	C	C	C	C	A	C	A	A	C	C	C	C	G	G	G	G	T	T	G	G	A	A	C	C	A	G	C	C	C	C	C	C	G	G	T	T	G	G	G	G	G	G	G	G	G	G	A	A	C	C	A	A	A	G	C	T	A	G	C	C	C	C	T	T	C	C	A	A	G	G	A	A	A	A	T	T	A	A	0	0	C	C	A	G	G	G	T	T	C	C	C	C	T	T	T	T	A	A	C	C	G	G	T	T	G	G	G	G	C	C	C	C	G	G	A	A	C	C	G	G	A	A	0	0	G	G	C	C	C	C	A	A	C	C	C	C	C	C	C	C	G	G	T	T	G	G	G	G	C	C	A	G	C	C	C	G	T	T	T	T	A	G	G	G	C	C	C	C	C	C	C	C	C	C	G	G	C	C	C	T	C	C	G	G	C	C	C	C	G	G	T	T	T	T	G	G	G	G	C	C	T	T	C	C	T	T	G	G	G	G	A	G	G	G	C	C	G	G	T	T	G	G	C	C	A	A	C	C	A	A	C	C	C	C	G	G	C	C	C	C	A	A	C	T	G	G	C	C	G	G	A	C	G	G	T	T	A	A	T	T	C	C	G	G	T	T	G	G	G	G	A	A	G	G	T	T	C	T	C	C	G	G	A	A	C	T	C	C	0	0	G	G	G	G	C	G	A	A	0	0	C	C	G	G	G	G	C	C	C	C	A	A	C	C	C	C	G	G	G	G	G	G	A	A	G	G	G	G	A	T	G	G	C	C	C	C	A	G	G	G	C	C	G	G	C	C	A	A	C	C	G	G	C	C	C	C	A	G	G	G	G	G	A	A	G	G	G	G	T	T	T	T	G	G	T	T	C	C	G	G	A	G	G	G	C	C	C	C	C	C	C	C	C	C	G	G	G	G	C	C	A	A	C	C	C	C	G	G	A	A	A	G	C	C	A	A	G	G	G	G	G	G	T	T	T	T	C	C	T	T	C	C	C	C	C	C	C	C	T	T	A	C	G	G	C	C	C	C	C	C	G	G	G	G	C	C	C	C	G	G	C	T	C	C	C	C	0	0	G	G	C	C	C	T	C	C	C	C	G	G	C	C	C	C	T	T	G	G	T	T	G	G	A	A	T	T	C	C	G	G	G	G	G	G	G	G	G	G	C	C	G	G	A	A	C	C	C	C	G	G	C	C	G	G	G	G	A	T	G	G	G	G	C	C	G	G	G	G	C	C	T	T	C	C	C	T	G	G	T	T	A	A	0	0	C	C	G	G	0	0	T	T	C	T	G	G	C	C	0	0	A	G	C	C	T	T	C	C	C	C	G	G	G	G	C	C	A	A	C	C	C	C	G	G	C	C	A	A	T	T	G	G	G	G	G	G	C	C	C	C	T	T	T	T	T	T	C	C	C	C	G	G	0	0	C	C	A	A	T	T	G	G	C	C	G	G	A	A	T	T	A	G	T	T	G	G	A	A	C	C	T	T	C	C	C	C	G	G	C	C	0	0	C	C	G	G	C	C	C	C	A	A	G	G	A	A	C	C	G	G	A	G	T	T	A	A	A	A	A	A	T	T	C	C	C	C	C	C	G	G	C	C	A	A	G	G	G	G	C	C	A	A	T	T	G	G	C	C	C	C	G	G	G	G	G	G	T	T	C	C	C	C	G	G	G	G	G	G	A	A	T	T	G	G	C	C	C	G	0	0	G	G	G	G	G	G	C	C	0	0	G	G	C	C	C	C	G	G	0	0	A	A	C	C	T	T	A	A	C	C	C	C	0	0	G	G	0	0	C	C	0	0	C	C	C	C	C	C	C	C	G	G	C	T	C	C	G	G	A	A	A	A	G	G	T	T	G	G	G	G	C	C	T	T	A	A	G	G	C	C	C	C	0	0	G	G	G	G	A	A	C	C	G	G	T	T	0	0	G	G	0	0	C	C	T	T	G	G	G	G	G	G	A	A	G	G	C	C	C	C	G	G	G	G	G	G	C	C	C	C	T	T	G	G	C	C	G	G	C	C	G	G	A	A	G	G	A	G	C	T	T	T	T	T	G	G	A	A	G	G	G	G	A	A	T	T	G	G	G	G	A	A	G	G	G	G	G	G	0	0	G	G	A	A	C	T	0	0	G	G	G	G	G	G	T	T	G	G	C	C	G	G	C	C	A	A	G	G	G	G	C	C	G	G	C	C	0	0	C	T	G	G	0	0	A	A	T	T	C	C	A	A	T	T	C	C	C	C	C	C	C	C	0	0	G	G	A	A	C	C	G	G	G	G	T	T	0	0	C	C	C	C	C	C	C	C	A	A	T	T	C	C	C	C	T	T	G	G	C	C	G	T	C	C	T	T	A	A	G	G	T	T	G	G	C	C	C	C	G	G	G	G	G	G	C	C	A	A	G	G	G	G	A	A	A	G	C	C	C	C	C	C	C	C	C	C	A	A	T	T	A	A	T	T	A	A	A	A	C	C	T	T	C	T	C	C	G	G	C	C	A	A	C	C	A	G	G	G	C	C	C	C	C	C	G	G	C	C	C	C	C	C	G	G	G	G	C	C	G	G	C	C	C	C	A	A	G	G	A	A	A	A	C	C	G	G	G	G	G	G	G	G	C	C	T	T	A	A	G	G	C	C	C	C	G	G	G	G	C	C	C	C	T	T	G	G	A	A	T	T	A	G	C	C	C	C	0	0	A	A	G	G	C	C	C	C	C	C	0	0	C	C	A	G	G	G	C	C	A	A	G	G	G	G	G	G	G	G	G	G	0	0	G	G	A	G	C	C	C	C	C	C	G	G	C	C	C	C	C	C	G	G	G	G	C	C	C	C	C	C	G	G	A	A	C	C	G	G	C	C	A	A	C	C	A	A	C	C	G	G	G	G	C	C	G	G	A	A	T	T	G	G	G	G	G	G	A	A	G	G	C	C	A	A	G	G	C	C	C	C	G	G	A	A	C	C	C	C	G	G	G	G	G	G	C	C	A	A	C	G	A	C	C	C	A	A	C	C	G	G	T	T	G	G	A	A	C	C	C	C	0	0	G	G	G	G	G	G	A	C	C	C	C	C	C	C	G	G	G	G	T	T	G	G	C	C	G	G	G	G	T	T	G	G	G	G	G	G	C	C	G	G	C	C	A	A	C	T	C	C	C	C	G	G	C	C	G	G	G	G	C	C	C	C	G	G	G	G	C	C	A	A	G	G	T	T	T	T	A	A	C	T	G	G	C	C	G	G	0	0	C	C	C	C	G	G	A	A	C	C	G	G	T	T	G	G	G	G	A	A	A	A	T	T	A	A	T	T	C	C	C	C	C	C	C	C	C	C	C	C	A	A	G	G	C	C	C	C	C	C	T	T	C	C	A	A	T	T	0	0	0	0	A	A	C	C	G	G	G	G	A	A	A	A	C	T	T	T	C	C	C	C	A	A	C	C	A	A	C	C	A	A	C	C	A	A	G	G	A	A	G	G	T	T	C	C	0	0	T	T	0	0	C	C	T	T	C	C	G	G	C	T	C	C	T	T	G	G	C	C	A	A	G	G	T	T	G	G	C	C	G	G	C	C	A	A	A	A	C	C	A	A	C	C	C	C	G	G	T	T	C	C	A	A	C	C	A	A	G	G	A	A	A	A	A	A	G	G	C	C	G	G	G	G	G	G	0	0	G	G	G	G	0	0	C	C	G	G	G	G	G	G	C	C	T	T	C	C	C	C	T	T	G	G	T	T	A	A	C	C	G	G	C	C	T	T	T	T	A	A	G	G	C	T	C	C	G	G	0	0	G	G	G	G	G	G	G	G	G	G	C	C	A	A	C	C	C	C	A	A	G	G	C	C	G	G	C	T	T	T	C	C	C	C	T	T	G	G	A	C	G	G	A	A	C	C	G	T	C	C	C	C	C	C	C	C	C	C	0	0	T	T	T	T	A	G	G	G	C	C	A	A	C	C	A	G	G	G	0	0	G	G	0	0	G	G	C	T	G	G	T	T	C	C	G	G	C	C	G	G	G	G	C	C	T	T	C	C	G	G	A	A	0	0	C	C	C	C	C	C	A	A	C	C	T	T	0	0	G	G	0	0	C	C	C	C	G	G	C	C	C	C	G	G	G	G	A	G	0	0	C	C	C	C	A	A	G	G	T	T	C	C	G	G	C	C	G	G	C	C	G	G	C	C	A	A	A	A	T	T	A	A	C	C	A	A	G	G	C	C	T	T	A	A	C	C	C	C	C	C	T	T	C	C	C	C	C	C	C	C	0	0	C	C	C	C	G	G	C	C	0	0	G	G	G	G	A	A	C	C	G	G	G	G	G	G	A	A	C	C	C	C	G	G	0	0	G	G	C	C	A	A	T	T	G	G	T	T	A	A	G	G	T	T	A	A	C	C	G	G	G	G	T	T	A	A	C	C	C	C	C	C	C	C	T	T	G	G	T	T	C	C	A	C	T	T	C	C	T	T	A	A	G	G	0	0	C	C	C	C	C	C	G	G	T	T	T	T	C	C	G	G	G	G	G	G	0	0	T	T	A	A	A	A	C	C	C	C	0	0	A	A	C	C	C	C	C	C	C	C	G	G	A	A	C	C	G	G	T	T	G	G	0	0	C	C	G	G	C	C	A	G	T	T	G	G	C	C	T	T	A	A	C	C	C	C	G	G	G	G	C	C	C	C	G	G	A	A	T	T	C	C	C	T	G	G	T	T	C	C	A	C	C	C	G	G	T	T	C	C	C	C	G	G	A	A	C	T	C	C	0	0	A	A	C	C	G	G	G	G	C	C	G	G	G	G	G	G	C	C	A	A	T	T	C	C	0	0	G	G	C	C	G	G	C	C	T	T	C	C	0	0	G	G	0	0	G	G	C	C	T	T	C	C	C	C	C	C	T	T	A	A	A	A	G	G	G	G	A	G	C	C	C	C	G	G	C	C	A	A	T	T	C	C	A	A	G	G	C	C	C	C	G	G	G	G	T	T	A	A	G	G	T	T	A	G	C	C	C	C	C	C	G	G	G	G	C	C	G	T	A	G	T	T	T	T	0	0	A	A	A	T	C	C	A	A	A	A	C	C	C	C	C	C	G	G	T	T	0	0	T	T	T	T	A	G	0	0	C	C	A	A	C	T	0	0	G	G	C	C	C	C	A	A	A	A	T	T	T	T	C	C	C	C	C	C	0	0	C	C	0	0	T	T	0	0	T	T	A	A	G	G	T	T	A	A	T	T	G	G	G	G	G	G	T	T	G	G	G	G	C	C	C	C	C	C	C	C	C	C	G	G	G	G	T	T	C	C	G	G	G	G	G	G	A	A	T	T	G	G	G	G	C	C	A	A	G	G	C	C	G	G	A	A	T	T	C	C	G	G	C	C	C	C	0	0	C	C	C	C	G	G	0	0	T	T	G	G	C	C	C	C	G	G	T	T	G	G	C	C	G	G	C	C	C	C	T	T	C	C	C	C	C	C	C	C	C	C	A	A	T	T	C	C	G	G	G	G	G	G	T	T	G	G	A	A	C	C	A	A	A	A	T	T	G	G	T	T	C	C	G	G	T	T	0	0	A	A	A	A	A	A	C	T	C	C	C	T	C	C	C	C	C	C	G	G	A	A	T	T	C	C	G	G	G	G	C	C	C	C	C	C	T	T	T	T	G	G	G	G	A	T	T	T	C	C	G	G	G	G	C	C	G	G	C	C	C	C	C	C	C	G	G	G	C	C	C	C	C	C	G	G	C	C	A	A	G	G	G	G	A	T	G	G	G	G	G	G	A	A	C	C	C	T	G	G	A	A	C	C	0	0	G	G	0	0	0	0	C	G	A	A	C	C	A	A	G	G	C	C	A	G	0	0	C	C	G	G	G	G	G	G	C	C	T	T	T	T	T	T	C	C	G	G	C	C	C	C	G	G	C	C	G	G	C	C	T	T	G	G	G	G	C	C	G	G	C	C	T	T	G	G	C	C	C	C	C	C	0	0	C	C	T	T	C	C	G	G	A	A	C	C	C	G	T	T	T	T	0	0	C	C	G	G	C	C	G	G	T	T	C	C	A	A	A	A	A	A	C	T	T	T	C	C	G	G	G	G	0	0	A	A	T	T	T	T	A	A	G	G	G	G	G	G	A	A	C	C	G	G	C	C	A	A	G	G	G	G	C	C	C	C	G	G	G	G	A	A	A	T	G	G	C	C	T	T	A	A	C	C	T	T	G	G	G	G	0	0	G	G	G	G	C	C	T	T	C	T	G	G	G	G	G	G	C	C	T	T	G	G	T	T	G	G	0	0	T	T	C	C	C	C	T	T	C	C	A	A	C	C	0	0	G	G	G	G	T	T	G	G	C	C	G	G	G	G	C	C	T	T	C	C	G	T	C	C	A	A	G	G	T	T	G	G	G	G	G	G	G	G	G	G	0	0	C	C	C	C	G	G	A	A	G	G	C	C	A	A	G	G	C	C	G	G	A	A	C	C	C	C	T	T	G	G	A	A	T	T	C	C	C	G	A	A	G	G	A	A	G	G	G	G	T	T	C	C	G	G	A	A	C	C	G	G	G	G	G	G	C	C	A	A	C	C	C	C	G	G	A	A	C	C	C	C	G	G	C	C	G	G	G	G	G	G	C	C	G	G	G	G	A	A	A	G	C	C	G	G	G	G	C	C	T	T	C	C	C	C	C	C	C	C	C	C	G	G	G	G	A	A	C	C	T	T	C	C	C	C	C	C	C	C	G	G	G	G	G	G	T	T	G	G	T	T	G	G	T	T	G	G	T	T	C	C	C	C	C	C	G	G	C	C	C	C	0	0	A	A	C	C	C	C	G	G	C	C	G	G	C	C	G	G	G	G	C	C	C	C	C	C	A	A	C	C	C	C	G	G	G	G	C	C	G	G	C	C	G	G	A	G	A	A	G	G	C	C	G	G	G	G	T	T	A	A	T	T	C	C	T	T	C	C	G	G	C	C	G	G	G	G	C	C	T	T	G	G	C	C	C	C	A	A	C	C	A	A	G	G	G	G	C	C	G	G	G	G	C	C	G	G	A	A	C	C	G	G	C	C	A	A	G	G	G	G	A	G	G	G	G	G	G	G	A	A	A	A	C	C	C	T	0	0	A	A	G	G	C	C	G	G	C	C	A	A	A	A	G	G	G	G	A	G	0	0	C	C	C	C	C	C	G	G	A	A	C	C	G	G	A	A	G	G	C	C	G	G	C	C	A	G	G	G	T	T	T	T	C	C	C	C	A	A	C	C	T	T	T	T	G	G	C	C	G	G	T	T	A	A	A	A	A	A	G	G	0	0	G	G	C	C	G	G	C	C	G	T	T	T	C	C	G	G	T	T	G	G	G	G	C	C	G	G	C	C	G	G	G	G	C	C	C	C	G	G	G	G	G	G	G	G	C	C	T	T	0	0	C	T	C	C	C	C	A	T	C	C	C	C	C	C	A	A	C	C	C	C	C	C	A	A	A	G	C	C	T	T	C	C	G	G	G	G	A	G	C	C	T	T	C	C	C	C	0	0	C	C	C	C	G	G	A	T	C	C	A	A	A	T	G	G	G	G	A	T	G	G	G	G	A	A	A	A	G	G	G	G	T	T	G	G	T	T	C	C	G	G	C	C	0	0	T	T	0	0	A	A	G	G	0	0	A	A	T	T	C	C	C	C	T	T	T	T	C	C	C	C	A	A	G	G	C	C	T	T	G	G	C	C	G	G	G	G	G	G	C	C	G	G	C	C	G	G	T	T	T	T	G	G	T	T	G	G	A	A	G	G	C	C	A	A	A	A	T	T	C	C	G	G	G	G	C	C	C	C	G	G	C	T	G	G	C	C	C	C	G	G	T	T	A	A	0	0	C	T	C	C	G	G	G	G	G	G	C	C	G	G	C	C	C	C	C	C	G	G	A	A	0	0	C	C	C	C	T	T	0	0	A	A	A	G	C	C	G	G	C	C	G	G	A	A	G	G	G	G	G	G	C	C	C	C	G	G	G	G	A	A	C	C	C	C	A	A	C	C	T	T	G	G	C	C	A	A	G	G	T	T	G	T	C	C	C	C	T	T	G	G	A	A	C	C	C	C	C	C	C	C	A	A	C	C	G	G	T	T	C	C	C	C	G	G	C	C	C	C	G	G	A	G	T	T	T	T	T	T	G	G	A	A	T	T	G	G	G	G	G	G	C	C	A	C	C	C	C	C	G	G	C	C	C	C	A	G	T	T	C	C	C	C	G	G	G	G	C	C	T	T	C	C	T	T	C	C	G	G	C	T	A	C	0	0	C	C	G	G	A	G	G	G	0	0	A	A	C	C	C	C	T	T	G	G	C	C	G	G	C	C	A	A	C	C	G	G	G	G	A	C	T	T	G	G	T	T	C	C	C	C	C	C	G	G	C	C	A	A	T	T	T	T	G	G	0	0	T	T	A	A	G	G	A	A	C	C	C	C	C	C	A	A	C	C	C	C	T	T	T	T	C	C	T	T	C	C	C	C	C	C	C	T	C	C	G	G	T	T	G	G	G	G	G	G	T	T	T	T	G	G	A	G	G	G	C	C	T	T	C	C	G	G	C	C	C	C	A	A	C	C	0	0	A	A	C	C	C	C	C	C	T	T	A	A	G	G	A	A	T	T	A	A	A	A	A	A	G	G	C	C	A	A	G	G	G	G	C	C	A	A	C	C	A	A	C	C	C	C	C	C	G	G	T	T	C	T	C	C	C	C	G	G	A	A	G	G	G	G	G	G	G	G	C	C	C	C	A	A	A	A	0	0	G	G	G	G	C	C	C	T	C	C	G	G	0	0	C	C	T	T	G	G	C	C	C	C	C	C	C	C	C	C	G	G	0	0	0	0	G	G	C	C	0	0	G	G	A	G	T	T	G	G	C	C	T	T	C	C	A	A	G	G	G	G	C	C	C	C	C	C	0	0	C	C	C	C	T	T	T	T	A	A	G	G	A	A	C	C	T	T	C	C	C	C	A	A	G	G	G	G	A	A	C	C	G	G	C	C	C	C	C	C	A	A	G	G	G	G	C	C	G	G	G	G	G	G	C	C	G	G	G	G	C	C	C	C	G	G	C	C	C	C	A	A	G	G	G	G	C	C	C	C	C	C	G	G	G	G	0	0	C	C	G	G	T	T	G	G	C	C	A	A	G	G	C	C	T	T	A	A	C	C	C	C	G	G	G	G	G	G	A	C	G	G	C	C	T	T	A	G	T	T	C	C	0	0	A	A	C	C	G	G	C	C	C	C	C	C	C	C	A	A	A	A	0	0	T	T	G	G	C	C	C	C	C	C	G	G	A	C	C	C	C	C	C	C	C	C	C	C	C	C	C	C	T	T	G	G	C	C	0	0	C	C	C	C	G	G	G	G	C	C	T	T	C	C	G	G	C	C	C	C	T	T	C	C	G	G	G	G	T	T	T	T	C	C	A	A	T	T	C	C	C	C	G	G	C	C	G	G	T	T	C	C	T	T	G	G	G	G	A	A	C	C	G	G	C	C	A	A	T	T	0	0	T	T	G	G	T	T	C	C	G	G	T	T	G	G	A	A	G	G	G	G	C	C	A	A	C	C	C	C	G	G	G	G	T	T	G	G	0	0	C	C	T	T	C	C	C	C	G	G	G	G	T	T	G	G	C	C	C	T	A	A	C	C	C	C	G	G	T	T	C	C	A	A	C	C	C	C	A	G	C	C	G	G	G	G	G	G	G	G	A	A	C	C	T	T	G	T	G	G	T	T	A	A	0	0	A	G	G	G	T	T	C	C	T	T	G	G	C	C	A	A	0	0	T	T	C	C	A	A	C	C	C	C	T	T	A	A	G	G	G	G	G	G	G	G	A	A	C	C	C	C	G	G	C	C	G	G	A	A	A	A	G	G	A	A	C	C	T	T	A	A	G	G	G	G	0	0	A	C	C	C	G	G	C	C	G	G	G	G	A	A	G	G	A	A	C	C	C	C	C	C	G	G	G	G	0	0	C	C	C	C	G	G	A	A	C	C	C	C	G	G	A	G	G	G	A	A	T	T	C	C	G	G	T	T	G	G	A	A	T	T	0	0	T	T	G	G	T	T	C	C	G	G	G	G	T	T	G	G	C	C	G	G	T	T	T	T	C	C	A	A	G	G	T	T	C	C	G	G	A	A	C	C	T	T	C	C	A	A	A	A	G	G	C	T	C	C	G	G	C	C	0	0	T	T	G	G	A	A	A	A	G	G	C	C	G	G	G	G	C	C	T	T	T	T	C	C	A	A	G	G	G	G	C	C	C	C	G	G	C	C	C	C	C	C	T	T	A	A	T	T	T	T	G	G	C	C	G	G	A	A	G	G	G	G	G	G	C	C	C	C	T	T	G	G	T	T	C	C	G	G	G	G	C	C	A	A	A	G	T	T	0	0	C	T	C	C	G	G	C	C	G	G	C	C	T	T	0	0	T	T	G	G	G	G	C	C	A	A	0	0	C	C	G	G	C	C	A	A	A	C	G	G	A	G	A	A	C	C	G	G	C	C	A	A	T	T	C	T	T	T	C	C	G	G	C	C	A	A	G	G	A	A	C	C	G	G	G	G	G	G	G	G	C	C	T	T	T	T	G	G	G	G	G	G	G	G	G	G	A	C	C	C	G	G	G	G	G	G	T	T	A	A	A	A	T	T	C	C	C	C	G	G	T	T	A	A	A	G	0	0	T	T	C	C	C	G	0	0	C	C	C	C	C	C	T	T	C	C	A	A	C	C	G	G	A	A	G	G	C	C	G	G	C	C	G	G	A	G	G	G	A	A	G	G	G	G	T	T	0	0	C	T	G	G	G	G	A	G	A	T	C	C	G	G	A	G	G	G	T	T	T	T	G	G	C	C	G	G	G	G	C	C	G	G	G	G	C	C	A	A	A	A	T	T	C	T	T	T	C	T	G	G	G	G	A	G	G	G	T	T	C	T	T	T	A	A	G	G	A	A	G	G	C	C	T	T	C	C	T	T	C	C	C	C	G	G	A	G	G	G	G	G	G	G	C	C	G	G	C	C	G	G	C	C	T	T	G	G	G	G	C	C	T	T	A	A	T	T	G	G	C	C	A	C	T	T	C	C	A	A	G	G	A	A	G	G	C	C	C	C	A	A	C	C	T	T	C	C	A	A	C	C	C	C	G	G	A	A	C	C	A	A	T	T	0	0	0	0	G	G	A	G	T	T	C	C	G	G	C	T	T	T	C	C	G	G	G	G	C	C	A	A	G	G	G	G	G	G	T	T	C	C	A	A	0	0	A	G	0	0	A	A	C	C	G	G	0	0	C	C	C	C	T	T	C	C	C	C	C	C	G	G	C	C	T	T	A	A	C	C	T	T	T	T	G	G	0	0	A	A	T	T	T	T	C	C	G	G	A	A	G	G	C	C	G	G	G	G	G	G	C	C	0	0	C	C	C	C	C	C	A	A	C	C	C	C	A	T	0	0	T	T	T	T	G	G	0	0	C	G	G	G	C	C	C	C	G	G	C	C	G	G	G	G	A	A	G	G	C	C	T	T	C	C	A	A	T	T	A	A	C	C	C	C	C	C	C	T	C	C	G	G	C	C	C	C	C	C	T	T	G	G	G	G	G	G	A	A	G	G	C	C	G	G	C	T	G	T	G	G	T	T	C	C	T	T	T	T	0	0	C	C	G	G	G	G	T	T	G	G	G	G	G	G	0	0	C	C	G	T	T	T	A	T	C	C	G	G	C	C	G	G	G	G	C	C	0	0	C	C	G	G	G	G	C	C	G	G	C	C	C	C	C	C	A	A	G	G	G	G	C	C	0	0	C	C	G	G	G	G	G	G	C	C	G	G	G	G	A	A	T	T	A	A	C	C	C	C	C	C	C	C	G	G	C	T	T	T	G	G	C	C	C	C	G	G	T	T	G	G	G	G	C	C	G	G	C	C	T	T	C	C	G	G	T	T	T	T	G	G	G	G	A	A	T	T	0	0	C	C	G	G	T	T	G	G	C	C	A	A	C	C	G	G	T	T	C	C	C	C	0	0	A	A	A	A	C	C	C	C	C	C	C	C	G	G	C	C	T	T	T	T	C	T	G	G	C	C	C	C	A	G	C	C	T	T	C	C	G	G	G	G	C	C	C	C	C	C	G	G	C	C	C	C	G	G	T	T	C	C	T	T	T	T	G	G	A	A	G	G	A	A	C	T	A	A	C	C	A	A	C	C	G	G	G	G	G	G	G	G	G	G	A	A	T	T	A	A	T	T	G	G	T	T	G	G	C	G	C	C	A	A	C	C	A	A	G	G	C	C	A	A	G	G	G	G	C	T	T	T	0	0	G	G	C	C	C	C	C	C	G	G	A	A	C	C	G	G	G	G	T	T	C	C	T	T	C	C	G	G	C	C	T	T	T	T	T	T	G	G	G	G	A	C	C	C	A	G	A	A	T	T	A	A	G	G	G	G	A	A	A	A	G	G	C	T	T	T	A	G	C	C	G	G	G	G	G	G	G	G	C	C	C	C	T	T	C	C	A	A	C	C	A	A	C	C	A	G	C	C	T	T	A	A	C	C	T	T	G	G	0	0	G	G	T	T	G	G	G	G	T	T	A	A	G	G	0	0	0	0	G	G	T	T	G	G	G	G	A	A	G	G	C	C	G	G	A	A	G	G	C	C	G	G	T	T	G	G	T	T	C	C	C	C	C	C	G	G	A	A	0	0	T	T	C	C	A	A	G	G	G	G	G	G	C	C	0	0	T	T	C	C	A	A	C	C	C	C	C	C	G	G	C	C	T	T	C	T	C	C	T	T	T	T	C	C	A	A	T	T	C	C	T	T	C	C	T	T	G	G	C	C	T	T	T	T	0	0	C	C	G	G	G	G	C	C	0	0	T	T	C	C	G	G	G	G	T	T	C	C	G	G	C	C	A	A	G	G	C	C	G	G	T	T	C	C	G	G	C	C	G	G	G	G	C	C	T	T	A	A	C	C	G	G	C	T	G	G	A	A	A	A	C	C	C	C	0	0	C	C	G	G	C	C	T	T	C	C	0	0	G	G	G	G	C	C	C	C	C	C	A	G	T	T	C	C	G	G	T	T	T	T	G	G	G	G	0	0	A	A	C	C	G	G	A	A	0	0	C	C	C	C	T	T	C	C	G	G	A	A	G	G	C	C	A	A	C	C	G	G	G	G	G	G	C	C	G	G	A	C	C	C	G	G	T	T	A	A	G	G	T	T	C	C	T	T	G	G	T	T	C	C	A	A	G	G	A	A	C	C	C	C	A	G	C	C	0	0	A	A	C	C	C	G	C	C	G	G	C	C	G	G	A	A	C	C	G	G	C	C	G	G	G	G	C	C	C	C	T	T	G	G	C	C	C	C	A	A	A	A	C	C	0	0	G	G	G	G	A	A	C	C	A	A	0	0	A	A	G	G	C	C	C	C	G	G	T	T	G	G	C	C	C	C	A	A	C	C	G	G	A	A	A	A	A	G	G	G	G	G	A	A	T	T	G	G	C	C	A	A	A	A	G	G	G	G	G	G	C	C	C	C	T	T	A	A	C	C	C	C	G	G	C	C	C	C	C	C	A	G	G	G	G	G	G	G	C	C	C	C	C	C	C	C	T	T	C	C	T	T	G	G	T	T	G	G	T	T	0	0	A	A	C	C	G	G	G	G	0	0	T	T	T	T	T	T	G	G	A	A	G	G	T	T	A	A	C	C	T	T	T	T	C	C	A	A	A	C	T	T	C	C	G	G	G	G	C	C	0	0	G	G	T	T	G	G	T	T	C	C	C	C	0	0	C	C	G	G	A	A	A	G	T	T	G	G	A	A	A	G	G	G	C	C	A	A	C	C	T	T	G	G	G	G	C	C	G	G	G	G	G	G	C	C	C	C	G	G	C	C	A	A	C	C	C	C	G	G	G	G	G	G	C	C	G	G	C	C	0	0	T	T	C	C	A	A	G	G	A	A	G	G	T	T	G	G	A	G	C	C	A	G	C	C	C	C	A	A	G	G	G	G	G	G	G	G	G	G	A	A	G	G	G	G	G	G	G	G	A	G	A	A	G	G	C	C	C	C	G	G	C	C	G	G	A	A	G	G	C	C	C	C	G	G	A	A	C	C	G	G	C	C	T	T	G	G	C	T	C	C	C	C	A	G	A	A	0	0	C	C	C	C	C	C	G	G	T	T	C	C	G	G	C	C	G	G	G	G	0	0	G	G	G	G	C	C	G	G	G	G	0	0	G	G	G	G	A	G	C	C	0	0	A	A	G	G	G	G	C	C	C	C	A	A	C	C	T	T	C	C	G	G	G	G	A	A	A	C	A	A	0	0	A	A	G	G	T	T	G	G	C	T	A	A	C	C	G	G	C	C	C	T	G	G	G	G	C	C	G	G	G	G	C	C	0	0	A	A	T	T	C	C	G	G	T	T	C	C	G	G	A	A	G	G	C	C	G	G	C	C	G	G	G	G	C	C	G	G	A	A	C	C	G	G	T	T	C	C	G	G	G	G	T	T	G	G	0	0	0	0	0	0	G	G	A	A	G	G	G	G	C	C	T	T	T	T	C	C	C	C	A	A	C	C	T	T	G	G	G	G	G	G	C	C	C	C	G	G	C	C	A	A	G	G	A	A	G	G	C	C	A	A	0	0	G	G	T	T	T	T	G	G	A	A	C	C	G	G	C	C	C	C	C	C	T	T	G	G	0	0	C	C	T	T	C	C	G	G	G	G	C	C	G	G	T	T	G	G	C	C	C	C	T	T	T	T	C	C	C	C	0	0	C	C	G	G	T	T	C	C	A	A	G	G	T	T	G	G	A	A	T	T	C	C	C	C	T	T	A	A	G	G	T	T	T	T	T	T	C	C	C	C	A	A	T	T	C	C	T	T	0	0	G	G	T	T	G	G	T	T	T	T	0	0	G	G	A	A	C	C	A	G	T	T	C	C	A	A	C	C	C	C	G	G	C	T	G	G	C	C	T	T	C	C	0	0	G	G	T	T	C	C	C	C	C	C	C	C	A	A	T	T	A	A	A	A	G	G	C	C	G	G	T	T	C	C	C	C	A	A	G	G	C	C	G	T	0	0	C	C	C	C	C	C	0	0	G	G	A	A	G	G	C	C	G	G	T	T	C	C	0	0	G	G	G	G	G	G	C	C	C	C	G	G	G	G	G	G	G	G	G	G	G	G	C	C	G	G	G	G	C	C	G	G	A	A	C	C	G	G	C	C	T	T	G	G	T	T	T	T	G	G	G	G	C	C	C	C	G	G	A	A	C	C	G	G	C	C	C	C	0	0	C	C	C	C	C	C	G	G	A	A	T	T	A	A	C	C	C	C	G	G	C	C	T	T	G	G	T	T	C	C	T	T	C	C	A	A	A	G	C	C	C	C	G	G	G	G	G	G	C	C	C	C	0	0	C	C	0	0	G	G	C	C	T	T	0	0	C	C	C	C	G	G	T	T	C	C	G	G	G	G	G	G	0	0	T	T	C	C	G	G	G	G	C	C	G	G	G	G	0	0	T	T	C	C	C	C	A	A	G	G	A	A	T	T	0	0	0	0	C	C	C	C	A	A	0	0	G	G	C	C	C	C	G	G	T	T	C	C	A	A	G	G	0	0	A	A	C	T	A	A	G	G	G	G	G	G	A	T	C	C	A	A	C	C	G	G	T	T	T	T	G	G	G	G	G	T	T	T	C	C	C	C	G	G	C	C	A	A	A	A	G	G	C	C	G	G	C	C	T	T	A	A	A	A	T	T	C	G	0	0	T	T	G	G	C	C	T	T	G	G	A	A	C	C	G	G	G	G	T	T	G	G	G	G	G	G	G	G	A	G	C	C	G	G	G	G	0	0	T	T	A	A	G	G	G	G	A	A	C	T	C	C	G	G	T	T	C	C	G	G	C	G	T	T	G	G	C	C	T	T	C	T	T	T	C	C	A	A	C	C	G	G	A	A	G	G	C	C	T	T	T	T	C	C	C	C	C	C	G	G	C	C	G	G	G	G	C	C	C	C	C	C	T	T	C	C	G	G	T	T	G	G	G	G	T	T	C	C	G	G	C	C	T	T	G	G	A	A	0	0	A	A	G	G	T	T	G	G	G	G	C	C	C	C	A	A	T	T	A	A	C	C	G	G	C	C	G	G	T	T	C	C	C	C	C	C	T	T	C	C	T	T	C	C	A	A	C	C	G	G	G	G	G	G	A	A	T	T	C	C	A	A	G	G	T	T	G	G	C	C	A	A	G	G	0	0	G	G	A	A	C	C	A	A	T	T	T	T	G	G	C	C	G	G	T	T	C	C	C	C	A	A	G	G	T	T	G	G	G	G	0	0	C	C	G	G	G	G	A	G	G	G	A	A	C	C	C	C	G	G	G	G	C	T	C	C	C	C	C	C	0	0	G	G	A	A	G	G	G	G	0	0	C	C	A	A	T	T	C	T	G	G	T	T	G	G	G	G	C	C	T	T	C	C	C	C	C	C	G	G	C	C	G	G	G	G	C	C	A	G	G	G	G	G	C	C	G	G	G	G	C	C	C	C	C	C	G	G	A	A	C	C	A	A	C	C	C	C	G	G	T	T	G	G	G	G	A	A	G	G	G	G	A	A	G	G	C	T	C	C	C	C	C	C	G	G	G	G	C	C	A	A	G	G	A	G	A	A	C	C	G	G	C	C	A	A	C	C	G	G	C	T	0	0	G	G	C	C	A	G	C	C	0	0	A	A	C	T	G	G	T	T	C	C	A	A	G	G	T	T	T	T	C	C	A	A	C	C	C	C	0	0	C	C	G	G	C	C	G	G	0	0	G	G	G	G	C	C	G	G	C	C	0	0	0	0	C	C	C	C	G	G	0	0	C	C	G	G	G	G	C	C	C	C	A	A	T	T	C	C	C	C	C	C	T	T	C	C	C	C	C	C	C	C	T	T	T	T	A	A	C	C	G	G	C	C	G	G	T	T	C	C	T	T	C	C	A	C	G	G	A	A	C	C	A	A	A	G	G	G	C	C	G	G	A	A	C	T	C	C	A	A	G	G	G	G	A	A	T	T	C	C	G	G	A	A	0	0	C	C	C	C	C	C	T	T	0	0	G	G	C	C	A	A	C	C	A	A	A	A	G	G	0	0	C	C	C	C	0	0	C	C	T	T	A	A	G	G	A	A	C	C	T	T	A	A	C	C	A	A	C	C	T	T	0	0	C	C	A	A	C	C	C	C	C	C	T	T	C	C	T	T	0	0	C	C	A	A	C	C	C	C	A	A	G	G	C	C	G	G	A	A	C	C	0	0	C	C	A	A	T	T	A	A	A	A	C	C	0	0	T	T	C	C	T	T	G	G	0	0	G	G	G	G	C	C	C	T	G	G	G	G	C	C	G	G	G	G	A	G	G	G	0	0	T	T	0	0	A	A	C	C	C	C	C	C	C	C	C	C	T	T	A	A	C	C	A	A	G	G	G	G	G	G	C	C	G	G	C	C	C	C	G	G	C	C	A	A	A	A	C	C	0	0	C	C	C	C	T	T	A	A	C	C	C	C	A	A	A	A	C	C	A	A	G	G	A	A	G	G	C	C	G	G	C	C	0	0	T	T	T	T	G	G	G	G	C	C	G	G	G	G	0	0	A	A	T	T	G	G	T	T	T	T	G	G	C	C	G	G	G	G	C	C	0	0	C	C	G	G	C	C	A	A	A	A	G	G	C	C	0	0	T	T	G	G	T	T	T	T	T	T	C	C	A	A	C	C	C	C	C	T	C	C	A	A	G	G	G	G	G	G	C	C	C	C	C	C	A	A	G	G	0	0	G	G	C	C	A	A	C	C	A	A	G	G	A	G	C	C	T	T	C	C	T	T	G	G	G	G	0	0	0	0	G	G	T	T	C	C	G	T	C	C	T	T	C	C	C	C	G	G	T	T	G	G	A	A	G	G	C	C	T	T	G	G	T	T	C	C	C	C	C	C	C	C	G	G	G	G	G	G	C	C	T	T	T	T	C	C	C	C	C	C	C	C	A	G	C	C	C	C	C	C	T	T	G	G	A	A	A	A	G	G	G	G	T	T	C	C	0	0	G	G	C	C	C	C	A	T	C	C	G	G	C	C	A	A	C	C	G	G	T	T	C	T	0	0	C	C	C	C	C	C	C	C	G	G	C	C	G	G	C	C	G	G	C	C	A	G	C	C	0	0	C	C	G	G	C	C	G	G	C	C	G	G	C	C	G	G	T	T	A	A	C	C	G	G	C	C	T	T	C	C	G	G	T	T	C	C	G	G	C	C	C	T	G	G	G	G	C	C	A	A	T	T	C	C	A	C	G	G	G	G	C	C	T	T	T	T	T	T	G	G	G	G	C	C	G	G	C	C	G	G	C	C	A	A	C	C	T	T	A	A	C	C	A	G	C	C	C	C	G	G	C	T	0	0	G	G	G	G	G	G	G	G	C	C	0	0	G	G	A	A	C	C	T	T	G	G	0	0	T	T	0	0	C	C	T	T	0	0	T	T	C	C	A	A	G	G	C	C	C	C	G	G	G	G	G	G	T	T	T	T	C	C	G	G	G	G	C	C	G	G	C	C	G	G	G	G	A	A	C	T	C	C	C	T	C	C	0	0	A	A	C	C	0	0	A	G	A	A	G	G	C	C	C	C	C	C	C	C	G	G	T	T	T	T	C	C	C	C	G	G	C	C	0	0	C	C	C	C	C	C	C	C	C	C	T	T	G	G	G	G	C	G	C	C	G	G	C	C	G	G	A	A	G	T	T	T	C	C	A	A	G	G	C	C	C	C	C	C	C	C	G	G	A	A	G	G	G	G	T	T	T	T	C	C	C	T	C	C	G	G	G	G	G	G	C	C	G	G	C	C	0	0	A	G	G	G	C	C	A	A	0	0	T	T	C	C	T	T	G	G	T	T	C	C	G	G	G	G	C	C	C	C	G	G	G	G	C	C	G	G	A	A	A	G	T	T	A	A	A	A	G	G	C	C	T	T	C	C	T	T	C	C	C	C	G	G	C	C	C	C	A	A	G	G	C	C	A	A	C	C	C	C	G	G	A	A	G	G	A	A	T	T	G	G	G	G	G	G	C	C	0	0	T	T	C	C	A	A	G	G	C	C	C	C	C	C	C	C	A	A	C	C	C	C	A	A	A	A	C	C	C	G	0	0	A	C	0	0	A	G	C	C	G	G	C	C	T	T	A	A	C	C	C	C	G	G	G	G	G	G	A	G	T	T	0	0	G	G	A	A	0	0	G	G	G	G	G	G	C	T	G	G	0	0	C	C	A	A	G	G	G	G	T	T	G	G	A	A	G	G	0	0	C	C	A	A	0	0	C	C	T	T	A	A	G	G	T	T	C	C	C	C	G	G	C	C	A	A	C	C	G	G	G	G	A	A	T	T	C	C	T	T	A	A	C	C	C	C	G	G	G	G	G	G	C	C	G	G	C	C	G	G	C	C	G	G	A	A	G	G	G	G	T	T	C	C	0	0	A	A	G	G	T	T	C	C	G	G	C	C	C	C	C	C	A	A	C	C	T	T	C	C	G	G	C	C	G	G	G	G	C	C	C	C	A	A	C	C	G	G	G	G	A	C	0	0	C	C	G	G	C	C	0	0	C	C	G	G	C	C	A	A	A	A	G	G	C	C	A	A	A	G	C	C	C	C	T	T	A	A	0	0	A	A	A	A	A	A	C	C	A	A	C	C	T	T	A	A	T	T	G	G	A	A	T	T	C	C	G	G	C	C	T	T	T	T	A	A	C	C	C	C	G	G	T	T	G	G	G	G	C	C	C	T	G	G	G	G	G	G	A	G	T	T	C	C	C	C	C	C	C	C	C	C	C	C	G	G	A	A	T	T	C	C	C	C	A	A	A	G	C	C	T	T	0	0	G	G	T	T	A	A	G	G	G	G	C	C	G	G	C	C	C	C	A	A	C	C	C	C	C	C	C	C	A	A	0	0	A	A	C	C	G	G	A	A	C	C	G	G	A	A	C	C	C	C	C	C	A	A	C	T	G	G	C	C	C	C	C	C	G	G	G	G	G	G	G	G	C	C	G	G	T	T	C	T	T	T	C	T	G	G	T	T	T	T	T	T	A	A	0	0	A	A	C	T	G	G	G	G	0	0	0	0	G	G	G	G	0	0	C	C	C	C	C	C	G	G	T	T	T	T	A	G	C	C	G	G	C	T	C	C	0	0	C	C	T	T	G	G	A	A	C	C	G	G	G	T	A	A	G	G	0	0	C	C	A	A	C	T	C	C	C	C	G	G	G	G	C	C	C	C	G	G	T	T	G	G	G	G	G	G	G	G	A	A	C	C	T	T	A	A	T	T	G	G	C	C	G	G	T	T	C	C	G	G	T	T	A	G	G	T	A	A	A	A	C	C	G	G	C	T	C	C	G	G	G	G	T	T	G	G	G	G	C	T	T	T	C	C	C	C	C	C	A	A	T	T	C	C	T	T	G	G	C	C	G	G	T	T	G	G	0	0	A	A	T	T	G	G	T	T	0	0	G	G	C	C	T	T	A	G	A	A	G	G	A	C	C	C	A	A	T	T	C	C	G	G	T	T	A	A	G	G	T	T	A	A	G	G	C	C	C	C	A	A	G	G	G	G	C	C	C	C	G	G	G	G	C	C	0	0	0	0	A	A	C	C	C	C	C	C	T	T	C	C	0	0	G	G	C	C	G	G	C	C	G	G	C	C	G	G	C	C	G	G	T	T	A	A	A	A	A	A	A	A	C	C	C	C	G	G	G	G	G	G	G	G	C	C	C	C	C	C	A	A	T	T	G	G	C	C	G	G	T	T	C	C	C	C	C	C	G	G	A	G	C	C	C	C	G	G	C	C	T	T	G	G	A	A	A	A	C	C	0	0	G	G	G	G	A	A	G	G	0	0	C	G	A	A	C	C	G	G	G	G	C	C	G	G	A	G	G	G	A	A	0	0	G	G	A	A	C	C	A	C	C	T	C	C	C	C	G	G	G	G	G	G	T	T	0	0	G	G	C	C	C	C	C	C	A	A	G	G	C	C	0	0	G	G	C	C	G	G	G	G	G	G	C	C	C	C	C	C	C	C	G	G	G	G	C	C	G	G	A	A	T	T	C	C	G	G	T	T	T	T	C	C	A	T	C	C	T	T	A	A	A	T	G	G	C	C	C	C	C	C	C	C	G	G	G	G	C	C	C	C	T	T	G	G	T	T	G	G	G	T	C	C	G	G	T	T	C	C	C	C	A	T	G	G	T	T	G	G	T	T	A	G	G	G	C	C	G	G	C	C	C	C	G	G	G	G	T	T	0	0	A	A	A	A	C	C	G	G	T	T	0	0	G	G	G	G	C	T	G	G	C	C	0	0	G	G	G	G	C	C	G	G	C	C	C	C	G	G	G	G	G	G	C	C	A	A	G	G	G	G	C	C	G	G	G	G	C	C	A	A	G	G	G	G	A	A	C	C	C	C	T	T	G	G	C	C	C	C	A	G	G	G	T	T	A	A	C	C	C	C	G	G	A	A	C	T	G	G	C	C	G	G	C	C	T	T	A	A	G	G	C	C	C	C	0	0	T	T	C	G	A	A	G	G	T	T	A	A	T	T	A	A	C	C	G	G	C	C	T	T	G	G	C	C	G	G	C	C	G	G	A	A	A	T	C	C	G	G	T	T	G	G	T	T	C	C	C	C	A	A	C	C	C	C	C	C	G	G	G	G	C	T	T	T	T	T	G	G	C	C	T	T	A	A	C	C	C	C	G	G	A	A	G	G	G	G	C	C	G	G	G	G	C	C	T	T	G	G	0	0	C	C	A	G	C	C	C	C	0	0	C	C	0	0	A	A	C	C	C	C	G	G	C	C	T	T	G	G	0	0	C	C	C	C	G	G	A	A	T	T	G	G	C	C	G	G	A	A	C	C	G	G	C	C	0	0	G	G	T	T	A	A	C	T	0	0	G	G	A	G	C	C	C	C	A	A	G	G	C	C	A	G	C	C	0	0	0	0	G	G	G	G	G	G	0	0	G	G	T	T	A	A	A	A	A	A	C	C	C	C	G	G	A	A	G	G	C	C	G	G	G	G	C	T	C	T	G	G	C	C	0	0	C	C	C	T	C	C	A	A	A	A	G	G	G	G	T	T	C	C	G	G	A	A	T	T	T	T	G	G	C	C	C	C	G	G	G	G	G	G	C	C	C	C	C	C	0	0	C	C	0	0	G	G	T	T	G	G	C	C	T	T	C	C	0	0	G	G	G	G	G	G	T	T	T	T	G	G	T	T	C	C	A	A	C	C	G	G	G	G	C	C	C	C	C	C	G	G	C	C	T	T	G	G	C	C	0	0	A	C	C	C	C	C	C	C	G	G	G	G	C	C	G	G	C	C	C	C	A	A	C	C	C	C	A	A	C	C	G	G	G	G	G	G	C	C	G	G	G	G	G	G	A	A	C	C	G	G	C	C	C	C	T	T	G	G	G	G	G	G	G	G	T	T	T	T	G	G	0	0	C	C	A	A	T	T	C	C	C	C	G	G	A	G	G	G	G	G	G	G	A	A	C	C	G	G	A	A	G	G	C	C	G	G	A	A	C	C	A	A	G	G	G	G	G	T	G	G	T	T	G	G	C	C	G	G	0	0	G	G	C	C	T	T	G	G	A	A	T	T	G	G	C	C	A	A	T	T	T	T	T	T	G	G	T	T	C	C	G	G	C	C	C	C	G	G	G	G	A	A	C	C	C	C	C	C	A	A	T	T	T	T	G	G	T	T	A	A	G	G	T	T	C	C	C	C	A	G	C	C	A	A	G	G	T	T	G	G	T	T	C	C	T	T	C	C	A	A	C	C	G	G	C	C	G	G	T	T	0	0	T	T	C	C	T	T	G	G	C	C	C	C	A	A	A	A	T	T	G	G	T	T	T	T	C	C	C	C	T	T	A	A	G	G	A	A	G	G	T	T	T	T	T	T	A	A	C	C	G	G	C	C	C	C	A	A	0	0	A	A	A	A	T	T	0	0	C	C	C	C	A	T	T	T	C	T	C	T	C	C	C	C	G	G	T	T	G	G	C	C	G	G	C	C	A	A	C	C	A	T	0	0	C	C	T	T	C	C	G	G	A	A	G	G	G	G	C	C	G	G	C	C	G	G	A	A	G	G	C	C	G	G	C	C	G	G	G	G	A	A	0	0	T	T	A	A	G	G	A	A	G	G	C	C	G	G	G	G	C	C	T	T	A	A	C	C	C	G	A	G	C	C	A	A	A	C	C	C	A	A	G	G	C	C	T	T	C	C	G	G	C	C	C	C	G	G	A	A	C	C	A	A	G	G	C	C	C	C	C	C	G	G	C	C	C	C	C	C	0	0	G	G	C	T	G	G	G	G	C	C	T	T	C	C	C	C	A	A	G	G	G	G	G	G	G	G	A	A	T	T	T	T	C	T	C	C	G	G	C	C	C	C	0	0	G	G	C	C	T	T	A	A	G	G	0	0	G	G	G	G	G	G	C	C	T	T	G	G	G	G	A	A	A	T	G	G	A	A	G	G	T	T	C	C	A	G	T	T	G	G	T	T	C	C	C	C	A	C	A	A	C	G	T	T	G	G	G	G	C	C	A	A	C	C	T	T	C	C	G	G	C	C	G	G	A	A	C	C	C	C	A	A	G	G	A	A	A	A	T	T	G	G	T	T	G	G	G	G	C	C	G	G	C	C	T	T	G	G	T	T	A	G	C	C	G	G	C	C	G	G	G	G	C	C	G	G	C	C	A	A	G	G	A	A	A	A	0	0	C	C	C	C	G	G	C	C	G	G	C	C	C	C	T	T	G	G	A	A	0	0	C	C	C	C	C	C	G	G	A	A	C	C	C	C	C	T	G	G	A	A	C	C	C	C	T	T	C	C	G	G	C	T	0	0	G	G	A	A	C	T	C	T	0	0	G	G	0	0	C	C	C	C	T	T	C	C	G	G	G	T	C	T	G	G	C	C	T	T	A	A	G	G	A	A	A	A	C	C	A	A	A	A	C	C	C	C	C	C	C	T	G	G	G	G	C	C	A	T	C	C	T	T	C	C	G	G	G	G	G	G	C	C	C	C	0	0	0	0	T	T	C	C	A	A	T	T	G	G	T	T	C	C	C	C	C	C	A	A	G	G	T	T	C	C	G	G	A	A	C	C	A	A	G	G	C	C	G	G	G	G	G	G	A	A	A	A	C	C	T	T	T	T	G	G	C	C	A	G	0	0	C	C	G	G	G	G	T	T	G	G	T	T	G	G	A	A	A	A	C	C	C	C	G	G	T	T	C	C	0	0	A	A	A	A	G	G	G	G	0	0	C	C	C	C	0	0	C	C	G	G	C	C	0	0	0	0	A	A	T	T	C	C	C	C	C	C	A	A	C	C	G	G	G	G	G	G	C	C	0	0	G	G	C	C	G	G	0	0	G	G	T	T	C	C	A	A	0	0	A	A	C	C	G	G	T	T	C	C	G	T	G	G	A	A	A	A	C	C	C	C	T	T	C	C	C	C	G	G	0	0	C	C	C	C	C	C	G	G	C	C	A	A	C	C	G	G	T	T	0	0	A	A	A	A	A	C	C	C	A	G	C	C	C	C	C	C	C	C	G	G	C	C	C	C	A	A	C	C	C	C	G	G	C	C	C	C	G	G	T	T	0	0	T	T	C	C	G	G	T	T	C	C	0	0	G	G	C	C	C	T	G	G	C	C	T	T	0	0	T	T	G	G	C	C	C	C	T	T	G	G	G	G	0	0	C	C	G	G	G	G	C	C	G	G	T	T	C	C	G	G	G	G	G	G	A	A	C	T	C	C	G	G	T	T	G	G	A	A	G	G	A	A	A	A	C	C	C	C	A	A	C	C	C	C	G	G	C	C	G	G	G	G	A	A	G	G	G	G	G	G	T	T	T	T	0	0	G	G	0	0	C	C	0	0	C	G	G	G	0	0	A	A	G	G	C	C	G	G	C	C	G	G	G	G	C	C	C	C	G	G	C	C	G	G	G	G	C	C	G	G	G	G	T	T	A	A	A	A	T	T	0	0	G	G	C	C	T	T	C	C	T	T	G	G	G	G	C	C	G	G	C	C	C	C	C	C	G	G	A	A	C	C	G	G	G	G	G	G	G	G	C	C	0	0	C	C	C	C	T	T	C	C	G	G	C	C	G	G	C	C	C	C	0	0	G	G	G	G	G	G	A	A	G	G	G	G	C	C	A	T	A	A	0	0	A	A	0	0	T	T	G	G	G	G	C	C	G	G	T	T	G	G	A	A	C	C	A	A	C	C	G	G	C	C	G	G	G	G	G	G	C	C	T	T	C	C	0	0	G	G	C	C	T	T	G	G	C	C	C	C	A	A	A	A	G	G	C	C	G	G	C	C	A	A	C	C	C	C	G	G	C	C	A	A	T	T	T	T	C	T	0	0	T	T	C	C	A	A	T	T	G	G	G	G	T	T	G	G	G	G	G	G	T	T	G	G	A	A	C	C	G	G	C	C	C	C	0	0	C	C	0	0	C	C	G	G	A	A	A	A	C	T	A	A	A	A	C	C	G	G	T	T	A	C	G	G	G	G	T	T	G	G	0	0	A	A	C	C	A	A	G	G	G	G	T	T	T	T	T	T	A	A	A	A	C	C	A	A	A	C	C	C	C	C	C	C	T	T	0	0	G	G	G	G	A	A	G	G	A	A	T	T	C	C	C	C	C	C	C	T	G	G	C	C	C	C	C	C	C	C	G	G	G	G	G	G	C	C	G	G	A	C	C	C	C	C	T	T	G	G	T	T	A	A	T	T	G	G	C	C	G	G	G	G	C	C	A	A	C	T	G	G	C	C	G	G	C	C	G	G	A	A	A	G	A	A	A	A	T	T	C	C	C	C	G	G	A	A	A	A	C	C	T	T	G	G	G	G	T	T	G	G	A	A	T	T	A	A	G	G	C	C	G	G	C	C	G	G	T	T	T	T	C	C	G	G	G	G	G	G	C	C	0	0	T	T	G	G	C	C	G	G	C	G	T	T	C	C	G	G	C	C	C	C	T	T	T	T	G	G	A	G	C	C	A	A	C	C	G	G	G	G	C	C	0	0	A	A	C	C	G	G	C	T	T	T	G	G	T	T	0	0	A	A	C	C	A	G	C	C	G	G	G	G	C	C	G	G	G	G	G	G	C	C	A	A	T	T	C	C	A	A	T	T	T	T	C	C	G	G	A	A	C	C	G	G	A	A	T	T	G	G	A	A	T	T	A	A	T	T	C	C	C	C	G	G	G	G	G	G	G	G	G	G	C	C	C	C	G	G	G	G	C	C	0	0	A	A	C	T	T	T	C	C	C	C	G	G	T	T	G	G	0	0	A	A	T	T	T	T	C	C	A	A	G	G	T	T	C	C	G	G	C	C	C	C	G	G	C	C	G	G	C	C	C	C	T	T	C	C	T	T	C	C	A	A	G	G	C	C	G	G	G	G	C	C	T	T	T	T	G	G	C	C	G	G	T	T	C	C	A	G	T	T	C	C	T	T	C	C	A	A	C	C	C	C	T	T	C	C	G	G	G	G	C	C	C	C	G	G	A	G	T	T	G	G	C	C	C	C	A	A	A	T	G	G	A	A	C	C	G	G	C	C	A	A	G	G	T	T	0	0	A	G	G	G	C	C	C	C	G	G	C	C	G	G	G	G	T	T	A	A	G	G	T	T	G	G	C	C	G	G	A	T	C	C	C	C	T	T	T	T	G	T	A	A	T	T	G	G	G	G	A	A	A	G	G	G	C	C	G	G	A	A	C	C	T	T	C	C	C	C	T	T	A	A	C	C	C	C	0	0	A	A	G	G	C	C	G	G	A	A	C	C	T	T	T	T	G	G	C	C	G	G	G	G	C	C	G	G	G	G	G	G	G	G	C	C	0	0	T	T	A	A	G	G	G	G	T	T	G	G	C	C	C	C	C	C	C	C	A	A	C	C	0	0	C	C	0	0	G	G	G	G	G	G	C	C	C	C	G	G	C	C	A	A	T	T	C	C	T	T	T	T	G	G	G	G	C	C	G	G	G	G	A	G	0	0	C	C	G	G	A	A	0	0	A	A	T	T	0	0	A	A	0	0	0	0	G	G	C	C	G	G	C	C	G	G	C	C	G	G	C	C	C	C	A	A	G	G	G	G	C	C	G	T	A	A	C	C	C	C	G	G	G	G	C	C	C	C	T	T	G	G	C	C	C	C	C	C	T	T	C	C	T	T	T	T	A	A	T	T	G	G	C	C	C	C	C	C	T	T	A	G	C	C	G	G	T	T	C	C	A	A	C	C	C	C	G	G	C	C	T	T	C	G	C	C	0	0	0	0	T	T	G	G	C	C	C	C	C	C	C	C	C	C	G	G	A	G	A	A	C	C	A	A	G	G	A	A	G	G	A	A	T	T	C	C	A	A	C	T	C	C	T	T	C	C	G	G	C	C	T	T	C	C	T	T	0	0	T	T	C	C	G	G	G	G	C	C	0	0	A	A	C	G	A	A	C	C	A	A	C	C	T	T	C	C	0	0	T	T	C	C	A	A	G	G	C	C	C	C	0	0	G	G	G	G	C	T	T	T	G	G	C	T	G	G	G	G	C	C	G	G	C	C	G	G	T	T	G	G	G	G	A	A	T	T	C	C	T	T	T	T	G	G	C	C	A	A	C	C	A	A	C	C	G	G	T	T	C	C	G	G	A	A	G	G	A	A	G	G	G	G	G	G	G	G	A	A	C	C	A	A	G	G	C	T	T	T	G	G	C	C	G	G	C	C	G	G	G	G	0	0	G	G	C	C	G	G	G	G	C	C	C	C	A	A	T	T	G	G	A	A	C	C	G	G	0	0	C	C	G	G	G	G	C	C	C	C	G	G	G	G	C	C	A	A	G	G	C	C	0	0	C	C	G	G	C	C	G	G	C	C	C	C	G	G	C	C	A	A	G	G	C	C	A	A	T	T	T	T	A	A	A	A	C	C	G	G	C	C	C	C	G	G	G	G	G	G	T	T	A	A	C	C	C	C	G	G	C	C	C	C	C	C	0	0	A	G	C	C	C	T	C	C	0	0	C	C	C	C	T	T	C	C	T	T	C	C	A	A	G	G	C	C	C	C	G	G	T	T	A	G	C	C	C	C	A	A	A	A	G	T	G	G	C	C	C	C	G	G	G	G	G	G	T	T	C	C	G	G	0	0	G	G	G	G	T	T	0	0	0	0	C	C	A	A	G	G	T	T	C	C	0	0	C	C	G	G	T	T	C	C	C	C	G	G	C	C	T	T	T	T	G	G	A	C	G	G	A	A	T	T	C	C	A	A	G	G	G	G	A	G	G	G	C	C	G	G	G	G	G	G	C	C	C	C	G	G	C	C	G	G	C	C	T	T	T	T	G	G	G	G	G	G	A	A	C	C	C	C	A	A	G	G	A	A	C	C	G	G	T	T	G	G	T	T	C	C	G	G	T	T	T	T	C	C	C	C	C	C	G	G	T	T	A	A	G	G	G	G	C	C	G	G	A	A	G	G	T	T	A	A	G	G	A	A	T	T	T	T	A	A	G	G	A	A	T	T	A	A	C	C	G	G	G	G	0	0	A	A	T	T	C	C	G	G	T	T	0	0	G	G	T	T	T	T	T	T	A	G	C	C	T	T	0	0	T	T	0	0	C	C	C	C	C	C	C	C	C	C	G	G	A	A	G	G	C	C	G	G	A	A	G	G	C	C	A	A	G	G	C	C	C	C	G	G	G	G	A	A	G	G	C	C	C	C	C	C	C	C	C	C	C	C	C	C	G	G	A	A	C	C	G	G	C	C	C	C	C	C	G	G	0	0	C	C	G	G	C	T	C	C	T	T	C	C	0	0	T	T	0	0	C	C	C	C	0	0	G	G	C	C	G	G	A	G	G	G	T	T	A	A	C	C	G	G	0	0	C	T	A	A	0	0	C	C	C	C	C	C	C	C	A	A	G	G	A	A	C	C	C	C	A	A	C	C	C	T	G	G	A	A	A	A	C	C	A	A	G	G	A	A	C	C	C	C	C	C	A	A	A	A	C	C	G	G	C	C	T	T	T	T	C	C	G	G	C	C	A	A	C	C	C	C	G	G	C	C	A	A	C	C	T	T	C	C	C	C	C	C	G	G	G	G	C	C	G	G	G	G	A	A	A	A	T	T	A	T	A	G	G	G	G	G	C	C	T	T	T	T	G	G	A	C	C	C	C	C	C	C	G	G	G	G	A	A	0	0	G	G	A	A	G	G	C	C	G	G	0	0	C	C	A	A	C	C	C	C	G	G	G	G	C	C	0	0	C	C	G	G	A	A	C	C	A	A	0	0	0	0	G	G	T	T	C	C	T	T	T	T	C	C	G	G	C	C	G	G	G	G	C	C	A	T	T	T	T	T	0	0	A	A	G	G	T	T	C	C	C	C	G	G	G	G	G	G	A	A	T	T	0	0	C	C	G	G	G	G	C	C	C	C	A	A	T	T	0	0	C	C	G	G	A	A	T	T	0	0	C	C	G	G	C	C	C	C	T	T	C	C	C	C	G	G	G	G	G	G	G	G	C	C	A	A	G	G	C	C	C	C	G	G	G	G	C	C	0	0	C	C	C	C	T	T	C	C	G	G	0	0	C	C	C	C	C	C	C	C	G	G	A	A	G	G	T	T	0	0	T	T	A	A	A	A	0	0	A	A	G	G	C	C	C	C	G	G	C	C	C	C	0	0	G	G	C	C	G	G	G	G	0	0	G	G	T	T	C	C	G	G	G	G	A	A	G	G	G	G	G	G	A	A	C	C	G	G	C	C	G	G	C	C	C	C	A	A	G	G	A	A	A	A	A	G	C	C	0	0	C	C	G	G	G	G	A	G	A	A	C	C	A	A	G	G	0	0	C	C	C	T	G	G	C	C	G	G	T	T	C	C	G	G	C	C	G	G	A	A	C	C	G	G	A	A	C	C	A	A	C	C	C	C	C	C	T	T	C	C	C	C	A	A	G	G	G	G	A	A	G	G	C	C	G	G	G	G	C	C	T	T	A	A	G	G	G	G	G	G	C	C	0	0	G	G	G	G	T	T	C	C	A	A	C	C	A	G	A	A	0	0	A	A	C	C	C	C	C	C	C	C	G	G	A	A	C	C	T	T	G	G	G	G	G	G	A	A	T	T	G	G	T	T	A	G	T	T	C	C	C	C	C	T	G	G	C	C	C	C	C	C	0	0	A	A	C	C	G	G	G	G	G	G	C	C	T	T	G	G	T	T	C	C	0	0	G	G	A	A	A	A	G	G	A	A	A	A	A	A	C	C	C	C	A	A	G	G	A	A	G	G	G	G	T	T	G	G	G	G	C	C	G	G	C	C	C	C	C	C	A	A	G	G	C	C	C	C	G	G	A	A	A	A	C	C	T	T	C	C	T	T	C	C	T	T	G	G	A	A	C	C	G	G	G	G	G	G	G	G	G	G	T	T	G	G	G	G	A	A	G	G	C	C	C	C	0	0	G	G	G	G	C	C	C	C	C	T	G	G	A	A	G	G	C	C	G	G	C	C	G	G	T	T	A	A	A	A	C	C	G	G	0	0	C	T	C	C	A	A	C	C	A	A	G	G	A	A	C	C	C	T	T	T	T	T	C	C	A	A	T	T	A	G	A	A	C	C	G	G	G	G	C	C	C	C	G	G	C	C	C	C	C	C	T	T	T	T	G	G	G	G	T	T	C	C	A	A	G	G	A	A	C	C	A	A	0	0	C	C	T	T	C	C	C	C	0	0	C	C	C	C	C	C	T	T	G	G	T	T	C	C	A	A	G	G	G	G	G	G	C	C	G	G	G	G	0	0	G	G	A	A	G	G	G	G	G	G	T	T	A	A	C	C	T	T	A	G	C	C	C	C	A	A	G	G	C	C	C	C	G	G	C	C	C	C	A	G	A	A	C	C	A	A	G	G	0	0	G	G	G	G	G	G	C	C	C	T	C	C	A	A	G	G	C	C	A	A	0	0	G	G	T	T	C	C	G	G	G	G	C	C	A	A	A	A	G	G	0	0	G	G	G	G	G	T	C	C	A	A	C	C	A	A	C	C	T	T	A	A	G	G	G	G	A	A	C	C	G	G	C	C	A	A	G	G	G	G	C	C	G	G	T	T	G	G	T	T	C	C	A	A	C	C	G	G	C	C	A	A	A	A	T	T	C	C	T	T	C	C	0	0	G	G	G	G	C	C	C	C	A	A	G	G	C	C	T	T	A	A	G	G	G	G	G	G	G	G	G	G	A	A	A	A	G	G	T	T	A	A	A	A	T	T	C	C	G	G	C	C	C	C	G	G	C	C	C	C	C	C	C	C	G	G	A	A	G	G	C	C	G	G	C	C	T	T	C	C	G	G	A	A	C	C	G	G	T	T	A	A	C	C	A	A	T	T	T	T	G	G	C	C	C	C	T	T	0	0	0	0	A	A	G	G	A	A	G	G	C	C	T	T	C	C	C	C	C	C	G	G	A	A	A	A	C	C	G	G	C	C	C	C	G	G	C	C	C	C	C	C	T	T	C	C	G	G	C	C	C	C	C	C	T	T	G	G	G	G	C	C	G	G	G	G	A	A	G	G	C	T	C	C	T	T	G	G	G	G	G	G	C	C	0	0	C	C	0	0	A	A	A	A	A	A	C	C	G	G	G	G	A	C	T	T	T	T	T	T	C	T	G	G	C	C	G	G	C	C	A	A	C	C	C	C	G	G	T	T	T	T	T	T	C	C	G	G	C	C	C	C	C	C	C	C	C	C	C	C	C	C	A	A	G	G	G	G	C	C	T	T	T	T	G	G	C	C	A	A	0	0	C	C	A	G	G	G	A	A	A	A	G	G	A	A	C	C	A	A	0	0	C	C	C	C	T	T	A	A	C	C	C	C	C	C	C	C	C	G	G	G	A	A	C	C	C	C	G	G	C	C	C	C	G	G	G	G	A	A	A	A	C	C	G	G	T	T	C	C	G	G	C	C	G	G	C	T	G	G	C	C	C	C	A	A	G	G	C	C	C	C	C	C	G	G	A	G	C	C	C	C	G	G	C	C	G	G	C	C	C	C	G	G	G	G	C	C	C	C	G	G	G	G	T	T	C	C	T	T	C	G	G	G	T	T	A	A	C	C	C	C	T	T	C	C	C	C	C	C	G	G	G	G	G	G	T	T	G	G	0	0	G	G	T	T	C	G	C	T	A	A	C	C	C	C	T	T	A	A	A	A	C	C	0	0	A	A	G	G	C	C	A	A	G	G	T	T	0	0	G	G	T	T	C	C	C	C	C	C	T	T	A	A	0	0	A	A	A	A	A	A	A	A	G	G	G	G	A	A	C	C	C	C	C	C	C	C	C	C	G	G	G	G	T	T	G	G	C	T	T	T	A	A	G	G	G	G	C	C	G	G	A	A	A	A	C	C	C	C	G	G	C	C	T	T	T	T	T	T	T	T	C	C	G	G	C	C	C	C	0	0	G	G	0	0	T	T	C	C	C	C	0	0	C	C	G	G	C	C	C	C	C	C	T	T	C	T	T	T	C	C	C	C	C	C	A	A	G	G	C	C	G	G	C	C	C	C	C	C	A	G	A	A	C	C	A	A	C	C	C	C	C	C	G	G	0	0	G	G	A	A	A	A	C	C	A	A	C	C	G	G	T	T	A	A	G	G	A	A	A	A	G	G	A	G	C	C	T	T	C	C	T	T	C	C	0	0	A	T	C	C	C	C	C	C	T	T	T	T	C	C	C	C	A	A	C	C	T	T	G	G	G	G	G	G	G	G	C	C	C	C	C	C	A	A	A	A	C	C	C	C	C	C	C	C	C	C	C	C	G	G	G	G	T	T	A	A	G	G	A	A	G	G	G	G	A	A	T	T	C	C	T	T	0	0	T	T	G	G	G	T	C	C	C	C	G	G	G	G	G	G	A	A	C	C	0	0	G	G	C	C	G	G	C	C	A	A	A	T	G	G	C	C	C	C	G	G	G	G	T	T	G	G	G	G	C	C	G	G	C	C	G	G	G	G	A	A	T	T	G	G	C	C	G	G	C	C	C	C	G	G	G	G	C	C	0	0	A	A	G	G	G	G	C	C	G	G	G	G	G	G	G	G	T	T	G	G	0	0	C	C	C	C	G	G	G	G	T	T	G	G	C	C	C	C	T	T	C	C	G	G	A	A	C	G	0	0	C	C	G	G	A	A	T	T	C	C	C	C	G	G	A	G	A	A	C	C	C	C	T	T	C	C	C	C	A	A	A	A	T	T	G	G	C	C	T	T	G	G	C	C	G	G	T	T	G	G	C	C	T	T	C	C	0	0	C	C	G	G	C	C	G	G	C	C	C	C	0	0	G	G	A	A	G	G	C	C	C	T	C	C	C	C	G	G	A	A	C	C	A	G	G	G	C	C	G	G	C	C	A	A	G	G	G	G	A	A	C	C	A	A	G	G	C	C	C	C	C	C	T	T	G	G	C	C	A	A	A	A	G	G	C	C	C	C	G	G	G	G	A	G	C	C	C	C	G	G	C	C	G	G	G	G	T	T	C	T	G	G	A	A	G	G	C	C	C	C	A	A	C	C	G	G	T	T	C	G	G	G	C	C	G	G	G	G	C	C	C	C	0	0	T	T	G	G	A	A	T	T	G	G	G	G	C	C	G	T	A	A	A	A	A	A	C	C	C	C	G	T	A	A	0	0	0	0	C	C	C	C	A	A	T	T	G	G	C	C	C	C	G	G	G	G	A	A	C	C	A	A	T	T	C	C	C	C	T	T	C	C	C	C	T	T	A	A	A	G	G	G	G	G	C	C	C	C	C	C	T	T	A	A	C	C	C	C	C	C	G	G	G	G	0	0	C	C	G	G	G	G	G	G	T	T	G	G	T	T	G	G	0	0	G	G	A	A	G	G	T	T	T	T	C	C	G	G	C	C	T	T	G	G	0	0	G	G	0	0	T	T	A	G	T	T	0	0	A	A	0	0	G	G	T	T	A	A	A	A	G	G	A	G	C	C	C	C	A	A	0	0	G	G	G	G	G	G	C	C	A	A	C	C	A	A	G	G	G	G	0	0	C	C	G	G	A	A	C	C	G	G	G	G	G	G	C	T	A	A	G	G	T	T	G	G	G	G	C	C	C	C	G	G	G	G	C	C	G	G	A	A	T	T	A	G	G	G	G	G	C	C	T	T	G	G	A	A	C	T	G	G	C	C	A	A	0	0	T	T	G	G	C	C	T	T	C	C	A	G	G	G	C	C	G	G	G	G	A	A	C	C	A	A	A	A	A	G	G	G	A	A	G	G	A	G	C	C	C	C	C	C	G	G	G	G	C	T	G	G	A	A	G	G	T	T	G	G	A	A	C	C	C	C	C	C	C	C	G	G	C	T	C	C	C	C	A	A	T	T	0	0	T	T	G	G	C	C	A	A	G	G	C	C	G	G	G	G	G	G	G	G	T	T	A	A	G	G	T	T	G	G	C	C	C	C	G	G	T	T	C	C	A	A	C	C	C	C	G	G	T	T	C	C	C	C	G	G	C	C	0	0	G	T	C	G	G	G	C	C	0	0	G	G	T	T	C	C	G	G	G	G	G	G	G	G	T	T	T	T	G	G	C	C	G	G	T	T	C	C	G	G	A	A	G	G	A	A	G	G	A	A	G	G	T	T	G	G	A	G	G	G	0	0	C	C	G	G	A	A	G	G	G	G	T	T	G	G	C	C	C	C	C	C	G	G	G	G	C	C	C	C	A	C	G	G	T	T	A	A	0	0	G	G	C	T	C	C	0	0	C	T	C	C	G	T	C	C	C	C	G	G	A	A	C	C	A	A	C	C	G	G	C	C	G	G	A	A	C	C	G	G	A	A	G	G	G	G	C	C	C	C	G	G	C	C	T	T	C	C	C	C	G	G	A	A	C	C	C	C	C	C	G	G	A	A	C	C	G	G	C	C	A	A	G	G	T	T	G	G	C	C	G	G	C	T	0	0	C	C	G	G	A	G	C	C	C	C	C	C	G	G	C	C	G	G	T	T	T	T	A	A	G	G	C	C	C	C	G	G	G	G	C	C	G	G	C	C	G	G	C	C	G	G	C	T	A	G	A	G	C	C	G	G	C	C	A	A	C	C	C	C	C	C	G	G	T	T	G	G	T	T	G	G	0	0	A	A	G	G	G	G	G	G	0	0	T	T	G	G	C	C	G	G	A	A	C	C	A	A	C	C	G	G	A	A	0	0	G	G	G	G	C	C	G	G	G	G	C	C	T	T	C	T	T	T	C	C	C	C	C	C	T	T	G	G	C	C	G	G	T	T	T	T	A	A	C	C	C	C	T	T	G	G	G	G	G	G	C	C	0	0	T	T	G	G	G	G	A	A	G	G	G	G	A	T	G	G	G	G	C	C	A	A	C	C	C	C	G	G	C	C	A	A	A	A	G	G	G	G	G	G	C	C	G	G	G	G	G	G	T	T	0	0	T	T	T	T	G	G	G	G	T	T	C	C	T	T	A	A	G	G	0	0	C	C	C	C	C	G	C	C	A	A	C	C	C	C	A	A	T	T	A	A	A	A	G	G	C	C	T	T	G	G	G	G	C	C	G	G	T	T	C	C	C	C	G	G	A	A	C	C	C	C	T	T	T	T	G	G	C	C	C	C	T	T	T	T	A	A	G	G	A	A	G	G	G	G	T	T	C	C	C	C	0	0	G	G	T	T	A	A	T	T	G	G	G	G	C	C	A	A	G	G	A	A	C	C	G	G	G	G	A	A	C	C	C	C	T	T	T	T	T	T	A	G	G	G	G	G	G	G	C	C	A	A	C	T	G	G	C	C	G	G	G	G	G	G	G	G	G	G	C	C	T	T	C	C	G	G	G	G	C	C	0	0	G	G	G	G	G	G	C	C	G	G	C	C	T	T	T	T	G	G	A	G	G	G	C	C	A	A	T	T	A	A	A	A	G	G	G	G	0	0	T	T	A	A	G	G	C	C	0	0	T	T	G	G	T	T	T	T	C	C	A	A	C	C	C	C	A	C	C	C	G	G	G	G	C	C	T	T	C	C	C	C	C	C	G	G	A	A	G	G	C	C	G	G	C	C	G	G	C	C	G	G	A	A	T	T	C	C	G	G	0	0	A	A	A	A	0	0	T	T	G	G	A	A	C	C	G	G	C	C	G	G	0	0	C	C	G	G	G	G	C	C	T	T	A	A	0	0	C	C	C	C	C	C	C	T	A	A	G	G	C	C	G	G	G	G	0	0	A	G	C	C	G	G	A	A	G	G	C	C	G	G	T	T	G	G	C	C	T	T	G	G	G	G	A	A	C	C	C	C	T	T	T	T	C	C	A	A	C	T	A	G	C	C	T	T	C	C	T	T	T	T	0	0	G	G	G	G	A	G	A	A	G	G	0	0	0	0	G	G	C	C	0	0	A	A	A	A	A	A	C	C	C	C	C	C	A	A	C	C	C	C	C	C	T	T	T	T	G	G	G	G	G	G	C	C	0	0	A	A	G	G	A	A	A	A	C	C	G	G	C	C	C	C	T	T	0	0	C	C	T	T	T	T	0	0	G	G	G	G	G	G	T	T	T	T	G	G	G	G	C	C	C	C	C	C	A	A	C	C	A	T	C	C	G	G	0	0	C	C	G	G	T	T	T	T	C	C	C	C	A	A	C	C	G	G	C	C	0	0	0	0	0	0	0	0	G	G	G	G	C	C	C	C	C	C	G	G	C	C	C	C	C	C	G	G	C	C	A	A	T	T	T	T	G	G	C	C	C	C	0	0	C	C	C	C	G	G	C	C	G	G	G	G	C	C	C	G	A	A	T	T	G	G	G	G	G	G	G	G	G	G	G	G	G	G	C	C	0	0	T	T	0	0	C	C	G	G	G	G	C	C	G	G	C	C	T	T	C	C	A	A	C	C	C	C	G	G	A	A	0	0	G	G	G	G	G	G	C	C	T	T	A	A	C	C	0	0	C	T	A	G	C	C	A	G	G	G	T	T	C	C	C	C	G	G	C	C	T	T	0	0	G	G	A	A	T	T	G	G	G	G	G	G	A	A	G	G	G	G	G	G	C	C	0	0	0	0	G	G	G	G	A	A	C	C	G	G	G	G	C	C	C	C	C	C	G	G	A	A	C	C	G	G	C	C	T	T	A	A	T	T	T	T	G	G	G	G	C	C	G	G	G	G	C	C	C	C	C	C	C	C	C	C	A	A	C	C	G	G	C	C	A	A	G	G	C	C	0	0	0	0	C	C	G	G	G	G	G	G	G	G	G	G	A	A	C	C	C	C	G	G	C	C	A	A	T	T	G	G	A	C	C	C	G	G	C	C	A	A	A	A	A	A	C	C	C	T	T	T	C	C	A	A	0	0	T	T	G	G	A	A	G	G	C	C	G	G	C	C	C	C	C	C	T	T	C	T	G	G	A	A	A	A	C	C	C	T	A	T	C	C	T	T	G	G	C	C	T	T	C	C	G	G	G	G	C	G	C	C	G	G	G	G	T	T	A	A	C	C	G	G	G	G	T	T	G	G	A	A	A	G	0	0	G	G	A	A	G	G	T	T	C	C	T	T	G	G	G	G	C	C	T	T	A	A	G	G	C	C	C	C	G	G	G	G	C	C	T	T	C	C	G	G	A	C	A	A	C	C	C	C	A	A	G	G	C	C	C	C	G	G	0	0	T	T	C	C	C	C	C	C	G	G	A	A	C	C	C	C	C	C	C	C	G	G	T	T	C	C	C	T	T	T	0	0	C	C	A	A	G	G	G	G	A	A	G	G	A	A	G	G	T	T	T	T	A	G	T	T	C	C	A	G	G	G	C	C	C	C	G	G	G	G	G	G	A	A	G	G	T	T	A	A	C	C	G	G	T	T	G	G	C	C	C	C	A	A	C	C	C	C	A	A	A	A	C	C	C	C	G	G	C	C	G	G	C	C	G	G	C	C	C	C	A	A	C	C	G	G	C	C	0	0	A	A	A	G	A	A	T	T	G	G	T	T	G	G	C	C	C	C	G	G	C	C	A	A	T	T	G	G	G	G	C	C	A	A	C	C	C	C	C	C	C	C	T	T	C	C	C	G	T	T	G	G	T	T	C	C	G	G	G	G	C	T	C	C	C	C	C	C	G	G	A	G	G	G	G	G	C	C	0	0	A	A	C	C	G	G	0	0	G	G	T	T	G	G	C	C	0	0	G	G	T	T	C	T	G	G	G	G	G	G	G	G	T	T	G	G	A	A	T	T	G	G	A	A	C	C	G	G	C	C	G	G	C	C	G	G	C	C	A	G	G	G	G	G	A	G	C	C	C	C	C	C	G	G	T	T	C	C	A	A	C	C	T	T	T	T	G	G	G	G	C	C	G	G	G	G	C	C	C	C	G	G	T	T	A	G	A	A	0	0	G	G	T	T	C	T	G	G	C	C	C	C	C	T	C	C	A	A	T	T	C	C	C	C	C	C	T	T	C	C	C	C	G	G	T	T	G	G	T	T	T	T	0	0	A	A	A	A	T	T	G	G	C	C	T	T	0	0	G	G	A	T	C	C	G	G	G	G	A	A	C	G	C	C	C	C	T	T	T	T	T	T	T	T	C	C	C	C	0	0	A	A	C	C	C	G	G	G	A	A	G	G	G	G	G	G	G	G	T	T	C	C	G	G	G	T	C	C	G	G	G	G	T	T	A	T	0	0	G	G	G	G	G	G	T	T	T	T	G	G	C	C	0	0	T	T	C	C	C	C	T	T	C	C	T	T	T	T	C	C	T	T	G	G	G	G	C	C	G	G	A	A	T	T	C	C	G	G	G	G	C	C	G	G	G	G	T	T	G	G	T	T	A	A	G	G	C	C	G	G	G	G	T	T	G	G	0	0	G	G	C	T	G	G	A	A	C	C	A	G	C	C	0	0	T	T	0	0	C	C	T	T	G	G	A	A	T	T	G	G	A	T	C	C	C	C	A	A	A	A	G	G	C	C	A	A	G	G	C	T	G	G	C	C	C	C	T	T	G	G	C	C	C	C	G	G	G	G	C	C	C	C	C	C	G	G	A	A	G	G	G	G	G	G	T	T	C	C	C	C	G	G	G	G	C	C	T	T	T	T	G	G	A	A	G	G	T	T	G	G	G	G	T	T	G	G	A	A	G	G	G	G	C	C	G	G	C	T	C	C	A	A	A	A	C	C	C	C	A	A	T	T	C	C	0	0	0	0	T	T	0	0	C	C	C	C	A	G	C	C	G	G	T	T	G	G	C	C	C	C	T	T	T	T	G	G	C	C	C	C	T	T	T	T	C	C	C	C	T	T	G	G	C	C	G	G	G	G	A	A	G	G	G	G	T	T	0	0	C	C	C	C	0	0	0	0	G	G	G	G	C	C	G	G	G	G	G	G	C	C	T	T	T	T	A	A	C	C	G	G	T	T	G	G	C	C	G	G	C	C	C	C	C	C	C	T	A	A	A	A	T	T	C	C	T	T	T	T	G	G	A	A	G	G	C	C	A	G	A	A	C	C	C	C	G	G	C	T	C	C	0	0	C	C	T	T	T	T	C	C	G	G	G	T	C	C	T	T	G	G	0	0	G	G	A	A	C	C	G	G	G	G	G	G	C	C	C	C	G	G	G	G	A	G	G	G	G	G	C	C	A	A	G	G	A	A	G	G	C	C	C	C	T	T	C	C	G	G	G	G	A	A	G	G	G	G	0	0	G	G	0	0	C	C	G	G	G	G	C	C	A	C	T	T	C	C	C	C	C	C	A	A	0	0	0	0	G	G	G	G	C	C	G	G	T	T	A	A	C	C	T	T	G	G	G	G	A	G	A	A	G	G	G	G	G	G	C	C	G	G	T	T	G	G	C	C	0	0	A	A	C	C	G	G	C	T	A	A	A	A	T	T	C	C	0	0	C	C	C	C	A	A	G	G	T	T	A	A	C	C	0	0	0	0	A	A	G	G	G	G	G	G	A	A	0	0	C	T	A	G	G	G	G	G	0	0	G	G	T	T	G	G	T	T	C	C	T	T	T	T	G	G	C	C	C	T	A	G	C	C	T	T	G	G	C	C	G	G	G	G	G	G	G	G	G	G	G	G	C	C	G	G	C	C	C	C	G	G	G	G	A	A	G	G	C	C	G	G	C	C	C	C	T	T	G	G	G	G	C	C	A	A	C	C	G	G	0	0	C	C	A	T	G	G	G	G	G	G	T	T	G	G	G	G	T	T	G	G	C	C	G	G	G	G	T	T	G	G	G	G	T	T	0	0	A	A	C	C	G	G	G	G	C	C	A	A	A	A	C	C	C	C	G	G	C	C	G	G	C	C	A	A	G	G	A	A	G	G	T	T	G	G	G	G	G	G	C	C	A	A	0	0	0	0	C	T	A	A	T	T	G	G	C	C	G	G	0	0	G	G	C	C	C	C	T	T	0	0	A	A	T	T	C	C	C	C	C	C	A	C	A	A	C	C	T	T	G	G	C	C	G	G	G	G	T	T	T	T	C	C	G	G	C	C	G	G	G	G	T	T	G	G	T	T	C	C	C	C	A	A	G	G	T	T	G	G	G	G	G	G	G	G	A	A	T	T	A	A	C	C	G	G	G	G	A	A	G	G	G	T	C	C	A	A	T	T	C	C	A	A	G	G	C	C	C	C	G	G	G	G	C	C	G	G	C	C	G	G	C	T	C	C	G	G	A	A	C	C	G	G	A	A	C	C	G	G	T	T	A	C	G	G	C	C	G	G	A	A	C	C	G	G	C	C	A	A	C	C	C	C	A	A	C	C	G	G	C	C	C	C	G	G	A	A	G	G	G	G	G	G	T	T	C	C	C	C	A	A	G	T	C	C	C	C	0	0	G	G	C	C	C	C	T	T	G	G	G	G	G	G	G	G	G	G	C	C	G	G	A	A	C	C	C	C	T	T	C	T	G	G	C	C	G	G	T	T	C	C	0	0	0	0	G	G	G	G	C	C	A	A	T	T	G	G	A	A	C	C	C	C	A	A	C	C	G	G	T	T	C	C	A	A	G	G	T	T	G	G	G	G	C	C	G	G	C	C	G	G	C	C	C	C	C	C	C	C	G	G	G	G	T	T	G	G	C	C	C	C	0	0	C	C	A	A	T	T	T	T	T	T	A	A	0	0	G	G	0	0	A	A	G	G	A	A	C	C	G	G	G	G	C	C	C	C	G	G	A	A	G	G	A	A	A	A	C	C	A	A	T	T	G	G	T	T	G	G	A	A	C	C	C	C	G	G	C	C	A	A	T	T	G	G	T	T	C	C	T	T	C	C	G	G	A	A	C	C	T	T	T	T	T	T	A	A	G	G	C	C	C	C	G	G	A	T	C	C	A	A	C	C	G	G	C	C	G	G	G	G	G	G	C	C	0	0	G	G	T	T	T	T	T	T	0	0	G	G	A	A	C	C	C	C	G	G	G	G	G	G	T	T	C	C	A	A	G	G	T	T	C	C	C	C	C	C	A	A	C	C	G	G	G	G	C	C	C	C	C	C	G	G	C	C	A	A	G	G	T	T	C	T	C	C	G	G	G	G	A	A	A	A	C	C	T	T	G	G	C	T	0	0	A	G	G	G	G	G	C	C	C	C	G	G	G	G	C	C	G	G	G	G	G	G	C	C	T	T	T	T	0	0	C	C	G	G	T	T	C	C	A	A	T	T	G	G	G	G	C	C	T	T	C	C	T	T	T	T	T	T	0	0	T	T	G	G	C	C	C	C	G	G	C	C	G	G	A	A	T	T	T	T	0	0	T	T	C	C	G	G	G	G	A	A	C	C	A	A	G	G	C	C	C	C	G	G	G	G	T	T	A	A	C	C	T	T	C	C	C	C	A	G	G	G	G	G	G	G	G	G	C	C	G	G	A	A	A	G	A	A	G	G	A	A	G	G	G	G	C	C	G	G	T	T	C	C	A	A	A	G	A	C	A	T	G	G	A	A	C	C	C	C	T	T	G	G	T	T	C	C	C	C	C	C	0	0	G	G	T	T	T	T	G	G	C	C	G	G	C	C	A	A	G	G	G	G	T	T	C	C	T	T	G	G	A	A	G	G	C	C	G	G	C	C	G	G	G	G	G	G	A	A	G	G	C	C	G	G	C	C	G	G	G	G	C	C	T	T	T	T	G	G	A	A	C	C	A	A	C	C	C	C	T	T	C	C	C	C	C	C	C	C	G	G	G	G	G	G	A	A	C	C	T	T	C	C	C	C	G	G	A	A	T	T	T	T	0	0	C	C	G	G	C	C	G	G	G	G	C	C	C	C	G	G	A	A	C	C	G	G	T	T	C	C	T	T	C	T	A	A	C	C	G	G	C	C	G	G	C	C	C	C	T	T	G	G	T	T	C	C	0	0	G	G	C	C	0	0	A	A	C	C	C	C	0	0	C	C	G	G	A	A	C	C	G	G	C	C	C	C	T	T	C	C	G	G	A	A	G	G	G	G	C	C	C	C	G	G	C	C	C	C	A	A	G	G	G	G	C	C	T	T	C	C	T	T	G	G	G	G	G	G	A	A	A	T	A	A	G	G	C	C	G	G	C	C	G	G	T	T	G	G	A	A	G	G	G	G	C	C	C	C	G	G	C	C	C	T	C	C	C	C	A	A	A	A	C	C	T	T	C	C	G	G	T	T	G	G	T	T	G	G	G	G	G	G	G	G	G	G	T	T	A	A	C	C	A	G	C	C	T	T	C	C	G	G	0	0	A	A	0	0	T	T	C	C	0	0	C	C	A	A	T	T	G	G	G	G	C	C	T	T	G	G	A	A	C	C	G	G	A	A	A	A	T	T	G	G	G	G	C	C	G	G	T	T	T	T	A	T	A	C	C	C	G	G	C	C	G	G	G	G	T	T	T	T	G	G	C	C	0	0	T	T	T	T	A	A	C	C	C	C	C	C	G	G	A	A	G	G	A	A	G	G	C	C	G	G	C	C	C	C	A	A	A	A	T	T	0	0	T	T	C	C	T	T	A	A	C	C	G	G	C	C	G	G	C	C	A	A	C	C	0	0	T	T	C	C	T	T	C	C	T	T	T	T	C	T	G	G	G	G	0	0	G	G	A	A	G	G	G	G	C	C	C	C	C	C	C	C	G	G	C	C	T	T	G	G	T	T	G	G	G	G	G	G	G	G	T	T	T	T	C	C	T	T	C	T	0	0	C	C	0	0	G	G	G	G	G	G	C	C	G	G	T	T	A	G	G	G	C	C	0	0	C	C	C	C	0	0	C	C	G	G	A	A	G	G	G	G	A	A	G	G	0	0	G	G	G	G	C	C	C	C	A	A	G	G	G	G	C	C	A	A	T	T	G	G	0	0	G	G	C	C	G	G	C	C	C	C	T	T	A	A	G	G	C	C	0	0	G	G	T	T	C	C	0	0	A	A	C	C	0	0	T	T	C	C	G	G	G	G	0	0	G	G	A	C	G	G	G	G	G	G	C	C	G	G	G	G	C	C	T	T	C	C	A	A	G	G	C	C	A	A	G	G	A	G	C	C	T	T	G	G	G	G	C	C	G	G	A	G	G	G	T	T	G	G	C	C	C	C	A	A	G	G	G	G	G	G	G	G	C	C	G	G	C	C	G	G	C	C	G	G	C	C	C	C	C	C	C	C	G	G	A	A	C	C	C	C	A	G	G	G	T	T	A	A	C	C	G	G	G	G	C	T	T	T	0	0	T	T	G	G	G	G	G	G	T	T	T	T	C	C	A	A	A	A	C	C	T	T	C	C	C	C	G	G	C	C	C	C	G	G	G	G	0	0	A	T	G	G	G	G	T	T	G	G	C	C	T	T	G	G	T	T	C	C	0	0	C	C	0	0	C	C	C	C	G	G	G	G	C	C	A	A	C	C	T	T	G	G	C	C	T	T	C	C	C	C	G	G	C	T	T	T	A	A	A	A	0	0	T	T	C	C	C	T	0	0	G	G	0	0	T	T	G	G	C	C	A	A	G	G	C	C	A	A	G	G	G	G	C	C	T	T	T	T	C	C	0	0	G	G	G	G	C	C	G	G	C	C	G	G	A	A	T	T	A	G	A	A	G	G	C	C	G	G	A	A	G	G	C	C	A	A	A	A	C	C	A	A	G	G	C	C	A	A	C	C	T	T	G	G	G	G	C	C	G	G	C	C	T	T	A	A	C	C	T	T	0	0	0	0	C	C	A	A	G	G	C	C	0	0	A	A	0	0	T	T	C	C	G	G	G	G	G	G	C	C	G	G	A	A	A	A	T	T	G	G	T	T	C	C	C	C	G	G	0	0	0	0	A	A	0	0	G	G	G	G	C	C	C	C	C	C	C	C	C	C	C	C	C	C	G	G	T	T	A	A	A	A	C	C	C	C	C	C	C	C	T	T	C	C	0	0	T	T	C	C	A	A	C	C	G	G	G	G	T	T	T	T	C	C	G	G	T	T	G	G	A	A	G	G	A	A	0	0	0	0	C	C	G	G	A	A	C	C	A	A	C	C	G	G	C	C	A	A	G	G	G	G	0	0	T	T	T	T	G	G	G	G	A	A	C	C	T	T	G	G	C	C	T	T
1	Man_cit_d_nlp_03049	0	0	0	0	C	C	G	G	G	G	0	0	G	G	G	G	C	C	A	A	C	C	C	C	C	C	C	C	T	T	G	G	C	C	C	C	C	C	C	C	A	A	A	G	G	G	G	G	A	A	C	C	C	C	C	C	C	C	T	T	C	C	C	C	G	G	C	C	G	G	C	C	C	C	C	C	A	A	C	T	C	C	G	G	G	G	C	C	C	C	G	G	A	A	C	C	G	G	C	C	T	T	T	T	G	G	0	0	C	C	G	G	A	T	C	C	A	A	C	C	G	G	G	G	T	T	G	G	T	T	A	A	C	C	C	C	T	T	G	G	G	G	T	T	C	C	C	C	T	T	G	G	A	G	G	G	A	G	A	A	G	G	A	A	T	T	A	A	G	G	C	C	C	C	G	G	C	C	A	A	C	C	G	G	T	T	A	A	G	G	C	C	C	C	C	C	C	C	G	G	G	G	C	T	C	C	G	G	G	G	C	C	T	T	C	C	G	G	T	T	C	C	G	G	G	G	G	G	T	T	G	G	C	C	G	G	G	G	A	A	C	C	A	G	G	G	G	G	C	C	C	C	C	C	G	G	A	A	T	T	C	C	G	G	C	C	G	G	G	G	C	C	C	C	C	C	T	T	T	T	C	C	G	G	G	G	G	G	C	C	C	C	T	T	C	C	C	C	C	C	C	C	T	T	G	G	G	G	C	C	A	G	T	T	C	C	C	C	A	A	A	A	0	0	C	C	T	T	C	C	G	G	C	C	G	G	C	C	G	G	C	T	T	T	G	G	C	C	C	C	A	A	T	T	C	C	A	G	G	G	G	G	G	G	C	C	G	G	0	0	C	T	C	C	G	G	G	G	C	C	C	C	G	G	G	G	T	T	C	T	A	A	C	C	C	C	T	T	G	G	T	T	C	C	C	C	A	G	C	C	T	T	A	A	A	A	G	G	C	C	A	A	A	G	A	A	C	C	G	G	G	G	G	G	G	G	C	C	G	G	G	G	G	G	C	C	A	G	T	T	C	C	A	G	A	A	G	G	C	C	C	C	A	A	0	0	C	C	T	T	T	T	G	G	A	A	G	G	C	C	T	T	G	G	C	C	T	T	A	G	A	A	G	G	C	C	C	C	C	C	G	G	A	A	T	T	C	C	A	A	C	C	G	G	G	G	C	C	T	T	T	T	A	G	A	A	T	T	C	C	G	G	G	G	T	T	C	C	T	T	A	C	G	G	A	A	A	A	A	T	C	C	C	C	A	A	C	C	T	T	T	T	A	A	C	C	C	C	C	C	C	C	G	G	G	G	T	T	T	T	G	G	C	C	C	C	T	T	0	0	C	C	G	G	T	T	G	G	G	G	C	C	C	C	C	C	C	C	A	A	G	G	A	A	T	T	G	G	C	C	A	A	G	G	G	G	G	G	G	G	A	A	C	C	T	T	G	G	C	C	A	T	T	T	C	C	A	A	G	G	C	C	0	0	C	C	C	C	C	C	G	G	A	A	C	C	T	T	G	G	T	T	G	G	A	A	A	A	T	T	C	C	G	G	T	T	C	C	G	G	C	C	G	G	C	C	C	T	A	A	A	A	C	C	C	C	C	C	T	T	C	C	A	A	A	A	G	G	C	C	T	T	C	C	G	G	0	0	T	T	G	G	T	T	G	G	C	C	C	C	A	T	G	G	C	C	G	G	G	G	C	C	C	C	C	C	A	C	T	T	A	A	A	A	C	C	G	G	G	G	C	C	G	G	G	G	C	C	C	C	T	T	G	G	T	T	C	C	C	C	T	T	G	G	C	C	C	C	A	A	A	A	G	G	C	C	G	G	G	G	T	T	T	T	A	A	T	T	C	C	G	G	T	T	A	A	C	C	T	T	C	C	C	C	A	A	C	C	C	C	C	C	T	T	C	T	A	A	G	G	G	G	C	C	C	C	G	G	T	T	A	A	G	G	C	C	G	G	C	C	C	C	G	G	C	C	G	G	C	C	T	T	T	T	G	G	C	C	C	C	A	A	C	C	T	T	G	G	C	C	A	A	A	A	A	A	0	0	C	C	A	A	G	G	C	C	C	C	C	C	C	T	C	C	C	C	C	C	T	T	C	C	C	C	G	G	C	C	G	G	G	G	C	C	T	T	C	C	C	C	C	C	A	A	C	T	G	G	C	C	A	A	C	C	T	T	C	C	C	C	0	0	G	G	A	A	A	A	G	G	C	C	G	G	C	C	C	C	T	T	A	G	T	T	A	A	T	T	0	0	G	G	C	C	C	C	C	C	T	T	C	C	T	T	G	G	G	G	G	G	C	C	A	G	G	G	A	G	T	T	G	G	C	C	C	C	T	T	G	G	C	C	T	T	T	T	T	T	G	G	C	C	C	T	C	C	C	C	C	C	G	G	G	G	A	A	G	G	G	G	A	A	G	G	C	C	G	G	A	G	C	C	A	A	C	C	G	G	A	A	C	C	C	C	C	C	C	T	G	G	C	C	G	G	C	C	G	G	T	T	C	C	G	G	G	G	A	A	C	C	G	G	0	0	C	T	C	C	C	C	0	0	C	C	0	0	A	A	G	G	A	G	C	C	0	0	C	C	C	C	G	G	A	T	C	C	T	T	A	A	A	A	G	G	G	G	A	G	G	G	G	G	G	G	T	T	G	G	C	C	G	G	G	G	G	G	T	T	A	A	A	A	G	G	G	G	C	C	C	C	T	T	A	A	T	T	T	T	C	C	A	A	G	G	G	G	A	C	A	A	A	A	C	C	A	A	G	G	C	C	G	G	G	G	C	C	C	C	G	G	T	T	A	G	G	G	T	T	C	T	A	A	C	C	T	T	G	G	C	C	C	C	C	C	A	G	C	C	A	A	G	G	G	G	C	C	C	C	A	A	G	G	G	T	G	G	G	G	G	G	G	G	G	G	A	A	G	G	A	A	G	G	C	C	C	C	C	C	G	G	T	T	G	G	G	G	T	T	T	T	G	G	G	G	G	G	C	C	C	C	C	C	G	G	G	G	A	G	A	A	C	C	G	G	C	C	G	G	G	G	G	G	A	A	C	C	G	G	A	A	C	C	C	C	C	C	C	C	C	C	T	T	G	G	C	C	T	T	A	A	A	A	G	G	T	T	A	A	G	G	C	C	C	C	C	C	G	G	T	T	C	C	C	C	G	G	C	G	C	C	C	C	C	C	G	G	C	C	C	C	C	C	A	A	T	T	T	T	G	G	T	T	A	T	A	G	G	G	C	C	A	A	T	T	T	T	C	C	G	G	A	A	T	T	G	G	C	C	G	G	G	G	C	C	G	G	C	C	C	C	C	C	C	C	A	A	T	T	T	T	A	G	G	G	T	T	A	G	A	A	A	G	C	T	C	C	A	A	G	G	G	G	G	G	A	G	C	C	T	T	G	G	C	C	G	G	T	T	T	T	C	C	G	G	0	0	G	G	A	G	A	A	G	G	G	G	T	T	C	C	C	C	T	T	C	C	G	G	C	C	G	G	G	G	G	G	G	G	C	C	G	G	G	G	C	C	C	C	C	C	T	T	G	G	G	G	T	T	G	G	C	C	G	G	G	G	G	G	G	G	A	A	C	C	T	T	G	G	C	C	G	G	C	C	0	0	G	G	C	C	A	A	G	G	C	C	G	G	G	G	C	C	A	A	C	T	0	0	C	C	C	C	A	G	A	C	G	G	G	G	G	G	A	A	G	G	A	A	A	A	A	A	T	T	G	G	T	T	0	0	G	G	G	G	C	C	T	T	T	T	C	C	T	T	C	C	T	T	C	C	G	G	A	G	T	T	A	A	T	T	A	A	G	G	G	G	G	G	G	G	G	G	G	G	G	G	G	G	T	T	A	A	C	C	G	G	T	T	T	T	C	C	G	G	C	C	G	G	G	G	A	A	A	A	T	T	C	C	A	G	C	C	G	G	A	A	G	G	C	C	C	T	A	G	G	G	T	T	G	G	A	A	C	T	A	A	C	G	G	G	G	G	A	A	G	G	A	T	C	T	T	T	C	C	G	G	C	C	T	T	C	C	G	G	G	G	A	G	T	T	C	C	T	T	C	C	C	T	A	A	C	C	G	G	C	C	C	C	G	G	G	G	A	G	C	C	G	G	T	T	G	G	C	C	G	G	C	T	T	T	C	C	C	C	G	G	G	G	A	A	C	C	C	C	T	T	G	G	G	G	C	C	C	C	T	T	G	G	C	C	A	A	G	G	C	C	0	0	A	A	G	G	A	A	G	G	C	C	C	C	C	T	C	C	G	G	A	A	A	A	C	C	T	T	C	C	A	A	G	T	A	A	C	C	A	A	C	C	G	G	A	A	T	T	C	C	C	C	T	T	C	C	T	T	G	G	G	G	C	C	C	C	T	T	A	A	G	G	C	C	C	C	A	A	G	G	T	T	G	G	G	G	G	G	A	A	C	T	C	C	A	A	G	G	G	G	A	C	0	0	C	C	G	G	T	T	A	A	C	C	C	C	C	C	C	C	G	G	G	G	T	T	A	A	T	T	A	A	C	C	G	G	G	G	T	T	C	C	G	G	G	G	G	G	G	G	T	T	C	C	C	C	C	C	T	T	A	A	C	C	A	A	C	C	G	G	C	C	T	T	A	A	G	G	T	T	C	C	G	G	C	C	C	C	C	C	T	T	C	C	G	G	T	T	G	G	G	G	G	G	C	C	G	G	A	A	A	A	C	C	G	G	T	T	C	C	T	T	C	C	G	G	G	G	T	T	T	T	0	0	A	A	T	T	T	T	G	G	G	G	G	G	C	C	C	C	A	A	G	G	C	C	G	G	A	A	C	C	A	A	A	A	C	C	G	G	G	G	G	G	A	A	G	G	C	C	G	G	G	G	C	C	A	A	G	G	C	C	G	G	G	G	A	A	A	A	C	C	T	T	C	C	C	C	G	G	G	G	G	T	C	C	C	C	T	T	G	G	G	G	0	0	A	A	T	T	C	C	G	G	C	C	A	A	A	A	C	C	C	C	T	T	A	A	A	A	C	C	A	A	C	C	G	G	C	C	C	C	T	T	G	G	G	G	G	G	C	C	G	G	G	G	G	G	0	0	C	C	G	G	C	C	C	C	T	T	G	G	G	G	G	G	G	G	T	T	T	T	A	A	G	G	A	A	G	G	G	G	T	T	C	C	C	C	G	G	C	G	C	C	C	C	A	A	G	G	G	G	G	G	G	G	C	C	G	G	T	T	C	C	G	G	G	G	A	G	C	G	G	G	G	G	A	G	C	T	A	G	A	A	G	G	C	C	0	0	A	A	G	G	C	C	A	A	T	T	C	C	C	C	T	T	A	A	C	C	C	C	C	C	C	C	T	T	G	G	C	C	T	T	G	G	C	C	C	C	A	A	C	C	C	C	T	T	C	C	G	G	C	T	C	C	T	T	C	C	T	T	T	T	C	C	G	G	0	0	T	T	G	G	G	G	C	C	G	G	C	C	A	A	G	G	G	G	C	C	G	G	G	G	C	C	G	G	T	T	C	C	A	A	C	C	C	C	G	G	T	T	C	C	G	G	G	G	G	G	C	C	C	C	A	A	T	T	G	G	G	G	C	G	T	T	A	A	C	C	T	T	C	C	G	G	A	A	G	G	C	G	G	T	T	T	C	C	G	G	C	C	T	T	A	A	G	G	C	C	G	G	G	G	C	C	A	G	G	G	T	T	C	C	C	C	T	T	C	C	G	G	G	G	C	C	T	T	C	C	G	G	G	G	G	G	T	T	T	T	A	A	C	C	G	G	G	G	C	C	C	C	C	C	C	C	G	G	A	A	C	C	G	G	C	T	T	T	C	C	G	G	G	G	G	G	G	G	C	C	G	G	C	C	C	C	T	T	C	C	G	G	C	C	C	C	G	T	G	G	A	A	G	G	C	C	A	G	G	G	C	C	G	G	C	C	A	A	A	A	G	G	C	C	G	G	A	A	A	G	A	A	C	T	C	C	C	C	C	C	A	A	T	T	C	C	G	G	G	G	C	T	C	C	C	C	T	T	G	G	T	T	T	T	T	T	C	C	C	C	A	G	C	C	C	C	C	C	A	T	G	G	C	C	A	G	C	C	T	T	G	G	A	A	C	C	A	A	C	C	G	T	G	G	A	A	A	G	C	C	0	0	T	T	C	C	G	G	G	G	G	G	T	T	T	T	G	G	G	G	C	C	C	C	T	T	G	G	C	C	T	T	A	A	C	C	0	0	G	G	G	G	T	T	T	T	C	C	C	C	G	G	G	G	A	A	G	G	A	A	C	C	G	G	C	T	A	A	C	C	C	C	G	G	A	A	C	C	C	C	T	T	G	G	C	C	A	A	C	C	C	C	C	C	0	0	0	0	C	C	C	C	C	G	C	C	0	0	G	G	G	G	C	C	G	G	G	G	G	G	T	T	G	G	T	T	A	A	0	0	C	C	G	G	T	T	G	G	C	C	C	C	C	C	G	G	T	T	A	A	C	C	G	G	C	C	C	C	C	C	T	T	G	G	C	C	C	C	G	G	G	G	C	C	C	C	G	G	G	G	A	G	G	G	G	G	C	C	G	G	G	G	C	C	T	T	C	C	T	T	C	C	G	G	G	G	C	C	A	G	A	A	G	G	A	G	C	C	G	G	G	G	C	C	T	T	C	C	G	G	G	G	C	C	T	T	C	C	T	T	T	T	G	G	C	C	C	C	T	T	C	C	G	G	G	G	G	G	A	A	C	C	T	T	C	C	G	G	A	A	C	C	T	T	0	0	T	T	G	G	G	G	C	C	C	C	C	C	T	T	C	C	C	C	C	C	G	G	T	T	G	G	G	G	G	G	C	C	A	A	T	T	C	C	C	C	A	G	C	T	G	G	C	C	C	G	C	C	C	C	T	T	C	C	C	C	C	T	A	A	T	T	C	T	G	G	G	G	C	C	A	A	T	T	C	C	C	C	G	G	A	A	C	C	G	G	G	T	T	T	T	T	A	A	C	C	0	0	G	G	A	A	C	C	A	G	A	A	G	G	C	C	A	A	G	G	G	G	G	G	A	A	T	T	G	G	C	C	C	C	G	G	T	T	T	T	C	C	C	C	A	A	T	T	G	G	C	C	G	G	T	T	G	G	T	T	G	G	T	T	A	T	A	A	A	A	G	G	G	G	T	T	C	C	G	G	T	T	C	C	C	C	T	T	C	C	G	G	0	0	G	G	G	G	A	A	G	G	C	C	C	C	T	T	C	C	G	G	C	C	A	A	0	0	C	T	A	G	C	C	G	G	G	G	T	T	G	G	A	C	T	T	G	G	A	A	G	G	C	C	T	T	T	T	A	A	T	T	T	T	0	0	G	G	G	G	G	G	C	C	G	G	G	G	C	C	G	G	C	C	C	C	G	G	G	G	G	G	C	C	G	G	C	C	A	G	G	G	G	G	C	C	0	0	C	C	T	T	C	C	A	A	T	T	C	C	A	A	G	G	T	T	T	T	G	G	A	A	A	A	G	G	T	T	A	A	G	G	C	C	G	G	C	C	A	T	C	C	A	A	C	C	0	0	C	C	T	T	G	G	C	C	C	G	G	G	T	T	C	C	A	A	A	A	G	G	G	G	C	C	T	T	G	G	C	C	G	G	A	A	G	G	A	A	C	C	G	G	A	A	A	G	C	C	C	C	G	G	C	C	C	C	T	T	A	A	G	G	A	A	C	T	T	T	G	G	G	G	C	C	G	G	G	G	T	T	G	G	C	C	G	G	G	G	A	A	A	G	C	C	C	C	G	G	C	C	C	C	G	G	C	C	G	G	G	G	C	C	G	G	C	C	A	A	C	C	A	A	C	T	G	G	T	T	G	T	G	G	A	A	C	C	A	A	C	C	T	T	G	G	G	G	G	G	G	G	G	G	T	T	G	G	G	G	T	T	C	C	C	C	C	C	A	A	C	C	C	C	G	G	C	C	C	C	C	C	C	C	C	C	G	G	T	T	G	G	C	C	G	G	G	G	T	T	G	G	C	C	C	C	C	C	T	T	C	C	C	C	A	A	A	A	C	C	C	C	G	G	C	C	T	T	T	T	A	A	C	C	T	T	C	C	C	C	G	G	C	C	C	T	G	G	A	A	G	G	T	T	C	C	C	C	C	C	G	G	A	A	C	C	C	T	A	C	G	G	G	G	C	C	G	G	G	G	G	G	C	C	G	G	T	T	C	C	C	C	A	A	G	G	G	G	A	A	C	C	T	T	C	C	C	C	C	C	A	A	C	C	G	G	G	G	A	A	C	C	G	G	G	G	G	G	A	A	G	G	C	C	A	A	C	C	C	C	G	G	A	A	T	T	G	G	C	C	A	A	G	G	C	C	G	G	A	A	A	A	G	G	G	G	C	C	T	T	C	C	G	G	T	T	G	G	A	A	T	T	C	C	G	G	C	C	T	T	G	G	C	C	T	T	G	G	C	C	G	G	G	G	G	G	C	C	C	C	G	G	C	C	T	T	C	C	G	G	A	A	G	G	C	C	G	G	A	A	C	C	T	T	A	A	0	0	C	C	C	C	G	G	C	C	C	C	A	A	T	T	C	C	A	A	G	G	T	T	A	A	C	C	G	T	G	G	G	G	G	G	G	G	T	T	C	C	C	C	C	C	C	C	G	T	G	G	G	G	G	G	T	T	C	C	C	C	C	C	C	C	C	C	0	0	T	T	C	C	T	T	C	C	C	C	G	G	G	G	T	T	G	G	T	T	T	T	G	G	C	C	G	G	T	T	G	G	C	C	G	G	A	A	C	C	T	T	C	C	A	A	C	C	C	C	G	G	C	T	G	G	G	G	C	C	C	C	T	T	G	G	A	A	C	C	G	G	G	G	G	G	G	G	G	G	G	G	A	A	G	G	C	T	C	C	C	C	T	T	A	A	A	A	G	G	T	T	G	G	C	C	G	G	G	G	C	C	G	G	T	T	T	T	C	C	G	G	C	C	G	G	C	T	G	G	A	A	A	A	A	A	C	C	0	0	0	0	T	T	T	T	T	T	C	C	G	G	A	A	C	C	C	C	C	C	0	0	C	C	G	G	G	G	C	C	G	T	C	C	C	C	G	G	C	C	C	C	C	C	A	A	G	G	A	C	C	C	G	G	T	T	C	C	A	A	G	G	C	C	G	G	G	G	C	G	A	A	A	A	G	G	G	G	C	C	C	C	A	A	C	C	C	C	G	T	G	G	G	G	T	T	T	T	T	T	G	G	T	T	A	A	C	C	G	G	C	C	A	A	C	C	T	T	C	C	G	G	T	T	G	G	T	T	G	G	G	G	C	C	G	G	G	G	C	C	C	C	C	C	A	A	C	G	T	T	C	G	A	A	C	C	C	C	A	A	C	C	G	G	T	T	C	C	C	C	C	C	A	C	C	C	A	A	C	T	G	G	T	T	G	G	G	G	C	C	C	C	G	G	C	C	G	G	C	C	T	T	C	C	A	A	A	A	C	C	A	A	G	G	T	T	C	C	G	G	C	C	C	C	C	C	C	C	G	G	G	G	T	T	G	G	T	T	G	G	C	C	G	G	G	G	A	T	T	T	T	T	C	C	T	T	A	A	C	C	C	C	A	A	G	G	A	G	C	C	G	G	0	0	G	G	T	T	G	G	C	C	C	C	G	G	G	G	G	G	T	T	T	T	G	G	A	A	C	T	C	C	C	C	G	G	T	T	A	A	C	C	T	T	0	0	A	A	C	C	G	G	A	A	C	C	C	C	G	T	A	A	T	T	C	C	A	A	G	G	G	G	0	0	C	C	G	G	G	G	C	C	G	G	G	G	A	A	A	A	G	G	C	C	C	C	G	G	C	C	A	G	T	T	C	C	T	T	C	C	C	C	G	G	C	C	G	G	G	G	G	G	T	T	C	C	T	T	G	G	G	G	C	C	G	G	A	T	A	A	C	C	G	G	C	C	T	T	C	C	G	G	T	T	A	A	G	G	G	G	T	T	A	A	C	C	C	C	C	C	C	C	C	C	G	G	G	G	G	G	G	G	G	G	C	C	G	G	G	G	T	T	G	G	C	C	C	C	C	T	T	T	G	G	G	G	A	G	C	C	G	G	C	G	C	C	C	C	G	G	G	G	T	T	G	G	C	G	C	C	A	T	C	C	C	C	C	C	G	G	G	G	G	G	C	C	G	G	C	C	G	G	G	G	T	T	C	C	C	C	C	C	C	C	G	G	C	C	C	C	G	G	T	T	G	G	A	A	C	C	C	C	A	A	C	T	C	C	G	G	G	G	G	G	G	G	C	C	G	G	C	C	C	C	C	C	0	0	C	C	C	C	C	C	C	C	C	C	G	G	T	T	A	A	A	A	C	C	C	C	G	G	A	A	A	A	C	C	T	T	C	C	C	C	T	T	A	A	A	A	A	T	G	G	C	C	C	C	T	T	G	G	G	G	G	G	C	C	C	C	G	G	G	G	C	C	C	C	C	C	G	G	C	C	A	G	C	C	C	C	0	0	C	C	C	C	G	G	C	C	A	A	C	C	C	C	T	T	T	T	T	T	T	T	C	C	C	C	C	C	A	A	A	A	C	C	C	C	C	C	G	G	C	C	T	T	T	T	G	G	G	G	A	A	A	A	0	0	G	G	G	G	T	T	G	G	C	C	T	T	T	T	C	C	C	C	T	T	G	G	A	A	G	G	A	A	A	A	A	A	G	G	C	C	G	G	G	G	C	C	A	A	T	T	G	G	A	A	C	C	G	G	G	T	A	A	A	G	G	G	A	A	0	0	C	C	C	C	G	G	G	G	G	G	0	0	C	C	C	C	A	A	G	T	A	A	T	T	A	A	C	C	T	T	0	0	C	C	A	A	C	C	C	C	G	G	C	T	C	C	C	C	G	G	C	C	G	G	G	G	A	A	C	C	G	G	G	G	A	A	C	C	0	0	C	C	G	G	G	G	T	T	A	A	G	G	T	T	C	T	G	G	G	G	G	G	T	T	C	C	G	G	0	0	A	G	G	G	C	C	C	C	G	G	T	T	C	C	C	C	C	C	G	G	A	A	G	G	C	C	T	T	C	C	G	G	C	C	C	C	A	A	G	G	T	T	C	C	T	T	T	T	G	G	T	T	C	C	A	A	T	T	G	G	C	C	C	C	A	G	A	A	G	G	C	C	C	C	A	A	C	C	A	G	G	G	G	G	C	C	G	G	T	T	C	C	C	C	C	C	G	G	A	A	A	A	0	0	C	C	C	C	0	0	T	T	T	T	C	C	G	G	G	G	C	C	T	T	G	G	C	C	G	G	C	C	C	C	A	A	G	G	C	C	C	C	G	G	C	C	C	C	C	C	C	C	C	C	G	G	C	C	A	A	G	G	T	T	G	G	C	C	G	G	C	C	A	A	C	C	G	G	A	A	T	T	T	T	C	C	G	G	C	C	T	T	G	G	A	A	G	G	G	G	C	C	A	A	C	C	T	T	A	A	C	C	T	T	C	C	C	C	G	G	T	T	G	G	T	T	C	T	A	G	G	G	C	C	T	T	G	G	A	A	A	A	G	G	C	C	C	C	C	C	G	G	C	C	T	T	T	T	0	0	G	G	T	T	G	G	0	0	T	T	T	T	G	G	T	T	T	T	A	A	C	C	G	G	T	T	C	C	G	G	C	C	C	C	C	C	G	G	G	G	A	A	A	A	G	G	C	C	C	C	C	C	C	C	T	T	G	G	A	A	A	A	G	G	G	G	G	G	T	T	A	A	C	C	G	G	G	G	G	G	T	T	C	C	G	G	G	G	C	C	C	C	C	C	G	G	C	C	G	G	T	T	G	G	C	C	0	0	C	C	G	G	G	G	A	A	T	T	A	C	G	G	C	C	C	C	T	T	T	T	A	A	C	C	G	G	C	C	G	G	G	G	G	T	C	C	T	T	A	A	G	G	C	C	A	A	C	C	C	C	T	T	A	A	C	C	C	C	0	0	C	C	G	G	G	G	C	C	C	C	G	G	T	T	G	G	G	G	G	G	A	A	C	C	C	C	C	G	A	A	A	G	G	G	G	G	C	C	C	C	T	T	C	C	G	G	0	0	C	C	A	A	A	G	C	C	A	A	C	C	C	T	C	C	C	C	C	C	C	C	C	T	G	G	A	G	G	G	C	C	G	G	G	G	A	A	G	G	G	G	C	T	G	G	C	C	G	G	0	0	C	C	G	G	G	G	C	C	G	G	A	A	T	T	G	G	T	T	T	T	A	T	G	G	G	G	G	G	G	G	T	T	G	T	A	G	G	G	A	A	C	C	G	G	C	C	A	A	C	C	A	C	C	C	C	C	C	C	A	A	T	T	G	G	C	C	C	C	0	0	C	C	G	G	C	C	C	C	C	C	T	T	A	A	C	C	G	G	G	G	T	T	C	C	C	C	C	C	G	G	G	G	T	T	C	T	C	C	G	G	C	C	T	T	G	G	G	G	T	T	G	G	C	C	A	G	C	C	C	C	G	G	G	G	A	G	C	C	C	C	T	T	G	G	G	G	C	C	G	G	G	G	G	G	C	T	A	A	G	G	G	G	C	C	A	A	T	T	G	G	C	C	0	0	C	C	C	C	A	A	C	C	A	A	C	C	A	A	A	G	G	G	C	C	G	G	G	G	C	C	C	C	C	C	G	G	G	G	C	C	A	A	C	T	C	C	A	A	G	G	A	A	T	T	C	C	T	T	G	G	C	C	G	G	C	C	C	C	G	G	A	A	C	C	G	G	C	C	C	C	C	C	C	C	A	A	C	C	T	T	T	T	C	C	G	G	T	T	C	C	C	C	C	C	G	G	G	G	C	C	C	C	G	G	T	T	G	G	T	T	G	G	C	C	G	G	T	T	T	T	G	G	C	C	C	C	T	T	A	A	T	T	C	C	C	C	G	G	G	G	C	C	A	A	A	C	0	0	C	C	A	A	G	G	A	G	C	C	G	G	C	C	G	G	T	T	G	G	G	G	A	T	A	A	A	G	0	0	G	G	G	G	T	T	G	G	T	T	G	G	C	C	G	G	A	A	C	C	G	G	C	C	T	T	C	C	C	C	G	G	A	A	G	G	0	0	C	T	G	G	T	T	A	A	G	G	A	A	A	A	T	T	G	G	C	C	A	A	A	A	C	T	C	C	G	G	A	A	A	A	C	C	G	G	C	C	G	G	C	C	G	G	G	G	G	G	A	A	G	T	C	C	T	T	G	G	T	T	A	A	C	C	C	C	G	G	G	G	T	T	C	C	C	C	G	G	C	C	C	C	A	A	A	A	T	T	0	0	C	C	C	C	C	C	C	C	T	T	G	G	C	C	A	A	A	A	C	C	A	A	G	G	C	C	T	T	A	A	A	A	A	A	C	C	C	C	C	C	A	A	T	T	C	C	C	C	T	T	T	T	C	C	C	C	C	C	C	C	C	C	G	G	C	C	T	T	A	A	G	G	T	T	A	A	C	C	C	C	G	G	C	C	G	G	T	T	G	G	C	C	T	T	C	C	T	T	C	C	C	C	G	G	T	T	C	C	G	G	G	G	G	G	A	A	C	C	G	G	G	G	T	T	A	A	C	C	T	T	G	G	G	G	C	C	G	G	G	G	C	T	A	A	G	G	C	C	A	A	C	C	C	C	C	C	A	T	G	G	G	G	C	C	G	G	C	C	C	C	C	C	G	G	G	G	G	G	G	G	C	C	C	C	C	C	G	G	A	A	T	T	T	T	G	G	T	T	G	G	C	C	C	C	G	G	G	G	C	C	C	C	T	T	0	0	C	C	G	G	G	G	G	G	C	C	T	T	C	C	G	G	C	C	C	C	G	G	G	G	G	G	G	G	G	G	C	C	G	G	C	C	C	T	A	A	C	C	A	A	C	C	C	C	0	0	T	T	C	C	G	G	G	G	G	G	A	A	A	A	C	C	G	G	C	C	C	C	C	C	C	C	A	A	G	G	G	G	C	C	G	G	G	G	C	C	C	C	C	C	C	C	G	G	C	C	C	C	A	C	G	G	G	G	G	G	C	C	C	C	G	G	G	G	C	C	0	0	C	C	G	G	A	A	A	A	C	C	T	T	G	G	G	G	G	G	C	C	C	C	C	C	C	C	G	G	G	G	A	T	C	C	C	C	A	A	G	G	G	G	A	G	C	T	A	A	C	C	T	T	T	T	C	C	G	T	G	G	T	T	C	C	T	T	G	G	C	C	G	G	A	A	A	G	T	T	A	A	G	G	C	C	G	G	G	G	T	T	G	G	A	A	C	C	C	C	C	C	G	G	C	C	G	G	G	G	C	C	C	C	T	T	G	G	G	G	C	C	G	G	G	G	T	T	G	G	A	A	G	G	G	G	G	G	C	C	C	T	C	C	C	C	G	G	G	G	T	T	G	G	C	C	T	T	G	G	T	T	G	G	G	G	G	G	G	G	G	G	G	G	C	C	G	G	A	A	C	C	A	A	G	G	G	G	G	G	C	C	T	T	C	C	G	G	G	G	G	G	T	T	C	C	G	G	C	C	C	C	A	A	C	C	C	C	C	C	C	C	C	C	T	T	G	G	C	C	G	G	G	G	G	G	C	C	G	G	C	C	G	G	T	T	C	G	G	G	C	C	C	C	C	C	A	A	C	C	C	C	C	C	G	G	G	G	G	G	G	G	C	C	C	T	C	C	C	C	T	T	C	C	A	A	C	C	G	G	T	T	C	C	C	C	G	G	C	C	0	0	C	C	C	C	G	G	C	C	C	C	G	G	T	T	G	G	G	G	G	G	C	C	A	G	G	G	T	T	C	C	C	C	C	C	G	G	C	C	T	T	0	0	C	C	C	C	A	A	T	T	C	C	A	A	A	A	C	C	G	G	C	C	A	A	G	G	G	G	A	A	C	C	C	C	C	T	G	G	G	G	C	C	C	C	T	T	A	T	C	C	0	0	C	C	C	C	T	T	G	G	G	G	T	T	C	C	C	C	C	C	G	G	A	A	C	C	C	C	A	G	A	A	C	C	0	0	G	G	C	C	C	C	T	T	T	T	C	G	C	T	T	T	C	C	0	0	C	C	G	G	T	T	G	G	T	T	G	G	T	T	G	G	C	C	G	G	G	G	T	T	C	C	A	A	C	C	C	G	G	G	G	G	T	T	C	C	C	C	T	T	A	A	G	G	C	C	G	G	A	A	C	C	C	C	0	0	C	C	T	T	G	G	A	A	0	0	T	T	T	T	T	T	T	T	A	G	G	G	T	T	C	C	G	G	G	G	G	G	G	G	C	C	G	G	A	T	C	C	C	C	C	C	C	C	T	T	C	C	C	C	G	G	C	C	G	G	T	T	0	0	C	C	C	C	C	T	G	G	A	A	G	G	G	G	G	G	G	G	C	C	G	G	T	T	A	A	A	A	G	G	C	C	C	C	C	C	A	A	C	C	G	G	C	C	C	C	G	G	C	C	C	C	G	G	C	C	G	G	C	C	G	G	G	G	A	A	G	G	T	T	T	T	G	G	A	A	C	C	C	G	G	G	T	T	G	G	G	G	C	C	G	G	C	C	G	G	C	C	C	C	T	T	C	C	C	C	A	A	A	A	G	G	C	C	G	G	G	G	C	T	G	G	C	C	C	C	G	G	C	C	G	G	A	A	G	G	C	C	C	C	G	G	C	T	G	G	T	T	A	A	C	C	T	T	C	C	C	C	C	C	C	C	G	G	A	G	T	T	T	T	G	G	G	G	G	G	A	G	G	G	G	G	T	T	T	T	G	G	G	G	C	C	C	C	C	C	G	G	G	G	T	T	T	T	T	T	G	G	A	G	A	A	A	A	T	T	G	G	G	G	C	C	G	G	C	C	C	C	C	C	G	G	G	G	G	G	G	G	C	C	C	C	A	G	G	G	A	A	0	0	G	G	C	C	C	C	C	C	0	0	C	C	A	G	G	G	C	C	C	C	T	T	A	C	G	G	C	C	A	G	G	G	0	0	C	C	A	A	A	A	G	G	C	C	T	T	A	A	G	G	0	0	C	C	A	A	C	C	G	G	G	G	G	G	A	A	C	C	T	T	T	T	G	G	G	G	G	G	G	G	C	C	C	T	A	A	C	G	C	C	T	T	G	G	C	C	C	C	A	A	T	T	G	G	A	A	G	G	G	G	G	G	G	G	A	A	C	C	C	C	G	G	G	G	G	G	C	C	G	G	G	G	C	C	G	G	C	C	G	G	A	A	A	A	T	T	A	A	C	C	C	C	C	C	A	A	G	G	C	C	T	T	A	C	G	G	T	T	C	C	A	A	C	C	G	G	G	G	C	C	C	C	T	T	C	C	C	C	A	A	G	G	C	C	G	G	G	G	A	A	G	G	C	C	C	T	G	G	C	C	C	C	T	T	C	C	A	A	C	C	C	C	G	G	C	C	C	C	A	G	A	G	G	G	0	0	C	C	C	C	C	C	A	G	G	G	C	C	C	C	C	T	C	C	C	C	G	G	C	C	G	G	G	G	T	T	C	C	A	A	A	A	G	G	A	A	C	C	A	A	G	G	C	C	G	G	T	T	C	C	C	C	T	T	A	A	T	T	C	C	C	C	G	G	A	A	T	T	G	G	C	C	C	C	G	G	T	T	T	T	C	C	G	G	C	C	T	T	C	C	G	G	G	G	C	T	C	C	G	G	A	A	G	G	G	G	A	A	T	T	C	C	C	T	C	C	C	C	A	G	A	A	C	C	G	G	C	C	C	C	T	T	G	G	C	C	A	A	A	T	C	C	A	A	C	C	G	G	T	T	C	C	G	G	G	G	A	A	A	A	A	A	C	C	C	T	A	A	C	C	T	T	C	C	C	C	C	C	A	A	C	T	G	G	G	G	C	C	T	T	T	T	A	A	0	0	T	T	T	T	G	G	0	0	A	A	A	A	A	G	A	A	G	G	C	C	G	G	T	T	C	C	A	A	T	T	G	T	G	G	G	G	T	T	G	G	G	G	T	T	G	G	T	T	C	T	T	T	G	T	G	G	G	G	C	C	C	C	G	G	G	G	0	0	C	C	C	C	G	G	C	C	C	C	G	G	G	G	C	C	C	C	G	G	T	T	G	G	T	T	C	C	C	C	G	G	G	G	C	C	C	C	A	A	T	T	G	G	C	C	T	T	G	G	G	G	A	A	T	T	T	T	C	C	G	G	A	A	C	C	G	G	A	A	G	G	G	G	G	G	A	G	T	T	G	G	A	A	A	A	C	C	G	G	C	C	C	T	G	G	A	A	A	A	G	G	C	C	G	G	G	G	G	G	T	T	C	C	T	T	A	A	C	C	G	G	C	C	G	G	G	G	G	G	C	C	C	C	G	G	G	G	A	A	C	C	C	C	G	G	G	G	G	G	A	A	C	C	T	T	G	G	A	A	T	T	G	G	G	G	C	C	C	C	C	C	T	T	G	G	C	C	G	G	G	G	C	C	G	G	C	T	G	G	0	0	G	G	T	T	A	A	T	T	C	C	T	T	G	G	G	G	G	G	T	T	G	G	T	T	G	G	T	T	T	T	C	C	G	G	G	G	T	T	T	T	C	C	T	T	G	G	G	G	C	C	G	T	G	G	C	C	G	G	C	C	A	A	G	G	G	G	C	C	T	T	T	T	C	C	C	C	T	T	T	T	A	A	C	C	C	C	A	A	C	C	A	A	C	G	C	C	C	C	T	T	T	T	C	C	C	C	C	C	G	G	G	G	G	G	C	C	G	G	A	A	C	C	C	C	A	A	G	G	0	0	T	T	C	C	G	G	0	0	C	C	C	C	G	G	G	G	C	C	0	0	C	C	G	G	G	G	C	C	A	A	C	C	C	C	C	C	A	G	C	C	C	C	A	A	0	0	G	G	T	T	C	C	T	T	C	C	T	T	T	T	G	G	A	A	G	G	C	C	C	C	A	A	C	C	G	G	A	A	G	G	G	G	C	C	G	G	T	T	A	A	G	G	G	G	T	T	T	T	C	C	T	T	G	G	T	T	C	C	G	G	G	G	C	C	C	C	A	G	C	C	C	C	C	C	T	T	T	T	C	C	A	A	T	T	A	A	C	C	C	C	G	G	A	A	G	G	C	C	G	G	A	A	A	T	T	T	T	T	G	G	G	G	C	C	G	G	C	C	G	G	C	C	T	T	G	G	C	C	G	G	T	T	G	G	G	G	C	C	G	G	C	C	G	G	C	C	0	0	A	A	G	G	G	G	C	T	C	C	T	T	G	G	C	C	A	A	C	C	T	T	A	A	C	C	C	T	G	G	G	G	G	G	C	C	C	C	C	C	T	T	G	G	A	C	A	A	C	C	C	C	C	C	G	G	C	G	C	C	A	G	G	G	T	T	A	C	G	G	C	C	C	T	G	G	A	G	G	G	C	C	A	A	T	T	T	T	C	C	G	G	C	C	C	C	G	G	G	G	C	C	G	G	A	A	T	T	G	G	T	T	G	G	C	C	G	G	C	C	G	G	G	G	A	A	C	C	G	G	G	G	G	G	C	C	C	C	T	T	G	G	C	C	G	G	G	G	G	G	A	G	A	A	C	C	C	C	A	A	T	T	C	C	C	C	G	G	G	G	G	G	C	C	G	G	C	C	C	C	C	C	C	C	G	G	T	T	C	C	G	G	C	C	C	C	T	T	T	T	T	T	G	G	C	C	0	0	T	T	G	G	G	G	G	G	C	C	G	G	T	T	C	G	G	G	G	G	G	G	C	C	G	T	C	C	G	G	G	G	T	T	C	T	C	C	C	C	G	G	G	G	T	T	A	A	A	A	G	G	0	0	A	A	A	A	G	G	C	C	G	T	G	G	G	G	G	G	G	G	A	A	G	G	C	C	A	G	C	C	A	A	T	T	T	T	C	C	A	A	C	C	C	C	C	C	G	G	A	A	C	C	G	G	G	G	0	0	C	T	G	G	C	C	G	G	C	T	C	C	C	C	T	T	C	C	C	C	G	G	A	A	G	G	A	A	G	G	C	C	G	G	T	T	T	T	T	T	0	0	G	G	T	T	T	T	G	G	C	T	G	G	0	0	0	0	C	C	C	C	A	A	A	C	A	G	A	G	C	C	C	C	C	C	C	C	G	G	G	G	A	A	0	0	G	G	G	G	C	C	A	A	C	C	C	C	T	T	C	C	T	T	C	T	A	G	C	C	G	G	C	C	C	C	A	A	C	C	A	A	T	T	G	G	G	G	A	A	T	T	C	C	C	C	G	G	G	G	C	C	C	C	A	G	C	T	G	G	T	T	G	G	C	C	G	G	T	T	G	G	G	G	A	G	T	T	G	G	C	C	C	C	A	A	T	T	G	G	C	C	G	G	0	0	C	C	A	A	A	A	C	C	T	T	C	C	T	T	C	C	T	T	0	0	C	C	G	G	T	T	T	T	C	C	C	C	G	G	C	C	G	G	C	C	G	G	A	A	G	G	G	G	G	G	A	A	C	C	C	C	A	A	T	T	A	A	G	G	G	G	C	C	G	G	A	A	G	G	T	T	C	C	T	T	A	C	C	C	G	G	C	C	G	G	C	C	T	T	G	G	G	G	G	G	G	G	A	A	G	G	C	C	G	G	C	C	T	T	T	T	C	C	C	C	C	C	A	A	C	C	T	T	G	G	A	A	A	A	A	A	G	G	G	G	C	C	T	T	C	C	G	G	T	T	T	T	G	G	G	G	A	G	G	G	G	G	C	C	G	G	A	A	T	T	T	T	G	G	T	T	G	G	T	T	C	C	C	C	C	C	C	C	G	G	T	T	A	A	C	C	A	A	G	G	C	C	G	G	G	G	T	T	A	A	G	G	C	C	G	G	C	C	G	G	G	G	A	A	C	C	T	T	A	G	C	C	G	G	A	A	G	G	0	0	G	G	C	C	A	A	C	C	0	0	A	A	A	A	T	T	C	C	C	C	T	T	A	A	A	A	A	A	A	G	C	C	G	G	C	C	C	C	C	C	A	A	C	C	A	A	G	G	T	T	G	G	G	G	C	C	C	C	G	G	C	C	G	G	T	T	C	C	C	T	C	C	G	G	C	C	G	G	C	C	C	C	C	C	A	A	G	G	T	T	G	G	T	T	A	C	G	G	C	C	C	C	G	G	A	A	T	T	G	G	T	T	C	C	C	C	G	G	T	T	G	G	T	T	G	G	G	G	G	T	T	T	T	T	G	G	T	T	C	C	G	G	C	C	G	G	G	G	A	A	G	G	C	C	C	C	C	C	A	A	C	C	C	C	C	T	T	T	C	C	A	A	A	A	A	A	G	G	T	T	C	C	A	A	T	T	G	G	A	G	G	G	A	A	A	A	T	T	T	T	A	A	C	C	T	T	C	C	C	T	T	T	C	C	C	C	G	G	C	C	C	C	C	C	0	0	C	C	G	G	T	T	G	G	G	G	A	A	C	C	G	G	C	T	G	G	G	G	C	C	C	C	G	G	T	T	T	T	G	G	C	C	C	C	0	0	C	G	G	G	G	G	G	G	A	A	C	C	T	T	C	T	C	C	C	C	C	C	C	C	A	A	C	C	G	G	C	C	G	G	G	G	T	T	G	G	0	0	C	C	G	G	C	C	T	T	A	A	G	G	C	C	C	C	C	C	T	T	C	C	C	C	G	G	A	A	T	T	G	G	T	T	C	C	C	T	C	C	C	C	C	C	T	T	T	T	C	C	C	C	T	T	C	C	A	A	G	G	C	C	C	C	G	G	T	T	T	T	G	G	A	A	T	T	C	C	G	G	G	G	A	A	C	C	C	C	T	T	G	G	T	T	A	G	G	G	A	A	C	C	C	C	G	G	A	C	C	C	G	G	G	G	G	G	0	0	C	C	G	G	C	C	C	C	C	C	C	C	T	T	G	G	G	G	G	G	G	G	C	C	G	G	T	T	C	C	G	G	A	A	G	G	G	G	G	G	G	G	G	G	T	T	A	A	C	C	G	G	A	A	G	G	G	G	G	G	G	G	G	G	G	G	A	A	C	C	A	G	G	G	A	A	T	T	G	T	A	A	A	A	G	G	A	A	G	G	C	C	C	C	A	A	A	A	C	C	G	G	A	A	A	G	G	G	G	G	G	G	C	C	T	T	T	T	G	G	C	C	G	G	G	G	T	T	A	A	G	G	C	C	G	G	G	G	G	G	C	C	A	A	T	T	A	A	T	T	C	C	G	G	C	C	T	T	G	G	C	C	A	A	G	G	0	0	A	T	G	G	T	T	T	T	G	G	C	C	G	G	G	G	G	G	G	G	G	G	T	T	C	C	G	G	C	C	G	G	T	T	0	0	C	C	T	T	G	G	G	G	C	C	C	C	G	G	G	G	G	G	G	G	A	G	T	T	G	G	G	G	A	A	G	G	A	A	G	G	C	C	A	A	C	C	A	A	C	C	G	G	0	0	C	C	G	G	C	C	A	A	C	C	C	C	A	A	C	C	A	A	G	G	G	G	G	G	A	A	C	T	G	G	C	C	C	C	A	A	T	T	G	G	0	0	G	G	C	T	T	T	G	G	C	C	A	A	G	G	C	C	G	G	G	G	A	G	G	G	A	A	C	T	G	G	C	C	G	G	C	C	A	A	G	T	A	A	C	C	A	A	G	T	G	G	G	G	C	C	A	A	T	T	G	G	C	C	G	G	G	G	C	C	C	C	G	G	G	G	C	C	G	G	C	C	A	A	G	G	A	A	A	A	C	C	C	C	A	A	G	G	G	G	G	G	G	G	G	G	A	A	C	C	A	A	G	G	C	C	A	G	G	G	T	T	G	G	T	T	G	G	A	A	A	A	G	G	T	T	T	T	C	C	C	C	C	C	C	C	C	C	G	G	G	G	A	A	C	C	G	G	C	C	C	C	C	C	C	C	C	C	T	T	A	A	C	C	T	T	C	C	A	A	C	C	C	C	C	C	G	G	T	T	T	T	G	G	G	G	A	C	G	G	C	C	C	C	C	C	G	G	A	A	G	G	C	C	C	T	0	0	G	G	T	T	C	C	C	C	G	G	T	T	A	A	G	G	C	C	G	G	C	G	T	T	A	A	G	G	A	A	T	T	C	C	G	G	T	T	C	C	C	C	T	T	C	C	A	A	T	T	T	T	C	C	C	C	A	A	0	0	C	G	C	C	C	C	G	G	G	G	T	T	C	C	G	G	C	C	C	C	G	G	G	G	C	C	C	C	C	C	G	G	C	C	G	G	C	C	C	T	G	T	A	G	C	C	G	G	G	G	C	C	C	C	T	T	G	G	G	G	C	C	G	G	T	T	C	C	A	A	C	C	A	A	C	C	A	A	C	C	C	C	C	C	T	T	A	A	G	G	G	G	C	C	C	C	C	T	T	T	C	T	T	T	A	G	G	G	C	G	G	G	G	G	A	C	G	G	G	G	A	G	A	G	G	G	G	G	G	G	T	T	A	A	G	G	G	G	C	C	C	C	C	C	G	G	T	T	C	T	C	C	0	0	T	T	G	G	G	G	C	C	A	T	C	C	C	C	G	G	G	G	T	T	G	G	C	T	C	T	G	G	T	T	T	T	C	C	G	G	T	T	T	T	C	C	G	G	C	C	C	C	T	T	C	C	C	C	A	A	T	T	T	T	G	G	C	C	G	G	0	0	G	G	C	C	C	C	C	C	G	G	G	G	G	G	C	C	C	C	C	C	C	C	G	G	A	A	C	C	A	A	0	0	G	G	G	G	C	T	A	A	C	C	A	A	G	G	G	G	A	A	T	T	C	C	T	T	G	G	C	C	G	G	C	C	A	A	T	T	T	T	T	T	T	T	C	C	G	G	C	C	C	T	G	G	C	T	C	C	G	G	G	G	C	C	A	A	C	C	G	G	A	A	G	G	G	G	A	A	A	G	G	G	A	G	G	G	T	T	C	T	G	G	T	T	T	T	G	G	T	T	G	G	C	C	C	C	T	T	A	T	G	G	T	T	C	C	C	C	G	G	C	C	T	T	T	T	C	C	C	C	T	T	G	G	C	C	G	G	C	C	G	G	G	G	T	T	C	T	G	G	C	C	A	A	G	G	C	C	T	T	G	G	C	C	C	C	C	C	A	A	C	C	C	C	T	T	A	A	G	G	T	T	C	C	T	T	G	G	A	A	A	A	T	T	G	G	C	C	T	T	G	G	C	C	G	G	C	C	A	A	G	G	T	T	T	T	G	G	C	T	C	C	T	T	G	G	T	T	G	G	G	G	A	T	T	T	G	G	0	0	G	G	A	G	C	C	T	T	T	T	G	G	G	G	A	A	G	G	A	A	C	C	C	C	C	C	C	C	C	C	G	G	G	G	T	T	A	A	A	A	G	G	G	G	C	C	C	C	C	C	T	T	A	A	0	0	C	G	C	C	G	G	C	T	C	C	G	G	A	A	G	G	A	A	T	T	G	G	T	T	G	G	T	T	A	A	A	A	G	G	G	G	G	G	G	G	G	G	T	T	T	T	C	C	C	C	G	G	G	G	C	C	G	G	G	G	G	G	C	C	C	C	C	C	0	0	C	C	A	G	T	T	C	C	A	G	C	C	A	G	T	T	G	G	A	A	G	G	C	C	G	G	T	T	C	C	G	G	C	C	C	C	G	G	C	C	C	C	C	C	A	G	G	G	G	G	G	G	A	A	G	G	C	C	A	A	T	T	A	A	C	C	C	C	C	C	A	A	C	C	T	T	A	A	T	T	G	G	A	A	G	G	C	C	C	C	0	0	C	C	T	T	T	T	C	C	C	C	T	T	G	G	C	C	C	C	G	G	C	C	C	C	C	C	G	G	G	G	C	C	T	T	A	A	T	T	C	C	T	T	C	C	A	A	A	G	G	G	C	C	C	C	C	C	G	G	G	G	C	C	C	C	A	A	A	A	C	C	A	A	A	G	C	T	0	0	T	T	A	A	C	C	C	C	0	0	G	G	T	T	C	C	C	C	G	G	G	G	C	C	C	C	C	C	C	C	C	C	T	T	C	C	C	C	C	C	G	G	T	T	A	A	G	G	T	T	C	C	G	G	G	G	T	T	G	G	C	C	C	C	G	G	G	G	A	A	C	C	C	C	C	C	T	T	C	C	T	T	G	G	C	C	C	C	A	A	C	C	A	A	G	G	G	G	0	0	A	A	G	G	T	T	A	A	G	G	G	G	G	G	C	C	C	C	G	G	T	T	T	T	G	G	C	C	A	A	C	C	A	A	A	A	C	C	G	G	G	G	G	G	C	C	T	T	C	C	A	A	C	C	G	G	G	G	C	C	T	T	G	G	G	G	A	A	G	G	A	A	C	C	G	G	C	C	C	C	A	A	T	T	G	G	G	G	C	C	G	G	T	T	G	G	G	G	C	C	G	G	A	A	G	G	T	T	C	C	A	A	C	C	C	C	G	G	A	A	C	C	G	G	C	C	A	A	G	G	G	G	C	C	C	T	C	C	C	C	T	T	C	C	G	G	G	G	A	A	G	G	A	A	A	A	G	G	0	0	C	C	A	A	C	C	A	A	G	G	A	A	A	A	G	G	C	C	C	C	C	C	C	C	C	C	G	G	C	C	A	A	G	G	C	C	C	C	A	A	G	G	G	G	G	G	C	C	C	C	C	C	G	T	A	G	G	G	G	G	T	T	G	G	A	A	G	G	A	G	G	G	T	T	A	A	G	G	G	G	C	C	G	G	C	C	T	T	T	T	G	G	C	C	G	G	A	C	G	G	A	A	G	G	T	T	G	G	T	T	C	C	G	G	T	T	C	C	G	G	A	A	C	C	G	G	G	G	C	C	G	G	C	C	G	G	C	C	C	C	T	T	0	0	G	G	C	C	C	C	C	C	C	C	C	C	G	G	G	G	C	C	A	A	C	C	C	C	A	A	A	A	C	C	C	C	C	C	T	T	T	T	A	A	G	G	G	G	G	G	G	G	T	T	G	G	G	G	C	C	A	A	G	G	A	A	A	A	G	G	T	T	C	C	C	C	T	T	G	G	T	T	C	T	A	A	G	G	A	A	G	G	G	G	C	C	G	G	G	G	C	C	T	T	G	G	G	G	A	C	C	C	T	T	G	G	G	G	T	T	G	G	G	G	G	G	C	T	G	G	C	C	T	T	C	C	T	T	A	G	A	A	T	T	G	G	A	A	C	T	T	T	G	G	C	C	T	T	G	T	T	T	C	C	T	T	T	T	0	0	G	G	C	T	G	G	C	C	C	C	G	G	C	C	T	T	A	G	A	A	C	C	T	T	C	C	A	A	C	C	G	G	A	A	G	G	A	A	C	C	C	C	G	G	A	T	T	T	C	C	0	0	C	C	G	G	C	C	C	C	T	T	C	C	C	C	C	C	A	A	A	A	G	G	C	G	A	A	G	G	A	G	C	C	A	A	A	A	C	C	T	T	A	A	A	A	G	G	T	T	G	G	T	T	C	C	G	G	G	G	C	C	G	G	T	T	G	G	A	A	G	G	A	A	G	G	T	T	T	T	G	G	C	C	G	G	C	C	C	C	C	C	G	G	C	C	T	T	G	G	C	C	C	C	A	A	G	G	C	C	0	0	T	T	A	G	A	A	T	T	C	C	G	G	C	C	C	C	A	A	A	A	A	A	G	G	C	C	C	C	A	C	G	G	C	C	C	C	C	C	T	T	C	C	A	A	A	A	C	C	C	C	C	C	A	A	C	C	G	G	C	C	C	C	G	G	T	T	A	A	T	T	C	C	C	C	A	A	G	G	A	A	T	T	G	G	C	C	T	T	C	C	G	G	C	C	T	T	G	G	G	G	T	T	G	G	G	G	C	C	C	C	C	C	G	G	T	T	T	T	T	T	T	T	C	C	A	A	C	C	C	C	G	G	G	G	T	T	C	C	G	G	T	T	G	G	T	T	C	C	C	C	G	G	G	G	C	C	C	G	G	G	A	G	C	C	C	C	T	T	C	C	A	A	C	C	C	C	0	0	G	G	C	C	C	C	G	G	C	C	G	G	T	T	G	G	A	A	C	C	C	C	A	A	T	T	C	C	G	G	C	C	C	C	C	C	G	G	G	G	G	G	G	G	C	C	G	G	G	G	C	T	A	A	T	T	C	C	A	A	C	C	A	A	C	C	C	C	C	C	G	G	C	C	G	G	C	C	G	G	A	A	C	C	A	A	A	A	A	G	G	G	G	G	C	C	A	A	C	C	G	G	C	T	C	C	G	G	G	G	C	C	C	C	C	C	A	A	G	G	T	T	G	G	T	T	T	T	G	G	C	C	G	G	T	T	C	C	G	G	G	G	G	G	C	C	C	C	C	C	A	A	C	C	A	A	C	C	G	G	G	G	C	C	C	C	C	C	0	0	C	C	C	C	G	G	C	C	T	T	C	C	A	A	T	T	C	C	A	A	C	C	C	C	A	A	C	C	T	T	C	C	C	C	0	0	A	C	C	C	T	T	C	C	0	0	C	T	G	G	C	C	A	G	C	C	A	A	C	C	A	G	C	C	G	G	A	A	C	C	T	T	A	A	C	C	G	G	C	C	T	T	A	A	T	T	T	T	A	A	C	C	T	T	G	G	C	C	G	G	G	G	G	G	C	C	G	G	C	C	G	G	C	C	C	C	G	G	T	T	C	C	A	A	C	C	C	C	C	C	G	G	0	0	G	G	A	C	T	T	T	T	C	C	G	G	G	G	A	A	C	C	G	G	A	A	T	T	T	T	A	G	G	G	G	G	A	A	C	C	C	T	G	G	G	G	C	C	C	C	T	T	G	G	C	C	C	C	A	A	T	T	C	C	T	T	T	T	G	G	C	C	A	A	C	C	C	T	G	G	G	G	C	C	G	G	G	G	A	A	G	G	C	C	A	A	A	A	C	C	T	T	G	G	G	G	T	T	G	G	C	C	A	T	T	T	C	C	G	G	A	A	A	A	A	A	C	C	C	C	C	C	C	C	G	G	C	C	A	A	A	A	C	C	A	A	A	A	T	T	C	C	T	T	G	G	G	G	G	G	C	C	G	G	A	A	A	C	G	G	G	G	G	G	A	A	G	G	T	T	G	G	G	G	C	C	C	C	T	T	G	G	C	C	C	C	C	C	G	G	C	C	T	T	A	A	G	G	C	C	T	T	C	C	C	C	G	G	G	G	C	C	C	C	G	G	C	C	C	C	T	T	C	C	A	T	C	C	G	G	G	G	A	A	C	C	C	T	C	C	C	C	C	C	C	C	G	G	A	A	G	G	C	C	C	C	C	C	C	C	G	G	A	A	C	C	G	G	G	G	G	G	T	T	C	C	T	T	G	G	A	A	C	C	A	A	G	G	A	A	C	C	T	T	A	A	A	A	C	C	G	G	G	G	T	T	G	G	T	T	C	C	A	A	C	C	C	C	A	A	G	G	A	G	T	T	C	C	C	C	A	A	A	G	G	G	C	C	C	C	T	T	G	G	C	C	0	0	A	A	C	C	T	T	T	T	T	T	C	C	T	T	C	C	A	A	A	C	T	T	T	T	C	C	C	C	C	C	C	C	G	G	C	C	G	G	C	C	A	A	A	A	C	C	C	C	A	A	T	T	G	G	C	C	C	C	C	C	A	G	G	G	T	T	A	A	T	T	A	A	C	C	C	C	G	G	G	G	G	G	A	A	G	G	C	T	A	A	A	G	G	G	A	G	T	T	C	C	C	C	A	A	G	G	C	C	C	C	A	A	G	G	G	G	G	G	A	A	C	C	G	G	G	G	G	G	A	A	G	G	G	G	G	G	A	A	G	G	T	T	C	C	T	T	G	G	G	G	G	G	G	G	T	T	C	C	G	G	A	A	C	C	G	G	A	A	G	G	G	G	A	G	T	T	T	T	A	A	G	T	A	A	G	G	C	C	C	C	0	0	T	T	C	C	C	C	G	G	T	T	C	C	G	G	G	G	C	C	T	T	A	T	G	T	G	G	G	G	T	T	A	A	T	T	C	C	C	C	T	T	C	C	G	G	C	C	C	C	T	T	G	G	A	A	G	G	C	C	G	G	G	G	C	C	C	C	G	G	G	G	T	T	T	T	G	G	G	G	G	G	A	A	0	0	0	0	T	T	C	C	C	C	A	A	G	G	G	G	C	C	C	G	A	A	C	C	T	T	G	G	T	T	A	A	A	G	A	C	C	C	0	0	G	G	C	C	A	A	A	C	G	G	T	T	C	C	G	G	T	T	C	C	C	C	A	A	G	G	G	G	C	C	G	G	A	A	A	G	T	T	C	C	C	C	T	T	C	C	A	A	C	T	C	C	A	A	A	A	C	C	G	G	A	A	C	C	T	T	G	G	C	C	T	T	C	C	T	T	C	C	C	C	G	G	T	T	A	G	A	A	T	T	T	T	A	A	G	G	C	C	C	C	C	C	G	G	G	G	G	G	C	C	G	G	C	C	A	A	T	T	T	T	A	A	G	G	C	C	C	C	C	C	C	C	C	C	A	A	G	G	T	T	T	T	G	G	G	G	A	A	G	G	C	C	T	T	C	C	A	A	C	C	T	T	C	G	T	T	G	G	G	G	C	C	C	C	G	G	T	T	0	0	G	G	0	0	C	C	G	G	G	G	G	G	C	C	A	A	C	C	A	A	G	G	T	T	G	G	G	G	C	C	G	G	C	T	C	G	G	G	A	T	G	G	C	C	C	C	T	T	C	C	G	G	T	T	G	G	G	G	C	C	G	G	T	T	A	C	T	T	A	A	C	C	C	C	A	A	G	G	C	C	C	C	G	G	C	C	C	C	G	G	G	T	C	C	A	A	G	G	C	C	A	A	C	C	C	C	G	G	A	A	C	C	C	C	G	G	C	C	T	T	T	T	G	G	G	G	G	G	C	C	C	C	T	T	G	G	A	A	G	G	C	C	T	T	T	T	T	T	C	C	A	G	C	T	G	G	A	A	T	T	C	C	C	C	C	C	C	G	G	G	C	C	C	C	G	G	C	C	G	G	C	C	T	T	G	G	G	G	C	C	G	G	C	C	C	C	C	C	G	G	G	G	C	C	G	G	C	C	G	G	T	T	G	G	C	C	A	G	G	G	G	G	C	T	G	G	G	G	G	G	A	A	A	A	G	G	C	C	C	C	C	C	T	T	T	T	T	T	T	T	G	G	C	C	C	C	A	A	C	C	C	C	T	T	C	C	A	A	T	T	G	G	G	G	C	C	C	T	G	G	C	C	T	T	C	C	A	A	C	C	G	G	G	G	C	C	C	C	T	T	G	G	C	C	C	C	G	G	G	G	C	C	G	T	A	A	A	A	G	G	C	C	C	C	G	G	C	C	G	G	C	C	G	G	C	C	G	G	C	C	A	A	T	T	A	A	G	G	C	C	T	T	C	C	A	A	A	A	G	G	A	A	G	G	A	T	C	C	C	C	C	C	G	G	C	T	A	A	C	C	T	T	C	C	C	C	G	G	A	G	C	C	C	C	T	T	C	C	T	T	G	G	A	A	T	T	C	C	T	T	C	C	C	C	C	C	G	G	A	G	T	T	T	T	A	A	T	T	T	T	T	T	G	G	C	C	T	T	C	C	G	G	C	C	C	C	G	G	T	T	T	T	C	C	G	G	G	G	G	G	T	T	C	C	A	A	G	G	C	C	C	C	G	G	C	C	C	C	A	A	C	C	G	G	T	T	C	C	C	C	T	T	T	T	T	T	G	G	C	C	A	A	A	A	G	G	G	G	T	T	T	T	G	G	G	G	C	C	0	0	C	C	G	G	0	0	C	C	C	C	G	G	C	C	G	G	C	C	C	C	C	C	T	T	G	G	A	C	C	C	C	C	A	A	C	C	T	T	T	T	C	C	G	G	A	A	C	C	C	C	G	G	T	T	C	C	G	G	G	G	C	C	G	G	C	C	G	G	C	C	T	T	C	C	G	G	G	G	C	C	C	C	T	T	A	G	A	A	A	A	A	A	G	G	A	A	C	C	T	T	A	A	C	C	A	G	T	T	G	G	C	C	A	G	G	G	C	C	C	C	C	C	C	C	C	C	C	C	G	G	A	A	C	T	C	C	G	G	A	A	C	C	T	T	A	A	C	C	A	A	C	C	G	G	G	G	C	C	T	T	C	C	C	C	G	G	C	C	A	A	G	G	0	0	T	T	T	T	C	C	A	A	T	T	G	G	C	C	C	C	G	G	C	C	A	A	C	C	A	A	G	G	C	C	A	G	T	T	C	C	G	G	C	C	C	C	T	T	C	C	C	C	G	G	C	C	C	C	A	G	C	C	C	C	G	G	C	C	C	C	0	0	G	G	G	G	C	C	T	T	C	C	T	T	G	G	G	G	A	A	A	A	G	G	G	G	C	C	G	G	C	C	C	C	A	A	G	G	C	C	A	A	A	A	G	G	G	G	C	G	C	C	A	G	C	C	T	T	T	T	G	G	G	G	C	C	0	0	G	G	A	A	C	C	C	C	T	T	C	C	A	A	G	G	C	C	G	G	G	G	G	G	G	G	C	C	A	A	G	G	C	C	G	G	C	G	T	T	G	G	C	C	G	G	A	G	G	G	C	C	C	C	G	G	A	A	T	T	T	T	C	C	C	C	A	A	T	T	G	G	C	C	C	C	T	T	G	G	G	G	G	G	C	C	C	C	C	C	C	C	C	C	C	C	C	C	G	G	C	C	G	G	G	T	A	A	T	T	C	C	C	C	A	A	A	A	G	G	C	C	T	T	A	A	A	A	G	G	A	G	C	C	G	G	C	C	G	G	G	G	0	0	C	C	C	C	C	C	C	C	G	G	C	C	C	C	G	G	G	G	C	C	G	G	T	T	G	G	C	C	C	C	T	T	G	G	T	T	A	A	G	G	T	T	G	G	C	C	G	G	T	T	C	C	C	C	C	C	C	C	G	G	0	0	A	A	C	C	G	G	G	G	C	C	C	C	C	C	A	A	G	G	C	C	C	C	G	T	C	C	T	T	A	A	T	T	C	C	A	A	G	G	A	A	C	C	A	A	C	C	G	G	G	G	C	C	C	C	C	C	T	T	T	T	C	C	C	C	C	G	C	C	C	C	C	T	C	C	C	C	A	A	G	G	C	C	T	T	A	G	G	G	G	G	T	T	G	G	A	A	C	C	G	G	C	C	C	C	G	G	C	C	0	0	C	C	A	A	G	G	C	C	C	C	C	C	C	C	C	C	C	C	C	C	A	A	G	G	G	G	C	C	T	T	C	C	G	G	C	C	G	G	C	C	G	G	A	A	C	G	T	T	C	C	0	0	A	G	T	T	A	A	C	C	G	G	T	T	G	G	G	G	C	C	G	G	C	C	G	G	C	C	C	C	A	G	T	T	A	T	T	T	T	T	G	G	C	C	C	C	A	G	T	T	T	T	T	T	C	C	G	G	G	G	C	C	T	T	C	C	A	T	T	T	G	G	G	G	C	C	C	C	A	G	C	C	G	G	G	G	T	T	G	G	C	T	C	C	T	T	G	G	C	C	G	G	G	G	C	C	C	C	A	A	A	A	A	A	A	G	G	G	G	G	C	C	C	C	A	A	T	T	T	T	G	G	G	G	A	A	C	C	C	C	C	T	C	C	A	A	0	0	A	A	G	G	G	G	C	C	T	T	C	C	A	A	G	G	G	G	T	T	A	A	G	G	0	0	A	T	G	G	C	C	G	G	T	T	C	C	C	C	G	G	G	G	C	C	A	A	T	T	G	G	C	C	C	C	A	G	G	G	G	G	C	C	A	A	G	G	C	C	G	G	T	T	C	C	C	C	C	C	G	G	C	C	C	C	C	C	T	T	C	C	G	G	G	G	C	C	G	G	G	G	G	G	T	T	G	G	A	A	C	C	A	C	C	C	C	C	T	T	A	A	A	A	G	G	G	G	G	G	A	A	C	C	G	G	A	G	T	T	C	C	T	T	T	T	A	A	G	G	T	T	0	0	G	G	A	A	G	G	C	C	G	G	C	C	C	C	T	T	G	G	G	G	G	G	A	G	C	C	A	A	A	A	C	C	C	C	C	C	A	A	C	C	T	T	A	A	G	G	C	C	C	C	G	G	A	A	C	C	C	C	A	A	T	T	G	G	C	C	C	C	G	G	C	C	C	C	T	T	G	G	A	A	T	T	T	T	T	T	C	C	A	G	G	G	G	G	T	T	G	G	G	G	A	A	G	G	A	A	C	C	G	G	0	0	C	C	A	A	T	T	T	T	A	C	C	C	G	G	A	A	C	C	C	C	G	G	A	A	G	T	T	T	G	G	A	T	T	T	C	C	A	A	G	G	A	C	G	G	G	G	C	C	C	C	G	G	G	G	T	T	T	T	C	C	C	C	A	A	C	C	G	G	C	C	A	A	A	A	T	T	C	C	C	T	A	G	C	C	G	G	T	T	C	C	A	A	C	C	G	G	C	C	T	T	C	G	C	C	G	G	C	C	G	G	G	G	G	G	C	T	C	C	C	C	A	A	G	G	C	C	C	C	A	A	G	G	C	C	C	C	C	C	G	G	G	G	G	G	G	G	C	C	G	G	G	G	C	T	0	0	C	C	C	C	C	C	T	T	G	G	A	A	A	G	C	C	C	C	C	G	A	A	T	T	C	C	C	C	T	T	A	A	C	C	T	T	C	C	C	C	G	G	C	C	C	C	A	A	C	C	C	C	T	T	T	T	A	A	A	A	G	G	A	A	C	C	G	G	G	G	A	A	C	C	G	G	A	A	C	C	C	C	A	A	C	C	C	C	C	C	G	G	T	T	C	C	C	C	G	G	A	A	G	G	C	C	G	G	0	0	C	C	C	C	A	A	C	C	G	G	C	C	A	C	C	C	A	A	A	G	G	G	C	C	G	G	G	G	T	T	C	C	T	T	T	T	G	G	G	G	A	A	C	C	A	A	G	G	A	A	G	T	T	T	A	A	G	G	G	G	C	C	G	G	C	T	A	C	C	C	0	0	A	G	C	C	A	C	T	T	C	C	A	A	C	C	G	G	C	T	G	G	A	A	C	C	0	0	A	A	T	T	G	G	T	T	G	T	G	G	G	G	C	C	A	C	A	G	A	A	A	A	C	C	T	T	A	A	C	C	C	C	T	T	C	C	T	T	A	A	G	G	C	C	G	T	A	A	G	G	G	G	T	T	G	G	G	G	C	C	C	C	C	C	C	C	A	G	C	C	C	C	0	0	C	C	C	C	A	G	G	G	A	A	A	T	C	C	C	C	C	C	C	C	G	G	G	G	G	G	C	C	C	C	G	G	C	C	C	T	C	T	A	A	A	A	C	C	G	G	G	G	G	G	C	C	A	A	A	A	G	G	T	T	T	T	A	G	C	C	C	T	T	T	T	T	A	A	C	C	A	A	G	T	A	C	C	C	C	C	C	C	G	G	T	T	T	T	C	C	C	C	T	T	0	0	A	A	G	G	C	G	T	T	A	A	C	T	A	A	A	A	C	C	C	C	C	C	G	G	C	C	G	G	G	T	G	G	G	G	A	A	C	T	A	A	T	T	A	A	C	C	T	T	G	G	G	G	C	C	A	A	A	A	A	A	A	A	C	T	G	G	G	G	G	G	T	T	C	C	G	G	G	G	C	C	A	G	C	C	C	C	G	G	A	A	C	C	G	G	C	C	T	T	C	C	G	G	G	G	G	G	C	C	C	C	A	G	C	C	G	G	T	T	C	C	C	C	C	C	G	G	C	C	T	T	G	G	C	C	G	G	G	G	C	C	T	T	A	A	C	C	A	A	T	T	C	C	C	C	T	T	C	C	C	C	T	T	A	A	C	C	T	T	T	T	C	C	C	C	T	T	G	G	C	C	G	G	G	G	G	G	C	C	C	C	G	G	G	G	G	G	A	A	G	G	G	G	C	C	0	0	A	A	C	C	G	G	A	A	C	C	A	A	A	G	C	C	C	C	A	G	G	G	T	T	G	G	A	A	C	C	G	G	C	C	C	G	G	G	A	C	C	C	G	G	T	T	C	C	T	T	T	T	T	T	A	A	C	C	T	T	G	G	G	G	C	C	A	A	C	C	C	C	A	A	C	C	A	A	A	A	G	G	C	C	T	T	T	T	G	G	A	A	C	C	C	C	C	C	C	C	C	C	G	G	C	C	G	G	C	C	C	C	G	G	G	G	T	T	G	G	T	T	C	C	C	C	C	C	A	A	A	A	C	C	C	C	T	T	A	A	A	G	G	G	G	G	C	C	C	C	G	G	C	C	A	C	C	C	G	G	A	A	T	T	C	C	G	G	A	A	T	T	C	C	G	G	C	C	C	G	C	C	C	C	G	G	C	T	G	G	C	T	C	C	T	T	A	A	G	G	G	G	G	G	A	A	T	T	C	C	C	C	G	G	A	A	A	A	G	G	A	A	A	A	T	T	C	C	C	C	G	G	G	G	C	C	C	C	G	G	C	C	C	C	G	G	G	G	A	A	G	G	A	A	C	C	C	C	C	C	C	C	G	G	A	A	G	G	G	G	G	G	C	C	0	0	T	T	G	G	A	G	G	G	G	G	G	G	C	C	G	G	G	G	G	G	A	A	C	C	G	G	A	A	C	T	G	G	G	G	C	C	C	C	A	A	G	G	G	G	C	C	A	A	T	T	G	G	T	T	T	T	C	C	A	A	G	G	G	G	A	A	A	G	A	G	T	T	C	C	G	G	G	G	G	G	G	G	T	T	A	A	C	C	G	T	C	C	C	C	G	G	T	T	G	G	A	A	C	C	G	G	0	0	C	C	G	G	A	A	G	G	0	0	C	T	C	C	C	C	C	C	T	T	C	C	A	C	A	A	G	T	G	G	C	C	G	G	G	G	C	C	A	A	A	A	G	G	G	G	C	C	C	C	C	C	C	C	C	C	C	C	G	G	C	C	A	T	A	G	C	C	A	A	T	T	C	C	A	T	C	C	C	C	T	T	G	G	A	A	A	A	C	C	T	T	A	A	G	G	G	G	C	C	C	C	T	T	C	C	T	T	C	C	A	A	C	C	G	G	T	T	C	C	G	G	A	C	G	G	G	G	G	G	A	A	G	G	A	A	G	G	G	G	A	A	G	G	T	T	A	A	A	A	G	G	T	T	A	A	C	C	C	C	T	T	G	G	G	G	C	C	G	G	C	C	G	G	G	G	C	C	C	C	G	G	T	T	A	G	C	C	T	T	A	A	A	A	A	A	C	T	G	G	C	C	T	T	C	C	T	T	A	A	T	T	C	C	C	G	C	C	C	C	A	A	G	G	A	A	0	0	C	C	C	T	A	A	C	C	T	T	A	A	T	T	G	G	C	C	C	C	A	A	A	A	T	T	T	T	C	C	C	C	C	T	C	C	G	G	A	A	T	T	T	T	G	G	G	G	G	G	A	G	C	C	G	G	C	C	A	A	G	G	C	C	T	T	C	C	G	G	G	G	T	T	G	G	A	A	A	A	C	C	G	G	C	C	G	G	A	A	G	T	A	A	C	C	G	G	0	0	C	C	C	C	A	G	C	C	C	C	A	A	C	C	C	C	C	C	G	G	T	T	G	G	C	C	C	C	C	C	G	G	A	A	T	T	T	T	C	C	C	C	T	T	G	G	A	G	G	G	G	G	T	T	G	G	C	C	C	C	C	C	C	C	C	C	T	T	G	G	C	C	G	G	C	C	C	C	C	C	T	T	T	T	T	T	G	G	0	0	G	G	G	G	G	G	G	G	A	G	T	T	C	T	C	T	C	C	G	G	G	G	C	C	C	C	T	T	A	A	0	0	C	C	C	C	T	T	G	G	T	T	C	T	G	G	A	G	A	A	C	C	C	C	G	G	A	A	A	A	G	G	G	G	G	G	0	0	T	T	C	C	G	G	C	C	C	T	G	G	A	A	A	A	T	T	G	G	0	0	T	T	C	C	A	A	G	G	0	0	G	G	G	G	T	T	C	C	A	A	C	C	C	C	C	C	A	A	C	T	C	C	G	G	C	C	T	T	0	0	C	C	G	G	T	T	G	G	C	C	C	C	G	G	T	T	A	A	T	T	C	C	A	G	G	G	G	G	C	C	C	C	C	C	C	C	G	G	T	T	C	C	G	G	A	A	C	C	C	C	G	G	A	A	A	A	G	G	C	C	T	T	G	G	G	G	G	G	C	C	C	C	G	G	C	C	T	T	G	G	G	G	G	G	A	A	G	G	C	C	A	A	C	C	G	G	G	G	G	G	A	A	C	C	A	A	C	C	C	C	G	G	C	C	C	T	C	C	0	0	C	C	A	A	A	A	C	C	C	C	A	C	A	A	C	C	C	C	G	G	G	G	T	T	G	G	A	A	C	C	A	G	C	C	C	C	C	C	G	G	T	T	G	G	G	G	G	G	A	G	G	G	A	A	C	C	A	A	A	G	C	T	A	G	C	C	C	C	T	T	C	C	A	A	G	G	A	A	A	A	T	T	A	A	T	T	C	C	G	G	G	G	T	T	C	C	C	C	T	T	T	T	A	G	C	C	G	G	T	T	G	G	G	G	C	C	C	C	G	G	A	A	C	C	G	G	A	A	G	G	G	G	C	C	C	C	A	A	C	C	C	C	C	C	C	C	G	T	T	T	G	G	G	G	C	C	A	G	C	C	C	G	T	T	T	T	A	G	G	G	C	C	C	C	C	C	C	C	C	T	G	G	C	C	C	T	C	C	G	G	C	C	C	C	G	G	C	T	T	T	G	G	G	G	0	0	T	T	C	C	T	T	G	G	G	G	A	A	G	G	C	T	G	G	T	T	G	G	C	C	A	A	C	C	A	A	C	C	C	C	G	G	C	C	C	C	A	A	T	T	G	G	C	C	G	G	A	A	G	G	T	T	A	A	C	C	C	C	G	G	T	T	G	G	G	G	A	A	G	G	T	T	C	C	C	C	G	G	A	A	C	T	C	C	0	0	G	G	G	G	C	C	A	A	A	A	C	C	G	G	G	G	C	C	C	C	A	A	C	T	C	C	G	G	G	G	G	G	A	A	G	G	G	G	A	A	G	T	C	C	C	C	A	A	G	G	C	C	G	G	C	C	A	A	C	C	G	G	C	C	C	C	G	G	G	G	G	G	A	A	G	G	G	G	T	T	T	T	C	G	T	T	C	C	G	G	G	G	G	G	C	C	C	C	C	C	C	C	C	C	G	G	G	G	C	C	A	A	C	C	C	C	G	G	A	A	G	G	C	C	A	A	G	G	G	G	G	G	T	T	T	T	C	C	T	T	C	C	C	C	C	C	C	C	T	T	C	C	G	G	C	C	C	C	C	C	G	G	G	G	C	C	C	T	G	G	C	T	T	T	C	C	G	G	C	G	C	C	C	C	C	C	C	C	G	G	C	C	C	C	T	T	G	G	T	T	G	G	A	A	T	T	C	C	G	G	G	G	G	G	G	G	G	G	C	C	G	G	A	A	C	C	C	C	G	G	C	C	G	G	G	G	A	A	G	G	G	G	C	C	G	G	G	G	C	C	T	T	C	C	C	C	A	G	T	T	A	A	G	G	C	C	G	G	0	0	T	T	T	T	G	G	C	C	A	A	G	G	C	C	T	T	C	C	C	C	G	G	A	G	C	C	A	A	C	C	C	C	G	G	C	C	A	A	T	T	G	G	G	G	G	G	C	C	0	0	T	T	T	T	C	T	C	C	C	C	G	G	A	A	C	C	A	A	A	T	G	G	C	C	G	G	A	A	T	T	G	G	C	C	G	G	A	A	C	C	T	T	C	C	C	C	G	G	C	C	A	A	C	C	G	G	C	C	C	C	C	C	G	G	A	A	C	C	G	G	A	A	C	C	A	A	A	A	A	A	T	T	C	G	C	C	C	C	G	G	C	C	A	A	G	G	G	G	C	C	A	A	T	T	G	G	C	C	C	C	G	G	G	G	G	G	T	T	C	C	C	C	G	G	A	G	G	G	A	A	T	T	G	G	C	C	C	C	T	T	G	G	G	G	G	G	C	C	G	G	G	G	C	C	A	C	G	G	G	G	A	A	C	C	T	T	A	A	C	C	C	C	C	C	G	G	G	G	C	C	C	C	C	C	C	C	C	C	C	C	G	G	C	T	C	T	G	G	A	A	A	A	G	G	T	T	C	C	G	G	C	C	T	T	A	A	G	G	C	C	C	C	A	A	G	G	G	G	A	A	C	C	G	G	T	T	A	A	G	G	A	A	C	C	T	T	G	G	G	G	G	G	A	A	G	G	C	C	C	C	G	G	G	G	G	T	C	C	C	C	T	T	G	G	C	C	G	G	C	C	G	G	A	A	G	G	A	G	C	C	G	T	T	T	G	G	A	A	G	G	G	G	A	A	T	T	G	G	G	G	A	A	G	G	G	G	G	G	C	C	G	G	A	A	C	C	A	A	G	G	G	G	G	G	T	T	G	G	C	C	A	G	C	C	A	A	A	G	G	G	C	C	G	G	C	C	C	T	C	T	G	G	G	G	A	A	T	T	C	C	A	A	T	T	C	C	C	C	C	C	C	C	0	0	G	G	A	A	C	C	G	G	G	G	T	T	T	T	C	C	C	C	C	C	C	C	A	A	T	T	C	C	C	C	C	T	G	G	C	T	G	T	C	C	T	T	A	A	G	G	T	T	G	G	C	C	C	C	A	G	G	G	G	T	C	C	A	A	G	G	G	G	A	A	G	G	C	C	C	C	C	C	A	C	C	C	A	T	T	T	A	A	T	T	A	A	A	A	C	C	T	T	T	T	C	C	G	G	C	C	A	A	C	C	A	A	G	G	C	C	C	C	C	C	G	G	C	T	C	C	C	C	G	G	G	G	C	C	A	G	C	C	C	C	A	A	G	G	A	A	A	A	C	C	G	G	G	G	G	G	G	G	C	C	T	T	A	A	G	G	C	C	C	C	G	G	G	G	C	C	C	C	T	T	G	G	A	A	T	T	A	A	C	C	C	C	C	C	A	A	G	G	C	C	C	C	C	T	G	G	C	C	A	A	G	G	C	C	A	C	G	G	G	G	G	G	G	G	G	G	G	G	0	0	A	G	C	C	C	C	C	C	G	G	C	C	C	C	A	C	G	G	G	G	C	C	T	T	C	C	G	G	A	A	C	C	G	G	C	C	A	A	C	C	A	A	C	C	G	G	G	G	C	C	G	G	A	A	T	T	G	G	G	G	G	G	A	A	G	G	C	C	G	G	T	T	C	C	C	C	G	G	A	A	C	C	C	C	G	G	G	G	G	G	C	C	A	A	G	G	C	C	C	C	A	A	C	C	G	G	T	T	G	G	A	A	C	C	C	C	A	A	G	G	G	G	G	G	A	A	C	C	C	C	C	C	G	G	G	G	T	T	G	G	C	C	G	G	G	G	T	T	G	G	G	G	G	G	C	C	G	G	C	C	0	0	C	C	C	C	0	0	G	G	C	C	G	G	G	G	C	C	0	0	G	G	G	G	C	C	A	A	G	G	T	T	T	T	A	A	C	T	A	G	0	0	G	G	T	T	C	T	C	C	G	G	A	A	C	C	G	G	T	T	G	G	G	G	A	A	A	A	T	T	A	A	T	T	C	C	C	C	C	C	C	C	C	C	C	C	A	A	G	G	C	C	C	C	C	C	T	T	C	C	A	A	T	T	A	A	C	T	A	A	C	C	0	0	G	G	A	A	A	A	C	C	T	T	C	C	C	C	A	A	C	C	A	A	C	C	A	A	C	C	A	A	G	G	A	A	G	G	T	T	C	C	A	G	C	T	G	G	C	T	G	T	C	C	G	G	C	T	C	C	T	T	G	G	C	C	A	A	G	G	T	T	G	G	C	C	G	G	C	C	A	A	A	A	C	C	A	A	C	C	C	C	G	G	T	T	C	C	A	A	C	C	A	A	G	G	A	A	A	A	A	A	G	G	C	C	G	G	G	G	G	G	G	G	G	T	C	G	C	C	C	C	G	G	G	G	G	G	C	C	0	0	C	C	0	0	T	T	G	G	T	T	A	A	C	C	G	G	C	C	T	T	T	T	A	A	G	G	T	T	C	C	G	G	C	C	G	G	G	G	G	G	G	G	G	G	C	C	A	A	C	C	C	C	A	A	G	G	C	C	G	G	C	T	T	T	C	C	C	C	T	T	G	G	A	A	G	G	A	A	C	C	G	T	C	C	C	C	C	C	C	C	C	C	C	C	T	T	T	T	G	G	G	G	C	C	A	A	C	C	G	G	G	G	G	G	G	G	G	G	0	0	T	T	G	G	T	T	C	C	G	G	C	C	G	G	G	G	C	C	T	T	C	C	G	G	A	A	A	A	C	C	C	C	C	C	A	A	C	C	T	T	T	T	G	G	G	G	C	C	C	C	G	G	C	C	C	C	G	G	G	G	A	G	C	C	C	C	C	C	A	A	G	G	T	T	C	C	G	G	C	C	G	G	C	C	G	G	C	C	A	A	A	A	T	T	A	T	C	C	A	A	G	G	C	C	T	T	A	A	C	C	C	C	C	C	T	T	C	C	C	C	C	C	C	C	T	T	C	C	C	C	G	G	C	C	G	G	G	G	G	G	A	A	C	C	G	G	G	G	G	G	A	G	C	T	C	C	G	G	T	T	G	G	C	C	A	G	T	T	G	G	T	T	A	A	G	G	T	T	A	A	C	C	A	G	G	G	T	T	A	A	C	C	C	C	C	C	C	C	T	T	G	G	T	T	C	C	A	C	T	T	C	C	T	T	A	A	G	G	A	G	C	C	C	C	C	C	G	G	T	T	T	T	C	C	G	G	G	G	G	G	C	C	T	T	A	A	A	A	C	C	C	T	G	G	A	A	C	C	C	C	C	C	C	C	G	G	A	A	C	C	G	G	T	T	G	G	C	C	C	C	G	G	C	C	G	G	T	T	G	G	C	C	T	T	A	A	C	C	C	C	G	G	G	G	C	C	C	C	G	G	A	A	T	T	C	C	T	T	G	G	T	T	C	C	A	A	C	C	G	G	T	T	A	C	C	C	G	G	0	0	C	C	C	C	C	C	A	A	C	C	G	G	G	G	C	C	G	G	G	G	G	G	C	C	A	A	T	T	C	C	G	G	G	G	C	C	G	G	C	C	T	T	C	C	C	T	A	G	C	C	G	G	C	C	T	T	C	C	C	C	C	T	T	T	A	A	A	A	G	G	A	G	A	A	A	A	C	C	G	G	C	C	A	A	T	T	C	C	A	A	G	G	C	C	0	0	G	G	G	G	T	T	A	A	G	G	T	T	G	G	C	C	C	C	C	C	G	G	G	G	C	C	G	G	A	A	T	T	T	T	G	G	A	A	A	T	C	C	A	G	A	A	C	C	C	C	C	C	G	G	T	T	T	T	T	T	C	T	A	A	G	T	C	C	A	A	C	C	A	A	G	G	C	C	C	C	T	T	A	A	T	T	T	T	C	C	C	C	C	C	G	G	C	C	G	G	T	T	A	A	T	T	A	A	G	G	T	T	A	G	T	T	G	G	G	G	G	G	T	T	G	G	G	G	C	T	C	C	C	C	C	C	C	C	G	G	G	G	T	T	C	C	0	0	G	G	G	G	A	A	C	T	G	G	G	G	C	C	A	A	G	G	C	C	G	G	A	C	T	T	C	C	G	G	C	C	C	C	C	C	C	C	C	C	G	G	C	C	T	T	G	G	C	C	C	C	G	G	T	T	G	G	C	C	G	G	C	C	C	C	T	T	C	C	C	C	C	T	C	T	C	C	A	G	T	T	0	0	G	G	G	G	G	G	T	T	G	G	A	A	C	C	A	A	A	A	T	T	G	G	T	T	C	C	G	G	T	T	0	0	A	A	A	A	A	A	T	T	C	C	C	C	C	C	C	C	C	C	G	G	A	A	T	T	C	C	G	G	G	G	C	C	C	C	C	C	0	0	T	T	G	G	G	G	A	A	T	T	T	T	G	G	G	G	C	C	G	G	C	C	C	T	C	T	C	C	G	G	C	C	C	C	C	C	G	G	C	C	A	A	G	G	G	G	A	T	G	G	G	G	G	G	A	A	C	C	C	T	G	G	A	A	C	C	A	A	A	A	C	C	G	G	G	G	A	A	C	C	A	A	G	G	C	C	G	G	A	A	C	C	G	G	G	G	G	G	C	C	T	T	T	T	T	T	C	C	G	G	C	C	C	C	G	G	C	C	G	G	C	C	T	T	G	G	G	G	C	C	G	G	C	C	T	T	G	G	C	C	C	C	C	C	A	A	C	C	T	T	C	C	G	G	A	A	C	C	G	G	T	T	T	T	G	G	C	C	G	G	C	C	G	G	T	T	C	C	A	A	A	T	A	A	C	C	T	T	C	C	G	G	G	G	C	C	A	A	T	T	T	T	A	A	G	G	G	G	G	G	A	A	C	C	G	G	C	C	A	A	G	G	G	G	C	C	C	C	G	G	G	G	A	A	T	T	G	G	C	C	T	T	A	A	C	C	T	T	C	G	0	0	T	T	G	G	G	G	C	C	C	T	C	C	G	G	G	G	G	G	C	C	T	T	G	G	T	T	G	G	T	T	T	T	C	C	C	C	T	T	C	C	0	0	C	C	A	A	G	G	G	G	T	T	G	G	C	C	G	G	G	G	C	C	T	T	C	C	G	G	C	C	A	A	G	G	T	T	G	G	G	G	G	G	G	G	G	G	0	0	C	C	C	C	G	G	A	A	G	G	C	C	A	G	G	G	C	C	G	G	A	A	C	C	C	C	T	T	G	G	A	A	T	T	C	C	C	G	G	G	G	G	A	A	G	G	G	G	T	T	A	C	G	G	A	A	C	C	G	G	G	G	G	G	C	C	A	A	C	C	C	C	G	G	A	A	C	C	C	C	G	G	C	C	G	G	G	G	G	G	C	C	G	G	G	G	A	A	A	G	C	C	G	G	G	G	C	C	T	T	C	C	C	C	C	C	C	C	C	C	G	G	G	G	A	A	C	C	T	T	C	C	C	C	C	C	C	C	G	G	G	G	G	G	T	T	G	G	T	T	G	G	T	T	G	G	T	T	C	C	C	C	C	C	G	G	C	C	C	G	C	C	A	A	C	C	C	C	G	G	C	C	G	G	C	C	G	G	G	G	C	C	C	C	C	C	A	A	C	C	C	C	G	G	G	G	C	C	G	G	C	C	G	G	G	G	A	A	G	G	C	C	G	G	G	G	C	T	A	A	T	T	C	C	0	0	C	C	G	G	C	C	G	G	G	G	C	C	T	T	G	G	C	C	C	C	A	A	C	C	A	A	G	G	G	G	C	C	G	G	G	G	C	C	G	G	A	A	C	C	G	G	C	C	A	A	G	G	G	G	G	G	G	G	G	G	A	G	A	A	0	0	C	C	C	T	0	0	A	A	G	G	C	C	G	G	C	C	A	A	A	A	G	G	G	G	G	G	C	C	C	C	C	C	C	C	G	G	A	A	C	C	G	G	A	A	G	G	C	C	G	G	C	C	G	G	G	G	T	T	T	T	C	C	C	C	A	A	C	T	T	T	T	T	G	G	C	C	G	G	T	T	A	A	A	A	A	A	G	G	A	A	G	G	C	C	G	G	C	C	G	G	T	T	C	C	G	G	T	T	G	G	G	G	C	C	G	G	C	C	G	G	G	G	C	C	C	C	G	G	G	G	G	G	G	G	C	C	T	T	G	G	T	T	C	C	C	C	A	T	C	C	C	C	C	C	A	A	C	C	C	C	C	C	A	A	G	G	C	C	T	T	C	C	G	G	0	0	A	G	C	C	T	T	C	C	C	C	C	C	C	C	C	C	G	G	A	T	C	C	A	A	T	T	G	G	G	G	T	T	G	G	G	G	A	A	A	A	G	G	G	G	0	0	T	T	T	T	C	C	G	G	C	C	T	T	T	T	C	C	A	A	G	G	T	T	A	A	T	T	C	C	T	T	T	T	T	T	C	C	C	C	A	T	G	G	C	C	C	T	G	G	C	C	G	G	G	G	G	G	C	C	G	G	C	C	G	G	T	T	T	T	G	G	T	T	G	G	A	A	G	G	C	C	A	A	A	A	T	T	C	C	G	G	G	G	C	C	C	C	T	T	T	T	G	G	C	C	C	C	G	G	T	T	A	A	0	0	C	C	C	C	G	G	G	G	G	G	C	C	G	G	0	0	C	C	T	T	G	G	A	A	0	0	C	C	C	C	A	A	C	C	A	A	A	A	C	C	G	G	C	C	G	G	A	A	G	G	G	G	C	G	C	C	C	C	G	G	G	G	A	A	C	C	C	C	A	A	C	C	T	T	G	G	C	C	A	A	G	G	T	T	G	T	C	C	C	C	T	T	G	G	A	A	C	C	C	C	C	C	C	C	A	A	C	C	G	G	T	T	C	C	C	C	G	G	C	C	C	C	G	G	G	G	C	T	T	T	T	T	G	G	A	A	T	T	G	G	G	G	A	G	C	C	A	C	C	C	C	C	G	G	C	C	C	C	A	A	T	T	C	C	C	C	G	G	G	G	C	C	T	T	C	C	T	T	C	C	G	G	C	C	A	C	G	G	C	C	G	G	G	G	G	G	C	G	A	G	C	C	C	C	T	T	G	G	C	C	G	G	C	C	A	G	C	C	G	G	G	G	C	C	T	T	G	G	T	T	C	C	C	C	C	C	G	G	C	C	A	G	T	T	G	T	G	G	A	A	T	T	A	A	G	G	A	A	C	C	C	C	C	C	A	A	C	C	C	C	T	T	T	T	C	C	C	T	C	T	C	C	C	C	T	T	C	C	G	G	T	T	G	G	G	G	G	G	T	T	G	T	G	G	A	G	G	G	C	C	T	T	C	C	G	G	C	C	C	C	A	G	C	C	G	G	A	A	C	C	C	C	0	0	T	T	A	A	G	G	A	A	T	T	A	A	A	A	A	A	G	G	C	C	A	A	G	G	G	G	C	C	A	A	C	C	A	A	C	C	C	C	C	C	G	G	T	T	C	T	C	C	C	C	G	G	A	A	G	G	G	G	G	G	G	G	C	C	0	0	A	A	A	A	G	G	G	G	G	G	C	C	C	T	C	C	G	G	T	T	C	C	T	T	G	G	C	C	C	C	C	C	C	C	C	C	G	G	C	C	0	0	G	G	C	C	G	G	G	G	A	A	T	T	G	G	C	C	C	T	C	C	A	A	G	G	G	G	C	C	C	C	C	T	C	C	C	C	C	C	T	T	T	T	A	A	G	G	A	A	C	C	T	T	C	C	C	G	A	A	G	G	G	G	A	A	C	C	G	G	C	C	C	C	C	C	A	A	G	G	G	G	C	C	G	G	G	G	G	G	C	C	0	0	G	G	C	C	C	C	G	G	C	C	C	C	A	A	G	G	G	G	C	C	C	C	C	C	G	G	G	G	G	G	C	C	G	G	T	T	G	G	C	C	A	A	G	G	C	C	T	T	0	0	C	C	C	C	G	G	G	G	G	G	A	A	G	G	C	C	T	T	A	A	T	T	C	C	A	G	0	0	C	C	G	G	C	C	C	C	C	C	C	C	A	A	A	A	G	G	T	T	G	G	C	C	C	C	C	T	G	G	A	A	C	C	0	0	C	T	C	C	C	C	C	C	C	C	T	T	G	G	C	C	0	0	C	C	C	C	G	G	G	G	C	T	T	T	C	C	G	G	C	C	C	C	T	T	C	G	A	G	G	G	T	T	T	T	C	C	A	C	T	T	C	C	C	C	G	G	C	C	G	G	T	T	C	C	T	T	G	G	G	G	A	A	C	C	G	G	C	C	A	A	T	T	T	T	T	T	G	G	T	T	C	C	G	G	T	T	G	G	A	A	G	G	G	G	C	C	A	A	C	C	C	C	A	G	G	G	T	T	G	G	A	G	C	C	T	T	C	C	C	C	G	G	G	T	T	T	G	G	C	C	C	C	A	A	C	C	C	C	G	G	T	T	C	C	A	A	C	C	C	C	A	A	C	C	G	G	G	G	G	G	G	G	A	A	C	C	T	T	G	T	G	G	T	T	A	A	C	C	G	G	G	G	T	T	C	C	T	T	G	G	C	C	A	A	C	C	T	T	C	C	A	A	C	C	C	C	T	T	A	A	G	G	G	G	G	G	G	G	A	A	C	C	C	C	G	G	0	0	G	G	A	A	A	A	G	G	A	A	C	C	T	T	A	A	G	G	G	G	A	A	A	A	C	C	G	G	C	C	G	G	G	G	A	A	G	G	A	A	C	C	C	C	C	C	G	G	G	G	C	C	C	C	C	C	G	G	A	A	C	C	C	C	G	G	A	G	G	G	A	A	T	T	C	C	G	G	T	T	A	A	A	A	T	T	0	0	T	T	G	G	T	T	C	C	G	G	G	G	T	T	G	G	C	C	A	A	T	T	T	T	C	C	A	A	G	G	C	C	C	C	G	G	T	T	C	C	T	T	C	C	A	A	A	G	G	G	C	T	C	C	G	G	C	C	C	C	T	T	G	G	A	A	A	A	G	G	C	C	G	G	G	G	C	C	T	T	T	T	C	C	A	A	G	G	G	G	C	C	C	C	G	G	C	C	C	C	C	C	T	T	A	A	T	T	T	T	G	G	C	C	G	G	A	A	G	G	G	G	G	G	C	C	C	C	T	T	C	G	T	T	C	C	G	G	G	G	C	G	A	A	A	G	T	T	0	0	C	C	C	C	G	G	C	C	G	G	C	C	C	T	T	T	T	T	G	G	G	G	C	C	A	A	G	G	C	C	G	G	C	C	A	A	A	C	G	G	A	G	A	A	C	C	G	G	C	C	A	A	T	T	T	T	T	T	0	0	G	G	C	C	A	A	G	G	A	A	C	C	G	G	G	G	G	G	G	G	C	C	T	T	T	T	A	G	G	G	G	G	G	G	G	G	A	C	C	C	G	G	G	G	G	T	T	T	A	A	A	A	T	T	C	C	C	C	G	G	T	T	A	A	G	G	C	C	T	T	C	C	C	C	T	T	C	C	C	C	C	T	T	T	C	C	A	A	C	C	G	G	A	A	G	G	C	C	G	G	C	C	G	G	A	A	G	G	A	A	G	G	G	G	T	T	A	A	C	T	G	G	G	G	A	A	A	A	C	C	G	G	A	A	G	G	T	T	T	T	A	G	C	C	G	G	G	G	C	C	G	G	G	G	C	C	A	A	A	A	T	T	C	C	T	T	C	C	G	G	G	G	A	G	G	G	T	T	C	C	C	T	A	A	G	G	A	C	G	G	C	C	T	T	C	C	T	T	C	C	C	T	0	0	A	A	G	G	G	G	G	G	C	C	G	G	C	C	G	G	C	C	A	T	G	G	G	G	C	C	T	T	A	A	T	T	G	G	C	C	A	C	G	T	C	C	A	A	G	G	A	A	G	G	C	C	C	C	A	A	C	C	T	T	C	C	A	A	C	C	C	C	G	G	A	A	C	C	A	A	T	T	A	A	G	G	G	G	G	G	C	T	C	G	G	G	C	T	T	T	C	C	G	G	G	G	C	C	A	A	G	G	G	G	G	G	T	T	C	C	A	C	A	T	A	G	A	A	A	A	C	C	G	G	A	G	C	C	C	C	T	T	C	C	C	C	C	C	G	G	C	C	T	T	A	A	C	C	T	T	T	T	G	G	T	T	A	G	T	T	T	T	C	C	G	G	A	A	G	G	C	C	G	G	G	G	G	G	A	C	C	C	C	C	C	C	C	C	A	A	C	C	C	C	A	A	A	A	T	T	T	T	G	G	G	G	C	G	0	0	C	C	C	C	A	G	C	C	G	G	G	G	A	A	G	G	C	C	T	T	C	C	A	A	T	T	A	A	C	C	C	C	C	C	C	T	C	C	G	G	C	C	C	C	C	C	T	T	G	G	G	G	G	G	A	A	G	G	C	C	G	G	C	T	G	T	G	G	T	T	C	C	T	T	T	T	T	T	C	C	0	0	G	G	T	T	A	G	G	G	G	T	G	G	C	C	G	G	T	T	T	T	C	C	G	G	A	C	0	0	G	G	C	C	C	C	C	C	G	G	G	G	C	C	G	G	C	T	C	C	C	C	A	A	G	G	0	0	C	C	G	G	C	C	G	G	G	G	G	G	C	C	G	G	G	G	A	A	T	T	A	A	C	C	C	C	C	C	C	C	G	G	C	T	T	T	G	G	C	C	C	C	G	G	T	T	G	G	G	G	C	C	G	G	C	C	T	T	C	C	G	G	T	T	T	T	G	G	G	G	A	A	T	T	0	0	C	C	G	G	T	T	G	G	C	C	A	A	C	C	G	G	T	T	C	C	C	C	A	G	A	G	A	A	C	C	C	C	C	C	C	C	G	G	C	C	T	T	T	T	C	C	G	G	C	C	C	C	G	G	C	C	T	T	C	C	G	G	G	G	C	C	C	C	C	T	G	G	C	C	C	C	G	G	A	T	C	C	T	T	T	T	G	G	A	A	G	G	A	A	C	T	A	A	C	C	A	A	C	C	G	G	G	G	G	G	G	G	G	G	A	A	T	T	A	A	T	T	G	G	T	T	G	G	G	G	C	C	A	A	C	C	A	A	G	G	C	C	A	A	G	G	G	G	T	T	T	T	G	G	G	G	C	C	C	C	C	C	G	G	A	A	C	C	G	G	G	G	T	T	C	C	T	T	C	C	G	G	C	C	T	T	T	T	T	T	G	G	G	G	A	C	C	C	A	A	A	A	T	T	A	A	G	G	G	G	A	A	A	A	G	G	C	C	T	T	G	G	C	C	G	G	G	G	G	G	G	G	C	C	C	C	T	T	C	C	A	A	C	C	A	A	C	C	G	G	C	C	T	T	A	A	C	C	T	T	G	G	C	C	G	G	T	T	G	G	G	G	T	T	A	A	G	G	C	C	G	G	G	G	T	T	G	G	G	G	0	0	G	G	C	C	G	G	0	0	G	G	C	C	G	G	T	T	A	A	T	T	C	C	C	C	C	C	G	G	A	A	0	0	T	T	C	C	A	A	G	G	G	G	G	G	C	C	G	G	T	T	C	C	A	A	C	C	C	C	C	C	G	G	A	C	T	T	C	T	C	C	T	T	T	T	C	C	A	A	C	T	C	C	G	T	C	C	T	T	G	G	C	C	T	T	T	T	G	G	C	C	G	G	G	G	0	0	A	A	T	T	C	C	G	G	G	G	T	T	C	C	G	G	C	C	A	A	G	G	C	C	G	G	T	T	C	C	G	G	C	C	G	G	G	G	C	C	0	0	A	G	C	C	G	G	C	C	G	G	A	A	A	A	C	C	C	C	T	T	C	C	G	G	C	C	T	T	C	C	A	G	G	G	G	G	C	C	C	C	C	C	A	A	T	T	C	C	G	G	T	T	T	T	G	G	G	G	C	C	A	A	C	C	G	G	A	A	T	T	C	C	C	C	T	T	C	T	G	G	A	A	G	G	C	C	A	A	C	C	G	G	G	G	G	G	C	C	G	G	C	C	C	C	G	G	T	T	A	A	G	G	T	T	C	C	T	T	G	G	T	T	C	C	A	A	G	G	A	A	C	C	C	C	G	G	C	C	C	C	A	A	C	C	C	G	C	C	G	G	A	C	G	G	A	T	C	G	G	G	C	C	G	G	A	A	C	C	C	C	T	T	G	G	C	C	C	C	A	A	A	A	C	C	G	G	G	G	G	G	A	A	C	C	A	A	A	A	A	A	G	G	C	C	C	C	G	G	T	T	G	G	C	C	A	C	A	A	C	C	G	G	A	A	A	A	G	G	G	G	G	G	A	G	T	T	G	G	C	C	A	A	A	G	G	G	G	G	G	G	C	C	C	C	T	T	A	A	0	0	C	C	G	G	C	C	C	C	C	C	G	G	G	G	G	G	G	G	C	C	C	C	C	C	C	C	T	T	C	C	T	T	G	G	T	T	G	G	T	T	C	C	A	A	C	C	G	G	G	G	C	C	T	T	T	T	T	T	G	G	A	A	G	G	T	T	0	0	C	C	T	T	T	T	C	C	A	A	A	C	T	T	C	C	G	G	G	G	C	C	G	G	G	G	T	T	C	G	T	T	C	C	C	C	G	G	C	C	G	G	A	A	A	A	T	T	G	G	A	A	G	G	G	G	C	C	A	A	C	C	T	T	G	G	G	G	C	C	C	G	G	G	G	G	C	C	C	C	G	G	C	C	A	A	C	C	C	C	G	G	G	G	G	G	C	C	G	G	C	C	C	C	T	T	C	C	A	A	G	G	A	A	G	G	T	T	G	G	G	G	C	C	G	G	C	T	C	C	A	A	G	G	G	G	G	G	G	G	G	G	A	A	G	G	G	G	G	G	G	G	A	A	A	A	G	G	C	C	C	C	0	0	C	C	0	0	A	A	G	G	C	C	C	C	G	G	A	A	C	C	G	G	C	C	T	T	G	G	C	T	C	C	C	C	G	G	A	A	G	G	C	C	C	C	C	C	G	G	G	T	0	0	G	G	C	C	A	G	G	G	A	A	G	G	G	G	C	C	G	G	G	G	G	G	G	G	G	G	G	G	C	C	G	G	A	A	G	G	G	G	C	C	C	C	A	A	C	C	0	0	C	C	G	G	G	G	A	A	A	C	A	A	C	C	A	A	G	G	T	T	G	G	C	C	A	A	C	C	G	G	C	C	T	T	A	G	G	G	C	C	G	G	G	G	C	C	T	T	A	A	T	T	C	C	G	G	T	T	C	C	G	G	A	A	G	G	C	C	G	G	C	C	G	G	G	G	C	C	G	G	A	A	C	C	G	G	T	T	C	C	G	G	G	G	T	T	G	G	G	G	0	0	T	T	G	G	A	A	G	G	G	G	C	C	T	T	T	T	C	C	C	C	A	A	C	C	T	T	G	G	G	G	A	G	C	C	C	C	G	G	C	C	A	A	A	G	0	0	G	G	C	T	A	A	C	C	0	0	A	A	T	T	0	0	A	G	C	C	G	G	C	C	C	C	C	C	C	C	G	G	C	C	C	C	T	T	C	C	G	G	G	G	C	C	G	G	T	T	G	G	C	C	C	C	T	T	T	T	C	C	C	C	C	T	C	C	G	G	T	T	C	T	A	C	G	G	T	T	G	G	A	A	T	T	C	C	C	C	T	T	A	A	G	G	T	T	T	T	T	T	C	C	C	C	A	A	T	T	C	C	T	T	C	C	G	G	T	T	G	G	T	T	T	T	G	G	G	G	A	A	C	C	A	G	T	T	C	T	A	A	C	C	C	C	G	G	C	C	G	G	C	C	T	T	C	C	C	C	G	G	T	T	C	C	C	C	C	C	C	C	A	A	T	T	A	A	A	A	G	G	C	C	G	G	T	T	C	C	C	C	A	A	G	G	C	C	G	G	C	C	C	C	C	C	C	C	0	0	G	G	A	G	G	G	C	C	G	G	T	T	C	C	A	A	G	G	G	G	G	G	C	C	C	C	G	G	G	G	G	G	G	G	G	G	G	G	C	C	A	G	G	G	C	C	G	G	A	A	C	T	G	G	C	C	T	T	G	G	T	T	T	T	G	G	G	G	C	C	C	C	G	G	A	A	C	C	G	G	C	C	C	C	C	C	C	C	C	C	C	C	G	G	A	A	T	T	A	A	C	C	C	C	G	G	C	C	T	T	G	G	0	0	C	C	T	T	C	C	A	A	A	G	C	C	C	C	G	G	G	G	G	G	C	C	C	C	G	G	C	C	0	0	G	G	C	C	T	T	G	G	C	C	C	C	G	G	T	T	C	C	G	G	G	G	G	G	G	G	T	T	C	C	G	G	G	G	C	C	G	G	A	G	C	C	T	T	C	C	C	C	A	A	G	G	A	A	T	T	A	A	A	A	C	C	C	C	A	A	C	C	G	G	C	C	C	C	G	G	T	T	C	C	A	A	G	G	C	C	A	A	C	T	A	C	G	G	G	G	G	G	A	T	C	C	A	A	C	C	G	G	T	T	T	T	G	G	G	G	T	T	T	T	C	C	C	C	G	G	C	C	A	A	A	A	G	G	C	C	G	G	C	C	T	T	A	A	A	A	T	T	G	G	T	T	T	T	G	G	C	C	A	A	G	G	A	A	C	C	G	G	G	G	T	T	G	G	G	G	G	G	G	G	A	A	C	C	G	G	G	G	G	G	T	T	A	A	G	G	G	G	A	A	C	T	C	C	G	G	T	T	C	C	G	G	C	C	T	T	G	G	C	C	0	0	C	C	T	T	C	C	A	A	C	C	G	G	A	A	G	G	C	C	T	T	T	T	C	C	C	C	C	C	G	G	C	C	G	G	G	G	C	C	C	C	C	C	T	T	C	C	G	G	T	T	G	G	G	G	T	T	C	C	G	G	C	C	T	T	G	G	A	A	A	A	A	A	G	G	T	T	G	G	G	G	C	C	C	C	A	A	T	T	A	A	C	T	G	G	C	C	G	G	T	T	C	C	C	C	C	C	T	T	C	C	T	T	C	C	A	A	C	C	G	G	G	G	G	G	A	A	T	T	C	C	A	A	G	G	T	T	G	G	C	C	A	A	G	G	T	T	G	G	A	A	0	0	A	A	T	T	T	T	G	G	C	C	G	G	T	T	C	C	C	C	A	A	G	G	G	T	G	G	G	G	C	C	C	C	G	G	G	G	A	A	G	G	A	A	C	C	C	C	G	G	G	G	T	T	C	C	C	C	C	C	C	C	C	G	C	C	G	G	G	G	T	T	C	C	A	A	T	T	T	T	G	G	T	T	G	G	G	G	C	C	T	T	C	C	C	C	C	C	G	G	C	C	G	G	G	G	C	C	G	G	G	G	G	G	C	C	G	G	G	G	C	C	C	C	C	C	G	G	A	A	C	C	G	G	C	C	C	C	G	G	T	T	G	G	G	G	A	A	G	G	G	G	A	A	G	G	C	T	C	C	C	C	C	T	G	G	G	G	C	C	A	A	G	G	G	G	A	A	C	C	G	G	C	C	A	A	C	C	G	G	C	T	C	C	G	G	C	C	G	G	C	C	C	C	A	A	C	C	G	G	T	T	C	C	A	A	0	0	T	T	T	T	C	C	A	A	C	C	0	0	G	G	C	C	G	G	C	C	G	G	C	C	G	G	G	G	C	C	G	G	C	C	C	C	T	T	C	C	C	C	G	G	G	G	C	C	G	G	G	G	C	C	C	C	A	A	T	T	C	C	C	C	C	C	T	T	C	T	C	C	C	C	C	C	T	T	T	T	A	G	C	C	G	G	C	C	G	G	T	T	C	C	T	T	C	C	C	C	G	G	A	A	C	C	A	A	A	A	G	G	C	C	G	G	A	A	T	T	C	C	A	A	G	G	G	G	A	A	T	T	C	C	G	G	A	A	C	C	C	C	C	C	C	C	T	T	G	G	G	G	C	C	A	A	C	C	A	A	A	A	G	G	A	A	C	C	C	C	C	C	C	C	T	T	A	A	G	G	A	G	C	C	T	T	A	A	C	C	A	A	C	T	T	T	G	G	C	C	A	A	C	T	C	C	C	C	T	T	C	C	T	T	C	C	C	C	A	A	C	C	C	C	A	A	G	G	C	C	G	G	A	A	C	C	C	C	C	C	A	A	T	T	A	A	A	A	C	C	C	C	T	T	C	C	T	T	G	G	G	G	G	G	G	G	C	C	C	T	G	G	G	G	C	C	G	G	G	G	A	A	G	G	G	G	T	T	G	G	0	0	C	C	C	C	C	C	C	C	0	0	T	T	A	A	C	C	A	A	G	G	G	G	G	G	C	C	G	G	C	C	C	C	G	G	C	C	A	A	A	A	C	C	C	T	C	C	C	C	T	T	A	A	C	C	C	C	A	A	A	A	C	C	A	A	G	G	A	A	G	G	C	C	G	G	C	C	0	0	0	0	T	T	G	G	G	G	C	C	G	G	G	G	C	C	A	A	T	T	G	G	T	T	T	T	G	G	C	C	G	G	G	G	C	C	A	A	C	C	G	G	C	C	A	A	A	A	G	G	C	C	G	G	T	T	G	G	C	T	T	T	T	T	C	C	A	A	C	C	C	C	C	T	C	C	A	A	G	G	G	G	G	G	C	C	C	C	C	C	A	A	G	G	G	G	G	G	C	C	A	A	C	C	A	A	G	G	G	G	C	C	T	T	C	C	T	T	G	G	G	G	C	T	C	C	G	G	T	T	C	C	T	T	C	T	T	T	C	C	C	T	G	G	T	T	G	G	A	A	G	G	C	C	T	T	G	G	T	T	C	C	C	C	C	C	C	C	G	G	G	G	G	G	C	C	T	T	T	T	C	C	C	C	A	C	C	C	A	A	C	C	0	0	C	C	T	T	G	G	A	A	A	A	G	G	G	G	T	T	C	C	C	C	G	G	C	C	C	C	T	T	C	C	G	G	C	C	A	A	C	C	G	G	T	T	C	T	A	A	C	C	C	C	C	C	C	C	G	G	C	C	G	G	C	C	G	G	C	C	G	G	C	C	C	C	C	C	G	G	C	C	G	G	C	C	G	G	C	C	G	G	T	T	A	A	C	C	G	G	C	C	T	T	C	C	G	G	T	T	C	C	G	G	C	C	C	C	G	G	G	G	C	C	A	A	T	T	C	C	C	C	G	G	G	G	C	C	C	C	T	T	T	T	G	G	G	G	C	C	G	G	C	C	G	G	C	C	A	A	C	C	T	T	A	A	C	C	G	G	C	C	C	C	G	G	C	T	G	G	G	G	G	G	G	G	G	G	C	C	A	A	G	G	A	A	C	C	T	T	G	G	A	A	T	T	A	A	C	C	T	T	0	0	T	T	C	C	A	A	G	G	C	C	C	C	G	G	G	G	G	G	C	T	T	T	C	C	G	G	G	G	C	C	G	G	C	C	G	G	G	G	A	A	C	C	C	C	C	T	C	T	C	C	A	A	C	C	T	T	A	G	A	A	G	G	C	C	C	C	C	C	C	C	G	G	T	T	T	T	C	C	C	C	G	G	C	C	G	G	C	C	C	C	C	C	C	C	C	C	T	T	G	G	G	G	C	C	C	C	G	G	C	C	G	G	A	A	G	T	0	0	C	C	A	A	G	G	C	C	C	C	C	C	C	C	G	G	A	A	G	G	G	G	T	T	T	T	C	C	C	T	C	T	G	G	A	G	G	G	C	C	G	G	C	C	T	T	A	G	G	G	C	C	A	A	C	C	T	T	C	C	T	T	G	G	C	T	C	C	G	G	G	G	C	C	C	C	G	G	G	G	C	C	G	G	A	A	A	A	T	T	A	A	A	A	G	G	C	C	T	T	C	C	T	T	C	C	C	C	G	G	C	C	C	C	A	A	G	G	C	C	A	A	C	C	C	C	G	G	A	A	G	G	A	A	T	T	G	G	G	G	G	G	C	C	G	G	T	T	C	C	A	A	G	G	C	C	C	C	C	C	C	C	A	A	C	C	C	C	A	A	A	A	C	C	G	G	G	G	A	C	0	0	G	G	C	C	G	G	C	C	T	T	A	A	C	C	C	C	G	G	G	G	G	G	A	G	T	T	G	G	G	G	A	A	T	T	G	G	G	G	G	G	C	T	G	G	T	T	C	C	A	G	G	G	G	G	T	T	G	G	A	A	G	G	C	C	C	C	A	A	A	A	C	C	T	T	A	A	G	G	T	T	C	C	C	C	G	G	C	C	A	G	C	C	C	G	G	G	A	A	T	T	C	C	T	T	A	A	C	C	C	C	G	G	G	G	G	G	C	C	G	G	C	C	G	G	C	C	G	G	A	A	A	A	G	G	T	T	C	C	T	T	0	0	G	G	T	T	C	C	G	G	C	C	C	C	C	C	A	A	C	C	T	T	C	C	G	G	C	C	G	G	G	G	C	C	C	C	A	A	C	C	0	0	G	G	A	A	A	C	C	C	G	G	C	C	C	C	C	C	C	G	C	C	A	A	A	A	G	G	C	C	A	G	G	G	C	C	G	G	T	T	G	G	C	C	A	A	A	G	A	A	C	C	A	G	C	C	T	T	A	A	T	T	G	G	A	A	C	T	C	C	G	G	C	C	T	T	T	T	A	A	C	C	C	C	G	G	T	T	G	G	G	G	C	C	C	C	G	G	G	G	G	G	A	G	T	T	C	C	C	C	C	C	C	C	C	C	C	C	G	G	A	A	T	T	C	C	C	C	A	A	G	G	T	T	T	T	T	T	G	G	T	T	0	0	G	G	A	G	C	C	G	G	C	C	C	G	A	A	0	0	C	C	T	T	C	C	A	A	A	A	A	A	C	C	G	G	A	A	C	C	G	G	A	A	C	C	C	C	C	C	A	A	C	T	G	G	C	C	C	C	C	C	G	G	G	G	G	G	G	G	C	C	A	G	T	T	C	T	C	T	C	C	G	G	T	T	T	T	T	T	A	A	A	A	A	A	C	C	G	G	G	G	C	C	C	C	G	G	G	G	C	C	C	C	C	C	C	C	G	G	T	T	T	T	A	A	C	C	G	G	C	C	C	C	C	C	G	G	T	T	G	G	A	A	C	C	G	G	G	G	A	A	G	G	T	T	0	0	A	A	C	C	C	C	C	C	G	G	G	G	C	C	C	C	G	G	T	T	G	G	G	G	G	G	G	G	A	A	C	C	T	T	A	A	C	T	G	G	0	0	G	G	T	T	C	C	G	G	T	T	A	A	T	T	A	A	A	A	C	C	G	G	C	C	C	C	G	G	G	G	T	T	G	G	G	G	C	T	T	T	C	C	C	C	C	C	A	A	T	T	C	C	T	T	G	G	C	C	G	G	T	T	G	G	G	G	A	A	T	T	G	G	T	T	0	0	G	G	C	C	T	T	A	G	A	A	G	G	A	C	C	C	0	0	G	T	C	C	G	G	T	T	A	A	G	G	T	T	A	A	G	G	C	C	C	C	A	A	G	G	G	G	C	C	C	C	G	G	G	G	C	C	C	C	C	C	A	A	C	C	C	C	C	C	T	T	C	C	G	G	G	G	C	C	G	G	C	C	G	G	C	C	G	G	C	C	G	G	T	T	A	A	A	A	A	A	A	A	C	C	C	C	G	G	G	G	G	G	G	G	C	C	C	C	C	C	A	A	A	T	G	G	C	C	G	G	T	T	C	C	T	T	C	C	G	G	A	G	C	C	0	0	G	G	G	G	T	T	G	G	A	A	A	A	C	C	G	G	G	G	G	G	A	A	G	G	C	C	C	G	A	A	C	C	G	G	G	G	C	C	G	G	A	G	G	G	0	0	G	G	G	G	A	A	C	C	C	C	T	T	C	C	C	C	G	G	G	G	G	G	T	T	G	G	G	G	C	C	C	C	C	C	A	A	G	G	C	C	C	T	G	G	C	C	G	G	G	G	G	G	C	C	C	C	C	C	C	C	G	G	G	G	C	C	G	G	A	A	T	T	C	C	A	G	T	T	T	T	C	C	A	T	C	C	T	T	A	A	A	A	G	G	C	C	C	C	C	C	C	C	G	G	G	G	C	C	C	C	T	T	G	G	T	T	G	G	T	T	C	C	G	G	T	T	C	C	C	C	A	A	G	G	T	T	G	G	T	T	G	G	G	G	C	C	G	G	C	C	C	C	G	G	A	G	T	T	0	0	A	A	A	A	C	C	0	0	T	T	A	A	G	G	G	G	C	T	G	G	0	0	G	G	G	G	G	G	C	C	G	G	0	0	C	C	G	G	G	G	G	G	C	C	A	A	G	G	G	G	C	C	G	G	G	G	C	C	A	C	G	G	G	G	A	A	C	C	C	C	T	T	G	G	C	T	C	C	A	G	G	G	T	T	A	A	C	C	C	C	G	G	A	A	C	T	G	G	C	C	A	G	C	C	C	C	A	A	G	G	C	C	T	T	T	T	T	T	G	G	A	A	G	T	C	T	A	A	T	T	A	A	C	C	G	G	C	C	T	T	G	G	C	C	G	G	C	C	G	G	A	A	A	T	C	C	G	G	T	T	A	A	T	T	C	C	C	C	A	A	C	C	C	C	C	C	G	G	G	G	C	C	C	T	T	T	G	G	C	C	T	T	A	C	C	C	C	C	G	G	A	A	G	G	G	G	C	C	G	G	G	G	C	C	T	T	G	G	C	C	C	C	A	A	A	C	C	C	T	T	C	T	C	C	A	A	C	C	C	C	G	G	C	C	T	T	G	G	T	T	C	C	C	C	G	G	A	A	T	T	G	G	C	C	G	G	A	A	C	C	G	G	C	C	C	C	G	G	T	T	A	A	C	T	T	T	G	G	0	0	C	C	C	C	A	A	G	G	C	C	G	G	C	C	G	G	C	C	G	G	G	G	G	G	G	G	A	A	T	T	A	A	A	A	A	T	C	C	C	C	G	G	G	G	G	G	C	C	G	G	G	G	T	T	C	C	G	G	C	C	C	C	C	C	C	C	C	T	A	A	A	A	G	G	A	G	T	T	C	C	G	G	A	A	T	T	T	T	G	G	C	C	C	C	G	G	G	G	G	G	C	C	C	C	C	C	G	G	C	C	C	C	G	G	T	T	G	G	C	C	T	T	C	C	G	G	G	G	G	G	G	G	T	T	T	T	G	G	T	T	C	C	A	A	C	C	G	G	G	G	C	C	C	G	C	C	G	G	C	C	T	T	G	G	A	A	G	G	A	C	C	C	C	C	C	C	G	G	G	G	C	C	G	G	C	C	C	C	A	A	C	C	C	C	A	A	C	G	G	G	G	G	G	G	C	C	G	G	G	G	G	G	A	A	C	C	G	G	C	C	C	C	T	T	G	G	G	G	G	G	G	G	T	T	T	T	G	G	C	T	C	C	A	A	T	T	C	C	C	C	G	G	G	G	G	G	G	G	G	G	A	A	C	C	G	G	A	A	G	G	C	C	G	G	A	A	C	C	A	A	G	G	G	G	T	T	G	T	T	T	G	G	C	T	G	G	T	T	G	G	C	C	A	T	G	G	A	A	A	T	G	G	C	C	A	A	T	T	C	T	T	T	G	G	T	T	C	C	G	G	C	C	C	C	G	G	G	G	A	A	C	C	C	C	C	C	A	A	T	T	T	T	G	G	T	T	A	A	G	G	T	T	C	C	C	C	G	G	C	C	A	A	G	G	T	T	G	G	T	T	C	C	T	T	C	C	A	A	C	C	G	G	C	C	G	G	T	T	C	C	T	T	C	C	T	T	G	G	C	C	C	C	A	A	A	A	T	T	G	G	T	T	T	T	C	C	C	C	T	T	A	A	G	G	A	A	G	G	T	T	T	T	T	T	A	A	C	C	G	G	C	C	C	C	A	A	G	G	A	A	A	A	T	T	A	A	C	C	C	T	T	T	T	T	C	C	C	C	C	C	C	C	G	G	T	T	G	G	C	C	G	G	C	C	A	A	C	C	A	A	A	G	A	C	T	T	C	C	G	G	A	A	G	G	G	G	C	T	G	G	C	C	G	G	A	A	G	G	C	C	G	G	C	C	G	G	G	G	A	A	T	T	T	T	A	A	A	G	A	C	G	G	G	G	G	G	G	G	C	C	T	T	A	A	0	0	C	C	A	A	C	C	G	G	C	C	C	C	A	A	G	G	C	C	T	T	C	C	G	G	C	C	C	C	A	G	A	A	C	C	A	A	G	G	C	C	C	C	C	C	G	G	C	C	C	C	C	C	T	T	G	G	T	T	G	G	G	G	C	C	T	T	C	C	C	C	A	C	G	G	G	G	A	A	G	G	A	A	T	T	T	T	C	T	0	0	G	G	C	C	C	C	C	C	G	G	C	C	T	T	A	A	G	G	G	G	G	G	G	G	G	G	C	C	T	T	G	G	G	G	A	A	A	A	G	G	A	A	0	0	T	T	C	C	A	A	T	T	A	G	T	T	C	C	C	C	C	C	A	A	G	G	T	T	G	G	G	G	C	C	A	A	C	C	T	T	C	C	G	G	C	C	G	G	A	A	C	C	C	C	A	A	G	G	A	A	A	A	T	T	G	G	C	C	A	A	G	G	C	C	G	G	C	C	T	T	G	G	T	T	G	G	C	C	G	T	C	C	G	G	G	G	C	C	C	G	C	C	A	A	G	G	A	A	A	A	G	G	C	C	C	C	G	G	C	C	G	G	C	C	C	C	T	T	G	G	A	A	C	C	C	C	C	C	C	C	G	G	A	A	C	C	C	C	C	T	G	G	A	A	C	C	C	C	T	T	C	C	G	G	C	C	0	0	G	G	A	A	C	T	T	T	T	T	G	G	T	T	C	C	C	C	T	T	C	C	G	G	G	G	C	C	G	G	C	C	T	T	A	A	G	G	A	A	A	A	C	C	A	A	A	A	C	C	C	C	C	C	C	T	G	G	G	G	C	C	A	A	C	C	T	T	A	C	G	G	G	G	G	G	C	C	C	C	G	G	G	G	T	T	C	C	A	A	T	T	G	G	T	T	C	C	C	C	T	T	G	G	G	G	T	T	C	C	G	G	A	A	C	C	A	A	G	G	C	C	G	G	0	0	G	G	A	A	A	A	C	C	T	T	T	T	G	G	C	C	A	A	T	T	C	C	A	G	A	G	T	T	G	G	T	T	G	G	A	A	A	A	C	C	C	C	G	G	T	T	A	A	0	0	A	A	A	A	G	G	G	G	C	C	C	C	C	C	C	C	C	C	G	G	C	C	G	G	C	C	A	A	C	C	C	C	C	C	C	C	A	A	C	C	G	G	G	G	G	G	C	C	T	T	G	G	C	C	G	G	G	G	G	G	T	T	C	C	A	A	C	C	A	A	C	C	G	G	T	T	C	C	G	G	G	G	A	A	A	A	C	C	C	C	T	T	C	C	C	C	C	C	G	G	C	C	C	C	C	C	G	G	0	0	A	A	C	C	G	G	T	T	C	G	A	A	A	A	A	C	C	C	A	A	0	0	C	C	C	C	C	C	G	G	C	T	C	C	A	A	C	C	C	C	G	G	C	C	C	C	G	G	T	T	C	C	T	T	C	C	G	G	T	T	C	C	0	0	G	G	C	C	T	T	G	G	0	0	T	T	G	G	T	T	G	G	C	C	C	C	T	T	G	G	A	G	G	G	C	C	G	G	G	G	C	C	G	G	T	T	C	C	G	G	G	G	G	G	A	A	T	T	C	C	G	G	T	T	G	G	A	A	A	G	A	A	A	A	C	C	C	C	A	A	C	C	C	C	G	G	C	C	G	G	G	G	A	A	G	G	G	G	G	G	T	T	T	T	G	G	G	G	T	T	C	C	A	A	C	G	G	G	G	G	A	A	G	G	C	T	G	G	C	C	G	G	G	G	C	C	C	C	A	G	C	C	G	G	G	G	C	T	G	G	G	G	T	T	A	A	A	A	T	T	G	G	G	G	C	C	T	T	C	C	A	T	G	G	G	G	C	C	G	G	0	0	C	C	C	C	G	G	A	A	C	C	G	G	G	G	G	G	A	G	C	C	C	C	C	C	C	C	T	T	C	C	G	G	C	C	G	G	C	C	C	C	G	G	G	G	G	G	G	G	A	A	G	G	G	G	C	C	A	T	A	T	C	C	A	A	0	0	T	T	G	G	G	G	C	C	G	G	T	T	G	G	A	A	C	C	A	A	C	C	G	G	C	C	G	G	G	G	G	G	C	C	T	T	C	C	0	0	G	G	C	C	T	T	G	G	C	C	C	C	A	A	A	A	G	G	C	C	G	G	C	C	A	A	0	0	C	C	G	G	C	C	A	A	T	T	T	T	C	T	G	G	T	T	C	C	A	A	T	T	G	G	G	G	T	T	G	G	A	G	G	G	T	T	G	G	A	A	C	C	A	G	C	C	C	C	0	0	C	C	C	C	C	C	G	G	A	A	A	A	C	C	A	A	A	A	C	C	G	G	T	T	A	A	G	G	G	G	T	T	G	G	G	G	A	A	C	C	0	0	G	G	G	G	T	T	T	T	T	T	G	G	A	A	C	C	A	A	C	C	C	C	C	C	C	C	T	T	C	C	G	G	G	T	A	A	G	G	A	A	T	T	C	C	C	C	C	C	C	C	G	G	C	C	C	C	C	C	C	C	C	C	G	G	G	G	C	C	G	G	C	C	C	C	C	C	T	T	G	G	T	T	A	A	T	T	G	G	C	C	G	G	G	G	C	C	A	A	T	T	G	G	C	C	G	G	C	C	G	G	A	A	A	G	A	A	A	A	T	T	C	C	C	C	G	G	A	A	A	A	C	C	T	T	G	G	A	G	T	T	G	G	A	A	T	T	A	A	0	0	C	C	G	G	A	C	G	G	T	T	T	T	C	C	G	G	G	G	G	G	C	C	C	C	T	T	G	G	C	C	G	G	C	G	T	T	C	C	0	0	C	C	C	T	T	T	T	T	G	G	A	G	C	C	G	G	C	C	G	T	G	G	C	C	G	G	A	A	C	C	G	G	C	C	T	T	G	G	T	T	G	G	A	A	C	C	0	0	C	C	G	G	G	G	C	C	G	G	G	G	G	G	C	C	A	A	T	T	C	C	A	G	T	T	T	T	C	C	G	G	A	A	C	C	G	G	A	G	T	T	G	G	A	A	T	T	A	A	T	T	T	T	C	C	G	G	G	G	G	G	G	G	A	G	C	C	C	C	G	G	G	G	C	C	C	C	A	G	C	T	T	T	C	C	C	C	G	G	T	T	G	G	C	C	A	C	T	T	T	T	C	C	A	A	G	G	T	T	C	T	G	G	C	C	C	C	0	0	C	G	0	0	C	C	C	C	T	T	C	C	T	T	C	C	A	A	G	G	C	C	G	G	G	G	C	C	T	T	T	T	G	G	C	C	G	G	T	T	C	C	G	G	C	T	C	C	T	T	C	C	A	A	C	C	C	C	T	T	C	C	G	G	G	G	C	C	C	C	G	G	A	A	T	T	G	G	C	C	C	C	A	A	A	T	G	G	A	A	C	C	G	G	C	C	A	A	G	G	T	T	A	A	A	G	G	G	C	C	C	C	G	G	C	C	G	G	G	G	T	T	A	A	G	G	T	T	G	G	C	C	G	G	T	T	C	C	0	0	T	T	T	T	0	0	A	A	T	T	G	G	G	G	A	A	G	G	G	G	C	C	G	G	G	G	C	C	T	T	C	C	C	C	C	T	A	A	C	C	C	C	A	G	A	A	G	G	C	C	G	G	A	A	C	C	T	T	T	T	G	G	C	C	G	G	G	G	C	C	G	G	G	G	G	T	G	G	C	C	A	G	T	T	A	A	G	G	G	G	T	T	G	G	C	C	C	C	C	C	C	C	A	A	C	C	G	G	C	C	C	C	C	G	A	G	G	G	C	C	C	C	G	G	C	C	A	G	T	T	C	C	T	T	T	T	G	G	G	G	C	C	G	G	G	G	A	G	G	G	C	C	G	G	A	A	G	G	A	A	T	T	0	0	A	A	0	0	G	G	G	G	C	C	G	G	C	C	G	G	C	C	G	G	C	C	C	C	A	A	G	G	G	G	C	C	T	T	A	A	C	C	C	C	G	G	0	0	C	C	C	C	T	T	G	G	C	C	C	C	C	C	T	T	C	C	T	T	G	T	A	A	0	0	G	G	C	C	C	C	C	C	0	0	A	A	C	C	G	G	C	C	C	C	A	A	C	C	C	C	G	G	C	C	T	T	C	G	C	C	G	G	C	C	T	T	G	G	C	C	C	C	C	C	C	C	C	C	G	G	G	G	A	A	C	C	A	A	G	G	A	A	G	G	A	A	T	T	C	C	A	T	C	C	C	C	T	T	C	C	G	G	C	C	T	T	C	C	T	T	G	G	T	T	C	C	G	G	G	G	C	C	C	C	A	G	C	G	A	A	C	C	A	A	C	C	T	T	C	C	G	G	T	T	C	C	A	A	G	G	C	C	C	C	C	C	G	G	G	G	T	T	T	T	G	G	T	T	G	G	G	G	C	C	G	G	C	C	G	G	T	T	G	G	A	G	A	A	T	T	C	C	T	T	T	T	G	G	C	C	A	G	C	C	A	A	C	C	G	G	T	T	C	C	G	G	A	A	G	G	A	A	G	G	G	G	G	G	G	G	A	A	C	C	G	G	G	G	C	T	T	T	G	G	C	C	G	G	C	C	A	G	G	G	G	G	G	G	C	C	G	G	G	G	C	C	C	C	A	A	T	T	G	G	A	A	C	C	G	G	C	C	C	C	G	G	G	G	C	C	C	C	G	G	G	G	C	C	A	A	G	G	C	C	C	C	C	C	G	G	C	C	G	G	C	C	C	C	G	G	C	C	A	A	G	G	C	C	A	A	T	T	T	T	A	A	A	A	C	C	G	G	C	C	C	C	G	G	G	G	G	G	G	T	A	A	C	C	C	C	G	G	C	C	C	C	C	C	C	C	A	G	C	C	C	C	0	0	C	C	C	C	C	C	T	T	C	C	T	T	C	C	A	A	A	A	C	C	C	C	G	G	T	T	G	G	C	C	C	C	A	A	A	A	G	G	G	G	C	C	C	C	A	G	G	G	G	G	C	T	C	C	G	G	0	0	G	G	G	G	T	T	C	C	G	G	C	C	A	A	G	G	T	T	C	C	T	T	C	C	G	G	A	T	A	C	C	C	G	G	C	C	T	T	T	T	G	G	A	C	G	G	A	A	T	T	C	C	A	A	G	G	G	G	A	G	G	G	C	C	G	G	G	G	G	G	C	C	C	C	G	G	C	C	G	G	C	C	T	T	T	T	G	G	G	G	G	G	A	A	C	C	C	C	A	G	G	G	A	A	C	C	G	G	T	T	G	G	T	T	C	C	G	G	T	T	T	T	C	C	C	C	C	C	G	G	T	T	A	A	G	G	G	G	C	C	G	G	A	A	G	G	T	T	A	A	C	G	A	A	T	T	T	T	A	A	G	G	A	A	T	T	A	G	C	C	G	G	A	G	G	G	A	A	T	T	C	C	G	G	T	T	C	C	G	G	T	T	T	T	T	T	G	G	C	C	T	T	A	G	T	T	G	G	C	C	C	C	C	C	C	C	C	C	G	G	A	A	G	G	C	C	G	G	A	A	G	G	C	C	A	A	G	G	C	C	C	C	G	G	G	G	A	A	G	G	C	C	C	C	C	C	C	C	C	C	C	C	C	C	G	G	A	A	C	C	G	G	C	C	C	C	C	C	G	G	A	A	C	C	G	G	C	C	0	0	T	T	C	C	A	A	T	T	C	C	C	C	C	C	G	G	G	G	G	G	G	G	G	G	G	G	T	T	A	A	C	C	G	G	C	C	C	T	A	A	C	C	C	C	C	C	C	C	C	C	A	A	G	G	A	A	C	C	C	C	A	A	C	C	C	T	G	G	A	A	A	A	C	C	A	A	G	G	A	A	C	C	C	C	C	C	A	A	A	A	C	C	G	G	C	C	T	T	T	T	C	C	0	0	0	0	A	A	C	C	A	C	G	G	C	C	A	A	C	C	T	T	C	C	T	T	C	T	G	G	G	G	C	C	G	G	G	G	A	A	A	A	T	T	A	T	G	G	G	G	G	G	C	C	T	T	T	T	G	G	C	C	C	C	C	C	C	C	G	G	G	G	A	A	A	A	G	G	A	C	0	0	C	C	G	G	G	G	C	C	A	A	C	C	A	C	G	G	G	G	C	C	G	G	C	C	G	G	A	A	C	C	A	G	C	T	G	G	G	G	T	T	C	C	T	T	T	T	C	C	G	G	C	C	G	G	G	G	C	C	A	T	T	T	T	T	A	A	A	G	G	G	C	T	C	C	C	C	G	G	G	G	G	G	A	A	T	T	G	G	C	C	A	G	G	G	C	C	C	C	A	A	T	T	C	C	0	0	G	G	A	A	T	T	G	G	C	C	G	G	C	C	C	C	T	T	C	C	C	C	G	G	G	G	G	G	G	G	C	C	A	A	G	G	C	C	C	T	A	G	G	G	C	C	A	G	C	C	C	C	T	T	C	C	G	G	G	G	C	C	C	C	C	C	C	C	G	G	A	A	G	G	T	T	C	C	T	T	A	A	A	A	T	T	A	A	G	G	C	C	C	C	G	G	C	C	C	C	A	A	T	T	C	C	G	G	G	G	C	C	G	G	T	T	C	C	G	G	G	G	A	A	G	G	G	G	G	G	A	A	C	C	G	G	C	C	G	G	0	0	C	C	A	A	G	G	A	A	A	A	A	A	C	C	A	G	C	C	G	G	G	G	G	G	A	A	C	C	A	A	G	G	G	G	C	C	C	T	G	G	C	C	G	G	T	T	C	C	G	G	C	C	G	G	A	A	C	C	G	G	A	A	C	C	0	0	C	T	C	C	C	C	T	T	C	C	C	C	A	A	G	G	G	G	A	A	G	G	C	C	G	G	G	G	C	C	T	T	A	A	G	G	A	G	G	G	C	C	C	T	G	G	G	T	T	T	C	C	A	A	C	C	A	A	A	A	C	C	A	A	C	C	C	C	C	C	C	C	G	G	A	A	C	C	T	T	G	G	G	G	G	G	A	A	T	T	G	G	T	T	A	A	T	T	C	C	C	C	C	C	G	G	C	C	C	C	C	C	A	A	A	A	C	C	G	G	G	G	G	G	C	C	T	T	0	0	T	T	C	C	T	T	G	G	A	A	A	T	0	0	A	A	A	A	A	A	C	C	C	C	A	A	G	G	A	A	G	G	G	G	T	T	G	G	G	G	C	C	G	G	C	C	C	C	C	C	A	A	G	G	C	C	C	C	G	G	A	A	A	A	C	C	T	T	C	C	T	T	C	C	T	T	G	G	A	G	C	C	G	G	0	0	G	G	G	G	G	G	T	T	G	G	G	G	A	A	G	G	C	C	C	C	C	C	G	G	G	G	C	C	C	C	C	T	G	G	A	A	A	A	C	C	G	G	C	C	G	G	T	T	A	A	A	A	C	C	G	G	A	A	C	C	C	C	A	A	C	C	A	A	G	G	A	A	C	C	C	T	0	0	C	C	C	C	A	A	T	T	G	G	A	A	C	C	G	G	G	G	C	C	C	C	G	G	C	C	C	C	C	C	T	T	T	T	G	G	G	G	T	T	C	C	A	A	G	G	A	A	C	C	A	A	0	0	C	C	T	T	C	C	C	C	C	T	C	C	C	C	C	C	T	T	G	G	T	T	C	C	A	A	G	G	0	0	G	G	C	C	G	G	G	G	A	A	G	G	A	A	G	G	G	G	G	G	T	T	A	A	C	C	T	T	A	G	C	C	C	C	A	A	G	G	C	C	C	C	G	G	C	C	C	C	G	G	C	C	C	C	A	A	G	G	C	C	G	G	G	G	G	G	C	C	C	C	C	G	A	A	G	G	C	C	A	A	C	C	G	G	T	T	C	C	G	G	G	G	C	C	A	A	A	A	G	G	G	G	G	G	G	G	T	T	C	C	A	A	C	C	A	A	C	C	T	T	A	G	G	G	G	G	A	A	C	C	G	G	C	C	A	A	G	G	G	G	C	C	G	G	T	T	G	G	T	T	C	C	A	A	C	C	A	G	C	C	A	A	0	0	T	T	A	C	T	T	C	C	C	C	G	G	G	G	C	C	C	C	A	A	G	G	C	C	T	T	A	A	G	G	G	G	G	G	G	G	G	G	A	A	A	A	G	G	T	T	A	A	A	A	C	T	C	C	G	G	C	C	C	C	G	G	C	C	0	0	C	C	C	C	G	G	A	A	G	G	C	C	G	G	C	C	T	T	C	C	G	G	A	A	C	C	G	G	T	T	A	A	C	C	A	A	T	T	T	T	G	G	C	C	C	C	T	T	T	T	C	C	A	A	G	G	A	A	G	G	C	C	T	T	C	C	C	C	C	C	G	G	A	A	A	A	C	C	G	G	C	C	C	C	G	G	C	C	C	C	C	C	T	T	C	C	G	G	C	C	C	C	C	C	T	T	G	G	G	G	C	C	G	G	G	G	A	A	G	G	C	T	C	C	T	T	A	G	0	0	G	G	C	C	T	T	C	C	C	C	A	A	A	A	A	A	C	C	G	G	G	G	C	C	T	T	T	T	T	T	C	C	G	G	C	C	G	G	C	C	A	A	C	C	C	T	G	G	C	T	T	T	T	T	C	C	G	G	C	C	C	C	C	C	C	C	C	C	A	C	C	C	A	A	G	G	G	G	T	T	T	T	T	T	G	G	C	C	A	A	G	G	C	C	G	G	G	G	A	A	A	A	G	G	A	A	C	C	A	A	C	C	C	C	C	C	T	T	A	A	C	C	C	C	C	C	C	C	G	G	G	G	A	A	C	C	C	C	G	G	C	C	C	C	G	G	G	G	A	A	A	A	C	C	G	G	T	T	C	C	G	G	C	C	G	G	C	C	G	G	C	C	C	C	A	A	G	G	C	C	C	C	C	C	G	G	G	G	C	C	C	C	G	G	C	C	G	G	C	C	C	C	G	G	G	G	C	C	C	C	G	G	G	G	T	T	C	C	T	T	C	G	G	G	T	T	A	A	C	C	C	C	T	T	C	T	C	C	C	C	G	G	G	G	G	G	T	T	G	G	G	G	G	G	T	T	G	G	T	T	A	A	C	C	C	C	0	0	A	A	A	A	C	T	C	C	A	A	G	G	C	C	A	A	0	0	T	T	C	C	G	G	T	T	C	G	C	C	0	0	T	T	A	A	A	A	A	A	T	T	A	A	A	A	G	G	G	G	A	A	C	C	C	C	C	C	C	C	C	C	G	G	G	G	T	T	G	G	C	C	T	T	A	A	G	G	G	G	C	C	G	G	A	A	A	A	C	C	C	C	G	G	C	C	T	T	T	T	T	T	T	T	C	C	G	G	C	C	C	C	G	G	G	G	T	T	T	T	C	C	C	C	C	T	C	C	G	G	C	C	C	C	C	C	T	T	T	T	T	T	C	C	C	C	C	C	A	A	G	G	C	C	G	G	C	C	C	C	C	C	A	G	A	A	C	C	A	A	C	C	C	C	C	C	G	G	T	T	0	0	A	A	A	A	C	C	A	A	C	C	G	G	T	T	A	A	G	G	A	A	A	A	G	G	A	G	C	C	T	T	C	C	G	T	C	C	C	C	T	T	C	C	C	C	C	C	T	T	C	T	C	C	C	C	A	A	C	C	T	T	G	G	G	G	G	G	G	G	C	T	C	C	C	C	A	A	A	A	C	C	C	C	C	C	C	C	C	C	C	C	G	G	G	G	T	T	A	A	G	G	A	A	G	G	G	G	A	A	T	T	C	C	T	T	T	T	T	T	G	G	T	T	C	C	C	C	G	G	A	A	G	G	A	A	C	C	0	0	G	G	C	C	G	G	C	C	A	A	T	T	G	G	C	C	C	C	G	G	G	G	T	T	0	0	G	G	C	C	G	G	C	C	G	G	G	G	A	A	T	T	G	G	C	C	G	G	C	C	C	C	G	G	G	G	C	C	G	G	A	A	G	G	G	G	C	C	G	G	G	G	G	G	G	G	C	T	G	G	C	C	C	C	C	C	G	G	G	G	T	T	G	G	C	C	C	C	T	T	C	C	G	G	A	A	C	C	C	T	C	C	G	G	A	A	T	T	C	C	C	C	G	G	A	G	A	A	0	0	C	C	T	T	C	C	C	C	A	A	A	A	T	T	G	G	C	C	T	T	G	G	C	C	G	G	T	T	G	G	C	C	T	T	C	C	G	G	C	C	G	G	C	C	G	G	C	C	C	C	C	C	G	G	A	A	G	G	C	C	C	C	C	C	C	C	G	G	A	A	C	C	A	G	G	G	C	C	G	G	C	T	A	A	G	G	G	G	A	G	C	T	A	A	G	G	C	C	C	C	C	C	T	T	G	G	C	C	A	A	A	A	G	G	C	C	C	C	G	G	G	G	A	A	C	C	C	C	G	G	C	C	G	G	G	G	T	T	T	T	G	G	A	A	G	G	C	C	C	C	A	A	C	C	A	A	T	T	C	C	G	G	C	C	G	G	G	G	C	C	C	C	T	T	T	T	G	G	A	A	T	T	G	G	G	G	C	C	T	T	A	A	A	A	A	A	C	C	C	C	G	G	A	A	G	G	0	0	C	C	C	C	A	A	T	T	G	G	C	C	C	C	G	G	G	G	A	A	C	C	A	A	T	T	C	C	C	C	T	T	C	C	C	C	T	T	A	A	A	G	G	G	G	G	C	C	C	C	C	C	T	T	A	A	C	C	C	C	C	C	G	G	G	G	G	G	C	C	G	G	G	G	G	G	T	T	G	G	T	T	G	G	A	A	G	G	A	A	G	G	T	T	A	T	C	C	G	G	C	C	T	T	G	G	C	C	G	G	G	G	T	T	A	G	T	T	A	A	A	A	C	C	G	G	T	T	A	A	A	A	G	G	G	G	C	C	C	C	A	A	C	C	G	G	G	G	G	T	C	C	A	A	C	C	A	A	G	G	G	G	T	T	C	C	G	G	A	A	C	C	G	G	G	G	G	G	C	T	A	A	G	G	T	T	G	G	G	T	C	C	C	C	G	G	G	G	C	C	G	G	G	G	T	T	G	G	G	G	G	G	C	C	T	T	G	G	A	C	C	T	G	G	C	C	A	A	C	C	T	T	G	G	C	C	T	T	C	C	G	G	G	G	C	C	G	G	G	G	A	G	C	C	A	T	A	A	G	G	G	G	A	A	G	G	G	G	C	C	C	C	C	C	G	G	G	G	C	C	G	G	A	A	G	G	T	T	G	G	A	A	C	C	C	C	C	C	C	C	G	G	C	T	C	C	C	C	A	G	T	T	A	A	T	T	0	0	C	C	A	A	G	G	C	C	G	G	G	G	0	0	G	G	T	T	A	A	G	G	T	T	G	G	C	C	C	C	G	G	T	T	C	C	A	A	C	C	C	C	G	G	C	T	C	C	C	C	G	G	C	C	T	T	G	G	G	G	G	G	C	C	C	C	G	G	A	T	C	T	G	G	G	G	G	G	G	G	T	T	T	T	G	G	C	C	G	G	T	T	C	C	G	G	A	A	G	G	A	A	G	G	A	A	G	G	T	T	G	G	G	G	0	0	T	T	0	0	G	G	A	A	G	G	G	G	T	T	0	0	C	C	C	C	C	C	G	G	G	G	C	C	C	C	C	C	G	G	T	T	A	A	T	T	G	G	C	C	C	C	T	T	T	T	C	C	T	T	C	C	C	C	0	0	A	A	C	C	A	A	C	C	G	G	C	C	G	G	A	G	C	C	G	G	A	A	A	G	G	G	C	C	C	C	G	G	C	C	T	T	C	C	C	C	G	G	A	A	C	C	C	C	C	C	G	G	A	A	C	C	G	G	C	C	0	0	G	G	T	T	G	G	C	C	G	G	C	C	C	C	C	C	G	G	A	G	C	C	C	C	C	C	G	G	C	C	G	G	T	T	T	T	A	A	G	G	C	C	C	C	G	G	G	G	C	C	G	G	C	G	G	G	C	T	G	G	C	T	G	G	A	A	C	C	G	G	C	C	A	A	C	C	C	C	C	C	G	G	T	T	G	G	G	T	G	G	T	T	A	A	G	G	G	G	G	G	C	C	T	T	G	G	C	C	G	G	0	0	C	C	A	A	C	C	G	G	A	A	G	G	G	G	G	G	C	C	G	G	G	G	C	C	T	T	C	C	T	T	C	C	C	C	C	C	T	T	G	G	C	T	G	G	G	G	T	T	A	A	C	C	C	C	T	T	G	G	G	G	G	G	C	C	C	C	T	T	G	G	G	G	A	A	G	G	G	G	T	T	G	G	G	G	C	C	A	A	C	C	C	C	G	G	T	T	A	A	A	A	G	G	G	G	G	G	C	C	G	G	G	G	G	G	T	T	0	0	T	T	T	T	G	G	G	G	T	T	C	C	T	T	A	A	A	G	A	G	C	C	C	C	G	G	C	C	A	A	C	C	C	C	A	A	T	T	A	A	A	C	G	G	C	C	T	T	G	G	G	G	C	C	T	T	T	T	C	C	C	C	G	G	A	A	C	C	C	C	T	T	T	T	G	G	C	C	C	C	T	T	T	T	A	A	G	G	A	A	G	G	G	G	T	T	C	C	C	C	C	C	G	G	T	T	A	A	T	T	G	G	G	G	C	C	A	A	G	G	A	A	C	C	G	G	G	G	A	A	C	C	C	C	T	T	T	T	T	T	A	G	G	G	G	G	C	C	C	C	A	A	0	0	G	G	C	C	G	G	G	G	G	G	G	G	G	G	C	C	T	T	C	C	G	G	G	G	C	C	T	T	G	G	0	0	G	G	C	C	G	G	C	C	T	T	T	T	G	G	A	A	G	G	C	C	A	A	T	T	A	A	A	A	G	G	G	G	C	C	T	T	A	A	G	G	C	C	0	0	T	T	G	G	T	T	T	T	C	C	A	A	C	C	C	C	A	C	C	C	G	G	G	G	C	C	T	T	C	C	C	C	C	C	G	G	A	A	G	G	C	C	G	G	C	C	G	G	C	C	G	G	A	A	T	T	C	C	G	G	T	T	A	A	A	A	C	C	G	T	G	G	A	A	C	C	G	G	C	C	A	A	0	0	C	C	G	G	G	G	C	C	T	T	A	A	0	0	C	C	C	C	A	C	C	C	A	A	G	G	C	C	G	G	G	G	C	C	G	G	C	C	G	G	A	A	G	G	C	C	G	G	T	T	G	G	C	C	0	0	G	G	G	G	A	A	C	C	C	C	T	T	T	T	C	C	A	A	C	T	A	A	C	C	T	T	C	C	T	T	T	T	T	T	G	G	G	G	A	A	A	A	G	G	C	C	A	A	G	G	C	C	0	0	A	A	A	A	A	A	0	0	C	C	C	C	A	A	C	C	C	C	C	C	T	T	T	T	G	G	G	G	A	G	C	C	T	T	A	G	G	G	A	A	A	A	C	C	G	G	C	C	A	C	T	T	G	G	C	C	T	T	T	T	C	C	G	G	G	G	G	G	T	T	T	T	G	G	G	G	C	C	C	C	C	C	A	A	0	0	A	T	C	C	G	G	T	T	C	C	G	G	T	T	T	T	C	C	C	C	A	A	C	C	G	G	C	C	A	A	G	G	C	C	G	G	G	G	G	G	C	C	C	C	C	C	G	G	C	C	C	C	C	C	G	G	C	C	A	A	T	T	T	T	G	G	C	C	C	C	0	0	C	C	C	C	G	G	C	C	G	G	G	G	C	C	C	G	A	A	T	T	G	G	G	G	G	G	G	G	G	G	G	G	G	G	C	C	C	C	T	T	C	C	C	C	G	G	G	G	C	C	G	G	C	C	T	T	C	C	A	A	C	C	C	C	G	G	A	A	C	C	G	G	G	G	G	G	C	C	T	T	A	A	C	C	C	C	C	C	G	G	C	C	A	G	G	G	T	T	C	C	C	C	G	G	C	C	T	T	C	C	G	G	A	A	T	T	G	G	G	G	0	0	A	A	0	0	G	G	G	G	C	C	G	G	G	G	G	G	G	G	A	A	C	C	G	G	G	G	C	C	C	C	C	C	G	G	A	A	C	C	G	G	C	C	T	T	A	A	0	0	T	T	G	G	G	G	C	C	G	G	G	G	C	C	C	C	C	C	C	C	C	C	A	A	0	0	G	G	C	C	T	T	G	G	C	C	C	T	0	0	C	C	G	G	G	G	G	G	G	G	G	G	A	A	C	C	C	T	0	0	C	C	A	A	G	T	G	G	C	C	C	T	G	G	C	C	A	A	A	A	A	A	C	C	C	T	T	T	C	C	A	A	A	A	T	T	G	G	A	A	G	G	C	C	G	G	C	C	C	C	C	C	A	A	C	C	G	G	A	A	A	A	C	C	C	T	A	A	0	0	T	T	G	G	C	C	T	T	C	C	G	G	G	G	G	G	C	C	G	G	G	G	T	T	A	A	C	C	G	G	G	G	C	T	G	G	A	A	A	A	G	G	G	G	A	A	G	G	T	T	C	C	T	T	G	G	G	G	C	C	T	T	A	A	G	G	C	C	C	C	G	G	G	G	C	C	T	T	C	T	G	G	A	A	A	A	C	C	C	C	A	A	G	G	C	T	C	C	A	G	C	C	T	T	C	C	C	C	C	C	G	G	A	A	C	C	C	C	C	C	C	C	G	G	T	T	C	C	C	T	T	T	C	C	C	C	A	A	G	G	G	G	A	A	G	G	A	A	G	G	T	T	T	T	G	G	T	T	C	C	G	G	G	G	C	C	C	C	G	G	G	G	G	G	A	A	G	G	T	T	A	A	C	C	G	G	T	T	G	G	C	C	C	C	A	A	C	C	C	C	A	A	A	A	C	C	C	C	G	G	C	C	G	G	C	C	G	G	C	C	C	C	A	A	C	C	G	G	C	C	T	T	A	A	A	A	A	A	T	T	G	G	T	T	G	G	C	C	C	C	G	G	C	C	A	A	T	T	G	G	G	G	C	C	A	A	C	C	C	C	C	C	C	C	T	T	C	C	C	G	C	T	G	G	T	T	C	C	G	G	G	G	C	T	C	C	C	C	C	C	G	G	G	G	G	G	G	G	C	C	A	G	A	A	C	C	G	G	A	A	G	G	T	T	G	G	C	C	G	G	G	G	T	T	C	T	G	G	G	G	G	G	G	G	T	T	G	G	A	A	T	T	G	G	A	A	C	C	G	G	C	C	G	G	C	C	G	G	C	C	G	G	G	G	G	G	A	A	C	C	C	C	C	C	G	G	T	T	C	C	A	A	C	C	T	T	T	T	G	G	G	G	C	C	G	G	C	G	C	C	C	C	G	G	T	T	A	G	A	A	G	G	G	G	T	T	C	T	G	G	C	C	C	C	C	T	C	C	A	A	T	T	C	C	C	C	C	C	T	T	A	C	C	C	G	G	T	T	G	G	T	T	T	T	G	G	A	A	A	A	T	T	G	G	C	C	T	T	A	A	G	G	A	T	C	C	G	G	G	G	A	A	C	C	C	T	C	C	T	T	T	T	T	T	T	T	C	C	C	C	A	A	A	A	C	C	G	G	G	G	A	A	G	G	G	G	G	G	G	G	T	T	C	C	G	G	G	G	C	C	G	G	G	G	T	T	T	T	C	C	G	G	G	G	G	G	T	T	T	T	G	G	C	C	0	0	T	T	C	C	C	C	T	T	C	C	T	T	T	T	C	C	T	T	0	0	G	G	C	C	G	G	A	A	T	T	C	C	G	G	G	G	C	C	G	G	G	G	T	T	G	G	T	T	A	A	G	G	C	C	G	G	G	G	T	T	G	G	A	A	G	G	C	C	G	G	A	A	C	C	A	G	C	C	C	C	T	T	G	G	C	C	T	T	G	G	A	A	T	T	G	G	A	A	C	C	C	C	A	A	A	A	G	G	C	C	A	A	G	G	C	C	G	G	C	C	C	C	T	T	G	G	C	C	C	C	G	G	0	0	C	C	C	C	C	C	G	G	A	A	G	G	G	G	G	G	0	0	C	C	C	C	G	G	0	0	C	C	T	T	T	T	G	G	A	A	G	G	T	T	G	G	G	G	T	T	G	G	A	A	G	G	G	G	C	C	G	G	C	C	C	C	A	G	A	A	C	C	C	C	0	0	T	T	C	C	C	G	T	T	T	T	C	C	C	C	C	C	A	A	C	C	G	G	T	T	G	G	C	C	C	C	T	T	T	T	0	0	C	C	C	C	0	0	T	T	C	C	C	C	T	T	G	G	C	C	0	0	G	G	A	A	G	G	G	G	T	T	C	C	C	C	C	C	G	G	C	C	G	G	G	G	C	C	G	G	0	0	G	G	C	C	T	T	T	T	A	A	C	C	G	G	T	T	G	G	C	T	A	A	C	C	C	C	C	C	C	T	A	A	A	A	T	T	C	C	T	T	T	T	G	G	A	A	G	G	C	C	A	G	A	A	C	C	C	C	G	G	C	C	C	C	C	C	C	C	T	T	T	T	C	C	G	G	G	T	C	C	T	T	A	A	A	A	G	G	A	A	C	C	G	G	G	G	C	G	C	C	C	C	G	G	G	G	A	G	G	G	G	G	C	C	A	A	G	G	A	A	G	G	C	C	C	C	T	T	C	C	G	G	G	G	A	A	G	G	G	G	C	C	A	A	G	G	C	C	G	G	G	G	C	C	A	A	T	T	C	C	C	C	C	C	A	A	G	G	C	C	G	G	G	G	C	C	G	G	T	T	A	A	C	C	T	T	G	G	G	G	A	A	A	A	A	G	G	G	G	G	C	C	C	G	T	T	G	G	C	C	T	T	A	A	C	T	G	G	C	C	A	A	A	A	C	C	C	C	T	T	C	C	C	C	A	G	G	G	T	T	A	A	C	C	C	T	G	G	A	A	G	G	G	G	G	G	A	A	0	0	C	C	G	G	G	G	0	0	0	0	G	G	T	T	G	G	T	T	C	C	T	T	T	T	G	G	C	C	C	C	A	A	C	C	T	T	G	G	C	C	G	G	G	G	G	G	G	G	G	G	G	G	C	C	G	G	C	C	C	C	G	G	G	G	A	A	G	G	C	C	G	G	C	C	C	C	T	T	G	G	G	G	C	C	A	A	0	0	G	G	C	C	C	T	0	0	G	G	G	G	G	G	T	T	G	G	G	G	T	T	G	G	C	C	G	G	G	G	T	T	G	G	G	G	T	T	C	C	A	A	C	C	G	G	G	G	C	C	A	A	A	A	C	C	C	C	G	G	C	C	G	G	C	C	A	A	A	G	A	A	G	G	T	T	G	G	G	G	G	G	C	C	A	A	G	G	A	A	C	C	A	A	T	T	G	G	C	C	G	G	0	0	G	G	C	T	C	C	C	T	0	0	A	A	T	T	C	C	C	C	C	C	A	A	G	G	C	C	C	C	G	G	C	C	G	G	G	G	0	0	T	T	C	C	G	G	C	C	G	G	G	G	T	T	G	G	T	T	C	C	C	G	A	A	G	G	T	T	G	G	G	G	G	G	G	G	A	A	T	T	A	A	C	C	G	G	G	G	A	A	G	G	G	G	C	C	A	A	T	T	0	0	A	A	G	G	C	C	C	C	G	G	G	G	C	C	G	G	C	C	G	G	C	C	C	C	G	G	A	A	C	C	G	T	A	A	C	C	G	G	T	T	A	C	G	G	C	C	G	G	A	A	C	C	G	G	C	C	A	A	C	C	C	C	A	G	C	C	G	G	C	C	C	C	0	0	A	A	G	G	G	G	G	G	T	T	C	C	C	C	A	A	G	G	C	C	C	C	C	T	G	G	C	C	C	C	T	T	G	G	G	G	G	G	G	G	G	G	C	C	G	G	A	A	C	C	C	C	T	T	C	C	G	G	C	C	G	G	T	T	C	C	T	T	C	C	G	G	G	G	C	C	A	A	C	T	G	G	A	A	0	0	C	C	0	0	0	0	0	0	T	T	C	C	A	A	G	G	T	T	G	G	G	G	C	C	G	G	C	C	G	G	C	C	C	C	C	C	C	C	G	G	G	G	T	T	G	G	C	C	C	C	C	C	C	C	A	A	T	T	C	C	C	T	A	A	A	G	G	G	T	T	A	A	G	G	A	A	C	C	G	G	G	G	C	C	C	C	A	G	A	A	G	G	A	A	A	A	C	C	A	A	T	T	G	G	T	T	G	G	A	A	C	C	C	C	G	G	C	C	A	A	T	T	G	G	T	T	C	C	T	T	C	C	G	G	A	A	C	C	T	T	T	T	T	T	A	A	G	G	C	C	C	C	G	G	T	T	C	C	A	A	C	C	G	G	C	C	G	G	G	G	G	G	C	C	A	A	G	G	A	T	T	T	T	T	0	0	G	G	A	A	C	C	C	C	G	G	G	G	G	G	T	T	C	C	A	A	G	G	T	T	C	C	C	C	C	C	A	A	C	C	G	G	G	G	C	C	C	C	C	C	G	G	C	C	A	A	G	G	T	T	C	T	C	C	G	G	G	G	A	A	A	G	C	C	T	T	G	G	C	C	0	0	A	A	G	G	G	G	C	C	C	C	G	G	0	0	C	T	G	G	G	G	G	G	C	C	T	T	T	T	0	0	C	C	G	G	T	T	C	C	A	A	T	T	G	G	G	G	C	C	T	T	C	C	T	T	T	T	T	T	G	G	T	T	G	G	C	C	C	C	G	G	C	C	G	G	A	A	T	T	T	T	G	G	T	T	C	C	G	G	G	G	A	A	C	C	A	G	A	G	C	C	C	C	G	G	G	G	T	T	A	A	C	C	C	T	C	C	C	C	G	G	G	G	G	G	G	G	G	G	C	C	G	G	A	A	A	A	A	A	0	0	A	G	G	G	G	G	C	C	G	G	T	T	C	C	A	A	G	G	C	C	A	A	G	G	0	0	C	C	C	C	T	T	G	G	T	T	C	C	C	C	C	C	T	T	G	G	T	T	T	T	G	G	C	C	G	G	C	C	A	A	G	G	G	G	T	T	C	C	T	T	G	G	A	A	G	G	C	C	G	G	C	C	G	G	G	G	G	G	A	A	G	G	C	C	0	0	C	C	G	G	G	G	C	C	T	T	G	G	0	0	A	A	C	C	A	A	C	C	C	C	T	T	C	C	0	0	C	C	C	C	G	G	G	G	G	G	A	A	C	C	T	T	C	C	C	C	G	G	A	A	T	T	T	T	C	C	C	C	G	G	C	C	G	G	G	G	C	C	C	C	G	G	A	A	C	C	G	G	T	T	C	C	T	T	T	T	A	A	C	C	G	G	C	C	G	G	C	C	C	C	T	T	G	G	G	T	C	C	C	C	G	G	C	C	C	C	A	A	C	C	C	C	C	C	C	C	G	G	A	A	C	C	G	G	C	C	C	C	T	T	C	C	0	0	A	A	G	G	G	G	C	C	C	C	G	G	C	C	C	C	A	A	G	G	G	G	C	C	T	T	C	C	T	T	G	G	G	G	G	G	A	A	T	T	A	A	G	G	C	C	G	G	C	C	G	G	A	T	G	G	A	A	G	G	G	G	C	C	C	C	G	G	C	C	C	T	C	T	C	C	A	A	A	A	C	C	C	T	C	C	G	G	T	T	G	G	T	T	G	G	G	G	G	G	G	G	G	G	T	T	A	A	C	C	A	G	C	C	T	T	C	C	0	0	G	G	A	A	T	T	T	T	C	C	A	A	C	C	A	A	T	T	G	G	G	G	C	C	T	T	G	G	A	G	C	C	A	A	A	A	A	A	C	T	G	G	G	G	C	C	G	G	T	T	T	T	A	A	A	A	C	C	G	G	C	C	G	G	G	G	T	T	T	T	G	G	C	C	C	C	T	T	C	T	A	A	C	C	C	C	C	C	G	G	A	A	G	G	A	A	G	G	C	C	G	G	C	C	C	C	A	A	A	A	T	T	T	T	T	T	C	C	T	T	A	G	C	C	G	G	C	C	C	G	C	C	A	A	0	0	G	G	T	T	C	C	T	T	C	C	T	T	T	T	C	T	G	G	G	G	G	G	G	G	A	A	G	G	G	G	C	C	C	C	C	C	C	C	G	G	C	C	T	T	G	G	T	T	G	G	G	G	G	G	G	G	T	T	T	T	C	C	T	T	C	T	G	T	C	C	0	0	G	G	G	G	G	G	C	C	G	G	T	T	G	G	C	G	C	C	0	0	C	C	C	C	G	G	C	C	G	G	A	A	G	G	G	G	A	A	G	G	T	T	G	G	G	G	C	C	C	T	A	A	G	G	G	G	C	C	A	A	T	T	G	G	C	C	G	G	C	C	G	G	C	C	C	C	T	T	A	A	G	G	C	C	A	A	G	G	T	T	0	0	C	C	A	A	C	C	G	G	T	T	C	C	G	G	G	G	C	C	G	G	A	C	G	G	G	G	G	G	C	C	G	G	G	G	C	C	T	T	C	C	A	A	G	G	C	C	A	A	G	G	G	G	C	C	T	T	G	G	G	G	C	C	G	G	G	G	G	G	T	T	G	G	C	T	C	C	A	A	G	G	G	G	G	G	G	G	C	C	G	G	C	T	G	G	C	C	G	G	C	C	C	C	C	C	C	C	G	G	A	A	C	C	C	C	A	G	G	G	T	T	A	A	C	C	G	G	G	G	C	T	T	T	G	G	T	T	G	G	G	G	G	G	T	T	T	T	C	C	A	A	A	A	C	C	T	T	C	C	C	C	G	G	C	C	C	C	G	G	G	G	C	C	T	T	G	G	G	G	T	T	G	G	A	C	T	T	G	G	C	C	C	C	C	C	C	C	0	0	C	C	C	C	G	G	G	G	C	C	0	0	C	C	T	T	G	G	C	C	T	T	C	C	C	C	G	G	T	T	T	T	A	A	0	0	A	A	T	T	C	C	T	T	C	C	G	G	T	T	0	0	G	G	C	C	A	A	G	G	C	C	A	A	G	G	G	G	C	C	T	T	T	T	C	C	C	C	G	G	C	C	C	C	0	0	C	C	G	G	A	A	T	T	A	A	A	A	G	G	C	C	G	G	A	A	G	G	C	C	A	A	A	A	C	C	A	A	G	G	C	C	A	A	C	T	T	T	G	G	G	G	C	C	G	G	C	C	T	T	A	A	C	C	T	T	C	C	T	T	C	C	A	A	G	G	C	C	C	C	A	A	C	C	T	T	C	C	G	G	G	G	G	G	C	C	G	G	A	A	A	A	T	T	G	G	T	T	C	C	A	A	G	G	G	G	C	T	A	A	C	C	G	G	G	G	C	C	C	C	C	C	C	C	C	C	C	C	C	C	G	G	T	T	A	A	A	A	C	C	C	C	C	C	C	C	T	T	C	C	G	G	T	T	C	C	A	A	C	C	G	G	G	G	T	T	T	T	C	C	G	G	T	T	G	G	A	A	G	G	A	A	G	G	A	G	C	G	G	G	A	A	C	C	A	A	C	C	G	G	C	C	A	A	G	T	G	G	C	C	T	T	C	T	A	G	G	G	A	A	C	C	T	T	G	G	C	C	T	T
1	Man_cit_d_nlp_03051	0	0	0	0	C	C	G	G	G	G	G	T	G	G	G	G	0	0	A	A	C	C	C	C	C	C	C	C	T	T	G	G	C	C	C	C	C	C	C	C	A	A	G	G	G	G	G	G	A	A	C	C	C	C	C	C	C	C	T	T	C	C	C	C	G	T	C	C	A	G	C	C	C	C	0	0	A	A	C	C	C	C	G	G	G	G	C	C	C	C	G	G	A	A	C	C	G	G	C	C	0	0	T	T	G	G	G	G	C	C	G	G	T	T	C	C	A	A	A	A	G	G	G	G	C	T	G	G	T	T	A	A	C	C	C	C	T	T	G	G	G	G	C	T	C	C	C	T	T	T	C	C	G	G	G	G	A	A	A	A	G	G	A	A	T	T	A	A	G	G	C	T	C	C	G	G	C	C	A	A	C	C	G	G	T	T	A	A	G	G	C	C	C	C	C	C	C	C	G	G	G	G	C	T	C	C	G	G	G	G	C	C	C	T	C	C	G	G	T	T	C	C	G	G	G	G	G	G	T	T	G	G	C	C	G	G	G	G	A	A	C	C	G	G	G	G	G	G	C	C	C	C	C	C	A	G	A	A	T	T	C	C	G	G	C	C	G	G	C	G	C	C	C	C	C	C	T	T	T	T	C	C	G	G	G	G	G	G	C	C	C	C	C	T	C	C	C	C	C	C	C	T	T	T	G	G	G	G	C	C	G	G	T	T	C	C	C	C	A	A	0	0	G	G	C	C	T	T	C	C	G	G	C	T	G	G	C	C	G	G	C	C	T	T	G	G	C	C	C	C	A	A	T	T	0	0	G	G	G	G	G	G	G	G	C	C	G	G	G	G	C	C	C	C	G	G	G	G	C	C	C	C	G	G	G	G	T	T	C	T	A	A	C	C	C	C	T	T	G	G	T	T	C	C	C	C	A	G	G	G	0	0	A	A	A	A	G	G	C	C	A	A	G	G	A	A	C	C	G	G	G	G	G	G	G	G	C	C	G	G	G	G	G	G	C	C	G	G	T	T	C	C	A	A	A	A	G	G	C	C	C	C	A	A	G	G	C	C	T	T	T	T	G	G	A	A	G	G	C	C	T	T	G	G	C	C	T	T	G	G	A	A	G	T	C	C	C	C	C	C	G	G	A	A	T	T	C	C	A	A	C	C	G	G	G	G	C	C	T	T	C	T	G	G	A	A	T	T	C	C	G	G	G	G	T	T	C	C	T	T	A	A	G	G	A	A	A	A	T	T	C	T	C	C	A	A	C	C	T	T	A	T	A	A	C	C	C	C	C	C	C	C	G	G	G	G	T	T	T	T	G	G	C	C	C	C	T	T	G	G	C	C	A	G	T	T	G	G	G	G	C	C	C	C	C	C	C	C	A	A	G	G	A	A	A	T	0	0	C	C	A	A	G	G	G	G	G	G	G	G	A	A	C	C	T	T	G	G	C	C	A	T	T	T	C	C	A	A	G	G	C	C	T	T	C	C	C	C	C	C	G	G	A	A	C	C	T	T	G	G	T	T	C	G	A	A	A	G	T	T	C	C	G	G	T	T	C	C	G	G	C	C	G	G	C	T	T	T	A	A	A	A	C	C	C	C	C	C	T	T	C	C	A	A	A	A	G	G	C	C	T	T	C	C	G	G	G	G	G	T	G	G	T	T	G	G	C	C	C	C	T	T	G	G	0	0	G	G	G	G	C	C	C	C	0	0	A	C	T	T	A	A	A	A	0	0	G	G	G	G	C	C	G	G	G	G	C	C	C	C	T	T	G	G	0	0	C	C	C	C	T	T	G	G	C	T	C	C	A	A	A	A	G	G	C	C	G	G	G	G	T	T	T	T	A	A	T	T	T	T	G	G	T	T	A	A	C	C	T	T	C	C	C	C	A	A	C	C	C	C	C	C	T	T	T	T	A	A	G	G	G	G	C	C	C	C	G	G	T	T	A	A	G	G	C	C	G	G	C	C	C	C	G	G	C	C	G	G	C	C	A	A	T	T	0	0	C	C	C	C	A	A	C	C	T	T	G	G	C	C	A	G	A	G	A	A	A	T	C	C	A	C	G	G	C	C	C	C	C	C	C	T	C	C	C	C	C	C	C	T	C	C	C	C	0	0	C	C	G	G	G	G	C	C	T	T	C	C	C	C	C	C	A	A	T	T	G	G	C	C	A	A	C	C	T	T	C	C	C	C	G	G	A	G	A	A	A	A	G	G	C	C	A	G	C	C	C	C	T	T	A	G	T	T	A	A	C	T	G	G	G	G	C	C	C	C	C	C	T	T	C	C	G	T	G	G	G	G	G	G	C	C	A	A	G	G	G	G	T	T	G	G	C	C	C	C	T	T	G	G	C	C	T	T	T	T	T	T	G	G	C	C	C	T	C	C	C	C	C	C	G	G	G	G	A	A	G	G	G	G	A	A	G	G	C	C	0	0	G	G	C	C	A	A	C	C	G	G	A	A	C	C	C	C	C	C	C	T	G	G	C	C	G	G	C	C	G	G	T	T	C	T	G	G	G	G	A	A	C	C	G	G	G	G	C	T	C	C	C	C	G	G	C	C	0	0	A	A	G	G	A	G	C	C	G	G	C	C	C	C	G	G	T	T	C	C	T	T	A	A	A	A	G	G	G	G	A	A	G	G	G	G	G	G	T	T	A	G	C	C	G	G	G	G	G	G	T	T	A	A	A	A	G	G	G	G	C	C	C	C	T	T	A	A	T	T	T	T	C	C	A	A	G	G	G	G	0	0	A	A	G	G	C	C	A	A	G	G	C	C	G	G	G	G	C	C	C	C	G	G	T	T	G	G	G	G	T	T	C	T	A	A	C	C	T	T	G	G	C	C	C	C	C	C	G	G	C	C	A	A	G	G	G	G	C	C	C	C	A	A	A	G	G	T	G	G	A	G	G	G	G	G	G	G	A	A	0	0	A	A	G	G	C	C	C	C	C	C	G	G	T	T	G	G	G	G	0	0	T	T	G	G	G	G	G	G	C	C	C	C	C	C	G	G	G	G	A	G	A	A	C	C	G	G	C	C	G	G	G	G	G	G	A	A	C	C	G	G	A	A	C	C	C	C	C	C	C	C	C	C	T	T	G	G	C	C	T	T	A	A	A	A	C	G	G	T	A	A	G	G	C	C	C	C	C	C	G	G	T	T	C	C	0	0	G	G	C	C	0	0	C	C	C	C	G	G	C	C	C	C	C	C	A	A	T	T	T	T	G	G	T	T	T	T	A	A	A	G	C	C	A	A	T	T	T	T	C	T	G	G	A	A	T	T	G	G	C	C	G	G	G	G	C	C	G	G	C	C	C	C	C	C	C	C	A	A	C	C	T	T	A	A	G	G	T	T	G	G	A	G	G	G	T	T	C	C	A	A	G	G	G	G	G	G	A	G	C	C	T	T	G	G	C	C	G	G	T	T	G	T	C	C	G	G	G	G	G	G	A	G	A	A	G	G	G	G	T	T	C	G	C	C	C	T	C	G	A	G	A	C	A	A	G	G	G	G	G	G	C	C	G	G	G	G	C	C	C	C	C	C	T	T	G	G	G	G	T	T	0	0	C	C	G	G	G	G	G	G	G	G	A	A	C	C	T	T	G	G	C	C	G	G	C	C	C	C	G	T	C	C	A	A	G	G	C	C	G	G	G	G	C	C	A	A	T	T	T	T	C	C	C	C	G	G	C	C	G	G	G	G	G	G	A	A	G	G	G	G	A	A	A	A	T	T	G	G	C	C	G	G	G	G	G	G	C	C	T	T	0	0	C	C	T	T	C	C	T	T	C	C	G	G	G	G	T	T	A	A	T	T	A	A	G	G	G	G	G	G	G	G	G	G	G	G	G	G	G	G	0	0	A	A	C	C	G	G	T	T	T	T	C	C	G	G	C	C	G	G	G	G	A	A	A	A	T	T	C	C	G	G	C	C	G	G	A	A	G	G	C	C	T	T	A	G	G	G	T	T	G	G	A	A	C	C	A	A	C	C	G	G	G	G	A	A	G	G	T	T	C	T	T	T	C	C	G	G	0	0	0	0	C	C	G	G	G	G	A	A	T	T	C	C	T	T	C	C	C	C	A	G	C	C	G	G	C	C	C	C	G	G	G	G	A	A	C	C	G	G	T	T	G	G	C	C	G	G	C	C	T	T	C	C	C	C	G	G	G	G	A	A	C	C	C	C	C	T	G	G	G	G	C	C	C	C	T	T	G	G	C	C	A	A	G	G	C	C	T	T	A	A	G	G	A	A	G	G	C	C	C	C	C	C	C	C	G	G	A	A	A	A	C	C	T	T	C	C	A	A	G	T	A	A	C	C	A	A	C	C	G	G	A	A	T	T	C	C	C	C	T	T	A	C	T	T	G	G	G	G	C	C	C	C	T	T	A	A	G	G	C	C	C	C	A	A	G	G	T	T	G	G	G	G	G	G	A	A	T	T	C	C	A	A	G	G	G	G	A	A	G	G	C	C	G	G	T	T	A	A	C	C	C	C	C	C	C	C	G	G	0	0	T	T	A	A	T	T	A	A	C	C	G	G	0	0	T	T	C	C	G	G	G	G	G	G	G	G	T	T	C	C	C	C	C	C	T	T	A	A	C	C	A	A	C	C	0	0	C	C	T	T	A	A	G	G	T	T	C	C	G	G	C	T	C	C	C	C	T	T	C	C	G	G	T	T	G	G	G	G	G	G	C	C	G	G	A	A	A	A	A	C	G	G	T	T	C	C	T	T	C	C	G	G	G	G	T	T	T	T	C	C	A	A	T	T	T	T	G	G	G	G	G	G	A	C	C	C	A	A	G	G	C	C	G	G	A	A	C	C	A	A	A	A	C	C	G	G	G	G	G	G	A	A	G	G	C	C	G	G	G	G	C	C	A	A	G	G	C	C	G	G	G	G	A	A	A	A	C	G	A	T	C	C	C	C	A	G	G	G	G	G	C	C	C	C	0	0	G	G	G	G	C	C	A	A	T	T	C	C	G	G	C	C	A	A	A	A	C	C	C	C	G	T	A	A	A	A	C	C	A	A	C	C	G	G	C	C	C	C	C	T	G	G	G	G	G	G	C	C	G	G	G	G	G	G	0	0	C	C	G	G	C	C	C	C	T	T	G	G	G	G	G	G	G	G	T	T	T	T	A	T	G	G	0	0	G	G	G	G	T	T	C	C	C	C	G	G	G	G	C	C	C	C	A	A	G	G	G	G	G	G	G	G	C	C	G	G	T	T	C	C	G	G	G	G	G	G	G	G	G	G	G	G	A	G	T	T	G	G	A	A	G	G	C	C	A	G	A	A	G	G	C	C	A	A	T	T	C	C	C	C	T	T	A	A	C	C	C	C	C	C	0	0	T	T	C	C	C	C	T	T	0	0	C	C	C	C	A	A	C	C	G	G	T	T	C	T	G	G	C	T	C	C	T	T	C	C	T	T	T	T	C	C	G	G	G	G	T	T	G	G	G	G	C	C	G	G	C	C	A	A	G	G	G	G	C	C	G	G	G	G	C	C	G	G	T	T	C	C	A	A	C	C	C	C	G	G	T	T	C	C	G	G	G	G	G	G	C	C	C	C	A	A	T	T	G	G	G	G	C	G	T	T	A	A	C	C	T	T	C	C	G	G	A	A	G	G	G	G	T	T	T	T	C	C	G	G	C	C	0	0	A	A	G	G	C	C	G	G	0	0	C	C	A	G	G	G	T	T	C	C	C	C	T	T	C	C	G	G	G	G	C	C	T	T	C	C	G	G	G	G	G	G	T	T	T	T	A	A	C	C	G	G	G	G	C	C	C	C	C	C	C	C	G	G	A	G	C	C	G	G	C	C	T	T	C	C	G	G	G	G	G	G	G	G	C	C	G	G	C	C	C	C	0	0	C	C	G	G	C	C	C	C	G	T	G	G	A	A	G	G	C	C	G	G	G	G	C	C	G	G	C	C	A	A	A	A	G	G	C	C	G	G	0	0	A	A	A	A	T	T	C	C	C	C	C	C	A	A	T	T	C	C	G	G	G	G	T	T	C	C	C	T	T	T	G	G	T	T	G	G	T	T	C	C	C	C	A	A	C	C	C	C	C	C	A	A	G	G	C	C	A	A	C	C	T	T	G	G	A	G	C	C	A	A	C	C	G	G	G	G	A	A	A	G	C	C	C	C	T	T	C	C	G	G	G	G	G	G	T	T	T	T	G	G	G	G	C	C	C	C	T	T	G	G	C	C	T	T	A	A	C	C	C	C	G	G	G	G	0	0	T	T	C	C	C	C	G	G	G	G	A	A	G	G	A	A	C	C	G	G	C	T	A	A	C	C	C	C	G	G	A	A	C	C	C	G	T	T	G	G	C	C	A	A	C	C	C	C	C	C	G	G	C	C	T	T	C	C	C	C	C	C	0	0	G	G	G	G	C	C	G	G	G	G	G	G	T	T	G	G	T	T	A	A	G	G	C	C	G	G	G	G	G	G	C	C	C	C	C	C	G	G	T	T	A	A	C	C	G	G	C	C	0	0	C	C	T	T	G	G	C	C	C	C	G	G	G	G	C	C	C	C	G	G	G	G	A	G	G	G	G	G	C	C	G	G	G	G	C	C	T	T	C	C	0	0	C	C	G	G	G	G	C	C	G	G	A	A	G	G	G	G	C	C	G	G	G	G	C	C	T	T	C	C	G	G	G	G	C	C	T	T	C	C	T	T	T	T	G	G	C	C	C	C	T	T	C	C	G	G	A	G	G	G	A	A	C	C	T	T	C	C	G	G	A	A	C	C	C	C	G	G	T	T	G	G	G	G	C	C	C	C	C	C	T	T	C	C	C	C	C	C	G	G	T	T	G	G	G	G	G	G	C	C	A	A	T	T	C	C	C	C	A	A	C	C	G	G	C	C	G	G	C	C	C	C	T	T	C	C	C	C	T	T	A	A	T	T	T	T	G	G	G	G	C	C	A	A	T	T	C	C	C	C	G	G	A	A	C	C	G	G	G	G	T	T	T	T	A	A	C	C	0	0	G	G	A	A	C	T	A	A	A	A	G	G	C	C	A	A	G	G	G	G	G	G	A	A	T	T	G	G	C	C	C	C	G	G	T	T	T	T	C	C	C	C	G	G	T	T	0	0	C	C	G	G	T	T	G	G	T	T	G	G	T	T	A	T	A	A	A	G	G	G	G	G	T	T	0	0	G	G	T	T	C	C	C	C	T	T	C	T	G	G	C	C	G	G	G	G	A	G	G	G	C	C	C	T	T	T	C	C	G	G	C	C	0	0	T	T	C	C	A	A	C	C	G	G	G	G	T	T	G	G	C	C	T	T	G	G	A	A	A	G	C	C	T	T	0	0	A	A	T	T	C	T	A	A	G	G	G	G	G	G	0	0	G	G	G	G	C	C	G	G	C	C	C	C	G	G	G	G	G	G	C	C	G	G	C	C	G	G	G	G	G	G	C	C	A	A	C	C	T	T	C	C	A	A	T	T	C	C	A	A	G	G	T	T	T	T	G	G	A	A	A	A	G	G	T	T	A	A	G	G	C	C	G	G	C	C	A	A	C	C	A	A	C	T	T	T	C	C	T	T	G	G	C	C	G	G	G	G	T	T	C	C	A	A	A	A	G	G	G	G	C	C	T	T	G	G	C	C	G	G	A	A	G	G	A	A	C	T	G	G	A	A	A	A	C	C	C	C	G	G	C	C	C	C	T	T	A	A	G	G	A	A	C	T	T	T	G	G	G	G	T	T	G	G	G	G	T	T	G	G	C	C	G	G	G	G	A	A	G	G	C	C	C	C	C	G	C	C	C	C	0	0	C	C	G	G	G	G	C	T	G	G	C	T	A	A	C	C	A	G	C	C	G	G	T	T	G	T	G	G	A	A	C	C	A	A	C	C	T	T	G	G	G	G	G	G	G	G	G	G	T	T	G	G	G	G	T	T	T	T	C	C	C	C	A	A	C	C	C	C	G	G	C	C	C	C	C	C	C	C	C	C	G	G	T	T	G	G	C	C	G	G	G	G	T	T	G	G	C	C	C	C	C	C	T	T	C	C	C	C	A	A	A	A	C	C	C	C	G	G	0	0	T	T	T	T	A	A	C	C	T	T	C	C	C	C	G	G	C	C	C	T	G	G	T	T	G	G	T	T	C	C	C	C	C	C	G	G	A	A	C	C	0	0	C	C	G	G	G	G	C	C	G	G	G	G	G	G	C	C	G	G	T	T	C	C	C	C	A	A	G	G	G	G	A	A	C	C	T	T	C	C	C	C	C	C	A	A	C	C	G	G	G	G	A	A	C	C	G	G	G	G	G	G	A	A	G	G	C	C	A	A	C	C	C	C	G	G	A	A	T	T	G	G	C	C	A	A	0	0	C	C	G	G	A	A	A	A	G	G	G	G	C	C	T	T	C	C	G	G	T	T	G	G	A	A	T	T	C	C	G	G	C	C	T	T	G	G	C	C	T	T	G	G	C	C	G	G	G	G	G	G	C	C	C	G	G	G	C	C	T	T	C	C	G	G	A	A	G	G	0	0	G	G	A	A	C	C	T	T	A	A	0	0	C	C	C	C	G	G	C	C	C	C	A	A	T	T	C	C	A	A	G	G	T	T	A	G	C	C	G	G	G	G	G	G	G	G	G	G	T	T	C	C	C	C	C	C	C	C	T	T	G	G	G	G	G	G	T	T	C	C	C	C	C	C	C	C	C	C	C	C	0	0	C	C	0	0	C	C	C	C	G	G	G	G	T	T	G	G	T	T	T	T	G	G	C	C	A	G	T	T	G	G	C	C	G	G	A	A	C	C	T	T	0	0	A	A	C	C	C	C	G	G	C	T	G	G	0	0	C	C	C	C	T	T	G	G	A	A	C	C	G	G	G	G	G	G	G	G	G	G	G	G	A	A	G	G	C	C	C	C	C	C	T	T	A	A	A	A	G	G	T	T	G	G	C	C	G	G	G	G	C	C	G	G	T	T	T	T	0	0	G	G	C	C	G	G	T	T	G	G	A	A	A	A	A	A	C	C	A	A	A	A	T	T	T	T	T	T	A	C	G	G	A	A	C	C	G	G	C	C	G	G	C	C	G	G	G	G	C	C	G	G	C	C	C	C	G	G	C	C	C	C	C	T	A	A	A	G	A	C	C	C	G	G	T	T	C	C	A	A	G	G	C	C	G	G	A	G	C	C	A	A	0	0	G	G	G	G	C	C	C	C	A	A	C	C	C	C	T	T	0	0	G	G	T	T	T	T	T	T	G	G	T	T	A	A	C	C	G	G	C	C	A	A	C	C	T	T	C	C	G	G	C	T	G	G	T	T	G	G	G	G	C	C	G	G	0	0	C	C	C	C	C	C	A	A	G	G	T	T	C	G	A	A	C	C	C	C	A	A	C	C	G	G	T	T	C	T	C	C	C	C	C	C	C	C	A	A	C	T	G	G	T	T	G	G	G	G	C	C	C	C	G	G	C	C	C	G	C	C	T	T	C	C	A	A	A	G	C	C	A	A	G	G	T	T	C	C	G	G	C	C	C	C	C	C	C	C	G	G	G	G	T	T	G	G	T	T	G	G	C	C	G	G	G	G	A	A	T	T	T	T	C	C	T	T	A	A	C	C	A	C	A	A	G	G	G	G	C	C	G	G	T	T	G	G	T	T	G	G	C	C	C	C	G	G	G	G	G	G	T	T	T	T	G	G	A	A	C	C	C	C	C	C	G	G	T	T	A	A	C	C	G	G	C	C	A	A	C	C	G	G	A	A	C	C	C	C	T	T	0	0	T	T	C	C	0	0	G	G	0	0	0	0	C	C	G	G	G	G	C	C	G	G	G	G	A	A	A	A	G	G	T	T	C	C	G	G	C	C	G	G	T	T	C	C	T	T	C	C	C	C	G	G	C	C	G	G	G	G	G	G	T	T	C	C	T	T	G	G	G	G	C	C	G	G	A	A	A	C	C	C	G	G	C	C	T	T	C	C	G	G	C	T	0	0	G	G	G	G	T	T	A	A	C	C	C	C	C	C	C	C	C	C	G	G	G	G	G	G	G	G	G	G	C	C	G	G	G	G	T	T	G	G	C	C	C	C	T	T	T	T	G	G	G	G	A	A	C	C	G	G	C	C	C	C	C	T	G	G	G	G	0	0	G	G	C	C	C	C	A	T	C	C	C	C	A	C	A	G	G	G	G	G	C	C	G	G	C	C	G	G	G	G	T	T	C	C	T	T	C	C	C	C	G	G	C	C	C	C	G	G	T	T	G	G	A	A	C	C	C	C	C	C	C	T	C	C	G	G	G	G	G	G	G	G	C	C	G	G	C	C	C	C	C	C	0	0	C	C	C	C	C	C	C	C	C	C	G	G	C	T	A	A	A	A	C	C	C	C	G	G	A	A	A	A	C	C	T	T	C	C	C	C	T	T	A	A	A	A	A	A	G	G	C	C	C	C	T	T	G	G	G	G	G	G	C	C	C	C	G	G	G	G	C	C	C	C	C	C	G	G	C	C	A	A	C	C	C	C	G	G	C	C	C	C	G	G	C	C	A	A	C	C	C	C	T	T	T	T	T	T	T	T	C	C	C	T	0	0	A	A	A	A	C	C	C	C	C	C	G	G	C	C	T	T	T	T	G	G	G	G	A	A	A	A	G	G	G	G	G	G	T	T	G	G	C	C	T	T	T	T	C	C	A	C	T	T	G	G	A	A	G	G	A	A	A	A	A	A	G	G	C	C	G	G	G	G	C	C	A	A	T	T	G	G	A	A	T	T	G	G	G	T	A	A	A	G	G	G	G	G	C	C	0	0	C	C	G	G	G	G	G	G	0	0	C	C	C	C	A	A	0	0	A	A	T	T	A	T	C	C	T	T	A	A	C	C	A	A	C	C	C	C	C	G	C	C	C	C	C	C	G	G	C	T	G	G	G	G	G	G	C	C	G	G	G	G	A	A	0	0	G	G	C	C	G	G	G	G	T	T	A	A	G	G	T	T	C	C	G	G	G	G	G	G	T	T	C	C	G	G	A	A	A	G	G	G	C	C	C	C	G	G	T	T	C	C	C	C	C	C	G	G	A	A	G	G	C	C	T	T	C	C	G	G	C	C	C	C	A	A	G	G	T	T	C	T	0	0	T	T	G	G	T	T	C	C	A	A	T	T	G	G	C	C	0	0	A	A	A	A	G	G	0	0	C	C	A	A	C	C	A	A	G	G	G	G	C	C	G	G	T	T	C	C	C	C	C	C	G	G	A	A	A	A	C	C	C	C	C	C	A	A	T	T	T	T	C	C	0	0	A	G	C	C	T	T	G	G	C	C	G	G	C	C	C	C	A	A	G	G	C	C	C	C	G	G	C	C	C	C	C	C	A	C	C	C	G	G	C	C	A	A	G	G	T	T	G	G	C	C	G	G	C	C	A	A	C	C	G	G	A	A	T	T	T	T	C	C	G	G	C	C	T	T	G	G	A	A	G	G	A	A	C	C	A	A	C	C	T	T	A	A	C	C	T	T	C	C	C	C	G	G	T	T	G	G	T	T	C	T	G	G	G	G	C	C	T	T	G	G	A	A	A	A	G	G	G	G	C	C	C	C	G	G	C	C	C	C	T	T	C	T	G	G	T	T	A	G	0	0	T	T	T	T	G	G	T	T	T	T	A	A	C	C	G	G	T	T	C	C	G	G	C	C	C	C	C	C	G	G	G	G	A	A	A	A	G	G	C	C	C	G	C	C	C	C	T	T	G	G	A	A	A	A	G	G	G	G	G	G	T	T	A	A	C	C	G	G	G	T	G	G	C	C	C	C	G	G	G	G	C	C	C	C	C	C	G	G	C	C	G	G	T	T	G	G	C	C	0	0	C	C	G	G	A	G	A	G	T	T	A	A	G	G	C	C	C	C	T	T	T	T	A	A	C	C	G	G	C	C	G	G	G	G	G	T	C	C	T	T	A	A	G	G	C	C	A	A	C	C	A	C	T	T	A	A	0	0	C	C	0	0	C	T	G	G	G	G	C	C	C	C	G	G	T	T	G	G	G	G	G	G	A	A	C	G	C	C	G	G	A	A	0	0	G	G	G	G	C	C	C	C	T	T	C	C	A	G	T	T	C	C	A	A	G	G	C	C	A	A	C	T	T	T	C	T	C	C	C	C	C	C	T	T	G	G	G	G	A	G	C	C	G	G	G	G	0	0	G	G	G	G	C	C	A	G	C	C	G	G	C	C	C	C	G	G	G	G	C	C	G	G	A	A	T	T	G	G	T	T	T	T	A	T	G	G	G	G	G	G	G	G	T	T	G	T	G	G	G	G	A	A	C	C	G	G	C	C	A	A	C	C	A	A	C	C	C	C	C	C	0	0	T	T	G	G	C	C	C	C	C	C	C	C	G	G	C	C	C	C	C	C	T	T	A	A	C	C	G	G	G	G	T	T	C	C	C	C	C	C	G	G	G	G	T	T	C	T	C	C	G	G	C	C	C	T	G	G	G	G	T	T	G	G	C	C	G	G	C	C	C	C	G	G	G	G	G	G	C	C	C	C	T	T	G	G	0	0	C	C	G	G	G	G	G	G	C	T	A	A	G	G	G	G	C	C	A	A	T	T	G	G	C	C	C	C	C	C	C	C	A	C	0	0	A	A	C	C	A	A	A	G	G	G	C	C	A	A	G	G	C	C	C	C	C	C	G	G	G	G	C	C	A	A	C	T	C	C	A	A	G	G	G	G	C	C	C	C	T	T	G	G	C	C	G	G	C	C	C	C	G	G	A	A	C	C	G	G	C	C	C	C	C	C	C	C	A	A	C	C	T	T	T	T	C	C	G	G	T	T	C	C	C	C	C	C	G	G	G	G	C	C	C	C	G	G	0	0	G	G	T	T	G	G	C	C	0	0	T	T	T	T	G	G	C	C	C	C	T	T	A	A	T	T	C	C	C	C	G	G	G	G	C	C	A	A	A	A	G	G	C	C	A	A	G	G	A	A	C	C	0	0	C	C	G	G	T	T	G	G	G	G	A	A	A	A	A	G	C	C	G	G	G	G	T	T	G	G	T	T	G	G	C	C	G	G	A	A	A	C	G	G	C	C	T	T	C	T	C	T	G	G	A	A	G	G	0	0	C	C	G	G	T	T	A	A	G	G	A	A	A	A	T	T	G	G	C	C	G	G	A	A	C	T	C	C	G	G	A	A	A	A	C	T	G	G	C	T	G	G	C	C	G	G	G	G	G	G	A	A	T	T	C	C	T	T	G	G	T	T	A	A	0	0	C	C	G	G	G	G	T	T	C	C	C	C	G	G	C	C	C	C	A	G	A	A	T	T	0	0	C	C	C	C	C	C	C	C	T	T	G	G	0	0	A	A	A	A	C	C	A	A	G	G	C	C	G	T	A	A	A	A	A	A	A	C	C	C	C	C	A	A	T	T	C	C	C	C	T	T	T	T	C	C	C	C	A	C	C	C	C	C	G	G	A	A	T	T	A	A	G	G	C	T	A	A	C	C	C	C	G	G	C	C	G	G	T	T	G	G	C	C	T	T	0	0	0	0	C	C	C	C	G	G	T	T	C	C	G	G	G	G	G	G	A	A	C	C	G	G	G	G	A	A	A	A	C	C	T	T	G	G	G	G	C	C	G	G	G	G	C	T	A	A	G	G	C	C	A	A	C	C	C	C	C	C	T	T	G	G	G	G	C	C	G	G	C	C	C	C	C	C	G	G	G	G	G	G	G	G	C	C	0	0	C	C	G	G	A	A	T	T	T	T	0	0	T	T	G	G	0	0	C	C	G	G	G	G	C	C	C	C	T	T	G	G	C	C	G	G	G	G	G	G	C	C	T	T	C	C	G	G	C	C	C	C	0	0	G	G	G	G	G	G	G	G	C	C	G	G	C	C	T	T	A	A	C	C	A	A	C	C	C	C	A	A	T	T	C	C	G	G	0	0	G	G	A	A	A	A	0	0	G	G	C	C	C	C	C	C	C	C	A	A	G	G	G	G	C	C	G	G	G	G	C	C	C	C	C	C	C	C	G	G	C	C	C	C	A	C	G	G	G	G	G	G	C	C	C	C	G	G	G	G	C	C	C	C	C	C	G	G	A	A	A	A	C	C	T	T	G	G	G	G	0	0	C	C	C	C	C	C	C	C	G	G	0	0	A	A	C	C	C	C	A	G	G	G	G	G	G	G	T	T	A	T	C	C	T	T	T	T	C	C	T	T	G	G	T	T	C	C	T	T	G	G	C	C	G	G	A	A	A	G	T	T	A	A	G	G	C	C	G	G	G	G	T	T	G	G	A	A	C	C	C	C	C	C	G	G	C	C	G	G	G	G	C	C	A	C	T	T	G	G	G	G	C	C	G	G	G	G	T	T	G	G	A	A	G	G	G	G	G	G	C	C	C	C	C	C	C	C	G	G	G	G	T	T	G	G	C	C	T	T	G	G	T	T	G	G	G	G	G	G	G	G	G	G	G	G	C	C	G	G	A	A	C	C	A	A	G	G	0	0	G	G	C	C	T	T	C	C	G	G	G	G	G	G	0	0	C	C	G	G	C	C	C	C	A	A	C	C	C	C	C	C	C	C	C	C	T	T	G	G	C	C	G	G	G	G	G	G	C	C	G	G	C	C	G	G	T	T	C	C	0	0	C	C	C	C	C	C	A	A	C	C	C	C	C	T	G	G	G	G	G	G	G	G	C	G	C	C	C	C	C	C	T	T	C	C	A	A	C	C	0	0	T	T	C	C	C	T	G	G	C	C	C	C	C	C	C	C	G	G	C	C	C	C	G	G	T	T	G	G	G	G	G	G	C	C	A	G	G	G	T	T	C	C	C	C	C	T	G	G	T	T	C	T	T	T	C	C	0	0	A	A	T	T	C	G	A	A	A	A	C	C	G	G	C	C	A	A	G	G	G	G	A	A	C	C	C	C	C	T	0	0	G	G	C	C	C	C	T	T	A	A	C	C	0	0	C	C	C	C	T	T	G	G	G	G	A	T	C	C	C	C	C	C	G	G	A	A	C	C	C	C	A	A	A	A	C	C	G	G	G	G	C	C	C	C	C	T	T	T	C	G	C	C	C	T	C	C	0	0	C	C	G	G	T	T	G	G	T	T	G	G	T	T	G	G	C	C	G	G	G	G	T	T	C	C	A	A	C	C	G	G	G	G	G	G	T	T	C	C	C	C	T	T	A	A	G	G	C	C	G	G	A	A	C	C	C	C	0	0	C	C	T	T	G	G	A	A	A	A	T	T	T	T	T	T	T	T	A	A	G	G	T	T	C	C	A	G	G	G	G	G	G	G	C	C	G	G	A	T	0	0	C	C	C	C	C	C	G	G	C	C	C	C	G	G	C	C	G	G	T	T	A	A	0	0	C	C	C	T	G	G	A	A	G	G	G	G	G	G	G	T	C	C	G	G	T	T	A	A	A	A	G	G	C	C	C	C	C	C	A	A	C	C	G	G	C	T	C	C	G	G	C	C	C	C	G	G	C	C	G	G	C	C	G	G	G	G	A	A	G	G	T	T	T	T	G	G	A	A	C	C	G	G	G	G	0	0	G	G	G	G	C	C	G	G	0	0	G	G	C	C	C	C	T	T	C	C	C	C	A	A	A	A	G	G	C	C	G	G	G	G	C	C	G	G	C	C	C	C	G	G	C	C	G	G	A	A	G	G	C	C	C	C	G	G	T	T	G	G	T	T	A	A	C	C	T	T	C	C	C	C	C	C	C	C	G	G	A	G	T	T	C	T	G	G	G	G	G	G	G	G	G	G	G	G	T	T	T	T	G	G	G	G	C	C	C	C	C	C	G	G	G	G	T	T	T	T	T	T	G	G	G	G	A	A	A	A	T	T	G	G	G	G	C	C	G	G	C	C	C	C	C	C	G	G	G	G	G	G	G	G	C	C	C	C	A	A	G	G	A	A	C	C	G	G	C	C	C	C	C	C	C	C	C	C	G	G	G	G	C	C	C	C	T	T	C	C	G	G	C	C	A	G	G	G	0	0	C	C	A	A	A	A	G	G	C	C	A	T	A	A	0	0	0	0	C	C	A	A	C	G	G	G	G	G	G	G	0	0	0	0	T	T	T	T	G	G	G	G	G	G	G	G	C	C	C	C	A	A	G	G	C	C	T	T	G	G	C	T	C	C	A	A	T	T	A	G	A	A	G	G	G	G	C	G	G	G	A	A	C	C	C	C	G	G	G	G	G	G	C	C	G	G	G	G	C	C	G	G	C	C	G	G	A	A	A	A	T	T	A	A	C	C	C	C	C	C	A	G	G	G	C	C	C	T	C	C	G	G	T	T	0	0	A	A	C	C	G	G	G	G	C	C	C	C	T	T	C	C	C	C	A	A	G	T	C	C	G	G	G	G	A	A	0	0	C	C	C	T	G	G	C	C	C	C	T	T	C	C	A	A	C	C	C	C	G	G	C	C	C	C	A	A	G	G	G	G	0	0	C	C	C	C	C	C	A	A	G	G	C	C	C	C	C	T	0	0	C	C	A	G	C	C	G	G	G	G	T	T	C	C	A	A	A	A	G	G	G	G	C	C	A	A	G	G	C	C	G	G	T	T	C	C	C	C	T	T	G	G	T	T	C	C	C	C	G	G	A	A	T	T	G	G	C	C	C	C	G	G	T	T	T	T	C	C	A	A	C	C	T	T	C	C	G	G	G	G	T	T	C	T	G	G	A	A	G	G	G	G	A	A	T	T	C	C	C	T	C	C	C	C	A	G	0	0	C	C	G	G	0	0	C	C	T	T	G	G	C	C	A	G	A	T	C	C	A	A	C	C	G	G	T	T	C	C	G	G	G	G	A	A	A	A	A	A	C	C	C	C	A	A	C	C	T	T	C	C	T	T	C	C	A	A	0	0	G	G	G	G	C	C	G	G	T	T	A	A	T	T	A	T	T	T	G	G	C	G	A	A	A	A	A	A	A	A	G	G	C	C	G	G	T	T	C	C	A	A	C	T	T	T	G	G	G	G	C	T	G	G	G	G	T	T	G	G	0	0	C	T	0	0	G	G	G	G	A	G	C	C	C	C	0	0	G	G	0	0	C	C	C	C	G	G	C	C	C	C	G	G	G	G	C	C	C	C	G	G	T	T	G	G	T	T	C	C	C	C	G	G	G	G	C	C	C	C	A	A	T	T	G	G	C	C	T	T	G	G	G	G	A	G	T	T	C	C	C	C	G	G	A	C	C	C	G	G	0	0	G	G	G	G	G	G	A	G	T	T	G	G	A	A	A	A	C	C	A	G	C	C	T	T	G	G	A	A	A	A	G	G	C	C	G	G	G	G	G	G	T	T	C	C	T	T	A	A	C	T	G	G	C	C	G	G	G	G	G	G	C	C	C	C	G	G	G	G	A	A	C	C	C	C	G	G	G	G	G	G	A	A	C	C	T	T	G	G	A	A	T	T	G	G	G	G	C	C	C	C	C	C	T	T	G	G	C	C	G	G	G	G	C	C	G	G	C	T	G	G	T	T	A	G	T	T	A	A	T	T	C	C	T	T	G	G	G	G	G	G	T	T	G	G	C	T	G	G	T	T	T	T	0	0	G	G	G	G	T	T	T	T	C	C	0	0	G	G	G	G	C	C	T	T	G	G	C	C	A	A	C	C	0	0	G	G	G	G	C	C	T	T	T	T	C	C	C	C	T	T	T	T	A	A	C	C	C	C	G	G	C	C	A	A	C	G	C	C	C	C	T	T	T	T	0	0	C	C	C	C	G	G	G	G	G	G	C	C	G	G	A	A	C	C	C	C	A	C	G	G	T	T	0	0	C	C	G	G	C	C	C	C	C	C	G	G	G	G	C	C	G	G	C	C	G	G	G	G	C	C	A	G	0	0	C	C	0	0	G	G	C	C	C	T	A	A	A	A	G	G	T	T	C	T	A	T	C	C	T	T	C	T	G	G	A	A	G	G	C	C	C	C	A	A	C	C	G	G	A	A	G	G	G	G	C	C	G	G	T	T	A	A	G	G	G	G	T	T	T	T	C	C	T	T	G	G	T	T	C	C	G	G	G	G	C	C	T	T	A	G	0	0	C	C	C	C	T	T	T	T	C	C	A	A	C	T	A	A	C	C	C	C	G	G	A	A	G	G	C	C	G	G	A	G	T	T	T	T	T	T	0	0	G	G	C	C	G	G	C	C	G	G	C	C	T	T	G	G	0	0	G	G	T	T	G	G	G	G	C	T	G	G	C	C	G	G	C	C	T	T	A	A	G	G	G	G	C	C	C	C	T	T	G	G	C	C	A	A	C	C	T	T	A	A	C	C	C	C	G	G	G	G	G	G	C	C	0	0	C	C	T	T	G	G	A	A	A	A	C	C	C	C	C	C	G	G	G	G	C	C	G	G	G	G	T	T	C	C	G	G	C	C	0	0	0	0	A	A	G	G	C	C	A	A	T	T	T	T	C	C	G	G	C	C	C	C	G	G	G	G	C	C	G	G	A	A	T	T	G	G	T	T	G	G	C	C	A	G	C	C	G	G	G	G	A	A	C	C	G	G	A	G	G	G	C	C	C	C	T	T	G	G	C	C	G	G	G	G	G	G	G	G	A	A	C	C	C	C	A	A	T	T	C	C	C	C	G	G	G	G	G	G	C	C	T	T	C	C	C	C	C	C	C	C	G	G	T	T	C	C	G	G	C	C	C	C	T	T	T	T	T	T	G	G	C	C	A	C	T	T	G	G	G	G	G	G	C	C	G	G	C	T	G	G	G	G	G	G	G	G	C	T	G	T	C	C	G	G	G	G	T	T	T	T	C	C	C	C	G	G	G	G	C	C	A	A	A	A	G	G	A	A	A	A	A	A	G	G	C	C	G	G	G	G	0	0	G	G	G	G	A	A	G	G	C	C	A	A	C	C	A	A	T	T	T	T	C	C	A	A	C	C	C	C	C	C	G	G	A	A	C	C	G	G	G	G	G	G	T	T	G	G	C	C	G	G	C	C	C	C	C	C	T	T	C	C	C	C	G	G	A	A	G	G	A	A	G	G	C	C	G	G	T	T	T	T	T	T	A	A	G	G	A	T	T	T	G	G	C	C	G	G	C	C	C	C	C	C	C	C	A	G	A	C	G	G	G	G	C	C	C	C	C	T	C	C	G	G	G	G	A	A	G	G	G	G	G	G	C	C	A	A	C	C	C	C	T	T	C	G	T	T	C	C	G	G	C	C	G	G	C	C	C	C	A	A	C	C	A	A	T	T	G	G	G	G	A	A	T	T	C	C	C	C	G	G	G	G	C	C	C	C	G	G	C	T	G	G	T	T	G	G	C	C	G	G	T	T	G	G	G	G	G	G	T	T	G	G	C	C	C	C	A	A	T	T	G	G	C	C	G	G	0	0	C	C	A	A	A	A	C	C	T	T	C	C	T	T	C	C	T	T	C	C	C	C	0	0	T	T	T	T	C	C	C	C	G	G	C	C	0	0	C	C	G	G	A	A	G	G	G	G	G	G	A	A	C	C	C	C	A	A	T	T	A	A	G	G	G	G	0	0	G	G	A	G	G	G	T	T	C	C	T	T	C	C	C	C	G	G	C	C	G	G	C	C	T	T	G	G	G	T	G	G	G	G	A	A	G	G	C	C	G	G	C	C	T	T	T	T	C	C	C	C	C	C	A	A	T	T	T	T	G	G	A	A	A	A	T	T	G	G	G	G	C	C	T	T	C	C	G	G	0	0	T	T	G	G	G	G	G	G	G	G	G	G	C	C	G	G	A	A	T	T	T	T	G	G	T	T	0	0	T	T	C	C	C	C	C	C	C	C	G	G	T	T	A	A	C	C	A	A	G	G	C	C	G	G	G	G	T	T	A	A	G	G	C	C	0	0	C	C	G	G	G	G	A	A	C	C	T	T	A	G	C	C	A	G	A	A	G	G	T	T	G	G	C	C	A	A	C	C	C	C	A	A	A	A	T	T	C	C	C	C	T	T	A	A	A	A	A	A	A	A	C	G	G	G	T	T	C	C	A	C	A	A	C	C	A	A	G	G	T	T	G	G	0	0	0	0	C	C	G	G	C	C	G	G	T	T	C	C	C	C	C	C	G	G	C	C	G	G	C	C	C	C	C	C	A	A	G	G	T	T	G	G	T	T	C	C	G	G	C	C	C	C	0	0	A	A	T	T	G	G	T	T	C	C	C	C	G	G	T	T	G	G	T	T	G	G	G	G	0	0	T	T	T	T	G	G	T	T	C	C	G	G	C	C	G	G	G	G	A	A	G	G	C	C	C	C	C	G	A	A	C	C	C	C	C	C	T	T	0	0	A	A	A	A	A	G	G	G	T	T	C	C	A	A	T	T	G	G	A	A	G	G	A	A	A	A	T	T	T	T	A	A	C	C	T	T	C	C	C	T	T	T	C	C	C	C	G	G	C	C	C	C	C	C	G	G	C	C	G	G	T	T	G	G	G	G	A	A	C	C	G	G	C	C	G	G	G	G	C	C	0	0	G	G	T	T	C	T	G	G	C	C	C	C	C	C	C	C	G	G	G	G	G	G	A	A	C	C	T	T	T	T	C	T	C	C	C	C	C	C	A	A	C	C	G	G	C	C	0	0	G	G	T	T	G	G	G	G	C	C	G	G	C	C	T	T	A	A	G	G	C	C	C	C	C	C	T	T	C	C	C	C	G	G	A	A	T	T	G	G	T	T	C	C	C	T	C	C	C	C	C	C	T	T	G	T	C	C	C	C	T	T	C	C	A	A	G	G	C	C	C	C	G	G	T	T	T	T	G	G	A	A	T	T	C	C	G	G	G	G	A	A	C	C	C	C	C	T	G	G	T	T	A	A	G	G	A	A	C	C	C	T	G	G	0	0	C	C	G	G	G	G	G	G	G	G	C	C	G	G	C	C	C	C	C	C	C	C	T	T	G	G	G	G	G	G	0	0	C	C	G	G	T	T	C	C	G	G	A	A	G	G	G	G	0	0	G	G	G	G	T	T	A	A	C	C	G	G	A	A	G	G	G	G	G	G	G	G	G	G	G	G	A	A	C	C	A	G	G	G	A	A	T	T	T	T	A	A	C	C	G	G	A	A	G	G	C	C	C	C	A	A	A	A	C	C	G	G	A	A	A	A	G	G	G	G	G	G	C	C	T	T	T	T	G	G	C	C	G	G	G	G	0	0	A	A	G	G	C	C	G	G	G	G	0	0	C	C	A	A	T	T	A	A	T	T	C	C	G	G	C	C	T	T	G	G	C	C	A	A	A	A	G	G	A	A	G	G	C	C	T	T	G	G	C	C	G	G	G	G	G	G	G	G	G	G	T	T	C	C	G	G	C	C	G	G	T	T	T	T	C	C	T	T	A	G	G	G	C	C	C	C	G	G	G	G	G	G	G	G	A	A	T	T	G	G	G	G	A	A	G	G	A	A	G	G	C	C	A	A	C	C	A	A	C	C	G	G	0	0	C	C	G	G	C	C	A	A	C	C	C	C	A	A	C	C	A	A	G	G	G	G	G	G	A	A	T	T	G	G	C	C	C	C	A	A	C	T	G	G	T	T	G	G	C	T	T	T	G	G	C	C	A	A	G	G	C	C	G	G	G	G	G	G	G	G	A	A	0	0	G	G	C	C	G	G	C	C	A	A	G	G	A	G	C	C	A	A	G	T	G	G	G	G	C	C	0	0	T	T	0	0	C	C	G	G	G	G	C	C	C	C	G	G	G	G	C	C	G	G	C	C	A	A	G	G	A	T	A	A	C	C	C	C	A	A	C	C	G	G	G	G	G	G	G	G	A	A	C	C	A	A	G	G	C	C	A	A	G	G	T	T	G	G	T	T	G	G	A	A	A	A	G	G	T	T	T	T	C	C	C	C	C	C	C	C	C	C	G	G	G	G	A	A	C	C	G	G	C	C	C	C	C	C	C	C	C	C	T	T	A	A	C	C	T	T	C	C	A	A	C	C	C	C	C	C	G	G	G	T	T	T	G	G	G	G	A	C	G	G	C	C	C	C	C	C	G	G	A	A	G	G	C	C	C	T	C	C	G	G	T	T	C	C	C	C	G	G	T	T	A	A	G	G	C	C	G	G	G	G	T	T	A	A	G	G	A	A	T	T	C	C	G	G	0	0	C	C	C	G	T	T	C	C	A	A	T	T	T	T	C	C	C	C	A	A	C	C	C	G	C	C	C	C	0	0	G	G	T	T	C	C	G	G	C	C	C	C	G	G	G	G	C	C	C	C	C	C	G	G	C	C	G	G	C	C	C	C	G	G	A	G	C	C	G	G	G	G	C	C	C	C	T	T	G	G	G	G	C	C	G	G	T	T	C	C	A	A	C	C	A	A	C	C	A	A	C	C	C	T	C	C	T	T	A	A	G	G	G	G	C	T	C	T	T	T	T	T	C	T	T	T	A	A	G	G	C	G	G	G	G	G	A	A	G	G	G	G	A	A	A	A	G	G	G	G	G	G	T	T	A	A	G	G	G	G	C	C	C	C	C	C	G	G	T	T	C	C	C	C	G	G	C	T	G	G	A	G	C	C	T	T	C	C	C	C	G	G	0	0	T	T	G	G	C	T	C	T	G	G	0	0	T	T	C	C	G	G	T	T	T	T	C	C	0	0	C	C	0	0	T	T	C	C	C	C	A	A	T	T	T	T	G	T	C	C	G	G	T	T	A	G	C	C	0	0	C	T	G	G	0	0	G	G	C	C	C	C	C	C	C	C	G	G	A	A	C	C	A	A	A	A	G	G	G	G	C	T	A	A	C	C	A	A	G	G	G	G	A	A	T	T	C	C	T	T	G	G	C	C	G	G	C	C	A	A	T	T	T	T	T	T	T	T	C	C	G	G	C	C	C	T	G	G	C	T	C	C	G	G	G	G	C	C	A	A	C	C	G	G	A	A	G	G	G	G	A	A	A	G	A	G	A	A	G	G	T	T	T	T	G	G	T	T	T	T	G	G	T	T	G	G	C	C	C	C	T	T	A	T	G	G	T	T	C	C	C	C	0	0	C	C	T	T	T	T	C	C	C	C	T	T	G	G	C	C	G	G	C	C	G	G	G	G	T	T	C	C	G	G	C	C	A	A	G	G	C	C	T	T	G	G	C	C	C	C	C	C	0	0	C	C	C	C	T	T	A	A	G	G	T	T	C	C	A	T	G	G	A	A	A	A	T	T	G	G	C	C	T	T	G	G	C	C	G	G	C	C	A	A	G	G	T	T	T	T	G	G	C	C	0	0	T	T	G	G	T	T	A	G	G	G	A	A	T	T	0	0	A	C	G	G	G	G	C	C	T	T	T	T	G	G	G	G	A	A	G	G	A	A	C	C	C	C	C	C	C	C	C	C	G	G	G	G	T	T	A	A	0	0	G	G	G	G	C	C	C	C	C	C	T	T	A	A	T	T	C	G	C	C	G	G	C	C	C	C	G	G	A	A	G	G	A	A	T	T	G	G	T	T	G	G	T	T	A	A	A	A	C	G	G	G	G	G	G	G	G	G	T	T	T	T	C	C	C	G	G	G	G	G	C	C	G	G	G	G	G	G	C	C	C	C	C	C	0	0	C	C	A	A	T	T	C	C	A	A	C	C	A	A	T	T	G	G	A	A	G	G	C	C	G	G	T	T	C	C	G	G	C	C	C	T	G	G	C	C	C	C	C	C	0	0	0	0	G	G	G	G	A	G	G	G	C	C	A	A	T	T	A	A	C	C	C	C	C	C	A	A	C	C	T	T	A	A	T	T	G	G	A	A	G	G	C	C	C	C	C	C	C	C	T	T	T	T	C	C	C	C	T	T	G	G	C	C	C	C	A	A	C	C	C	C	C	C	G	G	G	G	C	C	T	T	A	G	T	T	C	C	C	T	C	C	A	A	G	G	G	G	C	C	C	C	C	C	G	G	G	G	C	T	C	C	A	A	A	A	C	C	A	A	A	A	C	C	G	G	A	A	A	A	C	C	C	C	T	T	G	G	T	T	C	C	C	C	G	G	A	A	C	C	C	C	C	C	C	C	C	C	T	T	C	C	C	C	C	C	G	G	T	T	A	A	C	G	T	T	C	G	G	G	G	G	T	T	G	G	C	T	C	C	G	G	G	G	A	A	C	T	C	C	C	C	T	T	C	C	T	T	G	G	C	C	C	C	A	A	C	C	A	A	G	G	G	G	C	C	A	A	G	G	T	T	0	0	G	G	G	G	G	G	C	C	C	C	G	G	T	T	T	T	G	G	C	C	A	A	C	C	A	A	A	A	C	C	G	G	G	G	G	G	C	C	T	T	C	C	A	G	C	C	G	G	G	G	C	C	T	T	G	G	G	G	0	0	0	0	A	A	C	C	G	G	C	C	C	C	A	A	0	0	G	G	G	G	C	C	G	G	T	T	G	G	G	G	C	C	G	G	A	A	G	G	T	T	C	C	A	A	C	C	C	C	G	G	A	A	C	C	G	G	C	C	A	A	G	G	G	G	C	C	C	C	C	C	C	C	T	T	C	C	G	T	G	G	A	A	G	G	A	A	A	A	G	G	A	A	C	C	0	0	C	C	A	A	G	G	A	A	A	A	G	G	C	C	C	C	C	C	A	C	C	C	0	0	C	C	A	A	G	G	C	C	C	C	A	A	G	G	A	G	G	G	C	C	C	C	C	C	G	G	G	G	G	G	G	G	T	T	G	G	A	A	G	G	A	G	G	G	T	T	A	A	G	G	G	G	C	C	G	G	C	C	T	T	G	T	G	G	C	C	G	G	A	C	G	G	A	A	G	G	0	0	G	G	T	T	C	C	G	G	T	T	C	C	G	G	A	A	C	C	G	G	G	G	C	C	G	G	C	C	G	G	C	C	C	C	T	T	G	G	G	G	C	C	C	C	C	C	C	C	C	C	G	G	G	G	C	C	A	A	0	0	C	C	A	A	A	A	C	C	C	C	C	C	T	T	T	T	A	G	G	G	G	G	A	G	G	G	T	T	G	G	G	G	C	C	A	A	G	G	A	A	A	A	G	G	C	T	C	C	C	C	T	T	G	G	T	T	T	T	A	A	G	G	A	A	0	0	G	G	C	C	G	G	G	G	C	C	C	C	G	G	G	G	A	A	C	C	T	T	G	G	G	G	T	T	C	G	C	G	0	0	C	T	G	G	C	C	T	T	C	C	T	T	A	A	T	T	T	T	G	G	A	A	C	C	T	T	G	G	C	C	T	T	T	T	T	T	C	C	0	0	T	T	0	0	G	G	C	C	G	G	C	C	C	C	G	G	C	C	T	T	G	G	A	A	C	C	T	T	C	C	A	A	C	C	G	G	A	A	G	G	A	A	C	C	C	T	0	0	0	0	C	C	C	C	0	0	0	0	G	G	C	C	C	C	T	T	A	C	C	C	C	C	0	0	A	A	G	G	C	G	A	A	G	G	A	A	C	C	A	G	A	A	C	C	T	T	A	A	A	A	G	G	T	T	G	G	T	T	C	T	G	G	G	G	C	C	G	G	T	T	G	G	A	A	G	G	A	A	G	G	T	T	T	T	G	G	C	C	G	G	C	T	C	C	C	C	G	G	C	C	T	T	G	G	C	C	T	T	A	A	G	G	0	0	0	0	T	T	G	G	A	A	T	T	C	C	G	G	C	C	C	C	A	A	A	A	A	A	G	G	C	C	T	T	A	C	G	G	C	C	0	0	C	C	T	T	C	C	G	G	A	A	C	C	C	C	C	C	A	C	C	C	G	G	C	C	C	C	G	G	T	T	A	A	A	T	C	C	C	C	A	A	G	G	A	A	G	T	G	G	C	C	T	T	C	C	G	G	C	C	C	C	G	G	G	G	T	T	G	G	G	G	C	C	C	C	C	C	G	G	T	T	T	T	T	T	T	T	C	C	A	A	C	C	C	C	G	G	G	G	T	T	C	C	G	G	T	T	G	G	T	T	C	C	C	C	G	G	G	G	C	C	C	G	A	G	A	G	C	C	C	C	T	T	C	C	A	G	0	0	C	C	0	0	G	G	C	C	C	C	G	G	C	C	G	G	T	T	G	G	A	A	C	C	C	C	A	A	T	T	C	C	G	G	C	C	C	C	T	T	G	G	G	G	G	G	G	G	C	C	G	G	0	0	C	C	A	A	0	0	C	C	A	A	C	C	A	A	C	C	C	C	C	C	A	G	C	C	G	G	C	C	G	G	0	0	C	C	0	0	A	A	0	0	G	G	G	G	C	C	A	A	C	C	G	G	C	C	C	C	G	G	G	G	C	C	0	0	C	C	G	G	G	G	G	G	G	G	T	T	T	T	G	G	C	C	0	0	T	T	C	C	G	G	G	G	G	G	C	C	C	C	C	C	A	A	C	C	A	G	C	C	G	G	G	G	C	C	C	C	C	C	T	T	C	C	C	C	G	G	0	0	T	T	C	G	A	A	T	T	C	C	A	A	C	C	C	C	A	A	C	C	T	T	C	C	C	C	G	G	A	C	C	C	T	T	A	C	G	G	C	C	G	G	C	C	G	G	C	C	A	A	C	C	G	G	C	C	G	G	A	A	A	A	T	T	A	A	C	C	G	G	C	C	T	T	A	A	T	T	T	T	A	G	C	C	T	T	G	G	C	C	G	G	G	G	G	G	C	C	G	G	C	C	G	G	C	C	C	C	G	G	T	T	C	C	A	A	C	C	C	C	C	C	G	G	T	T	G	G	A	A	T	T	T	T	C	C	G	G	G	G	A	A	C	C	A	G	A	A	T	T	T	T	A	G	G	G	G	G	A	G	C	C	C	T	G	G	G	G	C	C	C	C	T	T	G	G	C	C	C	C	A	A	T	T	C	T	T	T	T	T	A	G	C	C	0	0	C	C	C	T	G	G	G	G	C	C	G	G	G	G	A	A	G	G	C	C	A	A	A	A	C	C	T	T	G	G	G	G	T	T	A	A	C	C	A	A	T	T	C	C	G	G	A	A	A	A	A	A	C	C	C	C	C	C	C	C	G	G	C	C	A	A	A	A	C	C	0	0	A	A	C	T	C	T	T	T	G	G	G	G	G	G	C	C	G	G	A	A	A	A	G	G	0	0	G	G	A	A	A	G	T	T	G	G	G	G	C	C	C	C	T	T	G	G	C	C	C	C	C	C	G	G	C	C	A	A	A	A	G	G	C	C	T	T	C	C	0	0	G	G	G	G	C	C	C	C	G	G	C	C	C	C	T	T	C	C	T	T	C	C	G	G	G	G	A	A	C	C	C	C	C	C	C	C	C	C	C	C	G	G	A	A	G	G	C	C	C	C	C	C	C	C	G	G	A	A	C	C	G	G	G	G	C	G	T	T	C	C	A	T	G	G	A	G	C	C	A	A	G	G	A	A	C	C	T	T	A	A	A	A	C	C	G	G	G	G	T	T	A	G	0	0	0	0	A	A	0	0	C	C	A	A	G	G	A	A	T	T	C	C	C	T	A	G	A	A	G	G	C	C	C	C	C	T	G	G	C	C	C	C	A	A	C	C	T	T	T	T	T	T	C	C	T	T	C	C	A	A	C	C	T	T	T	T	C	C	C	C	C	C	C	C	G	G	C	C	G	G	C	C	A	A	A	A	C	C	C	C	A	A	T	T	G	G	C	C	C	C	C	C	G	G	G	G	T	T	A	A	T	T	A	A	C	C	C	C	G	G	G	G	G	G	A	A	G	G	C	C	A	A	G	G	G	G	G	G	T	T	C	C	C	C	A	A	G	G	C	C	C	C	A	A	G	G	G	G	G	G	A	A	C	C	G	G	G	G	G	G	A	A	G	G	C	C	G	G	A	A	G	G	T	T	C	C	T	T	G	G	G	G	G	G	G	G	T	T	C	C	G	G	A	A	C	C	G	G	A	A	G	G	G	G	A	A	T	T	T	T	A	A	T	T	A	A	G	G	T	T	C	C	T	T	T	T	C	C	0	0	G	G	T	T	C	C	G	G	G	G	C	C	T	T	A	T	G	T	G	G	G	G	T	T	A	A	T	T	G	G	C	C	T	T	C	C	G	G	C	C	C	C	T	T	G	G	A	A	G	G	C	C	C	C	G	G	C	C	C	C	G	G	G	G	T	T	T	T	G	G	G	G	G	G	A	A	0	0	C	T	T	T	C	C	C	C	A	A	G	G	G	G	C	C	C	G	A	A	C	C	T	T	G	G	T	T	A	A	A	G	A	C	C	C	A	A	G	G	C	C	A	G	C	C	G	G	T	T	C	C	G	G	T	T	C	C	C	C	C	C	G	G	G	G	C	C	G	G	A	A	G	G	C	C	C	C	C	C	T	T	C	C	A	A	C	T	C	C	A	A	A	A	C	C	G	G	A	A	C	C	T	T	G	G	C	C	T	T	C	C	T	T	C	C	C	C	G	G	0	0	A	A	A	A	T	T	T	T	A	A	G	G	C	C	C	C	C	C	G	G	G	G	G	G	C	C	G	G	C	C	A	A	T	T	T	T	A	A	G	G	C	C	C	C	C	C	C	C	C	C	A	A	G	G	T	T	T	T	G	G	G	G	A	A	G	G	C	C	T	T	C	C	A	A	C	C	0	0	C	C	T	T	G	G	G	G	C	C	C	T	G	G	T	T	C	C	G	G	G	G	C	C	G	G	G	G	G	G	C	C	A	A	C	C	A	A	G	G	T	T	G	G	G	G	C	C	G	G	T	T	C	C	G	G	T	T	G	G	C	C	C	C	T	T	C	C	G	G	T	T	G	G	G	G	C	C	G	G	T	T	C	C	T	T	A	A	C	C	C	C	A	A	G	G	C	C	C	C	G	G	C	C	C	C	G	G	G	G	C	C	A	A	G	G	C	C	A	A	C	C	C	C	G	G	A	G	C	C	C	C	G	G	C	C	T	T	T	T	G	G	G	G	G	G	C	C	C	C	T	T	C	G	A	A	G	G	C	C	T	T	G	T	T	T	C	C	G	G	T	T	G	G	A	A	T	T	C	C	C	C	C	C	C	G	G	G	C	C	C	C	G	G	C	G	G	G	C	C	T	T	G	G	G	G	C	C	G	G	C	C	C	C	C	C	G	G	A	G	C	C	G	G	C	C	G	G	T	T	G	G	C	C	A	G	G	G	G	G	T	T	G	G	G	G	G	G	A	A	A	A	G	G	C	C	C	C	C	C	T	T	T	T	T	T	T	T	G	G	C	C	C	C	A	A	C	C	C	C	G	T	C	C	A	A	T	T	G	G	G	G	C	C	C	T	G	G	C	C	T	T	C	C	A	A	C	C	G	G	G	G	C	C	C	T	T	T	G	G	C	C	C	C	G	G	G	G	C	C	T	T	A	A	A	A	G	G	C	C	C	T	G	G	C	C	G	G	C	C	G	G	C	C	G	G	C	C	A	A	T	T	A	A	G	G	C	C	T	T	C	C	A	A	A	A	G	G	A	A	G	G	A	T	C	C	C	C	A	C	G	G	C	T	A	A	C	C	T	T	C	C	C	C	G	G	G	G	C	C	C	C	T	T	0	0	T	T	G	G	A	A	C	C	C	C	T	T	C	C	C	C	C	C	G	T	A	A	T	T	0	0	A	A	T	T	C	T	T	T	G	G	C	C	T	T	C	C	G	G	C	C	C	C	G	G	T	T	0	0	C	C	0	0	G	G	G	G	T	T	C	C	0	0	G	G	C	C	C	C	G	G	C	C	C	C	A	T	C	C	G	G	T	T	C	C	C	C	T	T	T	T	T	T	G	G	C	C	A	A	A	A	G	G	G	G	T	T	T	T	G	G	G	G	C	C	T	T	C	C	G	G	0	0	C	C	C	C	G	G	C	C	G	G	0	0	C	C	C	C	C	T	G	G	A	C	C	C	C	C	A	A	C	C	T	T	G	T	C	C	G	G	A	A	C	C	C	C	G	G	T	T	C	C	G	G	G	G	C	C	G	G	C	C	G	G	C	C	T	T	C	C	G	G	G	G	C	C	C	C	T	T	A	A	G	G	A	A	A	A	G	G	A	A	C	C	T	T	A	A	C	C	A	A	T	T	G	G	C	T	A	G	G	G	C	C	C	C	C	C	C	C	C	C	C	C	G	G	A	A	C	T	C	C	G	G	A	A	C	C	T	T	A	A	C	C	A	A	C	C	G	G	G	G	C	C	T	T	C	C	C	C	G	G	C	T	A	A	G	G	C	C	T	T	T	T	C	C	A	A	T	T	G	G	C	T	C	C	G	G	C	C	A	A	C	T	A	A	G	G	C	C	A	G	T	T	C	C	G	G	C	C	0	0	T	T	0	0	C	C	G	T	C	C	C	C	A	G	C	C	C	C	G	G	C	C	C	C	A	G	G	G	G	G	C	C	T	T	C	C	T	T	G	G	G	G	A	A	A	A	G	G	G	G	C	C	G	G	C	C	C	C	A	A	G	G	C	C	A	T	A	G	G	G	G	G	C	G	C	C	A	G	C	C	T	T	T	T	G	G	G	G	C	C	C	C	G	G	A	A	C	C	C	C	T	T	C	C	A	A	G	G	C	C	G	G	G	G	G	G	G	G	C	C	A	G	G	G	C	C	G	G	G	G	A	T	G	G	C	C	G	G	A	A	0	0	C	C	C	C	G	G	A	A	T	T	T	T	C	C	C	C	A	A	T	T	G	G	C	C	C	C	T	T	G	G	G	G	G	G	C	C	C	C	C	C	C	C	C	C	C	C	C	C	G	G	C	C	G	G	G	G	A	A	C	C	C	C	C	C	A	A	A	G	G	G	C	C	T	T	A	A	A	A	G	G	A	G	C	C	0	0	C	C	G	G	G	G	0	0	C	C	C	C	C	C	C	C	G	G	C	C	C	C	G	G	G	G	C	C	G	G	T	T	G	G	C	C	C	C	T	T	G	G	T	T	A	A	G	G	T	T	G	G	C	C	G	G	T	T	C	C	C	C	C	C	C	C	G	G	A	A	A	A	C	C	G	G	G	G	C	C	C	C	C	C	A	A	G	G	C	C	C	C	G	T	C	C	T	T	A	A	0	0	C	C	A	A	A	G	A	A	C	C	C	C	C	C	G	G	G	G	0	0	C	C	0	0	T	T	T	T	C	C	C	C	0	0	C	C	C	C	0	0	C	C	C	C	A	A	G	G	C	C	T	T	A	A	G	G	G	G	T	T	G	G	A	A	C	C	G	G	C	C	C	C	G	G	C	C	0	0	C	C	A	A	G	G	C	C	C	C	C	C	C	C	C	C	C	C	C	C	A	A	G	G	0	0	C	C	T	T	C	C	G	G	C	C	G	G	C	C	G	G	A	A	C	C	T	T	C	C	C	C	G	G	T	T	A	A	C	C	G	G	T	T	G	G	G	G	C	C	G	G	C	T	G	G	C	C	C	C	A	A	T	T	A	T	C	T	T	T	G	G	C	C	A	C	G	G	T	T	T	T	T	T	C	C	G	G	G	G	C	C	T	T	C	C	A	A	C	T	G	G	G	G	C	C	C	C	A	A	C	C	G	G	G	G	C	C	G	G	T	T	C	C	T	T	G	G	C	C	G	G	G	G	C	C	C	C	A	A	A	A	A	A	A	A	G	G	G	G	C	C	C	C	A	A	T	T	T	T	G	G	G	G	A	A	C	C	C	C	C	C	C	C	A	A	T	T	A	A	G	G	G	G	C	C	C	T	C	C	A	A	0	0	G	G	A	T	A	A	G	G	G	G	T	T	G	G	C	C	G	G	T	T	C	C	0	0	G	G	G	G	C	C	A	A	0	0	G	G	C	T	C	C	A	G	G	G	G	G	A	C	A	A	G	G	C	C	G	G	T	T	C	C	C	C	C	C	G	G	C	C	C	C	C	C	T	T	C	C	G	G	G	G	C	C	G	G	G	G	G	G	T	T	G	G	G	G	C	C	C	C	C	C	C	C	T	T	A	A	A	A	A	G	G	G	0	0	A	A	C	C	G	G	A	G	T	T	C	C	T	T	T	T	A	A	G	G	T	T	C	T	G	G	A	A	G	G	C	C	G	G	C	C	A	A	C	T	G	G	G	G	G	G	G	G	C	C	A	A	A	A	C	C	C	C	C	C	A	A	C	C	T	T	A	A	0	0	C	C	C	C	G	G	A	A	C	C	C	T	A	A	T	T	G	G	C	C	C	T	G	G	C	C	C	T	T	T	G	G	A	G	A	A	T	T	T	T	0	0	G	G	G	G	G	G	T	T	G	G	G	G	A	A	G	G	A	A	0	0	G	G	G	G	C	C	A	A	T	T	T	T	C	C	C	C	G	G	A	A	C	C	C	C	G	G	A	A	T	T	T	T	G	G	A	T	C	T	C	C	A	A	G	G	A	A	G	G	G	G	C	C	C	C	G	G	A	A	T	T	T	T	C	C	C	C	A	A	C	C	G	G	C	C	A	A	A	A	T	T	C	C	C	T	G	G	C	C	A	G	T	T	C	C	A	A	C	C	G	G	C	C	T	T	C	G	C	C	G	G	C	C	G	G	G	G	G	G	C	T	0	0	C	C	A	A	G	G	C	T	C	C	A	A	G	G	C	C	C	C	C	C	G	G	G	G	G	G	G	G	C	C	G	G	G	G	T	T	A	A	C	C	C	C	C	C	T	T	G	G	A	A	A	G	C	C	C	C	C	G	A	A	T	T	C	C	C	C	T	T	A	G	C	C	T	T	C	C	C	C	G	G	T	T	C	C	A	A	C	C	C	C	T	T	C	T	A	A	A	A	G	G	A	G	C	C	G	G	G	G	A	A	C	C	G	G	A	A	C	C	C	C	A	A	C	C	C	C	C	C	G	G	A	T	C	C	C	C	G	G	A	A	G	G	C	C	G	G	T	T	C	C	C	C	A	A	C	C	G	G	C	C	0	0	C	C	A	A	A	A	G	G	C	C	G	G	G	G	T	T	C	C	T	T	C	T	G	G	G	G	A	A	C	C	A	A	G	G	A	A	G	T	T	T	A	A	G	G	G	G	C	C	G	G	C	T	A	A	C	C	C	C	A	G	C	C	C	C	T	T	C	C	A	A	C	C	G	G	C	C	G	G	A	A	C	C	G	T	G	G	T	T	G	G	C	T	T	T	G	G	G	G	C	C	0	0	A	A	A	A	A	G	C	C	T	T	A	A	C	C	C	C	T	T	C	G	T	T	A	A	G	G	C	C	T	T	A	A	0	0	G	G	T	T	G	G	G	G	C	C	C	C	T	T	C	C	A	A	C	C	C	C	C	C	C	C	C	C	G	G	0	0	A	A	T	T	C	C	C	C	C	C	C	C	G	G	G	G	A	A	C	C	A	C	G	G	C	C	C	C	C	T	A	A	A	A	C	C	G	G	G	G	G	G	C	C	A	A	A	A	G	G	0	0	T	T	A	A	C	C	C	T	T	T	T	T	A	A	C	C	A	A	T	T	C	C	C	C	C	C	C	C	G	G	T	T	T	T	C	C	C	C	T	T	T	T	A	G	G	G	0	0	T	T	A	A	C	C	A	A	A	A	C	C	C	C	C	C	G	G	C	C	G	G	G	G	G	G	A	G	A	A	C	C	A	A	T	T	A	A	C	C	T	T	G	G	G	G	C	C	A	A	A	G	A	A	A	A	C	T	G	G	G	G	T	T	T	T	C	C	G	G	G	G	C	C	G	G	C	C	C	C	G	G	A	A	C	C	G	G	C	C	T	T	C	C	G	G	A	G	G	G	C	C	C	C	G	G	C	C	G	G	T	T	T	T	C	C	C	C	G	G	C	C	T	T	G	G	C	C	G	G	G	G	C	C	T	T	A	A	C	C	A	A	T	T	C	C	C	C	T	T	C	C	C	C	T	T	A	A	C	C	T	T	T	T	C	C	C	C	T	T	G	G	C	C	G	G	C	G	G	G	C	C	C	C	G	G	G	G	G	G	0	0	G	G	0	0	C	C	G	G	A	A	C	C	G	G	A	A	C	C	A	A	G	G	C	T	C	C	G	G	G	G	T	T	G	G	A	A	C	C	G	G	C	C	0	0	G	G	A	C	C	C	A	G	T	T	C	C	T	T	T	T	T	T	A	A	C	C	T	T	G	G	G	G	C	C	A	A	C	C	C	C	A	G	C	C	A	A	A	A	G	G	C	C	C	T	T	T	G	G	A	A	C	C	C	C	C	C	C	C	C	C	G	G	C	C	G	G	C	C	C	C	G	G	G	G	T	T	G	G	T	T	C	C	C	C	C	C	A	A	A	A	C	C	0	0	T	T	A	A	A	G	G	G	G	G	C	C	C	C	G	G	C	C	A	C	C	C	G	G	A	A	T	T	C	C	G	G	A	A	T	T	C	C	G	G	C	C	G	G	C	C	C	C	G	G	C	C	G	G	C	T	C	C	T	T	A	A	A	G	G	G	G	G	A	A	T	T	C	T	C	C	G	G	A	A	A	A	G	G	A	A	A	A	T	T	C	C	C	C	G	G	G	G	C	C	C	C	G	G	C	T	C	C	G	G	G	G	A	A	G	G	A	A	C	C	C	C	C	C	C	C	G	G	A	A	G	G	G	G	G	G	C	C	C	C	T	T	G	G	A	A	G	G	G	G	G	G	C	C	A	A	G	G	G	G	A	A	C	C	G	G	A	G	C	C	G	G	G	G	C	C	C	C	A	A	G	G	G	G	C	C	A	A	C	T	G	G	C	C	T	T	C	C	A	A	G	G	G	G	A	A	A	G	A	A	T	T	C	C	G	G	G	G	G	G	G	G	T	T	A	A	C	C	G	G	C	C	C	C	G	G	T	T	G	G	A	A	C	C	G	G	C	C	C	C	G	G	A	A	G	G	0	0	T	T	C	C	C	C	C	C	T	T	C	C	0	0	A	A	G	T	G	G	C	C	G	G	G	G	T	T	A	A	A	A	G	G	G	G	C	C	C	C	C	C	C	C	C	C	C	C	G	G	C	C	A	T	0	0	C	C	A	A	T	T	C	C	A	A	C	C	C	C	0	0	G	G	A	A	A	A	T	T	T	T	A	A	G	G	G	G	C	C	0	0	T	T	C	T	T	T	0	0	A	A	C	C	C	G	T	T	C	C	G	G	C	C	G	G	G	G	G	G	A	A	G	G	A	A	G	G	G	G	A	A	G	G	T	T	A	A	A	G	G	G	T	T	A	A	C	C	A	C	C	T	G	G	G	G	C	C	G	G	C	C	G	G	G	G	C	C	C	C	G	G	T	T	A	A	C	C	T	T	A	A	A	A	A	A	C	T	G	G	C	C	T	T	C	C	T	T	A	A	T	T	C	C	0	0	C	C	C	C	A	A	G	G	A	A	A	G	C	C	C	C	A	A	C	C	T	T	A	A	T	T	G	G	C	C	C	C	A	A	A	A	T	T	T	T	C	C	C	C	T	T	C	C	G	G	A	A	T	T	T	T	G	G	G	G	G	G	G	G	C	C	G	T	C	C	A	A	G	G	C	C	T	T	C	C	G	G	G	G	T	T	G	G	A	A	A	A	C	C	G	G	C	C	G	G	A	A	T	T	A	A	C	C	G	G	0	0	C	C	C	C	A	G	C	C	C	C	A	A	0	0	C	C	C	C	G	G	A	A	G	G	C	C	C	C	C	T	G	G	A	A	T	T	T	T	C	C	C	C	T	T	G	G	G	G	G	G	G	G	T	T	G	G	C	C	C	C	C	C	C	C	C	C	T	T	G	G	C	C	G	G	C	C	C	T	C	C	T	T	T	T	C	T	G	G	C	C	G	G	G	G	G	G	G	G	G	G	T	T	C	C	C	C	C	C	G	G	G	G	C	T	C	C	T	T	A	A	C	C	C	C	C	C	T	T	G	G	T	T	T	T	G	G	G	G	A	A	C	C	C	C	G	G	A	A	A	A	G	G	G	G	0	0	A	A	T	T	C	C	G	G	C	C	T	T	G	G	A	A	A	A	C	C	G	G	C	C	T	T	C	C	A	A	A	G	G	G	G	G	G	G	A	T	C	C	A	A	C	C	C	C	C	C	A	A	0	0	C	C	G	G	C	C	T	T	0	0	C	C	G	G	T	T	G	G	C	C	C	C	G	G	T	T	A	A	T	T	C	C	G	G	G	G	G	G	C	C	C	C	C	C	C	C	G	G	T	T	C	C	G	G	A	A	C	C	0	0	G	G	A	A	A	A	G	G	C	T	G	T	G	G	G	G	G	G	C	C	C	C	G	G	C	C	T	T	G	G	G	G	G	G	0	0	G	G	C	C	A	A	C	C	G	G	G	G	G	G	A	A	C	C	A	A	C	C	C	C	G	G	0	0	C	T	C	C	T	T	C	C	A	A	A	A	C	C	C	C	A	A	A	A	C	C	C	C	G	G	G	G	0	0	G	G	A	A	C	C	A	A	C	C	C	C	C	C	G	G	T	T	G	G	G	G	G	G	G	G	G	G	A	A	0	0	A	A	G	G	C	T	A	G	C	C	C	C	G	T	C	C	A	A	G	G	A	A	A	A	T	T	A	A	T	T	C	C	G	G	G	G	T	T	C	C	C	T	T	T	T	T	A	A	C	C	G	G	T	T	G	G	G	G	C	C	C	C	G	G	A	A	C	C	G	G	A	G	G	G	G	G	C	C	C	C	A	A	C	C	C	C	C	C	C	C	G	G	T	T	G	G	G	G	C	C	A	G	C	C	C	C	T	T	T	T	A	G	G	G	C	C	C	C	C	C	C	C	C	T	G	G	A	A	C	C	C	C	G	G	C	C	C	C	G	G	T	T	T	T	G	G	G	G	0	0	T	T	C	C	T	T	G	G	G	G	G	G	G	G	C	T	G	G	T	T	A	G	C	C	A	A	C	C	A	A	C	C	C	C	G	G	C	C	A	C	A	A	C	T	G	G	C	C	G	G	A	C	G	G	T	T	A	A	C	T	C	C	G	G	T	T	G	G	G	G	A	A	G	G	T	T	C	T	C	C	G	G	A	A	T	T	C	C	G	G	G	G	G	G	C	G	A	A	A	C	C	C	G	G	G	G	C	C	C	C	A	A	T	T	C	C	G	G	G	G	G	G	A	A	G	G	G	G	A	T	G	T	C	C	C	C	A	G	G	G	C	C	G	G	0	0	A	A	C	C	G	G	C	C	C	C	A	G	G	G	G	G	A	A	G	G	G	G	C	T	T	T	C	G	T	T	C	C	G	G	A	A	G	G	C	C	C	C	C	C	C	C	C	C	G	G	G	G	C	C	A	A	C	C	C	C	G	G	A	A	G	G	C	C	T	T	G	G	G	G	G	G	T	T	T	T	C	C	T	T	C	C	C	C	C	C	0	0	T	T	C	C	G	G	C	C	C	C	C	C	G	G	G	G	C	C	C	C	G	G	C	C	C	C	C	C	0	0	G	G	C	C	C	C	C	C	C	C	G	G	C	C	C	C	T	T	G	G	T	T	G	G	A	A	T	T	C	C	G	G	G	G	G	G	G	G	G	G	C	C	G	G	A	A	C	C	C	C	A	G	C	C	G	G	G	G	A	T	G	G	G	G	C	C	G	G	G	G	C	C	T	T	C	C	C	C	G	G	T	T	A	A	0	0	C	C	G	G	C	C	T	T	0	0	G	G	C	C	0	0	G	G	C	C	T	T	C	C	C	C	G	G	A	G	C	C	0	0	C	C	C	C	G	G	C	C	A	A	T	T	G	G	G	G	G	G	C	C	C	C	T	T	T	T	T	T	C	C	C	C	G	G	A	A	C	C	A	A	T	T	G	G	C	C	G	G	A	T	T	T	A	G	C	C	G	G	A	A	C	C	C	T	C	C	C	C	G	G	C	C	A	A	C	C	G	G	C	C	C	C	C	C	G	G	A	A	C	C	0	0	A	G	C	T	A	A	A	G	A	A	T	T	C	C	C	C	C	C	G	G	C	C	A	A	G	G	G	G	C	T	A	A	T	T	G	G	C	C	C	C	G	G	G	G	G	G	T	T	C	C	C	C	G	G	A	G	G	G	A	A	T	T	G	G	C	C	0	0	T	T	G	G	G	G	G	G	C	C	0	0	G	G	C	C	A	C	G	G	G	G	0	0	C	C	T	T	A	A	C	C	C	C	C	C	G	G	G	G	0	0	C	C	C	T	C	C	C	C	C	C	G	G	T	T	C	T	G	G	A	A	A	A	G	G	T	T	C	G	G	G	C	C	T	T	A	A	G	G	C	C	C	C	0	0	G	G	G	G	A	A	C	C	G	G	T	T	A	A	G	G	A	A	C	C	T	T	G	G	G	G	G	G	A	A	G	G	C	C	C	C	G	G	G	G	G	G	C	C	0	0	T	T	G	G	C	C	G	G	C	C	G	G	A	A	G	G	A	G	C	C	G	T	T	T	G	G	0	0	G	G	A	G	A	A	T	T	G	G	G	G	A	A	G	G	G	G	G	G	C	C	G	G	A	A	C	C	A	A	G	G	G	T	G	G	T	T	G	G	C	C	G	G	C	C	A	A	A	A	G	G	C	C	G	G	C	C	C	T	C	C	G	G	G	G	A	A	T	T	C	C	A	A	T	T	C	C	C	C	C	C	0	0	C	C	G	G	A	A	C	C	G	G	0	0	T	T	T	T	C	C	C	C	C	C	C	C	A	A	T	T	C	C	C	C	C	T	G	G	C	C	0	0	C	C	T	T	A	A	G	G	T	T	G	G	C	C	C	C	G	G	0	0	G	G	0	0	A	A	G	G	G	G	A	A	G	G	C	C	C	C	C	C	C	C	C	C	A	A	T	T	A	A	T	T	A	A	A	A	C	C	T	T	C	T	C	C	G	G	C	C	A	A	C	C	A	A	G	G	C	C	C	C	C	C	A	G	C	C	C	C	C	C	G	G	G	G	C	C	G	G	C	C	C	C	A	A	G	G	A	A	A	A	C	C	G	G	G	G	G	G	G	G	C	C	T	T	A	A	G	G	C	C	C	C	G	G	G	G	C	C	C	C	C	T	G	G	A	A	T	T	G	G	0	0	C	C	C	C	A	A	G	G	C	C	C	C	C	C	G	G	C	C	A	A	G	G	C	C	A	A	G	G	G	G	G	G	G	G	G	G	G	G	G	G	A	G	C	C	C	C	C	C	G	G	C	C	C	C	0	0	G	G	G	G	C	C	C	T	C	C	G	G	A	A	C	C	G	G	C	C	A	A	C	C	A	A	C	C	G	G	G	G	C	C	G	G	A	A	T	T	G	G	G	G	G	G	A	A	G	G	C	C	A	G	G	T	C	C	C	C	G	G	A	A	C	C	C	C	G	G	G	G	G	G	C	C	A	A	G	G	A	C	C	C	A	A	C	C	G	G	T	T	G	G	A	A	C	C	C	C	A	C	G	G	G	G	C	G	C	C	C	C	C	C	C	C	A	A	G	G	T	T	G	G	C	C	G	G	G	G	T	T	G	G	G	G	G	G	C	C	G	G	C	C	A	A	C	C	C	C	C	C	G	G	C	C	G	G	G	G	C	C	C	C	G	G	G	G	C	C	A	A	G	G	T	T	C	T	A	A	C	C	0	0	C	C	G	G	0	0	C	C	C	C	G	G	A	A	C	C	G	G	T	T	G	G	G	G	A	A	A	A	T	T	A	A	T	T	C	C	C	C	C	C	C	C	C	C	C	C	A	A	G	G	C	C	C	C	C	C	T	T	C	C	A	A	T	T	A	G	C	C	A	A	C	C	G	G	G	G	A	A	A	A	C	C	T	T	C	C	C	C	A	A	C	C	A	A	C	C	A	A	C	C	A	A	0	0	A	A	G	G	T	T	C	C	A	A	0	0	G	G	C	C	T	T	C	C	G	G	C	C	C	C	T	T	G	G	C	C	A	A	G	G	T	T	G	G	C	C	G	G	C	C	A	A	A	T	C	C	A	A	C	C	C	C	G	G	T	T	C	C	A	A	C	C	A	A	G	G	A	A	A	A	A	A	G	G	C	C	0	0	G	G	G	G	G	G	G	G	C	G	C	C	C	C	G	G	G	G	G	G	C	C	T	T	C	C	C	C	T	T	G	G	T	T	A	A	C	C	G	G	C	C	T	T	T	T	A	A	G	G	T	T	C	C	G	G	C	C	G	G	G	G	G	G	G	G	G	G	C	C	A	A	C	C	C	C	A	A	G	G	C	C	G	G	C	C	T	T	C	C	C	C	T	T	G	G	A	A	G	G	A	A	C	C	G	G	C	C	C	C	C	C	C	C	C	C	0	0	T	T	T	T	A	G	G	G	C	C	A	A	C	C	G	G	0	0	G	G	G	G	G	G	G	G	C	C	G	G	T	T	T	T	G	G	C	C	G	G	G	G	C	C	T	T	C	C	G	G	A	A	A	C	C	C	C	C	C	C	A	A	C	G	C	T	T	T	G	G	G	G	C	T	C	C	C	G	C	C	C	C	G	G	G	G	A	A	0	0	C	C	C	C	A	A	G	G	T	T	C	C	G	G	C	C	G	G	A	C	G	G	C	C	A	A	G	G	T	T	A	A	C	C	A	A	G	G	C	C	T	T	A	A	C	C	C	C	C	C	T	T	C	C	0	0	C	C	C	C	T	T	C	C	C	C	G	G	C	C	G	G	G	G	G	G	A	T	C	C	G	G	G	G	G	G	A	G	C	T	C	C	G	G	T	T	G	G	C	C	A	A	T	T	G	G	T	T	A	A	G	G	T	T	A	A	C	C	A	G	G	G	T	T	A	A	C	C	C	C	C	C	C	C	T	T	G	G	T	T	C	C	C	C	T	T	C	C	T	T	A	A	G	G	0	0	C	C	C	C	C	C	G	G	T	T	T	T	C	C	G	G	G	G	G	G	0	0	T	T	A	A	A	A	C	C	C	C	G	G	A	A	C	C	C	C	C	C	C	C	G	G	A	A	C	C	G	G	T	T	G	G	C	C	C	C	G	G	C	C	A	G	T	T	G	G	C	C	T	T	A	A	C	C	0	0	G	G	G	G	C	C	C	C	G	G	A	A	C	T	C	C	T	T	G	G	T	T	C	C	A	C	C	C	G	G	T	T	0	0	C	C	G	G	A	A	C	C	C	C	0	0	A	A	C	C	G	G	G	G	C	C	G	G	G	G	G	G	C	C	A	A	T	T	C	C	0	0	G	G	C	C	G	G	C	C	T	T	C	C	0	0	G	G	C	C	G	G	C	C	T	T	C	C	C	C	C	C	T	T	A	A	A	G	0	0	G	G	A	A	A	A	C	C	G	G	C	C	A	A	T	T	C	T	A	A	G	G	C	C	C	C	G	G	G	G	T	T	A	A	G	G	T	T	G	G	C	C	C	C	C	C	G	G	G	G	C	C	G	T	G	G	0	0	T	T	G	G	A	A	T	T	C	C	A	A	A	A	C	C	C	C	C	C	G	G	T	T	T	T	T	T	C	C	A	G	G	T	C	C	A	A	C	T	A	A	G	G	C	C	C	C	T	T	A	A	T	T	T	T	C	C	C	C	C	C	G	G	C	C	G	G	T	T	0	0	T	T	A	A	G	G	T	T	G	G	T	T	G	G	G	G	G	G	T	T	G	G	G	G	C	C	C	C	C	C	C	C	C	C	G	G	0	0	T	T	C	C	G	G	G	G	G	G	A	A	C	T	G	G	G	G	C	C	A	A	G	G	C	C	G	G	A	A	T	T	C	C	G	G	0	0	C	C	C	C	C	C	C	C	G	G	C	C	T	T	G	G	C	C	C	C	G	G	T	T	G	G	C	C	G	G	C	C	C	C	T	T	C	C	C	C	C	C	C	C	C	C	0	0	T	T	C	C	G	G	G	G	G	G	T	T	G	G	A	A	C	C	A	G	G	G	T	T	0	0	G	T	C	C	G	G	T	T	C	C	A	A	A	A	A	A	C	T	C	C	C	T	C	C	C	C	C	C	G	G	A	A	T	T	C	C	A	G	G	G	C	C	C	C	C	C	A	T	T	T	G	G	G	G	A	T	T	T	C	C	G	G	G	G	C	C	G	G	C	C	C	C	C	C	C	G	G	G	C	C	C	C	C	C	G	G	C	C	A	A	G	G	G	G	T	T	G	G	G	G	G	G	A	A	C	C	C	T	G	G	A	A	C	C	A	A	A	G	C	C	0	0	C	C	A	A	C	C	A	A	G	G	C	C	G	G	A	A	C	C	G	G	G	G	A	G	C	C	T	T	T	T	T	T	C	C	G	G	C	C	C	C	G	G	C	C	G	G	C	C	G	T	G	G	G	G	C	C	G	G	C	C	T	T	G	G	C	C	C	C	C	C	A	G	C	C	T	T	C	C	G	G	A	A	C	C	C	G	T	T	T	T	A	G	C	C	G	G	C	C	G	G	T	T	C	C	A	A	A	A	A	A	C	T	T	T	C	C	G	G	G	G	C	C	A	A	T	T	T	T	A	A	G	G	G	G	G	G	A	A	C	C	G	G	C	C	A	A	G	G	G	G	C	C	C	C	G	G	C	G	A	A	T	T	G	G	C	C	T	T	A	A	C	C	T	T	C	G	G	G	T	T	G	G	G	G	C	C	T	T	C	T	G	G	G	G	G	G	C	C	T	T	G	G	T	T	G	G	T	T	T	T	C	C	C	C	T	T	C	C	A	A	C	C	A	G	G	G	G	G	T	T	G	G	C	C	G	G	G	G	C	C	T	T	C	C	G	G	C	C	A	A	G	G	T	T	G	G	G	G	G	G	G	G	G	G	0	0	C	C	C	C	G	G	A	A	G	G	C	C	A	A	G	G	C	C	G	G	A	A	C	C	C	C	T	T	G	G	A	A	T	T	C	C	C	C	A	G	G	G	A	A	G	G	G	G	T	T	C	C	G	G	A	A	C	C	G	G	G	G	G	G	C	C	A	T	C	C	C	C	G	G	A	G	C	C	C	C	G	G	C	C	G	G	G	G	G	G	C	C	G	G	G	G	A	A	A	A	C	C	G	G	G	G	C	C	T	T	C	C	C	C	C	C	C	C	C	C	G	G	G	G	A	A	C	C	T	T	C	C	C	C	C	C	C	C	G	G	G	G	G	G	T	T	G	G	C	T	G	G	T	T	0	0	T	T	C	C	C	C	C	C	G	G	C	C	C	G	0	0	A	A	C	C	C	C	G	G	C	C	G	G	C	C	G	G	G	G	C	C	C	C	C	C	A	A	C	C	C	C	G	G	G	G	C	C	G	G	C	C	G	G	G	G	A	A	G	G	C	C	G	G	G	G	0	0	A	A	T	T	C	C	0	0	C	C	G	G	C	T	G	G	G	G	C	C	T	T	G	G	C	C	C	C	A	A	C	C	A	A	C	G	G	G	C	C	G	G	G	G	C	C	G	G	A	A	C	C	G	G	C	C	A	A	G	G	G	G	G	G	G	G	G	G	G	G	A	A	A	A	C	T	C	T	G	G	A	A	G	G	C	C	G	G	C	C	A	A	A	A	G	G	G	G	A	A	C	C	C	C	C	C	C	C	G	G	A	A	C	C	G	G	A	A	G	G	C	C	G	G	C	C	A	G	G	G	T	T	T	T	C	C	C	C	A	A	C	T	T	T	T	T	G	G	C	C	G	G	T	T	A	A	A	A	A	A	G	G	A	A	G	G	C	C	G	G	C	C	G	G	T	T	C	C	G	G	T	T	G	G	G	G	C	C	G	G	C	C	G	G	G	G	C	C	C	C	G	G	G	G	G	G	G	G	C	C	T	T	G	G	C	T	C	T	C	C	A	A	C	C	C	T	C	C	A	A	C	C	C	C	C	C	A	A	G	G	C	C	T	T	C	C	G	G	G	G	G	G	C	T	T	T	C	C	C	C	0	0	C	C	C	C	G	G	A	T	C	C	A	A	T	T	G	G	G	G	T	T	G	G	G	G	A	A	A	A	G	G	G	G	T	T	G	T	T	T	C	T	G	G	C	C	T	T	T	T	C	C	A	A	G	G	T	T	A	A	T	T	C	C	C	T	T	T	T	T	A	C	C	C	A	A	G	G	C	C	T	T	G	G	C	C	G	G	G	G	G	G	C	C	G	G	C	C	G	G	T	T	C	T	G	G	T	T	G	G	A	A	G	G	C	C	A	A	A	A	T	T	C	C	G	G	G	G	C	C	C	C	T	T	0	0	A	G	C	C	0	0	G	G	T	T	A	A	0	0	C	C	C	C	G	G	G	G	G	G	C	C	G	T	C	C	C	C	T	T	G	G	G	G	G	G	C	C	C	C	A	A	C	C	A	A	A	A	C	C	G	G	C	C	A	G	A	A	G	G	G	G	C	G	0	0	C	C	G	G	G	G	A	A	C	C	C	C	A	A	C	C	T	T	G	G	C	C	A	C	G	G	T	T	T	T	C	C	C	C	T	T	G	G	A	A	C	C	C	C	C	C	C	C	A	A	C	C	G	G	T	T	C	C	C	C	G	G	C	C	C	C	G	G	A	G	C	T	T	T	T	T	0	0	A	A	T	T	G	G	G	G	A	G	C	T	A	C	C	C	C	C	G	G	C	C	C	C	A	G	T	T	C	C	C	C	G	G	G	G	C	C	C	T	C	C	0	0	C	C	G	G	T	T	A	C	G	G	C	C	G	G	G	G	G	G	C	C	A	A	C	C	C	C	T	T	G	G	C	C	G	G	C	C	A	A	C	C	G	G	G	G	C	C	T	T	G	G	T	T	C	C	C	C	C	C	G	G	C	C	G	G	T	T	G	T	G	G	A	A	T	T	A	A	G	G	A	A	C	C	C	C	C	C	A	A	C	C	C	C	T	T	T	T	C	C	C	T	C	C	C	C	C	C	T	T	C	C	G	G	0	0	0	0	G	G	G	G	T	T	G	T	G	G	A	G	G	G	C	C	T	T	C	C	G	G	C	C	C	C	0	0	C	C	0	0	A	A	C	C	C	C	C	C	T	T	A	A	G	G	A	A	T	T	A	A	A	A	A	A	G	G	C	C	A	T	G	G	G	G	C	C	A	A	C	T	A	A	C	C	C	C	C	C	G	G	T	T	C	T	C	C	C	C	G	G	A	A	G	G	G	G	G	G	G	G	C	C	C	C	A	A	A	A	G	G	G	G	G	G	C	C	C	T	C	C	G	G	T	T	C	C	T	T	G	G	C	C	C	C	C	C	C	C	C	C	A	G	0	0	0	0	G	G	C	C	0	0	G	G	A	A	T	T	G	G	C	C	C	T	C	C	A	A	G	G	G	G	C	C	C	C	C	C	C	C	C	C	C	C	T	T	T	T	A	A	G	G	A	A	C	C	T	T	C	C	C	G	A	A	G	G	G	G	A	A	C	C	G	G	C	C	C	C	C	C	A	A	G	G	G	G	C	C	G	G	G	G	G	G	C	C	G	G	G	G	C	C	C	C	G	G	C	C	C	C	A	A	G	G	G	G	C	C	C	C	C	C	G	G	G	G	G	G	C	C	G	G	T	T	G	G	C	C	A	A	G	G	C	C	T	T	0	0	C	C	C	C	G	G	A	G	G	G	A	C	C	G	C	C	T	T	A	G	T	T	C	C	A	G	A	A	C	C	G	G	C	C	C	C	C	C	C	C	A	A	A	A	G	G	T	T	G	G	C	C	C	C	C	C	G	G	A	C	C	C	C	C	C	C	C	C	C	C	C	C	C	C	T	T	G	G	C	C	C	C	C	C	C	C	G	G	G	G	C	C	T	T	C	C	G	G	C	C	C	C	T	T	C	C	G	G	G	G	T	T	T	T	C	C	0	0	T	T	C	C	C	C	G	G	C	C	G	G	T	T	C	C	T	T	G	G	G	G	A	A	C	C	G	G	C	C	A	A	T	T	T	T	T	T	G	G	T	T	C	C	G	G	T	T	G	G	A	A	G	G	G	G	C	C	A	A	C	C	C	C	A	G	G	G	T	T	G	G	0	0	C	C	T	T	C	C	C	C	G	G	T	T	T	T	G	G	C	C	C	C	A	A	C	C	C	C	G	G	T	T	C	C	A	G	C	C	C	C	A	G	C	C	G	G	G	G	G	G	G	G	A	A	C	C	T	T	G	G	G	G	T	T	0	0	0	0	A	G	G	G	T	T	C	C	T	T	G	G	C	C	A	A	C	C	T	T	C	C	A	A	C	C	C	C	0	0	A	A	G	G	G	G	G	G	G	G	A	A	C	C	C	C	G	G	0	0	G	G	A	A	A	A	G	G	A	A	C	C	C	T	A	A	G	G	G	G	A	A	A	C	C	C	G	G	C	C	G	G	G	G	A	A	G	G	A	A	C	C	C	C	C	C	G	G	G	G	C	C	C	C	C	C	G	G	A	A	C	C	C	C	G	G	A	G	G	G	A	A	T	T	C	C	G	G	T	T	A	G	A	A	T	T	G	G	T	T	G	G	T	T	C	C	G	G	G	G	T	T	G	G	C	C	A	G	T	T	T	T	C	C	A	A	G	G	T	T	C	C	G	G	T	T	C	C	C	T	C	C	A	A	A	G	G	G	C	C	C	C	G	G	T	T	C	C	T	T	G	G	A	A	A	A	G	G	C	C	G	G	G	G	C	C	T	T	T	T	C	C	A	G	0	0	G	G	C	C	C	C	G	G	C	C	C	C	C	C	T	T	A	A	T	T	T	T	G	G	C	C	G	G	A	A	G	G	G	G	G	G	C	C	C	C	T	T	G	G	T	T	C	C	G	G	G	G	C	C	A	A	A	G	T	T	G	G	C	C	C	C	G	G	C	C	G	G	C	C	T	T	T	T	T	T	G	G	G	G	C	C	A	A	A	G	C	C	G	G	C	C	A	A	A	C	A	G	A	G	A	A	C	C	G	G	C	C	A	A	0	0	C	T	T	T	C	C	G	G	C	C	A	A	G	G	A	A	C	C	G	G	G	G	G	G	G	G	C	C	T	T	T	T	G	G	G	G	G	G	G	G	G	G	A	C	C	C	G	G	G	G	T	T	T	T	A	A	A	A	T	T	C	C	C	C	G	G	T	T	A	A	G	G	C	C	T	T	C	C	C	C	0	0	C	T	C	C	C	C	T	T	C	C	A	A	C	C	G	G	A	A	G	G	C	C	G	G	C	C	G	G	A	G	G	G	A	A	G	G	G	G	T	T	A	A	T	T	G	G	0	0	A	A	A	A	C	C	G	G	A	G	G	G	T	T	T	T	G	G	C	C	G	G	G	G	C	C	G	G	G	G	C	C	A	A	A	A	T	T	C	C	T	T	C	C	G	G	G	G	A	G	G	G	T	T	C	T	T	T	A	A	G	G	A	A	G	G	C	C	T	T	C	C	T	T	C	C	C	C	G	G	A	G	G	G	G	G	G	G	C	C	G	G	C	C	G	G	C	C	T	T	G	G	G	G	C	C	T	T	A	A	T	T	G	G	C	C	C	C	T	T	C	C	A	A	G	G	A	A	G	G	C	C	C	C	A	A	C	C	T	T	C	T	A	A	C	C	C	C	G	G	A	A	C	C	A	A	T	T	A	A	0	0	G	G	G	G	C	T	C	G	G	G	C	C	T	T	C	C	G	G	G	G	C	C	A	A	G	G	G	G	0	0	G	T	C	C	A	A	A	T	A	A	A	A	A	A	C	C	G	G	G	G	C	C	C	C	T	T	C	C	0	0	C	T	G	G	C	C	T	T	A	A	C	C	T	T	T	T	G	G	T	T	A	G	T	T	T	T	C	C	G	G	A	A	G	G	C	C	G	G	G	G	G	G	A	A	C	C	C	C	C	C	C	C	A	A	C	C	C	C	A	A	A	A	T	T	T	T	G	G	0	0	C	C	G	G	C	C	C	C	A	A	C	T	G	G	G	G	A	A	G	G	0	0	T	T	C	C	A	A	T	T	A	A	C	C	C	C	C	C	T	T	C	C	0	0	C	C	C	C	C	C	T	T	G	G	G	G	G	G	A	A	G	G	C	C	G	G	C	T	G	G	G	G	T	T	C	C	T	T	T	T	0	0	C	C	0	0	G	G	T	T	G	G	G	G	T	T	G	G	C	C	G	T	T	T	T	T	C	C	G	G	C	C	G	G	G	G	C	C	C	C	C	C	G	G	G	G	C	C	G	G	C	C	C	C	C	C	A	A	G	G	G	G	C	C	G	G	C	C	G	G	G	G	G	G	C	C	G	G	G	G	A	A	T	T	A	A	C	C	C	C	C	C	C	C	G	G	C	T	T	T	G	G	C	T	C	C	G	G	T	T	G	G	G	G	C	C	G	G	C	C	T	T	C	C	G	G	T	T	T	T	G	G	G	G	A	A	T	T	0	0	C	C	G	G	A	T	G	G	C	C	A	A	C	C	G	G	T	T	C	C	0	0	A	G	A	A	A	A	C	C	C	C	C	C	C	C	G	G	C	C	T	T	T	T	C	C	G	G	C	C	C	C	A	G	C	C	T	T	C	C	G	G	G	G	C	C	C	C	C	C	G	G	C	C	C	C	G	G	T	T	C	C	T	T	T	T	G	G	A	A	G	G	A	A	T	T	A	A	C	C	A	C	C	C	G	G	G	G	G	G	G	G	G	G	A	A	0	0	A	A	T	T	G	G	T	T	G	G	G	G	C	C	A	A	C	C	A	A	G	G	C	C	A	A	G	G	G	G	T	T	T	T	0	0	G	G	C	C	C	C	C	C	G	G	A	A	C	C	G	T	G	G	T	T	C	C	T	T	C	C	G	G	C	C	T	T	T	T	T	T	A	G	G	G	A	C	C	C	A	A	A	A	T	T	A	A	G	G	G	G	A	A	A	A	G	G	T	T	T	T	G	G	C	C	G	G	G	G	0	0	G	G	0	0	C	C	T	T	C	C	A	A	C	C	A	A	0	0	G	G	0	0	T	T	A	A	C	C	T	T	G	G	0	0	G	G	T	T	G	G	G	G	0	0	A	A	A	G	C	C	G	G	G	G	T	T	G	G	G	G	A	A	G	G	C	C	G	G	A	A	G	G	C	C	G	G	C	T	A	G	T	T	C	C	C	C	C	C	G	G	A	A	T	T	T	T	C	C	A	A	G	G	G	G	G	G	C	C	G	G	T	T	C	C	A	A	C	C	C	C	C	C	G	G	C	C	T	T	C	T	C	C	T	T	T	T	C	C	A	A	0	0	C	C	G	T	0	0	T	T	G	G	C	C	T	T	T	T	G	G	C	C	G	G	G	G	C	C	A	A	T	T	C	C	G	G	G	G	0	0	C	C	G	G	C	C	A	A	G	G	C	C	A	G	T	T	C	C	G	G	C	C	G	G	G	G	C	C	C	C	0	0	C	C	G	G	C	C	0	0	A	A	A	A	C	C	C	C	0	0	C	C	G	G	C	C	T	T	C	C	A	G	G	G	G	G	C	T	C	C	C	C	G	G	T	T	C	T	0	0	T	T	T	T	G	G	G	G	C	C	A	A	C	C	G	G	A	A	T	T	C	C	C	C	T	T	C	T	G	G	A	A	G	G	C	C	A	A	C	C	G	G	G	G	G	G	C	C	G	G	C	C	C	C	G	G	T	T	A	A	G	G	T	T	C	T	T	T	G	G	C	T	C	C	A	A	G	G	A	A	C	C	C	C	G	G	A	C	C	C	A	A	C	C	C	G	C	C	G	G	C	C	G	G	A	T	C	G	G	G	C	C	G	G	G	G	C	C	C	C	T	T	G	G	C	C	C	C	A	A	A	A	C	C	G	G	G	G	G	G	A	A	C	C	A	A	A	A	0	0	G	G	C	C	C	C	G	G	T	T	G	G	C	C	C	C	A	A	C	C	G	G	A	A	A	A	G	G	G	G	G	G	A	A	T	T	G	G	C	C	A	A	A	A	G	G	G	G	G	G	C	C	C	C	T	T	A	A	C	C	C	C	G	G	A	C	C	C	C	C	G	G	G	G	G	G	G	G	C	C	C	C	C	C	C	C	T	T	C	C	C	T	G	G	T	T	G	G	T	T	C	C	A	A	C	C	G	G	G	G	0	0	T	T	T	T	T	T	G	G	A	A	G	G	T	T	A	A	C	C	T	T	T	T	C	C	A	A	C	C	T	T	C	C	G	G	G	G	C	C	0	0	G	G	T	T	G	G	T	T	C	C	C	C	G	G	C	C	G	G	A	A	A	A	C	T	G	G	A	A	A	G	G	G	C	C	A	A	C	C	T	T	G	G	G	G	C	C	G	G	G	G	G	G	C	C	C	C	G	G	C	C	A	A	C	C	C	C	G	G	G	G	G	G	C	C	G	G	C	C	C	C	T	T	C	C	A	A	G	G	A	A	G	G	T	T	G	G	A	G	C	C	G	G	C	C	C	C	A	C	G	G	G	G	G	G	G	G	G	G	A	A	G	G	G	G	G	G	C	G	A	A	A	A	G	G	C	C	C	C	G	G	C	C	G	G	A	A	G	G	C	C	C	C	G	G	A	A	C	C	G	G	C	C	T	T	G	G	C	T	C	C	C	C	A	G	A	A	G	G	C	C	C	C	C	C	G	G	G	G	0	0	G	G	C	C	G	G	G	G	A	A	G	G	G	G	C	C	G	G	G	G	G	G	G	G	G	G	A	G	C	C	G	G	A	G	G	G	G	G	C	C	C	C	A	A	C	C	T	T	C	C	0	0	G	G	A	A	A	C	A	A	C	C	A	A	G	G	T	T	G	G	0	0	A	A	C	C	G	G	C	C	C	T	G	G	G	G	C	C	G	G	G	G	C	C	T	T	A	A	T	T	C	C	G	G	T	T	C	C	G	G	A	A	G	G	C	C	G	G	C	C	A	G	G	G	C	C	G	G	A	A	C	C	G	G	T	T	C	C	G	G	G	G	T	T	G	G	G	G	C	C	T	T	G	G	A	A	G	G	G	T	C	C	T	T	T	T	C	C	C	C	A	G	C	C	T	T	G	G	G	G	G	G	C	C	C	C	0	0	C	C	A	A	G	G	A	A	G	G	C	C	G	G	C	C	0	0	A	T	A	T	G	G	A	A	C	C	G	G	C	C	C	C	C	C	C	T	G	G	C	C	C	C	T	T	0	0	G	G	G	G	C	C	G	G	T	T	G	G	C	C	C	C	C	T	T	T	C	C	C	C	T	T	C	C	G	G	T	T	C	C	A	C	G	G	T	T	G	G	A	A	T	T	C	C	C	C	T	T	A	A	G	G	T	T	G	T	T	T	C	C	C	C	A	A	T	T	C	C	T	T	C	T	G	G	T	T	G	G	T	T	T	T	G	G	G	G	A	A	C	C	A	A	T	T	C	C	A	A	C	C	C	C	G	T	C	C	G	G	C	C	T	T	C	C	C	C	G	G	T	T	0	0	C	C	C	C	C	C	A	A	T	T	A	A	A	A	G	G	C	C	G	G	T	T	C	C	C	C	A	A	G	G	C	C	T	T	0	0	C	C	C	C	C	C	G	G	G	G	A	A	G	G	C	C	G	G	T	T	C	C	A	A	G	G	G	G	G	G	C	C	C	C	G	G	G	G	G	G	G	G	G	G	G	G	C	C	G	G	G	G	C	C	G	G	0	0	C	C	G	G	C	C	T	T	G	G	T	T	T	T	G	G	G	G	C	C	C	C	G	G	A	A	C	C	G	G	C	C	C	C	C	C	C	C	C	C	C	C	G	G	A	A	T	T	A	A	C	C	C	C	G	G	C	C	T	T	G	G	T	T	C	C	T	T	C	C	A	A	G	G	C	C	C	C	G	G	G	G	G	G	C	C	A	C	G	G	C	C	A	A	G	G	C	C	T	T	G	G	C	C	C	C	G	G	T	T	0	0	G	G	G	G	G	G	G	G	T	T	C	C	G	G	G	G	C	C	G	G	A	G	C	C	T	T	C	C	C	C	A	A	G	G	0	0	T	T	0	0	A	A	C	C	C	C	A	A	0	0	G	G	C	C	C	C	G	G	T	T	C	C	A	A	G	G	C	C	A	A	C	C	A	A	G	G	G	G	G	G	A	A	C	C	A	A	C	C	G	G	T	T	A	T	A	G	G	G	G	T	T	T	C	C	C	C	G	G	C	C	A	A	A	A	G	G	C	C	G	G	C	C	T	T	A	A	A	A	T	T	C	G	0	0	T	T	G	G	C	C	T	T	G	G	A	A	C	C	G	G	G	G	T	T	G	G	G	G	G	G	G	G	A	G	C	C	G	G	G	G	G	G	T	T	A	A	G	G	G	G	A	A	0	0	C	C	G	G	T	T	C	C	G	G	G	G	T	T	G	G	C	C	T	T	C	T	T	T	C	C	A	A	C	C	G	G	A	A	G	G	C	C	T	T	T	T	C	C	C	C	C	C	G	G	C	C	G	G	G	G	C	C	C	C	C	C	T	T	C	C	0	0	T	T	G	G	G	G	T	T	C	C	G	G	C	C	T	T	G	G	A	A	A	A	A	A	G	G	T	T	G	G	G	G	C	C	C	C	A	A	T	T	A	A	C	T	G	G	C	C	0	0	T	T	C	C	C	C	C	C	T	T	C	C	T	T	C	C	A	A	C	C	G	G	G	G	G	G	A	A	T	T	C	C	A	A	G	G	T	T	G	G	C	C	A	A	G	G	T	T	G	G	A	A	C	C	A	A	T	T	A	T	G	G	C	C	G	G	T	T	C	C	C	T	A	T	G	G	G	G	G	G	0	0	C	C	C	C	G	G	A	A	G	G	G	G	A	A	C	C	C	C	A	G	G	G	T	T	C	C	C	C	C	C	C	C	G	G	A	A	G	G	G	G	T	T	C	C	A	A	T	T	C	C	G	G	T	T	G	G	G	G	C	C	T	T	C	C	C	C	C	C	G	G	C	C	G	G	G	G	C	C	A	G	G	G	G	G	C	C	G	G	G	G	0	0	C	C	C	C	G	G	A	A	C	C	G	G	C	C	C	C	G	G	T	T	G	G	G	G	A	A	G	G	G	G	A	A	G	G	T	T	C	C	C	C	C	C	G	G	G	G	C	T	A	A	G	G	G	G	A	A	C	C	0	0	C	C	A	A	C	C	G	G	C	T	C	C	G	G	C	C	A	G	C	C	C	T	A	G	C	T	G	G	C	T	C	C	A	A	G	G	T	T	T	T	C	C	A	A	C	C	C	C	0	0	C	C	G	G	C	C	G	G	C	C	G	G	G	G	C	C	G	G	C	C	C	C	0	0	C	C	C	C	G	G	G	G	C	C	G	G	G	G	C	C	C	C	A	A	T	T	C	C	C	C	C	C	T	T	C	C	C	C	C	C	C	C	T	T	T	T	A	A	C	C	A	G	C	C	G	G	T	T	C	C	T	T	C	C	C	C	G	G	A	A	C	C	A	A	A	G	G	G	C	C	G	G	A	A	T	T	C	C	A	A	G	G	G	G	A	A	T	T	C	C	G	G	A	A	C	C	C	C	C	C	C	C	T	T	G	G	G	G	C	C	A	A	C	C	A	A	A	A	G	G	A	A	C	C	C	C	C	C	C	C	T	T	A	A	G	G	A	A	C	C	T	T	A	A	C	C	A	A	0	0	T	T	G	G	C	C	A	A	C	C	C	C	C	C	T	T	C	C	T	T	C	C	C	C	A	A	C	C	C	C	A	A	G	G	C	C	G	G	A	A	C	C	C	C	C	C	A	A	T	T	A	A	A	A	C	C	C	C	T	T	C	C	T	T	G	G	G	G	G	G	G	G	C	C	C	T	G	G	G	G	C	C	G	G	G	G	G	G	G	G	G	G	T	T	G	G	A	A	C	C	C	C	C	C	C	C	C	C	T	T	A	A	C	C	A	A	G	G	G	G	G	G	C	C	G	G	C	C	C	C	G	G	C	C	A	A	A	A	C	C	C	T	C	C	C	C	T	T	A	A	C	C	C	C	A	A	A	A	C	C	A	A	G	G	A	A	G	G	C	C	G	G	C	C	G	G	T	T	T	T	G	G	G	G	C	C	G	G	G	G	0	0	A	A	T	T	0	0	T	T	C	T	G	G	C	C	G	G	G	G	C	C	A	A	C	C	G	G	C	C	A	A	A	A	G	G	C	C	G	G	T	T	G	G	T	T	T	T	T	T	C	C	A	A	C	C	C	C	C	T	C	C	A	A	G	G	G	G	G	G	C	C	C	C	C	C	A	A	G	G	G	G	G	G	C	C	A	T	C	C	A	A	G	G	G	G	C	C	T	T	C	C	T	T	G	G	G	G	C	T	C	C	G	G	T	T	C	C	G	G	C	C	T	T	C	C	C	C	G	G	T	T	A	G	A	A	G	G	C	C	T	T	G	G	T	T	C	C	G	G	C	C	C	C	G	G	G	G	G	G	C	C	C	T	T	T	C	C	C	C	A	C	C	C	A	G	C	C	0	0	C	C	T	T	G	G	A	A	A	A	G	G	G	G	T	T	C	C	C	C	G	G	C	C	C	C	A	A	C	C	G	G	C	C	A	A	C	C	G	G	T	T	C	C	0	0	C	C	C	C	C	C	C	C	G	G	C	C	G	G	C	C	G	G	C	C	G	G	C	C	C	C	C	C	G	G	C	C	G	G	C	C	G	G	C	C	G	G	T	T	A	A	C	C	G	G	C	C	T	T	C	C	G	G	T	T	C	C	G	G	C	C	0	0	G	G	G	G	C	C	A	A	T	T	C	C	C	C	G	G	0	0	C	C	T	T	T	T	T	T	G	G	G	G	C	C	G	G	C	C	G	G	C	C	A	A	C	C	T	T	A	A	C	C	G	G	C	C	C	C	G	G	C	C	G	G	G	G	G	G	G	G	G	G	C	C	A	A	G	G	A	A	C	C	T	T	G	G	A	A	T	T	A	A	C	C	T	T	C	C	T	T	C	C	A	A	G	G	C	C	C	C	G	G	G	G	G	G	T	T	T	T	C	C	G	G	G	G	C	C	G	G	C	C	G	G	G	G	A	A	C	T	C	C	C	T	C	C	C	C	A	A	C	C	T	T	A	A	A	A	G	G	C	C	C	C	C	C	C	C	G	G	T	T	T	T	C	C	C	C	G	G	C	C	G	G	C	C	C	C	C	C	C	C	C	C	T	T	G	G	G	G	C	C	C	C	G	G	C	C	G	G	A	A	T	T	T	T	C	C	A	A	A	G	C	C	C	C	C	C	C	C	G	G	A	A	G	G	G	G	T	T	T	T	C	C	C	T	C	C	G	G	G	G	G	G	C	C	G	G	C	C	0	0	A	A	G	G	C	C	A	A	C	C	T	T	C	C	T	T	G	G	T	T	C	C	G	G	G	G	C	C	C	C	G	G	G	G	C	C	G	G	A	A	A	G	0	0	A	A	A	A	G	G	C	C	T	T	C	C	T	T	C	C	C	C	G	G	C	C	C	C	A	A	G	G	C	C	A	A	C	C	C	C	G	G	A	A	G	G	A	G	C	T	G	G	G	G	G	G	C	C	G	G	T	T	C	C	A	A	G	G	C	C	C	C	C	C	C	C	A	G	C	C	C	C	A	A	A	A	C	C	C	C	G	G	C	C	T	T	G	G	C	C	G	G	C	C	T	T	A	A	C	C	C	C	0	0	G	G	C	G	A	A	T	T	G	G	G	G	A	A	T	T	G	G	G	G	G	G	T	T	G	G	T	T	C	C	A	G	G	G	G	G	C	T	G	G	A	A	G	G	C	C	C	C	A	A	A	A	C	C	T	T	A	A	G	G	T	T	C	C	C	C	G	G	C	C	A	A	C	C	G	G	G	G	A	A	T	T	C	C	T	T	A	A	C	C	C	C	G	G	G	G	G	G	C	C	G	G	C	C	G	G	C	C	0	0	A	A	G	G	G	G	T	T	C	C	T	T	A	A	G	G	T	T	C	C	G	G	C	C	C	C	C	C	A	A	C	C	T	T	C	C	G	G	C	C	G	G	G	G	C	C	C	C	A	A	C	C	G	G	G	G	A	C	A	A	C	C	G	G	C	C	C	C	C	C	C	C	C	C	A	A	A	A	G	G	C	C	A	A	G	G	C	C	G	G	T	T	A	G	C	C	A	A	A	G	A	A	C	C	G	G	C	C	T	T	A	A	T	T	G	G	A	A	C	T	C	C	G	G	C	C	C	T	T	T	A	A	C	C	C	C	G	G	T	T	G	G	G	G	C	C	C	C	G	G	G	G	G	G	G	G	T	T	C	C	C	C	C	C	C	C	0	0	C	C	G	G	A	A	T	T	C	C	C	C	0	0	G	G	T	T	T	T	T	T	G	G	T	T	A	A	G	G	A	G	C	C	G	G	C	C	C	C	A	A	A	A	C	C	T	T	C	C	A	A	A	A	A	A	C	C	A	A	0	0	C	C	G	G	A	A	C	C	C	C	C	C	A	A	C	C	G	G	C	C	C	C	C	C	G	G	G	G	G	G	G	G	C	C	G	G	T	T	C	T	C	T	C	C	G	G	T	T	T	T	T	T	A	A	A	A	A	A	C	C	G	G	G	G	C	C	C	C	G	G	G	G	C	C	C	C	C	C	C	C	G	G	T	T	T	T	A	A	C	C	G	G	C	C	C	C	C	C	G	G	T	T	G	G	A	A	C	C	G	G	G	T	A	A	G	G	T	T	C	C	A	A	C	C	C	C	C	C	G	G	G	G	C	C	C	C	G	G	T	T	G	G	G	G	0	0	G	G	A	A	C	C	T	T	A	A	T	T	G	G	C	C	G	G	T	T	C	C	G	G	T	T	A	A	G	T	0	0	A	A	C	C	G	G	C	C	C	C	G	G	G	G	T	T	A	G	G	G	C	T	T	T	C	C	C	C	C	C	A	A	T	T	C	C	T	T	G	G	C	C	G	G	0	0	G	G	G	G	A	A	T	T	G	G	T	T	0	0	G	G	C	C	T	T	A	G	A	A	G	G	C	C	C	T	A	A	T	T	C	C	G	G	T	T	A	A	G	G	G	T	A	A	G	G	C	C	C	C	A	A	G	G	G	G	C	C	C	T	G	G	G	G	C	C	C	C	C	C	A	A	C	C	C	C	C	C	T	T	C	C	G	G	G	G	C	C	G	G	C	C	G	G	C	C	G	G	C	C	G	G	T	T	A	A	A	A	A	A	A	A	C	C	C	C	G	G	G	G	G	G	G	G	C	C	C	C	C	C	A	A	T	T	G	G	C	C	G	G	T	T	C	C	C	T	C	C	G	G	A	A	C	C	C	C	G	G	G	G	T	T	G	G	A	A	A	A	C	C	A	G	G	G	G	G	A	A	G	G	C	C	G	G	A	A	C	C	G	G	G	G	C	C	G	G	G	G	G	G	A	A	G	G	0	0	A	A	C	C	C	C	T	T	C	C	C	C	G	G	G	G	G	G	T	T	G	G	G	G	C	C	C	C	C	C	A	A	G	G	C	C	C	C	G	G	C	C	G	G	G	G	G	G	C	C	C	C	C	C	C	C	G	G	G	G	A	C	G	G	A	A	T	T	C	C	G	G	T	T	T	T	C	C	A	A	C	C	T	T	A	A	A	T	G	G	C	C	C	C	C	C	C	C	G	G	G	G	C	C	C	C	T	T	G	G	0	0	G	G	T	T	C	C	G	G	T	T	C	C	C	C	A	A	G	G	T	T	G	G	T	T	G	G	G	G	C	C	G	G	C	C	C	C	G	G	G	G	T	T	G	G	A	A	A	T	C	C	0	0	T	T	0	0	G	G	0	0	C	C	G	G	C	C	G	G	G	G	G	G	C	C	G	G	C	C	C	C	G	G	G	G	G	G	C	C	A	A	G	G	G	G	C	C	G	G	G	G	C	C	A	C	G	G	G	G	A	A	C	C	C	C	T	T	G	G	C	T	C	C	A	G	G	G	T	T	A	A	C	C	C	C	G	G	A	A	0	0	A	A	C	C	A	G	C	C	0	0	A	A	G	G	C	C	C	T	T	T	T	T	C	G	A	A	G	T	C	T	A	A	T	T	0	0	C	C	G	G	C	C	T	T	G	G	C	C	G	G	C	C	G	G	A	A	A	T	C	C	G	G	T	T	A	A	T	T	C	C	C	C	A	A	C	C	C	C	C	C	G	G	A	G	C	C	C	C	T	T	G	G	C	C	T	T	C	C	C	C	C	C	G	G	A	A	G	G	G	G	C	C	G	G	G	G	C	C	T	T	G	G	0	0	C	C	A	A	C	C	C	C	T	T	C	C	C	C	A	A	C	C	C	C	G	G	C	C	T	T	G	G	T	T	C	C	C	C	G	G	A	A	T	T	G	G	C	C	G	G	A	A	C	C	G	G	C	C	C	C	G	G	T	T	A	A	C	T	0	0	G	G	A	A	C	C	C	C	A	A	G	G	C	T	A	G	C	C	A	G	C	C	G	G	G	G	G	G	A	A	G	G	T	T	A	A	A	A	T	T	C	C	C	C	G	G	G	G	G	G	C	C	G	G	G	G	C	T	C	C	G	G	C	C	C	C	C	C	C	C	C	C	A	A	A	A	G	G	G	G	T	T	C	C	G	G	A	A	T	T	T	T	0	0	C	C	C	C	G	G	G	G	G	G	C	C	C	C	C	C	G	G	C	C	C	C	G	G	T	T	G	G	C	G	T	T	C	C	G	G	G	G	G	G	G	G	T	T	T	T	G	G	T	T	C	C	A	A	0	0	G	G	G	G	C	C	C	G	C	C	G	G	C	C	T	T	G	G	C	C	G	G	A	A	C	C	C	C	0	0	G	G	G	G	C	C	A	G	C	C	C	C	A	A	C	C	C	C	A	A	C	C	G	G	G	G	G	G	C	C	G	G	G	G	G	G	A	A	C	C	G	G	C	C	C	C	T	T	G	G	G	G	G	G	G	G	T	T	T	T	G	G	C	C	C	C	A	A	T	T	C	C	C	C	G	G	A	G	G	G	G	G	G	G	A	A	C	C	G	G	A	A	G	G	C	C	G	G	A	A	C	C	A	A	G	G	G	G	G	G	G	G	T	T	0	0	C	T	G	G	T	T	G	G	C	C	T	T	G	G	A	A	T	T	G	G	C	C	A	A	T	T	C	T	T	T	G	G	0	0	C	C	G	G	C	C	C	C	G	G	G	G	A	A	C	C	C	C	C	C	A	A	T	T	T	T	G	G	T	T	A	A	G	G	T	T	C	C	C	C	A	A	C	T	A	A	A	G	T	T	G	G	T	T	C	C	T	T	C	C	A	A	C	C	G	G	C	C	G	G	T	T	C	C	T	T	C	C	T	T	C	G	C	C	C	C	A	A	A	G	0	0	G	G	T	T	T	T	C	C	C	C	T	T	A	A	G	G	A	A	G	G	T	T	T	T	0	0	A	A	C	C	G	G	C	C	C	C	A	A	G	G	A	A	A	A	T	T	A	A	C	C	C	T	A	T	T	T	C	C	C	C	C	C	C	C	G	G	T	T	G	G	C	C	G	G	C	C	A	A	C	C	A	A	A	A	C	C	T	T	C	C	G	G	A	A	G	G	G	G	C	C	G	G	C	C	G	G	A	A	A	G	C	C	G	G	C	C	G	G	G	G	A	A	T	T	T	T	A	A	A	G	A	C	G	G	G	G	G	G	G	G	C	C	T	T	A	A	0	0	C	G	A	A	C	C	A	G	C	C	C	C	A	A	G	G	C	C	T	T	C	C	G	G	A	C	C	C	A	G	A	A	C	C	A	A	G	G	C	C	C	C	C	C	G	G	C	C	C	C	C	C	T	T	G	G	C	C	G	G	G	G	C	C	T	T	C	C	C	C	A	A	G	G	G	G	A	G	G	G	A	A	T	T	T	T	C	C	C	C	G	G	C	C	C	C	C	C	G	G	C	C	T	T	A	A	G	G	0	0	G	G	G	G	G	G	C	C	T	T	G	G	G	G	A	A	T	T	G	G	A	A	G	G	T	T	C	C	A	G	T	T	G	G	T	T	C	C	C	C	A	C	A	A	G	G	T	T	G	G	G	G	C	C	A	A	C	C	T	T	C	C	G	G	C	C	G	G	A	A	C	C	C	C	A	A	G	G	A	A	0	0	T	T	G	G	C	C	A	A	G	G	C	C	G	G	C	C	T	T	G	G	T	T	G	G	C	C	G	G	0	0	G	G	G	G	C	C	C	C	C	T	A	A	G	G	A	A	A	A	G	G	C	C	C	C	G	G	C	C	G	G	C	C	C	C	T	T	G	G	A	A	C	C	C	C	C	C	C	C	G	G	A	A	A	C	C	C	C	C	G	G	A	A	C	C	C	C	T	T	C	C	G	G	0	0	T	T	G	G	A	A	C	T	T	T	T	T	G	G	T	T	C	C	C	C	T	T	C	C	G	G	T	T	C	C	G	G	C	C	T	T	A	A	G	G	A	A	A	A	C	C	A	A	A	A	C	C	C	C	C	C	T	T	G	G	G	G	C	C	T	T	C	C	T	T	A	C	0	0	G	G	G	G	C	C	C	C	G	G	G	G	T	T	C	C	A	A	T	T	G	G	T	T	C	C	C	C	T	T	A	G	G	G	T	T	C	C	G	G	A	A	C	C	A	A	G	G	C	C	G	G	G	G	G	G	A	A	A	A	C	C	T	T	T	T	0	0	C	C	A	A	T	T	C	C	G	G	A	G	T	T	G	G	T	T	G	G	A	A	A	A	C	C	C	C	G	G	T	T	A	A	A	A	A	A	A	A	G	G	G	G	C	C	C	C	C	C	C	C	C	C	G	G	C	C	G	G	C	C	A	A	0	0	C	C	C	C	C	T	A	A	C	C	G	G	G	G	G	G	C	C	T	T	G	G	C	C	G	G	G	G	G	G	T	T	C	T	A	A	C	C	A	A	C	C	G	G	T	T	0	0	G	G	G	G	A	A	A	A	C	C	C	C	T	T	C	C	C	C	C	G	G	G	C	G	C	T	C	C	G	G	C	C	A	A	C	C	G	G	T	T	C	C	A	A	A	A	A	A	C	C	G	G	C	C	C	C	C	C	C	C	G	G	C	C	C	C	A	A	C	C	C	C	G	G	C	C	C	C	G	G	T	T	C	C	T	T	C	C	G	G	T	T	C	C	T	T	G	G	C	C	C	T	G	G	C	C	T	T	G	G	T	T	G	G	C	C	C	C	C	T	G	G	G	G	G	G	C	C	G	G	G	G	C	C	G	G	T	T	C	G	G	G	G	G	G	G	A	A	C	T	C	C	G	G	T	T	G	G	A	A	A	G	A	A	A	A	C	C	C	C	A	A	T	T	C	C	G	G	C	C	G	G	G	G	A	A	G	G	0	0	G	G	T	T	T	T	0	0	G	G	T	T	C	C	A	A	G	G	G	G	0	0	A	A	G	G	C	T	G	G	C	C	G	G	G	G	C	C	C	C	A	G	C	C	G	G	G	G	C	C	G	G	0	0	T	T	A	A	A	A	T	T	G	G	G	G	C	C	T	T	0	0	A	T	G	G	G	G	C	C	G	G	0	0	C	C	C	C	G	G	A	A	C	C	G	G	G	G	G	G	G	G	C	C	C	C	C	C	C	C	T	T	C	C	G	G	C	C	G	G	C	C	C	C	G	G	G	G	G	G	G	G	A	A	G	G	G	G	C	T	A	A	A	A	C	C	A	A	0	0	T	T	G	G	G	G	C	C	G	G	T	T	G	G	A	A	0	0	A	A	C	C	G	G	C	C	G	G	G	G	G	G	C	C	T	T	C	C	C	C	G	G	C	C	T	T	G	G	C	C	C	C	A	A	A	A	G	G	C	C	G	G	C	C	A	A	C	C	C	C	G	G	C	C	A	A	T	T	T	T	C	C	G	G	T	T	C	C	A	A	T	T	G	G	G	G	T	T	G	G	G	G	G	G	0	0	G	G	A	A	C	C	G	G	C	C	C	C	G	G	C	C	C	C	C	C	G	G	A	A	A	A	C	T	A	A	A	A	C	C	G	G	T	T	A	A	G	G	G	G	T	T	G	G	G	G	A	A	C	C	G	G	G	G	G	G	T	T	T	T	T	T	A	G	A	A	A	C	0	0	A	C	C	C	C	C	C	C	T	T	C	C	G	G	T	T	A	A	G	G	A	A	T	T	C	C	C	C	C	C	C	C	G	G	C	C	C	C	C	C	C	C	C	G	G	G	G	G	C	C	G	G	C	C	C	C	C	C	T	T	G	G	T	T	A	A	T	T	G	G	C	C	G	G	G	G	C	C	A	A	C	C	G	G	C	C	G	G	C	C	G	G	A	A	A	G	A	A	A	A	T	T	C	C	C	C	G	G	A	A	A	A	C	C	T	T	G	G	G	G	T	T	G	G	A	A	T	T	A	A	0	0	C	C	G	G	A	A	G	G	T	T	T	T	C	C	G	G	G	G	G	G	C	C	C	C	T	T	G	G	C	C	G	G	C	C	T	T	C	C	G	G	C	C	T	T	T	T	T	T	G	G	A	G	C	C	A	G	C	C	G	G	G	G	C	C	G	G	A	A	C	C	G	G	C	T	T	T	G	G	T	T	G	G	A	A	C	C	G	G	C	C	G	G	G	G	C	C	G	G	G	G	G	G	C	C	A	A	T	T	C	C	A	A	T	T	T	T	C	C	G	G	A	A	C	C	G	G	A	A	T	T	G	G	A	G	T	T	A	A	T	T	C	T	C	C	G	G	G	G	G	G	C	G	0	0	C	C	C	C	G	G	G	G	C	C	C	C	A	G	T	T	T	T	C	C	C	C	G	G	C	T	G	G	C	C	A	A	T	T	T	T	C	C	A	G	G	G	T	T	0	0	G	G	C	C	C	C	G	G	C	C	G	G	C	C	C	C	T	T	C	C	T	T	C	C	A	A	G	G	C	C	G	G	G	G	C	C	T	T	T	T	G	G	C	C	G	G	T	T	C	C	G	G	T	T	C	C	T	T	C	C	A	A	C	C	C	C	T	T	C	C	G	G	G	G	C	C	C	C	G	G	A	A	T	T	G	G	C	C	C	C	A	A	A	A	G	G	A	A	C	C	G	G	C	C	A	G	G	T	T	T	A	A	A	G	A	G	C	C	C	C	G	G	C	C	A	G	G	G	T	T	A	A	G	G	T	T	G	G	C	C	G	G	T	T	C	C	C	C	T	T	T	T	T	T	A	A	T	T	G	G	A	G	A	A	A	G	G	G	C	C	G	G	A	G	C	C	T	T	C	C	C	C	T	T	A	A	C	C	C	C	0	0	A	A	G	G	C	C	G	G	A	A	C	C	T	T	T	T	G	G	C	C	G	G	A	A	C	C	G	G	G	G	T	T	G	G	C	C	0	0	T	T	A	A	G	G	G	G	T	T	G	G	C	C	C	C	C	C	C	C	A	A	C	C	G	G	C	C	C	C	G	G	G	G	G	G	C	C	C	C	G	G	C	C	A	G	T	T	C	C	T	T	T	T	G	G	G	G	C	C	G	G	G	G	G	G	G	G	C	C	G	G	A	A	G	G	A	A	T	T	T	T	A	A	0	0	G	G	G	G	C	C	G	G	C	C	G	G	C	C	G	G	C	C	C	C	A	A	G	G	G	G	C	C	G	T	A	A	C	C	C	C	G	G	0	0	C	T	C	C	T	T	G	G	C	C	C	C	0	0	T	T	C	C	T	T	G	T	A	A	T	T	G	G	C	C	C	T	C	C	T	T	G	G	C	C	G	G	C	C	C	C	A	A	C	C	C	C	G	G	C	C	T	T	C	C	C	C	G	G	C	C	T	T	G	G	C	C	C	C	C	C	C	C	C	C	G	G	G	G	A	A	C	C	A	A	G	G	A	A	G	G	A	A	T	T	C	C	A	T	C	C	C	C	T	T	C	C	G	G	C	C	T	T	C	C	T	T	G	G	T	T	C	C	G	G	G	G	C	C	C	C	A	A	C	C	A	A	C	C	A	A	C	C	T	T	C	C	G	G	T	T	C	C	A	A	G	G	C	C	C	C	0	0	G	G	G	G	C	C	T	T	G	G	C	T	G	G	G	G	C	C	G	G	C	C	G	G	T	T	G	G	G	G	A	A	T	T	C	C	T	T	T	T	G	G	C	C	A	A	C	C	A	A	0	0	G	G	T	T	C	C	G	G	A	A	G	G	A	A	G	G	G	G	G	G	G	G	A	A	C	C	A	A	G	G	C	C	T	T	G	G	C	C	G	G	C	C	A	G	G	G	G	G	G	G	C	C	G	G	G	G	C	C	C	C	A	A	T	T	G	G	A	A	C	C	G	G	C	C	C	C	G	G	G	G	C	C	C	C	G	G	G	G	C	C	A	A	G	G	C	C	C	C	C	C	G	G	C	C	G	G	C	C	C	C	G	G	C	C	A	A	G	G	C	C	A	A	T	T	T	T	A	A	A	A	C	C	0	0	C	C	C	C	G	G	G	G	G	G	T	T	A	A	C	C	C	C	G	G	C	C	C	C	C	C	C	C	G	G	C	C	C	C	C	C	C	C	C	C	C	C	T	T	C	C	A	T	C	C	A	A	G	G	C	C	C	C	G	G	T	T	G	G	C	C	C	C	A	A	A	A	G	G	G	G	C	C	C	C	A	G	G	G	G	G	C	C	C	C	G	G	G	G	G	G	G	G	T	T	C	C	G	G	C	C	A	A	G	G	T	T	C	C	T	T	C	C	G	G	A	T	C	C	C	C	G	G	C	T	T	T	T	T	A	G	A	A	G	G	A	A	T	T	C	C	A	A	G	G	G	G	G	G	T	T	C	C	G	G	G	G	G	G	C	C	C	C	0	0	C	C	G	G	C	C	T	T	T	T	G	G	G	G	G	G	A	A	C	C	C	C	A	A	G	G	A	A	0	0	G	G	T	T	G	G	T	T	C	C	G	G	A	T	T	T	C	C	C	C	C	C	G	G	T	T	A	A	G	G	G	G	C	C	G	G	A	A	G	G	T	T	A	A	G	G	A	G	T	T	T	T	A	A	G	G	A	A	T	T	A	G	C	C	G	G	G	G	C	G	A	A	T	T	C	C	0	0	T	T	C	C	G	G	T	T	T	T	T	T	G	G	C	C	T	T	0	0	T	T	G	G	C	C	C	C	C	C	C	C	C	C	G	G	A	A	G	G	C	C	G	G	A	A	G	G	C	C	A	A	G	G	C	C	C	C	G	G	G	G	A	A	G	G	C	C	C	C	C	C	C	C	C	C	C	C	C	C	G	G	A	A	C	C	G	G	C	C	C	C	C	C	G	G	A	A	C	C	G	G	0	0	C	C	T	T	C	C	A	A	T	T	C	C	C	C	C	C	G	G	G	G	C	G	G	G	G	G	G	G	T	T	A	A	C	C	G	G	0	0	C	C	A	A	C	C	C	C	C	C	C	C	C	C	A	A	G	G	A	A	C	C	C	C	A	A	C	C	C	C	G	G	A	A	A	A	C	C	0	0	G	G	A	A	C	C	C	C	A	C	A	T	A	A	0	0	G	G	C	C	T	T	T	T	C	C	G	G	C	C	A	A	C	C	A	C	G	G	C	C	A	A	C	C	T	T	C	C	C	T	C	T	G	G	G	G	C	C	G	G	G	G	A	A	A	A	T	T	A	T	A	G	G	G	G	G	C	C	T	T	T	T	G	G	C	C	C	C	C	C	C	C	G	G	G	G	A	A	A	A	G	G	A	A	G	G	C	C	G	G	G	G	C	C	A	A	C	C	C	C	G	G	G	G	C	C	G	G	C	C	G	G	A	A	0	0	A	A	T	T	G	G	G	G	T	T	C	C	T	T	T	T	C	C	G	G	C	C	G	G	G	G	C	C	A	T	T	T	T	T	A	A	A	A	G	G	T	T	C	C	C	C	G	G	G	G	G	G	A	A	T	T	G	G	C	C	G	G	G	G	C	C	C	C	A	A	T	T	0	0	C	C	G	G	A	A	T	T	G	G	C	C	G	G	C	C	C	C	T	T	C	C	C	C	G	G	G	G	G	G	G	G	C	C	A	A	G	G	C	C	C	T	A	G	G	G	C	C	A	A	C	C	C	C	T	T	C	C	G	G	G	G	C	C	C	C	C	T	C	C	G	G	A	A	G	G	T	T	C	C	T	T	A	A	A	A	0	0	A	A	G	G	C	C	C	C	G	G	C	C	C	C	A	A	G	T	C	C	G	G	G	G	C	C	G	G	C	T	C	C	G	G	G	G	A	A	G	G	G	G	G	G	A	A	C	C	G	G	C	C	G	G	C	C	C	C	A	A	G	G	A	A	A	A	A	A	C	C	A	A	T	T	G	G	G	G	G	G	0	0	C	C	A	A	G	G	G	G	C	C	C	T	G	G	C	C	G	G	T	T	C	C	G	G	C	C	G	G	A	A	C	T	G	G	A	G	C	C	A	A	C	T	C	C	C	C	T	T	C	C	C	C	A	A	G	G	G	G	A	A	G	G	C	C	G	G	G	G	C	C	T	T	A	A	G	G	G	G	G	G	C	C	T	T	G	G	G	G	T	T	C	C	A	A	C	C	A	A	A	A	C	C	A	A	C	C	C	C	C	C	C	C	G	G	A	A	C	C	T	T	G	G	G	G	G	G	A	A	T	T	G	G	T	T	A	G	T	T	C	C	C	C	C	C	G	G	C	C	C	C	C	C	A	A	A	A	C	C	G	G	G	G	G	G	C	C	T	T	0	0	T	T	C	C	T	T	G	G	A	A	0	0	G	G	A	A	A	A	A	A	C	C	C	C	A	A	G	G	A	A	G	G	G	G	T	T	G	G	G	G	C	C	G	G	C	C	C	C	C	C	A	A	G	G	C	C	0	0	G	G	A	A	A	A	C	C	T	T	C	C	T	T	T	T	T	T	G	G	A	G	C	C	G	G	0	0	G	T	G	G	G	G	T	T	G	G	G	G	A	A	G	G	C	C	C	C	C	C	G	G	G	G	C	C	C	C	C	T	G	G	A	A	G	G	C	C	G	G	C	C	G	G	T	T	A	A	A	A	C	C	G	G	A	A	T	T	C	C	A	A	C	T	A	A	G	G	A	A	C	C	0	0	T	T	C	T	0	0	A	A	T	T	G	G	A	A	C	C	G	G	G	G	C	C	C	C	G	G	C	C	C	C	C	T	T	T	T	T	G	G	G	G	T	T	C	C	A	A	G	G	A	A	C	C	A	A	C	C	C	C	C	T	C	C	C	C	T	T	C	C	C	C	C	C	T	T	G	G	T	T	C	C	A	A	G	G	G	G	G	G	C	C	G	G	G	G	A	A	G	G	A	A	G	G	G	G	G	G	T	T	A	A	C	C	T	T	A	G	C	C	C	C	A	A	G	G	C	C	C	C	G	G	0	0	C	C	A	G	C	C	C	C	A	A	G	G	G	G	G	G	G	G	G	G	C	C	C	C	G	G	A	A	G	G	C	C	A	A	C	C	A	G	T	T	0	0	G	G	G	G	C	C	A	A	A	A	G	G	G	G	G	G	G	G	G	T	C	C	A	A	C	C	A	A	C	C	T	T	A	A	G	G	G	G	A	A	C	C	G	G	0	0	A	A	G	G	G	G	C	C	G	G	T	T	G	G	T	T	A	C	A	A	C	C	G	G	C	C	A	A	A	A	T	T	C	C	T	T	C	C	C	C	G	G	G	G	C	C	C	C	A	A	G	G	C	C	T	T	A	A	G	G	G	G	G	G	G	G	G	G	A	A	A	A	G	G	T	T	A	A	0	0	C	T	C	T	G	G	C	C	0	0	G	G	C	C	C	C	C	C	C	C	G	G	A	A	G	G	C	C	G	G	0	0	T	T	C	C	G	G	A	A	C	C	G	G	T	T	A	A	C	C	A	A	T	T	T	T	G	G	C	C	C	C	T	T	T	T	C	C	A	A	0	0	A	A	G	G	C	C	T	T	C	C	C	C	C	C	G	G	A	A	A	A	C	C	G	G	C	C	C	C	G	G	C	C	C	C	C	C	C	T	C	T	G	G	C	C	C	C	C	C	T	T	G	G	G	G	C	C	G	G	G	G	A	A	G	G	C	T	C	C	T	T	A	G	G	G	G	G	C	C	T	T	C	C	C	C	A	A	A	A	A	T	C	C	G	G	G	G	A	C	T	T	T	T	T	T	C	C	G	G	C	C	G	G	C	C	A	A	C	C	C	C	G	G	T	T	T	T	T	T	C	C	G	G	C	C	C	C	C	C	C	C	C	C	C	C	C	C	A	A	G	G	G	G	C	T	T	T	T	T	G	G	C	C	A	A	G	G	C	C	G	G	G	G	A	A	A	A	G	G	A	A	C	C	A	A	C	C	C	C	C	C	T	T	A	A	C	C	C	C	C	C	C	C	G	G	G	G	A	A	C	C	C	C	G	G	C	C	C	C	G	G	G	G	A	A	A	A	C	C	G	G	T	T	C	C	G	G	C	C	G	G	C	C	G	G	C	C	C	C	A	A	G	G	C	C	0	0	C	C	G	G	A	G	C	C	C	C	G	G	C	C	G	G	C	C	C	C	G	G	G	G	C	C	C	C	G	G	G	G	T	T	C	C	T	T	C	G	G	G	T	T	A	A	C	C	C	C	T	T	C	C	C	C	C	C	G	G	G	G	G	G	T	T	G	G	G	G	G	G	T	T	C	G	C	T	A	A	C	C	C	C	T	T	A	A	A	A	C	C	C	C	A	A	G	G	C	C	A	A	0	0	T	T	C	C	G	G	T	T	C	C	C	C	C	C	T	T	A	G	A	A	A	A	A	T	A	A	A	A	G	G	G	G	A	A	C	C	C	C	C	C	C	C	C	C	G	G	G	G	T	T	G	G	C	C	T	T	A	A	G	G	G	G	C	T	G	G	A	A	A	A	C	T	C	C	G	G	C	C	T	T	T	T	T	T	T	T	C	C	G	G	C	C	0	0	G	G	G	G	T	T	T	T	C	C	C	C	C	T	C	C	G	G	C	C	C	C	C	C	T	T	C	C	T	T	C	C	C	C	C	C	A	A	G	G	C	C	G	G	C	C	C	C	C	C	A	G	A	A	C	C	A	A	C	C	C	C	C	C	G	G	T	T	G	G	A	G	A	A	C	C	A	G	C	C	G	G	T	T	A	A	G	G	A	A	A	A	C	G	A	G	C	T	T	T	C	C	G	T	C	C	C	C	A	T	C	C	C	C	C	C	T	T	T	T	C	C	C	C	A	A	C	C	T	T	G	G	G	G	G	G	G	G	C	C	C	C	C	C	A	A	A	A	C	C	C	C	C	C	C	C	C	C	C	C	G	G	G	G	T	T	A	A	A	G	A	A	G	G	0	0	A	A	T	T	C	C	T	T	T	T	T	T	G	G	G	T	C	C	C	C	G	G	A	G	G	G	A	A	C	C	G	G	G	G	C	C	G	G	C	C	A	A	T	T	G	G	C	C	C	C	G	G	G	G	T	T	0	0	G	G	C	C	G	G	C	C	G	G	G	G	A	A	T	T	G	G	C	C	G	G	C	C	C	C	G	G	G	G	0	0	G	G	A	A	G	G	0	0	0	0	G	G	G	G	G	G	G	G	C	T	G	G	C	C	C	C	C	C	G	G	G	G	T	T	G	G	C	C	C	C	T	T	C	C	G	G	A	A	G	G	C	C	C	C	G	G	A	A	T	T	C	C	C	C	G	G	A	G	A	A	C	C	C	C	T	T	C	C	C	C	A	A	A	A	T	T	G	G	C	C	T	T	G	G	C	C	G	G	T	T	G	G	C	C	T	T	C	C	G	G	C	C	G	G	C	C	G	G	C	C	C	C	C	C	G	G	A	A	G	G	C	C	C	T	C	C	C	C	G	G	A	A	C	C	A	G	G	G	C	C	G	G	C	C	A	A	G	G	G	G	A	A	C	C	A	A	G	G	C	C	C	C	C	C	T	T	G	G	C	C	A	A	A	A	G	G	C	C	C	C	G	G	G	G	A	A	C	C	C	C	G	G	C	C	G	G	G	G	T	T	T	T	G	G	A	C	G	G	C	C	C	C	A	A	C	C	G	G	T	T	C	G	G	G	C	C	G	G	G	G	C	C	C	C	0	0	T	T	G	G	A	A	T	T	G	G	G	G	C	C	G	T	A	A	A	A	A	A	C	C	C	C	G	T	A	A	G	G	C	C	C	C	C	C	A	C	T	T	G	G	C	C	C	C	G	G	G	G	A	A	C	C	A	G	T	T	C	C	C	C	T	T	C	C	C	C	T	T	A	A	A	G	G	G	G	G	C	C	C	C	C	C	T	T	0	0	C	C	C	C	C	C	G	G	G	G	G	G	C	C	G	G	G	G	G	G	T	T	G	G	T	T	G	G	A	A	G	G	A	A	G	G	T	T	A	A	C	C	G	G	C	C	T	T	G	G	C	C	G	G	G	G	T	T	G	G	T	T	A	A	A	A	T	T	G	G	T	T	A	A	A	A	G	G	G	G	C	C	C	C	A	A	C	C	G	G	G	G	G	G	C	C	A	A	C	C	A	A	G	G	G	G	T	T	C	C	G	G	A	A	C	C	G	G	0	0	G	G	C	C	A	A	G	G	T	T	G	G	G	G	C	C	C	C	G	G	G	G	C	T	G	G	A	G	T	T	G	G	G	G	G	G	C	C	C	T	G	G	A	A	C	T	G	G	C	C	A	A	C	C	T	T	G	G	C	C	T	T	C	C	G	G	G	G	C	C	G	G	G	G	A	A	C	C	A	T	A	A	G	G	G	G	A	A	G	G	G	G	C	C	C	C	C	C	G	G	G	G	C	C	G	G	A	A	G	G	T	T	G	G	A	A	C	C	C	C	C	C	C	C	G	G	T	T	C	C	C	C	A	A	T	T	A	A	T	T	G	G	C	C	A	A	G	G	C	C	G	G	G	G	G	G	G	G	T	T	A	A	G	G	T	T	G	G	C	C	C	C	G	G	T	T	C	T	A	A	C	C	C	C	G	G	C	T	C	C	C	C	C	G	C	C	T	T	G	T	0	0	G	G	C	C	C	C	G	G	A	A	T	T	G	G	G	G	G	G	G	G	T	T	T	T	G	G	C	C	G	G	T	T	C	C	G	G	A	A	G	G	A	A	G	G	A	A	G	G	T	T	G	G	A	G	G	G	T	T	C	C	G	G	A	A	G	G	G	G	T	T	G	G	C	C	C	C	C	C	G	G	G	G	C	C	C	C	A	C	G	G	T	T	A	A	T	T	G	G	C	T	C	C	T	T	C	T	C	C	G	G	C	C	C	C	G	G	0	0	C	C	A	A	C	C	G	G	C	C	G	G	A	A	C	C	G	G	A	A	A	G	G	G	C	C	C	C	G	G	C	C	C	T	C	C	C	C	G	G	A	T	C	C	C	C	C	C	G	G	A	A	C	C	G	G	C	C	A	C	G	G	T	T	G	G	C	C	G	G	C	C	C	C	C	C	G	G	A	G	C	C	C	C	C	C	G	G	C	C	G	G	T	T	T	T	A	A	G	G	C	C	C	C	G	G	G	G	0	0	G	G	C	G	G	G	C	T	A	G	C	C	A	G	A	G	C	C	G	G	C	C	A	A	C	C	C	C	C	C	G	G	T	T	G	G	0	0	G	G	0	0	A	A	G	G	G	G	G	G	C	C	T	T	G	G	C	C	G	G	A	A	C	C	A	A	C	C	G	G	A	A	G	G	G	G	G	G	C	C	0	0	G	G	C	C	T	T	C	C	T	T	C	C	C	C	C	C	T	T	G	G	C	C	G	G	G	G	T	T	A	A	C	C	0	0	T	T	G	G	G	G	G	G	C	C	C	C	T	T	G	G	G	G	A	A	G	G	G	G	T	T	G	G	G	G	C	C	A	A	C	C	C	C	G	G	T	T	A	A	A	A	G	G	G	G	0	0	C	C	G	G	G	G	G	G	T	T	0	0	T	T	T	T	0	0	G	G	T	T	C	C	T	T	A	A	A	G	A	G	C	C	C	C	C	G	C	C	A	A	C	C	C	C	A	A	T	T	A	A	A	A	G	G	0	0	T	T	G	G	G	G	C	C	G	G	T	T	C	C	C	C	G	G	A	A	C	C	C	C	0	0	T	T	G	G	C	C	C	C	T	T	T	T	A	A	G	G	0	0	G	G	G	G	T	T	C	C	C	C	C	C	G	G	T	T	A	C	T	T	G	G	G	G	C	C	0	0	G	G	A	A	C	C	G	G	G	G	A	A	C	C	C	C	T	T	T	T	T	T	G	G	G	G	G	G	C	G	C	C	A	A	C	C	G	G	C	C	0	0	G	G	G	G	G	G	G	G	C	C	T	T	C	C	G	G	G	G	C	C	T	T	G	G	0	0	G	G	C	C	G	G	C	C	0	0	T	T	G	G	A	A	G	G	C	C	A	A	T	T	A	A	A	A	G	G	G	G	C	C	T	T	A	A	G	G	C	C	0	0	T	T	G	G	T	T	T	T	C	C	A	A	C	C	0	0	C	C	C	C	G	G	0	0	C	C	T	T	C	C	C	C	C	C	G	G	A	A	G	G	C	C	G	G	C	C	G	G	C	C	G	G	A	A	C	T	C	T	G	G	T	T	A	A	A	A	0	0	T	T	G	G	A	A	0	0	G	G	C	C	A	G	C	C	C	C	G	G	G	G	C	C	T	T	A	A	G	G	0	0	C	C	C	C	T	T	A	A	G	G	C	C	G	G	G	G	C	C	A	A	C	C	G	G	A	A	G	G	C	C	G	G	G	T	G	G	C	C	T	T	G	G	G	G	A	A	C	C	C	C	T	T	T	T	C	C	A	A	C	T	A	A	C	C	T	T	C	C	T	T	T	T	0	0	G	G	G	G	A	A	A	A	G	G	C	C	A	G	G	G	C	C	G	G	A	A	A	A	A	A	C	C	C	C	C	C	A	A	C	C	C	C	C	C	T	T	T	T	G	G	G	G	G	G	C	C	T	T	A	A	G	G	0	0	A	A	C	C	G	G	C	C	C	C	T	T	G	G	C	C	T	T	T	T	C	C	G	G	G	G	G	G	T	T	T	T	G	G	G	G	C	C	C	C	C	C	A	A	C	C	A	T	C	C	G	G	T	T	C	C	G	G	T	T	T	T	C	C	C	C	A	A	C	C	G	G	C	C	A	A	G	G	C	C	G	G	G	G	G	G	C	C	C	T	C	C	G	G	C	C	C	C	C	C	G	G	C	C	A	A	T	T	T	T	G	G	C	C	C	C	A	A	C	C	C	C	G	G	C	C	G	G	G	G	0	0	C	G	A	A	T	T	G	G	G	G	G	G	G	G	G	G	G	G	G	G	C	C	A	C	T	T	C	C	C	C	A	G	G	G	C	C	G	G	C	C	T	T	C	C	A	A	C	C	C	C	G	G	0	0	C	C	G	G	G	G	G	G	C	C	T	T	A	A	C	C	C	C	C	C	A	G	C	C	A	G	G	G	T	T	C	C	C	C	G	G	C	C	T	T	C	C	G	G	A	A	T	T	G	G	G	G	G	G	A	A	0	0	G	G	G	G	C	C	0	0	0	0	G	G	G	G	A	A	C	C	G	G	G	G	C	C	C	C	C	C	G	G	A	A	C	C	G	G	C	C	T	T	A	A	0	0	T	T	G	G	G	G	C	C	G	G	G	G	C	C	C	C	C	C	C	C	C	C	A	A	C	C	G	G	C	C	A	T	A	G	C	C	C	T	0	0	C	C	G	G	G	G	G	G	G	G	G	G	A	A	C	C	T	T	G	G	C	C	A	A	T	T	G	G	C	C	C	T	G	G	C	C	A	A	A	A	A	A	C	C	C	C	T	T	C	C	A	A	0	0	T	T	G	G	A	A	G	G	C	C	G	G	C	C	C	C	C	C	T	T	0	0	G	G	A	A	A	A	C	C	C	T	A	T	C	C	T	T	G	G	C	C	T	T	C	C	0	0	G	G	C	C	C	C	G	G	G	G	T	T	A	A	C	C	G	G	G	G	T	T	G	G	A	A	A	A	G	G	G	G	A	A	G	G	T	T	C	C	T	T	G	G	G	G	C	C	T	T	A	A	G	G	C	C	C	C	G	G	G	G	0	0	T	T	C	T	G	G	A	A	A	A	C	C	C	C	A	A	0	0	C	T	C	C	A	G	C	C	T	T	C	C	C	C	C	C	A	G	A	A	C	C	C	C	C	C	C	C	G	G	T	T	C	C	C	C	T	T	C	C	C	T	A	A	G	G	G	G	A	A	G	G	A	A	G	G	T	T	T	T	G	G	T	T	C	C	G	G	G	G	C	C	C	C	G	G	G	G	G	G	A	A	G	G	T	T	A	A	C	C	G	G	T	T	G	G	C	C	C	C	A	A	C	C	C	C	A	A	0	0	T	T	C	C	G	T	C	C	A	G	A	C	G	G	C	C	C	C	A	A	C	C	G	G	C	C	T	T	A	A	A	A	A	A	T	T	G	G	T	T	G	G	C	C	C	C	G	G	C	C	A	A	T	T	G	G	G	G	C	C	A	A	C	C	C	C	C	T	C	C	0	0	C	C	C	G	T	T	G	G	T	T	C	C	G	G	G	G	C	C	C	C	C	C	C	C	G	G	G	G	G	G	G	G	C	C	G	G	A	A	C	C	G	G	A	A	G	G	T	T	G	G	C	C	G	G	G	G	T	T	C	C	G	G	G	G	G	G	G	G	T	T	G	G	A	A	T	T	T	T	0	0	C	C	G	G	C	C	G	G	C	C	G	G	C	C	A	A	G	G	G	G	G	G	C	C	C	C	C	C	G	G	A	T	C	C	0	0	C	C	T	T	T	T	G	G	G	G	C	C	G	G	G	G	C	C	C	C	G	G	T	T	A	A	A	A	G	G	G	G	T	T	T	T	G	G	C	C	C	C	C	C	C	C	A	A	T	T	C	C	C	C	C	C	T	T	C	C	C	C	G	G	T	T	G	G	T	T	T	T	G	G	A	A	A	A	T	T	G	G	C	C	T	T	A	C	G	G	T	T	C	C	G	G	G	G	A	A	C	C	C	C	C	C	T	T	C	C	T	T	T	T	C	C	C	C	A	A	0	0	C	C	G	G	G	G	A	A	G	G	G	G	G	G	G	G	T	T	C	C	G	G	T	T	0	0	G	G	G	G	T	T	T	T	C	C	G	G	G	G	G	G	T	T	T	T	G	G	C	C	G	G	T	T	C	C	C	C	T	T	C	C	T	T	T	T	C	C	T	T	G	G	G	G	C	C	G	G	A	A	T	T	C	C	G	G	G	G	C	C	G	G	G	G	T	T	G	G	T	T	A	A	0	0	C	C	A	G	G	G	T	T	G	G	A	A	G	G	C	C	G	G	A	A	C	C	A	G	C	C	C	C	T	T	0	0	C	C	T	T	G	G	A	A	T	T	G	G	A	T	C	C	C	C	A	A	A	A	G	G	C	C	A	A	G	G	C	T	G	G	C	C	C	C	T	T	G	G	C	C	C	C	G	G	G	G	C	C	C	C	C	C	G	G	A	A	G	G	G	G	G	G	T	T	C	C	C	C	G	G	G	G	C	C	T	T	T	T	G	G	A	A	G	G	T	T	G	G	G	G	T	T	G	G	A	A	G	G	G	G	C	C	G	G	T	T	C	C	G	G	A	A	C	C	C	C	A	A	T	T	C	C	C	G	T	T	T	T	C	C	C	C	C	C	G	G	C	C	G	G	T	T	G	G	C	C	C	C	T	T	T	T	G	G	C	C	C	C	0	0	T	T	C	C	C	C	T	T	G	G	C	C	0	0	G	G	A	A	G	G	G	G	T	T	C	C	C	C	C	C	G	G	C	C	G	G	G	G	C	C	G	G	0	0	A	G	C	C	T	T	T	T	A	A	C	C	G	G	T	T	G	G	C	T	A	A	C	C	C	C	C	C	0	0	A	A	A	A	T	T	C	T	T	T	T	T	G	G	A	A	G	G	C	C	A	A	A	A	C	C	C	C	G	G	C	T	C	C	C	C	C	C	T	T	T	T	C	C	G	G	G	G	C	C	T	T	A	G	A	A	G	G	A	A	C	C	G	G	G	G	C	C	C	C	C	C	G	G	G	G	A	A	0	0	A	G	C	C	A	A	G	G	A	A	G	G	0	0	C	C	T	T	C	C	G	G	G	G	A	A	G	G	G	G	C	C	G	G	0	0	C	C	G	G	G	G	C	C	A	A	T	T	C	C	C	C	C	C	A	A	G	G	C	C	G	G	G	G	C	C	G	G	T	T	A	A	C	C	T	T	G	G	G	G	A	A	0	0	G	G	G	G	G	G	C	C	G	G	T	T	G	G	C	C	T	T	A	A	C	C	G	G	C	C	A	A	A	A	T	T	C	C	T	T	C	C	C	C	A	A	G	G	T	T	A	A	C	C	T	T	G	G	A	A	0	0	G	G	G	G	A	A	T	T	C	T	A	G	G	G	G	G	G	G	G	G	T	T	G	G	T	T	C	C	T	T	T	T	G	G	C	C	C	C	A	A	C	C	A	T	G	G	C	C	G	G	G	G	G	G	0	0	G	G	G	G	C	C	G	G	C	C	C	C	G	G	G	G	A	A	G	G	C	C	A	G	C	C	C	C	T	T	0	0	G	G	C	C	A	A	C	C	G	G	C	C	C	C	0	0	G	G	G	G	G	G	T	T	G	G	G	G	0	0	G	G	C	C	G	G	G	G	C	T	G	G	G	G	T	T	A	C	A	A	C	C	G	G	G	G	C	C	A	A	A	A	C	C	C	C	G	G	C	C	G	G	C	C	A	A	G	G	A	A	0	0	T	T	G	G	G	G	G	G	C	C	A	A	G	G	A	A	C	T	A	A	T	T	G	G	C	C	G	G	A	A	G	G	C	T	C	C	C	C	C	C	A	A	T	T	C	C	C	C	C	C	A	A	G	G	0	0	C	C	G	G	0	0	0	0	0	0	T	T	T	T	C	C	G	G	C	C	G	G	G	G	T	T	G	G	T	T	C	C	C	C	A	A	G	G	T	T	G	G	G	G	G	G	G	G	A	A	T	T	A	A	C	C	G	G	G	G	A	A	G	G	G	G	C	C	A	A	T	T	C	C	A	A	G	G	C	C	C	C	G	G	G	G	C	C	G	G	C	C	G	G	C	C	C	T	G	G	A	A	C	C	G	G	A	A	C	C	G	G	T	T	C	C	G	G	C	C	G	G	A	A	C	C	G	G	C	C	A	A	C	C	C	C	A	G	C	C	G	G	C	C	C	C	G	G	A	A	G	G	G	G	G	G	T	T	C	C	C	C	A	A	G	T	C	C	C	C	C	T	G	G	C	C	C	C	T	T	G	G	G	G	G	G	G	G	G	G	C	C	G	G	A	A	C	C	C	C	T	T	C	C	G	G	0	0	G	G	T	T	C	C	T	T	C	C	G	G	G	G	C	C	A	A	C	T	G	G	A	A	C	C	C	C	A	A	C	C	G	G	T	T	C	C	C	C	G	G	G	T	G	G	G	G	C	C	G	G	C	C	G	G	C	C	C	C	C	C	C	C	G	G	G	G	T	T	A	G	C	C	C	C	C	C	C	C	A	A	T	T	C	T	C	T	A	A	A	G	G	G	T	T	A	A	G	G	A	A	C	C	G	G	G	G	0	0	C	C	G	G	A	A	G	G	A	A	A	A	C	C	A	A	T	T	G	G	T	T	G	G	A	A	0	0	C	C	G	G	C	C	A	A	T	T	G	G	T	T	C	C	T	T	C	T	G	G	A	A	C	C	T	T	T	T	T	T	A	A	G	G	C	C	C	C	G	G	T	T	C	C	A	A	C	C	G	G	C	C	G	G	G	G	G	G	C	C	A	A	G	G	T	T	T	T	T	T	0	0	G	G	A	A	C	C	C	C	G	G	G	G	G	G	T	T	C	C	A	T	G	G	T	T	C	C	C	C	C	C	A	A	C	C	A	G	G	G	C	C	C	C	C	C	G	G	C	C	A	A	G	G	T	T	C	T	C	C	G	G	G	G	A	A	A	G	C	C	T	T	G	G	C	C	G	G	G	G	G	G	G	G	C	C	C	C	G	G	G	G	C	C	G	G	G	G	G	G	C	C	T	T	T	T	G	G	0	0	G	G	T	T	T	T	A	A	0	0	G	G	G	G	C	C	T	T	C	C	T	T	T	T	T	T	G	G	T	T	G	G	C	C	C	C	A	G	C	C	G	G	A	A	T	T	T	T	G	G	T	T	C	C	G	G	G	G	A	A	C	C	A	A	G	G	C	C	C	C	G	G	G	G	T	T	A	A	C	C	T	T	C	C	C	C	G	G	G	G	G	G	G	G	G	G	C	C	G	G	A	A	A	A	A	A	G	G	A	A	G	G	0	0	C	C	G	G	T	T	C	C	A	A	G	G	C	C	A	T	G	G	A	A	C	C	C	C	T	T	G	G	T	T	C	C	C	C	C	C	T	T	G	G	T	T	T	T	G	G	C	C	G	G	C	T	A	G	G	G	G	G	T	T	C	C	T	T	G	G	A	A	G	G	C	C	G	G	C	C	G	G	G	G	G	G	A	A	G	G	C	C	G	G	C	C	G	G	G	G	C	C	T	T	G	T	0	0	A	A	C	C	A	A	0	0	C	C	T	T	C	C	C	C	C	C	C	C	0	0	G	G	0	0	A	A	C	C	T	T	C	C	C	C	G	G	A	A	T	T	T	T	C	C	C	C	G	G	C	C	G	G	G	G	C	C	C	C	G	G	A	A	C	C	G	G	0	0	C	C	T	T	T	T	A	A	0	0	G	G	C	C	A	G	C	C	C	C	T	T	G	G	T	T	0	0	0	0	G	G	C	C	C	C	A	A	C	C	C	C	C	C	C	C	G	G	A	A	C	C	G	G	C	C	C	C	T	T	C	C	G	G	A	A	G	G	G	G	C	C	C	C	G	G	C	C	C	C	A	A	G	G	G	G	C	C	T	T	C	C	T	T	G	G	G	G	C	G	A	A	T	T	A	A	G	G	C	C	G	G	C	C	G	G	A	T	0	0	A	A	G	G	G	G	C	C	C	C	G	G	C	C	C	T	C	C	C	C	A	A	0	0	C	C	T	T	C	C	G	G	T	T	G	G	T	T	G	G	G	G	G	G	G	G	G	G	T	T	A	A	C	C	G	G	C	C	T	T	C	C	G	G	G	G	A	A	T	T	T	T	0	0	A	A	0	0	A	A	T	T	G	G	G	G	C	C	T	T	G	G	A	A	C	C	0	0	A	A	A	A	T	T	G	G	G	G	C	C	G	G	T	T	T	T	A	A	A	A	C	C	G	G	C	C	G	G	G	G	T	T	T	T	G	G	C	C	0	0	T	T	C	T	A	A	C	C	C	C	C	C	G	G	A	A	G	G	A	A	A	G	C	C	G	G	C	C	C	C	A	A	A	A	T	T	0	0	T	T	C	C	T	T	0	0	C	C	G	G	C	C	G	G	C	C	A	A	0	0	G	G	T	T	C	C	T	T	C	C	T	T	T	T	C	T	G	G	G	G	G	G	G	G	A	A	G	G	G	G	C	C	C	C	C	G	C	C	G	G	C	C	T	T	0	0	T	T	G	G	G	G	G	G	G	G	T	T	T	T	C	C	T	T	T	T	G	G	C	C	A	A	G	G	G	G	G	G	C	C	G	G	T	T	A	A	G	G	C	C	G	G	C	C	C	C	G	G	C	C	G	G	A	A	G	G	G	G	A	A	G	G	0	0	G	G	G	G	C	C	C	C	0	0	G	G	G	G	C	C	A	A	T	T	G	G	0	0	G	G	C	C	G	G	C	C	C	C	T	T	A	A	G	G	C	C	A	A	G	G	T	T	A	C	0	0	A	A	C	C	G	G	T	T	C	C	G	G	G	G	C	C	0	0	A	C	G	G	G	G	G	G	0	0	G	G	G	G	C	C	T	T	C	C	A	A	G	G	C	C	A	A	G	G	G	G	C	C	T	T	G	G	G	G	C	C	G	G	A	G	G	G	T	T	G	G	0	0	C	C	A	A	G	G	G	G	A	G	G	G	C	C	G	G	C	T	G	G	C	C	G	G	C	C	C	C	C	C	C	C	G	G	A	A	C	C	C	C	A	G	G	G	T	T	A	A	C	C	G	G	G	G	T	T	0	0	G	G	T	T	G	G	G	G	G	G	T	T	T	T	C	C	A	A	A	A	C	C	T	T	C	C	C	C	G	G	C	C	C	C	G	G	G	G	C	C	A	T	G	G	G	G	T	T	A	G	A	C	T	T	G	G	C	T	C	C	C	C	C	C	A	A	C	C	C	T	G	G	G	G	C	C	A	A	C	C	C	T	G	G	C	C	T	T	C	T	C	C	G	G	T	T	T	T	A	A	A	A	A	A	T	T	C	C	T	T	0	0	G	G	T	T	0	0	G	G	C	C	A	A	G	G	0	0	A	A	G	G	G	G	C	C	T	T	T	T	C	C	0	0	G	G	C	G	C	C	G	G	C	C	G	G	A	T	T	T	A	G	A	A	G	G	C	C	G	G	A	A	G	G	C	C	A	A	A	A	C	C	A	A	G	G	C	C	A	A	C	C	T	T	G	G	G	G	C	C	G	G	C	C	T	T	A	A	C	C	T	T	0	0	T	T	C	C	A	A	G	G	C	C	C	C	A	A	C	C	T	T	C	C	G	G	G	G	A	A	C	C	G	G	A	A	A	A	T	T	G	G	T	T	C	C	A	C	0	0	G	G	C	C	A	A	C	C	G	G	G	G	C	C	C	C	C	C	C	C	C	C	0	0	C	C	G	G	T	T	A	A	A	A	C	C	C	C	C	C	C	C	T	T	C	C	G	G	T	T	C	C	A	A	C	C	G	G	G	G	T	T	T	T	C	C	G	G	T	T	G	G	A	A	G	G	A	A	G	G	G	G	C	G	G	G	A	A	C	C	A	A	C	C	G	G	C	C	A	A	G	T	G	G	C	C	C	T	T	T	G	G	G	G	A	A	C	C	T	T	G	G	C	C	T	T
1	Man_cit_d_nlp_03074	0	0	0	0	C	C	G	G	G	G	G	T	G	G	G	G	C	C	A	A	C	C	C	C	C	C	C	C	T	T	G	G	C	C	0	0	C	C	C	C	A	A	G	G	G	G	G	G	A	A	C	C	C	C	C	C	C	C	T	T	C	C	C	C	G	T	C	C	A	G	C	C	0	0	0	0	A	A	C	T	C	C	G	G	G	G	C	C	C	C	G	G	A	A	C	C	G	G	C	C	T	T	T	T	G	G	G	G	C	C	G	G	T	T	C	C	A	A	A	C	G	G	G	G	T	T	G	G	T	T	A	A	C	C	C	C	T	T	G	G	G	G	C	C	C	C	C	T	C	T	C	C	G	G	G	G	A	G	A	A	G	G	A	G	T	T	A	A	G	G	C	T	C	C	G	G	C	C	A	A	C	C	G	G	T	T	A	A	G	G	C	C	C	C	C	C	C	C	G	G	G	G	C	C	C	C	G	G	G	T	C	C	T	T	C	C	G	G	T	T	C	C	G	G	A	A	G	G	T	T	G	G	A	C	G	G	G	G	A	A	C	C	A	G	G	G	G	G	C	C	C	C	C	C	G	G	A	A	T	T	C	C	G	G	C	C	G	G	G	G	C	C	C	C	C	C	T	T	T	T	C	C	G	G	G	G	G	G	C	C	C	C	C	T	C	C	C	C	C	C	C	T	T	T	G	G	G	G	C	C	G	G	T	T	C	C	C	C	A	A	A	A	G	G	C	C	T	T	C	C	G	G	C	C	G	G	C	C	G	G	C	C	T	T	G	G	C	C	C	C	A	A	T	T	C	C	A	G	G	G	G	G	G	G	C	C	G	G	G	G	C	C	C	C	G	G	G	G	C	C	C	C	G	G	G	G	T	T	C	T	A	A	C	C	C	C	T	T	G	G	T	T	C	C	C	C	G	G	C	G	T	T	A	A	A	A	G	G	C	C	A	A	G	G	A	A	C	C	G	G	G	G	G	G	G	G	C	G	G	G	G	G	G	G	C	C	G	G	T	T	C	C	G	G	A	A	G	G	C	C	C	C	A	A	G	G	C	C	T	T	T	T	G	G	A	A	G	G	C	C	T	T	G	G	C	C	T	T	A	A	A	A	T	T	C	C	C	C	C	C	G	G	A	A	T	T	C	C	A	A	C	C	G	G	G	G	C	C	T	T	C	T	A	A	A	A	T	T	C	C	G	G	G	G	T	T	C	C	T	T	C	C	G	G	A	A	A	A	A	T	C	T	C	C	A	C	A	C	T	T	T	T	A	A	C	C	C	C	C	C	C	C	G	G	G	G	T	T	T	T	G	G	C	C	C	C	C	T	G	G	C	C	A	G	T	T	G	G	G	G	C	C	C	C	C	T	C	C	A	A	0	0	A	A	T	T	G	G	C	C	A	A	G	G	G	G	G	G	G	G	A	A	C	C	T	T	G	G	C	C	T	T	T	T	C	C	A	A	G	G	C	C	T	T	C	C	C	C	C	C	G	G	A	A	C	C	T	T	G	G	T	T	G	G	A	G	A	A	T	T	C	C	G	G	T	T	C	C	G	G	C	C	G	G	C	C	T	T	A	A	A	A	C	C	C	C	C	C	T	T	C	C	A	A	A	A	G	G	C	C	T	T	C	T	G	G	G	G	0	0	G	G	T	T	G	G	C	C	C	C	A	T	G	G	C	C	G	G	G	G	C	C	C	C	C	C	A	C	T	T	A	A	A	A	0	0	G	G	G	G	C	C	G	G	G	G	C	C	C	C	T	T	G	G	T	T	C	C	C	C	T	T	G	G	C	C	C	C	A	A	A	A	G	G	C	C	G	G	G	G	T	T	T	T	A	A	T	T	T	T	G	G	T	T	A	A	C	C	T	T	C	C	C	C	A	A	C	C	C	C	C	C	T	T	C	C	A	A	A	G	G	G	C	C	C	C	G	G	T	T	A	A	G	G	C	C	G	G	C	C	C	C	G	G	C	C	G	G	C	C	A	A	T	T	A	A	C	C	C	C	A	A	C	C	T	T	G	G	C	C	A	A	G	G	A	G	T	T	C	C	A	A	G	G	C	C	C	C	C	C	T	T	C	T	C	C	C	C	C	C	C	C	C	C	0	0	C	C	G	G	G	G	C	C	T	T	C	C	C	C	C	C	A	A	C	T	G	G	C	C	A	A	C	C	C	T	C	C	C	C	G	G	G	G	A	A	A	A	G	G	C	C	G	G	C	C	C	C	T	T	A	G	T	T	A	A	C	C	G	G	G	G	C	C	C	C	C	C	T	T	C	C	G	T	G	G	G	G	G	G	C	C	G	G	G	G	G	G	T	T	G	G	C	C	C	C	T	T	G	G	C	C	T	T	T	T	T	T	G	G	C	C	C	C	C	C	C	C	C	C	G	G	G	G	A	A	G	G	G	G	A	A	G	G	C	C	G	G	G	G	C	C	A	A	C	C	G	G	A	A	C	C	C	C	C	C	C	T	G	G	C	C	G	G	C	C	G	G	T	T	T	T	G	G	G	G	A	A	C	C	G	G	G	G	C	C	C	C	C	C	G	G	C	C	G	G	A	A	G	G	G	G	C	C	G	G	C	C	C	C	G	G	A	T	C	C	T	T	A	A	A	A	G	G	G	G	A	A	G	G	G	G	G	G	T	T	G	G	C	C	G	G	G	G	G	G	T	T	A	A	A	A	G	G	G	G	0	0	C	C	T	T	A	A	T	T	T	T	C	C	A	A	G	G	G	G	C	C	A	A	G	G	C	C	A	A	G	G	C	C	G	G	G	G	C	C	C	C	A	G	T	T	G	G	G	G	T	T	C	C	A	A	C	C	T	T	A	G	C	C	C	C	C	C	A	A	C	C	A	A	G	G	G	G	C	C	C	C	A	A	G	G	G	T	G	G	G	G	G	G	G	G	G	G	A	A	0	0	A	A	G	G	C	C	C	C	C	C	G	G	T	T	G	G	G	G	T	T	T	T	G	G	G	G	G	G	C	C	C	C	C	C	G	G	G	G	A	G	A	A	C	C	G	G	C	C	G	G	G	G	G	G	A	A	C	C	G	G	A	A	C	C	C	C	C	C	C	C	C	C	T	T	G	G	C	C	T	T	A	A	A	A	C	G	T	T	A	A	G	G	C	C	C	C	C	C	G	G	T	T	C	C	C	C	G	G	C	C	C	C	C	C	C	C	G	G	C	C	C	C	C	C	A	A	T	T	T	T	G	G	T	T	T	T	A	A	G	G	C	C	A	A	T	T	T	T	T	T	G	G	A	A	T	T	G	G	C	C	G	G	G	G	C	C	G	G	C	C	C	C	C	C	0	0	A	A	T	T	T	T	A	A	G	G	T	T	G	G	A	A	G	G	T	T	C	C	A	A	G	G	G	G	G	G	A	G	C	C	T	T	G	G	C	C	G	G	T	T	T	T	C	C	G	G	G	G	G	G	G	G	A	A	G	G	G	G	T	T	C	C	C	C	T	T	C	C	G	G	C	C	G	G	G	G	G	G	G	G	C	C	G	G	G	G	C	C	C	C	C	C	T	T	A	G	G	G	T	T	G	G	C	C	G	G	G	G	G	G	G	G	A	A	C	C	T	T	G	G	C	C	G	G	C	C	C	C	G	G	C	C	A	A	G	G	C	C	G	G	G	G	C	C	A	A	T	T	T	T	C	C	C	C	G	G	C	C	G	G	G	G	G	G	A	A	G	G	A	A	A	A	A	A	T	T	G	G	0	0	G	G	G	G	G	G	C	C	T	T	T	T	C	C	T	T	C	C	T	T	C	C	G	G	G	G	T	T	A	A	T	T	A	A	G	G	G	G	G	G	G	G	G	G	G	G	G	G	G	G	T	T	A	A	C	C	G	G	T	T	T	T	C	C	G	G	C	C	G	G	G	G	A	A	A	A	0	0	C	C	A	A	C	C	G	G	A	A	G	G	C	C	C	C	A	A	G	G	T	T	G	G	A	A	C	T	A	A	C	C	G	G	G	G	0	0	G	G	T	T	C	T	T	T	C	C	G	G	C	C	T	T	C	C	G	G	G	G	A	G	G	T	C	C	T	T	C	C	C	C	A	A	C	C	G	G	C	C	C	C	G	G	G	G	G	G	C	T	G	G	T	T	G	G	C	C	0	0	T	T	T	T	0	0	C	C	G	G	G	G	A	A	C	C	C	C	T	T	G	G	G	G	C	C	C	C	T	T	G	G	C	C	A	A	G	G	C	C	T	T	A	A	G	G	A	A	G	G	C	C	C	C	C	T	0	0	G	G	A	A	A	A	C	C	T	T	C	C	A	A	T	T	A	A	C	C	A	A	C	C	G	G	A	A	T	T	C	C	C	C	T	T	A	C	T	T	G	G	G	G	0	0	C	C	T	T	A	A	G	G	C	C	C	T	A	A	G	G	T	T	G	G	G	G	G	G	A	A	T	T	C	C	A	A	G	G	G	G	A	A	G	G	C	C	G	G	T	T	A	A	C	C	C	C	C	C	C	C	G	G	G	G	T	T	A	A	T	T	A	A	C	C	G	G	G	G	T	T	C	C	G	G	G	G	G	G	G	G	T	T	C	C	C	C	C	C	T	T	A	A	C	C	A	A	C	C	G	G	C	C	T	T	A	A	A	G	T	T	C	C	G	G	C	C	C	C	C	C	T	T	C	C	G	G	T	T	G	G	G	G	G	G	C	C	G	G	A	A	A	A	C	C	G	G	T	T	C	C	T	T	C	C	G	G	G	G	T	T	T	T	C	C	A	A	T	T	T	T	G	G	G	G	G	G	A	C	C	C	A	A	G	G	C	C	G	G	A	A	C	C	A	A	A	A	C	C	G	G	G	G	G	G	A	A	G	G	A	A	G	G	G	G	C	C	A	A	G	G	C	C	G	G	G	G	A	A	A	A	C	G	T	T	C	C	C	C	G	G	G	G	G	G	C	C	C	C	C	T	G	G	G	G	C	C	A	A	T	T	C	C	G	G	C	C	A	A	A	A	C	T	C	C	T	T	A	A	A	A	C	C	A	A	C	C	A	A	C	C	C	C	T	T	G	G	G	G	G	G	C	C	G	G	G	G	G	G	T	T	C	C	G	G	C	C	0	0	T	T	G	G	G	G	G	G	G	G	T	T	T	T	A	A	G	G	A	A	G	G	G	G	T	T	C	C	C	C	G	G	G	G	C	C	C	C	A	A	G	G	G	G	G	G	G	G	C	C	G	G	T	T	C	C	G	G	G	G	G	G	C	G	G	G	G	G	G	G	C	T	G	G	A	A	G	G	C	C	A	A	A	A	G	G	C	C	A	A	T	T	C	C	C	C	T	T	A	A	C	C	C	C	C	C	C	C	T	T	C	C	C	C	G	T	G	G	C	C	C	C	A	A	C	C	C	G	C	T	C	T	G	G	C	T	C	C	T	T	C	C	G	T	T	T	C	C	G	G	A	G	T	T	G	G	G	G	C	C	G	G	C	C	A	A	G	G	G	G	C	C	G	G	G	G	C	C	G	G	T	T	C	C	A	A	C	C	C	C	G	G	T	T	C	C	G	G	G	G	G	G	C	C	C	C	A	A	T	T	G	G	G	G	C	G	T	T	A	G	C	C	T	T	C	C	G	G	A	A	A	G	C	G	G	T	T	T	C	C	G	G	C	C	T	T	A	A	G	G	C	C	G	G	G	G	C	C	A	G	G	G	T	T	C	C	C	C	T	T	C	C	G	G	G	G	C	C	T	T	C	C	G	G	G	G	G	G	T	T	T	T	A	A	C	C	G	G	G	G	C	C	A	C	C	C	C	C	G	G	A	A	C	C	G	G	C	C	T	T	C	C	G	G	G	G	G	G	G	G	C	C	G	G	C	T	C	C	T	T	C	C	G	G	C	C	C	C	G	G	G	G	A	A	G	G	C	C	G	G	G	G	C	C	0	0	C	C	A	A	A	A	G	G	C	C	G	G	A	A	A	G	A	A	C	T	C	C	C	C	C	C	A	A	T	T	C	C	G	G	G	G	C	T	C	C	C	T	T	T	G	G	T	T	G	G	T	T	C	C	C	C	A	G	C	C	C	C	C	C	A	A	G	G	C	T	A	G	C	C	T	T	G	G	G	G	C	C	A	A	C	C	G	T	G	G	A	A	A	A	C	C	C	C	T	T	C	C	G	G	G	G	G	G	T	T	T	T	G	G	G	G	C	C	C	C	0	0	G	G	C	C	T	T	A	A	C	C	C	C	G	G	G	G	C	C	T	T	C	C	C	C	G	G	G	G	A	A	G	G	A	A	C	C	G	G	C	T	A	G	C	C	C	C	G	G	A	A	C	C	C	C	T	T	G	G	C	C	A	A	C	C	C	C	C	C	G	G	0	0	T	T	C	C	C	C	C	C	G	G	G	G	G	G	C	C	G	G	G	G	G	G	C	T	G	G	C	T	A	A	G	G	C	C	G	G	T	T	G	G	C	C	C	C	C	C	G	G	T	T	A	A	C	C	G	G	C	C	C	C	C	C	T	T	A	G	C	C	C	C	G	G	G	G	C	C	C	C	G	G	G	G	G	G	G	G	G	G	C	C	G	G	G	G	C	C	T	T	C	C	T	T	C	C	G	G	A	G	C	C	G	G	A	A	G	G	G	G	C	C	G	G	G	G	C	C	T	T	C	C	G	G	A	G	C	C	T	T	C	C	C	T	T	T	G	G	C	C	C	C	T	T	C	C	G	G	A	G	G	G	A	A	C	C	T	T	C	C	G	G	A	A	C	C	C	T	G	G	T	T	G	G	G	G	C	C	C	C	C	C	T	T	C	C	C	C	C	C	G	G	T	T	G	G	G	G	G	G	C	C	A	A	T	T	C	C	C	C	A	A	C	C	G	G	C	C	C	G	C	C	C	C	T	T	C	C	C	C	T	T	A	A	T	T	C	C	G	G	G	G	C	C	A	A	T	T	C	C	C	C	G	G	A	A	C	C	G	G	G	T	T	T	T	T	A	A	C	C	G	G	G	G	A	A	C	C	A	A	A	A	G	G	C	C	A	A	G	G	G	G	G	G	A	A	T	T	G	G	C	C	C	C	G	G	T	T	A	T	C	C	C	C	A	A	T	T	G	G	C	C	G	G	T	T	G	T	T	T	G	G	T	T	T	T	A	A	G	G	G	G	G	G	T	T	C	C	G	G	T	T	C	C	C	C	T	T	C	C	G	G	C	C	G	G	G	G	G	G	G	G	C	C	C	T	T	T	C	C	G	G	C	C	A	G	T	T	C	C	A	G	A	C	G	G	G	G	T	T	G	G	A	C	T	T	G	G	A	A	A	G	C	C	T	T	0	0	A	A	T	T	T	T	A	A	G	G	G	G	G	G	C	C	G	G	G	G	C	G	G	G	C	C	C	C	G	G	G	G	G	G	C	C	G	G	C	C	G	G	G	G	G	G	C	C	A	A	C	C	T	T	C	C	A	A	T	T	C	C	A	A	G	G	T	T	T	T	A	G	A	A	A	A	G	G	T	T	A	A	G	G	C	C	G	G	C	C	A	T	C	C	A	A	C	C	T	T	C	C	T	T	G	G	C	C	C	G	A	G	T	T	C	C	A	A	A	A	G	G	G	G	C	C	C	T	A	G	C	C	G	G	A	A	G	G	A	A	C	C	G	G	A	A	A	A	C	C	C	C	G	G	C	C	C	C	0	0	A	A	G	G	A	A	C	C	T	T	G	G	G	G	C	T	G	G	G	G	T	T	G	G	C	C	G	G	G	G	A	A	G	G	C	C	C	C	C	G	C	C	C	C	G	G	C	T	G	G	G	G	C	C	G	G	C	T	A	A	C	C	A	A	C	C	G	G	T	T	G	T	G	G	A	A	C	C	A	A	C	C	T	T	G	G	G	G	G	G	G	G	G	G	T	T	G	G	G	G	T	T	C	T	C	C	C	C	A	A	0	0	C	C	G	G	C	C	C	C	C	C	C	C	C	C	G	G	G	T	G	G	C	C	G	G	G	G	T	T	G	G	C	C	C	C	C	C	T	T	C	C	C	C	A	G	A	A	C	C	C	C	G	G	C	C	T	T	T	T	A	A	C	T	T	T	C	C	C	C	G	G	C	C	C	T	G	G	A	T	G	G	T	T	C	C	C	C	C	C	G	G	A	A	C	C	C	C	C	C	G	G	G	G	C	C	G	G	G	G	G	G	C	C	G	G	T	T	C	C	C	C	A	A	G	G	G	G	A	A	C	C	T	T	C	C	C	C	C	C	A	A	C	C	G	G	G	G	A	A	C	C	G	G	G	G	G	G	A	A	G	G	C	C	A	A	C	C	C	C	G	G	A	A	T	T	G	G	A	C	A	A	G	G	C	C	G	G	A	A	A	A	G	G	G	G	C	C	T	T	C	C	G	G	T	T	A	A	T	T	A	T	C	C	G	G	C	C	A	T	G	G	C	C	T	T	G	G	C	C	G	G	G	G	G	G	C	C	C	C	G	G	C	C	T	T	C	C	G	G	A	A	G	G	0	0	G	G	A	A	C	C	T	T	A	A	0	0	C	C	C	C	G	G	C	C	C	C	A	A	T	T	C	C	A	A	G	G	C	T	A	G	C	C	G	G	G	G	G	G	G	G	G	G	T	T	0	0	C	C	C	C	C	C	T	T	G	G	G	G	G	G	T	T	C	C	C	C	C	C	C	C	C	C	C	C	0	0	C	C	T	T	C	C	A	C	G	G	G	G	T	T	G	G	T	T	T	T	G	G	C	C	G	G	T	T	G	G	C	C	G	G	A	A	C	C	T	T	C	C	G	G	C	C	C	C	G	G	C	C	G	G	G	G	C	C	C	C	T	T	G	G	A	A	C	C	G	G	G	G	G	G	G	G	G	G	G	G	A	A	G	G	0	0	C	C	C	C	T	T	G	G	A	A	G	G	T	T	G	G	C	C	G	G	G	G	C	C	G	G	T	T	T	T	C	C	G	G	C	C	G	G	C	C	G	G	A	A	A	A	A	A	C	C	A	G	A	A	T	T	T	T	T	T	C	C	G	G	A	A	C	C	C	G	C	C	G	G	C	C	G	G	G	G	C	C	G	G	C	C	C	C	G	G	C	C	C	C	C	C	A	A	G	G	A	C	C	C	G	G	T	T	C	C	A	A	G	G	C	C	G	G	A	G	G	G	A	A	A	A	G	G	G	G	C	C	C	C	A	A	C	C	C	C	T	T	G	G	G	G	T	T	T	T	T	T	G	G	T	T	A	A	C	C	G	G	C	C	A	A	C	C	T	T	C	C	G	G	C	C	G	G	T	T	G	G	G	G	C	C	A	G	G	G	C	C	C	C	C	C	A	A	C	C	C	T	G	G	A	A	C	C	C	C	A	A	C	C	G	G	T	T	C	T	C	C	C	C	C	C	C	C	A	A	C	T	G	G	T	T	G	G	G	G	C	C	C	C	G	G	C	C	C	G	C	C	T	T	C	C	A	A	A	A	C	C	A	A	G	G	T	T	C	C	G	G	C	C	C	C	C	C	C	C	G	G	G	G	C	T	G	G	T	T	G	G	C	C	G	G	G	G	A	A	T	T	0	0	C	C	T	T	A	A	C	C	A	C	A	A	G	G	A	G	C	C	G	G	T	T	G	G	T	T	G	G	C	C	C	C	G	G	G	G	G	G	T	T	T	T	G	G	A	A	C	C	C	C	C	C	G	G	T	T	A	A	C	C	T	T	C	C	A	A	C	C	G	G	A	A	C	C	C	C	G	T	A	T	T	T	C	C	A	A	G	G	G	G	0	0	C	C	G	G	G	G	C	C	0	0	G	G	A	A	A	A	G	G	C	C	C	C	G	G	C	C	G	G	T	T	C	C	T	T	C	C	C	C	G	G	C	C	G	G	G	G	G	G	T	T	C	C	T	T	G	G	A	G	C	C	G	G	A	A	0	0	C	C	G	G	C	C	T	T	C	C	G	G	C	T	A	A	G	G	G	G	T	T	A	A	C	C	C	C	C	C	C	C	C	C	G	G	G	G	G	G	G	G	G	G	C	C	G	G	0	0	T	T	G	G	C	C	C	C	T	T	T	T	G	G	G	G	A	A	C	C	G	G	C	G	C	C	C	C	G	G	G	G	T	T	G	G	C	G	C	C	A	A	C	C	C	C	C	C	A	G	G	G	G	G	C	C	G	G	C	C	G	G	G	G	T	T	C	C	C	T	C	C	C	C	G	G	C	C	C	C	G	G	T	T	G	G	A	A	C	C	C	C	A	A	C	T	C	C	G	G	G	G	G	G	G	G	C	C	G	G	C	C	C	C	C	C	G	G	C	C	C	C	C	C	C	C	C	C	G	G	C	T	A	A	A	A	C	C	C	C	G	G	A	A	A	A	C	C	T	T	C	C	C	C	T	T	A	A	A	A	T	T	G	G	C	C	C	C	T	T	G	G	G	G	G	G	C	C	C	C	G	G	G	G	C	C	C	C	C	C	G	G	C	C	A	A	C	C	C	C	0	0	C	C	C	C	G	G	C	C	A	A	C	C	C	C	T	T	T	T	T	T	T	T	C	C	T	T	C	C	A	A	A	A	C	C	C	C	C	C	G	G	C	C	T	T	T	T	G	G	G	G	A	A	A	A	G	G	G	G	G	G	T	T	G	G	C	C	T	T	T	T	C	C	A	C	T	T	G	G	A	A	G	G	A	A	0	0	A	A	G	G	C	C	G	G	G	G	C	C	A	A	T	T	G	G	A	A	C	C	G	G	G	T	A	A	G	G	G	G	A	G	C	C	C	C	C	C	G	G	G	G	G	G	T	T	C	C	C	C	A	A	G	G	A	A	T	T	A	A	C	C	T	T	A	A	C	C	G	G	C	C	C	C	C	C	C	C	G	G	C	C	G	G	C	T	G	G	G	G	A	A	C	C	G	G	G	G	A	A	C	C	G	G	C	C	G	G	G	G	T	T	A	A	G	G	T	T	C	C	G	G	G	G	G	G	T	T	C	C	G	G	A	G	A	A	G	G	C	C	C	C	G	G	T	T	C	C	C	C	C	C	G	G	A	A	G	G	C	C	C	T	C	C	G	G	C	C	C	C	A	A	G	G	T	T	C	C	0	0	C	T	G	G	T	T	C	C	A	A	T	T	G	G	C	C	0	0	A	G	A	A	G	G	C	C	C	C	A	A	C	C	A	A	G	G	G	G	C	C	G	G	T	T	C	C	C	C	C	C	G	G	A	A	A	A	C	C	C	C	C	C	A	A	A	A	T	T	C	C	G	G	A	A	C	C	T	T	G	G	C	C	G	G	C	C	C	C	A	A	G	G	C	C	C	C	G	G	C	C	C	C	C	C	C	C	C	C	G	G	C	C	A	A	G	G	T	T	G	G	C	C	G	G	C	C	A	A	C	C	G	G	A	A	T	T	0	0	C	C	G	G	C	C	T	T	G	G	A	A	G	G	A	A	C	T	A	A	C	C	T	T	A	A	C	C	T	T	C	C	C	C	G	G	T	T	G	G	T	T	C	C	G	G	G	G	C	C	T	T	G	G	A	A	A	A	G	G	C	C	C	C	C	T	G	G	C	C	T	T	T	T	C	C	G	G	T	T	G	G	T	T	T	T	T	T	G	G	T	T	T	T	A	A	C	C	G	G	A	T	C	C	G	G	C	C	C	C	C	C	G	G	G	G	G	G	A	A	G	G	C	C	C	G	C	C	C	C	T	T	G	G	A	G	A	A	G	G	G	G	G	G	T	T	A	A	C	C	G	G	G	G	G	G	C	C	C	T	G	G	G	G	C	C	C	C	C	C	G	G	C	C	G	G	T	T	G	G	C	C	C	C	C	C	G	G	A	A	A	G	T	T	A	A	G	G	C	C	C	C	C	T	T	T	A	A	C	C	G	G	C	C	G	G	G	G	G	T	C	C	T	T	A	A	G	G	C	C	A	A	C	C	A	A	T	T	A	A	C	C	C	C	G	G	C	C	G	G	G	G	C	C	C	C	G	G	T	T	G	G	G	G	G	G	A	A	C	G	C	C	G	G	A	A	G	G	G	G	G	G	C	C	C	C	T	T	C	C	G	G	T	T	C	C	A	A	A	G	C	C	A	G	C	T	T	T	C	T	C	C	C	C	C	C	T	T	G	G	A	G	A	G	C	C	G	G	G	G	A	A	G	G	G	G	C	T	A	G	C	C	G	G	C	C	C	C	G	G	G	G	C	C	G	G	A	A	T	T	G	G	T	T	T	T	A	A	G	G	G	G	G	G	G	G	T	T	G	T	G	G	G	G	A	A	C	C	A	A	C	C	A	A	C	C	A	A	C	C	C	T	C	C	A	G	T	T	G	G	C	C	C	C	0	0	C	C	G	G	C	C	C	C	C	C	T	T	A	A	C	C	G	G	G	G	T	T	C	C	C	C	C	C	G	G	G	G	T	T	C	T	C	C	G	G	C	C	C	C	G	G	G	G	T	T	G	G	C	C	G	G	C	C	C	C	G	G	G	G	G	G	C	C	C	C	T	T	G	G	G	G	C	C	G	G	G	G	G	G	C	T	A	A	G	G	G	G	C	C	A	A	T	T	G	G	C	C	C	C	C	C	C	C	A	C	C	C	A	A	C	C	A	A	G	G	G	G	C	C	A	A	G	G	C	C	C	C	C	C	G	G	G	G	C	C	A	A	T	T	C	C	A	A	G	G	G	G	C	C	C	C	T	T	G	G	C	C	G	G	C	C	C	C	G	G	A	A	C	C	G	G	C	C	C	C	C	C	C	C	A	A	C	C	T	T	T	T	C	C	0	0	T	T	C	C	C	C	C	C	G	G	G	G	C	C	C	C	G	G	T	T	G	G	T	T	G	G	C	C	G	G	T	T	T	T	G	G	C	C	C	C	T	T	A	A	T	T	C	C	C	C	G	G	G	G	C	C	A	A	A	A	G	G	C	C	A	A	G	G	A	G	C	C	G	G	C	C	G	G	T	T	G	G	G	G	A	A	A	A	A	A	C	C	G	G	G	G	T	T	G	G	T	T	G	G	C	C	G	G	A	A	A	C	G	G	C	C	T	T	C	C	C	C	G	G	A	A	G	G	0	0	C	C	A	G	T	T	A	A	G	G	A	A	A	A	T	T	G	G	C	C	A	A	A	A	C	T	C	C	G	G	A	A	A	A	C	C	G	G	C	C	G	G	C	C	G	G	G	G	G	G	A	A	G	G	C	C	T	T	G	G	T	T	A	A	C	C	C	C	G	G	G	G	T	T	C	C	C	C	G	G	C	C	C	C	A	A	A	A	T	T	G	T	C	C	C	C	C	C	C	T	T	T	G	G	C	T	A	A	A	A	C	C	A	A	G	G	C	C	T	T	A	A	A	A	A	A	A	A	C	C	C	C	A	A	T	T	C	C	C	C	T	T	T	T	C	C	C	C	A	C	C	C	C	C	G	G	C	C	T	T	A	A	G	G	T	T	A	A	C	C	C	C	G	G	C	C	G	G	T	T	G	G	C	C	T	T	C	C	T	T	C	C	C	C	G	G	T	T	C	C	G	G	G	G	G	G	A	A	C	C	G	G	G	G	A	A	A	A	C	C	C	T	G	G	G	G	C	C	G	G	G	G	T	T	A	A	G	G	C	C	A	A	C	C	C	C	C	T	A	T	G	G	G	G	C	C	G	G	C	C	C	C	C	C	G	G	G	G	G	G	G	G	C	C	C	C	C	C	G	G	A	A	T	T	T	T	G	G	T	T	G	G	T	T	C	C	G	G	G	G	C	C	C	C	T	T	0	0	C	C	G	G	G	G	G	G	C	C	T	T	C	C	G	G	C	C	C	C	G	G	G	G	A	G	G	G	G	G	C	C	G	G	C	C	T	T	A	A	C	C	A	C	C	C	C	C	A	A	T	T	C	C	G	G	G	G	G	G	A	A	A	A	C	C	G	G	C	C	C	C	C	C	C	C	A	A	G	G	G	G	C	C	G	G	G	G	C	C	C	C	C	C	C	C	G	G	C	C	C	C	A	C	G	G	G	G	G	G	C	C	C	C	G	G	G	G	C	C	C	C	C	C	G	G	A	A	A	A	C	C	T	T	G	G	G	G	G	G	C	C	C	C	C	C	C	C	G	G	G	G	A	A	C	C	C	C	A	A	G	G	G	G	G	G	C	T	A	T	C	C	T	T	T	T	C	C	T	T	G	G	T	T	C	C	T	T	G	G	C	C	0	0	A	A	G	G	C	T	A	A	G	G	C	C	G	G	A	G	T	T	G	G	A	A	C	C	C	C	C	C	G	G	C	C	G	G	G	G	C	C	C	C	T	T	G	G	G	G	C	C	G	G	G	G	T	T	G	G	A	G	G	G	G	G	A	G	C	C	C	C	C	C	C	C	G	G	G	G	T	T	G	G	C	C	T	T	G	G	T	T	G	G	G	G	G	G	G	G	G	G	G	G	C	C	G	G	A	A	C	C	A	A	G	G	G	G	G	G	C	C	T	T	C	C	G	G	G	G	G	G	0	0	C	C	G	G	C	C	C	C	A	A	C	C	C	C	C	C	C	C	C	C	T	T	G	G	C	C	G	G	G	G	G	G	C	C	G	G	C	C	G	G	T	T	0	0	G	G	C	C	C	C	C	C	A	A	C	C	C	C	C	C	G	G	G	G	G	G	G	G	C	G	C	C	C	C	C	C	T	T	C	C	A	A	C	C	G	G	T	T	C	C	C	C	G	G	C	C	C	C	C	C	C	C	G	G	C	C	C	C	G	G	T	T	G	G	G	G	G	G	C	C	G	G	G	G	T	T	C	T	C	C	C	T	G	G	T	T	C	T	T	T	C	C	C	C	A	A	T	T	C	G	A	A	A	A	C	C	G	G	C	C	A	A	G	G	G	G	A	A	C	C	C	C	C	T	G	G	G	G	C	C	T	T	T	T	A	A	C	C	A	A	C	C	C	C	T	T	G	G	G	G	A	A	C	C	C	C	C	C	G	G	A	A	C	C	C	C	A	A	A	A	C	C	G	G	G	G	C	C	C	C	T	T	T	T	G	G	C	C	C	T	C	C	C	C	C	C	G	G	T	T	G	G	C	T	G	G	T	T	G	G	0	0	G	G	G	G	T	T	C	C	A	A	C	C	C	G	G	G	G	G	T	T	C	C	C	C	T	T	A	A	G	G	C	C	A	G	A	A	C	C	C	C	C	C	C	C	T	T	G	G	A	A	A	A	T	T	T	T	T	T	T	T	A	A	0	0	T	T	C	C	G	G	G	G	G	G	G	G	C	C	G	G	T	T	C	C	C	C	C	C	C	C	T	T	C	C	C	C	G	G	C	C	G	G	T	T	A	A	C	C	C	C	C	T	G	G	A	G	G	G	G	G	A	G	G	T	C	C	G	G	T	T	A	A	A	A	G	G	C	C	C	C	C	C	A	A	C	C	G	G	T	T	C	C	G	G	C	C	C	C	G	G	C	C	G	G	C	C	G	G	G	G	A	A	G	G	T	T	T	T	G	G	A	A	C	C	C	G	G	G	T	T	G	G	G	G	C	C	G	G	C	C	G	G	C	C	C	C	T	T	C	C	C	C	A	A	A	A	G	G	C	C	G	G	G	G	C	C	G	G	C	C	C	C	G	G	C	C	C	G	A	A	G	G	C	C	C	C	G	G	T	T	G	G	A	T	A	A	C	C	T	T	C	C	C	C	C	T	C	C	G	G	A	G	T	T	C	T	G	G	G	G	G	G	G	G	G	G	G	G	T	T	T	T	G	G	G	G	C	C	C	C	C	C	G	G	G	G	T	T	C	T	T	T	G	G	A	G	A	A	A	A	T	T	G	G	G	G	C	C	G	G	C	C	C	C	C	C	G	G	G	G	G	G	G	G	C	C	C	C	A	A	G	G	A	A	C	C	G	G	C	C	C	C	C	C	C	G	C	C	A	G	G	G	C	C	C	C	T	T	A	C	G	G	C	C	A	G	G	G	A	A	C	C	A	A	A	A	G	G	C	C	T	T	A	A	G	G	0	0	C	C	A	A	C	C	G	G	G	G	G	G	A	A	C	C	T	T	T	T	G	G	G	G	G	G	A	G	C	C	C	C	A	A	G	G	C	C	T	T	G	G	C	C	C	C	A	G	T	T	G	G	A	A	G	G	G	G	C	G	G	G	A	A	C	C	C	C	G	G	G	G	G	G	C	C	G	G	G	G	C	C	G	G	C	C	G	G	A	A	A	A	T	T	A	A	C	C	C	C	C	C	A	A	G	G	C	T	C	C	C	C	G	G	T	T	C	C	G	G	C	C	G	G	G	G	C	C	C	C	T	T	C	C	C	C	A	A	G	G	C	C	G	G	C	G	A	A	G	G	C	C	C	T	G	G	C	C	C	C	T	T	C	C	A	A	C	C	C	C	G	G	C	C	C	C	A	A	G	G	G	G	G	G	C	C	C	C	C	C	0	0	G	G	C	C	C	C	C	C	0	0	C	C	G	G	C	C	G	G	G	G	T	T	C	C	A	A	A	A	G	G	A	G	C	C	A	A	G	G	C	C	G	G	T	T	C	C	C	C	A	T	A	A	T	T	C	C	C	C	G	G	A	A	G	G	G	G	C	C	C	C	G	G	T	T	T	T	C	C	G	G	C	C	T	T	C	C	G	G	G	G	C	T	C	C	G	G	A	A	G	G	G	G	A	A	T	T	C	C	C	C	C	C	C	C	A	G	A	A	C	C	G	G	C	C	C	C	T	T	G	G	C	C	A	G	T	T	C	C	A	A	C	C	G	G	T	T	C	C	G	G	G	G	A	A	A	A	A	A	C	C	C	C	A	A	C	C	T	T	C	C	C	C	C	C	A	A	C	C	G	G	G	G	C	C	T	T	T	T	A	A	0	0	A	T	T	T	G	G	C	G	A	A	A	A	A	G	A	A	G	G	C	C	G	G	T	T	C	C	A	A	T	T	G	T	G	G	G	G	C	T	G	G	G	G	T	T	G	G	T	T	C	T	T	T	G	G	G	G	A	G	C	T	C	C	A	G	G	G	T	T	C	C	C	C	0	0	C	C	C	T	G	G	G	G	C	C	C	G	G	G	T	T	G	G	T	T	C	C	C	C	G	G	G	G	C	C	C	C	A	A	T	T	G	G	C	C	C	C	G	G	G	G	A	A	T	T	T	T	C	C	G	G	A	A	0	0	G	G	A	A	G	G	G	G	G	G	G	G	T	T	G	G	A	A	A	A	C	C	A	A	C	C	T	T	G	G	A	A	A	A	G	G	C	C	G	G	G	G	G	G	T	T	C	C	T	T	A	A	C	T	G	G	C	C	G	G	G	G	C	G	C	C	C	C	0	0	G	G	A	G	C	C	C	C	G	G	G	G	G	G	A	A	C	C	G	T	G	G	A	A	T	T	G	G	G	G	C	C	C	C	C	C	T	T	G	G	C	C	G	G	G	G	C	C	G	G	C	C	G	G	T	T	A	G	T	T	A	A	T	T	C	C	T	T	G	G	G	G	G	G	T	T	A	G	T	T	G	G	T	T	T	T	C	C	G	G	G	G	T	T	T	T	C	C	0	0	G	G	G	G	C	C	G	T	G	G	0	0	A	G	C	C	A	G	G	G	G	G	C	C	T	T	T	T	C	C	C	C	T	T	T	T	A	A	C	C	C	C	A	A	C	C	A	A	C	G	C	C	C	C	T	T	T	T	C	C	C	C	C	C	G	G	G	G	G	G	C	C	G	G	A	A	C	C	C	T	A	A	G	G	G	T	C	T	C	C	G	G	C	C	C	C	C	C	G	G	G	G	C	C	A	A	C	C	G	G	G	G	C	C	A	G	C	C	C	C	C	C	A	G	C	C	C	C	A	A	A	A	G	G	T	T	C	C	T	T	C	C	T	T	C	T	G	G	A	A	G	G	C	C	C	C	A	A	C	C	G	G	A	A	G	G	G	G	C	C	G	G	T	T	A	A	G	G	0	0	T	T	T	T	C	T	T	T	G	G	T	T	C	C	G	G	G	G	C	C	C	T	A	G	C	C	C	C	C	C	T	T	T	T	C	C	A	A	T	T	A	A	C	C	C	C	G	G	A	A	G	G	C	C	G	G	A	A	T	T	T	T	T	T	G	G	G	G	C	C	G	G	C	C	G	G	C	C	T	T	G	G	C	C	G	G	T	T	G	G	G	G	C	C	G	G	C	C	G	G	C	C	T	T	A	A	G	G	G	G	C	C	C	C	T	T	G	G	C	C	A	A	C	C	T	T	A	A	C	C	C	C	G	G	G	G	G	G	C	C	0	0	C	C	T	T	G	G	A	A	A	A	C	C	C	C	C	C	G	G	G	G	C	C	G	G	G	G	T	T	A	C	G	G	C	C	0	0	G	G	A	A	G	G	C	C	0	0	T	T	T	T	C	C	G	G	C	C	C	C	G	G	G	G	C	C	G	G	A	A	T	T	G	G	T	T	G	G	C	C	G	G	C	C	G	G	G	G	A	A	C	C	G	G	A	G	G	G	C	C	C	C	T	T	A	G	C	C	G	G	G	G	G	G	A	G	A	A	C	C	C	C	A	A	T	T	C	C	C	C	G	G	G	G	G	G	C	C	G	T	C	C	C	C	C	C	C	C	G	G	T	T	C	C	G	G	C	C	C	C	T	T	T	T	T	T	G	G	C	C	A	A	T	T	G	G	G	G	G	G	C	C	G	G	C	T	G	G	G	G	G	G	A	G	C	C	G	T	C	C	G	G	G	G	T	T	C	C	C	C	C	C	G	G	G	G	C	T	A	A	A	A	G	G	A	A	A	A	A	A	G	G	C	C	G	G	G	G	G	G	G	G	G	G	A	A	G	G	C	C	A	G	C	C	A	A	T	T	T	T	C	C	A	A	C	C	C	C	C	C	G	G	A	A	C	C	G	G	G	G	G	G	C	C	G	G	C	C	G	G	T	T	C	C	C	T	T	T	C	C	C	C	G	G	A	A	G	G	A	A	G	G	C	C	G	G	0	0	T	T	T	T	A	A	0	0	T	T	T	T	G	G	C	C	G	G	C	C	C	C	C	C	C	C	A	A	A	A	G	G	G	G	C	C	C	C	C	C	C	C	G	G	G	G	A	A	G	G	G	G	G	G	C	C	A	A	C	C	C	C	T	T	C	C	T	T	C	C	G	G	C	C	G	G	C	C	C	C	A	A	C	C	A	A	T	T	G	G	G	G	T	T	T	T	C	C	C	C	G	G	G	G	C	C	C	C	A	G	C	C	G	G	T	T	G	G	C	C	G	G	T	T	G	G	G	G	G	G	T	T	G	G	C	C	C	C	A	A	T	T	G	G	C	C	G	G	T	T	C	C	A	A	A	A	C	C	T	T	C	C	T	T	C	C	T	T	C	C	C	C	G	G	T	T	T	T	C	C	C	C	G	G	C	C	A	G	C	C	G	G	A	A	G	G	G	G	G	G	A	A	C	C	C	C	A	A	T	T	A	A	G	G	G	G	C	C	G	G	A	A	G	G	T	T	C	C	T	T	C	C	C	C	G	G	C	C	G	G	C	C	T	T	G	G	G	G	G	G	G	G	A	A	G	G	C	C	G	G	C	C	T	T	T	T	C	C	C	C	C	C	A	A	C	T	T	T	G	G	A	A	A	A	A	T	G	G	G	G	C	C	T	T	C	C	G	G	C	T	T	T	G	G	G	G	A	G	G	G	G	G	C	C	G	G	A	A	T	T	T	T	G	G	T	T	G	G	T	T	C	C	C	C	C	C	C	C	0	0	T	T	A	A	C	C	A	A	G	G	C	C	G	G	G	G	T	T	A	A	G	G	C	C	G	G	C	C	G	G	G	G	A	A	C	C	T	T	G	G	C	C	A	G	A	A	G	G	T	T	G	G	C	C	A	A	C	C	C	C	A	A	A	A	T	T	C	C	C	C	T	T	A	A	A	A	A	A	A	G	C	G	G	G	C	T	C	C	C	C	A	A	C	C	A	A	G	G	T	T	G	G	G	G	C	C	C	C	G	G	C	C	G	G	T	T	C	C	C	C	C	C	G	G	C	C	G	G	C	C	C	C	C	C	A	A	G	G	T	T	G	G	T	T	C	C	G	G	C	C	C	C	G	G	A	A	T	T	G	G	T	T	C	C	C	C	G	G	T	T	G	G	T	T	G	G	G	G	G	T	T	T	T	T	G	G	C	T	C	C	G	G	C	C	G	G	G	G	A	A	G	G	C	C	C	C	C	C	A	A	C	C	C	C	C	C	T	T	C	C	A	A	A	A	A	G	G	G	T	T	C	C	A	A	T	T	G	G	A	A	G	G	A	G	A	A	C	T	T	T	A	A	C	C	T	T	C	C	C	T	T	T	C	C	C	C	G	G	C	C	C	C	C	C	G	G	C	C	G	G	T	T	G	G	G	G	A	A	C	C	G	G	C	C	G	G	G	G	C	C	C	C	G	G	T	T	T	T	G	G	C	C	C	C	C	C	C	C	G	G	G	G	G	G	A	A	C	C	T	T	T	T	C	C	C	C	C	C	C	C	A	A	C	C	G	G	A	C	G	G	G	G	0	0	G	G	G	G	C	C	G	G	C	C	T	T	A	A	G	G	C	C	C	C	C	C	T	T	C	C	C	C	G	G	A	A	T	T	G	G	T	T	C	C	C	C	C	C	C	C	C	C	T	T	G	T	C	C	C	C	T	T	C	C	A	A	G	G	C	C	C	C	G	G	T	T	T	T	G	G	A	A	T	T	C	C	G	G	G	G	A	A	C	C	C	C	T	T	G	G	T	T	A	G	G	G	A	A	C	C	T	T	G	G	A	C	C	C	0	0	G	G	G	G	G	G	C	C	G	G	C	C	C	C	C	C	C	C	T	T	G	G	G	G	G	G	G	G	C	C	G	G	T	T	C	C	G	G	A	A	G	G	G	G	G	G	G	G	G	G	T	T	A	A	A	C	G	G	A	A	G	G	G	G	G	G	G	G	G	G	G	G	A	A	C	C	G	G	G	G	A	A	T	T	T	T	A	A	C	C	G	G	A	A	G	G	C	C	C	C	A	A	A	A	C	C	G	G	A	A	A	G	G	G	G	G	G	G	C	T	T	T	T	T	G	T	C	C	G	G	G	G	T	T	A	A	G	G	C	C	G	G	G	G	G	G	C	C	A	A	T	T	A	A	T	T	C	C	0	0	C	C	T	T	G	G	C	C	A	A	A	G	G	G	A	A	G	G	C	C	T	T	G	G	C	C	G	G	G	G	G	G	G	G	G	G	T	T	C	C	G	G	C	C	G	G	T	T	T	T	C	C	T	T	G	G	G	G	C	C	C	C	G	G	G	G	0	0	G	G	A	A	T	T	G	G	G	G	A	A	G	G	A	A	G	T	C	C	A	A	C	C	C	C	C	C	G	G	C	C	C	C	G	G	C	C	A	A	C	C	C	C	A	A	C	C	A	A	G	G	G	G	G	G	A	A	C	T	A	G	C	C	C	C	A	A	T	T	G	G	0	0	G	G	C	T	T	T	G	G	C	C	A	A	G	G	C	C	G	G	G	G	G	G	G	G	A	A	C	C	G	G	C	C	G	G	C	C	A	A	T	T	A	A	C	C	A	A	G	T	G	G	G	G	C	C	A	A	T	T	G	G	C	C	G	G	G	G	C	C	C	C	G	G	G	G	C	C	G	G	C	C	A	A	0	0	A	A	A	G	C	C	C	C	A	A	C	G	G	G	G	G	G	G	G	G	A	A	C	C	A	A	G	G	C	C	A	G	A	G	T	T	G	G	T	T	G	G	A	A	A	A	G	G	T	T	T	T	C	C	C	C	C	C	C	C	C	C	G	G	G	G	A	A	C	C	G	G	C	C	C	C	C	C	C	C	C	C	T	T	A	A	C	C	T	T	C	C	A	A	0	0	C	C	C	C	G	G	G	T	T	T	G	G	G	G	C	C	G	G	C	C	C	C	C	C	G	G	A	A	G	G	C	C	C	C	0	0	G	G	T	T	C	C	C	C	G	G	T	T	A	A	G	G	C	C	G	G	G	G	T	T	A	T	G	G	A	A	T	T	C	C	G	G	T	T	C	C	C	C	T	T	C	C	A	A	T	T	C	T	C	C	C	C	A	A	C	C	C	G	C	C	C	C	G	G	G	G	T	T	C	C	G	G	C	C	C	C	G	G	G	G	C	C	C	C	C	C	G	G	C	C	G	G	0	0	C	C	G	G	A	A	C	C	G	G	G	G	C	C	C	C	T	T	G	G	G	G	C	C	G	G	T	T	C	C	A	A	C	C	A	A	C	C	A	A	C	C	C	T	C	C	T	T	A	A	G	G	G	G	C	C	C	T	C	T	T	T	C	C	T	T	A	A	G	G	C	G	G	T	G	G	A	A	0	0	G	G	A	A	A	A	G	G	G	G	G	G	T	T	A	A	G	G	G	G	C	C	C	C	C	C	G	G	T	T	C	C	C	C	G	G	T	T	G	G	A	G	C	C	T	T	C	C	C	C	G	G	G	G	T	T	G	G	C	T	T	T	G	G	T	T	T	T	C	C	G	G	T	T	T	T	C	C	0	0	C	C	C	C	T	T	C	C	C	C	A	A	T	T	T	T	G	G	C	C	G	G	T	T	G	G	C	C	C	C	C	C	G	G	G	G	G	G	C	C	C	C	C	C	C	C	G	G	A	A	C	C	A	A	A	A	G	G	G	G	C	T	A	A	C	C	A	A	G	G	G	G	A	A	T	T	C	C	T	T	G	G	C	C	G	G	C	C	A	A	T	T	T	T	T	T	T	T	C	C	G	G	C	C	C	T	G	G	0	0	C	C	G	G	G	G	C	C	A	A	C	C	G	G	A	A	G	G	G	G	A	A	G	G	A	G	A	A	G	G	T	T	T	T	G	G	T	T	T	T	G	G	G	T	G	G	C	C	C	C	T	T	A	A	G	G	T	T	C	C	C	T	G	G	C	C	T	T	T	T	C	C	C	C	T	T	G	G	C	C	G	G	C	C	G	G	G	G	T	T	C	C	G	G	C	C	A	A	G	G	C	C	T	T	G	G	C	C	C	C	C	C	A	G	C	C	C	C	T	T	A	A	G	G	T	T	C	C	T	T	G	G	A	T	A	A	T	T	G	G	C	C	T	T	G	G	C	C	G	G	C	C	A	A	G	G	T	T	T	T	G	G	C	C	C	C	T	T	G	G	T	T	G	G	G	G	A	A	T	T	0	0	C	C	G	G	G	G	C	C	T	T	T	T	G	G	G	G	A	A	G	G	A	A	C	C	C	C	C	C	C	C	C	C	G	G	G	G	T	T	A	A	A	A	G	G	G	G	C	C	C	C	C	C	T	T	A	A	C	T	C	G	C	C	G	G	C	C	C	C	G	G	A	A	G	G	A	A	T	T	G	G	T	T	G	G	T	T	A	G	A	A	G	G	G	G	G	G	G	G	G	G	T	T	T	T	C	C	C	G	G	G	G	G	C	C	G	G	G	G	G	G	C	C	C	C	C	C	0	0	C	C	G	G	T	T	C	C	A	A	C	C	A	A	T	T	G	G	A	A	G	G	C	C	G	G	T	T	C	C	G	G	C	C	C	C	G	G	C	C	C	C	C	C	A	G	G	G	G	G	G	G	A	A	G	G	C	C	A	A	T	T	A	A	C	C	C	C	C	C	A	A	C	C	T	T	A	A	T	T	G	G	A	A	G	G	C	C	C	C	C	C	C	C	T	T	T	T	C	C	C	C	T	T	G	G	C	C	C	C	A	G	C	C	C	C	C	C	G	G	C	G	C	C	T	T	A	G	T	T	C	C	0	0	C	C	A	A	G	G	0	0	C	C	C	C	C	C	G	T	G	G	C	C	C	T	A	A	A	A	C	C	A	A	A	A	C	C	G	G	T	T	A	A	C	C	C	C	T	T	G	G	T	T	C	C	C	C	G	G	A	G	C	C	C	C	C	C	C	C	C	C	T	T	C	C	C	C	C	C	G	G	T	T	A	A	G	G	T	T	C	G	G	G	G	G	T	T	G	G	T	T	C	C	G	T	G	G	A	A	C	T	C	C	C	C	T	T	C	C	T	T	G	G	C	C	C	C	A	A	C	C	A	A	G	G	G	G	C	C	A	A	G	G	T	T	A	A	G	G	G	G	G	G	C	C	C	C	G	G	T	T	T	T	G	G	C	C	A	A	C	C	A	A	A	A	C	C	G	G	G	G	G	G	C	C	T	T	C	C	A	A	C	C	G	G	G	G	C	C	T	T	G	G	G	G	A	A	G	G	A	A	C	C	G	G	C	C	C	C	A	A	T	T	G	G	G	G	C	C	G	G	T	T	G	G	G	G	C	C	G	G	A	A	G	G	T	T	C	C	A	A	C	C	C	C	G	G	A	A	C	C	G	G	C	C	A	A	G	G	G	G	C	C	C	C	C	C	C	C	T	T	C	C	G	T	G	G	A	A	G	G	A	A	A	A	G	G	A	A	C	C	A	A	C	C	A	A	G	G	A	A	A	A	G	G	C	C	C	C	C	T	C	C	C	C	G	G	C	C	A	A	G	G	C	C	C	C	A	A	G	G	G	G	G	G	C	C	C	C	C	T	G	T	G	G	G	G	G	G	0	0	G	G	A	A	G	G	A	G	G	G	T	T	A	A	G	G	G	G	C	C	G	G	C	C	T	T	G	T	G	G	C	C	G	G	C	C	G	G	A	A	G	G	T	T	G	G	T	T	C	C	G	G	T	T	C	C	G	G	A	G	C	C	G	G	G	G	C	C	G	G	C	C	G	G	C	C	C	C	T	T	G	G	G	G	C	C	C	C	C	C	C	C	C	C	G	G	G	G	C	C	A	A	C	C	C	C	A	A	A	A	C	C	C	C	C	C	T	T	T	T	A	G	G	G	G	G	A	G	G	G	T	T	G	G	C	G	C	C	A	A	G	G	A	A	A	A	G	G	C	C	C	C	C	C	T	T	G	G	T	T	T	T	A	A	G	G	A	A	G	G	G	G	C	C	G	G	G	G	C	C	T	T	G	G	G	G	A	C	C	C	T	T	G	G	G	G	T	T	G	G	C	G	G	G	C	C	G	G	C	C	T	T	C	C	T	T	A	A	A	T	T	T	G	G	A	A	T	T	C	T	G	G	C	C	T	T	T	T	T	T	C	C	T	T	T	T	A	A	G	G	T	T	G	G	C	C	C	C	G	G	C	C	T	T	G	G	A	A	C	C	T	T	C	C	A	A	C	C	G	G	A	A	G	G	A	A	C	C	C	C	G	G	A	A	T	T	C	C	0	0	C	C	G	G	C	C	C	C	T	T	C	C	C	C	C	C	A	A	A	A	G	G	G	G	A	A	G	G	A	A	C	C	A	A	A	A	C	C	T	T	A	A	A	A	G	G	T	T	G	G	T	T	C	C	G	G	G	G	C	C	G	G	A	T	G	G	A	A	G	G	A	C	G	G	0	0	T	T	G	G	C	C	G	G	C	T	C	C	C	C	G	G	C	C	T	T	G	G	C	C	C	C	A	A	G	G	C	C	G	G	C	T	A	G	A	G	T	T	C	C	G	G	C	C	C	C	A	A	A	A	A	A	G	G	C	T	C	T	A	C	G	G	C	C	C	C	C	C	T	T	C	C	A	G	A	A	C	C	C	C	C	C	A	A	C	C	G	G	C	C	C	C	G	G	T	T	A	A	T	T	C	C	C	C	A	A	G	G	A	A	G	T	G	G	C	C	T	T	C	C	G	G	C	C	T	T	G	G	A	G	T	T	G	G	G	G	C	C	C	C	C	C	G	G	T	T	T	T	T	T	T	T	C	C	A	A	C	C	C	C	G	G	G	G	T	T	C	C	G	G	T	T	G	G	T	T	C	C	C	C	G	G	G	G	C	C	C	C	G	G	G	G	C	C	C	T	T	T	C	C	A	G	C	C	C	C	0	0	G	G	C	C	C	C	G	G	C	C	G	G	T	T	G	G	A	A	C	C	C	C	A	A	T	T	C	C	G	G	0	0	C	C	T	T	G	G	G	G	G	G	G	G	C	C	G	G	G	G	C	C	A	A	T	T	C	C	A	A	C	C	A	A	C	C	C	C	C	C	G	G	C	C	G	G	C	C	G	G	A	A	C	C	A	A	A	A	A	G	G	G	G	G	C	C	A	A	C	C	G	G	C	C	C	C	G	G	G	G	C	C	C	C	C	C	G	G	G	G	T	T	G	G	T	T	T	T	G	G	C	C	G	G	T	T	C	C	G	G	G	G	G	G	C	C	C	C	C	C	A	A	C	C	G	G	C	C	G	G	G	G	C	C	C	C	C	C	G	T	C	C	C	C	G	G	C	C	T	T	C	G	A	A	T	T	C	C	A	A	C	C	C	C	A	T	C	C	T	T	C	C	C	C	G	G	C	C	C	C	T	T	A	C	G	G	C	C	G	G	C	C	A	G	C	C	A	A	C	C	A	G	C	C	A	G	A	A	A	A	T	T	A	A	C	C	G	G	C	C	T	T	A	A	T	T	T	T	G	G	C	C	T	T	G	G	C	C	G	G	G	G	G	G	C	C	G	G	C	C	G	G	C	C	C	C	G	G	T	T	C	C	A	A	C	C	C	C	C	C	G	G	C	T	G	G	C	C	T	T	T	T	C	C	G	T	G	G	A	A	C	C	G	G	A	A	T	T	T	T	A	G	G	G	G	G	A	A	C	C	C	C	G	G	G	G	C	C	C	C	T	T	G	G	C	C	C	C	A	A	T	T	C	C	T	T	T	T	G	G	C	C	A	A	C	C	C	C	G	G	G	G	C	C	G	G	G	G	A	A	G	G	C	C	A	A	A	A	C	C	T	T	G	G	G	G	T	T	A	A	C	C	A	T	T	T	C	C	G	G	A	A	A	A	A	A	C	C	C	C	C	C	C	C	G	G	C	C	A	A	A	A	C	C	A	A	A	A	C	T	C	C	T	T	G	G	G	G	G	G	C	C	G	G	A	A	A	C	G	G	A	G	G	G	A	A	G	G	T	T	C	G	G	G	C	C	C	C	T	T	G	G	C	C	C	C	C	C	G	G	C	C	A	A	A	A	G	G	C	C	T	T	C	C	C	C	G	G	G	G	C	C	C	C	G	G	C	C	C	C	T	T	C	C	A	T	C	C	G	G	G	G	A	A	C	C	C	C	C	C	C	C	C	C	C	C	G	G	A	A	G	G	C	C	C	C	C	C	C	C	G	G	A	A	C	C	G	G	G	G	C	G	T	T	C	C	T	T	G	G	A	A	C	C	A	A	G	G	A	A	C	C	T	T	A	A	A	A	C	C	G	G	G	G	T	T	G	G	T	T	0	0	A	A	C	C	C	C	A	A	G	G	A	A	T	T	C	C	C	C	A	A	A	A	G	G	C	C	C	C	T	T	G	G	C	C	C	C	A	A	C	C	T	T	T	T	T	T	C	C	T	T	C	C	A	A	C	C	T	T	T	T	C	C	C	G	C	C	C	C	G	G	C	C	G	G	C	C	A	A	A	A	C	C	C	C	A	A	T	T	G	G	C	C	C	C	C	C	A	G	G	G	T	T	A	A	T	T	A	A	C	C	C	C	G	G	G	G	G	G	A	A	G	G	C	C	A	A	G	G	G	G	G	G	T	T	C	C	C	C	A	A	G	G	C	C	C	T	A	A	G	G	G	G	G	G	A	A	0	0	G	G	G	G	A	G	A	A	G	G	G	G	G	G	A	A	G	G	T	T	C	C	T	T	G	G	G	G	G	G	G	G	T	T	C	C	G	G	A	A	C	C	G	G	A	A	G	G	G	G	A	G	T	T	0	0	G	G	T	T	A	A	G	G	C	T	C	C	T	T	0	0	C	C	C	C	G	G	T	T	C	C	G	G	G	G	C	C	T	T	A	T	G	G	G	G	G	G	T	T	A	A	T	T	C	C	C	C	T	T	C	C	G	G	C	C	C	C	T	T	G	G	A	A	G	G	C	C	C	G	G	G	C	C	C	C	G	G	G	G	T	T	C	T	G	G	G	G	G	G	A	A	0	0	T	T	C	T	C	C	C	C	A	C	G	G	G	G	C	C	C	G	A	A	C	C	T	T	G	G	T	T	A	A	G	G	A	C	C	T	A	A	G	G	C	C	A	G	C	C	G	G	T	T	C	C	G	G	T	T	C	C	C	C	C	C	G	G	G	G	C	C	G	G	A	A	G	G	T	T	C	C	C	C	T	T	C	C	A	A	C	T	C	C	A	A	A	A	C	C	G	G	A	A	C	C	T	T	G	G	C	C	T	T	C	C	T	T	C	C	C	C	G	G	T	T	G	G	A	A	T	T	T	T	A	A	G	G	C	C	C	C	C	C	G	G	G	G	A	A	C	C	G	G	C	C	A	A	T	T	T	T	A	A	G	G	C	C	C	C	C	C	C	C	C	C	A	A	G	G	T	T	T	T	G	G	G	G	A	A	G	G	C	C	T	T	C	C	A	A	C	C	T	T	C	G	T	T	G	G	G	G	C	C	C	C	G	G	T	T	C	C	G	G	G	G	C	C	G	G	G	G	G	G	C	C	A	A	C	C	A	A	G	G	T	T	G	G	G	G	C	C	G	G	T	T	C	C	G	G	A	T	G	G	C	C	C	C	C	T	C	C	G	G	T	T	G	G	G	G	C	C	G	G	T	T	C	C	T	T	A	A	C	C	C	C	A	A	G	G	C	C	C	C	G	G	C	C	C	C	G	G	G	T	C	C	A	A	G	G	C	C	0	0	C	C	T	T	G	G	A	A	C	C	0	0	G	G	C	C	T	T	T	T	G	G	G	G	G	G	C	C	C	C	T	T	C	C	A	A	G	G	C	C	T	T	G	G	T	T	C	C	G	G	T	T	G	G	A	A	C	T	C	C	C	C	C	C	G	G	G	G	C	C	C	C	G	G	C	C	G	G	C	C	T	T	G	G	G	G	C	C	G	G	C	C	C	C	C	C	G	G	A	G	C	C	G	G	C	C	G	G	T	T	G	G	C	G	A	G	G	G	G	G	T	T	G	G	G	G	G	G	A	A	A	A	G	G	C	C	C	C	C	C	T	T	T	T	T	T	T	T	G	G	C	C	C	T	A	A	C	C	C	T	T	T	C	C	A	A	T	T	G	G	G	G	C	C	C	T	G	G	C	C	T	T	C	C	A	A	C	C	G	G	G	G	C	C	C	C	T	T	G	G	C	C	C	C	G	G	G	G	C	C	G	T	A	A	A	A	G	G	C	C	C	C	G	G	C	C	G	G	C	C	G	G	C	C	G	G	C	C	A	A	T	T	A	G	G	G	C	C	T	T	C	C	A	A	A	A	G	G	A	A	G	G	A	A	C	C	C	C	C	C	G	G	T	T	A	A	C	C	T	T	C	C	C	C	A	G	G	G	C	C	C	C	T	T	C	C	T	T	G	G	A	A	T	T	C	C	T	T	C	C	C	C	C	T	G	G	A	G	T	T	T	T	A	A	T	T	T	T	T	T	G	G	C	C	T	T	C	C	0	0	C	C	C	C	G	G	T	T	T	T	C	C	G	G	G	G	G	G	T	T	C	C	A	A	G	G	C	C	C	C	G	G	C	C	C	C	A	A	C	C	G	G	T	T	C	C	C	C	T	T	T	T	T	T	G	G	C	C	A	A	A	A	G	G	G	G	T	T	T	T	G	G	G	G	C	C	T	T	C	C	G	G	T	T	C	C	C	C	G	G	C	C	G	G	0	0	C	C	C	C	C	C	G	G	A	C	C	C	C	C	A	A	C	C	T	T	T	T	C	C	G	G	A	A	C	C	C	C	G	G	T	T	C	C	G	G	G	G	C	C	G	G	C	C	G	G	C	T	T	T	C	C	G	G	G	G	C	C	C	C	T	T	A	A	A	G	A	A	A	A	G	G	A	A	C	C	C	T	A	A	C	C	A	A	T	T	G	G	C	C	A	A	G	G	C	C	C	C	C	C	C	C	C	C	C	C	G	G	A	A	C	T	C	C	G	G	A	A	C	C	T	T	A	A	C	C	A	A	C	C	G	G	G	G	C	C	T	T	C	C	C	C	G	G	C	C	A	A	G	G	C	C	C	T	T	T	C	C	0	0	T	T	G	G	C	T	C	C	G	G	C	C	A	A	C	C	A	A	G	G	C	C	G	G	T	T	C	C	G	G	C	C	C	C	T	T	0	0	C	C	G	G	C	C	C	C	A	G	C	C	C	C	G	G	C	C	C	C	G	G	G	G	G	G	C	C	T	T	C	C	T	T	G	G	G	G	A	A	A	A	0	0	G	G	C	C	G	G	C	C	C	C	A	A	G	G	C	C	A	A	A	A	G	G	G	G	C	G	C	C	A	G	C	C	T	T	T	T	G	G	G	G	C	C	C	C	G	G	A	A	C	C	C	C	T	T	C	C	A	A	G	G	C	C	G	G	G	G	G	G	G	G	C	C	A	G	G	G	C	C	G	G	C	G	T	T	G	G	C	C	G	G	A	A	G	G	C	C	C	C	G	G	A	A	G	T	T	T	C	C	C	C	A	A	T	T	G	G	C	C	C	C	T	T	G	G	G	G	G	G	C	C	C	C	C	C	C	C	C	C	C	C	C	C	G	G	C	C	G	G	G	G	A	A	C	T	C	C	C	C	A	A	A	A	G	G	C	C	T	T	A	A	A	A	G	G	A	G	C	C	G	G	C	C	G	G	G	G	A	A	C	C	C	C	C	C	C	C	G	G	C	C	C	C	G	G	G	G	C	C	G	G	T	T	G	G	C	C	C	C	T	T	G	G	T	T	A	A	G	G	T	T	G	G	C	C	G	G	T	T	C	C	C	C	C	C	C	C	G	G	A	G	A	G	C	C	G	G	G	G	C	G	C	C	C	C	A	A	G	G	C	C	C	C	T	T	C	C	T	T	A	A	T	T	C	C	A	A	G	G	A	A	C	C	A	C	C	C	G	G	G	G	C	C	C	C	C	T	T	T	T	T	C	C	C	C	G	G	C	C	C	C	C	C	C	C	C	C	A	A	G	G	C	C	T	T	A	A	G	G	G	G	T	T	G	G	A	G	C	C	G	G	C	C	C	C	G	G	C	C	C	C	C	C	A	A	A	G	C	C	C	C	C	C	C	C	C	C	C	C	C	C	A	A	G	G	G	G	C	C	T	T	C	C	G	G	C	C	G	G	C	C	G	G	A	A	C	G	T	T	C	C	C	C	G	G	T	T	A	A	0	0	G	G	T	T	G	G	G	G	C	C	G	G	T	T	G	G	C	C	C	C	G	G	T	T	T	T	T	T	T	T	G	G	C	C	C	C	A	G	T	T	T	T	T	T	C	C	G	G	G	G	C	C	T	T	C	C	A	A	C	T	G	G	G	G	C	C	C	C	A	A	C	C	G	G	G	G	0	0	G	G	T	T	C	C	T	T	G	G	C	C	G	G	G	G	C	C	C	C	A	A	A	A	A	A	A	A	G	G	G	G	C	C	C	C	0	0	T	T	T	T	G	G	G	G	A	A	C	C	C	C	C	C	C	C	A	A	C	T	A	A	G	G	G	G	C	C	C	T	C	C	A	A	G	G	G	G	T	T	A	A	G	G	G	G	T	T	G	G	C	C	G	G	T	T	C	C	C	G	G	G	G	G	C	C	A	A	T	T	G	G	C	C	C	C	G	G	G	G	G	G	C	C	A	A	G	G	C	C	G	G	A	T	C	C	C	T	C	C	G	G	C	C	C	C	C	C	T	T	C	C	G	G	G	G	C	C	G	G	G	G	G	G	T	T	G	G	A	G	C	C	A	C	C	C	C	C	T	T	A	A	A	A	G	G	G	G	G	G	A	A	C	C	G	G	A	A	T	T	C	C	T	T	T	T	A	A	G	G	T	T	C	T	G	G	A	A	G	G	C	C	G	G	C	C	A	A	C	C	G	G	G	G	G	G	A	G	C	C	A	A	A	A	C	C	C	C	C	C	A	A	C	C	T	T	A	A	G	G	C	C	C	C	G	G	0	0	C	C	T	T	A	A	T	T	G	G	C	C	C	C	G	G	C	C	C	C	T	T	G	G	A	G	T	T	T	T	T	T	C	C	G	G	G	G	G	G	T	T	G	G	G	G	A	A	G	G	A	A	C	C	G	G	G	G	C	C	A	A	T	T	T	T	C	C	C	C	G	G	A	A	C	C	C	C	G	G	A	A	T	T	T	T	A	G	T	T	C	C	C	C	A	A	G	G	A	A	G	G	G	G	C	C	C	C	G	G	A	A	T	T	T	T	C	C	C	C	A	A	C	C	G	G	C	C	A	G	A	A	T	T	C	C	T	T	A	G	C	C	A	A	T	T	C	C	A	A	C	C	G	G	C	C	T	T	C	C	C	C	G	G	C	C	G	G	G	G	G	G	C	C	C	C	0	0	A	A	G	G	C	T	C	C	A	A	G	G	C	C	C	C	C	C	G	G	G	G	G	G	G	G	C	C	G	G	G	G	T	T	A	C	C	C	C	C	C	C	T	T	G	G	A	A	A	G	C	C	C	C	C	C	A	A	C	T	C	C	C	C	T	T	A	G	C	C	T	T	C	C	C	C	G	G	C	T	C	C	A	A	C	C	C	C	T	T	C	C	A	A	A	A	A	G	A	A	C	C	G	G	G	G	A	A	C	C	G	G	A	A	C	C	C	C	A	A	C	C	C	C	0	0	G	G	T	T	C	C	C	C	G	G	A	A	G	G	C	C	G	G	T	T	C	C	C	C	A	A	C	C	G	G	C	C	A	C	C	C	A	A	A	A	G	G	C	C	G	G	G	G	T	T	0	0	T	T	T	T	G	G	G	G	A	A	C	C	A	A	G	G	A	A	G	G	T	T	A	A	G	G	0	0	C	C	G	G	C	C	A	C	C	C	C	C	G	G	C	C	C	C	A	T	C	C	A	A	C	C	G	G	C	T	G	G	A	A	C	C	G	T	A	G	T	T	G	G	C	T	G	T	G	G	G	G	C	C	C	C	A	G	A	A	A	A	C	C	T	T	A	A	C	C	C	C	T	T	C	C	T	T	A	A	G	G	C	C	T	T	A	A	G	G	G	G	T	T	G	G	G	G	C	C	C	C	C	C	C	C	A	A	C	C	C	C	C	C	C	C	C	C	A	G	G	G	A	A	T	T	C	C	C	C	C	C	C	C	G	G	G	G	A	G	C	C	A	C	G	G	C	C	C	C	C	C	A	A	A	A	C	C	G	G	G	G	G	G	C	C	A	A	A	A	G	G	T	T	T	T	G	G	C	C	T	T	T	T	T	T	A	A	C	C	A	A	G	T	C	C	C	C	C	C	C	C	G	T	T	T	T	T	C	C	C	C	T	T	T	T	A	A	G	G	C	G	T	T	A	A	C	C	A	A	A	A	C	C	C	C	C	C	G	G	C	C	G	G	G	T	G	G	A	G	A	A	C	T	A	A	T	T	A	A	C	C	T	T	G	G	G	G	C	C	A	A	A	G	A	A	A	A	C	T	G	G	G	G	G	T	T	T	C	C	G	G	G	G	C	C	A	G	C	C	C	C	G	G	A	A	C	C	G	G	C	C	T	T	C	C	G	G	G	G	G	G	C	C	C	C	G	G	C	C	G	G	T	T	C	C	C	C	C	C	G	G	C	C	T	T	G	G	C	C	G	G	G	G	C	C	T	T	A	A	C	C	A	A	T	T	C	C	C	C	T	T	C	C	C	C	T	T	A	C	C	T	T	T	T	T	C	C	C	C	T	T	G	G	C	C	G	G	G	G	G	G	C	C	C	C	G	G	G	G	G	G	A	A	G	G	G	G	C	C	0	0	A	T	C	C	G	G	A	A	C	C	A	A	G	G	C	C	C	C	G	G	G	G	G	T	G	G	A	A	C	C	G	G	C	C	C	G	G	G	C	C	C	C	G	G	T	T	C	C	0	0	T	T	T	T	A	A	C	C	T	T	G	G	G	G	C	C	A	A	C	C	C	C	A	G	C	C	A	A	A	A	G	G	C	C	C	C	T	T	G	G	A	A	C	C	C	C	C	C	C	C	C	C	G	G	C	C	G	G	C	C	C	C	G	G	G	G	T	T	G	G	T	T	C	C	C	C	C	C	A	A	A	A	C	C	C	C	T	T	A	A	A	A	G	G	G	G	C	C	C	C	G	G	C	C	A	C	C	C	G	G	A	A	T	T	C	C	G	G	A	A	T	T	C	C	G	G	C	C	C	G	C	T	C	C	G	G	C	C	G	G	C	C	C	C	T	T	A	A	G	G	G	G	G	G	A	A	C	T	0	0	C	G	G	G	A	A	A	A	G	G	A	A	A	A	T	T	C	C	C	C	G	G	G	G	C	C	C	C	G	G	C	C	C	C	G	G	G	G	A	A	G	G	A	A	C	C	C	C	C	C	C	C	G	G	A	A	G	G	G	G	G	G	C	C	C	C	T	T	G	G	A	A	G	G	G	G	G	G	C	C	A	G	G	G	G	G	A	A	C	C	G	G	A	G	C	T	G	G	G	G	C	C	C	C	A	A	G	G	G	G	C	C	A	A	T	T	G	G	C	T	T	T	C	C	A	A	G	G	G	G	A	A	A	G	A	A	T	T	C	C	G	G	G	G	G	G	G	G	T	T	A	A	C	C	G	G	C	C	C	C	G	G	T	T	C	G	A	A	C	C	G	G	C	C	0	0	G	G	A	G	G	G	C	C	C	T	C	C	C	C	C	C	T	T	C	C	C	C	A	A	G	T	G	G	C	C	G	G	G	G	T	T	A	A	A	A	G	G	G	G	C	C	C	C	C	C	C	C	C	T	C	C	A	G	C	C	A	A	A	G	C	C	A	A	T	T	C	C	A	T	C	C	C	C	T	T	G	G	A	A	A	A	C	T	T	T	A	A	G	G	G	G	C	C	C	C	T	T	C	C	T	T	C	C	A	A	C	T	G	G	T	T	C	C	G	G	C	C	G	G	G	G	G	G	A	A	G	G	A	A	G	G	G	G	A	A	G	G	T	T	A	A	A	G	G	G	T	T	A	T	C	C	C	C	T	T	G	G	G	G	C	C	G	G	C	C	G	G	A	G	C	C	C	C	G	G	T	T	A	A	C	C	T	T	A	A	A	A	A	A	T	T	G	G	C	C	T	T	C	C	T	T	A	A	T	T	C	C	G	G	C	C	C	C	A	A	G	G	A	A	A	G	C	C	C	T	A	A	C	C	T	T	A	A	T	T	G	G	C	C	C	C	A	A	A	A	T	T	T	T	C	C	C	C	T	T	C	C	G	G	A	A	T	T	T	T	G	G	G	G	G	G	G	G	0	0	G	T	0	0	A	A	G	G	C	C	T	T	C	C	G	G	G	G	T	T	G	G	A	A	A	A	C	C	G	G	C	C	G	G	A	A	T	T	A	A	C	C	C	G	G	G	C	C	C	C	G	G	C	C	C	C	A	A	C	C	C	C	C	C	G	G	A	T	G	G	C	C	C	C	C	C	A	G	A	A	T	T	T	T	C	C	C	C	T	T	G	G	G	G	G	G	G	G	T	T	G	G	C	C	C	C	C	T	C	C	C	C	T	T	G	G	C	C	G	G	C	C	C	T	C	C	T	T	T	T	C	T	G	G	C	C	G	G	G	G	G	G	G	G	G	G	T	T	C	T	C	T	C	C	G	G	G	G	C	T	C	C	T	T	A	A	C	C	C	C	C	C	T	T	G	G	T	T	T	T	G	G	G	G	A	A	C	C	C	C	G	G	A	C	A	A	G	G	G	G	G	G	A	A	T	T	C	C	G	G	C	C	T	T	G	G	A	A	A	A	T	T	G	G	0	0	T	T	C	C	A	A	G	G	G	G	G	G	G	G	T	T	C	C	A	A	C	C	C	C	C	C	A	A	C	C	C	C	G	G	C	C	T	T	0	0	C	C	G	G	T	T	G	G	C	C	C	C	G	G	T	T	A	A	T	T	C	C	G	G	G	G	G	G	C	C	C	C	C	C	C	C	G	G	T	T	C	C	G	G	A	A	C	C	C	C	G	G	A	A	A	A	G	G	T	T	G	G	G	G	G	G	G	G	C	C	C	C	G	G	C	C	T	T	G	G	G	G	G	G	A	A	G	G	C	C	A	A	C	C	G	G	G	G	G	G	A	A	C	C	A	A	C	C	C	C	G	G	C	C	C	T	C	C	T	T	C	C	A	A	A	A	C	C	C	C	A	A	A	T	C	C	C	C	G	G	G	G	T	T	G	G	A	A	C	C	A	A	C	C	C	C	C	C	G	G	T	T	G	G	G	G	G	G	G	G	G	G	A	A	C	C	A	A	G	G	C	C	A	A	C	C	C	C	T	T	C	C	A	A	G	G	A	A	A	A	T	T	A	A	T	T	C	C	A	G	G	G	T	T	C	C	C	C	T	T	T	T	A	G	C	C	G	G	T	T	G	G	G	G	C	C	C	C	G	G	A	A	C	C	G	G	A	G	G	G	G	G	C	C	C	C	A	A	C	C	C	C	C	C	C	C	G	G	T	T	G	G	G	G	C	C	G	G	C	C	C	C	T	T	T	T	A	A	G	G	C	C	C	C	C	C	C	C	C	T	G	G	C	C	C	T	C	C	G	G	C	C	C	C	G	G	T	T	T	T	G	G	G	G	C	C	T	T	C	C	T	T	G	G	G	G	A	G	G	G	C	T	G	G	T	T	G	G	C	C	A	A	C	C	A	A	C	C	C	C	G	G	C	C	A	C	A	A	C	T	G	G	C	C	G	G	C	C	G	G	T	T	A	A	C	T	C	C	G	G	T	T	G	G	G	G	A	A	G	G	T	T	C	T	C	C	G	G	A	A	C	T	C	C	G	G	G	G	G	G	C	C	A	A	A	A	C	C	G	G	G	G	C	C	C	C	A	A	C	T	C	C	G	G	G	G	G	G	A	A	G	G	G	G	T	T	G	G	C	C	C	C	A	A	G	G	C	C	G	G	C	C	A	A	C	C	G	G	C	C	C	C	G	G	G	G	G	G	A	A	G	G	G	G	T	T	T	T	G	G	T	T	C	C	G	G	A	A	G	G	C	C	C	C	C	C	C	C	C	C	G	G	G	G	C	C	A	A	C	C	C	C	G	G	A	A	A	A	C	C	A	A	G	G	G	G	G	G	T	T	T	T	C	C	T	T	0	0	C	C	C	C	C	C	T	T	C	C	G	G	C	C	C	C	C	C	G	G	G	G	C	C	C	C	A	G	C	T	C	C	C	C	G	G	G	G	C	C	C	C	C	C	C	C	G	G	C	C	C	C	T	T	G	G	T	T	G	G	A	A	T	T	C	C	G	G	G	G	G	G	G	G	G	G	C	C	G	G	A	A	C	C	C	C	A	G	C	C	G	G	G	G	A	A	G	G	G	G	C	C	G	G	G	G	C	C	T	T	C	C	C	C	G	G	T	T	A	A	G	G	C	C	G	G	C	C	T	T	T	T	G	G	C	C	A	A	A	G	C	C	T	T	C	C	C	C	G	G	G	G	C	C	A	A	C	C	C	C	G	G	C	C	A	A	T	T	G	G	G	G	G	G	C	C	C	C	T	T	T	T	T	T	C	C	C	C	G	G	A	A	C	C	A	A	A	T	G	G	C	C	G	G	A	A	T	T	G	G	C	C	G	G	A	A	C	C	T	T	C	C	C	C	G	G	C	C	A	A	C	C	G	G	C	C	C	C	A	C	G	G	A	A	C	C	G	G	A	G	C	T	A	A	A	G	A	A	T	T	C	C	C	C	C	C	G	G	C	C	A	A	G	G	G	G	C	C	A	A	T	T	G	G	C	C	C	C	G	G	G	G	G	G	T	T	C	C	C	C	G	G	A	G	G	G	A	A	T	T	G	G	C	C	C	G	T	T	G	G	G	G	G	G	C	C	G	G	G	G	C	C	C	C	G	G	G	G	A	A	C	C	T	T	A	A	C	C	C	C	C	C	G	G	G	G	0	0	C	C	C	T	C	C	C	C	C	C	G	G	C	T	T	T	G	G	A	A	A	A	G	G	T	T	C	G	G	G	T	T	T	T	A	A	G	G	C	C	C	C	A	A	G	G	G	G	A	A	C	C	G	G	T	T	A	A	G	G	A	A	C	C	T	T	G	G	G	G	G	G	A	G	G	G	C	C	C	C	G	G	G	G	G	G	C	C	C	C	T	T	G	G	C	C	G	G	C	C	G	G	A	A	G	G	A	A	C	T	G	G	G	T	G	G	A	A	G	G	G	G	A	A	T	T	G	G	G	G	A	A	G	G	G	G	G	G	C	C	G	G	A	A	C	C	A	A	G	G	G	T	G	G	T	T	G	G	C	C	A	G	C	C	A	A	G	G	G	G	C	C	G	G	C	C	C	T	C	T	G	G	G	G	A	A	T	T	A	C	A	A	T	T	C	C	C	C	C	C	C	C	C	C	G	G	A	A	C	C	G	G	0	0	T	T	T	T	C	C	C	C	C	C	C	C	A	A	T	T	C	C	C	C	T	T	G	G	C	C	T	T	C	C	T	T	A	A	G	G	T	T	G	G	C	C	C	C	G	G	G	G	G	G	C	C	A	A	G	G	G	G	A	A	G	G	C	C	C	C	C	C	C	C	C	C	A	A	T	T	A	A	T	T	A	A	A	A	C	C	T	T	T	T	C	C	G	G	C	C	A	A	C	C	A	G	G	G	C	C	C	C	C	C	A	G	C	C	C	C	C	C	G	G	G	G	C	C	G	G	C	C	C	C	A	A	G	G	A	A	A	A	C	C	G	G	G	G	G	G	G	G	C	C	T	T	A	A	G	G	C	C	C	C	G	G	G	G	C	C	C	C	T	T	G	G	A	A	T	T	A	G	C	T	C	C	C	C	A	A	G	G	C	T	C	C	C	C	G	G	C	C	A	A	A	G	C	C	A	A	G	G	G	G	G	G	G	G	G	G	G	G	G	G	A	G	C	C	C	C	C	C	G	G	C	C	C	C	C	C	G	G	G	G	C	C	C	T	C	C	G	G	A	A	C	C	G	G	C	C	A	A	C	C	A	A	C	C	G	G	G	G	C	C	G	G	A	A	T	T	G	G	G	G	G	G	A	A	G	G	C	C	A	G	G	T	C	C	C	C	G	G	A	A	C	C	C	C	G	G	G	G	G	G	A	C	A	A	G	G	C	C	C	C	A	A	C	C	G	G	T	T	G	G	A	A	C	C	C	C	A	A	G	G	G	G	G	G	A	C	C	C	C	C	C	C	G	G	G	G	T	T	G	G	C	C	G	G	G	G	A	T	A	G	G	G	G	G	C	C	G	G	C	C	A	A	C	C	0	0	C	C	G	G	C	C	G	G	G	G	C	C	C	C	G	G	G	G	C	C	A	A	G	G	T	T	T	T	A	A	C	C	G	G	C	C	G	G	C	T	C	C	C	C	G	G	A	A	C	C	G	G	T	T	G	G	G	G	A	A	A	A	T	T	A	A	T	T	C	C	C	C	C	C	C	C	C	C	C	C	A	A	G	G	C	C	C	C	C	C	T	T	C	C	A	A	T	T	A	A	C	C	A	A	C	C	G	G	G	G	A	A	A	A	C	C	T	T	C	C	C	C	A	A	C	C	A	A	C	C	A	A	C	C	A	A	G	G	A	A	G	G	T	T	C	C	A	G	T	T	G	G	C	C	T	T	C	C	0	0	C	C	C	C	T	T	G	G	C	C	A	A	G	G	T	T	G	G	C	C	G	G	C	C	A	A	A	A	C	C	A	A	C	C	0	0	G	G	T	T	C	C	A	A	C	C	A	A	G	G	A	A	A	A	A	A	G	G	C	C	G	G	G	G	G	G	G	G	G	G	C	G	C	C	C	C	G	G	G	G	G	G	C	C	T	T	C	C	C	C	T	T	G	G	T	T	A	A	C	C	G	G	C	C	T	T	C	T	A	A	G	G	T	T	C	C	A	G	C	C	G	G	G	G	G	G	G	G	G	G	C	C	A	A	C	C	C	C	A	A	G	G	C	C	G	G	C	T	T	T	C	C	C	C	T	T	G	G	A	C	G	G	A	A	C	C	T	T	C	C	C	C	C	C	C	C	C	C	C	C	T	T	T	T	A	G	G	G	C	C	A	A	0	0	G	G	0	0	G	G	G	G	G	G	0	0	C	T	G	G	T	T	C	T	G	G	C	C	G	T	G	G	C	C	T	T	0	0	G	G	A	A	A	C	C	C	C	C	C	T	A	A	C	C	T	T	T	T	G	G	G	G	C	T	C	C	C	G	C	T	C	C	G	G	G	G	A	A	0	0	C	C	C	C	A	A	G	G	T	T	C	C	G	G	C	C	G	G	C	C	G	G	C	C	A	A	A	A	T	T	A	A	C	C	A	A	G	G	C	C	T	T	A	A	C	C	C	C	C	C	T	T	C	C	C	C	C	C	C	C	T	T	C	C	C	C	A	G	C	C	0	0	G	G	G	G	A	A	C	C	G	G	G	G	G	G	A	G	C	T	C	C	G	G	T	T	G	G	C	C	A	A	T	T	G	G	T	T	A	A	G	G	T	T	A	A	C	C	G	G	G	G	T	T	A	A	C	C	C	C	C	C	C	C	T	T	G	G	T	T	C	C	A	C	T	T	C	C	T	T	A	A	G	G	A	A	C	C	C	C	C	C	G	G	T	T	T	T	C	C	G	G	G	G	G	G	C	C	T	T	A	A	A	A	C	C	C	C	G	G	A	A	C	C	C	C	C	C	C	C	G	G	A	A	C	C	G	G	T	T	G	G	C	C	C	C	G	G	C	C	A	G	T	T	G	G	C	C	T	T	A	A	C	C	C	C	G	G	G	G	C	C	C	C	G	G	A	A	T	T	C	C	T	T	G	G	T	T	C	C	A	A	C	C	G	G	T	T	C	C	C	C	G	G	A	A	C	C	A	C	C	C	A	A	C	C	G	G	G	G	C	C	G	G	G	G	G	G	C	T	A	A	T	T	C	C	G	G	G	G	C	C	G	G	C	C	T	T	C	C	T	T	G	G	C	C	G	G	C	C	T	T	C	C	C	C	C	T	T	T	A	A	A	A	G	G	A	G	A	A	A	A	C	C	G	G	C	C	A	A	T	T	C	T	A	A	G	G	C	C	C	C	G	G	G	G	T	T	A	A	G	G	T	T	G	G	C	C	C	C	C	C	G	G	G	G	C	C	G	G	A	A	T	T	T	T	G	G	A	A	A	T	C	C	A	A	A	A	C	C	C	C	C	C	G	G	T	T	T	T	C	T	C	T	A	G	G	T	C	C	A	A	T	T	A	A	G	G	C	C	C	C	T	T	A	A	T	T	T	T	C	T	0	0	C	C	G	G	C	C	G	G	A	T	A	A	T	T	A	A	G	G	T	T	A	G	T	T	G	G	G	G	G	G	T	T	G	G	G	G	C	C	C	C	C	C	C	C	C	C	G	G	G	G	T	T	C	C	G	G	G	G	G	G	A	A	C	T	G	G	G	G	C	C	A	A	G	G	C	C	G	G	A	A	T	T	C	C	G	G	C	C	C	C	C	C	C	C	C	C	G	G	C	C	T	T	G	G	C	C	C	C	G	G	T	T	G	G	C	C	G	G	C	C	C	C	T	T	C	C	C	C	C	C	C	C	C	C	0	0	T	T	C	C	G	G	G	G	G	G	T	T	G	G	A	A	C	C	A	G	A	G	T	T	0	0	G	G	C	C	G	G	T	T	C	C	A	A	A	A	G	G	T	T	C	C	C	C	C	C	C	C	C	C	G	G	A	A	T	T	C	C	G	G	G	G	C	C	C	C	C	C	T	T	T	T	G	G	G	G	A	A	T	T	C	C	G	G	G	G	C	C	G	G	C	C	C	C	C	C	C	G	A	G	C	T	C	C	C	C	G	G	C	C	A	A	G	G	G	G	T	T	G	G	G	G	G	G	A	A	C	C	T	T	G	G	A	A	C	C	A	A	A	G	C	C	G	G	C	G	A	A	C	C	A	A	G	G	C	C	A	A	A	C	C	C	G	G	G	G	G	G	C	C	T	T	T	T	T	T	C	C	G	G	C	C	C	C	G	G	C	C	G	G	C	C	T	T	G	G	G	G	C	C	G	G	C	C	T	T	G	G	C	C	C	C	C	C	A	G	C	C	T	T	C	C	G	G	A	A	C	C	C	C	T	T	T	T	G	G	C	C	G	G	C	C	G	G	T	T	C	C	A	A	A	A	A	A	C	C	T	T	C	C	G	G	G	G	C	C	A	A	T	T	T	T	A	A	G	G	G	G	G	G	A	A	C	C	G	G	C	C	A	A	G	G	G	G	C	C	C	C	G	G	G	G	A	A	T	T	G	G	C	C	T	T	A	A	C	C	T	T	C	C	G	G	T	T	G	G	G	G	C	C	T	T	C	T	G	G	G	G	G	G	C	C	T	T	G	G	T	T	G	G	T	T	T	T	C	C	C	C	T	T	C	C	A	A	C	C	A	A	G	G	G	G	T	T	G	G	C	C	G	G	G	G	C	C	T	T	C	C	G	T	C	C	A	A	G	G	T	T	G	G	G	G	G	G	G	G	G	G	0	0	C	C	C	C	G	G	A	A	G	G	C	C	A	G	G	G	C	C	G	G	A	A	C	C	C	C	T	T	G	G	A	A	T	T	C	C	C	C	A	G	G	G	A	A	G	G	G	G	C	T	C	C	G	G	A	A	C	C	G	G	G	G	G	G	C	C	A	T	C	C	C	C	G	G	A	A	C	C	C	C	G	G	C	C	G	G	G	G	G	G	C	C	G	G	G	G	A	A	A	A	C	T	G	G	G	G	C	C	T	T	C	C	C	C	C	C	C	C	C	C	G	G	0	0	A	G	C	C	T	T	C	C	C	C	C	C	C	C	G	G	G	G	G	G	T	T	G	G	T	T	G	G	T	T	G	G	T	T	C	C	C	C	C	C	G	G	C	C	C	C	0	0	A	A	C	C	C	C	G	G	C	C	G	G	C	C	G	G	G	G	C	C	C	C	C	C	A	A	C	C	C	C	G	G	G	G	C	C	G	G	C	C	G	G	G	G	A	A	G	G	C	C	G	G	A	A	T	T	A	A	T	T	C	C	G	T	C	C	G	G	C	C	G	G	G	G	C	C	T	T	G	G	C	C	C	C	A	A	C	C	A	A	G	G	G	G	C	C	G	G	0	0	C	C	G	G	A	A	C	C	G	G	C	C	A	A	G	G	G	G	G	G	G	G	G	G	G	G	A	A	A	A	C	T	C	C	G	G	A	A	G	G	C	C	G	G	C	C	A	A	A	A	G	G	G	G	G	G	C	C	C	C	C	C	C	C	G	G	A	A	C	C	G	G	A	A	G	G	C	C	G	G	C	C	G	G	G	G	T	T	T	T	C	C	C	C	A	A	C	T	C	T	T	T	G	G	C	C	G	G	T	T	A	A	A	A	A	A	G	G	A	A	G	G	C	C	G	G	C	C	G	G	T	T	C	C	G	G	T	T	G	G	G	G	C	C	G	G	C	C	G	G	G	G	C	C	C	C	G	G	G	G	G	G	0	0	C	C	T	T	G	G	C	T	C	C	C	C	A	A	C	C	C	C	C	C	A	A	C	C	C	C	C	C	A	A	G	G	C	C	T	T	0	0	0	0	G	G	G	G	C	C	T	T	C	C	C	C	C	C	C	C	C	C	G	G	A	T	C	C	A	A	T	T	G	G	G	G	A	T	G	G	G	G	A	A	A	A	G	G	0	0	T	T	G	T	T	T	C	C	G	G	C	C	T	T	T	T	C	C	A	A	G	G	T	T	A	A	T	T	C	C	C	T	T	T	T	T	C	C	C	C	A	A	G	G	C	C	T	T	G	G	C	C	G	G	G	G	G	G	C	C	G	G	C	C	G	G	T	T	T	T	G	G	T	T	G	G	A	A	G	G	C	C	A	A	A	A	T	T	C	C	G	G	G	G	C	C	C	C	G	T	T	T	G	G	C	C	C	C	G	G	T	T	A	A	0	0	T	T	C	C	G	G	G	G	G	G	C	C	G	G	C	C	C	C	T	T	G	G	G	G	G	G	C	C	C	C	A	A	C	C	A	A	A	G	C	C	G	G	C	C	A	G	A	A	G	G	G	G	G	G	C	C	C	C	G	G	G	G	A	A	C	C	C	C	A	A	C	C	T	T	G	G	C	C	A	A	G	G	T	T	T	T	C	C	C	C	T	T	G	G	A	A	C	C	C	C	C	C	C	C	A	A	C	C	G	G	T	T	C	C	C	C	G	G	C	C	C	C	G	G	A	G	T	T	T	T	T	T	G	G	A	A	T	T	G	G	G	G	G	G	C	C	A	C	C	C	C	C	G	G	C	C	C	C	A	A	T	T	C	C	C	C	G	G	G	G	C	C	T	T	C	C	T	T	C	C	G	G	T	T	C	C	G	G	C	C	G	G	G	G	G	G	C	C	A	G	C	C	C	C	T	T	G	G	C	C	G	G	C	C	A	A	C	C	G	G	G	G	C	C	T	T	G	T	T	T	C	C	C	C	C	C	G	G	C	C	A	G	T	T	G	T	G	G	A	A	T	T	A	A	G	G	A	A	C	C	C	C	C	C	A	A	C	C	C	C	T	T	T	T	C	C	T	T	C	C	C	C	C	C	C	T	C	C	G	G	T	T	G	G	G	G	G	G	T	T	T	T	G	G	A	A	G	G	C	C	T	T	C	C	G	G	C	C	C	C	A	A	C	C	G	G	A	A	C	C	C	C	C	C	T	T	A	A	G	G	A	A	T	T	A	A	A	A	A	A	G	G	C	C	A	T	G	G	G	G	C	C	A	A	C	C	A	A	C	C	C	C	C	C	G	G	T	T	T	T	C	C	C	C	G	G	A	A	G	G	G	G	G	G	G	G	C	C	C	C	A	A	A	A	G	G	G	G	G	G	C	C	C	T	C	C	G	G	C	T	C	C	T	T	G	G	C	C	C	C	C	C	C	C	C	C	G	G	C	C	C	C	G	G	C	C	G	G	G	G	A	A	T	T	G	G	C	C	T	T	C	C	A	A	G	G	G	G	C	C	C	C	C	T	C	C	C	C	C	C	C	T	T	T	A	A	G	G	A	A	C	C	T	T	C	C	C	G	A	A	G	G	G	G	A	A	C	C	G	G	C	C	C	C	C	C	A	A	G	G	G	G	C	C	G	G	G	G	G	G	C	C	G	G	G	G	C	C	C	C	G	G	C	C	C	C	A	A	G	G	G	G	C	C	C	C	C	C	G	G	G	G	G	G	C	C	G	G	T	T	G	G	C	C	A	A	G	G	C	C	T	T	A	A	C	C	0	0	G	G	G	G	G	G	A	A	G	G	C	C	T	T	A	A	T	T	C	C	A	G	A	A	C	C	G	G	C	C	C	C	C	C	C	C	A	A	A	A	G	G	T	T	G	G	C	C	C	C	C	T	G	G	A	C	C	C	C	C	C	C	C	C	C	C	C	C	C	C	T	T	G	G	C	C	C	C	C	C	C	C	G	G	G	G	C	C	T	T	C	C	G	G	C	C	C	C	T	T	G	G	G	G	G	G	T	T	T	T	C	C	A	A	T	T	C	C	C	C	G	G	C	C	G	G	T	T	C	C	T	T	G	G	G	G	A	A	C	C	G	G	C	C	A	A	T	T	T	T	T	T	G	G	T	T	C	C	G	G	T	T	G	G	A	A	G	G	G	G	C	C	A	A	C	C	C	C	G	G	G	G	T	T	G	G	A	A	C	C	T	T	C	C	C	C	G	G	G	G	T	T	G	G	C	C	C	C	A	A	C	C	C	C	G	G	T	T	C	C	A	G	C	C	C	C	A	A	C	C	G	G	G	G	G	G	G	G	A	A	C	C	T	T	G	T	G	G	T	T	A	A	C	C	A	A	G	G	T	T	C	C	T	T	G	G	C	C	A	A	C	C	T	T	C	C	A	A	C	T	C	C	T	T	A	A	G	G	G	G	G	G	0	0	A	A	C	C	C	C	G	G	0	0	G	G	A	G	A	A	G	G	A	A	C	C	T	T	A	A	G	G	G	G	A	A	A	A	C	C	G	G	C	C	G	G	G	G	A	A	G	G	A	A	C	C	C	C	C	C	G	G	G	G	0	0	C	C	C	C	G	G	A	A	C	C	C	C	G	G	G	G	G	G	A	A	T	T	C	C	G	G	T	T	A	A	A	A	T	T	G	G	T	T	G	G	T	T	C	C	G	G	G	G	T	T	G	G	C	C	G	G	T	T	T	T	C	C	A	A	C	G	T	T	C	C	G	G	T	T	C	C	C	T	C	C	A	C	A	A	G	G	C	C	C	C	G	G	C	C	C	C	T	T	G	G	A	A	A	A	G	G	C	C	G	G	G	G	C	C	T	T	T	T	C	C	A	A	G	G	A	G	C	C	C	C	G	G	C	C	C	C	C	C	T	T	A	A	T	T	T	T	G	G	C	C	G	G	A	A	G	G	G	G	G	G	C	C	C	C	T	T	G	G	T	T	C	C	G	G	G	G	C	C	0	0	G	G	T	T	G	G	C	T	C	C	G	G	C	C	G	G	C	C	C	T	T	T	T	T	G	G	G	G	C	C	A	A	G	G	C	C	G	G	C	C	A	A	C	C	G	G	A	A	A	A	C	C	G	G	C	C	A	A	0	0	C	T	T	T	C	C	G	G	C	C	A	A	G	G	A	A	C	C	G	G	G	G	G	G	G	G	C	C	C	T	T	T	A	G	G	G	G	G	G	G	G	G	A	A	C	C	G	G	G	G	T	T	T	T	A	A	A	A	T	T	C	C	C	C	G	G	T	T	A	A	G	G	C	C	T	T	C	C	C	G	T	T	C	T	C	C	C	C	T	T	C	C	A	A	C	C	G	G	A	A	G	G	C	C	G	G	C	C	G	G	A	G	G	G	A	A	C	G	G	G	T	T	A	A	T	T	G	G	G	G	A	A	A	T	C	C	G	G	A	A	G	G	T	T	T	T	G	G	C	C	G	G	G	G	C	C	G	G	G	G	C	C	A	A	A	A	T	T	C	C	T	T	C	C	G	G	G	G	A	A	G	G	T	T	C	C	T	T	A	A	G	G	A	A	G	G	C	C	A	A	C	C	T	T	C	C	C	C	G	G	A	G	0	0	G	G	G	G	C	C	G	G	C	C	G	G	C	C	T	T	G	G	G	G	C	C	T	T	A	A	T	T	G	G	C	C	C	C	G	G	C	C	A	A	G	G	A	A	G	G	C	C	C	C	A	A	C	C	T	T	C	C	A	A	C	C	C	C	G	G	A	A	C	C	A	A	T	T	A	A	G	G	G	G	A	G	T	T	C	C	G	G	C	C	T	T	C	C	G	G	G	G	C	C	A	A	G	G	G	G	G	G	T	T	C	C	C	C	T	T	A	A	A	A	A	A	C	C	G	G	G	G	C	C	C	C	T	T	C	C	C	T	C	T	G	G	C	C	T	T	A	A	C	C	T	T	T	T	G	G	T	T	G	G	T	T	T	T	C	C	G	G	A	A	G	G	C	C	G	G	G	G	G	G	A	C	0	0	C	C	C	C	C	C	A	A	C	C	C	C	A	A	0	0	T	T	T	T	G	G	G	G	C	G	G	G	C	C	C	C	A	G	C	T	G	G	G	G	A	A	G	G	C	C	T	T	C	C	A	A	T	T	A	A	C	C	C	C	C	C	T	T	C	C	G	G	C	C	C	C	C	C	T	T	G	G	G	G	G	G	A	A	G	G	C	C	G	G	C	C	T	T	G	G	T	T	C	C	T	T	T	T	T	T	C	C	G	G	G	G	T	T	A	G	G	G	G	T	0	0	C	C	T	T	T	T	T	T	C	C	G	G	C	C	G	G	G	G	C	C	C	C	C	C	G	G	G	G	C	C	G	G	C	C	C	C	C	C	A	A	G	G	G	G	C	C	G	G	C	C	G	G	G	G	G	G	C	C	G	G	G	G	A	A	T	T	A	A	C	C	C	C	C	C	C	C	G	G	T	T	T	T	G	G	C	C	C	C	G	G	T	T	G	G	G	G	C	C	G	G	C	C	T	T	C	C	G	G	T	T	T	T	G	G	G	G	A	A	T	T	0	0	C	C	G	G	A	T	G	G	C	C	A	A	C	C	G	G	T	T	C	C	C	C	A	G	A	A	A	A	C	C	C	C	C	C	C	C	G	G	C	C	T	T	T	T	C	T	G	G	C	C	C	C	A	G	C	C	T	T	C	C	G	G	G	G	C	C	C	C	C	T	G	G	C	C	C	C	G	G	T	T	C	C	T	T	T	T	G	G	A	A	G	G	A	A	T	T	A	A	C	C	A	A	C	C	G	G	G	G	G	G	G	G	G	G	A	A	T	T	A	A	T	T	G	G	T	T	G	G	G	G	C	C	A	A	C	C	A	A	G	G	C	C	A	A	G	G	G	G	T	T	T	T	G	G	G	G	C	C	C	C	C	T	G	G	A	A	C	C	G	G	G	G	T	T	C	C	T	T	C	C	G	G	C	C	T	T	T	T	T	T	A	G	G	G	A	C	C	C	A	A	A	A	T	T	A	A	G	G	G	G	A	A	A	A	G	G	C	T	T	T	G	G	C	C	G	G	G	G	G	G	0	0	C	C	C	C	T	T	C	C	A	A	C	C	A	A	C	C	G	G	C	C	T	T	A	A	C	C	T	T	A	G	C	C	G	G	T	T	G	G	G	G	T	T	A	A	G	G	C	C	G	G	G	G	T	T	G	G	G	G	A	A	G	G	C	C	G	G	A	A	G	G	C	C	G	G	C	T	A	A	T	T	C	C	C	C	C	C	G	G	A	A	T	T	T	T	C	C	A	A	G	G	G	G	G	G	C	C	G	G	T	T	C	C	A	A	C	C	C	C	C	C	G	G	C	C	T	T	C	C	C	C	T	T	0	0	C	C	A	A	C	C	C	C	T	T	C	C	T	T	A	G	C	C	T	T	T	T	G	G	C	C	G	G	G	G	C	C	A	A	T	T	C	C	G	G	G	G	T	T	C	C	G	G	C	C	A	G	G	G	C	C	G	G	T	T	C	C	G	G	C	C	G	G	G	G	C	C	T	T	A	A	C	C	G	G	C	C	G	G	A	A	A	G	C	C	A	C	G	T	C	C	G	G	C	C	T	T	C	C	A	G	G	G	G	G	C	T	C	C	C	C	G	G	T	T	C	T	G	G	T	T	T	T	G	G	G	G	C	C	A	A	C	C	G	G	A	G	T	T	C	C	C	C	T	T	C	T	G	G	A	A	G	G	C	C	A	A	C	C	G	G	G	G	G	G	C	C	G	G	A	A	C	C	G	G	T	T	A	A	G	G	T	T	C	C	T	T	G	G	T	T	C	C	A	A	G	G	A	A	C	C	C	C	G	G	C	C	C	C	A	A	C	C	C	C	C	C	G	G	A	C	A	G	A	T	G	G	G	G	C	C	G	G	A	A	C	C	C	C	T	T	0	0	C	C	C	C	A	A	A	A	C	C	G	G	G	G	G	G	A	A	C	C	A	A	A	A	A	A	G	G	C	C	C	C	G	G	T	T	G	G	C	C	A	C	A	A	C	C	G	G	A	A	A	A	G	G	G	G	G	G	A	A	T	T	G	G	C	C	A	A	A	A	G	G	G	G	G	G	C	C	C	C	T	T	A	A	C	C	C	C	G	G	C	C	C	C	C	C	G	G	G	G	G	G	G	G	C	C	C	C	C	C	C	C	T	T	C	C	C	C	G	G	T	T	A	G	T	T	C	C	A	A	C	C	G	G	G	G	C	C	T	T	T	T	T	T	G	G	A	A	G	G	T	T	A	A	C	C	T	T	T	T	C	C	A	A	C	C	T	T	C	C	G	G	G	G	C	C	G	G	G	G	T	T	G	G	T	T	C	C	C	C	G	G	C	C	0	0	A	A	A	A	T	T	G	G	A	A	A	G	0	0	C	C	A	A	C	C	T	T	G	G	G	G	C	C	G	G	G	G	G	G	C	C	C	C	G	G	C	C	A	A	C	C	C	C	G	G	G	G	G	G	C	C	G	G	C	C	C	C	T	T	C	C	A	A	G	G	A	A	G	G	T	T	G	G	A	G	C	C	A	G	C	C	C	C	A	A	G	G	G	G	G	G	G	G	G	G	A	A	G	G	G	G	G	G	G	G	A	A	A	A	G	G	0	0	C	C	G	G	C	C	G	G	A	A	G	G	C	C	C	C	G	G	A	A	C	C	G	G	C	C	T	T	G	G	T	T	C	C	C	C	A	G	A	A	G	G	C	C	C	C	C	C	G	G	G	G	T	T	G	G	C	C	G	G	G	G	A	A	G	G	G	G	C	C	G	G	G	G	G	G	G	G	G	G	G	G	C	C	G	G	A	A	G	G	G	G	C	C	C	C	A	A	C	C	T	T	C	C	G	G	G	G	A	A	A	A	A	A	C	C	A	A	G	G	T	T	0	0	C	C	A	A	C	C	G	G	C	C	T	T	G	G	G	G	C	C	G	G	G	G	C	C	T	T	0	0	T	T	C	C	G	G	T	T	C	C	G	G	A	A	G	G	C	C	G	G	C	C	G	G	G	G	C	C	G	G	A	A	C	C	G	G	T	T	C	C	G	G	G	G	T	T	G	G	G	G	C	C	T	T	G	G	A	A	G	G	G	T	C	C	T	T	T	T	C	C	C	C	A	A	C	C	T	T	G	G	G	G	G	G	C	C	C	C	G	G	C	C	A	A	G	G	A	A	G	G	C	C	A	A	C	C	G	G	T	T	T	T	G	G	A	A	C	C	G	G	C	C	C	C	C	C	C	C	G	G	C	C	C	C	T	T	C	C	G	G	G	G	C	C	G	G	T	T	G	G	C	C	C	C	T	T	T	T	C	C	C	C	T	T	C	C	G	G	T	T	C	C	A	C	G	G	T	T	G	G	A	A	T	T	C	C	C	C	C	C	A	A	G	G	C	T	T	T	T	T	C	C	C	C	A	A	0	0	C	C	T	T	C	C	G	G	T	T	G	G	T	T	T	T	G	G	G	G	A	A	C	C	A	A	T	T	C	C	A	A	C	C	C	C	G	G	C	C	G	G	C	C	T	T	C	C	C	C	G	G	T	T	C	C	C	C	C	C	C	C	A	A	T	T	A	A	A	A	G	G	C	C	G	G	T	T	C	C	C	C	A	A	G	G	C	C	G	T	C	C	C	C	C	C	C	C	G	G	G	G	A	A	G	G	C	C	G	G	T	T	C	C	A	A	G	G	G	G	G	G	C	C	C	T	G	G	G	G	G	G	G	G	G	G	G	G	C	C	G	G	G	G	C	C	G	G	A	A	C	T	G	G	C	C	C	T	G	G	T	T	T	T	G	G	G	G	C	C	C	C	G	G	A	A	C	C	G	G	C	C	C	C	C	C	C	C	C	C	C	C	G	G	A	A	T	T	A	A	C	C	C	C	G	G	C	C	T	T	G	G	T	T	C	C	T	T	C	C	A	A	A	G	C	C	C	C	G	G	G	G	G	G	C	C	C	C	G	G	C	C	G	G	G	G	C	C	T	T	A	G	C	C	C	C	G	G	T	T	C	C	G	G	G	G	G	G	G	G	T	T	C	C	G	G	G	G	C	C	G	G	G	G	C	C	T	T	C	C	C	C	A	A	G	G	A	A	T	T	A	A	A	A	C	C	C	C	A	A	C	C	G	G	C	C	C	C	G	G	T	T	C	C	A	A	G	G	C	C	A	A	C	C	A	A	G	G	G	G	G	G	A	A	C	C	A	A	C	C	G	T	T	T	A	T	G	G	G	G	G	G	T	T	C	C	C	C	G	G	C	C	A	A	A	G	G	G	C	C	G	G	C	C	T	T	A	A	A	A	T	T	C	C	T	T	T	T	G	G	C	C	A	T	G	G	A	A	A	C	G	G	G	G	T	T	G	G	G	G	G	G	G	G	A	G	C	C	G	G	G	G	G	G	T	T	A	A	G	G	G	G	A	A	T	T	C	C	G	G	T	T	C	C	G	G	G	G	T	T	G	G	C	C	T	T	C	C	T	T	C	C	A	A	C	C	G	G	A	A	G	G	C	C	T	T	T	T	C	C	C	C	C	C	G	G	C	C	G	G	G	G	C	C	C	C	C	C	T	T	C	C	G	G	T	T	G	G	G	G	T	T	C	C	G	G	C	C	T	T	G	G	A	A	0	0	A	A	G	G	T	T	G	G	G	G	C	C	C	C	A	A	T	T	A	C	C	T	G	G	C	C	G	G	T	T	C	T	C	C	C	C	T	T	C	C	T	T	C	C	A	A	C	C	G	G	G	G	G	G	A	A	T	T	C	T	A	A	G	G	T	T	G	G	C	C	A	A	G	G	T	T	G	G	A	A	C	C	A	A	T	T	T	T	G	G	C	C	G	G	T	T	C	C	C	C	A	T	G	G	G	T	G	G	G	G	C	T	C	C	G	G	G	G	A	A	G	G	A	A	C	C	C	C	G	G	G	G	T	T	C	C	C	C	C	C	C	C	C	C	A	A	G	G	G	G	T	T	C	C	A	A	T	T	T	T	G	G	T	T	G	G	G	G	C	C	T	T	C	C	C	T	C	C	G	G	C	C	G	G	G	G	C	C	G	G	G	G	G	G	C	C	G	G	G	G	C	C	C	C	C	C	G	G	A	A	C	C	A	G	C	C	C	C	G	G	T	T	G	G	G	G	A	A	G	G	G	G	A	G	G	G	T	T	C	C	C	C	C	C	G	G	G	G	C	C	A	C	G	G	G	G	A	A	C	C	G	G	C	C	0	0	C	C	G	G	C	C	C	C	G	G	C	C	G	G	C	C	C	C	A	A	C	T	G	G	T	T	C	C	A	A	G	G	T	T	T	T	C	C	A	A	C	C	C	C	0	0	C	C	G	G	C	C	G	G	C	C	G	G	G	G	C	C	G	G	C	C	C	C	T	T	C	C	C	C	G	G	G	G	C	C	G	G	G	G	C	C	C	C	A	A	T	T	C	C	C	C	C	T	A	T	C	C	C	C	C	C	C	C	T	T	T	T	A	A	C	C	A	G	C	C	G	G	T	T	C	C	T	T	C	C	0	0	G	G	A	A	C	C	A	A	A	A	G	G	C	C	G	G	A	A	T	T	C	C	A	A	G	G	G	G	A	A	T	T	C	C	G	G	A	A	C	C	C	C	C	C	C	C	T	T	G	G	G	G	C	C	A	A	C	C	A	A	A	A	G	G	A	A	C	C	C	C	C	C	C	C	T	T	A	A	G	G	A	A	C	C	C	T	A	A	C	C	A	A	C	C	T	T	G	G	C	C	A	A	C	C	C	C	C	C	T	T	C	C	T	T	C	C	C	C	A	A	C	C	C	C	A	A	G	G	C	C	G	G	A	G	C	C	C	C	C	C	A	A	T	T	A	A	A	A	C	C	C	C	T	T	C	C	T	T	G	G	G	G	G	G	G	G	C	C	C	T	G	G	G	G	C	C	G	G	G	T	A	G	0	0	G	G	T	T	G	G	A	A	C	C	C	C	C	C	C	C	C	C	T	T	A	A	C	C	A	A	G	G	G	G	G	G	C	C	G	G	C	C	C	C	G	G	C	C	A	A	A	A	C	C	C	T	C	C	C	C	T	T	A	A	C	C	C	C	A	A	A	A	C	C	A	A	G	G	A	A	G	G	C	C	G	G	C	C	G	G	T	T	T	T	G	G	G	G	C	C	G	G	G	G	C	C	A	A	T	T	G	G	T	T	C	T	G	G	C	C	G	G	G	G	C	C	A	A	C	C	G	G	C	C	A	A	A	A	G	G	C	C	G	G	T	T	G	G	T	T	T	T	T	T	C	C	A	A	C	C	C	C	C	C	C	C	A	A	G	G	G	G	A	G	C	C	C	T	C	C	A	A	G	G	G	G	G	G	C	C	A	A	C	C	A	A	G	G	A	G	C	C	T	T	C	C	T	T	G	G	G	G	T	T	C	C	G	G	T	T	C	C	G	T	C	C	T	T	C	C	C	C	G	G	T	T	A	G	A	A	G	G	C	C	T	T	A	G	T	T	C	C	C	G	C	C	C	C	G	G	G	G	G	G	C	C	T	T	T	T	C	C	C	C	A	C	C	C	A	G	C	C	0	0	C	C	T	T	G	G	A	A	A	A	G	G	G	G	T	T	C	C	C	C	G	G	C	C	C	C	A	A	C	C	G	G	C	C	A	A	C	C	G	G	T	T	C	C	A	A	C	C	C	C	C	C	C	C	G	G	C	C	G	G	C	C	G	G	C	C	G	G	C	C	C	C	C	C	G	G	C	C	G	G	C	C	G	G	C	C	G	G	T	T	A	A	C	C	G	G	C	C	T	T	C	C	G	G	T	T	C	C	G	G	C	C	T	T	G	G	G	G	C	C	A	A	T	T	C	C	A	A	G	G	G	G	C	C	T	T	T	T	T	T	G	G	G	G	C	C	G	G	C	T	G	G	C	C	A	A	C	C	T	T	A	A	C	C	G	G	C	C	C	C	G	G	C	C	0	0	G	G	G	G	G	G	G	G	C	C	A	A	G	G	A	A	C	C	T	T	G	G	A	A	T	T	A	A	C	C	T	T	C	C	T	T	C	C	A	A	G	G	C	C	C	C	G	G	G	G	G	G	C	T	T	T	C	C	G	G	G	G	C	C	G	G	C	C	G	G	G	G	A	A	T	T	C	C	C	T	T	T	C	C	A	A	C	C	T	T	A	A	A	A	G	G	C	C	C	C	C	C	C	C	G	G	T	T	T	T	C	C	C	C	G	G	C	C	G	G	C	C	C	C	C	C	C	C	C	C	T	T	G	G	G	G	C	C	C	C	G	G	C	C	G	G	A	A	G	T	T	T	C	C	A	A	A	G	C	C	C	C	C	C	C	C	G	G	A	A	G	G	G	G	C	T	T	T	C	C	C	C	C	C	G	G	G	G	G	G	C	C	G	G	C	C	T	T	A	A	G	G	C	C	A	A	C	C	T	T	C	C	T	T	G	G	T	T	C	C	G	G	G	G	C	C	C	C	G	G	G	G	C	C	G	G	A	A	A	A	T	T	A	A	A	A	G	G	C	C	T	T	C	C	C	T	C	C	C	C	G	G	C	C	C	C	A	A	G	G	C	C	A	A	C	C	C	C	G	G	A	G	G	G	A	A	T	T	G	G	G	G	G	G	C	C	G	G	T	T	C	C	A	A	G	G	C	C	C	C	C	C	C	C	A	A	C	C	C	C	A	A	A	A	C	C	C	G	G	G	A	A	T	T	A	G	C	C	G	G	C	C	T	T	G	G	C	C	C	C	G	G	G	G	C	G	A	A	T	T	G	G	G	G	A	A	T	T	G	G	G	G	G	G	C	T	G	G	T	T	C	C	A	A	G	G	G	G	T	T	G	G	A	A	G	G	C	C	C	C	A	A	A	A	C	C	T	T	A	A	G	G	T	T	C	C	C	C	G	G	C	C	A	A	C	C	C	C	G	G	A	A	T	T	C	C	T	T	A	A	C	C	C	C	G	G	G	G	G	G	C	C	G	G	C	C	G	G	C	C	G	G	A	A	A	A	G	G	T	T	C	C	T	T	A	A	G	G	T	T	C	C	G	G	C	C	C	C	C	C	A	A	C	C	T	T	C	C	G	G	C	C	G	G	G	G	C	C	C	C	A	A	C	C	G	G	G	G	A	C	A	C	C	C	G	G	C	C	C	C	C	C	C	C	C	C	A	A	A	A	G	G	C	C	A	A	A	A	C	C	C	C	T	T	A	A	C	C	A	A	A	A	A	A	C	C	A	G	C	C	T	T	A	A	T	T	G	G	A	A	C	T	C	C	G	G	C	C	T	T	T	T	A	A	C	C	C	C	G	G	T	T	G	G	G	G	C	C	C	C	G	G	A	G	G	G	A	G	T	T	C	C	C	C	C	C	C	C	C	C	C	C	0	0	A	A	T	T	C	C	C	C	A	A	G	G	C	T	G	T	T	T	G	G	T	T	A	A	G	G	G	G	C	C	G	G	C	C	C	C	A	A	A	C	C	C	T	T	C	C	A	A	A	A	A	A	C	C	G	G	A	A	C	C	G	G	A	A	C	C	C	C	C	C	A	A	C	C	G	G	C	C	C	C	C	C	G	G	G	G	G	G	G	G	C	C	G	G	T	T	C	T	C	T	C	C	G	G	T	T	T	T	T	T	A	A	A	A	A	A	C	C	G	G	G	G	C	C	C	C	G	G	G	G	C	C	C	C	C	C	C	C	G	G	T	T	T	T	A	A	C	C	G	G	C	T	C	C	C	C	G	G	T	T	A	A	A	A	C	C	G	G	G	G	A	A	G	G	T	T	C	C	A	A	T	T	C	C	C	C	G	G	G	G	C	C	C	C	G	G	T	T	G	G	G	G	G	G	G	G	A	A	C	C	T	T	A	A	T	T	G	G	C	C	G	G	T	T	C	C	G	G	T	T	A	A	G	T	A	A	A	A	C	C	G	G	C	T	C	C	G	G	G	G	T	T	G	G	G	G	C	C	T	T	C	C	C	C	C	C	A	A	T	T	C	C	T	T	G	G	C	C	G	G	0	0	G	G	G	G	A	A	T	T	G	G	T	T	A	A	G	G	C	C	T	T	A	G	A	A	G	G	A	C	0	0	A	A	T	T	C	C	G	G	T	T	A	A	G	G	T	T	A	A	G	G	C	C	C	C	A	A	G	G	G	G	C	C	C	C	G	G	G	G	C	C	C	C	C	C	A	A	C	C	C	C	C	C	T	T	C	C	G	G	C	G	C	C	G	G	C	C	G	G	C	C	G	G	C	C	G	G	T	T	A	A	A	A	A	A	A	A	C	C	C	C	G	G	G	G	G	G	G	G	C	C	C	C	C	C	A	A	T	T	G	G	C	C	G	G	T	T	C	C	C	C	C	C	G	G	A	G	C	C	C	C	G	G	C	G	0	0	G	G	A	A	A	A	C	C	A	A	G	G	G	G	A	A	G	G	C	C	C	G	A	A	C	C	G	G	G	G	C	C	G	G	G	G	G	G	A	A	G	G	G	G	A	A	C	C	C	C	C	T	C	C	C	C	G	G	G	G	A	G	T	T	G	G	G	G	C	T	C	C	C	C	A	A	G	G	C	C	C	C	G	G	C	C	G	G	G	G	G	G	C	C	C	C	C	C	C	C	G	G	G	G	C	C	G	G	A	A	T	T	C	C	G	G	T	T	T	T	C	C	A	T	C	C	T	T	A	A	A	A	G	G	C	C	C	C	C	C	C	C	G	G	G	G	C	C	C	C	T	T	G	G	T	T	G	G	G	G	C	C	G	G	T	T	C	C	C	C	A	T	G	G	T	T	G	G	T	T	G	G	G	G	C	C	G	G	C	C	C	C	G	G	G	G	T	T	G	G	A	A	A	A	C	C	0	0	T	T	A	A	G	G	G	G	C	C	G	G	C	C	G	G	G	G	G	G	C	C	G	G	C	C	C	C	G	G	G	G	G	G	C	C	A	A	G	G	G	G	C	C	A	G	G	G	C	C	A	A	G	G	G	G	A	A	C	C	C	C	T	T	G	G	C	C	C	C	G	G	G	G	T	T	A	A	C	C	C	C	G	G	A	A	T	T	A	G	C	C	A	G	C	C	C	C	A	A	G	G	C	C	C	C	T	T	T	T	G	G	A	A	G	G	T	T	A	A	T	T	A	A	C	C	G	G	C	C	T	T	G	G	C	C	G	G	C	C	G	G	A	A	A	A	C	C	G	G	T	T	A	A	T	T	C	C	C	C	A	A	C	C	C	C	C	C	G	G	G	G	C	C	C	C	T	T	G	G	C	C	T	T	A	C	C	C	C	C	G	G	A	A	G	G	G	G	C	C	G	G	G	G	C	C	T	T	G	G	C	G	C	C	A	A	A	C	C	C	T	T	C	C	C	C	A	A	C	C	C	C	G	G	C	C	T	T	G	G	T	T	C	C	C	C	G	G	A	A	T	T	G	G	C	C	G	G	A	A	C	C	G	G	C	C	C	C	G	G	T	T	A	A	C	C	T	T	0	0	G	G	0	0	C	C	A	A	G	G	C	C	A	G	C	C	A	G	C	C	G	G	G	G	G	G	A	G	A	G	T	T	A	A	A	A	A	T	C	C	C	C	G	G	G	G	G	G	C	C	G	G	G	G	T	T	C	C	G	G	C	C	C	C	C	T	C	C	C	C	A	A	A	A	G	G	G	G	T	T	C	C	G	G	A	A	T	T	T	T	G	G	C	C	C	C	G	G	G	G	G	G	C	C	C	C	0	0	G	G	C	C	C	C	G	G	T	T	G	G	C	C	T	T	C	C	G	G	G	G	G	G	G	G	T	T	T	T	G	G	T	T	C	C	A	A	C	C	G	G	G	G	C	C	C	C	C	C	G	G	C	C	T	T	G	G	A	C	G	G	C	C	C	C	C	C	C	C	G	G	G	G	C	C	G	G	C	C	C	C	A	A	C	C	C	C	A	A	C	G	G	G	G	G	G	G	C	C	G	G	G	G	G	G	A	A	C	C	G	G	C	C	C	C	T	T	G	G	G	G	G	G	G	G	T	T	T	T	G	G	T	T	C	C	A	A	C	T	C	C	C	C	G	G	A	G	G	G	G	G	G	G	A	A	C	C	G	G	A	A	G	G	C	C	G	G	A	A	C	C	A	A	G	G	G	G	G	T	G	G	C	T	G	G	C	C	G	G	T	T	G	G	C	C	T	T	G	G	A	A	T	T	G	G	C	C	A	A	T	T	C	T	T	T	G	G	T	T	C	C	G	G	C	C	C	C	G	G	G	G	A	A	C	C	C	C	C	C	A	A	T	T	T	T	G	G	T	T	A	A	G	G	T	T	C	C	C	C	G	G	C	C	A	A	A	G	T	T	G	G	T	T	C	C	T	T	C	C	A	A	C	C	G	G	C	C	G	G	T	T	C	C	A	T	C	C	T	T	C	G	C	C	C	C	A	A	A	A	T	T	G	G	T	T	T	T	C	C	C	C	T	T	A	A	G	G	A	A	G	G	T	T	T	T	T	T	A	A	C	C	G	G	C	C	C	C	A	A	G	G	A	A	A	A	T	T	A	A	C	C	C	C	A	T	T	T	C	C	C	T	C	C	C	C	G	G	T	T	G	G	C	C	G	G	C	C	A	A	C	C	A	A	A	A	A	C	T	T	C	C	G	G	A	A	G	G	G	G	C	C	G	G	C	C	G	G	A	A	G	G	C	C	G	G	C	C	G	G	G	G	A	A	T	T	T	T	A	A	G	G	A	A	G	G	G	G	G	G	G	G	C	C	T	T	A	A	C	C	C	C	A	A	C	C	G	G	C	C	C	C	A	A	G	G	C	C	T	T	C	C	G	G	C	C	C	C	G	G	A	A	C	C	A	A	G	G	C	C	C	C	C	C	G	G	C	C	C	C	C	C	T	T	G	G	C	T	G	G	G	G	C	C	T	T	C	C	C	C	A	A	G	G	G	G	0	0	G	G	A	A	T	T	T	T	C	T	C	C	G	G	C	C	C	C	C	C	G	G	C	C	T	T	A	A	G	G	G	G	G	G	G	G	G	G	C	C	T	T	G	G	G	G	0	0	A	T	G	G	A	A	G	G	T	T	C	C	G	G	T	T	A	G	T	T	C	C	C	C	C	C	A	A	G	G	T	T	G	G	G	G	C	C	A	A	C	C	T	T	C	C	G	G	C	C	G	G	A	A	C	C	C	C	A	A	G	G	A	A	A	A	T	T	G	G	C	T	A	G	G	G	C	C	G	G	C	C	T	T	G	G	T	T	A	G	C	C	G	G	C	C	G	G	G	G	C	C	C	G	C	C	A	A	G	G	A	A	A	A	G	G	C	C	C	C	G	G	C	C	G	G	C	C	C	C	T	T	G	G	A	A	C	C	C	C	C	C	C	C	G	G	A	A	C	C	C	C	C	C	G	G	A	A	C	C	C	C	T	T	C	C	G	G	T	T	G	T	G	G	A	A	C	C	T	T	T	T	G	G	T	T	C	T	C	C	T	T	C	C	G	G	G	T	C	T	G	G	C	C	T	T	A	A	G	G	A	A	A	A	C	C	A	A	A	A	C	T	C	C	C	C	T	T	G	G	G	G	C	C	A	T	C	C	T	T	C	C	G	G	G	G	G	G	C	C	C	C	G	G	G	G	T	T	C	C	A	A	T	T	G	G	T	T	C	C	C	C	C	T	A	G	G	G	T	T	C	C	G	G	A	A	C	C	A	A	G	G	C	C	G	G	G	G	G	G	A	A	A	A	C	C	T	T	T	T	G	G	C	C	A	A	T	T	C	C	G	G	G	G	T	T	G	G	T	T	G	G	A	A	A	A	C	C	C	C	G	G	T	T	A	C	A	A	A	A	A	A	G	G	G	G	C	C	C	C	C	C	C	C	C	C	G	G	C	C	G	G	C	C	A	A	C	C	C	C	C	C	C	T	A	A	C	C	G	G	G	T	G	G	C	C	T	T	G	G	C	C	G	G	G	G	G	G	T	T	T	T	A	A	C	C	A	A	C	C	G	G	T	T	C	C	G	G	G	G	A	A	A	A	C	C	C	C	T	T	C	C	C	C	C	G	G	G	C	C	C	C	C	C	G	G	C	C	A	A	C	C	G	G	T	T	C	C	A	A	A	A	A	C	C	C	G	G	C	C	C	C	C	C	C	C	G	G	C	T	C	C	A	A	C	C	C	C	G	G	C	C	C	C	G	G	T	T	C	C	T	T	C	C	G	G	T	T	C	C	T	T	G	G	C	C	C	T	G	G	C	C	T	T	G	G	T	T	G	G	C	C	C	C	T	T	G	G	A	G	G	G	C	C	G	G	G	G	C	C	G	G	T	T	C	C	G	G	G	G	G	G	A	A	C	C	C	C	G	G	T	T	G	G	A	A	G	G	A	A	A	A	C	C	C	C	A	A	C	T	C	C	G	G	C	C	G	G	G	G	A	A	G	G	G	G	G	G	T	T	T	T	G	G	G	G	T	T	C	C	A	A	C	G	G	G	G	G	A	A	0	0	C	C	G	G	C	C	G	G	G	G	C	C	C	C	A	G	C	C	G	G	G	G	C	T	G	G	G	G	T	T	A	A	A	A	T	T	G	G	G	G	C	C	T	T	C	C	A	T	G	G	G	G	C	C	G	G	C	C	C	C	C	C	G	G	A	A	C	C	G	G	G	G	G	G	G	G	C	C	C	C	C	T	C	C	T	T	C	C	G	G	C	C	G	G	C	C	C	C	G	G	G	G	G	G	G	G	A	A	G	G	G	G	C	C	A	T	A	A	C	C	A	A	G	G	T	T	G	G	G	G	C	C	G	G	T	T	G	G	A	A	C	C	A	A	C	C	G	G	C	C	0	0	G	G	G	G	C	C	T	T	C	C	0	0	G	G	C	C	T	T	G	G	C	C	C	C	A	A	A	A	G	G	C	C	G	G	C	C	A	A	C	C	C	C	G	G	C	C	A	A	T	T	T	T	C	C	G	G	T	T	C	C	A	A	T	T	G	G	G	G	T	T	G	G	G	G	G	G	T	T	G	G	A	A	C	C	A	G	C	C	C	C	G	G	C	C	C	C	C	C	G	G	A	A	A	A	C	T	A	A	A	A	C	C	G	G	T	T	A	A	G	G	G	G	T	T	G	G	G	G	A	A	C	C	A	G	G	G	G	G	T	T	T	T	T	T	G	G	A	G	C	C	A	A	C	C	C	C	C	C	C	C	T	T	C	C	G	G	T	T	A	A	G	G	A	A	T	T	C	C	0	0	C	C	C	C	G	G	C	C	C	C	C	C	C	C	C	G	G	G	G	G	C	C	G	G	C	C	C	C	C	C	T	T	G	G	T	T	A	A	T	T	G	G	C	C	G	G	G	G	C	C	A	A	C	T	G	G	C	C	A	G	C	C	G	G	A	A	A	A	A	A	A	A	T	T	C	C	C	C	G	G	A	A	A	A	C	C	T	T	G	G	G	G	T	T	G	G	A	A	T	T	A	G	G	G	C	C	G	G	A	A	G	G	T	T	T	T	C	C	G	G	G	G	G	G	C	C	C	T	T	T	G	G	C	C	G	G	C	C	T	T	C	C	0	0	C	C	C	T	T	T	T	T	G	G	A	G	C	C	A	A	C	C	G	G	G	G	C	C	G	G	A	A	C	C	A	G	C	T	T	T	G	G	C	T	G	G	A	A	C	C	A	G	C	C	G	G	G	G	C	C	G	G	G	G	G	G	C	C	A	A	T	T	C	C	G	G	T	T	T	T	C	C	G	G	A	A	C	C	G	G	A	A	T	T	G	G	A	A	T	T	A	A	T	T	C	T	C	C	G	G	G	G	G	G	G	G	G	G	C	C	C	C	G	G	G	G	C	C	0	0	A	A	C	T	A	T	C	C	C	C	G	G	C	T	G	G	C	C	A	C	T	T	T	T	C	C	A	A	G	G	T	T	C	C	G	G	C	C	C	C	G	G	C	C	G	G	C	C	C	C	T	T	C	C	T	T	C	C	A	A	G	G	C	C	G	G	G	G	C	C	T	T	T	T	G	G	C	C	G	G	T	T	C	C	A	G	T	T	C	C	T	T	C	C	A	A	C	C	C	C	T	T	C	C	G	G	G	G	C	C	C	C	G	G	A	A	T	T	G	G	C	C	C	C	A	A	A	T	G	G	A	A	C	C	G	G	C	C	A	A	G	G	T	T	A	A	A	A	A	A	C	C	C	C	G	G	C	C	G	G	G	G	T	T	A	A	G	G	T	T	G	G	C	C	G	G	T	T	C	C	C	C	T	T	T	T	G	T	A	A	T	T	G	G	A	A	A	A	A	G	G	G	C	C	G	G	A	G	C	C	T	T	C	C	C	C	C	T	A	A	C	C	C	C	A	A	A	G	G	G	C	C	G	G	A	A	C	C	G	T	T	T	G	G	C	C	G	G	G	G	C	C	G	G	G	G	G	G	G	G	C	C	A	A	T	T	A	A	G	G	G	G	T	T	G	G	C	C	C	C	C	C	C	C	A	A	C	C	G	G	C	C	C	C	G	G	A	G	G	G	C	C	C	C	G	G	C	C	A	A	T	T	C	C	T	T	T	T	G	G	G	G	C	C	G	G	G	G	A	G	G	G	C	C	G	G	A	A	G	G	A	A	T	T	T	T	A	A	C	C	G	G	G	G	C	C	G	G	C	C	G	G	C	C	G	G	C	C	C	C	A	A	G	G	G	G	C	C	G	T	A	A	0	0	C	C	G	G	0	0	C	T	C	C	T	T	G	G	C	C	C	C	C	C	A	T	C	C	T	T	T	T	A	A	T	T	G	G	C	C	C	C	C	C	T	T	A	G	C	C	G	G	C	C	C	C	A	A	C	C	C	C	G	G	C	C	C	T	C	C	C	C	G	G	C	C	T	T	G	G	C	C	C	C	C	C	C	C	C	C	G	G	G	G	A	A	C	C	A	A	0	0	A	A	G	G	A	A	T	T	C	C	A	T	C	T	C	T	T	T	C	C	G	G	C	C	T	T	C	C	T	T	G	G	T	T	C	C	G	G	G	G	C	C	0	0	A	G	C	C	A	A	C	C	A	A	C	C	T	T	C	C	G	G	T	T	C	C	A	A	G	G	C	C	C	C	C	C	G	G	G	G	C	C	T	T	G	G	T	T	G	G	G	G	C	C	G	G	C	C	G	G	T	T	G	G	G	G	A	A	T	T	C	C	G	T	T	T	G	G	C	C	A	A	C	C	A	A	C	C	G	G	T	T	C	C	G	G	A	A	G	G	A	A	G	G	G	G	G	G	G	G	A	A	C	C	A	A	G	G	C	T	T	T	G	G	C	C	G	G	C	C	A	A	G	G	G	G	G	G	C	C	G	G	G	G	C	C	C	C	A	A	T	T	G	G	A	A	C	C	G	G	C	C	C	C	G	G	G	G	C	C	C	C	G	G	G	G	C	C	A	A	G	G	C	C	C	C	0	0	G	G	C	C	G	G	C	C	C	C	G	G	C	C	A	A	G	G	C	C	A	A	T	T	T	T	A	A	A	A	C	C	G	G	C	C	C	C	G	G	G	G	G	G	G	T	A	A	C	C	C	C	G	G	C	C	C	C	C	C	C	T	A	G	C	C	C	C	C	C	C	C	C	C	C	C	T	T	C	C	A	A	C	C	A	A	G	G	C	C	C	C	G	G	T	T	A	G	C	C	C	C	A	A	A	A	G	T	G	G	C	C	C	C	G	G	G	G	G	G	T	T	C	C	G	G	G	G	G	G	G	G	T	T	C	C	G	G	C	C	A	A	G	G	T	T	C	C	T	T	C	T	G	G	A	T	C	C	C	C	G	G	C	C	0	0	T	T	G	G	A	C	G	G	A	A	T	T	C	C	A	A	G	G	G	G	G	G	G	T	C	C	G	G	G	G	G	G	C	C	C	C	G	G	C	C	G	G	0	0	T	T	T	T	G	G	G	G	G	G	A	A	C	C	C	C	A	G	G	G	A	A	C	C	G	G	T	T	G	G	G	T	C	C	G	G	T	T	T	T	C	C	C	C	C	C	G	G	T	T	A	A	G	G	G	G	C	C	G	G	A	A	G	G	T	T	A	A	G	G	A	G	T	T	T	T	A	A	G	G	A	A	T	T	A	A	C	C	G	G	G	G	G	G	A	A	T	T	C	C	G	G	C	T	C	C	G	G	T	T	T	T	T	T	G	G	C	C	T	T	A	A	T	T	G	G	C	C	C	C	C	C	C	C	C	C	G	G	A	A	G	G	C	C	G	G	A	A	G	G	C	C	A	A	G	G	C	C	C	C	G	G	G	G	A	A	G	G	C	C	C	C	C	C	C	C	C	C	C	C	C	C	G	G	A	A	C	C	G	G	C	C	C	C	C	C	G	G	A	A	C	C	G	G	C	T	C	T	T	T	C	C	A	A	T	T	C	C	C	C	C	C	G	G	G	G	G	G	G	G	A	G	G	G	T	T	A	A	C	C	G	G	C	C	C	C	A	A	C	C	C	C	C	C	C	C	C	C	A	A	G	G	A	A	C	C	C	C	A	A	C	C	C	C	G	G	A	A	A	A	A	C	A	A	G	G	A	A	C	C	C	C	C	C	A	A	A	A	C	C	G	G	C	C	T	T	T	T	C	C	G	G	C	T	A	A	C	C	C	C	G	G	C	C	0	0	C	C	T	T	C	C	C	T	C	C	G	G	G	G	C	C	G	G	G	G	A	A	A	A	T	T	A	T	A	G	0	0	G	G	C	C	T	T	T	T	G	G	C	C	C	C	C	T	C	C	G	G	G	G	A	A	A	A	G	G	A	A	G	G	C	C	G	G	0	0	C	C	A	A	C	C	A	C	G	G	G	G	C	C	G	G	C	C	G	G	A	A	C	C	A	G	T	T	G	G	G	G	T	T	C	C	0	0	T	T	C	C	G	G	C	C	G	G	G	G	C	C	T	T	T	T	T	T	A	A	A	A	G	G	T	T	C	C	C	C	G	G	G	G	A	G	A	A	T	T	G	G	C	C	G	G	G	G	C	C	C	C	A	A	T	T	C	C	C	C	G	G	A	A	T	T	G	G	C	C	G	G	C	C	C	C	T	T	C	C	C	C	G	G	G	G	G	G	G	G	C	C	A	A	G	G	C	C	C	C	G	G	G	G	C	C	A	G	C	C	C	C	T	T	C	C	G	G	G	G	C	C	C	C	C	C	C	C	G	G	A	A	G	G	T	T	C	T	T	T	A	A	A	A	T	T	A	A	G	G	C	C	C	C	G	G	C	C	C	C	A	A	G	G	C	C	G	G	G	G	C	C	G	G	C	T	C	C	G	G	G	G	A	A	G	G	G	G	G	G	A	A	C	C	G	G	C	C	G	G	C	C	C	C	A	A	G	G	A	A	A	A	A	A	C	C	A	A	C	C	G	G	G	G	G	G	A	A	C	C	A	A	0	0	G	G	C	C	C	T	G	G	C	C	G	G	T	T	A	C	G	G	C	C	G	G	A	A	C	C	G	G	A	A	C	C	A	A	C	T	C	C	C	C	T	T	C	T	C	C	A	A	G	G	G	G	A	A	G	G	C	C	G	G	G	G	C	C	T	T	A	A	G	G	G	G	G	G	C	C	T	T	G	G	G	G	T	T	C	C	A	A	C	C	G	G	A	A	C	C	A	A	C	C	C	C	C	C	C	C	G	G	A	A	C	C	T	T	G	G	G	G	G	G	A	A	T	T	G	G	T	T	A	A	T	T	C	C	C	C	T	T	G	G	C	C	C	C	C	C	A	A	A	A	C	C	G	G	G	G	G	G	C	G	T	T	G	G	T	T	C	C	T	T	G	G	A	A	A	A	G	G	A	A	A	A	A	A	C	C	C	C	A	G	G	G	A	A	G	G	G	G	C	C	G	G	G	G	C	C	G	G	C	C	C	C	C	C	A	A	G	G	C	C	C	C	G	G	A	A	A	A	C	C	T	T	C	C	T	T	T	T	T	T	G	G	A	G	C	C	G	G	G	G	G	T	G	G	G	G	T	T	G	G	G	G	A	A	G	G	C	C	C	C	C	C	G	G	G	G	C	C	C	C	C	T	G	G	A	A	A	G	C	C	G	G	C	C	G	G	T	T	A	A	A	A	C	C	G	G	A	A	T	T	C	C	A	A	C	C	A	A	C	G	A	A	C	C	C	T	G	T	T	T	C	C	A	A	G	T	G	G	A	A	C	C	G	G	G	G	C	C	C	C	G	G	C	C	C	C	C	T	T	T	T	T	G	G	G	G	T	T	C	C	A	A	G	G	A	A	C	C	A	A	C	T	C	C	C	T	C	C	C	C	T	T	C	C	C	C	C	C	T	T	G	G	T	T	C	C	A	A	G	G	G	G	G	G	C	C	G	G	G	G	A	A	G	G	A	A	G	G	G	G	G	G	C	T	A	A	C	C	T	T	A	G	C	C	C	C	A	A	G	G	C	C	C	C	G	G	C	C	C	C	G	G	A	C	C	T	A	A	G	G	C	C	G	G	G	G	G	G	C	C	C	C	C	G	A	A	G	G	C	C	A	A	C	C	G	G	T	T	C	C	G	G	G	G	C	C	A	A	A	A	G	G	G	G	G	G	G	G	T	T	C	C	A	A	C	C	A	A	C	C	A	T	G	G	G	G	G	G	A	A	C	C	G	G	C	C	A	A	G	G	G	G	C	C	G	G	T	T	G	G	T	T	C	C	A	A	C	C	G	G	C	C	A	A	A	A	T	T	C	C	T	T	C	C	A	C	G	G	G	G	C	C	C	C	A	A	G	G	C	C	T	T	A	A	G	G	G	G	G	G	G	G	G	G	A	A	A	A	G	G	T	T	A	A	A	A	C	T	C	C	G	G	C	C	C	C	G	G	C	C	C	C	C	C	C	C	G	G	A	A	G	G	C	C	G	G	C	C	T	T	C	C	G	G	A	A	C	C	G	G	T	T	A	A	C	C	A	A	T	T	T	T	G	G	C	C	C	C	T	T	T	T	C	G	A	A	0	0	A	A	G	G	C	C	T	T	C	C	C	C	C	C	G	G	A	A	A	A	C	C	G	G	C	C	C	C	G	G	C	T	C	C	C	C	T	T	C	C	G	G	C	C	C	C	C	C	T	T	G	G	G	G	C	C	G	G	G	G	A	A	G	G	T	T	C	C	T	T	G	G	G	G	G	G	C	C	T	T	C	C	C	T	A	A	A	A	A	A	C	C	G	G	G	G	A	A	T	T	T	T	T	T	C	C	G	G	C	C	G	G	C	C	A	A	C	C	C	C	G	G	C	T	T	T	T	T	C	C	G	G	C	C	C	C	C	C	C	C	C	C	C	C	C	C	A	A	G	G	G	G	C	T	T	T	T	T	G	G	C	C	A	A	G	G	C	C	G	G	G	G	A	A	A	A	G	G	A	A	C	C	A	A	C	C	C	C	C	C	T	T	A	A	C	C	C	C	C	T	C	C	G	G	G	G	A	A	C	C	C	C	G	G	C	T	C	C	G	G	G	G	0	0	A	A	C	C	G	G	T	T	C	C	G	G	C	C	G	G	C	C	G	G	C	C	C	C	A	A	G	G	C	C	C	C	C	C	G	G	G	G	C	C	C	C	G	G	C	C	G	G	C	C	C	C	G	G	G	G	C	C	C	C	G	G	G	G	T	T	C	C	T	T	C	C	G	G	T	T	A	A	C	C	C	C	T	T	C	C	C	C	0	0	G	G	G	G	G	G	T	T	G	G	G	G	G	G	T	T	C	G	C	T	A	A	C	C	C	C	T	T	A	A	A	A	C	C	C	T	A	A	G	G	C	C	A	A	G	G	T	T	C	C	G	G	T	T	C	C	A	C	C	C	T	T	A	A	A	A	A	G	A	T	A	A	A	A	G	G	G	G	A	A	C	C	C	C	C	C	C	C	C	C	G	G	G	G	T	T	G	G	C	C	T	T	A	A	G	G	G	G	C	C	G	G	A	A	A	A	C	C	C	C	G	G	C	C	T	T	T	T	T	T	T	T	C	C	G	G	C	C	C	C	G	G	G	G	T	T	T	T	T	T	C	C	C	C	C	C	G	G	C	C	C	C	C	C	T	T	C	T	C	T	C	C	C	C	C	C	A	A	G	G	C	C	G	T	C	C	C	C	C	C	A	A	G	G	C	C	A	A	C	C	C	C	C	C	0	0	T	T	G	G	A	A	A	A	C	C	A	A	C	C	G	G	T	T	A	A	G	G	A	A	A	A	G	G	A	A	C	T	T	T	C	C	G	T	C	C	C	C	A	T	C	C	C	C	C	C	T	T	C	T	C	C	C	C	A	A	C	C	T	T	G	G	G	G	G	G	G	G	C	C	C	C	C	C	A	A	A	A	C	C	C	C	C	C	C	C	C	C	C	C	G	G	G	G	T	T	A	A	G	G	A	A	G	G	G	G	A	A	T	T	C	C	T	T	T	T	T	T	G	G	T	T	C	C	C	C	G	G	A	G	G	G	A	A	C	C	0	0	G	G	C	C	G	G	C	C	A	A	T	T	G	G	C	C	C	C	G	G	G	G	T	T	0	0	G	G	C	C	G	G	C	C	G	G	G	G	A	A	T	T	G	G	C	C	G	G	C	C	C	C	G	G	G	G	C	C	G	G	A	A	G	G	G	G	C	C	G	G	G	G	G	G	G	G	T	T	G	G	C	C	C	C	C	C	G	G	G	G	T	T	G	G	C	C	C	C	T	T	C	C	G	G	A	A	G	G	C	C	C	C	G	G	A	A	T	T	C	C	C	C	G	G	G	G	A	A	C	C	C	C	T	T	C	C	C	C	A	A	A	A	T	T	G	G	C	C	T	T	G	G	C	C	G	G	T	T	G	G	C	C	T	T	C	C	G	G	C	C	G	G	C	C	G	G	C	C	C	C	C	C	G	G	A	A	G	G	C	C	C	C	C	C	C	C	G	G	A	A	C	C	G	G	G	G	C	C	G	G	C	C	A	A	G	G	G	G	A	A	C	C	A	A	G	G	C	C	C	C	C	C	T	T	G	G	C	C	A	A	A	A	G	G	C	C	C	C	G	G	G	G	A	A	C	C	C	C	G	G	C	C	G	G	G	G	T	T	C	T	G	G	A	A	G	G	C	C	C	C	A	A	C	C	A	G	T	T	C	G	G	G	C	C	G	G	G	G	C	C	C	C	T	T	T	T	G	G	0	0	T	T	G	G	G	G	C	C	T	T	A	A	A	A	A	A	C	C	C	C	G	G	A	A	G	G	C	C	C	C	C	C	A	A	T	T	G	G	C	C	C	C	G	G	G	G	A	A	C	C	A	A	T	T	0	0	C	C	T	T	C	C	C	C	T	T	A	A	A	A	G	G	G	G	C	C	C	C	C	C	T	T	A	A	C	C	C	C	C	C	G	G	G	G	G	G	C	C	G	G	G	G	G	G	T	T	G	G	C	C	G	G	A	G	G	G	A	A	G	G	T	T	A	A	C	C	G	G	C	C	T	T	G	G	C	C	G	G	G	G	T	T	G	G	T	T	A	A	A	A	C	C	G	G	T	T	A	A	A	A	G	G	G	G	C	C	C	T	A	A	C	C	G	G	G	G	G	G	0	0	A	A	C	C	A	A	G	G	G	G	A	T	C	C	G	G	A	A	C	C	G	G	G	G	G	G	C	T	A	A	G	G	T	T	G	G	G	G	C	C	C	C	G	G	G	G	C	C	G	G	A	G	T	T	G	G	G	G	G	G	C	C	C	T	G	G	A	A	C	T	G	G	A	C	A	A	C	C	T	T	G	G	C	C	T	T	C	C	G	G	G	G	C	C	G	G	G	G	A	A	C	C	T	T	A	A	A	G	G	G	A	A	G	G	G	G	C	C	C	C	C	C	G	G	G	G	C	C	G	G	A	A	G	G	T	T	G	G	A	A	C	C	C	C	C	C	C	C	G	G	T	T	C	C	C	C	A	A	T	T	A	A	T	T	G	G	C	C	A	A	G	G	C	C	G	G	G	G	G	G	G	G	T	T	A	A	G	G	T	T	G	G	C	C	C	C	G	G	T	T	C	C	A	A	C	C	C	C	G	G	C	C	C	C	C	C	C	G	C	C	T	T	G	T	C	G	G	G	C	C	C	C	G	G	A	A	T	T	G	G	G	G	G	G	G	G	T	T	T	T	G	G	C	C	G	G	T	T	C	C	G	G	A	A	G	G	0	0	A	G	A	A	G	G	T	T	G	G	G	G	G	G	T	T	C	C	G	G	A	A	G	G	G	G	T	T	G	G	C	C	C	C	C	C	G	G	G	G	C	C	C	C	C	C	G	G	T	T	A	A	T	T	G	G	C	T	C	C	T	T	T	T	C	C	G	G	C	C	C	C	G	G	A	A	C	C	A	A	C	C	G	G	C	C	G	G	A	G	C	C	G	G	A	A	A	A	G	G	C	C	C	C	G	G	C	C	T	T	C	C	C	C	G	G	A	T	0	0	C	C	C	C	G	G	A	A	C	C	G	G	C	C	A	C	G	G	T	T	G	G	C	C	G	G	C	C	C	C	C	C	G	G	A	G	C	C	C	C	C	C	G	G	C	C	G	G	0	0	T	T	A	A	G	G	C	C	C	C	G	G	G	G	C	C	G	G	C	C	G	G	C	C	G	G	C	C	A	A	G	G	C	C	G	G	C	C	A	A	C	C	C	C	C	C	G	G	T	T	G	G	T	T	G	G	T	T	A	A	G	G	G	G	G	G	C	C	G	T	G	G	C	C	G	G	A	A	C	C	0	0	C	C	G	G	A	A	0	0	G	G	G	G	C	C	0	0	G	G	C	C	T	T	C	C	T	T	C	C	C	C	C	C	T	T	G	G	C	C	G	G	G	T	T	T	A	A	C	C	C	C	T	T	G	G	G	G	G	G	C	C	C	C	T	T	G	G	G	G	A	A	G	G	G	G	T	T	G	G	G	G	C	C	A	A	C	C	C	C	G	G	C	T	A	A	A	A	G	G	G	G	G	G	C	C	G	G	G	G	G	G	T	T	G	G	T	T	T	T	G	G	G	G	T	T	C	C	T	T	A	A	G	G	A	G	C	C	C	C	C	G	C	C	A	A	C	C	C	C	A	A	T	T	A	A	A	A	G	G	C	C	T	T	G	G	G	G	C	C	G	T	T	T	C	C	C	C	G	G	A	A	C	C	C	C	T	T	T	T	G	G	C	C	C	C	T	T	T	T	A	A	G	G	A	A	G	G	G	G	T	T	C	C	C	C	C	C	G	G	T	T	A	A	T	T	G	G	G	G	C	C	A	A	G	G	A	A	C	C	G	G	G	G	A	A	C	C	C	C	T	T	T	T	T	T	G	G	G	G	G	G	G	G	C	C	A	A	C	C	G	G	C	C	G	G	G	G	G	G	G	G	G	G	C	C	T	T	C	C	G	G	G	G	C	C	T	T	G	G	G	G	G	G	C	C	G	G	C	C	T	T	T	T	G	G	A	G	G	G	C	C	A	A	T	T	A	A	A	A	G	G	G	G	C	C	T	T	A	A	G	G	C	C	C	C	T	T	G	G	T	T	T	T	C	C	A	A	C	C	C	C	C	C	C	C	G	G	G	G	C	C	T	T	C	C	C	C	C	C	G	G	A	A	G	G	C	C	G	G	C	C	G	G	C	C	G	G	A	A	T	T	C	T	G	G	T	T	A	A	A	A	C	C	T	T	G	G	A	A	C	C	G	G	C	C	A	A	0	0	C	C	A	G	G	G	C	C	T	T	A	A	0	0	C	C	C	C	A	C	C	C	A	A	G	G	C	C	G	G	G	G	C	C	G	G	C	C	G	G	A	A	G	G	C	C	G	G	T	T	A	G	C	C	T	T	G	G	G	G	A	A	C	C	C	C	T	T	T	T	C	C	A	A	C	T	A	A	C	C	T	T	C	C	T	T	T	T	0	0	G	G	G	G	A	A	A	A	G	G	C	C	0	0	G	G	C	C	G	G	A	A	A	A	A	A	C	C	C	C	C	C	A	A	C	C	C	C	C	C	T	T	T	T	A	G	G	G	G	G	C	C	T	T	A	A	G	G	A	A	A	A	C	C	G	G	C	C	A	C	T	T	G	G	C	C	T	T	T	T	C	C	G	G	G	G	G	G	T	T	T	T	G	G	G	G	C	C	C	C	C	C	A	A	C	C	A	A	C	C	G	G	T	T	C	C	G	G	T	T	T	T	C	C	C	C	A	A	C	C	G	G	C	C	A	A	G	G	C	C	G	G	G	G	G	G	C	C	C	T	C	C	G	G	C	C	C	C	C	C	G	G	C	C	A	A	T	T	T	T	G	G	C	C	C	C	A	A	C	C	C	C	G	G	C	C	G	G	G	G	C	C	C	C	A	A	T	T	G	G	G	G	G	G	G	G	G	G	G	G	G	G	C	C	C	C	T	T	C	C	C	C	A	G	G	G	C	C	G	G	C	C	T	T	C	C	A	A	C	C	C	C	G	G	A	A	C	C	G	G	G	G	G	G	C	C	T	T	A	A	C	C	C	C	C	C	G	G	C	C	A	A	G	G	T	T	C	C	C	C	G	G	C	C	T	T	C	C	G	G	A	A	T	T	A	G	G	G	G	G	A	A	G	G	G	G	G	G	C	C	G	G	G	G	G	G	G	G	A	A	C	C	G	G	G	G	C	T	C	C	C	C	G	G	A	A	C	C	G	G	C	C	T	T	A	A	A	A	T	T	G	G	G	G	C	C	G	G	G	G	C	C	C	C	C	C	C	C	C	C	A	A	C	C	G	G	C	C	A	T	G	G	C	C	T	T	G	G	C	C	G	G	G	G	G	G	G	G	G	G	A	A	C	C	T	T	G	G	C	C	A	A	T	T	G	G	C	C	C	C	G	G	C	C	A	A	A	A	A	A	C	C	C	T	T	T	C	C	A	A	A	G	T	T	G	G	A	A	G	G	C	C	G	G	C	C	C	C	C	C	A	T	C	T	G	G	A	A	A	A	0	0	C	C	A	A	C	C	T	T	G	G	C	C	T	T	C	C	0	0	G	G	C	C	C	C	G	G	G	G	T	T	A	A	C	C	C	G	G	G	T	T	G	G	A	A	A	G	G	G	G	G	A	A	G	G	T	T	C	C	T	T	G	G	G	G	C	C	T	T	A	A	G	G	C	C	C	C	G	G	G	G	C	C	T	T	C	T	G	G	A	A	A	A	C	C	C	C	A	A	G	G	C	T	C	C	G	G	C	C	T	T	C	C	C	C	C	C	G	G	A	A	C	C	C	C	C	C	C	C	A	G	T	T	C	C	C	C	T	T	C	C	C	C	A	A	G	G	G	G	A	A	G	G	A	A	G	G	T	T	T	T	G	G	T	T	C	T	G	G	G	G	C	C	C	C	G	G	G	G	G	G	A	A	G	G	T	T	A	A	C	C	G	G	T	T	G	G	C	C	C	T	A	A	C	C	C	C	A	A	A	A	C	T	C	C	G	T	C	C	A	G	A	C	G	G	C	C	C	C	A	A	C	C	G	G	C	C	T	T	A	A	A	A	A	A	T	T	G	G	T	T	G	G	C	C	C	C	G	G	C	C	A	A	T	T	A	A	G	G	C	C	A	A	0	0	C	C	T	T	C	C	T	T	C	C	G	G	T	T	G	G	T	T	C	C	G	G	G	G	C	T	C	C	C	C	C	C	G	G	A	G	G	G	G	G	C	C	0	0	A	G	C	T	G	G	A	A	G	G	T	T	G	G	C	C	G	G	G	G	T	T	T	T	G	G	G	G	C	G	G	G	T	T	G	G	A	A	T	T	G	G	A	A	C	C	G	G	C	C	G	G	C	C	G	G	C	C	A	G	G	G	G	G	A	G	C	C	C	C	C	C	G	G	T	T	C	C	A	A	C	C	T	T	T	T	A	G	G	G	C	C	G	G	G	G	C	C	C	C	G	G	T	T	A	A	A	A	G	G	G	G	T	T	C	T	G	G	C	C	C	C	C	C	C	C	A	A	T	T	C	C	C	C	C	C	T	T	C	C	C	C	G	G	T	T	G	G	T	T	T	T	G	G	A	A	A	A	T	T	G	G	C	C	T	T	A	A	G	G	T	T	C	C	G	G	G	G	A	A	C	C	C	T	C	C	T	T	T	T	T	T	T	T	C	C	C	C	A	A	A	A	C	C	G	G	G	G	A	A	0	0	G	G	G	G	G	G	0	0	C	C	G	G	T	T	C	C	G	G	G	G	T	T	T	T	C	C	G	G	G	G	G	G	T	T	T	T	G	G	C	C	G	G	C	T	C	C	C	C	T	T	C	C	T	T	T	T	C	C	T	T	G	G	G	G	C	C	G	G	A	A	T	T	C	C	G	G	G	G	C	C	G	G	G	G	A	T	G	G	T	T	A	A	G	G	C	C	G	G	G	G	T	T	G	G	A	A	G	G	T	T	G	G	A	A	C	C	A	G	C	C	C	C	T	T	G	G	0	0	T	T	G	G	A	A	T	T	G	G	A	T	C	C	C	C	A	A	A	A	G	G	C	C	A	A	G	G	C	C	G	G	C	C	C	C	T	T	G	G	C	C	C	C	G	G	G	G	C	C	C	C	C	C	G	G	A	A	G	G	G	G	G	G	T	T	C	C	C	C	G	G	G	G	C	C	T	T	T	T	G	G	A	A	G	G	T	T	G	G	G	G	T	T	G	G	A	A	G	G	G	G	C	C	G	G	0	0	C	C	G	G	A	A	C	C	C	C	A	A	T	T	C	C	G	G	T	T	T	T	C	C	C	C	C	C	A	A	C	C	G	G	T	T	G	G	C	C	C	C	T	T	T	T	G	G	C	C	C	C	T	T	T	T	C	C	C	C	T	T	A	G	C	C	G	G	G	G	A	A	G	G	G	G	T	T	C	C	C	C	C	C	G	G	C	C	G	G	G	G	C	C	G	G	0	0	G	G	C	C	T	T	T	T	A	A	C	C	G	G	T	T	G	G	C	C	G	G	C	C	C	C	C	C	T	T	A	A	A	A	T	T	C	C	T	T	T	T	G	G	A	A	G	G	C	C	G	G	A	A	C	C	C	C	G	G	C	C	C	C	C	C	C	C	T	T	T	T	C	C	G	G	G	G	C	C	T	T	G	G	A	A	G	G	A	A	C	C	G	G	G	G	C	C	C	T	C	C	G	G	G	G	A	G	G	G	G	G	C	C	A	A	G	G	A	A	G	G	0	0	C	C	T	T	C	C	G	G	G	G	A	A	G	G	G	G	C	C	A	G	G	G	C	C	G	G	G	G	C	C	A	A	T	T	C	G	C	C	C	C	A	A	0	0	C	C	G	G	G	G	C	C	G	G	T	T	A	A	C	C	T	T	G	G	G	G	A	A	A	A	A	G	G	G	G	G	C	C	G	G	T	T	G	G	C	C	T	T	A	A	C	T	G	G	T	T	A	A	A	A	C	T	C	C	0	0	C	C	C	C	A	A	G	G	T	T	A	A	C	C	T	T	G	G	A	A	0	0	G	G	G	G	A	A	T	T	C	T	A	G	G	G	G	G	G	G	G	G	T	T	G	G	T	T	C	C	T	T	T	T	G	G	C	C	C	T	A	G	C	T	T	T	G	G	C	C	G	G	G	G	G	G	G	G	G	G	G	G	C	C	G	G	C	T	C	C	G	G	G	G	A	A	G	G	C	C	G	G	C	C	C	C	T	T	G	G	G	G	C	C	A	A	C	C	G	G	C	C	C	C	A	A	G	G	G	G	G	G	T	T	G	G	G	G	T	T	G	G	C	C	G	G	G	G	C	T	0	0	G	G	T	T	C	C	A	A	C	C	G	G	G	G	C	C	A	A	A	A	C	C	C	C	G	G	C	C	G	G	C	C	A	A	G	G	A	A	G	G	T	T	G	G	G	G	G	G	C	C	A	A	G	G	A	A	C	T	A	A	T	T	G	G	C	C	G	G	0	0	G	G	C	C	C	C	T	T	C	C	A	A	T	T	C	C	C	C	C	C	A	A	A	G	C	C	C	T	G	G	C	C	G	G	G	G	T	T	T	T	C	C	G	G	C	T	G	G	G	G	T	T	G	G	T	T	C	C	C	C	A	A	G	G	T	T	G	G	G	G	G	G	G	G	A	A	T	T	A	A	C	C	G	G	G	G	A	A	G	G	G	G	C	C	A	A	T	T	C	C	A	A	G	G	C	C	C	C	G	G	G	G	C	C	G	G	C	C	G	G	C	C	C	T	G	G	A	A	C	C	G	G	A	A	C	C	G	G	T	T	A	C	G	G	C	C	G	G	A	A	C	C	G	G	C	C	A	A	C	C	C	C	A	G	C	C	G	G	C	C	C	C	G	G	A	A	G	G	G	G	G	G	T	T	C	C	C	C	A	A	G	G	C	C	C	C	T	T	G	G	C	C	C	C	T	T	G	G	G	G	G	G	G	G	G	G	C	C	G	G	A	A	C	C	C	C	T	T	C	C	G	G	C	C	G	G	T	T	C	C	T	T	C	C	G	G	G	G	C	C	A	A	C	C	G	G	A	A	C	C	C	C	A	A	C	C	G	G	T	T	C	C	A	A	G	G	T	T	G	G	G	G	C	C	G	G	C	C	G	G	C	C	C	C	C	C	C	C	G	G	G	G	T	T	G	G	C	C	C	C	C	C	C	C	A	A	T	T	C	T	C	T	A	A	G	G	G	G	T	T	A	A	G	G	A	A	C	C	G	G	G	G	C	C	C	C	G	G	A	G	G	G	A	A	A	A	C	C	A	A	T	T	G	G	T	T	G	G	A	C	C	C	C	C	G	G	C	C	A	A	T	T	0	0	T	T	C	C	T	T	C	C	G	G	A	A	C	C	T	T	T	T	T	T	A	A	A	G	C	C	C	C	G	G	T	T	C	C	A	A	C	C	G	G	C	C	G	G	G	G	G	G	C	C	0	0	G	G	A	T	T	T	T	T	T	T	G	G	A	A	C	C	C	C	G	G	G	G	G	G	0	0	C	C	A	A	G	G	T	T	C	C	C	C	C	C	A	A	C	C	A	G	G	G	C	C	C	C	C	C	G	G	C	C	A	A	G	G	T	T	C	T	C	C	G	G	G	G	A	A	A	A	C	C	T	T	G	G	C	C	G	G	G	G	G	G	G	G	C	C	C	C	G	G	G	G	C	C	G	G	G	G	A	G	C	C	T	T	C	T	G	G	C	C	G	G	T	T	C	T	A	A	T	T	G	G	G	G	C	C	T	T	C	C	T	T	T	T	T	T	G	G	T	T	G	G	C	C	C	C	G	G	C	C	G	G	A	G	C	T	C	T	G	G	T	T	C	C	G	G	G	G	A	A	C	C	A	G	G	G	C	C	C	C	G	G	G	G	T	T	A	A	C	C	T	T	C	C	C	C	G	G	G	G	G	G	G	G	G	G	C	C	G	G	A	A	A	G	A	A	G	G	A	A	G	G	G	G	C	C	G	G	T	T	C	C	A	A	G	G	C	C	A	A	A	G	A	A	0	0	C	C	T	T	G	G	T	T	C	C	C	C	C	C	0	0	G	G	T	T	T	T	G	G	C	C	G	G	C	C	0	0	G	G	G	G	T	T	C	C	T	T	G	G	A	A	G	G	C	C	G	G	C	C	G	G	G	G	G	G	A	A	G	G	C	C	G	G	C	C	G	G	G	G	C	C	T	T	T	T	A	G	A	A	C	C	A	A	C	C	C	C	T	T	C	C	0	0	C	C	C	C	G	G	G	G	G	G	A	A	C	C	T	T	C	C	C	C	G	G	A	A	C	T	T	T	C	C	C	C	G	G	C	C	G	G	G	G	C	C	C	C	G	G	A	T	C	C	C	G	T	T	C	C	T	T	T	T	A	A	C	C	G	G	C	C	A	G	C	C	C	C	A	T	G	G	T	T	C	C	0	0	G	G	C	C	C	C	A	A	C	C	C	C	C	T	C	C	G	G	A	A	C	C	G	G	C	C	C	C	T	T	C	C	G	G	A	A	G	G	G	G	C	C	C	C	G	G	C	C	C	C	A	A	G	G	A	G	C	C	T	T	C	C	T	T	G	G	G	G	G	G	A	A	0	0	A	A	G	G	C	C	G	G	C	C	G	G	T	T	G	G	A	A	G	G	G	G	C	C	C	C	G	G	C	C	C	T	C	T	C	C	A	A	A	A	C	C	C	T	C	C	G	G	T	T	G	G	T	T	G	G	G	G	G	G	G	G	G	G	T	T	A	A	C	C	G	G	C	C	T	T	C	C	G	G	G	G	A	A	T	T	T	T	C	T	A	A	0	0	A	A	T	T	G	G	G	G	C	C	T	T	G	G	A	A	C	C	G	G	A	A	A	A	C	T	G	G	G	G	C	C	G	G	T	T	T	T	A	A	A	A	C	C	G	G	C	C	G	G	G	G	T	T	T	T	G	G	C	C	C	C	T	T	C	T	A	A	C	C	C	C	C	C	G	G	0	0	G	G	A	A	A	G	C	C	G	G	C	C	C	C	A	A	A	A	T	T	T	T	T	T	C	C	T	T	A	G	C	C	G	G	C	C	C	G	C	C	A	A	0	0	G	G	T	T	C	C	T	T	C	C	T	T	T	T	C	T	G	G	G	G	G	G	G	G	A	A	G	G	G	G	C	C	C	C	C	C	C	C	G	G	C	C	T	T	G	G	T	T	G	G	G	G	G	G	G	G	T	T	T	T	C	C	T	T	T	T	G	G	C	C	0	0	G	G	G	G	G	G	C	C	G	G	T	T	A	A	G	G	C	C	G	G	C	C	C	C	G	G	C	C	G	G	A	A	G	G	G	G	A	A	G	G	T	T	G	G	G	G	C	C	C	C	A	A	G	G	G	G	C	C	A	A	T	T	G	G	0	0	G	G	C	C	G	G	C	C	C	C	T	T	A	A	G	G	C	C	A	A	G	G	T	T	A	A	C	C	A	A	C	C	G	G	T	T	C	C	G	G	G	G	C	C	G	G	C	C	G	G	G	G	G	G	C	C	G	G	G	G	C	C	T	T	C	C	A	A	G	G	C	C	A	A	G	G	G	G	C	C	T	T	G	G	G	G	C	C	G	G	G	G	G	G	T	T	A	G	C	C	C	C	A	A	0	0	G	G	G	G	G	G	C	C	G	G	C	T	G	G	C	C	G	G	C	C	C	C	C	C	C	C	G	G	A	A	C	C	C	C	A	G	G	G	T	T	A	A	C	C	G	G	G	G	C	T	T	T	G	G	T	T	G	G	G	G	G	G	C	T	T	T	C	C	A	A	A	A	C	C	A	T	C	C	C	C	G	G	C	C	C	C	G	G	G	G	C	C	T	T	G	G	G	G	T	T	G	G	0	0	T	T	G	G	C	C	C	C	C	T	C	C	0	0	C	C	C	C	G	G	G	G	C	C	A	A	C	C	C	T	G	G	C	C	G	T	C	C	C	C	G	G	T	T	T	T	A	A	0	0	A	A	T	T	C	C	C	T	0	0	G	G	C	T	T	T	G	G	C	C	A	A	G	G	C	C	A	A	G	G	G	G	C	C	T	T	T	T	C	C	C	C	G	G	C	G	C	C	G	G	C	C	G	G	T	T	T	T	A	A	A	A	G	G	C	C	G	G	A	A	G	G	C	C	A	A	A	A	C	C	A	G	G	G	C	C	A	A	C	C	T	T	G	G	G	G	C	C	G	G	C	C	T	T	A	A	C	C	T	T	C	C	T	T	C	C	A	A	G	G	C	C	C	T	A	A	C	C	T	T	C	C	G	G	G	G	A	A	C	C	G	G	A	A	A	A	T	T	G	G	T	T	C	C	C	C	G	G	G	G	C	C	A	A	C	C	G	G	G	G	C	C	C	C	C	C	C	C	C	C	C	C	C	C	G	G	T	T	A	A	A	A	C	C	C	C	C	C	C	C	T	T	C	C	G	G	T	T	C	C	A	A	C	C	G	G	G	G	T	T	T	T	0	0	G	G	T	T	G	G	A	A	G	G	A	A	G	G	G	G	G	G	G	G	A	A	C	C	A	A	C	C	G	G	C	C	A	C	G	G	G	G	C	C	T	T	C	C	G	G	G	G	A	A	C	C	T	T	G	G	C	C	T	T
[truncated: 31,641,917 more chars]
