# Supplementary material for: Multispecies Outcomes of Sympatric Speciation after Admixture with the Source Population in Two Radiations of Nicaraguan Crater Lake Cichlids
Source: PLoS Genet. 2016 Jun 30;12(6):e1006157. doi: 10.1371/journal.pgen.1006157 (PMC4928843; doi:10.1371/journal.pgen.1006157)
Supplement: S1 Dataset — (ZIP) [file pgen.1006157.s018.zip › data_files-Kautt_et_al-PLoS_Genetics/in_PCA_XiloÃ¡.map]

# Stacks v1.30; PLINK v1.07; May 11, 2015
01	83253_50	0	38025
01	2894_6	0	40990
01	3261_42	0	80685
01	3451_48	0	99218
01	410_87	0	130804
01	827_11	0	181582
01	974_74	0	196508
01	1019_61	0	199872
01	1069_92	0	203874
01	1198_55	0	222125
01	94045_84	0	236890
01	1803_57	0	279499
01	2442_11	0	326051
01	2814_77	0	348579
01	2889_36	0	402384
01	2906_25	0	422131
01	2913_61	0	427266
01	2917_91	0	430387
01	2937_35	0	450686
01	3034_42	0	558852
01	3086_35	0	591592
01	3089_49	0	595455
01	3093_70	0	607817
01	3115_58	0	633901
01	3122_51	0	640818
01	3129_7	0	646532
01	3141_16	0	655673
01	3205_16	0	729878
01	3266_27	0	814719
01	94301_54	0	849792
01	3306_39	0	852949
01	3320_11	0	873279
01	3338_65	0	887502
01	3347_87	0	891821
01	3349_6	0	894240
01	135_29	0	1081519
01	82947_86	0	1116391
01	196_76	0	1132576
01	231_53	0	1156740
01	269_74	0	1176520
01	295_45	0	1203922
01	357_35	0	1243799
01	387_68	0	1275036
01	105517_65	0	1283628
01	412_27	0	1307517
01	422_45	0	1324591
01	558_49	0	1495172
01	580_7	0	1517575
01	599_78	0	1528601
01	631_46	0	1565886
01	635_13	0	1566346
01	727_6	0	1669988
01	774_13	0	1720714
01	802_11	0	1759107
01	810_65	0	1782494
01	887_58	0	1870997
01	922_24	0	1902283
01	928_29	0	1912981
01	932_20	0	1921322
01	934_20	0	1922517
01	947_49	0	1940605
01	1076_75	0	2048550
01	1087_13	0	2059363
01	1143_35	0	2135368
01	1159_62	0	2158580
01	1173_50	0	2173647
01	1208_9	0	2236368
01	1392_63	0	2362944
01	1391_12	0	2363016
01	1416_53	0	2372898
01	1424_21	0	2381226
01	1529_71	0	2493219
01	1533_36	0	2504980
01	1589_64	0	2562437
01	1654_10	0	2649805
01	1679_80	0	2666666
01	2030_93	0	2997411
01	2261_82	0	3147297
01	2386_36	0	3231050
01	2447_81	0	3262562
01	2466_15	0	3271563
01	2752_80	0	3423190
01	2822_86	0	3532659
01	2832_15	0	3626554
01	2841_34	0	3683791
01	2844_78	0	3693801
01	2905_8	0	4214992
01	2907_15	0	4230092
01	2909_28	0	4242698
01	2927_10	0	4408199
01	2930_58	0	4429813
01	2934_61	0	4485821
01	83266_27	0	5103467
01	3017_68	0	5440297
01	3029_24	0	5528922
01	3043_46	0	5674064
01	3044_17	0	5690753
01	3058_11	0	5748301
01	3068_47	0	5782907
01	3076_76	0	5827123
01	3090_69	0	5995936
01	3092_75	0	6020142
01	3098_15	0	6102807
01	3124_68	0	6426582
01	3142_92	0	6576501
01	3144_14	0	6609052
01	3149_56	0	6701252
01	3151_81	0	6730818
01	149478_25	0	7072984
01	3182_48	0	7126030
01	3189_70	0	7149903
01	3193_40	0	7197694
01	83299_57	0	7383194
01	94286_37	0	7517490
01	94287_31	0	7529356
01	3218_56	0	7547057
01	3219_40	0	7554394
01	3223_46	0	7585429
01	141137_16	0	7712116
01	3256_26	0	8004075
01	3260_71	0	8062480
01	3272_41	0	8193078
01	3277_91	0	8237419
01	3279_6	0	8250807
01	115076_52	0	8727613
01	3321_34	0	8732745
01	3348_32	0	8924887
01	3366_59	0	9146178
01	83327_60	0	9332523
01	3383_76	0	9357598
01	83329_81	0	9411280
01	3401_75	0	9504176
01	3412_20	0	9624432
01	3420_67	0	9688224
01	3439_19	0	9850504
01	3442_19	0	9858743
01	83334_28	0	9866566
01	3456_14	0	9937691
01	83336_21	0	9941827
01	3461_16	0	9956050
01	3463_54	0	9975935
01	47_24	0	10044611
01	51_42	0	10070690
01	65_22	0	10221649
01	77_51	0	10270093
01	86_57	0	10376695
01	92_47	0	10422411
01	97_37	0	10479994
01	99_56	0	10497058
01	101_67	0	10519860
01	102_6	0	10524052
01	114_31	0	10621187
01	117_13	0	10640041
01	122_81	0	10675865
01	124_60	0	10712874
01	129_55	0	10755041
01	139_10	0	10904461
01	93866_26	0	10979988
01	148_20	0	11025065
01	82945_75	0	11081742
01	155_55	0	11089950
01	172_88	0	11155068
01	174_50	0	11155583
01	186_88	0	11242070
01	202_37	0	11384544
01	221_19	0	11525144
01	222_74	0	11526689
01	225_93	0	11553765
01	227_14	0	11558798
01	237_23	0	11606080
01	244_33	0	11643625
01	270_64	0	11784991
01	279_11	0	11877465
01	282_50	0	11919913
01	290_87	0	12000199
01	314_6	0	12214028
01	319_7	0	12249369
01	320_79	0	12263381
01	322_35	0	12266337
01	337_87	0	12349923
01	347_72	0	12384792
01	353_20	0	12409655
01	368_80	0	12564494
01	379_87	0	12669285
01	380_51	0	12672869
01	383_93	0	12703317
01	389_28	0	12758649
01	391_75	0	12768289
01	82965_51	0	12772993
01	401_63	0	12970615
01	404_24	0	13009225
01	408_48	0	13040326
01	93900_17	0	13106931
01	82968_53	0	13113787
01	423_48	0	13251587
01	424_28	0	13286208
01	431_19	0	13378003
01	436_28	0	13520767
01	444_32	0	13646497
01	462_7	0	13935020
01	470_31	0	13995503
01	476_64	0	14016361
01	480_39	0	14046704
01	481_70	0	14059703
01	492_43	0	14173936
01	493_23	0	14193131
01	494_92	0	14202272
01	495_75	0	14217414
01	505_74	0	14390765
01	105525_62	0	14535941
01	533_65	0	14592884
01	535_69	0	14597627
01	539_85	0	14623650
01	540_64	0	14643425
01	553_35	0	14877271
01	574_74	0	15104828
01	579_71	0	15140874
01	586_13	0	15200472
01	602_55	0	15294692
01	603_86	0	15300806
01	608_75	0	15384011
01	614_55	0	15488114
01	629_27	0	15644996
01	636_72	0	15665624
01	651_16	0	15831358
01	659_17	0	16004803
01	662_30	0	16038564
01	667_90	0	16053731
01	677_15	0	16153413
01	680_18	0	16186925
01	683_16	0	16248998
01	684_8	0	16256705
01	689_84	0	16306022
01	693_48	0	16328916
01	711_32	0	16517932
01	729_72	0	16714196
01	732_20	0	16717353
01	733_31	0	16726514
01	736_8	0	16762107
01	740_77	0	16818512
01	758_29	0	17037111
01	764_29	0	17074129
01	763_89	0	17074244
01	767_47	0	17113061
01	775_8	0	17227409
01	83012_18	0	17519399
01	83014_71	0	17853213
01	812_81	0	17857076
01	83019_33	0	18202530
01	842_26	0	18227369
01	853_41	0	18323006
01	854_22	0	18332111
01	861_26	0	18428403
01	93960_65	0	18456212
01	869_74	0	18492785
01	873_21	0	18510687
01	874_17	0	18524364
01	877_13	0	18534471
01	883_6	0	18595230
01	885_88	0	18632054
01	83024_93	0	18690015
01	907_39	0	18844726
01	909_48	0	18862759
01	918_52	0	18986664
01	942_36	0	19340735
01	83030_16	0	19395135
01	983_21	0	19732958
01	994_11	0	19800588
01	995_20	0	19810678
01	998_35	0	19832395
01	999_53	0	19833141
01	1009_32	0	19932416
01	1021_23	0	20009711
01	1059_68	0	20319490
01	1078_11	0	20504266
01	1081_73	0	20553320
01	1089_90	0	20612576
01	1102_77	0	20850494
01	1108_71	0	20908951
01	1111_29	0	20973812
01	1114_78	0	20991155
01	1121_92	0	21067766
01	93997_20	0	21170813
01	1148_70	0	21464462
01	1149_91	0	21473018
01	1157_19	0	21568409
01	1181_93	0	21920762
01	1189_36	0	22010424
01	1193_62	0	22071180
01	1206_17	0	22297261
01	1209_39	0	22383970
01	1210_53	0	22394390
01	1217_7	0	22475378
01	105571_46	0	22479443
01	1220_19	0	22493207
01	1225_22	0	22507173
01	1232_69	0	22533899
01	1233_55	0	22534293
01	1241_8	0	22550001
01	1243_51	0	22558931
01	1253_10	0	22604749
01	1275_67	0	22684406
01	1277_23	0	22689654
01	1279_19	0	22698192
01	1281_76	0	22701343
01	1294_9	0	22750422
01	1306_28	0	22803737
01	1308_61	0	22806196
01	1321_91	0	22902679
01	1333_51	0	22971750
01	1337_45	0	23020674
01	1343_44	0	23081672
01	1347_33	0	23248964
01	1355_26	0	23368976
01	1359_32	0	23374158
01	1362_6	0	23414215
01	1364_69	0	23434024
01	1366_25	0	23437249
01	1369_25	0	23475302
01	1375_38	0	23516781
01	1379_49	0	23544783
01	1389_13	0	23614135
01	1393_7	0	23649304
01	1397_57	0	23662032
01	1401_75	0	23672414
01	1405_76	0	23675409
01	1406_18	0	23677142
01	1412_81	0	23716544
01	83076_64	0	23741362
01	1423_72	0	23800272
01	1435_50	0	23945004
01	1448_25	0	24061965
01	1453_39	0	24111142
01	1459_71	0	24136102
01	1460_35	0	24141848
01	1466_74	0	24190472
01	1477_24	0	24222604
01	1483_35	0	24308056
01	1485_24	0	24322277
01	105589_25	0	24457287
01	1500_86	0	24596014
01	1511_23	0	24689305
01	1532_7	0	24968928
01	1560_39	0	25274624
01	1573_58	0	25450693
01	1580_89	0	25542647
01	1599_86	0	25781600
01	1606_58	0	25894979
01	1611_46	0	25926579
01	1612_50	0	25927932
01	1614_30	0	26000110
01	1619_38	0	26077047
01	1640_8	0	26281652
01	1644_60	0	26377080
01	1652_16	0	26463952
01	1678_19	0	26667415
01	94085_40	0	26700677
01	1701_57	0	26870757
01	1727_55	0	27099228
01	1734_89	0	27153860
01	1735_19	0	27159576
01	1748_84	0	27398288
01	1750_12	0	27413911
01	1756_79	0	27486571
01	1762_11	0	27530810
01	1764_27	0	27543772
01	1766_13	0	27569560
01	1780_7	0	27716601
01	1785_12	0	27757146
01	1791_23	0	27805765
01	1793_59	0	27820755
01	1806_27	0	27957331
01	1813_11	0	28010709
01	1822_69	0	28125891
01	83125_41	0	28126469
01	1835_46	0	28313016
01	1845_76	0	28445993
01	1847_85	0	28492057
01	1853_83	0	28548409
01	83132_49	0	28549759
01	1889_27	0	29072925
01	1901_32	0	29140398
01	83142_25	0	29254363
01	1925_20	0	29346217
01	1941_91	0	29468986
01	1947_71	0	29501381
01	1967_86	0	29576595
01	1969_53	0	29580675
01	1972_19	0	29594701
01	1978_81	0	29628026
01	2002_7	0	29772167
01	2009_39	0	29817185
01	2015_16	0	29858962
01	2020_28	0	29878059
01	2021_92	0	29878662
01	2038_16	0	30062789
01	2043_56	0	30096017
01	2051_45	0	30139359
01	2052_10	0	30146748
01	2054_13	0	30151022
01	2075_19	0	30268098
01	2078_13	0	30290816
01	2087_91	0	30339032
01	2102_82	0	30447248
01	2110_13	0	30481997
01	2116_83	0	30523591
01	2127_79	0	30573561
01	2133_84	0	30603781
01	2142_30	0	30668480
01	2151_55	0	30728409
01	2152_27	0	30741723
01	83172_7	0	30774385
01	2160_83	0	30777940
01	2163_92	0	30816847
01	83173_63	0	30838212
01	2172_35	0	30911186
01	2176_26	0	30921126
01	2181_13	0	30974701
01	2196_29	0	31155283
01	2198_86	0	31159814
01	139001_78	0	31164555
01	2211_65	0	31223882
01	2212_28	0	31234888
01	2213_47	0	31249972
01	2224_79	0	31293398
01	2229_88	0	31310776
01	2242_27	0	31358780
01	2245_15	0	31371479
01	2256_64	0	31453138
01	2274_59	0	31561897
01	2303_49	0	31803242
01	2307_79	0	31819284
01	2308_42	0	31825578
01	2314_31	0	31860170
01	2336_25	0	31983985
01	2344_60	0	32035934
01	2346_29	0	32038985
01	2354_71	0	32087953
01	2356_23	0	32103782
01	2358_23	0	32117916
01	2360_73	0	32123986
01	142119_47	0	32138018
01	2367_53	0	32165759
01	83199_24	0	32212541
01	2393_89	0	32389667
01	2408_34	0	32427452
01	2409_47	0	32442148
01	2410_30	0	32443119
01	2416_67	0	32470539
01	2417_23	0	32471872
01	2422_18	0	32503656
01	2455_36	0	32652982
01	2458_89	0	32663275
01	2467_87	0	32723746
01	2471_13	0	32736766
01	2472_65	0	32737731
01	2481_46	0	32775773
01	2495_13	0	32867425
01	2500_17	0	32918819
01	94180_22	0	32932481
01	2505_79	0	32977605
01	2508_74	0	32986201
01	2533_92	0	33127347
01	2554_69	0	33263026
01	2573_6	0	33400698
01	2582_51	0	33443824
01	2594_20	0	33557015
01	2603_37	0	33600774
01	2612_91	0	33637352
01	2614_20	0	33643129
01	2626_42	0	33700761
01	2627_34	0	33705423
01	2631_45	0	33720500
01	2634_67	0	33739455
01	2639_18	0	33754163
01	2664_87	0	33922681
01	2668_87	0	33942120
01	2669_47	0	33943113
01	2681_90	0	33977697
01	2695_23	0	34039090
01	2697_12	0	34045920
01	2704_60	0	34072305
01	2707_24	0	34074114
01	2710_44	0	34081321
01	2712_8	0	34085785
01	2725_89	0	34124695
01	2741_10	0	34182003
01	2748_62	0	34212642
01	2756_30	0	34257885
01	2761_13	0	34278543
01	2770_62	0	34317445
01	2784_57	0	34364816
01	9_18	0	292391
01	12_9	0	309633
01	32_44	0	561099
01	82931_37	0	711300
01	37_59	0	759905
02	4989_38	0	4207
02	4903_83	0	32618
02	5286_52	0	72932
02	3931_29	0	136350
02	3997_39	0	143601
02	4017_31	0	145687
02	4037_82	0	147542
02	4061_85	0	149970
02	4112_6	0	155187
02	4297_7	0	168864
02	4432_6	0	180352
02	4696_62	0	201564
02	4753_71	0	207821
02	4799_36	0	241030
02	4902_90	0	324855
02	5070_74	0	507314
02	5075_24	0	513632
02	5110_88	0	551503
02	83544_36	0	556524
02	5397_91	0	823846
02	5405_12	0	827463
02	5432_38	0	846048
02	5467_13	0	865285
02	5525_45	0	925848
02	5532_48	0	934997
02	3774_8	0	1210082
02	3971_55	0	1403693
02	4012_61	0	1450889
02	83417_6	0	1462887
02	4071_24	0	1510297
02	4154_91	0	1580274
02	4260_51	0	1660425
02	4280_59	0	1674567
02	4539_25	0	1931724
02	4712_7	0	2036405
02	4731_53	0	2053602
02	4732_52	0	2057101
02	4772_28	0	2211363
02	4778_60	0	2244147
02	4785_68	0	2308730
02	4797_7	0	2402000
02	4829_33	0	2616166
02	4847_44	0	2693738
02	4851_33	0	2708375
02	4855_22	0	2712549
02	4857_15	0	2715372
02	4858_32	0	2715496
02	4861_44	0	2747080
02	4862_82	0	2755388
02	4865_84	0	2778932
02	83509_66	0	2997772
02	4881_52	0	3069288
02	4886_34	0	3082530
02	4887_21	0	3090352
02	4892_23	0	3129514
02	4893_63	0	3145199
02	4905_61	0	3264243
02	4906_54	0	3265752
02	4909_28	0	3283518
02	83513_28	0	3287487
02	4910_41	0	3287829
02	4914_63	0	3333283
02	4924_89	0	3412432
02	4927_34	0	3482856
02	4928_19	0	3486640
02	4935_8	0	3552785
02	4958_56	0	3775017
02	4962_35	0	3799095
02	4966_80	0	3847535
02	4970_14	0	3894666
02	4979_78	0	4037301
02	4983_79	0	4091908
02	83529_49	0	4106585
02	4995_18	0	4276631
02	5004_10	0	4461033
02	5009_36	0	4549810
02	5027_78	0	4650138
02	94549_65	0	5032955
02	5064_27	0	5040657
02	5071_9	0	5079229
02	5077_24	0	5170177
02	5078_9	0	5172459
02	5082_60	0	5199565
02	83540_8	0	5210368
02	5094_43	0	5294102
02	5098_68	0	5314742
02	83542_63	0	5364831
02	5120_37	0	5606665
02	5123_47	0	5645981
02	5130_13	0	5711353
02	5140_83	0	5836583
02	5142_37	0	5860949
02	5164_68	0	6042946
02	5184_22	0	6227511
02	5196_72	0	6368284
02	5202_53	0	6419443
02	5209_46	0	6456751
02	5210_10	0	6469924
02	5212_35	0	6491097
02	5214_12	0	6514522
02	5216_74	0	6523195
02	5222_37	0	6562781
02	5238_45	0	6785621
02	5251_43	0	6884208
02	5252_20	0	6887981
02	5253_31	0	6888455
02	5254_81	0	6889547
02	5259_34	0	6922976
02	118502_43	0	6950495
02	5267_75	0	6959621
02	5268_46	0	6972793
02	5280_59	0	7131301
02	5281_91	0	7131765
02	5290_52	0	7311472
02	5291_23	0	7314453
02	5293_91	0	7318214
02	5297_64	0	7407543
02	5299_60	0	7432100
02	5301_9	0	7441090
02	5308_38	0	7581954
02	5317_65	0	7676051
02	5323_52	0	7770595
02	5336_37	0	7831414
02	5341_39	0	7856735
02	5343_20	0	7880728
02	5353_11	0	7929366
02	5356_14	0	7935050
02	5358_69	0	7943574
02	5359_79	0	7953201
02	5370_22	0	8032422
02	83581_29	0	8087167
02	5374_84	0	8087441
02	5377_10	0	8108749
02	5382_42	0	8138592
02	5395_77	0	8191774
02	5415_86	0	8334061
02	5424_29	0	8380120
02	5441_63	0	8482506
02	5487_51	0	8813586
02	5488_68	0	8815756
02	5503_82	0	8940149
02	5509_19	0	9000720
02	5523_91	0	9224383
02	5534_7	0	9363651
02	5540_36	0	9416907
02	5546_8	0	9437840
02	83602_42	0	9732566
02	5581_62	0	9941822
02	3500_64	0	10044246
02	3503_5	0	10058692
02	3505_73	0	10070872
02	3506_55	0	10089341
02	3507_22	0	10090763
02	3510_16	0	10161767
02	3521_92	0	10298289
02	3534_15	0	10384270
02	3547_77	0	10490574
02	3548_29	0	10524148
02	3549_17	0	10531454
02	3564_28	0	10612691
02	3567_36	0	10658769
02	3573_15	0	10680433
02	3574_31	0	10681869
02	3584_49	0	10732900
02	3585_21	0	10733584
02	3589_19	0	10758721
02	3595_80	0	10776936
02	3602_8	0	10810650
02	3604_41	0	10848438
02	3608_11	0	10899757
02	3625_10	0	11004795
02	3628_25	0	11016815
02	3649_38	0	11138583
02	3654_76	0	11180636
02	83361_88	0	11235669
02	3662_50	0	11257044
02	3673_39	0	11318094
02	3674_43	0	11319297
02	3677_60	0	11349881
02	3684_16	0	11366548
02	3690_68	0	11379515
02	3701_49	0	11445597
02	3703_41	0	11460737
02	83364_29	0	11546200
02	3715_11	0	11587601
02	3721_78	0	11603512
02	3729_23	0	11740952
02	3731_89	0	11750491
02	3741_25	0	11885539
02	3748_27	0	11940647
02	3758_68	0	11981276
02	3762_75	0	12006362
02	3764_59	0	12016710
02	3765_41	0	12017219
02	3779_48	0	12189076
02	3780_65	0	12195759
02	3781_32	0	12198465
02	3803_62	0	12333686
02	3806_78	0	12350806
02	3811_57	0	12376525
02	3822_40	0	12439796
02	3830_84	0	12536155
02	3837_75	0	12605679
02	3839_11	0	12661618
02	3842_7	0	12671447
02	3849_20	0	12740091
02	3860_73	0	12824243
02	105760_86	0	12881207
02	3875_8	0	12998474
02	3876_48	0	13010280
02	3891_67	0	13263124
02	3900_24	0	13376438
02	3911_30	0	13461340
02	83389_33	0	13462328
02	3913_13	0	13484355
02	3917_14	0	13524777
02	3928_77	0	13590510
02	3950_7	0	13775824
02	3959_72	0	13834913
02	3968_61	0	14008327
02	3969_40	0	14028303
02	3980_71	0	14157362
02	3991_21	0	14306970
02	3998_67	0	14373468
02	4001_17	0	14384592
02	83413_49	0	14463527
02	4009_69	0	14482816
02	4010_54	0	14485831
02	4020_84	0	14609026
02	4026_79	0	14657067
02	4029_92	0	14668288
02	4031_12	0	14694179
02	4036_50	0	14752927
02	4046_67	0	14851405
02	4054_67	0	14917745
02	4055_77	0	14918259
02	4064_43	0	15006862
02	4097_90	0	15415933
02	4110_30	0	15503305
02	94424_74	0	15512905
02	4116_34	0	15538285
02	4118_67	0	15577189
02	4135_55	0	15673782
02	4140_54	0	15688779
02	4146_34	0	15733540
02	4153_60	0	15783852
02	4162_66	0	15867915
02	4168_42	0	15895578
02	4178_86	0	15934296
02	4180_71	0	15952290
02	83435_93	0	15986726
02	4232_88	0	16379609
02	4247_77	0	16514456
02	4250_10	0	16528687
02	105802_44	0	16711521
02	4275_28	0	16728837
02	4281_35	0	16749575
02	4289_70	0	16839443
02	4300_19	0	16907553
02	4301_39	0	16918077
02	4305_61	0	16965028
02	4309_34	0	16979545
02	4315_14	0	16999497
02	4316_20	0	17014007
02	94443_72	0	17035061
02	94448_28	0	17183925
02	4339_33	0	17186819
02	83452_44	0	17238949
02	4351_49	0	17275555
02	4352_82	0	17281685
02	4359_78	0	17336639
02	4361_6	0	17347563
02	4370_48	0	17421120
02	4373_81	0	17448580
02	4385_30	0	17522311
02	83454_20	0	17524897
02	4386_47	0	17524961
02	4388_13	0	17547160
02	94458_7	0	17562931
02	4413_40	0	17809204
02	4418_86	0	17844570
02	4433_55	0	18046649
02	4434_17	0	18117539
02	4452_52	0	18199991
02	4456_44	0	18205708
02	4458_60	0	18225347
02	94471_22	0	18459295
02	4485_31	0	18544431
02	83472_18	0	18662388
02	4490_67	0	18680450
02	4494_85	0	18839262
02	4495_67	0	18847839
02	4496_30	0	18859803
02	4503_89	0	18979009
02	4509_83	0	19016152
02	4518_16	0	19127753
02	4530_80	0	19193520
02	4542_6	0	19346205
02	4563_49	0	19536128
02	4565_70	0	19548947
02	4567_86	0	19558499
02	4566_84	0	19558666
02	4572_11	0	19589548
02	4589_77	0	19641287
02	4595_41	0	19675774
02	4611_39	0	19720019
02	4613_8	0	19734268
02	4621_90	0	19758977
02	4624_45	0	19767486
02	4628_17	0	19771682
02	4627_72	0	19771768
02	4629_28	0	19776378
02	4631_25	0	19785689
02	4632_79	0	19788676
02	4633_29	0	19790473
02	4635_41	0	19796881
02	83485_13	0	19805998
02	4641_29	0	19832428
02	4655_60	0	19865158
02	4667_80	0	19890258
02	4670_77	0	19929061
02	4679_73	0	19986590
02	4683_20	0	20038104
02	4684_85	0	20038522
02	4691_90	0	20097427
02	4692_59	0	20098009
02	4707_64	0	20247648
02	4729_34	0	20520992
02	4747_17	0	20723449
02	4756_18	0	20813904
02	3470_9	0	181352
02	3475_91	0	271813
02	3486_61	0	431597
02	3490_77	0	474964
03	7656_45	0	263910
03	7686_15	0	282485
03	7689_88	0	283026
03	7699_88	0	289389
03	83870_52	0	318458
03	7751_52	0	328081
03	7778_11	0	350507
03	7819_88	0	375203
03	7835_30	0	385268
03	7944_67	0	420202
03	7980_6	0	467718
03	8041_78	0	535926
03	8050_27	0	548204
03	8056_11	0	552253
03	8085_70	0	583176
03	8132_80	0	635574
03	8135_25	0	639723
03	8230_17	0	758224
03	8329_56	0	834264
03	8393_72	0	881222
03	8455_60	0	926968
03	95020_13	0	943218
03	8487_12	0	948227
03	8515_27	0	964760
03	8524_25	0	969581
03	5877_92	0	1144415
03	5935_30	0	1211806
03	5985_15	0	1256418
03	5991_34	0	1261387
03	6015_78	0	1295445
03	6041_80	0	1327683
03	6096_34	0	1377334
03	6097_53	0	1378540
03	6104_48	0	1381562
03	118525_57	0	1413875
03	6157_20	0	1455235
03	6212_34	0	1513188
03	6213_67	0	1515453
03	6241_65	0	1549870
03	6311_67	0	1608187
03	6378_72	0	1694806
03	6579_24	0	1916510
03	6741_41	0	2055957
03	6769_77	0	2091038
03	6770_89	0	2092092
03	6795_69	0	2131934
03	6967_58	0	2286823
03	6995_20	0	2325188
03	7031_82	0	2356801
03	7079_88	0	2397443
03	7101_92	0	2408428
03	7131_36	0	2423805
03	7436_58	0	2551912
03	7514_84	0	2577330
03	7592_71	0	2610621
03	7621_88	0	2621334
03	7691_37	0	2865273
03	7695_79	0	2877143
03	7698_14	0	2885976
03	7703_90	0	2934005
03	7706_11	0	2941046
03	7719_45	0	3022840
03	7735_87	0	3125891
03	7738_51	0	3146401
03	7743_56	0	3193829
03	7765_34	0	3374277
03	7773_89	0	3435364
03	7789_48	0	3574473
03	7801_43	0	3652792
03	7816_36	0	3731638
03	7823_69	0	3780127
03	7847_6	0	3887598
03	7851_82	0	3893664
03	7855_28	0	3918848
03	7873_81	0	3960851
03	7874_54	0	3965703
03	7880_68	0	3978620
03	83886_36	0	4007848
03	7893_29	0	4012070
03	7896_38	0	4020807
03	7910_23	0	4039730
03	7916_48	0	4055570
03	7940_77	0	4169313
03	7949_46	0	4245511
03	139145_13	0	4466462
03	83892_24	0	4505223
03	7966_91	0	4515941
03	7968_16	0	4551872
03	7977_57	0	4658090
03	7982_42	0	4690578
03	8000_51	0	4890779
03	8001_45	0	4910612
03	8005_21	0	4971479
03	8013_42	0	5063591
03	8026_54	0	5239252
03	83897_77	0	5258218
03	8042_85	0	5368146
03	8044_68	0	5395806
03	8049_41	0	5467213
03	8060_30	0	5532350
03	83899_12	0	5597817
03	83902_58	0	5733547
03	8079_74	0	5802154
03	8100_19	0	5972263
03	8107_26	0	6026006
03	8114_33	0	6108590
03	8120_73	0	6203372
03	8142_68	0	6430362
03	8151_88	0	6512003
03	8155_23	0	6589479
03	8168_68	0	6797261
03	8170_15	0	6842058
03	8211_20	0	7337179
03	8215_57	0	7401298
03	8220_48	0	7481513
03	8222_65	0	7494155
03	8225_79	0	7525601
03	94982_7	0	7626595
03	8255_26	0	7790035
03	8263_81	0	7830087
03	8266_32	0	7840648
03	8271_17	0	7883069
03	8272_25	0	7889218
03	8290_12	0	8100420
03	8309_17	0	8188995
03	8322_68	0	8301310
03	8362_18	0	8623280
03	8369_75	0	8664189
03	8371_87	0	8669662
03	8388_93	0	8788466
03	8395_32	0	8817917
03	8399_53	0	8846309
03	8469_61	0	9375448
03	8472_42	0	9383361
03	8498_33	0	9557775
03	8499_27	0	9562180
03	8503_77	0	9581250
03	8521_13	0	9671029
03	8529_78	0	9746812
03	8530_23	0	9748470
03	8534_19	0	9766475
03	8536_58	0	9768498
03	8564_84	0	9991457
03	5699_26	0	10073110
03	5718_43	0	10205254
03	5720_46	0	10208160
03	5724_61	0	10221451
03	5726_75	0	10229121
03	5736_45	0	10305912
03	83622_78	0	10349380
03	5748_50	0	10386821
03	5775_5	0	10670517
03	5793_31	0	10809350
03	5808_49	0	10901319
03	5812_89	0	10927145
03	5828_80	0	11093167
03	115163_66	0	11156922
03	5854_43	0	11279235
03	5865_69	0	11409545
03	5886_83	0	11516927
03	5925_85	0	11920176
03	5926_50	0	11926953
03	5930_40	0	12024964
03	5951_77	0	12245765
03	5956_83	0	12273710
03	5981_79	0	12520799
03	5989_42	0	12601586
03	6028_38	0	13061440
03	6038_6	0	13199919
03	6046_64	0	13339155
03	6049_65	0	13394977
03	6065_91	0	13556336
03	6078_60	0	13616808
03	6083_36	0	13636129
03	6086_26	0	13668744
03	6087_78	0	13675525
03	6132_37	0	14189227
03	6149_63	0	14492329
03	6151_70	0	14494042
03	6170_92	0	14712413
03	6199_20	0	15015400
03	6206_91	0	15052865
03	6207_37	0	15068761
03	6214_34	0	15160245
03	6216_61	0	15164413
03	6219_20	0	15206424
03	6223_32	0	15258254
03	6229_50	0	15340712
03	6230_16	0	15341215
03	6259_91	0	15589969
03	6264_44	0	15618562
03	6266_39	0	15624007
03	6271_38	0	15704238
03	6274_65	0	15759201
03	6284_63	0	15824754
03	6292_75	0	15893699
03	6295_45	0	15914167
03	6300_57	0	15954061
03	115181_25	0	16261335
03	6331_91	0	16453831
03	6336_11	0	16490000
03	6340_93	0	16530467
03	6345_74	0	16615852
03	6356_71	0	16701763
03	6358_8	0	16726964
03	6369_92	0	16800157
03	6377_71	0	16945704
03	6394_35	0	17189412
03	6398_80	0	17253844
03	94727_61	0	17361113
03	6413_28	0	17361199
03	6441_79	0	17649934
03	6444_11	0	17684928
03	6451_88	0	17787842
03	6480_93	0	18117012
03	83710_33	0	18120772
03	83712_77	0	18212369
03	6488_68	0	18224911
03	6490_76	0	18262606
03	6499_87	0	18334155
03	6500_58	0	18365207
03	6506_52	0	18414798
03	6509_59	0	18448114
03	6531_14	0	18681523
03	6538_66	0	18735095
03	6539_44	0	18744772
03	6544_37	0	18824546
03	6548_22	0	18849006
03	6553_61	0	18881385
03	6558_85	0	18899834
03	6573_62	0	19110516
03	6583_77	0	19227085
03	6587_28	0	19244071
03	6586_70	0	19244166
03	6589_37	0	19270630
03	6602_21	0	19403297
03	6617_61	0	19481431
03	6677_76	0	19926499
03	6683_42	0	19986733
03	6684_44	0	19999145
03	6688_92	0	20026500
03	6697_31	0	20087358
03	6722_24	0	20369474
03	83750_54	0	20470027
03	6742_60	0	20603667
03	6752_19	0	20748065
03	6756_9	0	20823266
03	6764_80	0	20900251
03	6765_65	0	20900525
03	6773_93	0	20968444
03	6776_52	0	21024393
03	6788_58	0	21166969
03	6791_63	0	21181469
03	6801_92	0	21402075
03	6816_44	0	21540982
03	6818_20	0	21542237
03	6820_91	0	21558845
03	6830_28	0	21604967
03	6831_65	0	21608205
03	6854_12	0	21823009
03	6856_20	0	21838142
03	6858_60	0	21851576
03	6873_58	0	21998040
03	6884_56	0	22070789
03	6885_12	0	22071273
03	6890_91	0	22097445
03	6899_43	0	22156092
03	6905_34	0	22231889
03	6907_60	0	22250717
03	6909_32	0	22267759
03	6914_10	0	22296512
03	6929_9	0	22452658
03	6939_63	0	22503948
03	6955_52	0	22681214
03	6957_65	0	22703547
03	6959_26	0	22725949
03	6961_45	0	22752732
03	6965_63	0	22801648
03	6998_23	0	23290528
03	7002_49	0	23329914
03	7004_78	0	23356786
03	7011_53	0	23395658
03	7016_8	0	23461811
03	7018_35	0	23467176
03	7029_18	0	23560984
03	7035_30	0	23598981
03	7044_61	0	23654562
03	7045_56	0	23658922
03	7046_34	0	23664522
03	7067_9	0	23802867
03	7069_52	0	23846444
03	7081_44	0	23976228
03	7088_69	0	24013935
03	7093_60	0	24039132
03	7097_63	0	24049622
03	7109_32	0	24117522
03	7117_44	0	24168578
03	7118_6	0	24178226
03	7119_20	0	24187696
03	7120_36	0	24198284
03	7125_68	0	24226531
03	7129_24	0	24231643
03	7134_51	0	24246097
03	7137_67	0	24255964
03	7138_23	0	24256180
03	7151_72	0	24303722
03	7161_47	0	24338948
03	7163_82	0	24343527
03	7181_92	0	24394034
03	7192_93	0	24451122
03	7203_85	0	24495881
03	7207_73	0	24515528
03	7213_10	0	24538598
03	7216_65	0	24561405
03	7224_17	0	24601157
03	7225_8	0	24606205
03	7256_21	0	24711417
03	7262_6	0	24738612
03	7267_35	0	24756175
03	7268_26	0	24758067
03	7270_30	0	24758772
03	7289_71	0	24832185
03	83819_89	0	24947664
03	7316_91	0	24972350
03	7321_33	0	24992612
03	7327_59	0	25013658
03	7330_45	0	25021512
03	7335_49	0	25042853
03	7346_30	0	25068960
03	7347_85	0	25071718
03	7353_38	0	25119843
03	7367_36	0	25217157
03	7376_61	0	25263159
03	7377_9	0	25266649
03	83826_76	0	25350919
03	7408_84	0	25447791
03	7426_43	0	25495942
03	7434_8	0	25514475
03	7435_78	0	25517096
03	7444_18	0	25542773
03	7445_78	0	25543870
03	7448_21	0	25548232
03	94872_23	0	25561792
03	7465_6	0	25620473
03	7470_14	0	25631054
03	7472_91	0	25635145
03	7475_32	0	25643274
03	7483_58	0	25668223
03	7487_87	0	25686989
03	7505_69	0	25736407
03	7508_36	0	25745669
03	7517_62	0	25777903
03	7531_87	0	25809888
03	7548_34	0	25891220
03	7568_68	0	25972890
03	7582_56	0	26036282
03	7595_14	0	26114379
03	7602_8	0	26138639
03	7603_47	0	26146761
03	83851_32	0	26196507
03	7626_92	0	26230521
03	7638_17	0	26284357
03	7642_30	0	26287777
03	7645_19	0	26298698
03	7653_19	0	26354964
03	83858_21	0	26441374
03	7665_18	0	26449863
03	5589_6	0	194075
03	5594_49	0	276034
03	5595_29	0	297890
03	5624_55	0	566104
03	5689_70	0	94743
03	5644_90	0	198926
03	5645_23	0	200402
03	5648_21	0	218068
03	5658_49	0	285246
03	5661_53	0	289905
03	5664_15	0	313039
03	5671_76	0	398365
03	5677_12	0	471202
03	5678_13	0	472293
03	5679_67	0	473653
04	9926_28	0	22598
04	11280_41	0	61309
04	8773_66	0	111599
04	9003_59	0	135861
04	9842_10	0	217695
04	9898_27	0	222754
04	11027_52	0	350532
04	11134_25	0	466210
04	11182_39	0	511841
04	11194_29	0	527162
04	11257_7	0	587119
04	11306_73	0	630467
04	11308_85	0	633361
04	11336_47	0	656150
04	11342_48	0	659825
04	11359_14	0	674649
04	11408_26	0	708349
04	11428_26	0	728505
04	141221_70	0	789790
04	11576_19	0	848017
04	11622_90	0	901718
04	11640_21	0	921691
04	11643_45	0	923311
04	11651_23	0	931770
04	11653_52	0	932230
04	11700_13	0	974170
04	11734_10	0	993391
04	8661_77	0	1017712
04	8666_31	0	1022303
04	8766_46	0	1106928
04	8858_73	0	1192306
04	83998_20	0	1197954
04	8904_11	0	1249070
04	8929_46	0	1278165
04	8992_18	0	1345582
04	9001_69	0	1356526
04	9038_14	0	1386503
04	112235_90	0	1403468
04	9138_43	0	1475678
04	9152_5	0	1485883
04	9168_76	0	1499070
04	9186_53	0	1516490
04	84051_64	0	1553223
04	9269_88	0	1577706
04	9281_6	0	1596068
04	84071_19	0	1642745
04	9345_87	0	1643426
04	84084_87	0	1709227
04	9427_13	0	1726862
04	9464_70	0	1756387
04	118598_44	0	1776927
04	9517_50	0	1817346
04	9556_27	0	1853288
04	9557_76	0	1854107
04	9651_28	0	1942469
04	9775_42	0	2103568
04	9889_51	0	2222761
04	9972_6	0	2349733
04	10000_45	0	2383491
04	10033_93	0	2429263
04	10058_68	0	2463572
04	10114_38	0	2518232
04	10123_11	0	2534151
04	10143_34	0	2569257
04	10147_86	0	2578334
04	10192_51	0	2659088
04	10210_85	0	2683581
04	10280_7	0	2765396
04	10287_9	0	2772791
04	10307_57	0	2790056
04	10369_52	0	2858354
04	10517_59	0	2996391
04	10521_6	0	2997912
04	10728_65	0	3159998
04	10766_55	0	3194722
04	10825_31	0	3291526
04	10981_51	0	3383382
04	11052_8	0	3736601
04	11069_7	0	3927794
04	11102_39	0	4360983
04	11103_6	0	4363397
04	118629_60	0	4414730
04	11113_47	0	4487092
04	11118_5	0	4522017
04	11135_45	0	4671885
04	11136_66	0	4673918
04	11147_32	0	4744197
04	11155_56	0	4832352
04	143178_89	0	4864443
04	11158_43	0	4873547
04	11163_10	0	4940406
04	11164_10	0	4948110
04	11165_52	0	4969735
04	11170_42	0	5013928
04	11193_7	0	5271061
04	11201_25	0	5316033
04	11216_7	0	5418887
04	11221_20	0	5464586
04	11241_37	0	5674694
04	11251_55	0	5831033
04	11258_38	0	5872335
04	84357_14	0	5978144
04	11295_54	0	6262015
04	11301_59	0	6294493
04	11304_5	0	6299604
04	11307_70	0	6319841
04	11322_20	0	6471097
04	11332_46	0	6522864
04	11338_12	0	6585945
04	11347_49	0	6622552
04	11349_21	0	6637005
04	11352_66	0	6688562
04	11358_42	0	6724708
04	11364_86	0	6765630
04	11366_77	0	6767648
04	11368_13	0	6772008
04	11382_61	0	6867679
04	11386_12	0	6923828
04	11397_53	0	7034795
04	84376_42	0	7199476
04	11437_18	0	7360993
04	11451_23	0	7396590
04	106338_28	0	7456807
04	11466_89	0	7595741
04	11480_42	0	7768605
04	11481_46	0	7776446
04	11484_87	0	7839335
04	11518_47	0	8039861
04	11544_46	0	8300355
04	11549_11	0	8321815
04	11550_29	0	8333468
04	112321_91	0	8358860
04	11567_67	0	8443985
04	106354_13	0	8449728
04	11579_61	0	8485117
04	11586_50	0	8528306
04	11589_58	0	8543454
04	11591_82	0	8559473
04	11593_33	0	8580636
04	11594_28	0	8581596
04	11609_55	0	8776393
04	11610_26	0	8776939
04	11617_9	0	8931871
04	11637_39	0	9149422
04	11658_7	0	9396012
04	11659_50	0	9413526
04	11665_51	0	9472537
04	11668_29	0	9490508
04	11669_87	0	9490976
04	11673_16	0	9541350
04	11679_66	0	9575660
04	11681_79	0	9612264
04	11688_7	0	9704245
04	11726_25	0	9899802
04	11731_70	0	9921395
04	11732_91	0	9925832
04	11733_81	0	9929091
04	11741_55	0	9968042
04	8635_92	0	10021460
04	8637_55	0	10031354
04	8641_17	0	10049877
04	8644_32	0	10066102
04	8646_93	0	10070975
04	8648_80	0	10101441
04	8668_89	0	10235481
04	8686_77	0	10399716
04	106115_52	0	10448308
04	8710_13	0	10616162
04	8709_8	0	10616180
04	8727_8	0	10683454
04	8746_17	0	10836101
04	8765_44	0	11067831
04	8777_88	0	11189114
04	8778_40	0	11190885
04	8779_49	0	11192737
04	8782_47	0	11235022
04	8794_38	0	11341748
04	8799_41	0	11373448
04	8800_50	0	11374911
04	8802_13	0	11404919
04	8807_63	0	11464269
04	8830_6	0	11659252
04	8832_52	0	11671637
04	8839_16	0	11728310
04	8843_40	0	11775703
04	8849_70	0	11843498
04	8852_86	0	11855717
04	8853_38	0	11856082
04	8861_24	0	11933325
04	8873_36	0	12017379
04	8879_85	0	12125252
04	8881_48	0	12134779
04	8900_93	0	12399327
04	8907_84	0	12505933
04	8908_71	0	12509761
04	8909_68	0	12510619
04	8916_16	0	12630868
04	8926_73	0	12741653
04	8939_93	0	12877371
04	8948_52	0	12976573
04	8949_83	0	13001472
04	8967_91	0	13222712
04	8972_65	0	13267663
04	8975_17	0	13336335
04	8976_14	0	13347911
04	8978_16	0	13350935
04	8990_53	0	13446007
04	8998_6	0	13541532
04	9012_82	0	13642874
04	9022_89	0	13760177
04	9039_92	0	13866531
04	9045_42	0	13912366
04	9051_45	0	14011567
04	9063_78	0	14074256
04	9064_33	0	14076406
04	9066_6	0	14082106
04	9070_64	0	14150074
04	9075_57	0	14256477
04	9078_92	0	14312258
04	9082_31	0	14330730
04	9083_31	0	14331276
04	9087_57	0	14344705
04	9089_52	0	14357743
04	9091_10	0	14387765
04	9101_26	0	14439096
04	9122_36	0	14643895
04	9128_86	0	14691749
04	9129_93	0	14692043
04	9136_79	0	14752859
04	9141_18	0	14786869
04	9148_79	0	14824102
04	9171_84	0	15008710
04	9177_20	0	15056927
04	9196_12	0	15277298
04	9210_58	0	15356184
04	9212_6	0	15370975
04	9232_9	0	15459013
04	9237_56	0	15514033
04	84053_30	0	15551054
04	9268_51	0	15775291
04	84060_93	0	15801444
04	9274_65	0	15883985
04	9275_27	0	15892522
04	9288_37	0	16010658
04	9304_83	0	16123063
04	9303_79	0	16123222
04	9314_24	0	16255478
04	9317_28	0	16260771
04	9318_61	0	16273102
04	9326_61	0	16304419
04	9329_84	0	16325465
04	9354_10	0	16479023
04	9361_52	0	16521378
04	9369_74	0	16590478
04	9374_22	0	16607595
04	9375_69	0	16608048
04	9378_53	0	16636089
04	9382_60	0	16678948
04	9415_9	0	17172126
04	9416_65	0	17178291
04	9420_90	0	17209011
04	9445_39	0	17426142
04	9447_59	0	17428929
04	9477_29	0	17705605
04	9478_6	0	17732136
04	9480_90	0	17760343
04	9490_16	0	17863447
04	9491_28	0	17897816
04	9511_9	0	18119988
04	9513_20	0	18136550
04	9515_50	0	18158912
04	9531_24	0	18314975
04	9536_60	0	18377741
04	9537_19	0	18380633
04	9542_64	0	18451654
04	9546_85	0	18462713
04	9550_88	0	18474832
04	9575_21	0	18667045
04	9577_56	0	18697271
04	9583_23	0	18765429
04	9590_57	0	18793727
04	9596_34	0	18861954
04	9610_28	0	18944153
04	9637_18	0	19212063
04	9645_28	0	19308425
04	9648_34	0	19317083
04	9652_36	0	19426316
04	9681_86	0	19855110
04	9689_23	0	19995132
04	9716_76	0	20406720
04	9717_31	0	20415237
04	9748_21	0	20769932
04	9785_73	0	21119233
04	9788_71	0	21138999
04	9790_93	0	21168641
04	84145_81	0	21212991
04	9799_84	0	21234987
04	9809_51	0	21336793
04	9818_42	0	21437713
04	9828_18	0	21608663
04	9831_88	0	21647270
04	9894_16	0	22260705
04	9895_8	0	22261224
04	9905_83	0	22396216
04	9908_6	0	22470610
04	84164_93	0	22480467
04	9915_72	0	22509786
04	9917_10	0	22518741
04	9924_11	0	22544693
04	9936_24	0	22708583
04	9957_37	0	23137616
04	9961_72	0	23256390
04	9967_93	0	23415443
04	9977_91	0	23561266
04	9982_29	0	23582036
04	9999_74	0	23833718
04	10009_71	0	23909975
04	10016_77	0	24030831
04	10022_35	0	24178593
04	10046_8	0	24453364
04	10045_66	0	24453435
04	10050_44	0	24460942
04	10080_64	0	24840793
04	10095_21	0	24954733
04	10103_73	0	25023970
04	10108_13	0	25065333
04	10116_90	0	25191762
04	10122_51	0	25329180
04	10133_5	0	25501488
04	10136_45	0	25546855
04	10142_33	0	25668943
04	10168_9	0	26169220
04	10172_68	0	26294244
04	84208_91	0	26558409
04	10193_30	0	26598483
04	10206_14	0	26777131
04	10214_82	0	26861355
04	84212_29	0	26948716
04	10233_51	0	27010776
04	10236_84	0	27020870
04	10238_59	0	27030625
04	10240_38	0	27059352
04	10244_43	0	27089091
04	10247_36	0	27199308
04	10256_27	0	27354603
04	84216_29	0	27469992
04	95290_13	0	27569872
04	10292_60	0	27779465
04	10297_17	0	27826297
04	10321_43	0	28056527
04	10326_46	0	28100565
04	10329_7	0	28129795
04	10333_31	0	28178515
04	10355_85	0	28371430
04	10357_68	0	28380062
04	10361_45	0	28456098
04	10363_41	0	28514653
04	10367_17	0	28541758
04	84235_31	0	28569551
04	10370_36	0	28584298
04	10375_28	0	28648431
04	10377_30	0	28673187
04	10399_39	0	28943086
04	10400_13	0	28944759
04	10410_8	0	28980675
04	10417_80	0	29036026
04	10423_32	0	29060582
04	10427_55	0	29110484
04	10445_28	0	29278498
04	10450_93	0	29326228
04	10451_11	0	29339797
04	10452_29	0	29340337
04	10469_14	0	29517176
04	10471_29	0	29558850
04	10477_34	0	29585286
04	10482_27	0	29649016
04	10489_73	0	29756294
04	10492_66	0	29776747
04	115342_43	0	29975128
04	10523_13	0	30005245
04	10536_43	0	30103545
04	10540_28	0	30160010
04	10544_18	0	30198709
04	10568_73	0	30455474
04	10581_57	0	30562622
04	10582_82	0	30574160
04	10593_44	0	30626537
04	10600_27	0	30677429
04	10617_92	0	30782281
04	10624_43	0	30823159
04	10625_70	0	30824379
04	84276_78	0	30988552
04	84278_5	0	31069894
04	10654_13	0	31092235
04	10678_93	0	31304525
04	10681_31	0	31326989
04	10682_68	0	31329638
04	10690_26	0	31371067
04	10699_16	0	31401970
04	10714_25	0	31482646
04	95357_91	0	31596147
04	10730_36	0	31609893
04	10732_31	0	31636223
04	10734_8	0	31639695
04	10740_86	0	31659113
04	132976_15	0	31706396
04	84289_34	0	31748014
04	10754_79	0	31847948
04	10770_80	0	31968075
04	10775_33	0	32093263
04	10790_41	0	32333488
04	10801_74	0	32633148
04	10821_31	0	32867979
04	10828_62	0	32919127
04	10848_67	0	33016279
04	10850_51	0	33021511
04	10854_83	0	33035476
04	10859_80	0	33052145
04	10860_40	0	33054895
04	10864_64	0	33077364
04	10868_48	0	33087129
04	10874_37	0	33111027
04	84311_78	0	33113763
04	10880_37	0	33160264
04	10883_90	0	33180280
04	10887_75	0	33200222
04	10902_73	0	33347683
04	10907_24	0	33371071
04	10915_18	0	33408908
04	10921_38	0	33463342
04	84323_24	0	33668947
04	10960_39	0	33715516
04	10965_83	0	33770046
04	10967_28	0	33772019
04	10976_89	0	33796322
04	10982_30	0	33834253
04	95394_34	0	33921954
04	11008_37	0	33984514
04	8612_28	0	66600
04	8574_90	0	298975
04	8597_68	0	504516
04	8601_29	0	553188
04	8617_42	0	721873
05	14425_51	0	55878
05	14459_48	0	57950
05	12302_39	0	129579
05	13405_83	0	252829
05	13508_33	0	263565
05	13594_85	0	269607
05	14171_10	0	312309
05	14180_53	0	318370
05	14513_78	0	651316
05	14514_19	0	652415
05	14525_66	0	668883
05	14538_66	0	680118
05	14543_23	0	686845
05	14827_60	0	964273
05	12074_70	0	1006125
05	84494_54	0	1195695
05	12269_33	0	1249657
05	12293_33	0	1281798
05	12328_8	0	1317747
05	12367_76	0	1364319
05	12400_18	0	1415589
05	12411_70	0	1425473
05	12472_12	0	1477058
05	12532_30	0	1528295
05	12550_16	0	1540267
05	12581_76	0	1572796
05	12610_11	0	1600236
05	12646_11	0	1635426
05	12664_92	0	1651545
05	12733_37	0	1731990
05	12738_84	0	1737685
05	12770_38	0	1768011
05	12772_54	0	1768408
05	12789_67	0	1790634
05	122199_92	0	1814941
05	12897_42	0	1924826
05	12896_16	0	1924881
05	12944_93	0	1969544
05	13009_9	0	2039677
05	13053_7	0	2115548
05	13140_9	0	2232924
05	13284_51	0	2386835
05	13332_27	0	2438738
05	13343_31	0	2455559
05	13383_43	0	2505196
05	13391_70	0	2514089
05	13435_71	0	2569189
05	13443_10	0	2578347
05	14116_29	0	2969759
05	14194_51	0	3402573
05	14211_6	0	3518898
05	84729_85	0	3572158
05	14219_92	0	3607389
05	14229_17	0	3736829
05	14230_57	0	3747598
05	14237_49	0	3890783
05	14255_91	0	3979624
05	14262_55	0	4066651
05	14267_88	0	4099614
05	14273_87	0	4185966
05	14276_33	0	4218453
05	14323_50	0	4575046
05	14336_5	0	4710573
05	14337_66	0	4727292
05	14348_33	0	4900575
05	14355_10	0	5004829
05	14362_78	0	5100486
05	14374_45	0	5202612
05	14398_48	0	5417395
05	14412_64	0	5507707
05	14414_90	0	5516169
05	14415_64	0	5516959
05	14419_73	0	5536576
05	14433_15	0	5660663
05	14434_28	0	5661411
05	14442_76	0	5698320
05	14445_59	0	5725093
05	14453_23	0	5783460
05	14454_14	0	5788162
05	14473_56	0	5940413
05	14475_77	0	6014084
05	84777_5	0	6110856
05	14490_36	0	6206919
05	14498_77	0	6283908
05	14500_54	0	6317705
05	14511_62	0	6446991
05	95902_46	0	6554363
05	14516_92	0	6555745
05	14520_93	0	6604249
05	14539_34	0	6803178
05	14549_24	0	6998278
05	14550_38	0	7002272
05	84799_66	0	7130314
05	14579_56	0	7294282
05	14584_35	0	7371416
05	14590_13	0	7407420
05	14595_68	0	7440779
05	14603_31	0	7488792
05	14611_40	0	7539761
05	14616_71	0	7603035
05	14649_61	0	7898302
05	14659_89	0	7967362
05	14672_60	0	8074622
05	84812_62	0	8093758
05	14680_24	0	8157024
05	14711_49	0	8490174
05	14716_49	0	8525359
05	14731_54	0	8657950
05	14734_82	0	8678099
05	14738_92	0	8703355
05	14740_6	0	8708481
05	14757_70	0	8932335
05	14759_24	0	8938307
05	14767_26	0	9031636
05	14776_20	0	9129242
05	14786_53	0	9232462
05	14798_62	0	9306449
05	14810_46	0	9453020
05	14811_43	0	9466873
05	14839_75	0	9772521
05	14841_40	0	9790905
05	14843_69	0	9799683
05	14848_23	0	9841502
05	14867_6	0	9983733
05	12070_49	0	10010838
05	12077_5	0	10079569
05	12080_71	0	10084131
05	12096_18	0	10218246
05	12098_87	0	10226772
05	12109_83	0	10311838
05	12113_55	0	10404512
05	84476_57	0	10575051
05	95577_79	0	10594253
05	12151_37	0	10833198
05	12158_82	0	10942259
05	12160_73	0	10953224
05	12164_19	0	11001174
05	12168_20	0	11034232
05	12170_61	0	11034926
05	12189_29	0	11226815
05	12190_10	0	11259081
05	12194_78	0	11348393
05	12196_66	0	11404832
05	12197_83	0	11404873
05	12204_76	0	11468570
05	12231_86	0	11818081
05	84496_38	0	12044581
05	12247_43	0	12115974
05	12252_64	0	12171139
05	84499_6	0	12408074
05	12260_73	0	12408706
05	12262_11	0	12437517
05	12264_12	0	12459312
05	12272_53	0	12548069
05	12275_70	0	12616615
05	12282_55	0	12705120
05	12288_77	0	12781114
05	12289_11	0	12784990
05	12310_78	0	13014376
05	12326_15	0	13164512
05	12336_89	0	13250117
05	12346_6	0	13400539
05	12347_89	0	13406922
05	12358_26	0	13525586
05	12360_37	0	13533288
05	12373_57	0	13803858
05	12378_81	0	13901379
05	12406_73	0	14185787
05	12415_10	0	14277138
05	12430_81	0	14424854
05	12436_27	0	14461678
05	12454_63	0	14592286
05	12465_70	0	14732439
05	12469_59	0	14750559
05	12484_83	0	14882381
05	12491_6	0	14955155
05	12499_59	0	15008650
05	12518_12	0	15197245
05	12520_16	0	15211684
05	12526_88	0	15241508
05	12529_52	0	15252113
05	12538_82	0	15350760
05	12544_65	0	15381058
05	12547_29	0	15398618
05	12562_14	0	15476620
05	12565_79	0	15535203
05	12567_64	0	15562184
05	12568_74	0	15572120
05	12572_68	0	15593135
05	12575_25	0	15616203
05	12587_16	0	15774823
05	12602_81	0	15927282
05	12605_84	0	15956603
05	12615_12	0	16056503
05	112370_66	0	16197076
05	12639_41	0	16308726
05	12648_31	0	16362971
05	12650_33	0	16399599
05	84549_33	0	16542824
05	12684_43	0	16784312
05	12687_38	0	16796541
05	12693_29	0	16877915
05	12698_53	0	16923089
05	12699_31	0	16929752
05	12709_65	0	17041017
05	12712_24	0	17064777
05	12716_57	0	17078898
05	12724_76	0	17186940
05	12728_72	0	17228217
05	12730_59	0	17260291
05	12735_56	0	17339638
05	12737_62	0	17360913
05	12739_34	0	17379005
05	12750_48	0	17499952
05	12756_79	0	17556174
05	12765_28	0	17627189
05	12767_92	0	17654415
05	12769_16	0	17672769
05	12776_23	0	17722142
05	12812_38	0	18259667
05	12822_34	0	18459300
05	12832_33	0	18585496
05	12833_52	0	18600901
05	12855_87	0	18937921
05	12856_54	0	18940001
05	12873_23	0	19084998
05	12876_58	0	19094453
05	135445_85	0	19196562
05	12892_44	0	19210535
05	12899_45	0	19263729
05	12909_57	0	19376164
05	12922_69	0	19461320
05	12929_5	0	19524218
05	12933_17	0	19569200
05	12962_47	0	19896260
05	12970_68	0	19958463
05	12976_16	0	20034619
05	12979_85	0	20045788
05	12980_54	0	20056827
05	12996_21	0	20275510
05	13031_42	0	20759323
05	13046_6	0	21054198
05	13050_70	0	21117826
05	13052_46	0	21151111
05	95700_71	0	21370068
05	13072_19	0	21451552
05	84602_54	0	21761698
05	13094_8	0	21785688
05	13096_41	0	21796405
05	13104_62	0	21897940
05	13122_27	0	22059076
05	13125_31	0	22073855
05	13134_41	0	22186221
05	13143_41	0	22387312
05	13148_58	0	22420240
05	13159_70	0	22595471
05	13169_76	0	22641291
05	84610_21	0	22658792
05	13179_18	0	22723514
05	13183_74	0	22778780
05	13189_31	0	22867516
05	13191_8	0	22890946
05	13192_10	0	22912557
05	13206_73	0	23036073
05	13223_38	0	23198464
05	13236_49	0	23303021
05	13242_54	0	23398240
05	13259_79	0	23552280
05	13264_80	0	23625392
05	13276_26	0	23741813
05	13281_42	0	23816392
05	13285_38	0	23874608
05	13296_69	0	23960432
05	13312_83	0	24102202
05	13313_43	0	24108873
05	13321_80	0	24159461
05	13333_79	0	24405837
05	112398_32	0	24415967
05	13348_47	0	24592537
05	13371_17	0	24908977
05	13373_44	0	24917668
05	13375_14	0	24957240
05	13400_44	0	25176954
05	95751_9	0	25270296
05	13410_59	0	25349584
05	13415_11	0	25441395
05	13439_79	0	25726238
05	13463_70	0	26009174
05	13470_78	0	26060741
05	13477_85	0	26159181
05	13481_15	0	26212272
05	13496_62	0	26279818
05	13511_45	0	26374744
05	13519_26	0	26439734
05	13523_82	0	26480251
05	13524_64	0	26480670
05	13540_18	0	26580311
05	13556_30	0	26685920
05	13561_83	0	26705628
05	13567_11	0	26745444
05	13574_90	0	26791106
05	13592_53	0	26939838
05	13599_36	0	26984908
05	13601_7	0	26986326
05	13609_38	0	27041232
05	13611_91	0	27043263
05	13612_16	0	27047917
05	13614_82	0	27053053
05	13633_81	0	27171865
05	13635_20	0	27183213
05	13661_85	0	27289873
05	13663_65	0	27298333
05	13664_67	0	27299362
05	13666_20	0	27318149
05	13667_26	0	27325584
05	13674_14	0	27344707
05	13683_71	0	27379646
05	13689_55	0	27411591
05	13692_16	0	27439581
05	13697_40	0	27460783
05	13698_36	0	27462142
05	84668_74	0	27515838
05	13713_47	0	27542861
05	13714_46	0	27562457
05	13715_88	0	27568591
05	13738_11	0	27664853
05	13747_48	0	27693806
05	13749_16	0	27698155
05	13751_35	0	27699259
05	13754_37	0	27721511
05	13763_66	0	27769432
05	13774_19	0	27806713
05	13779_92	0	27824988
05	13788_35	0	27869855
05	13794_58	0	27886380
05	13803_46	0	27937390
05	13805_6	0	27952512
05	106530_63	0	27984858
05	13814_90	0	28003604
05	13815_26	0	28026722
05	13823_11	0	28050939
05	115466_91	0	28157325
05	13863_65	0	28198408
[truncated: 9,435 more rows]
