# Supplementary material for: Multispecies Outcomes of Sympatric Speciation after Admixture with the Source Population in Two Radiations of Nicaraguan Crater Lake Cichlids
Source: PLoS Genet. 2016 Jun 30;12(6):e1006157. doi: 10.1371/journal.pgen.1006157 (PMC4928843; doi:10.1371/journal.pgen.1006157)
Supplement: S1 Dataset — (ZIP) [file pgen.1006157.s018.zip › data_files-Kautt_et_al-PLoS_Genetics/in_SNAPP_Apoyo.nex]

#NEXUS
BEGIN DATA;
  DIMENSIONS NTAX=28 NCHAR=1772;
  FORMAT
    DATATYPE=INTEGER SYMBOLS="012" MISSING=?;
  MATRIX
    Nic_cit_00833	01001000001010010000000001001010010100000000101000000010110000100001001000000000100000011001100001001001000100010000011010010110000100011011000000010111001001001111010001000011001000101001100000010000000011110000100000000000000001000011101000001000001000100111000000000000000000000001000000000000000010000000000100000000000000011110000100010010000001000000100001000000100010100110000110010000010001100110000000000010010001001100000010000000010000001000001001010000010000001000000000011111100000000000000011001101010001000001011000110011100000001101000000011000001000010001001000010111100001000011000100000101000000000010010000001100010101100010000011001100001000100100010010000000010010000010001011000000101010000000100000001000000000010001100100000000000000001000000011110000001011000100000100001001000110000000000101010001000000000010000000100010000000001000010100001001000000000001100000000100100010010100010001000001000010000000101011001001010000000000000110000000000001000010100000000001010011000000010000010000110000000000011110000000000010000001011001000000100000000000000000001101000010000000010011001000000010000000001100000000000010001000010000001011011000010000000110000001100000001111100000000010001001000010000001000000010000000110011000000101000010000000101101100000000001101000010000000010000100100111111001100010000101000010010010010100011010011000001100000001000101000000000000100100000000001000000110000001100001100111000101000100001000010000000000010010000000000100000000010000000000000000001100011000001010000000010100000000111000000000011011000010011101001000011010010101000000000000110010000100000010010100100000100000010010000001000000000001000010000011000001011000001100000001000001000000110000010000000001000001010000000000110100100000000000100000
    Nic_cit_03610	02011101102020120000000001010000010200000100000000001020120000201001002010000100010100021000110010012000000100021120001000010120000210001002100000120112022010010221010011000010010000010000200001020000100000110000110000100001001002011011000011000000000000001010000001010000000000000002000010000000010020000100000111000000000100000010000210010010000100000000011002100001201001001212100100020100000011100220000011101010000002101000000010000010010000011000000011020011020100002100000001010122000200000000000121011100020001000021000110200020210002000100000000011001000000010110001001010221100001000010100101000101200000000010000000000200020000001020000012101200111100201202000020001000001000010010002120000100200010000101100100101100000000022010101010021000000000011010000021200000002000000100100200101200002111001000000001020001001000000010000000010001100100010010110000002002100200000002100011000101100021000200020011110001000010000000110020002001000110000000100200100000001102000200000100000022021001200010001101210000210000000000122000000000001010000001102102000110100100001000000020000001002020001000020022111010001010000000102001010020101011000000020000100002020000020001010111100000201010001012000101010011001010000020010022100000011100000120000000000200100000000000112100010010011001100100120000010200000120000022220000000011020220001021000001120000012100000000010200000010000202001000000000000100000010001200101200000001201111100110000000000000001100000010000000120000001000010210110000020000001000001100000100010001112000000000010210000000000010000000022100100010000200002110022000010102000000010101210020000210000010122111200000200000010001100000011100100001100000100020110002010100002100000100011000000020000000010000010012001002200000000001220200200101001000110002
    Nic_cit_08295	22101001002020011000000002000010000200111001010101000120120000001110102010000010100000022000200020002002000211120110002020000120100200102022201000121022001110000201010120110010001000011100200001020000101120120010200100100100000102101012110201200000000000101000000000000000120000000002000002101000000020001220000000101010000000012200010201021020000001000021000002011000100101000210000000021100000001201220000000001010000002211000100200000100110000102100100002120000020011011000010111021102100111001000000012001200120000010001000100200111110001002000000100120011110000010011101022020220110001100120000200000000000001000011100200001202020000001020010101002100011001100101020010000100000010020000012010000000200011001200110001102210000000021100202000120000000000001000100021200000002001000000000100002002000120000102101102021001000100000010000100010020011000011000110010002002001000010101100001000002101020000200020102001002000111000000110020112011000010100001000200000010001001000200000200101112012020201000211001111011100010100000011000100000100110000001112000111100202000001000001110001001100021102001020112000000000100110000002000011010000022000010021000000002021110020100000221000000200000000021200000110000001000000001100022110001010001010221000000100200010000000101101100000000000101000000020000010000000021200012220002000010000110010120000001120101021100000010011100000000000202010000000110000110100000001200001200000000200002110111010010010000010000000010110200022010100000000200001001111001000001001110001100000100102010000000010200010010211000100100022020000000000201002010012000020202000000000210220021010000000020022210210000100111020010010001010010000000000000000020100002010100002000001001002010110121000000011010001002100002000000200000220210201100100000220102
    Nic_cit_08304	01002010002020120000000002000010010200000001010000000010120000100101102000000000000011120001100100002002000200020020000020020121010210022012100000220122002010000220011012010000000100111000200012020000000020110000100000100011010002001002011101010010000100010000001010000000020001000012000011000001000020001110000000010102000100000200100101020010000012000100100102010000200000000101000000021010100000200220000011000000000001100100000020001101100000002000000002020000010000001110000000001102010200000000100010002201120011100101001000200011000001002100000000002100000001010001002001021222010000000020010000000002200000000020010000101210210000010100000011001101201000010100100100010100000000001110002020001001201020000100000000101200001000010000111100001000000000001010000022200000121002001110010200001210002120000001100002020010100200000000000000000210100011010100010000012002000000000111200010000101200020011100020002001001011010000000000120202002000200100110100110111001011001011010001101000101012000200011001010121010200010010001022000000011000020100100002002000000200000101000110020102002001100011000020222000100010000110100002100000022000022001010020000010001002100110000000110000000101001002022000000010020001000000010200012000100000010001210011000000201020110000010202200100110000102200100020101020000000020200111220002000000001120000020000102020000112211000020002200010000010202000000001000010100000100010200100200000101201012111211010001000001010000101100000100121000000010000210100101000000000000000000101100100001012000000100010200001000200000000110002001001010000212002120011020010212000001000210210020000000000020021210201010201000000000000200000000000001010010010220020002002101001010001002202000000020010000020001000002000002110001210200120100200000001000210111
    Nic_lab_00832	02000000001021020000000102000010000201000101000000000020121000100000101000100000000000022000200000002102000200020011001010120120000110011002000000120222001000001212111010010000000000010000200001020000002020110000100000010000000002000002000000000010000000001010000000000000000000000002111010000000000121000010010000000001000000022100000200020010000002000000000002000000200000000102000000021000001000200110000000000000011102200200000121000000010000002010011001020000010001002000000110020112010100000000010012012200020000001002010000200020100102001000000000101010001000000001002001020222011001000020100100000000000000000010020100001200120001001000010002002100200000100101010010000100000010100010000020000000201020000100100010002001100000020000200000010011100110001011000022200000012002000000001100001000100220010000000002020002000000000100000000000011000000000000010000002002100000001002100000000011000020000100020001000002001102100000100020002002000001000001100210000001000100000000010000001002000000101000011000000100100000000110022000000001010020001000112000000000101000101001000000100001001010001000010022000000001011000000002000011000000021000011020000002000122020020000000110000000100001000012000000000000002000001021100012010000010110000100000000100211010010011000102200100000000211101100020000000110000010101021220001100000000000100020000000020200012010100000022200000000000112001000101110000200000000001110000200010000201021100210010001000000000000010000010000020000000100000000000000020000000000000200000200020000002100010000000200000010202000000000012000000001010210002100011100010102000000000100210020001000000020021210000000200000000000000010110000010101001111000020000002011100002100000000000002100001000000020000000002001002110000101001120200200100000100201000
    Nic_lab_04007	01000000001020010101011012100010010210002000000100110010220000100000202010001000000000010001201001012100201200020011001121010221200210012102100000220202012010000222001010120020000000011000210001020000000120210000000000100100100001101002200000000010000100000020000100000000000000000002000000000001001120001100000100000101000100021010000110020010000101000000100002110000200000000201000100020001000000200220001000000100010011201000000000000100111000102200000002021001020001001200000110011012111000001000100122002200020000000001010000200010000002002100000010022000100000010001001011020222110001001020201100000211210000120020012000000200120000100020010002002100001100000000100011001100000000100110001020000000200020010000001001102210000000120010100010111100001000101000000021200100011001000100010100002100000011000000000002020002000010001000000000000011001000001001110000002002110101001001110010000102100020000110020102100000000110000010010020002002001000101000100201010000002001000000010100000002000001110010201101000000200000000000122100000000000020200112112000000100200010100000001000100002002010000000020021100000000000000001002110000000000021101010020010002002021010020100010110000000201000001022100000001020001100100010001112000000100100000110001001000100120011000000102100000000000212000010022010012100001010100022121000000010000010001120000010020002020100000010001100000000100202002000010000010200000000000000000101200010100021100220000000000000011000000010010011120110010000000200000011010000000000000000000000020000002010000000110200010000212000001100022010000120011101002000020020020102000000000100220020000012000120122200200100210000000000000000001000010001000000000020010002121100012100000000000000000001010000010000000002010002100000211001120110200012012100200000
    Nic_lab_00184	01001010012010000000000102100010000200001200010100000020220100100001102000001001000000022000200010002010000200020000001020011021101210002012000100120122010000000220010010110000000011000000200002020000001010120000200110000000000002001002000000110000000001001011101000000001001100000122000000000000000020000210000000000001002000011100000200010000010101000200000002000000210000100200002011020210000001200210000011000010010002101001010010000000120000102000010001010001020000001100100000011102000000000010000021101200120100020000011000200010000002012100100100021000002000020001100000020222000001000020012000100101100100000000000000011210120001000000010002002000010201100202000010000100000010210010210010000011200020010100000000002110000100020001200010110000000010002000010021201011112101000100010200001000000110000010100001121002000100110000000000000000001000010000220000002102010010000002100010000101201020000000010102000101100000000000010020002101000200000010200210000000001001000110112200000101110110100010201200000000210100010000012101000100000021000000102001000001200000001000000010102002001010000000021022000001100000010010012000110120000120010100110001001112012110020100000210001000100010000111001000000020000000100011100012100000000000100111000111010201010111000001212100200000100102000111020000000001000120200012220010001100011110010020010001020100010201000110101200010000000202000001000000010000000000001000000200100001110002200000000000000000011010000000000000121100001000000100100000010100000000000000111110020001002000001001001200100110111010000001012121000010010201012100010010021102001000000100220120000101000022021210200010200000010000010000000000000000000010000020010002012000002100000000101000000000000100010000001101001101000000200000010210200002002110210001
    Nic_lab_05631	01000010012020120000000102100110000100001110110000000011220000110000101101010000000000021001100000002000110100020011001020020120101100101012100000220102102000011220000020110110000100021000200102021000000220210001100000000000000001101002110000100001010000101010012000000000010000000002011000000000000120001100001100000010100001020201001200020120001001000100000002000010200000000200001000020010000000100120100000000010010111111000000100000000020001002000001102020101010000001101000110121112000000010100000101002100120001100001011010200000100002001000001000012011001010000000001010020221000000000010100100110002001000000020010000000210100100000010010001002000000100000101000011000100110010100100001020100000211110100010100000002210000001010000000021110000000000002010011021200000112101000000000100001000010220000000100001020002000000000000000000000111000000010000220010001002000210000102001011000001001020000210020202221002001000010000101020002002100000000000010210001000002001000010000200000012111100101010101110011010110000001100122100101000000020100000212002000010201000001000000010101000000010001010021012100000000000200001002111010120010021010000120001001012012110010000000120000100111100101012211001000020012000000011100022200000020100000201001020100002011110000000102210000000100202100110020000000100000010101001120010010000011120000120001001020101021210000000011100011000000102002000000000011101000000001200000100000001001012200000020000100000111001000000020100021110000000000200000001010000000100000000100001011000102010000000011200011000211000011010122000000001111101002200020000010102000000000210220020000100000020022200101000210111000000000000000001010000000110000000011002012110002201000001102000010010101001120000000002000001110001101002120210200102002000200001
    Apo_zal_03150	01000000102020020000000002000000100220000100200000000020020000000000212000000000000000020000200000002200100000020000000022000020100200000022002001220122000000200222000010020020000000002000200002020000022000201100002000000000000001000002020000000001000200000000000000000100012200000012000000000000000020220211000000000000000000102000000001020010000101000020000102100000200000100101000000220000000000000220000000100000000202001010000000000100220000002101001001021000020002002000000000002002000000000000000022002002022002000001000000200020120001102000000000022000000000002002001000020222000000000020000200000200000010000020020000010220220000000002020002001100001000100002000000000220010000220200000220000000202020000200000000002220000000020000200000000000000020002000000222200000002002020000000020002100001020000000000002020002000201010102200000020020000000000000220000102002000000000002100000010202200020000000020002202000000000001000020020002002000010000000200000001100002001000200000100020202022000200000001101200000220000000000022200000000000020010001002000000000000000001000002021200002001020000000020120200000000000000020002000000000000022000000020000000000021000020200001200000000100000000002000000000110000000020020001022000000010000000200000000000100020001001000202200100000000202000000020000000000100020200022221200000010020020000220000000020100022201000000000000200000002002001000000000000201000002002201000200000000200020200200001002000000000000000000000100020210000002000201000000000000000000000000000200020000202020000000002200020000000000000010012021010000000201022020021000022202010100000220220020200201002020020210200000000000000000000000020000000000000000020020010002020000002000000000002000000001000000020000000002000000200002200000120200200000000002200000
    Apo_zal_03969	01000000002020020000000002000000100120000000200010000020020010000000112000000000000000020000200000002200000000020000000022000020000200000022000020220022000000200222000000020020000000002000200002020000022000200000002000000000000002000002020000000002000210000000000000000200002200000022000000000010000020220221000000000000000000202000000002220000000002000020000002200000200000200101000000120000000000000220000000020000000202001000000000000000220000002100000000020000020000000000000000002002000200000000000022002101020002000002000000200020020002102000000000022000000000102002000100020222210000000020000210000102000000000020020000020220220000000002020002002200000000200002000000000220000000220100000210000000202020000100000000002210000000020000000000000000000020002000000222202000022002020001010000002200002020000000000002020002000200020202200000010020000000000000220000002002000000000002000000010102200020000000020002002020000100000000020020002002000020000000200000002000002001000100000200010102012000100000012202000000210000000000022200000000000020020000102000000000100000001000102020200002001020000000020022200000000000001020002100000000000022000000020000000000022001020200000220000000100000000002000000000020000000020020000022000000000000200200000000000000020001200000202200000000000202000000020000000000000020200022220200000010020020000220000000020200022202000000001102010000002002000000000000000202000002002202000200000000100020200220012002000000000000000000000000020211000002002201000000000000000000000010000200000000202020000000002200020000000000000010022022010000000202022020020010022102010100000220220020100200002020020220200010100000000000000200020000000010000000020020010002020000002000000000202000000010000000020000000002000000200002200000020200200000010000200000
    Apo_zal_05392	02000001002020020000000002000000100220000000200000000020020010000000122000000000000000010100200000002100000000020010000022000020001200000022102002220122000000200221000000020010000000001000200002020000022020200000002000000000000001000012011000000001000200000000000000200200012200000012000000000000100020110110000000000000000000002000000001120010000101000020000002100000200000201201000000020000000001000220000000110001000202000000001000000100220000002000000001020000020000000100000000002002000000000000000022002101022002000020000000200020120002102010000000022000000000002001000000020222100000000020000200000200000000000020020000010220220000000002020002012100000000100002000000000120000000220100000210000000202020000200000000002200000000020000100000020000000020002000000221201000002002010002020010001000000020000000000002020002000200020102200000010020000000000000220000002002000000000002200000000102200120000000020002002020000100000000020020002002000020000000200000002000002010100100000200000102022000100010002201100000220000000000022200000000000020020000102000000000000000100100002020200002001020000000020120200000000000000010002010000000000022000000020000000000022000020200000020000000100000000002000000000010000000020121101022000010010000000200000010000100020000001000202200000000000202000000020000000000000010200022220000000010020020000220000000020200022201000000001001100200002002000000001000000101000002002102000200000000000020100210011002000000000000000000000100020201000002001200000000000000010000000000000200010000202000000000002200020000000000000020022022000000000201022020020000022202000200000000220020000200002020020220200000100000000000001100020000000000000000020020000102020000002000000000202000000002000000020000000002000000200002200010220200200000000001200000
    Apo_zal_05396	02000000002020020000000002000000000220000000200000000020020000000000112000000000000000020000200000002100000000020000000022000020101200001022002010220122000000100222000000020010000000002000200002020000022000200100002000000000000002000002020000000002100200000000000000000100002200001022000000000000100120220211000000000000010000002000100001020000000001000010000002100000200000000201000000020000000000000220000000020000000202002000000000000000220000002100000001020000020011001000000000002002000000000000000022002102022002000002000000200020020001002000000000022000000000002002001000020222200000000020000200000200001000000020020000010220220000001002020002000000002000100002000000000210010000220200000220000000201020000000000000002210000000020000100000010000000000002000000222201000012002020001010020002200002020000000000002020002000200000102200000000020000000000000220000102002000000000002100100000202200120000000020002002010000100000000020020002202000010000000200000002000002001000200000200000002022000100020002001101000220000000000022200000000000020020000002000000010000000011000102020200002000020000000020110200000000000000020002000000000000022000000020000000000022000020200011110000000100000010002000000000000000000010020000022000000020000010200000000001100020001001000202200200000000202000000020000100000000020200022220100000010020020000220000000020200022202000000000000020000002002000000001000000102000002102202000200000000100020200210000002000010000000000000000000020200000002000200000001000000000000000010000200010000202010000000002201020000000000000000022021000000000200022020010000022202010200000110220020100200002020020220200000100000000000000100020000000010000000020020010012020000002000000000102000000001000000020000000002000000200002200000020200200000000000200000
    Apo_cl2_01102	00000010000020220110000002000000000210000100200000000020210000000000002101010000000000020001200001002200000200020000000022000020102200011022002002220122001000200221002000020110000000001000200002020000022000200000002000000000000001000002000000200002000200000020000000000000020020000002000000100000000220100100010000000000000000002002000000020022001201000010000022100000200000201201000000020100000011000220000000210000110102001000000000100000220000002001002002020000021022002100000000000202100000100000001020002102021002000012000000200020210001002010000000022000000000002001000000010221200000000020100200000202002000000020020000010220220001001002020012011000000200200101000000100110000000110100000010000010200020000100000000012210000000020010200000100000000000002100000122200000002002000000020010011100000020000002010012020202000200020000000000000020000000000000220000002002000100000002100001000201000120000000020002002010000100000000020020002001000010000000200200002010002002000200000200000001022000200020000010101010100000000000022000000000000020020001202000100010110000001000100010101002000010000000020022100000100000000020002100000000000022001000020000001001020000020000000200000000100000010002100000010020000000020021000021000000020000100210000011000200020001001000202200000000000202000000020000000000100020200122221100000020020020000020000000021200021202000000000100000000002102001000001000000111000000000201000200001000200021100220110002001000000000000000000000020200000001002200000001000000000010000001001200020000202020010000002200010002000000000020002000000000000200022120021010001202000000000110220020100101002020021210200010200001110000201100000001000011000000020210000002010000102000000000002000000021000001120100000002000001100001200000121200200000010000200000
    Apo_cl2_01138	02000010000020220100010002000010000210000000200000000020210000100000102101010000001000010001200000002000000100020100000022000120102200010012101001220022000000100222000010020110000011000000201002020000022000200200002000000001000001000002020000000002000200000000000000000100020020100002000000100000000220000000020100000101000100012002100001120012001100000110100012000000200000000101010000020100000000100220000000010000110202002000000000100000210010002100002001020000020001002000000000000112100000000000000022002100021002000002000000100020210001002010000000022000000000002002001000020220200000000020000200000200002000000020020000000200220000000002020002011000001200200002000000000120010010000000001110000000200020010200000000002210000000020010000000000000000000002000000120200000012002020000020020001200000020000001000012020212000200020101000010000020000000000000220000002002000100000002200000000100000120000100010002122020000000000000220020002001000010000000200210002010001002000200000200000101012000200020001010021000200000000000022100000000000020010002202000100010100000100000001020001002000010001000020121100000000000000020002100000000000022002000020000000002021000020000000000000000000000000002000010010020000000010020001022000000010000010220000020001100010000001000202200100000000202000000020000000000100020200022220100000010020020000120000000020200022201000000000001010000001002001100001000000110000000000001000200000000200020200210010000000000000100000000001000020200000001001211000001000000000000000021000200020000202010000000002200010000000000000000002010000000000200022100021000021202000100000220220020200202002020021210200000200000000000001100010000000010000000010200000002010000102000010010002000000020000001120000100002001011200000200000220200200000220000200000
    Apo_cl2_13733	02000020000020220000100002000000000120000200200000000020210000100000002000000000000000020002200000002100000100020000000022000120101200002002000012220122000000100221000010020020000000000000200002020000022000200200101001000000000002000022021000200002000200000020000000001000020020100002000001000000000120010201020000000201000200002001000000020021102200000200200022100000200000101100010000020000000022100220000000220000020202002000000000200000220000002000002001020000020021002000001000001012100100100000000021002001020002010011000000200000120000002010000000022000000000002001001000020221200000000020000200000201001000000020020000000210220010002002020002011000001200200201000000100120000000100100000110000000201020010200000000002220000000020000200000010000000000002000000220200000002002020000020010002100000020000000000002020202000200020001000001000020000000000000220000002002000100000002200001000201000120000000020002002000000000000000020020002002000010000000200200002000100001000200000200000202012000200020001200111000221011000000022000010000000020020002002011000010000000101010010020200002001020001000120111200000000000000020002000000000000022000000020010000000022000020100000120010010000001000002100000020020000000010022002022000000020000000200000020000200020000000000202200100000000202000000020000000000210020200022220100000010020020000120000000020210022202000000000102010000002202000110001000000200000000001101010200000000200020200210010001000000000100000000001100020201000000001220000002000000000000000001001200021000002020020010002200020002100000000000002000000000000200122010021010001202000000001220220020100101002020021210200000200000200000001000010000000010000000010020000002020000002100100000102000000010000000020000000002000000000001200000120201200010010000200000
    Apo_cl2_12490	01000011101020220010000002000010000220000000200000000020120000000000112000000100000000020000200000102100000200020100000022000020102200001012000002220022000000200222000000020020000000001000200002020000022000200100002001000000000002000012000000200002000200000000000000001000000010010002000000000000000220000210010100000201000100012002000001020020001101010120100012100100200000100001010000020200000012200221000000120000010202001000000000000000220000002100002002021000020002002000000000000002000100100000000021002210022002000012000000100020120000002000000000022000000000002001000000022220110000000020100200000202001000000020020000000220220000000002020002011000000000200001000000000110000010000000000220000000200020000200000000002210000000020010200000010000000000002000000122200000002002020000020000002000000020100002000002020212000200020101200000000020000000000000220000102002000000000002100002000200100220000000020002002000000000000001020020002001000020000000100200002010002002000200000200000002001000200010001100021000100000000000022101000000001020020001200000100000000000002010100010000002100010000100020022200000100000000020002000011000000022001000020000001000021000020210000110000000100000010002000000010020000000000020002022000000020000000220000001001100020000000000202200100000000202000000020000000000200010200022221100000020010020000220000000020200021202000001000000000000001202000000001000000200000001002101000200000000200020200220000002001000000000000000000100020200000001100210000001000000000000000022001200001000201020010000002200010001001000000000002020000000000200002000021010011102010010000220221020100200000020021210200000200002000000000100000001001011000000020020000002000000002000200000002000000010000000020000000002000000100001210000020200210000110000200000
    Apo_cl3_05671	02000001002120020000000002000002000220000000200000000020020000000000002000000000002000000011200001002200000100020000000022000120102200022012002002220222000000100222002010020010100000002000200002020000022000200000000000000000000002000002020000200000000200000010000000000000010020000002000000000000000220000200010000000000000000002001000000020020001102000220200002000000200000001001000100020000000000100220000000010000010202201000000000000200020000002202000001021000020011000000000000002002000000000002000022002200021002000002000000200020021000002000000000022000000000002001001000020222200000000020001100000102001000001020020000000200220000001002020002012100000000200201000000200220000120200101000220000000200020000000200000002200000000020000000000110000020010002000000220200000012002020000020000000000001020000002000012020202000200020202210000000020001000000200220000002002000000000002200000001202000220000000020002112000000000000000120020002002000020010000100000002020001002000200000210000002012000100000002100002000000000000000022200000000000020020002002000000010000000200000200010200002100010000000020122200000200000000010002000000000000022000000020000000000020000020210000110000000000001020002000000020020000000010020002022000000020000200200000010000200020002000000202200000000000202000000020000000000010020200022220000000010010020000120000000020200020202000000000000000000002202102000000000000200000000002201000200000000200020200220020001000000000000000001000100020200000002201210000000010000000000000021000200010000101020000010002200010000200200000000002020000000000200022010010000200002010200000110220020000202000020021210200020200000000000000000000000000011000000010110000002020000002000000000002000000020000000020000000001000000100001200000120201200000110000200000
    Apo_cl3_03977	00000000002020020000000002000001000110000000200000000020010010000000002000000000002000000001200002002200000000020000000022000020201200022012002002220222000000000222002000020010100000002010200002020000022000200000000000000000000002000002010000100100000200001010000000000000010010000002000000000000000120000200010000000000000000002002000000020020001101000110200002000000200000000001000000020000000000200220000000020000000202002000000000000100020000002201000000021000020021001000000000001102100000000002000022002202022002000002000000200020120001002000000001022000000000002002001000020222000000000020002000000101002000000020020000000211220000002002020002011000000000200200000000200220000020200001000220000000200020000000200000002200000000020000000000120000000010002000000220202000002002020000020000001000002020000002000022020202000200010102220000000020001000000100220000202002000200000002200000000202000120000000020002112000000000000000120020002002000020010000100200002020000002000200000210000101012000100000012100002000100000000000022200000000000020020002102000000000000000201000200020200002000020000000020200200000200000000010002000000000000022000000020000100002020000020100200120000000000000010002000000020020000000020021001022000000020000000220000000001100020000001000202200100001000202000000020000000000110020100022220000000020010020000220000000020200020201000000000000000000002202101200000000000100000000001201000200000000200020200220011000000000000000000001000200020200000001001200000001000010000000000011000200020000200020000000002200020000200000000000002010000000000200022110110000100102110100000110220020000200012020022200200000200000100000000100000000000011000000010110000002010000102000010000002100000020000000020000000002000010100000200000120200200000000000200000
    Apo_cl3_03980	01000010002120020000000002000000000210000000200000000020010000000000012000000000002000010002200000002200000200020000000022000020102200021012002000220222000000100222001000021000000011001000200002020000022000200000000000001000000002000002011000200000000200000000000000000000010020000002000000000000000020000200020000000101000100002001000001020020102202000120100002000000200000000002000000020000000001200220000000020000010102000000000000100000020000002002001001022000020011002000000000002002000000000001000021002201022002000002020000201020020000002000000000022000000000012002001000020222200000000020001100000102002000000120020000000210220000002002020002022100000000200101000000100220000021000000000220000000200020010000100000002200000000020000000000110000020020002000000120201000002002020000020100002000000010000001000022020202000200020102200000000020002000000200220000102002000100000002200000000202100220000000020002222011000000000000020020002001000020020000100100002010000001000200000200000002002000100000011100002000111000000000122200000000000020020002002000200010000000201000200010200002100020000000020210200000200000000000002000000000000022000000020000000001020000020210100220000000000002000002000000020020000000020020002022000000020000100200000000000200020001001000202200000000000202000000020000000100010020200022220000000020020020000220000000020200020202000000000001000000002102000200002000000200000000001201000200000000200020200220020000000000000000000001000100020200000002101200000001000010000000000011000200010000201020000000002200020000000000000010002010000000000200012110101000000102010100000110220020000101002020022210200020200000000100000000010000000012000000000020000002010000002000000000002000000020000000020000000002000010100001200000120200200000000000200000
    Apo_cl3_13694	00000000002020020000000002000000001200000000200000000020020010000000002000000000002000000002200001002200000100020000000022000220200200021012001002220222000000000222001000021010000000001000200002020000022000100000000000000000000001000012011000100000000200002000000001000000010020000012000000000000000120000200120000000001000100012001000000020010002202000210200102000000200000000100000100020000000000200220000000020000020102100000000000000100020000002102000001022000020011002000000000001102000000000002000022002101021002000002010000200020020001002010000000022000000000002002001000020222100000010020002000000202002000001020020000000201220000000012020002022010000000200101000000200220000020000100000220000000200020010000000000002210000000020000000000110000020020002000000022200000002002020000020100001000000020000002000002020202000200020102200000000020000000000000221000102002000000000002100000000202100120000000120002112000000000000000220020002102000020010000200100002010000002000100000200000002002000100000022200000000102000000010022200000000000020020002101000000020000000101000200020100002000020000000020111200000200000000000002200000000000022000000020000000000020000020000000100000000000000000002000000020020000000020020001022000000020000200202000011000200020001001000202200000000000202000000020000000000010020100022221100000020100020000120000000020200021200000000000010000000002202101200000000000200000000002201000200000000200020200210011000000000000000000000000200020200000002000200001002000000000000000010000200010000201021010000002200020000100001000000002010000000000200012000020000111002020200000220220020000201001020022210200010200000010000000200000000000020000000020110000002020000002000000000002000000020000000020000000002000000200000200000120200200000210000200000
    Apo_cl4_03146	01000020002020020000000002000020000200000200100000000020220000100000102000000000000000020002200001002200000200020100000020000120202200000002000000220022000000200222000000020000100022000000200002020000002010200000102000000000000001000022001001000002000200000000000002000000010000000002000100000100000020000100000000000000000000002002200000000020001001000020200002000000200000200002000200020000000000100220000000001000000202201000000000000000020000002000002002022000020002002000000000000202001000000000000020002101020002000001000000200020120010002000000000012000000100022002010000020120010010000020100200000201000000000020020000000200120000000012120002021000000100200102000000200000010000000200002220000000200020010000000000002200000000020000000000110000000010002000000221202000012002020100020000002000000020000002000002020202000200010001100010000020001000000000220000002002000100000002100000100201000020100001021002022010000000000000010020002102000020000000200200002000002012000200000100000101020000100000022200211000000000000100022200000000000020020000202000100000000000100010201010000002202020000000020202200000200000000010002000000000000022002000020000000000022010020010000000000000000000010002100000000000000000010020000022001000010000010210000000000200000002002000202200001000000202000000020000000000100020200022220000000000000020000020000000020200022201000000000000000000002002000000002000000201000000000200000200000000200020200210020001000000000000000000000000020220000000000212000000000000000000000002000200010000201020000000002200020011101000000000012020000000000200022001000020011102010000000220220020100200001020021220200000200000000000002000000000000020000000020020000002000000001000000000002000000000000000020000000002000000201001200000220200200000020000200000
    Apo_cl4_12443	02000010001020020000000002000020000110000200000000000020220010100000002000010000000000000001200000002000000200020000000020000220202200001002010001220022000000200222000000020020200022000000200002120001002010200100001000000000000022000002000000100002000200001010000001000010000020000012000000000100000020000201000100000000000100002002200000000020000101000120200002100000202000100102000000020000000011210220000200000000000202102000000000000000020000002000002001022000020011102000000000000202100000000000000022002102020002000000000000200020020000002000000000022000000200022002011000020220220000000020100200000201001000000020020000000200120000000022020002000000100000200002000000200011000000000200002220000000200020000000000000002200000000020010000000020000000012002000000120201000002002020000020000002000000020000002000012020102000200020102200010001020000000000200220000102002000200000002200001000201100020000000010002022000000000000000000020002102000020000000200100001000002002000200000200020002021000200010022201002000112000000100022200000000000020020001101000000010100000101000201010100002001010002000020202100000100000000020002010000000000022000000020000000001022000020000010000000000000000010012100000000000000000000020000020000000020000000210000000001200020001002000202200000000000202010000020000000000000020200022220000000010000020000020000000020210022201000000000000000000002002002100002001000201000000000100000200000000200020200200021001000000000000000000000000020210000001000211000000000000000000000011000200010000200020000010002200020000001000000000022020000000000200022010010020022202000000000220220020100202001020022220200020200000000000001000000000000020000000020020000002000000002000000000002002000020000000020000000002000000001001200000220200200000210000200000
    Apo_cl4_12554	02000010001020020000000002000010000100000100000000000020220000000000002000000000000000010001200000002100000200020100000021000220202200002002000001220022000000200222000000020000100000000000200022020000002010200000001000000001000001000002010000100002000200001020000001000010000010000022000001000000000120110100000000000000000000002002200000000020100001000020200002000000201000101002000100020000000011100220000100000000000202201000000000000100120000002101002002021000020011002000000000000202000000100000002020002101020002000000000000200020220000002000000000022000000100022002000000120020100000000020200200000201000000000020020000000200221000000022020002010000000100200102000000100101000000000100002220000000200020010000000000002100010000020020000000110000000010002000000021201000012002010000020000002000000020000002000012020202000200000001100000001021001000000200220000102002000200000002200000000201000020000000022002002000000000000000010020002102000020000000100100002010101012000200000200010002020000200100022202111000012000000000022200000000000020010002202000000010000000001000101020100002202010001000020212200000000000000020002000000000000022001000020000000000022000020010000010000000000000020002200000000000000000000020000022000000020000000210000001000200020002001000202200000000000202010000020000000000000020100022220000000010000020000020000000020200022201000000000000000000002002000100000000000202000000000200000200000000200020200200020001000000000000000000000000020210000000002222000000000000000000010002002200000000200020000010002200010000102000000000022020000000000200022010000020011202000000000220220020000102001020022220200020200000000000002100000000000020000000021020000002000000002000000000002001000020000000020000000002000000200001200000220200200000221000200000
    Apo_cl4_13504	01000020000020020000000002000010000100000100200000000020220000100000002000000000000000010001200000002200000200020000000021000220202200001002000000220022001000200222000010020000100000000000200002020110002020200100101000000000000011000022010001100001000200000010000001000010000010000022000200000000000120100201010000000000000000012002200000000010001101000020100002200000200000100001000000020000000000200220000200001000000202201000000000000000220000002101002001022000120011002000000000000202000000000000000021002101020002000000000000200020020000002000000000022000000000012002001000020120210100000020200200000201000000000020020010000200220000000022021002001000000100200001000000200020020000110200001220000000200020010000000000002100000000020010001000110000000021002000000220201000012002120000020101002000000020000002000002020102010200010001100000000020002000000200220001002002000100000002200010000200000020000000021002002000000000000000020020002102000020000000200200002010002002000200000200000001021000200010022201122000100000000000022200000000000020020000202000100001000000000000201010010002101000001000120202100000000000000020002000000000000022000000020000000001022000020000000100000000000000010022000100000000000000000021000022000000020000000210000001001200020001002000202200001000000202000000020000000100000020200022220000000000000020010020000000020200022201000000000000000000002102002000001000000211000000000200000200000000200020200200020002000000000000000000000000020210000000001212000000000000000000100001002200000010201020010000002200020000101000000010012020000000000200022100000020022202000000000110220020000201100020022220200010200000000000002000000000000020000000020020000002000000001000000000002000000020000000020000000002000000101001200000220200200000020000200000
    Apo_cl5_03143	00000020001020120000000002101001000200000200200000000020120010100000112201010100001000020001200000002200100100020100000020000220001201000012001002220222000000000222001011020010000011000000200002020000012010200100002000000000000000000002010000200001000200000000001000001000010000000002000001000100000020010100000000000000000000002000100000010010000200000120100102000000201000010102000000020000000011200220000000010000000202001000000000200000120000002000002001021000020022002000000000000202000000100000001022002201021002000022000000200020210000002000010000012000000000012001000000020222120000000020100200000202000000000020020000000201220000001022020002011000001000200011000000100220000020000100001210000000200020010000000000002210000000020010100000020000000000002000000220201000022002010000000020002100000020000001000012020102000200020001200000000020001000000000220000002000000100000002200002000202010120000000010002012010000000000000020020002202000000000000201000001000001002000200000200010101011000200000011121001000200000000000222200000000000020010002102000000011100000101000101010000002000020000000020212100000200000000020002000000000000022000000020000000002022000021010000000000000000002010012100000010020000000010022000021000000020000000210100000001100020000001000202100000000000202000000020000000100100020200022221000000020010020000120000000020100021201000000000000020000002202002000002000000210000001001000000200000000200020100210010001000000000100000000010100020211000002002200000000011000000000000001000200020000200020000010002200010000101000000010012012010000000200022001020020000202000000000110220020000101002020021210200011200000100000001200000000000011000000020020000002010000001000000000002000000020000002220000000001001000200000200000220200200000010000200000
    Apo_cl5_03120	01100021002020120000000002000000000200000100100000000020220000200000122000000100000000020000200000002200000200020010000020000020101200020022001012220222001000200222000020020020000011001000200001020000012000200000001000001000000001000102012002100002000200000000000000000100000000000002000000010000000020020100000000000000000000002001100000020020000100100010100002000000200000002100000100020000000000100220000000010000010202100000000000200000200000002201002002020000020012002000000000002202000000000000000022002112022002000012000000200010010000002000000000022000000000002001000000020221200000000020200200000102000000000020020000000201220000000002020002012000000100200002001000200120010010100100000210000000200020000100000000002210000000020020200000120000000000002000000120201000012002000000000011002100001020000000000002020102000200020100211000000021000000000000220000102002000100100002100002000202000120000000020002112000000000000000020020002202000000000000200100002000001002000201000200010200020000200010022102002000110000000000022200000000001020010002002002100020000002002010101020000002002020000000020121100000100000000020002000000000000022000000020100000001022000020210000200000000000001010012200000010120000000000022002022001000020000100200000001001100010000002000202200000000000202000000020000000000200020200022221000000020010020000020100000020210022201000000000000000000002102002000002000000211000000000000000200000000200020100220010001000000010100000000010100020200000001002201000000010000100000000001000200020000022020100000002200000020101000000020002022000000000200012000020011022102020000100220220020000201002020022220200010100000001000000000000000000000000000020020000002000100002000000000002000011010000000020000000002000001000000200000120200210000020000200000
    Apo_cl5_12437	01000021002020120100000002000000100200000200200000000020120000000000102000000000000000010000200000002100000000020000000022000120101200001022100001220222001000200222000010020010000000002000200002120000012000200100001000001000000011000012020000200002000200000000000000100100010000000012000000000000000120111200010100000000000000002001100000020010002000100120200102100000201000100001000000020000000112100220000000010000000202000000100000110000120100002001001000022000020002002000000000001202000000000000000022002101021002000011100000200020110001002000000000022000000000002002000000020220100000000020000200000201001000000020020000000200220000000022020002011000001100200102001000100220010010000000000220000000200020000100000000002210000010020010000000020000000000102000000221200000002002000000000020002000001020000002000002120202000200020000200000000021000000000100220000002001000100000002000012000202000120000000011002112020000000000100020020002102000010000000200100001000002000000200000200020201010000100000011202010000200010000010122201000000000020010001002000000010000000101000100020201012011020000000010122200000100000000020002000000000000022000000020000000002021000021010010120000000000001020002200000000020100000020022002022001000020000000210000000000100010000002000202200000000000202000000020000000000110020100022220000000020000020000020000000020200022201000000000000000000002202002000002000000200010000001001000200000000200020100210000000000000010000000000000100020210000001000200001000000000000000000001000200000000002020000000002200000000101000000010002010000000000201022010010000011102010000000220220020000201000020021210200000100000100000001100000000000011000000020120000002000000101000000000002000000010000010020000000002001000000001210000120200200100010000200000
    Apo_cl5_12482	01000020001020020000000002000001000200000200200000000020120011100000002000000100000000000000200000002200000000020100100021000120102200012022000001220222000000200222000010020020000011000000200002020000022000200000102000000000000001000102000000200002000200000010000000000000020000000002000000000000000020010200010000000000000010002000100000020021200101001120200102000000200000100001000000020000000001200220010000010000000202200000200000200000110000002000001001021000020022001100000000002202000000000000000022002212022002000010000001200020210001002000000000012000000000012002000000020220000000000020100200002202001000000020020001000201220000001012020002022000000110200001000000200220020020100100001200010000200020000000000000002200000000020010100000020000000010002000000221200000002002010000010220002000000020000001000002120102000200020101210000000020000000100000220000002011000200100002100011000202000220000000020002012020000000000000120020002202000020000000100100002010001001000200000200010101020000000000011100200000200000000000122200000000000020020000212001000010000000200010100020100002100000000000010212200000100000000010002000000000000022000000020000000001021000020100000110000000000000000012200000010020000000010022002021000000020000000220000000001100010000002000202200000000000202000000020000000100000020210022221000000020010020000120000000020200022201000000000000000000002102002100002000000211001000000000000200000000200020000210000002000000000000000000000000020200000000000101001000000000000000000000001200010000001020010000002200010000102000000020002011020010000200022010000010011202000000000110220020100201002020021220200000200000000000000000000000000000000000020020000002000100101000000000002000010020000000020000000002001001101111200000220200200000020000200000
    ;
END;
