# Supplementary material for: Multispecies Outcomes of Sympatric Speciation after Admixture with the Source Population in Two Radiations of Nicaraguan Crater Lake Cichlids
Source: PLoS Genet. 2016 Jun 30;12(6):e1006157. doi: 10.1371/journal.pgen.1006157 (PMC4928843; doi:10.1371/journal.pgen.1006157)
Supplement: S1 Dataset — (ZIP) [file pgen.1006157.s018.zip › data_files-Kautt_et_al-PLoS_Genetics/in_SNAPP_XiloÃ¡.nex]

#NEXUS
BEGIN DATA;
  DIMENSIONS NTAX=28 NCHAR=1290;
  FORMAT
    DATATYPE=INTEGER SYMBOLS="012" MISSING=?;
  MATRIX
    Man_cit_03002	100101010010010000000001000000000010001100110000110100110100001000010011000000100000001000000110001100010010000001010110000000100000001000011000110010000010001000000011011110010000100000010010000110000000000011000100100010000001100010001000000010001010000010000000110000001100000001000100000010001000010000010000001010101010001001000000000000100000010000000000000001010010110100110100000111000011100001001000000111011000000010011000011101000011100110000110100100011100110000010010000100110101000000001101001100000001000101001010001000000010100111100001000000010010100001000000000001000000000011000011000000000000000000000001000001000000010010010001100001000010000001000110000001000000000010110000010000000101100011000000010100101100111100001001100000000000010001000000000100001000010000000000000000001100000010000000001100000010100001000000000000011100001000101010000001000100010001100100000011000001101100000000000000010110000010010001001000011000100100001011001000000010100000001001001000001010000011100110000101001001000000001010100000000010000001000000001000000000100000000100000001010000111001110010101000101010001110000010100001010011010000000000001000000000001100000010100011011000001100110001100010110000000001000000100000000000110010000101000000110000000010000000000011010001110000
    Man_cit_08024	000210021020020010101000101012211100000100120000010201020200001110001121000000010010001001000000100100000010100001020210010000010010201200020210120010000022202010000121010120000101201001000020010000000001220022020221200010000111200110011002010211002120000010100000110100020001010002000000001110002110110100020100001001100020001001001000000000200000001110112000110000100020200210101212000120000022220002000001100122020200100101002001111100010012000110100121001200000200220000000020010000221102121100100020010000000021001002002000012000110200200012000002200000000000220101100000000000000100020020100012010000000100001000000012000002001120000110010000101102000020100101100221000010020001200210100000120010010102110000000000000100212000111002200010000100000000021100002000001200011010020000201110000110001001000000001100001001102000101000000001100200121000101100000001001011000101111102000110010022020001110200001022000002022010100011001002001010021001000010020001001000020100200000101000102020102000000122000201201002010120000000100012010000020010011010010001012000000110100100020100000001211010201001110002000001121110102120000021200012000012110110000020112000010000000120010020210011022000010200020002200010021002001002000010200000001001000000020022000010200000001020000000000120120001000000
    Man_cit_13358	011202000110020010202000100011221010001100121000020200020200001000010020000100000000100000000000010210000110100012001020100000000021202000120020120110100021112000000221100020000000201001100000000011100011110022000100110010000000100120001012011020002220210110001000120200010001000002001010110010002000001000021100002002202020001001000010101001100000000010111000120000100000201210112212010020010022220002101000000022021000011010122102111100010002100220100001001100000100200000010010010010220001100001010020100100011011000012002011002010210100110012100002001010100010120001000020100000000100010110000112000010000000000011000002000002001200011021000000101102000020000022110122000000110000000220211100000101000002112021000001000200001000220001101020002010000010012100000000100101102201120000200111011000011000010200010000100121100010100000000100000200010020200000101001100011000200120002100100020022002101010200001010100002022020111010111011001010010002000000010000002000110010111000201000011020102010000021100210200111000220100000100022000001001120001001010001002100110200000020021201000101110000212021100011000000201020011120000020200111010022110000000001112000000020112010000020220020010000001200020012200021122001000001100100200100002101021100000022000110200001000010000001100120010002010010
    Man_cit_03926	000211010102010000212011010001101020000000211022000201021211002000101020110000010010001100100020011201000000100002021221120000010000002100111010020010000020102000000121001221110000202000111000110010001010210022020200200010000010100020102102002000002110000020101100120210001001010012111010000010002010010000021101101001112120001001001000101100101100000000011001000110100000110210211201001020001021200002000000000212021000000011012011102100011011000100000122010200021100000100010010000120120201010000000110021200000111001112001012211001111200101001201002000000000000020012002000000100000100000100000000000000100000010110100002000201011101001011000012100002000020200002100220000002000000010020200120010010000012002021000000010100201000220001000000001000010000012000010000000210110000020000210110000011000000010100020000010011112010101000000100010100112010002000002010101012000200020112002101020022010011111200001021100000121020000010200001001110121010001000010000002000100000202200100000102010002000000111000200200102000220000001000010000000000111102010011201002000120200000000000200100001112101200002210021001000211110011220100121000112000122010000111010002001011022001020100020210021011000000100020002111010121011011002101011200010010001020011000012000010200000000020001000101020000000000010
    Man_lab_05600	000201110122020000202010100012201020000001222000200000020201002110010020001011120100000000000100010210000000010000011110000001120000001000120010120120100021102000000120001021000000200110100000000021010020210020000110101110000111110020001012001010002220100020000000220201011000012002002000000000002100010100020000010001102120002001011000201000100000001000011001211000020000110210201201001011000020120002000000001022120100001001020112112010021202002100000200011100020000200011100020020001120202010100000210020100010010000102001012102110200200200022000002000100000000020202000001101000001100011020000012001000000201001000000002000002002121000000001100100002000020000000010121000000111000100020202200010110100102002021001002020210010020111002001101102100000000002000000000000200111000020000201100000200000000020200010001000101000010101000000100000100020000101000000000000001010201010002000000020022001002010100022012000002002020010100100002002010012000102000000211001001200000002110000000002021002000000221000202200102020120200000100112001000100120002011000001001000110000000000110100000000211000200012201021100200110020021120000010100002000011010100010110002001010011001120100000210121021000002200020002200020022002001002000012200000100002020120010011000000200000100120101000221020010010000000
    Man_lab_05818	000202110021020011202021000011102020001001221000200102020200000000020021001002010100002100000001010211000020000001020020011000020000201100011000020120010020002000001121010020000000210100100000000020010010210011000201100010110201100020102001000020002120000010010001210100011000010002200000101000001000020000012000002010202020002001000020000100000000001011010000100010110000110210120211000121000022220002000000000022020200001000012200002010021022101220000100000100100111100000010000000000220202020000000110002100000002001112001000001001100200000022200002000100000000220202000101000000000101010020000001000000000200000010001022000002000100000022000110200002000020100011001221000000001000110020100100020000200101001110000000120101222000211001000021001100000000012100010000110200102200020000200200100210001000020100000000000201100020101001000200000101010010101001111000001010010201120001001101020121000001010200010010000001111110000000000002001011022000000000010001002001110010102010101000002010002000100222000211200102100120100100012112010000111020002011011101002000001222001000000200010000111000201012200011100100200021022220000020100002000021001000000020000000000110001110100000201011022000001210020002200020021002000002210002000000000000120010000022000000201000000010102100111020010001000000
    Man_lab_05826	001200010012120001201010000012202020001001121000201011020200112000011021001001000000002100001010010201000021100100010120020001110010201201111110020020000012102000102112000020001000200010100000001021100010220021011111000000000000100010112102010020002220000010100101220100012000010001000010000010002010020000021002001021201020002011010000100000100000001000100000100000000000210110121202001020100021111001000010001022121200000001020201012110020212002210100010000100000100200000011020010010120202010000000221011000000002000002022010002000200200000021001002000100001100120201000011100000000010010020000011001000010100000020000002011002000100010011000010200002000120000000010122000001000000110020201100021001100002001020100001020100011010220002001001000000000000010100000000010200111010020000200200000200000110020100000010000101000020102000001100000101010000012000000000001002010201010002000200020121011001010202002010000001012020000012001002000010022000001000020012001100100000001110101100002001012010000112101201201101000020110100002011000010000111001001000101000000110100100000000210000000111000201001101021100000200021012120000020110102010021001000000000002011000121012110001020220011021000000200011002200020112001000002010111100011001002220010110022010000200110000020002001101120000001000000
    Man_lab_13363	001210020012020010202010100000211020001011220000201011020200000010021021110001010101000001000000000211000001010001010020000000010000102100111000020020101021212200102111000120000000200200100000000001111020210022000101000000000000000010001012010120102220100000100110210200022001101002200000000100002000020000012001002000101020002101000000200000000000000000020001000010000000100200202202001120000120220012000010101022020200000000021200102000011122002210000101011000002000200000020020100101220202110000000011001100010001011002002000002010211200101022001002000200000000020202000011000000000000020020000000000000000100000000000102000001001010000010000100101002000020000101110222000000000000110020002100010012100002001101000001010200012000221101002021002000000000012100010000110100220010020210200001000010000100020001000000001200100020201001000100000100011000102000001100000012011201020002100100011022010000000201012020000001011120010012120002111010022010102000000001002010010000001000200000202010002000010222000211200101000110121100100101000000121000000000000001001000000101000000010100020000111000201001100011000000200020022120020000200102011001101000000010001010010010002120100010210022010000011200021002200020111002000001000011200010000001110010100112000010200000000010202001202021020000000000
    Xil_ama_00534	000201010002020001202001100002210010000000122002100102020200001000200021001102000001000000000120010210000000100001120020000020010010201202020110221020100020102100000110000020020100202200200000000000000100220120000200200000000002200020002012000020002222000000000000021200021000012002000001000200002000020000020000200001202020001001100000000001101000001000111010010000000000110110101202000020001022220002010011100022021110022010022010202002010001011200000101000210000100000000010020020010220202000000000011000100000002000012002010000000100200100020200002000100000200110121000112000110100000020010001002000000001000000001000002000012001101010001100010100002000020000002000022000002020100000220100000010000100002002010100010020100121001202000001020001001100000002000000000200100000000020001100101000000011000020200000000000002100220100001000200000100012000100000100010000002000200120202000201000021100001010200001002000002021120000010101001002020022000000000020002002001020000210100000000002010002020000022200220200201010000020000020002000100000000001000100000002000000100001020212200000010001100200001120010101100201020012020000000201202000022001010000020002001010010001020100020210021121000001100020002200020021002010002000201200000000001000020000122000000200000000020002000210020010000000001
    Xil_ama_13636	011201010101020000102000200002200020000000220001100000020200000010101020000002010100010000000020002220010020001002020020000100010200001102020200120010100020102100000020000020020100202200200100000010001210220100020200100010000002200020102002000020002221000010001100120200021000020002100000000100002100020010020001100002202020001001100000000001101000102120212020010000011000110110102202000221002022120002010020200122021200000020022001002000020002002200000112001200010100100000010020010020220202010000000120000100000001001002002000002010200200000020200002000100000200020211000022000100001010020010000002000000000000000002000012010002002102020002100000100002000020000022000022000102010000100220200000020020000002000020000200020100011000201012000020000001000000012100000100200200001000020000100201000000012000020200000010000102200120202000000200000200012010110000110000101012000200021102000100100022001000000201001002000002022120000010002100002020022000002000010001001011021010210100001000002020002020000021200220200102000100020000010212010000001000001000100001002000010100100020110100000020121000200002220020202000200020012121000010200202000022111010000020002001010121001020000020200020011000000200022002200020022002000002000002200000001000010020000022000000200000000020011000200010010000000000
    Xil_ama_13638	000201010100010000102000000001201020000000221001200202020200000000200010002001000001011000010020001210000010001001020020000000010000000001020110120020200022102200000020000020020000202200100010000000001010220000000110000000000001100010012012000120012221000010000000020200112000121002000002001000001000020000020012101000202020000002100000000000102000001010001020010000001000200200102202000220002022220002000010200122011100012020020011102000022002102200000112010200000100100000010021010011220211010000000120001110000001000012002000001000200200010011200002000100000110020121000012000000000000010020000001000000000000000002010002000112001101020002100000200002000020000001000012000002010000100220200100020120000002001010000210020100011000211000001020001000000100002200001000210200000000020000100100000000001100010100000000001002000120201001100100000200021001120000101020000002000201120102000201000022000000000200002001000001010120000010100100001020022000001001010000002011020021211100001000012010002010000022200210200001000000020100000102000100000000001010000100000010110100000020011100020020111200200001120110202000201020022020000110200202000012000010000020002000000101000020000020210021021000002100021002200010021002010001010002210000001001000010000022000000200110000011002000220020010000000100
    Xil_ama_13644	000201010102010000001000000001200020000000221002110101020200001000101021000000010000010000000120001200000010201002010020000100020020200102020201120020100020202200000120010020020100202200100010000020001000220010020210200010001000001120012012000110002221001000000000220200022000010002000001000100011100010010020000000000202022002001100000000001002000101000201020020100012100010200202202000020001122220002000020210022020200012020021002202002020002101200000102000210000100100000010020010021120101010000000120001210000001000012002000002010200200000021200002000100000100120211010001000100100010010020001001000000002010000001000002010002000102000001200000000002000020000010000222000002000000000220200100020010200002001120000110020200010000212010001020000000001010002100000000200200001010021000000200000000122000020200000000001112000220100000100100000200011010010001100000000002000200020102100202000020100001010201000000000101021120000010001011002020022000001001010000002001020000201100000010002020002001000022200220201102210200020100011202010000000000000000000001001010111000100020112110010010222200200002220011102000201020022220000120200202000022000000000020002011000010001020000020220021010000101100012102100120020002000002000000210100001002010020000002000001200000000020002000210020020000001000
    Xil_vir_13646	011201010101020000011100000002200020102000210011200010020200001000200020000001010000000000100020020210010020000102010020000200020000100001120201220120000022012000000120010120120000202200200010000020000110221222100210000000000000000021002012001010002220000000000000020200020000000002100001001210002000020100020000001201202020000002000000100000100000101000200011000100001000120200200212000120002122120002001001200222001000002020121000002001010001101200000002010201000100100000000010000020220102010020000101020210000001100002002010002000200200210022200002000100000000020211000002000000001010000010010002000000000010000001000102010002000101000002000000200002000020100012100121000001010000001220100100000000100002002000000000020000010000120002002020010000000000001100100000001200110000020000100210000000001100020000100000000202100110200002001200002220022000100000101001001002000110020102100100020022000001001100000011010001020120000001100001002020022000012001000001002012020010200020121010112120002010001022100120200202000210010110011202000000000000001001000001002000012100100020010200010000112100200010000020201000202020022220001120200202000011000210000020002001000100002020000020200020021010002201021002200020022001000002000200220001001012010020010012000010200001000020002010120000010000000000
    Xil_vir_13051	000002000210020000011000100002100020010000221011210010020200001000110021001001010001000001000010022221100000000002010120000010010100200001020200220010200010002000100020010020020000202100200010000010000020210211010121100000000110000020002002000010002021000001000000200200011001010102200001000001001001020100020001000001201020002002200000100000000000101010100001000100001000210200200202000120000102220012000010200222011100022010021010202001010002000200000110000210000200000000110020010010120201020000000202020200000000001002002101002000200201100012200002000000000200210200010020000000001000020000000001000100001000000000000002010002000010000002000010100002000020100010000121000000020000001220100010020010200002002020000100020000010000221002001000000000000000011000000000000100101000020000102202000100011201001000000000000112100021200002000200000100120000110001101001100001000200120002000001020022000001010210001012000002020020000021102100000020022001001100010000002012020010200000011000002020002000000022200220200201000210020000011002120000000000000001000001202010010101000020020200010010110000200010000012102000201020022120001121200201000022000010000010002101000000002020000020210020022000102000020002200020021002001012100001210000000001020020000022000011200000000020002000210010000100000000
    Xil_vir_13078	010101010211000000011000000001100020000001220001200011020200001000200020010002000000000000100020001220000010100102020020010000010110000202020200220020200020102000000020000120010100201200200020000020000120220121100220100010000200010020002002101010002021000001001000200200111000011002000000000010002000020100020001102002202020011002000000000010101000102010200010010100000000200200101202000120002022210002100010200122011000001020021202202001020002002100000111000200001000200010000110010000220202000000000120020200000001100022002020002000200200100021101002000100000011122200000010000100000000010010001012001001000000000000100002020112001101000000002000000012000020100022000121000000020000000221201001010000100002002010000100020000201000211002001000001000100000002100000000020100102000020000100100000000011200010000000000000121000120201002000200001210021000020000010001010101000210120102000001010022000002020210001001000001020120000021001212002020022010101001010001002001020010201100010000102020002000000021000210200102010220020200011002000000000000000000000002101000011100201021000200020010222100200020000012202000201020022220000011201202000022000010000020002001011121000020000020210021022001002200020002200020022101001002000200200000000002000020000002001001201001000020002000210000001000000000
    Xil_vir_13080	011102000101010000020000100102201121001000220011200122020200002000200010000002000000000000000120002220000010000012010120010100020100100100120110220120100020002001000020000120020100202200200020000020000010220010000220200000000000000220002002001000002121000001001000220200112000010002100001100100002000020000020000001002202020002002100000001000011010001020200010020000001000200110102201000020001112220002001010200112021000112010021011102001020002001200000002000210000110100000000020021020220202010000000102020100000001000002002110002000210200200021200002000100000000020100000011000100001000000000000012000000000000110000000002120012001102000002020010100002000020000020010021000011010000101220100000010010200002002020000000020100010000211012001010000000000000002110000000120000111000020000000200000010012000000000000000001001000020200012000111100200122000010000000011200000100200120102010001010021100001010200001020000002020120000121101101002020022000001001010000002001020020210111000000002110002000000022100020200201010200000010020011000000010010002000200101100000000200100020100200010000111000210110000011101000202020022120000021200102001021001100000020002012001001000120000020201021022000102100021002200020020002001002000100210000001010020020000002000001200000000020112000210000000000001000
    Xil_sag_00536	000002000100020001111201200012200020002001220011200110020200001000200020000002000001000010000120000200000020200202000020000200020000101001020200220020000022002100000120010020020200202200200010000020000010220020000120000000000002200020002002100110002222000001001000220200021000021002000000000200002000120000020002100202202221002002200000000000000000000010211020100100001000220200201202000020001122210012000000200222021010012020020002102000120002101200000011010210110100200000000020020000120202010010100202020200000000000012002010002000200200100001102002000000000000110100010001000100001000020010000000000000000000000001000002020002001200020002000000000002000022000001000222000000020000000220000000010001200112002120010120020200021000211002000020000000000001002100010000210100000000020000100200000000000100020000000000001012000120021002000100000220022000020000000021000021000100020202000102020020100000000200001001001000021020000000202002001020022000001002010000102001020000210100022000002020002000000022210220201002000200010000010002010000000000000000200001102000001100222020110200020000221100200000000021100010201020012020000000200102200022001000001020002002000002001020000020220020020000012100020002200020022002100002000202210000000002010020000022000020200000000020102020220010011000000000
    Xil_sag_05035	000001010200020000102100200002200020001001220022200222010200000000200020000002000001000000000010011210000020100202000020000000020000201001020200220021100021002000000020000020020200202200200000000010000100220220020220000000000002200020002002100120002220000001001000220200010010021002000000000200102200120000020001000102202220002002200000000000000000000020221120010200000000210200100202000220001112220002000000200222021000012020021001002000010022001200000002002100000000201000000020000000120202010010100201020100000000001012102020002010200200200001201002000000000100200201010002010000001000010020000010000000000000000000000002020022000201020000000000100002000021000010000221000002020000000220000000020000100012002020000121020200020000220000000020000000000001112000000000000200001000020000000200000000002100110000000000002212000020101002100200000220022000120000000020100010000200020201000102020020000000000200001010000000021020000000102000001020022000000002020000012002020000200200021000002010002100000022100220102001000200010000010002000000100000000000200001201010021100012020100200010000221200200000000022102000200020012220000020200202100021000000001020002002000001000020000020220022021000001000020002200110021002100002000100210000000002000020000002000020200000000020002020220020010000000000
    Xil_sag_13008	000002000200020000120001200001200020000002220022200111020200001000200020000002000000000000000020002210000020100202010021100000020000201102020200220020000021102100000020010020020000202200200010000010010000220120000210100000000002200020002002000001002221000000000000220200020000022001000000000200001000020000020001000202202121102002200000000000000000100010211020020000002000110200110202000120002012220012000010100122021000002020021001102000020011000200100002001210000200200000000021020000020202020010100102020220100002000002002010002000200200100011200002000000000000211102000012100100000010010020001020000000000000000000000002020112001200020002000000100002000021000021000220000000000000000220000100010000100112002110010122020100011000211102000010101000000002002000000000000100000000020000000200000000002200020100000010000012000020111002000101100220022000120001000020000002000200020202000202020022000000000200001100000000020020000000002111002020022000002002011001002001020000200100021000002010002000000022100200001102000200010000011002010000000000000000200000102010022100202020110200010010121100200100000012001000200020022120001100200202000022110000000020002002000102000020000020220021022000002100020002200120020002000002000000220000000002110020100002000000201000000020001000210010011000000010
    Xil_sag_13067	000000000200020000021200100002200020000001220012200211020201001010200020000002010002000001000020012210001020200202000020000100020000101002020201220020000022102000000020000220020000202200200001000010000000220120000210100000001001100120002012100000002220000001000000220200022000021001000000000200002000120000020001000102202220002002200000000000100000000110200010220200001000110200201202000020001112120002000000200222020010012020020002202000020002002210110121000120100100200000000020010000020202020010100202020210000001000022102020002000200200000001211002000000000000210202020010000000000000010010001001100000000000000001000002020112000201020001100000000002000021000020000220101000010000000220000000000000200022000110000002010100020000211102000010000000000101012000100000000200001000020000001100000000001200010100000000000122000120022002000200000220022000020002100010000002000200020102000100010021000000000200002000000000021020000000102001002020022000002001021000002011020000201100020000002020002000000022100210101202000210010000010002010000000000000100000001001010121100002020000200020000221100200000000022001000200020022120000010200202100022000000000020002002000112000020000020220021022000002000020002200020022002000002000101220000001002020020101002000010200000000020012010210020020000000000
    Xil_hyb_00878	000002000100020000002000000001200020000000220011100012020200000000000020000001000002000000000020022200000020100101000021100100000110221112020110220020210020102200000120000020020100202100200000000000000200220100000100200000000001100020102002000122000122000001001000220200022000022011000000000000002000020000020001000002202120002002000001010100001000000010211010100100000000120200211202000220001022220112000011200112020000022010122000201001020002002201111122000000101110200000000020020020120202010000100202020002000000000002002220002000200200210011200002000000000000210112000001000100000000020010000012000000000000001001000002020102200201010002100000100012000021100002000220000002010000000220100200020001000012001220000012021100022000220002001010000000000001102000000000200200001000020000000101000000001100000100000000001012000020111002110200000210022000000001200020200000000200021102100100020022001000000100002000000001022020001001011002002020022000002001000000002002020000200100022000002220002010000022100210100202000200010100011202000000010000000000100000002001011200212020220100010000111000210000000022100000202020012120000000200202000022000000000020002001100000002020000120221021022000000100020002200020022002000002000010200000001002020020000002000020200000000020002020200020010000000010
    Xil_hyb_00882	000102000100020001102000000002210020000000220012100111020201000000100020000002010000100000000020012200000020100101000020100100011110111001020110220120110021112200001120000120020100202100200000000010000010220010010220000000000001200020102002000111002222000000000000220200022000021011000001100010002000120100120001000101202121102002000000000000001000001110211010010100000001220200201202000220001022220012000001200112021001012010121001101000020012101100110002011100000100200000000020020010120202010010000202010100000001000012002110002010100200100021201102000000000000210201000011000100002000020010000012000000000000000001000002020102100200110001100000000002010020000011010220000002010000000220100100010010100112001220000111020200101000211002000000000000000000012100100010010100102000020000000200000000001100010100000000000122000020202000100100000210022000000000100010100000000200020202000200010021101000010200002000000001021020000011111002001020022000002000101000002002010010201100021000002020002000000022100221001101100200010100000102010000010010000000100010101010010000101020120100010000211000200000000022111000201020012120001010200102000021000011000020002002110101001020000020220021021000001100020002200020021002000002100100200000001002010020100002000110200000000020002010210020000000000000
    Xil_hyb_00902	000002000101021001102001000001210020000000220101200122020200000000000020000002011000000000000120012200000000200102000020000000020020202100020110220020210022102200000120000020020100202200200000000000000000120121000100000000000002100120002002000012001221000000000000220200021000021022000000000100002000020000020000000001202120002002000000020001101001000210211010010200000002220110202202100120001122220012000001200112020000012010021000100000020002001210110111000010000200200000110020020010220102020000100212000201000001000012002110102010200200100011201012000000000110000202010021000000000000020000000012100000000000000000000002020012100200020001000000200002110020000001000220000002010000000220200200000011100222001210000110020100001000210002000000000000000000012000000000120200000010020000000100000000001000000200001000000022100020201012000200000220022000120000101010100000000200020202100101020021100000000200001000000002021021000000112002002020022100001001000001002002020020200100010000002120002000000022000220000102000200020200010102020000010000000000100100101000020100202020120200010010111000200100000012201000201020022020000010100202000022000000000020002002100012000021000020220022022000000000020002200020021102010002000000210000001012020020000002000020201000010020002020200020000000000020
    Xil_hyb_00914	000202000101020000211000000002200020001001220002100111020200001010000020000002010001000000000020022200000010100102000021100200000000001002020200220020200021012200000120000020020100202200200020000000000110220000000010000000001102200020102002000012002222000000000000220200022000020001000001000100002000020000020000000000202121002002000100010000000000000110200020100100100000210210202202000120001022220022000110200122020010002020022011101000020002101200120012002110000000100000000020020020120002020000200202020112000000000022102010002010200200100012201002000000000110210101010000000000001000000010000012000000000000000001000002020122100210010001200000100002000021100002010220000001000010010220000100010010000112001120000201020100002000211002000000000000000000002000000000200100001000020000000100000000002100010200000000001112100020200110000201100220022000010001100010100000000200020202000200020022000000000200001000000012022021000000101002002020022000001001000000002002020000200100011000002120002000000022000210100102010210020200000202000000110000000000000001101000020200212020120100011010111100200100000022102000202020022220000010200202000022000000000020002002000001000020000020220021022000000000020002200020021002010002000100200000001002020020000022000020201000000020002020200020000000000000
    Xil_xil_00887	000102000202010001202001000001210020000000220011100211020200000000200020000002110001100000000220022200010010100102000021000000000100100002020200220020110122202200010220000020020100202000200010000020000000220020000220000000000001000020002002000011002211000000000000220200022000021012000000100110002100020000020000000001202220002002000001100000002000000020210000020100000000110201211202000220002022220002000010200122011101012010022012102000020002202100220002000010000200100000000020020020120102020000000200000200000001000002102020002000100200000022100002000000000000120102000021000000000000010010000002000000001000000001000002020102000202010001200000100002010020000001010120000002000000200220000100020020100102001120000200010100022000201002000000001001000200012000001000010200001000020000100200000000002100000100000000000222100020201001110200000210022000010001100010200000000200020202100200000022002000010210101000000001012020000010200002002020022000001001000000002002020000201100021000002010002010000122200222011102000100020000000002010001020010000000000200102000020000201020220000000000002100200000000012012000202020012220000010200002000020000000001020002002000102001020000020200022020000000000020002200020020000010002000001200000002002010020000002000020200000000020002020200020000000000010
    Xil_xil_00898	000202000002020002112000100001200020000000220002000112020200000000100020000002110002100000000020012200010010200112000020000000011100001002020200120120020022102200000120000020020210202100200010000010000020220010000210000000000100000020002002000122002222000000000000220200022000011022000000100000101000120001020000000000202220002002000000010000001000100220210000110100001000120200210202000120001022220002000010100112020001022020022000202000021002102000110002011000010200200000000020020020220102020000100211000100000002001002002000002010200200000022101002000100000000220102000000000100001000110000000022000000000000000002000002020022000200020002200010000002011020000002000021010002000000000220100100020010100102001120000000000000111000210002000000000000000200002100101001020200001000020000200101000000001000000000000000000222200020202010000000000200022000210001200020200000000200020202000100000022102000000210002000000001022020000002211002002020022000002001022001002002020010210200021000002020002020000022200220102100000100020000010102010000010000000000000200201000021100201020120200010000122000200000000022102000200020022020000020200202000021000000000020002001020112001020100020210022022000000000020002200020020001020002000100210000001002010020000002000020200000000020002020210020000000000000
    Xil_xil_13161	000102000201020102102000200011210020001000220002100111020200000000200020000002010001000000000020001210000020000202010021100000001110001002020200220120110021102100000220000020020100202100200010000010000000220220010120000000000001100020002002000012002221000000000000220100022000020022000000100010102000120000020000000000202221002002000000110000001000000220220000000200000000020210210202000120001022220002000000000222021001012020122010200000020002202100110022011010010200100000000020020020120002020000100200000100010002001002002010002010200200000020201002010000000000200002000021000000011000110010000012000000000000000001000002020202100200020001100010000002020020010022010021000002000000100220200100020020000102000020000200010200111000202002000000000001000210012100102000020200002010020000100100000000001100000100001000002122100120202110200201100210022000100012201000100000000200020202000200000022001000010200002000000002022020000002101002002020022000001001010010002012020010221100021000002020002010000022200212001102000100010100010102010000020000000000000100202000020100202020120200000000110000200000000012101000201020022120000020200102000021000000000020002002100221002020100021210021021100000000020002200020022002010002000001200000001002020020000002100020200000000020002020210020000000000000
    Xil_xil_13407	000101010200010000211000100001210020001000220001000211020200000001200020000002020100000000000020012200000010100102000020000000002100000001020200220020220022002200000120000020020200202100200020000000000000120000020110000001000001000020012002000112002221000000000000220200022000010002000000101010001000220001020000000000202220002002000000020000002000000110210000010100000000110200200202000220000022220002000100200212020001012010022001202000021002201110100002001100000200200000000020020010120002020000100200010101000000000012102010002000200200000021100002000001000000210002000010000100001000010010000012000000001000001000000002020002000201020001200000110002020020001002000120000002020000100220100000010020101102002120000200020200111000202002010000000001000200012100111001010200002010020000200200000000000000010000000000000212100120201001100100000200022000010002200010200000000200020202000200000022100000000200000000000001021021001001202002002020022000001000001000002002021010201200021000002020002010000122200220100000000200020000010002000001010010000000000200202000011100102020120000010000112100200010000022102000201020012220000010200102000021000010000010002002100011002020000020220021020000000000020002200020020002010102000100201000001002010020000002000020201000010020002020200020000000000000
    ;
END;
