# Supplementary material for: Multispecies Outcomes of Sympatric Speciation after Admixture with the Source Population in Two Radiations of Nicaraguan Crater Lake Cichlids
Source: PLoS Genet. 2016 Jun 30;12(6):e1006157. doi: 10.1371/journal.pgen.1006157 (PMC4928843; doi:10.1371/journal.pgen.1006157)
Supplement: S1 Dataset — (ZIP) [file pgen.1006157.s018.zip › data_files-Kautt_et_al-PLoS_Genetics/in_SplitsTree_Apoyo.nex]

#NEXUS

BEGIN TAXA;
DIMENSIONS NTAX=246;
END;

BEGIN CHARACTERS;
DIMENSIONS NCHAR=15780;
FORMAT DATATYPE=STANDARD SYMBOLS="012" MISSING=?;
MATRIX
Nic_cit_00833	000?0100010020??1?00000?102?1002000000000000001?00?000000000000??000?000000100200000000020000?0?0?0010000010001000100100?00?000001000?1000000000011000?00?0000000000000000001000001000?100?010?00000001?000000010?10?00000??0000000000??0000?00001000?102??10100000??0000?00000?001?0020100000000001?10010000000000012010000?1000000000?010000?00000002011000000001001001000000000?1000?000?0000010000000000001?00000001?1??00002?0??0011000001??0000000100?0000?001000001000000000002000000000100000100?00??000020000000000000?000001?000?0000000000?00000100011?0?0000?00101000?000100?00111000000000010000000000000000000000000200000010000?00000000000?0000000000000000101000?0000000001?01000000000000000000?00001100?000000000?00?0?0000?00?0?00?00000100?0?0000010000?000?00?00000000000?01000100000000?00000110001?001000011000000000??00000100?1?010010000?10000000000000000020000000000?00000?000?0000000?0000100101?0?00?000?00?00000000000010000100?000000000000000010?0100000001100000000010100?0?0000?00?0000000000?11002?000?000000110??00000001101001?00?00000001?0000?00?010?010?0100010000?0000?0000?0001000?00?000010?001112100000?00?10001100000?00?00000010?020?00010010000001000000000000?000000?1000000?10020000000?00?2010000000000000000000??02001101?00?0?000?00100000011?00000001000?0000010000200000?00?0000000001100000000000000000?00000000100?000000000000000?0020?01000002000010000100?0?00110?0100000000110000100?000000100000000100000000000000000?0000?00000000000000000000?00100000?11000000000??0010001??0021010?0000001000?1?000000?00?100200?000010?01020000001000?00000?0000000000?0110010?10002?0000010000000?000000000100?1?000?00100001000?0000000?001??0002?000?000000000?000001?0000010100000000?00000?0001000?00020?01010000000000000000??1?200?010000000?0000?000??0100000000000000?10020010??000000001?00000?000000?0??0000000000100?0000??200000020000000000000100100000?0010100?001000000000??010000000?000?0?00000000?000100000100??0000000??00000000000001?0100?001??0??0?001?0000000000000000000?000001?00?0010000000000001001000000000?0000?000000000?00??0?000000?20110000000000110??0000100?01?0000?00022000000000000000??00?00?0010??0000101000?100?000?001000000010000000?0?2010000100000000100000000000000000000000010000000010?0??0000102000?00000020000000000001?01000000000000100000000?0?01020000000001001000000?0100101021000000?0000001?0?000?00??0000?000??10?000?00?0?0?0001000000001000000?001000?00000000100?0?0100?000000?00000000000010100000?0000?00??00000000001000000??0000010000000000?0?0000000000000000000000000000000?00000000?000?0?0000001002?0?000000000000?10000000020?0000?000000002?1000000000000010?0?0000?0000000?0001000020000000000000000?00000000000020000000020000100?00010000100000000000000?00000000100?0200000000?0000000000000?00000000000000??0000000000000010?0?200000??00010000000000000001?00?00000000010100?002000000000000000000010?00000?00000000?00000?0000000000000?0000000?00?00??10?0?110?01?1?0?0000?020?0?00000100001?001?00?1?01000000000?0?1000?000000110100000010001?000?00100?1000000100100002??000000000?001?000000?00000000?000000000000?10010?0000000000?0000000000000000?00000000?00????00?0000000?0000000000?0010000000000?01001000000000?00000100??0000000000000?000011?000?000000000000100000?0?0?00??0000?00000010?0000000000?100000000000?000010?100000000000?0100?01?00100000?000000?000?000120001010?0001100?0000?0001000?0000?210?0?00000001?10000000000?001?00?0??00100000000?00000100100100100?000?00200000000000011?00000001?10000010100??001000?00000010?000000020010020000000000000000?00?00000000?0000?0???0000?0?00001?0100?0001020?0?000000?0000000000100000010000011000?00?00000?0011010?001000??000000000?000?00??000000?0?000?00??0000000000?0000??000?01?10100001000000??00001100000?000?10000100000000010?0002000110000002002?00000?000?0100010000000?00000?00?0010000?000000000000?000000000000?00000000000100100000000000000??100000?00100011101000100000000010000?000000?0001?000000000001000001?00110?00001000?0000000?000000?000000000?00000000000000??010001000??00?1?10?0?000?000?0?000100?000000100?011002?10000100001000?000000000001000010?0000001?0?0?100?10?0000000000000000?0?00000000000001??00000?0010000000?00020000000???0000?10?000?00001000000200000000000?0001?0100?0?0000100000?0000?000?0010000?00000000011?00?000000?0102?0?0010???2??000?00?0020000000000000000000000000??010??00?0000000000?00000000000000000100000000?10000000000000?0000000100000000?000111?011?2?00102111110?100?00?00000?00100000000?000020000??0?0000000010000002000000?000?0?0000000100?0000?000000?1?00000000000000???00000000000?0000010?100010000002000100000001000000000000100?0?0000000001??1010?0000000001000012000000000?01?000?00002000110000000000000100000?0000000010200020000000000100010000?0010?00000000000100100100100?00000000?0011??00?000000000000001?000000020000000000?00?0?1000000001100000?0001000000010?0?11000101000000?0?10?100000?00?0?00000210?00000?000?000000000000100000000000000000?0000110000001000000000000?001020?00210000?0???00??001100?000000000000001000?00000000000000020?0000000100?002000?00010?0000000020001110010000000120100?002?000000000000110000010100000000?0002000000?0000000???10100000000010200000000000?10000100000?000200?000102000000?00000100000000002000001000001000?001000100?00011?100?000000??1?00?001?00000000000000001000000?0?000011000000010001000000?10010011?01100000?001??0?200000?000?1??001??100100000000020?000000?10?0000000001000000010000?0000000?0000000000000000000?0000000000000?00000?000000000001001000000?000010000?0?0010000000?00000200001?00?001100?01?000000000000??00001000?000011000020002?0?10110000000?11000?1?01000000000?01000?0000?0000000000?000?00000?0000002?0000?00?00?00010?0001001?0?10020000000000000000?00000100000000000001?20002?000?000000?00?0??000000?0010000000000?0010010001000?0000000000000000000010000?000000?00?000?000000000000?10010000?000?001?000000000000000000?00?2001?000000?0010?00000000?00001?0001001?0000100000?10000?0100000?0000010000100?0010100000?0000000002000000000000000?0??00002?0020000000000000?00?0001000100000110100000000?010001000100000?0000000000000000?0??00000010010000000010000??100?0100000?000001101100000?00000001000000000000?0?000?0000000?000100?000000000110100000000010?00000000000000000200100001?0000?0?000000000?000100?0000100000?00100000000?10102?10000?12000?002?00200?0000??100000100000?20011000100000010000000?00?0000?00100?00??00020000?0001010?100??0000001000000000000000?00?0001000100120?01?100?000001010010000000100000000?00?000?2?0000020000002?000??0010?0010?20001?100000?00000020000?020000000101100001?10?0201010000?001000?0?00010000000?1000?0000010?001010000010000100?0000000?02?1000000?000?001012?001000000000000000100000000000000000010?0??0?00?0000000?1000000000000000?0100000000100?000001100?001?02000100??01?0000000010?20000000000?110000000?0000000?01?0000100000000000000000?010000010000000000020000000100100001?00?00000000??000?10000?1000001000000000200000000000000?00?000100?00?000000000000?00?1002?100?200100?000000?0?00000?00000000000010001?00000000??2?000000010000000010?000000001??010??0?000?10?0100?000200000000000001?001100000000100000000000100010000?1?0000?01000?00000?000?000000010000?0000?00000001110000000001?0000010000?0000000?0?0000000?00001000?00000000002000?00000010?000000?00001020000001??00?000?000110000000000?0010?000?0000000000?00?0000000?0000000000?0?110000000011??00?000000??010?0?00100000000?000?00?001000000000000000?000000000000?00000000?000?00000020000000000000??00000?01???000000000000000?000000001000?0?000000?00?1?0001010000200000110?0002?10000?1000000000000000?00000000000?0000000100000000000?000100001000011100000000000000000000020000000000?00000000001020002?0010000000?0?000000000?000000001000000001??00000001?000021000000?00?0010000?100000000000?001?0?000000000000??00000100?00000000010000?0000?00000?0000000000000000000000100000000?00??00010000?0??0?01000001000000000000?00000000?02001?000011100?0100000000?10000000200?0?10000000001010000000000000010?002100?000002?10100000?0200000??000000000?000000?00000000??00001???00?0000000000000?00000000001?010000001000?002000010000?0010000101?000?10?000000000000000000000000?000101200000000000100?0000?000010?0?00000101?00100?1001100?00100?0000000?00000010?000?000100??00?0000?0?10000000000000000100000000??0000000000??000?0010200000100100010000001000?001000100000?000100000000010??0101?10?0001000?010000000000000?000000000100101?01000?0?0000010000?000???0?0000000?00000010000010010?00000000000220000000000000?001?1000??00020000000?00000000010000?00000000000000?0?000?000?001100?00000001100000100000??00000000?000000000?0??00000000000000000000020000000000000?21?00200000000?10000100100?000000110000000000?0000100?000000?10000?100000?100000000??0100001001100?0000001000?000200?00010000100??000200000000200001000000000?0002001?000?0??00000000000?000?000000000?12000000100000000020??100002000?000??1000000000010100001?000000?000102?001?0101000000?02100000?0000000?00000?00000000000000000000?0000000000000?01?0?000000?20?100?100000000000000?000000000000?2000000000000000001000000000000?00000000?000002?1000000100000100020101100100000001000?0000??00010?000001000000100?0?00000000000?00?000000010?000000?00?0?110?1010010?1010?00000200?0?00010000000000000001101020000?00000?0000000000010??0100000000001000001002?0000?000000?00000100000000000001?00100000?001?00000??00010010001000?0??0000?00??0000000??010?0000001001000000000000100000?000000?0?0020000?2000?0?000?0001000?00?00101000100002000000?000001?000?100000001?0?000000?0?000?000000000000000000?00000000000?000?00000000?00100000010?0000000100000?000?00000000002000?10000000000010000000?00000?00000000000001000?0?000000000000000000??10?0000000000????000010?0100000000?00000000?1?00010100?0?0000000000?100010000000?00000?0000000010?010?000000001011000000000?0101000000000??10110???01000000?0000000?000000000100000??000??200000000?10100?000101000000?0?0000001?000020?0?00000100100000000?0000000000000000000?0000?00000?0?0000000000000000000?00?0000200?2000000001100000000000?00000000?0?00000000?00?1000100000000000000000000000000?000?010001011?001?000000?0?000000??000000?0000001000?00100?00000000?0??00000000?000002000000100000?10000000000?000000000000000?0?010001010000100010020000?2000000000100000?100??0000200000100000100?0000010000000000000001000010?00100000?0100100?00100?00000100000000?00000?0010000?0?0000000?0000000000000000000000101?10000000110000000?00??000000000000000000??00000000?00002000000000?00?0?00100?001?00000?0000?0000000001000000000000002001000000000100010000000000000?0000000001000001000000000100?0000000000?00000000?000000100?0000?000?000000?00100?0001000000000002001000112000000000000?00?0000000001?00110001000010000100?0010001?0?00000000010?00?020000000000000100?0000001000?100000000?000000000000010000010?2000000?0000001000?000?00100000??00?01000?010000000000?101000??00100101000000???100000000000?000000?00010??0?00000??0000000??0000?000?0001000001?00010?100000?0000100001100010000?012000011000000000000100?00000011000?000000000?0010?0?00000000010000010000000000000000001000000?00??00000101100001?00000?0000010100000000110??100001?00?10?11000000?000020000000?02?00010000??00010000000000000?0?00001000000?0000100000000000000000000?01000000000?0?0???0000001000?000000000?00001?000000??00?0000000001000010?000000?001001010110?010??00000000000010010?0??0?000?100000100000000000?0000000000000?000000?000000000?000000001000020000001?000000000?00010000??010000?0110000000?00?0101000?00000?01?0?100000001000?00000???000000?0010001000001?00010?0?0010010000000?011002?001?0?11000?10000000000?00100010000000000?0?000000?0100100??0000001000000000000000?00?0000000000??1002000?0000000001?20000000?0001001000?010000001?000000?0?00?00020010100?0?0100001?000000000000110100?000?0021010000000000?0100?00001011?000002?010000000010200000000?0010000?1000100000000000?10?000?000000?000001?000010?02000000000001?000000?0?00001?00000??00200000?000?01100000?000001000?0201000?000000?0?0100000?000000011?0200?0000000001??000100200?00000?0000100??1002001?0000011000?0000000000100011000?10000200001000020000?0000000000?0000000?0000000?0?00?0010010001?0000000000000000000?0000?0000110000001?00000000000000000?0?0000000010000000001000?0000?00000000001000100000000000000001000000?1000000001000000001??010000?20000001000000000000010000?101?0000?001000000000011000000200?0000?00?00110000?000000?000000000100?00002001?0?2000000110001010?01000000000000000000000010100?1?00000000?0001000000?1?00010000?0001000?01?0000100001000??00000?00000000?00100000?0?000?0????000?000000000100000000001000?0120?0000?00?01000001001000?00?00001000000001000000000010000?000000000100000?000000000200?00000??0?00001000000000000000010001000010?00?00000000000000?101000000001000000001100?000???0?000?001001?00?00?000100??01000001?0?00000?200001000?0000000?00000000001?20?00000000200?00?0000000?02010110000000?00?10000000000000000010000000000?1000100000?0?010?002000100100000100000?000000?000?0000000000000000000000000000100000000?0?00001001?000?000?00010000000000?0?000000000???000100100020?00000000?0000000000000??00200001000100000?0001?00000?020000000??0000100100000?200000000100000?0?000000000000?0010000010??0000000?00000000000000010000100000?00?000002???00?000101?0000?00?010000000?00000001?001010000?00100000100100000120000?1000000?010000000000?0?0000?0??1000001000?0001000000000000?0?0000002000000000000?000000000000?000000100?00000011?000000000?000?0?002000100?000?0000100000000000100?00?000000000000010000000100??0000000000000?0000?0000000000000000000000000000000010000011?00100000001000000?00?000000000000000010?01000000?00000000000000?000?00000000002000?102?0100000000000000000000?0000000?0001??000?0000000000000?0000?00000000010000??100000000?000000000000000000000??00000000000?0000100010000?00000000100010000020110?0000?100000000000??000020?00?0000000000?00?10000000?000000?0000?00010000001000000100?2000000010000000?00?001000002000010000??0?000000100?0?01000001?0000?0000101?0000000000000100010000000000000000000000110010?0000101000001000000?000?0000000000?0000011?0000101000000?00?0?00?00000000011010000002000000000000000000?21100000000100000001?0000?00000?00000001?02200000100?000000000000000000??0000000000000100?0?100?0000001000?0000?00100?00000?01000?0200000000010000001000000000000000???00000000000000000011000000000000100?000000000000000020000?0100?0010000000001000000101?00000000000?0000100?0000?00000?01?00000?000000000200000100100000000000000?0000?000001000000100000000000000200110??01102?00000000000000000?0?001?0?000020000000000000100100000?00100000020??000200000000?0010??000000?0100000?200?10?001000?00?01000020100000010000000000000010000000001000000?0000000000100011000?00000000?000200?00000001?000010000??000000000000000000001?000100000??110200000000000010011?0?000?00?000000000000000?00000000000000???00000000100000?0001000000000000?000000000000000100010000000??0?00000100000000?0000000000000000001?0000?00000?00000?000??00?1?010010000000000100000?0000000000010000100?000?00000012??10200000?000010?000000000?0?0000100?00000000?0200010000000?2000001010000000?00000000000200000000000?00000000000010000??1?000??00000100000010?11000?00??000000?0010000000000000?000000000000?0000001?0000?00000?0000??0010?1?0101000000000020000000000000?100?0000001?00000200?0?00??000?00000000000000000000000000000100?000000000??00010000000000?10000000200000000000?10??000?0??00000100000?0000000000010?00000?00000000000??200000101?0120000011000000?0102?0?00?0000?1?000010000??0000100?00?000?00000?0000000??00?000000000010000000000??00000?0100?0100000000000?000000010000100?0???00?0100000000000?00000100000000000?0?000100000000001000?00010000???0??00000000?0000000000??00020?000000???00000?00?00?0000000100000?0000000?000?1?000001020000001?10?00000000?00000000000000010000000000000000000000000000?0000?000000?000000?00?01000000000?00000000000?000000??2000000?00?0?1?011000??00?000000?000?00??0?0002?000?000???0?000?1001?02?0100?00000?000?000000000000?0000????0100100011000?0000000?01000000000?00000000?0100?20?0?2?0?0?000??0
Nic_cit_00834	?00?0?0?010010?10?00000010??000?000000000000?01110?00?0?001100???00?1000000?00?000000000001001000000100000?010?000?0?1000?000100021002?01020000001?010??0?00000000001?0000000000002010?1000010?00?0??0?1000000011020?00000?100?00000?0??0000??00?1000010??00??0000??00000200000?000?00?000101000000?010?10000000000011000000?0100000000??2000???000?0010?10000100000010000000000000100000000?001020?0000000001?000000000002000?02100100??000001??001000000?10001210000000?00001000001?00000?0001000?0?00?00??000010000000?000001000?0?00000100000000000000010101000?10?0?0020?000?000?00?000?0000?000000?0??10000000010000000?000?2000000100000000001?0000?10000000000?001000000?0000000000000?0?00?00000000000000100??1000001000?00?00?10001000000100000000?0010?0001010000?002?10000000000000?0100?10??00000000000?1000?0001000111000000000?0000000000?0000010000010000000000000100?10000?00000?0?000?00000000000?100??0000?0000000000000000000001000000?01000000000000000000?0011?00?0000?1000000000?0?00?00000?10000000010000111?01?000??00000?20?200000?0100?00?000000010000?0000000?00010102000?0?0010000000000000?0100000000?00100001??2000000000010000?00?00?000000000100020?000?0010000001000000000000100000000?000000?0010?00000000?101000100000?000000000?00200?00?1001?0000100?00000100000000?0100010?10010000100000?00?0001000000200000?0000010?0000?0001?0000010000000000000000012020100000100100?000?00?0?00??0?0?0000000010100010000000?000000?0001000001000000000011010000000000?0000001?0100100100020?100000000000?10?010?1?00?00101000000?000?2?000000?00210020001?000000?0?0?00001000?0000000100000100?0?000?0000002000000100?00000100000000?00?00010100?000010001000000000011?0000??000000001010100000000000110000000000200010?000000?000010100001000000000000100????10?001000000?00000?0000?01000101??000?01??00100202?000000?0?0000010100000?0?00000?00000?0000?001010?0000100000000?000?100000000?00101000001000000010120?0000?00000?0?00?0000001000?000002001100000?0?00001001000000100000000???0??0?00?100000000000000000?0?00000?1?0?00?00000?0000001000000000?0000000?00000100010000000000000110?0000000000?00000010?00?0100000100??01000100010000??0?000000000100?00?000100211000000000100000000?00001?001010010100000000000?000?000000000?0000000?00000000?0?00000?000200000001101000?0000?000?000000000000001100?0000000?000200000000?10000000?0?010?10?0100??0100000000??00000000?01?000?100??0000010000?0?01?1000000001?00000000?100??00?0?002000??0000000000000000?0000000?0?010000?0?0?0?00000?0000100100000??000010000000000000?00000000000000000000000?00?00001000000?00000?00100000??000?00000000000000100000000?0?0?102000000001??000?0?00000000010100?0?0?00?00?100?00?0100?00000000101000000000000000?0000000?20000?00000010000?000000000?2000000000000??00010000000000000000001000?00010000000000??100001000010?000?00210000?00010?00000101?001000000100000000010?000001000000000000000000010000000000000010101000?0000000000000?0001?000001000010?0011000?2??0?0100?01000??00001000010000?00??100000010000?00?000?000?002?02000000?000??000000100?000000010010?101110000000?0?001100?0?0?00000000?1?0000000000000000000000?00000010000000000000000?0001000000?000000000000?00000000?0000?00000001?00000000000000000000000001?000000?00110000100??0000?000?0000010010000100000000?10000000000?00000?000000?0000?0000000?00?0001100000000?00?0100?00?0020000??0000000000?0101?00000?0?001?00000000?10?1000001000?001000010000??0000000000000?1000?00?0010000?10?0000001001000002000000?001?000000?00000??00000000000000000100010010?000000002020000000100?00?00?00000000?0?00110?00000000?000000?0?000000000011102000010?011101?001??0000000000010000001000001?000100000000000?10?0?001000??0000000000000100000000101?0000000??0000000010000101?000?00?10110001000000000000110000000000100001100?0000000000?1000000000011?0?0000000??000??0010100100000??0?0010000000100000?0001010000000000000?0000010010?000100000000000000???00000100?000000001000000000??000000?00000000001000000000000000010010000000000100000000000?00?000000000?0001000?00100?00000?000001000??001???0?0?000?00000?000100?000000000?012001?000011?000010000000000100000000100?00000?00?0??00020??000000000?0?0000010?000000000000000000010010000000?00020?00000??00?100?00000000?0100?0002000000000000000?00?0000?0?1?000000000001000001?000001000?00000?000?0?0001?00?01010000?1011000?10000120000000000000000000?000000?00001000001000000000000000000?0000??1000010000??00000000?00111000000?01000000?000012100???100002??1?000??0?00000000001??000000??000010000000000000010000000?000010?000000?0000000000?0000?0000100000000000000101000000000000?01?0?00000000??000000??0001000?00000?001000000010000?00000?0?012000?00000?10000000200100?000000?02?000?00011?00??0000000?000001100101100000?0?010001000000?120100010000?0000000000?00000000?00000100000000000000??0?000000000001?00001000000001000010?0000?000?00000000120000001000?000000020001?1000001010000001000000000?00?0??000??000??0000000000000000000010000000000000000001000?1000000?000000000000000?020000210000?0?0000010?00001?0000000000?00?000?1?000000000010010?10000000000?0100??000?0?00000?00100012100000000000?0?100001?000000000000010000011?000000000?00100000000000010000?0?000000000?0?000001000010?0000?00000?000100000000?000000010000?000000?000100000100?001000000?000?00?00?0???000000000????0000010120000000000010?010001010?00000000?0000?0001000?00???00001000000000000010000100000?0002?1000000?0021100010001000000001?0?10001000???000000?20?000000000?000000000000000001010000??0000?000010001000?000000?10??00000?10000?0000000000000?000000000200000000200010??00?0000?0000001?000000000000001000001010110?10?1000001021010????0210000000?00100000000000000?00000000?000000000000110000000200?0000000001001?0?1001??00000000000000000000?0000?0000000010?10020110?01?0000000001000010001?00000?0000?00?000000100000001000000000?000?00?0000?0000100?000010100000000100??00?000000002001000000000000000000?00000001?00000000010100000000?000010000000??00?0?000101?00000010000000010000?001001001?1?1?00000?010010?00000000000000000110000?0002000000000?0000?0000000?0?0?000100?00000000?020?00?00?0000000000000010000000?1?00?00000001000000001000???0???0100000?100001?01?0?0001000000?0000000000000002000??0?00000?000000000000000?10000?00001000?000000?0000000?0?11000?0???0100?01000001000000?100?001011000000010?00000011010?0?000001?00000020001101001020?00000?1000001?01??00?000000000100001?0?0000?001100001?000?0000?00?10?0010100000000?0000000000000001000000?000100?1000??00000000000?00?00000001000100001000000120000?01000000100??1?000000000?10001??000?0000?0002000000???00000100?0000?1000020101?001?010000?00000??00000010000?000001010010??0000000001?0??000000?0?01000100?000000?0???0000000010000000001000?0000100000000000?0?1?1000000000000100000000010000?0?0000000?000000000001?000?0?0100000??0100000000100?100000000000??000000000001000001?0000000?0000010000?000?0100000?0?0?00000001000000120010011?000?0000000?2?0010?000010000011000000000101?000000000?0?0??000100?000000000000000?00??001010?0100100?100010?0?010?0?000000000?000000??0?000000?02?0?0001010000000010?000??001?1?000?00?000010100010000100000?00000001000?100000000?00000000100?00001000110000000?000?01?00?000100000110000010100?000000011?001000010??00000?0100??000001?0?0000000?00101000?00100000001?00??0000010?0000?000000?0?0001000000000?0000?0?0?00000000?00?0??0000000000000?00?10001?1?0000000?0000211000?000?01??000000000200?0?0?001000000?0?000100?0??000000100?000000?000?00000000?0000000?000200100?10000000000000?101100100?000000000?0000000?000000001010?01000000?00?01001???00002000001?0000010?0?0??0000000000?0000000000?000010100000?0000010000000000???0002010020?0000000000010000000002110010?00??0000000010?01?00200010000?01?000000000000?00??000?000?00000?200000000?0?000?000000?02?00000000?010000000000001?0?00?010001100000000010100000000?000000000000000011001?0000000?0000000000000?00?0000010000000000000000100100?00010000000000???000000?00?000000011000200000100??0??0000200000000000000000100001000000000000011100?000001?10100000101000001?010000000??00000?100000000000000??000?00000000?0000?0000000000?001010000?00000?10?00?00000000?001200?010000?000000100000000000?00000?0101?1200000100000??00000?0000000?0100000101000?00??001100000?001000??000000000??000000012001?00?0000?0200000000000?00000?000000000110000?00010?000001?021?00010010001000?0010000001010?000100000000000?00000??0100000?00010001000000000100010000000000?000?011??000001000101000020000120?0?00010?000010?00000100?0?00000000?00220000100000000001?0?0000?00020?00000100?000000?1000000000000000000?0?000?000??0?1000000001?0?00000?01000?10000000010???00000?000000011000000000001?0?1000000?0000000?1?00200??0000010000000000?000000??0??00000?0?0010000?0000100?0000??01000?10?00000?0?010100000?000?0000001000?100?00?000?0000101000001?0?00001?000?10000000001100100100000000010000000?0?00000000000001?200000120000000002000?00?010?0?00???0000000001001?0000?0000000?00010?000??0?0?000000?01?00001?0000000?0000000000010000000000000010?00000000000?100000000002?0110001000000000000???0000000000100200000?00001?000001?00000?00?000?00000?0001000?1?0?0000?00000?000201012001000000??0000?00000000?02000?1101000?1000010000000000010000?00000000000000?00?00111?001?0111102000000020010??000?00000000000?00?001020?0?00?000000000000000?0?00000000?00??000001?00?200?00000?1?0000000?0000000001002200100??00000?00??0110?01000001?00120?00000??0??0000000??0?0?0000?0?0020000000000000000?00000?011110020000??00000?010?000??00?1??0000000010000?000000000000000000?000?1000?00?0000000?000?00?0000000?000?0000000?000000??010?0?000000000000000010??00000000000?10001000000?1002?00??00000000?00?0000000?00000?000?0000000000000000?0?0000000000000?001?00?0000000?0?0?000001001?00?0?0001?00000?000?000201?000?00000000100?000101?000?000100?1000000010?0?0000000000?00?0?0000000?000?1000000000000?20?0?01000000000000000000100000100000?00000??00000000?100000000?00000000?00?00000?00000?0?00?0000?00100?000000?1010000000000000?01100010000000000?00000000?0000100?001?00021001000000001100010100000?000000001010000?000?0011000000000?01?00000010000100?000000?0?0001?000000000000000?0000011?000001?0000000000?00200000000000001000000100?000002000000?00000?1000000?001?000000000000100?0?0000010100000000000100001?000000000?00000?000??20001?100?000000200011000?0100?000000000??00000000?10000020?00000100000100000000000000?00000000100?0?020000000?0000000000000?0000000?00?0000000001?10001?0000???001000000010000?00?010000100?0?020000?00?00010000010000000000000010000000000012100000000001011010000000000000020000000000?00?0000000?01000001000?00000100?00100000?0000000010?00000?000?0000?000000000000?0000010201100000000?0010?0????00000000000?00?0000000000?00?1000?0001100001000000000000?000000000?0000001000000?0?0000?00?001010?000010??000000?00000000100010?0000101000000100000??00010?00001000?0000000100000?00000000000201000000110010210?0000000000000000001000101?00000?010?0??00000000?00000000000?0000001?000000100000?00?0000?000010000?0000?0110000?1000001100000?00??000?0010000000000000?001010000000000010000010000000000000000000?00000100020001000?000100?0000000000010100?00000000110000010?00?0??00?00110?0002010000??0??00020000010001000000?00?110?01?00000000?000001100000000010000000000000101001000?01000?000000??000000000001?00?00?00000000?00001000100?000010?000000?00100100??000010?0000000000000000?000120?1001001000?0000001100000?00100000000?000000?000000000?10000000?000010000000200?0000000000?000000110000?0?0?00100010010111?01000000002?0??000000?1000000000?0000010100010000010000?0001000000100002000?0000000110??0?0?100001001000100000??0001000000000000?000000?0?00000??00000000000?0000?00000?00?0000000000000001000?000000?0001??00000000000?00?0000?0000?01000000000200100010000100000000000000000000100100?01000002?001?0100000000?00010000000?020001??01001010000?0?01000?0000?00100000100000000?000000110100001?0000?0?00011000001?01?00000000002200001010?100?1?000010?001000001001?002000101000000000101?10002000000001010000000010000???0?0100000?00000??010?001000?0000?00001?000?00100?0?00002?000?0000000000?00002000??00001100020000?0100000001000?010000010?1100000000000001?010?00?000000000001010??0100001?00100?00?000001000000000?00000?00?000000100000000000?00000?000000000000000000001000000010010?210?010?0000000001000000002?00?0000?100000110000000000000?0000?00??0010000100000000001?0000001000000?000000?2000?2001000?000000000000100002002?0?1000000?10002?001000000?000000000000000011020010000000000?0001000000000000?00??0000000000??1010?0000?0001?00000?00000101?00100000?0000000?0??000100000000000000000000000000010?0000?0000?00000?0?0000?0010000?00000000200000000000010010000000001?00000000?10000100?0000000??0000?01?0000000000000100001000?0000?000000000000000000000000?010?1000000?00?00010?0000010000?0000?0000000000?0?000000001000??2200001000?000?000?00000000000?200000000001001000?0000000020002?0001000110010000100??00000010100000000?11?000?000000?1010000?000010?00?000000001000?0?000000?00?0000001000000000?010000000010000?000000?000?0?010000000?0000000000?00000000000010000000100010000000000?0000000000000000010000?001?00000?000?000?00001000000010000000000?00001?00000000001000?100000?000000?0?100000?0010000000200000000?00010000010?00?00000000000?01100?100?00?0000?01100?000000?000000011001010??1000?0000000??00000?200001?000??000?000000000010?0000?000?000???00?00?00010?00000?0000?00000?2001000000000000?000000000000000000?01000000010000000?00000?0000?0001001000?000000?00?0000?00001?0?200000000?10??0000000000000000000000000?00000000000000000000000001000000000000000000?000?0?000000000000000?0000001?00?0?00020101010000?000000010000?00000100000000002?000?0?0??000100010000000000010000000020?010?0000000000000000?10000?000000000?0000?0?0000000001000000100000000?000?0000000000000?00000000?000000?100000?000?000002010000001?000000000000?1100010000?0010000000000?20000000100000000000?000000000??0000002000100000100?000000?000?0?000001000000000??00000000?000010100000020?0?00000?00?00001000100001000000000000000001000100?0?10000?0000?0000000000000?0000010000000000000000110000100000000?0????000001000?0000?000000020100010000000010101201000?0000?00000000?0000?000?0?000000001?22000101000000000000000000000?000?00?000?000100?01100?0000000000?0000000100000000?0?00000?000000000000100000??0000000000000?0000000100?000000001000000000?0001000000000000000000010000000000001?00100000?00010010??000000?000000000100100000?0??00?0?000000101?0000021000010000001000000000?100000000002000?0011?000000000000112?21?0?22?1?0?0?000?000?00000100002?0??00?100000001000002000000000?1100000120000101000000001000?1?0000001000000?0100?00000?00110000000201000000?0?000?0000000000?0000000010000000?00000000000000?0000000000?00000010000000100?10000?01000?0000000??00?0000000010?00100000??010200100000?000?00?0100010?010000000010?00000000?100?0000?0000?00001?00?000000?0000000010000000000000?00000000?000?0?00000??000000010000000000000000000?0000000010000100000?000000000000111?0000?00000000?00100000001000000000000010??00010000000101101?00?0?1001?0?00000000000?0000000000?000000?0011?00000000?000?1?00000000000000000000010000?0001001000000000000100001?010000100000?00000010??0000?00100000000101000010000000020000000000?0?000000?00000000000?0?00??00001000?010000001000100100000000000010?0000?100?00001001000?000?0000000000000?0000000010000?000?10?000?0000?10?00000000001000?00000001?000000000000???000?00001000100001?0000000000000?00000?000000000010110000010??001?0000?000000000?0200000000?1???0000?00000?00001000000000100001?0?1100???000000000?001?0000010?00000000010?0?00100?000?0000?100000010001000000??00?0100010000000?00001?00001000000?00000000000000000000?0?0?00000000??000000000000?0?0?000000010002000000010000?01000000000001000000?000100000000?0000020200000001?00?000000000000?000?2000000000000?0?00000000100000000000?000?00?100?00?000?00?0?00000100000?000000001?100000?01000000?0010100???1000?0?00?0001010?0?0??0?0001?0000000???0?000?100000100?00000001?000?0000000?0000000000?100000000001000??000000??1000000?01?0000000?100010??00?10000?0?0???
Nic_cit_00835	?000000?0?00000???00010?10??1001000000000001001?10100000?0???0?0?10??0000001001000000000?1?00200100?100000100000?0?0??000?0000000??00?10?0100?000110000000000000000001000000000000?010011000?0000??00?1100000?01?1201000001?0000000000010000??00000000100??1?000000?00010200000?000??0?0???0100000?101000100100000001?000000?000000001010?0000?0010010?010000010000?0?0000000000000?000?000?100102011000000000?000000001?12000?01??01000?0?000000000???0?0000000100?00000000000?0000?100000000010?011000000?000?010000000?00000?00000?10000000000000000000?1010?000?00?11001010001000?0000110?000?000000000?1000000?0000000000?001?0000??100000000000000002200000000001?0?01100?0?00000000011000?00?00000000?00000?000020000010?00001000?00000000?000000000000000?0001000000?001?1000?00000100000000?100?10100001000?0000?00000002?000000000?1000000000011010000?0001?00000?000000000?10000100000000000?001000000?00100??00000?0?001001000000000000?000000?0100000000000000?000000??100000001000?0000002010020?100?200001000010001??001?000200?00000?0200000001?0000010?00000000?10000?00?110101020101??0010000000000000?0?01000000?00000?00??210?000000010000000000?000000000?00020?000100?000000200000000?0?0100000000100000?100?0000?00100?100100100000?100000000?002?0?00021011?000100?00000100?000101010002000001000020?000?011000?001000?000?00000001?000?00000000000010000000000?0000000???0?10000?00?0??000?00?0?00?0?00000000000001000200?000001?00000000?000000000100000???0000000000000000000100000?001000112?000000?0?001000000112001?0?0?000000?100?110?00?0010?200200001000??02??000000201010000000?00000?00101000?00000020000?0?00000000100000000000???0?020??0000?000?00000000000???0000000?000000000?00100000100?10000000100200?0000?0?000000020?0?000001000001?00?101?00000001000000000?0010000?0200010000000?00?00?10010210000?10010000010?0000000000000110??000000000?010?0000000010100?0000100000000?001000000000000000?02?0?0000?00?0010??0100000?0?00?1?000?001??0000?0?00000000000000?00000000??10000?002?00000001000000000???0?0001?0000??00000?000000?00000?0000?000100?000001000?00000?000000001?1000000?00??00??0000?0100??100010000100?0?000200100?0?0000000000?0001001?000100000000000?000000100?000100?2010000?00000010001?0000000002000000000000000000?0?0000000??0020000000110?000000000000?11?0000000000?1?00100000010010?00001000?010?000000?01???000200?00000000000000010?00000?01010000?10100020010?1002?1000000001000000?00200000?020001?0000?0000??001000?00000000?00???0100000000?00??000?0?0010??00100?0000011000000100000?00000000?00000000000000000??000000000000?1000000010000000000000000011?0?0?00000000000000010000000010100000?00000000?1010000?0?00100000000000000?0000?00000?000000000000000?000?010100000201000010000?0000000000?000000000001000?0?1000?0000?000000001000??00?000000?000???000??0000100000?00?0000000000000??00000?00?0?000??000000000000000?010?0000000000000000010000000000000??0?0??000?000?00000?00000000000001100020?0?1?00?02??0?0000?01000??0000?00001000010011100000??0000?002?0010000000001000000?0000?0?0?00000?000000010000?00??000000?000?00?1000000200000000?0?0000000000000010000000?000000000000000?000?0000000100000010??000000000?0000000110?00100000?0000?01001100000000000000100?20000000000?00101000?0?01?001?00000000?0?001?000?000?0000000000?00100001000000000000000000?000000??00000000100?0000000000?000000?00100000000001000?1110?0?2?0000000000???00000000021?00000000000?0100000001000??000000000100000?01000?000001000001000000000?000000000010?0?0000000?1000000002000?0001?100000001020000000000000100?0000000000?0??00?10000000000010000?0000000000???01001010002000200?100000000000000000000000010?1000?0?00?00000001000?0010000?1000000?0000000000000?101?000000?0100000100000?0?010?10000?10??0001000000000000110000000000?000011000000?00?000??00210000100?0000000000?2011?00010000000000000000?00?0000?000000000?01000?0000000001000000002??0001000000000000001?100000?00?000?000?00?0100000?0000??00000?0000000?000100000000000?00?000?00?000?000?0000000??01000000000?000?000000100?0?0000000000000000012110?00100?001000?001000000000100?1??001?0000000000100000000000101000000100000000?000001000?0?20?0?0000000000??0?000000?0000000000010000000000000?0000000000000000100?00000?0000??0?000?000?00000000000??0?0000?0?1??00000000?01000000100000?0000000?01?10?0000000000000?00000?0?10100000000??000000?000000000000000000?000010??0010000000?00000?00010??01011000010000?000000000000?11000000?01000100100000??02??0?10??2211??000?0100000?00010200000000?01001??0?10000000000010000102000000?00000000?0000000??00?00000000?00?000001?000000?000000000001?0?00000010000000000?0000000?100?000?1010000000010?000001000??000000000000?0000010010?1010000101100000000??0??000000001000001?0?00?10000100101000100000000101010?0000200000000001000000?00000?0010?0000000000002210000000000010000000000000010000000000000000000100000001?0000000?01000001000100000001010?00?12001100?001000010000??0000000?0000000000?000000?000000000000000000?0?0??00?0001000000000000000?0?0000??00?0?0???0?0001000??00000100000?011010?10000?00000100010000000001000?0?001?000?00100000001000?1?00?0000000?101?00000?0000000000010?000002100000000000001000000000?0010000?0000000001010?00000000000000000000000000010000001?00000000?0000?000000?0001000000000001000000100??00?01002?000?00?0001?0?00000?0?10000?000000000000000020?000001012000?0000?100?000??000000100?00000?0010?0?000000?0001?0100100?0001100?000?2000000000000000011001010000?011000?000?020000000000000000000101000000000000000100010000000000000000?000?1000000000000000000000000000000000100??00?10??0?0000010100000?000000000?0000?1000010000000100??000000102000?100200000000?00?0000?0000000000000000?0100000?0000001?00?000020?0000?00?001001002?001000000100000?00000000010000?0?0?1010?0??00201?0000100000000??000??0000?0000000000?0000000000000000000000?0000000000000000?0000000010000?000000010000?1001000?0000?001000000?0000?1000000000?1001?00000000010?0000000001000?0000000110000?000?00?0000?0?0000000010000?00?00100?000000000000100?0?00000000000?00000??00101?00100000000000000?0100?0?00000001?00000?000000020010000?000000000000001000?0?0??000000111000?00000000000011000???00010?10000?00100100020?0000?01000000?000?00?000000?00?01?00000000000?0000001000000010100000000?0000000000?0001??0??0100200000001?000000100?00?00110000000000000001?020201000001??000012001010?000010100000100000000000000200000000000000??0?0000?00?00?000100010?00?00?01001100000000000?01?00000100000100000010012?0101000?100000?0000?00?0000000000000000?100000?1000000?000?001?00??10000?0010?1000101000?0000?0002?0100000000000200000001?001020?02010?000?000?10000??000001?0001000000?0?0000?0?00001100100?00000010010100011000000001001000100000000000000010?0000000100000000102011110010000000?0?00000000010000?0?100000001000000000?000000001000000?00200010000??010000?000000000000000000?00000000?000010000?00000000?000?000000110?00000000010000000?000001??000200000000?1000?002001000000?000001000100??0000000000101?0000001000000000000000?0000000020?0100?00?10000010?010?0000000?000?000000000?000000?1200?00000?0010000000?0?00?00?01?0001000000010100000010100000?00??00110101?00000010100000000?01?0000?0000100000000000?00?000002??00000?10000?0100?000000000?001000?00??0000?0001?0000000??0?0000000?00?0?00010?00010000100000?00?0?0?0000?000000001000100000000000000?000?00000000??0?0110000000000000100000000000000000000000101000000000???0000000002?00000?00100?000000000?00100?000?0?0000000000000000000000?00?0010??000000?00?10000000000100?000?0??01100?000000?000000010000000??010?010100?000000?00000000002000011000?010000?00?00100000000100010000000000101000?000?00010000001?0001?000100002?100010000000100000000010100000001000000000?1101?0010001?000100000001?000000000000000010000000??00000000?0000?0000000?0?0?0000000000000?00000?0?2?02000010?0?0010000011100010010000000000??000000000?00??000000010000000000000?0000000000000100?10000000100?00?00??000000000001?0000?00001?000?1010?00200?0?010?00000000200010?0000000000??00000000?000?000000100001?011?000?000001?100001??0?0?000000?000012001000000?000???0?10100?000000000000001000000000?010010000000?10000?00000001000020110?0100?00000010000000001?0?0000?000121100000101000100000000?0?0?000100000202?00000?0000100?00000100000000000?0010000000001?00?0000000?01?00000001000000001?0000000000000?010010000100010?0100020010001010000100?01010000000?0?000000000000000??0001000?000100010?0000?00?0?100?100000001000?00?0000000?000?010000???0??10001000000000010000000001?0100?000000001?0000000000000??0?000000001020?00?00?00100?000?0000?000000000000001000001000?000000100100012?0?0?010??00110000?0000000010000000000000000000000000?0???0000?0?0000?0?1?100100000011010000?000000000000?00000?000?0?00?0000?0000?00?0?0001000000?000?000?001?010000000000000000?000?010100?00000000100000001101000?1?000?00000000001?00100000000000010000000?010000000000100102010000200000??00100?100?0?000?0000?0?0000000?0000000000010?00?000?0?00000010000000010100001010010000000000001?0010000000000?000100000010000?0101?00100000?2010000000000000000000?00000000001001010000000011000000?000000000000000000?000??011??0?0000100000?100?0100?000001000110000000010000?0100111101?00?1000?1000000?000000000?01000000000000100?0??10?00?00??0?0?0000010?001000000?00000000?0??0000??0??00000211?000000000000000??0000000000??0000??00??000000010?000100000?0?0100000002?001000000000?0??001?000000000??000100?0000?001?0000000000?010000?000000100000000?00000?00000?0100???20?00020000??01100000000000000100000?000000000000000000?0000000001000?0010000000100?20000000?0000000000?0?00000000??010?0?0000?0?0000000002?0000001000?0001000??000000?001000?100000?0000000000000?00100?00??0000000000000000001000000000?0000001??000?10100?0?00000002100?00?00000?0000?000100000??10000?00000000?00100000??000?1?000000?1000001?101?1000100001011000000000?100?100000000?000020?0?000000000000000000000?0000100000?000001100000000?101?0000010000000000???100000000000?010000000??001000000000?000000000?00000?00?0?00000000000000010000000010010010000?000100001000?100010000000?0000000020?110000?0?0?110001?00000000000??0?00000000000000?0?100?000000??00000000001?0000?00000?10000001000000200000000000000001010000000?00200??00100000?1000?100001?000000000?000000000000010000010?000000000001000000000?00000000000100000000?0000001000110001010020?00000000?000000?0000000010?0010?10000010000000?00?0000000?0?0010000001?0000000000000000000000000001000000010000?100000000?00120??0000010010000000?0?0000100000020000?00?0001?0000000011000000000??0100001000?210000000000100101100000?00000002000000000000001??0?0010?00000?00000100010??0000001010000000000100000??00?0?001?0010?0000000000?0100000?0000000?00?000002000000000000?000000?000?0?100?1000100001000010000000000?02?0000000???0?0000000000???0?0010010000?0?000000?0000?0??0000100010002?0000?0??00000?000000010001000?00?000000?00?000000010000000000020?001?000?0010200?000000000000000000?000?0000000000?0?000001000000000000?0000?0001000000?0001???0000000000?0000100000000000120000110??00?0100000000000001110000000000000000?010?0000000001001002?0000000000100001?1000000?000100010?00000000100?00000000101000?0000010100100010000?0001?0001?0?00??0?00000?0?100?000000000010000?0000?01000200000?000000010000000000000000000000100?001?0?000000010?0100001000?0?00000001000?10000000?0000000000000000?0?00000000000?01000??100010?0001100000000000?000110?0002010000100000011000?0210001000000??00000?000?00010?0000?000??00??000000??00000000000000000000210000?0?10000010100100?1000000000?0??0??0000000?000001?0??00000001100200000000000000?000000100?0120000001100?0?00?000?000000?0000000??0?0000?00000?0000?0?00?000?0000000??0000111000011000000010?00?0000000000001001000?0000000001110?0?000000?0000000?0?000000?000000000200?000100?0100010000000000000000?0010000100?00110?1?010001000000??00000000101000??00100??0000000?00?0000000000100000?000200000000010??0200000110001000001?00000000??1000?1000022000000?0?1001??000000?00100000?0?000?200000?0000001000020?000?0000000?101000000000000?1100?010?00000000001010?00000000000100001?0001001?001000000000010?00000000100001100?0000020011200001?1001000000100010010000?20000?000?00?001002000??000000?00000000000?100000000001000000?1?0000000000000000000000?00000000000000?00000000000101000000000?0000000?00100?0?100??00010000000010000000?21?0?000000000000?000000000000?000001001?000??00000?00000000000100020000000000000?2010?20010000010?00000000?00?0?00100??000000?00001?101100000000000?0?00000000200?0010?00000100?0000000?00?00000?000100001100200??0?01000??0000000000?000000???0000000000000000?0?000??00000000010000000000010010020?000?00000?01000?0?0100?0010?00110000000100000000001??0000000001002????100?000?0002?0000000??00010?00?00000000000000?000??0?0?0000000000000010000?000000000?110?1000000??0?00?00?00000?000000??0?00000020000?0000?0?101?000?2?00001000?0000000000000?0?0010100000000000?0?000?00000000200?1?0001000??100010000?0?0000?000000?00000001?0000010000021?0?0000000??000000?00000000000?000000000?00000000010??000000000000?00?10011000000000000000000000?0000000000000000000000120000000?0001?00000000000010000000000000020010000?00000010000000?00?0100000001000000001000?00?00?00000010?00?01000000000000?0?00001110?101000002??00?00?0000100000101000000001?0000101200??00000?0010?00?000000000000000000??0?0100?000010000000?110000220?000?0001?00010000000000?0?0000?000000010000000100??00?0000000000000000200100000000000000?0100010?10100001000000?0?00?000000?00000?010010001001000?00??100000000000?000?0??0000000?0000?00000100000000?00000000000000010?00000000000001000?10000011000000000000000?0??0000?000000000?0000000000000000101??02000020?000001?000100?00?0?00000000?0101?000010100?00100?000?00001?00000001000?1?00000000000000000?00010000?0000020000?00000000001?000000000?00000?000?0000000000100?0000?000?00?000000000000?0100000?0100?0?00?000001000000??00000000000000000000001120000000?000000000000000?0?0?000000000??00200000?0000001001000001000001100000000000?000000?00??1010000?0201000000?100000?00000?00001000?0000000000??0000000010010000000001000000000000000?0100000000?000?00?02?10?0??0000?000100?0000100?00000000??000000?000000000000001010?1?0000000101?000000000000?000002000?000110?100??01?0000?000000001000000??0000000100000100??0100?0000?010001000000020000000010000000?000000001000000000??0000001000000?0000000100000000000?000000000?000000?00000000000000010?00000000000000?000000110020010100000000010000000100100000?0000000000000000?0000002?000020000000000000?000200000000001000000?1?0000?00010001?10?00???001000000000001000000000001?0?00?010?00000000?00200100000000?000001100001010?000000000001?00000000?000??1000010000?00100000?0020?010000100000000?00000100000000001000000010000000000000000000?000?0?00?000100000001001?0000001000?000?011?10010000000010?001000000?010100100000?0000000??0?010000?0000000?0000000?00010000000??0??0100010001000000000?0000001000000000000100000000?000?0000100??0000000?00?0000000000000000?0000000000000101000?00000000?00001100000?0000000000100000000000000000?0000000?000000000001?110?000000?0?01000?000000000?000??0000000000000?01100?00010020000?0?10000000000000000000000000000?00100000000000100?00111000001000010000000200?0000?001?000000?0011000?000001002000000000000100000000000001000010000???0?0000001?000000?0?010000000000110000000000000000000100??001?000000000000000?000000100000000000000?00000?00?000?000000000?00?10?000001?000000000000?0?0?000000100010000000000000001000000000?000?00000010?10?00??0??010?00000100000000?020000000002??10000?0?00000000110?000000?0000100?0?00?1?0100000000000?0000000000?0?00002010100201?00000000?0000000?0000100000??00001000?0000000100000100000?00000?0?01000000000?001000?00000000000000?0000000000000?0000000?010000?0?000000000?00000?1000000000000?0000000000000000?001020?000001?00?00000?00000??0000?0?00000?000000000?0000000000000000?0100?00?000?000000100100000001100100100000000??00000?0201?000?0110000?0?1?0??0?00?00010001?00??0?000?000100000??0?00001000?0200?00?00011?000?00000?000000000000??000001?00?1000?0000000??10?0000?020000?0000?0001010?0?1000000?0???
Nic_cit_00836	00000000000022000000000?211?000100000000?001?00??0?00?00000200??0?1?2?00000?00?000000000?0100?0000101?00200?0?0001?00100000?000000000?20002000000000?00?0?00000000000?00?00000000011?0??10000000010?0011000000010010?00000??0000000?00220000?000010?01?010?00000000?0002010000000?0?0000000000000002010010000000000011000010?010?0000101010001100000001002000000000?0?00000?000001010000?00?1000020010000000011?00000011?22000001?00000010000000?000?0000?0200?0110010000?00000000?000000000010000001200000?000001?000000000000?000001?00000000?010000000000020010000000100100010?0000000000000000000000000000000000000000000?10012000?00000?00?0?0?10?000000000001000?000010001100000000000?0000000?0000000?00000100001??000100000?0000001000100?0?00000?0000?10??00000000010?11000000000000000000000000?000000100011000000??000111000000?00?000?0000001001000?0000100000?0000000000?1?0001000?000000000000000101000000??00000?0?0?000010000000001000000000?00000000000?00000000001100000000000000000020100?0?100?100000?0?00000000001100020000000000200000001?0?000100001000000?00000000020101011?10020020000?00000?0000?000000000000?0000112100000000100002000000?00000000?000010000000?1000000??00000000?010010000001?0000010000100?002002001000000000000000?000??02010000?00?0000010000000011010000020?01?1000002?00010?000010000000000000000000000000000000001000000001?00?0000000?000001102010001000010?0000100?0?0021000000000000011100200?00000100000?00?100?00000?10100100?0000000?0010000000000?101100100000?000000?000002000010122?000010?0?00000?00?20000000??0?00020?101101?00?02000000100020000000200?0??00001000000000?00000001100?000000000000000?00010010?000001000?00000000002?000021?00000000000101?10000?00010000000000020000000?000000?00201000000000?0000000010??0?10000?000000010?0020000?02000000?000?001?010200001000000000?00000000?0000?0000000110000?00?0000000000?00000000?000000?1000?00??000000?0?00100000000011100001100000000?0000?0000?0??0000020022001000000000000000?000?000000000?0?11000022000?000?000?0?0000?00?00011001001??00000000?020000000000?000?01?0?0002000200000?000000010110000000?000000?000020000200000?0000110000000?001?110?00?0000?100000?02?020020000100000100000002000000100020?0011?0000000000??000?00000000000000010000000000?00000000000?00010?01001?0000010?00?010?01000000000010000002010?010100000010?0000000000?02?01000100?001000000000??0000?0020100?00100?1??00020010?00010000001000?0?0000000?00110?0000?0?01?000000000100000000000?00?02000?0?0?0000?0000110?0000?000000000000101200000?0?00011000000000000?00000000000000000000000?000?100100?000100001000001000?1000100000000??10?000000010?0001??00000?00000001010000001??00100?0000000000000000000000000?00100000000000?00000010000200?00000000000000000000001000000000?0?002000?0000000000010010000000?00000?000010?100001000000100?001010001?0000?0100010000000002001000000000101000?01000000000000000000010000000???000000100000?0000?0000001000000000?00?00??000?0100??100?0?0000001100100?0??000000001?00?1000000010000100?0000000?00?2010000001000??0?0000000?1000010??000?0020100000?000?00000000000?00?000000000000000000?00100000000000?100000000001000110000000000000100?000000000?0?00000000000?0010000000?01000?000?0000?00000000?200000000020000000020000000001?00100100?000000000000?000000100???0000000000000000000000000200000001000?0000000?000100?0?120000000000?00000?000010?00000?001?10010?00010?000001100020000?00?000000010000000?00002000000?00000000?00000000100100000200000010000001000?00?0000000000000000000000000100?0010000000001000000?110100?00?00000?0000000100?0?0000??0000200???000000?000002000010200?10101?0??00?0000?0000020000001000000?010000?000000000101?0?01000??00000000?0000?00?00000000?0000?00020011000000000001?0101000101?00110000??000000110000000000?002?0000000010000000100110000?01?000?00000101000?00000?10000000000?002000000020?0000000000000??000000000000010000?0020?0?00000?000?10?01100?0100?00000200?000001000?00?0?00?000000000?1?000000000000000000??0110000001001??100000?0000000000000000?000000000??0??10010000010100012??0?000?000000000001100?000001001000001?0000000000000000000000000010000000000000000100000020?0?000000000?00000000000000000?100000000010?00?000000100100?000000000000210000?000000010002000?001000000000?0?000?001200000000000?100101020000000000000?010101000000?01010?00000020?0000000000010?0000000100000000000000?0?0?0000000010000000000000???0100?010020100000000000000000000?000?000??01000000?000011?11100?0000?220?00?100?00000000011??10000?00010020100?00?001000000000000000001001?00?000000000000000?00000000?000?0200000000002001100000001?0?0000001?0?0000000?0001000?00010000000000000000?10000000000110000?000?0?0000?00011000010000?0??000?000020000000010?000?0?010000001000000020000000000000000100010?0010?00000000000011000000??0100000000000001110?00000000000000000000000000200001000?0000000?0100000010000000?00?00000000000100000100000?00101000?00?00100?00100??10001?000000000000??0000000000000100000000000?00002000000?00001?10?0000000?0?00020000020?1000010?2000?0?000000000?0?1?00?000000000010100200?0000001000001000000010?010000000001?20?01000?0000?00?10000000000?1?01000?000001010000000000001000000??0000000??10000?0000?000?0000010000000000000000000000100000002000000?00?0010000000?0020000100000010001?00000101?000010000000000??0220000010110000000000000?101000020?000?0000?001000002000?00?1000002010010000000001?00200?001000?0000000020000000?0000200000000200020000000?01000010?200000000??0?000000000000000000000000000000000?0100000000000000010?00000001?001000010000?1100?000?00000100000000110020??0?0000000100001?00000?000000001?00000000210?1022000?000011000?100200000000?00100000000??0000000000000?0100000000?0210000?002000?00000000100101210010000000100000000?1?10020000000001000?011002110000000000000000000110?00?0000000000?001?000000000000?100000000000000002000010000000?000000000000020000??0000000000010000000000100000000?00000010?0?0000000000020000000000??010000000210000?0000000000000?000??000000?0010200100?01000000000?20000?00100000000?000001100001?001000000000000000020??0000?0?0000000010000000000001000?0000?00?00000?010?0000?2?000012?1011000000102000022000?0?000?0?0000?2001100000?0?00000000000?00000?0000?0?00000002100000?000?1000000000100?000000?0000?000000000?001001??00010100?02?000?100?00001000?100000100000100000000?10?0?0?000002200000?1?0?2102000000100?000000?001001100020?0000100000002?0?0000?0010210?00000?0000?000000000000?0?0000100?000000?00??0001?0000?0020001000001?010000000?000000000000000?0000000000?1?0001?0000000??001??000000010110000010?001000?00020?1000?00000001?00?000101000?0100000?0000000010000???010000000000000?0010?0000?000000?02?0?1000000001010?02?00000000?0?1?0000000000000000001?000000000000000000020???10000000?00000?000000000000010100000000?000000000020000010?000100?0000000000010001000?0?00000?101000000?000?00?00?0000000?00000100000?0010011000?0000000000010000000000?0010?000?0000?00?20000?0??00?00000000000?0000200?0000000?0?0?01000000000000?0000000000?0000002?0000200000000001020?0200?0?000000?00?010000000000100?1100?0?0?01000000000000?00?00??2200120000000101000?10001?00000000000100?0210000000010000000?000?00000000000000??000000000000?000?00000110000??100000000000110000001001?0?00?10000100000001000000100?100010001000000100021?0?0000?010000100000000?0200010000?0000001002000?000000?0??000210000000000000?000000000100000000000001000000000000??00000000?2010000?000?0000000?010000100?000?00100000000?00000000000000?0000001000?00?0001001000000000000010001?2?002100000?0000000?000?00001020?0?000000000000000000000020000000000000000000?1000000000000000?0000000000???000000?0001000000000002?00010?001000000000010020000000002??0000?0?1?000000001010?00010002000010100000100000?000000000000000000010000100000000011100000?0000000000?0000000?00000001?0100000000?1000000010201000000000010000?00000000000?00?0000000200000?0?00000?000000001000010101000000020000010?00?01000010001100?000000?000?0200?010?10000000??00001002000000000001000001100100000?00?010?0000?0000001100000010000000000100100000000000010000100001??000000?000?0000000000000000000?00000000010000000?000?0000?00?10?000010000?000000000000010?0?000000000?000?00001??0000010000000110000000000100200000?011000?001011100?00000?0000?00100000?10000?00000000000?00001??10000000?10?00010100000000?01000?000000?000?01001000000000000?00000000100000000?00000?0000000000000000?0201020?00000001000?0?00000000000?000000?000?0?001000?0?000?0000101?0000100?00?00000000?000000?00000?0000100000011?000?00000000000?020000?0102000?010?002000000110?000000000000000000000000?00002100000?00?00?00?10000000110000000010000000000?000000020000000000010000000000?0010?00?00?0200000010???00010000000000000001000000?000010000?0000000100000??0000011?0000??0010010010020000?000200000?00020000000?0002000000?000?000?2000000000011000?0001001000?001?02000000000?00000000001?0?120000002110000000200010100?010?000??0000100000000100000000000000?0001000000?0100?1000011?00010000?100000000?000000000?000001000010?00000000000?10000100000??002??020000000000000110000000000?00100000?00000000000200000?00000?0000??00000?10?11?001000?0001020002000000010010001000?0100000000100000?0011000?00000100000001000?0000?010001000?0000101?00110?001000102020000000100?0000?000000000000??0001?10???00002100000000000000100??000000000?1?0000010002000000?00001020000000002?00010022100001000002?00?0000000?00200?000020??0000001000000000?11?010000002001000000000100000000?000?0210?0010000020000000000000000000000000000?20000100000000000000000000001110220?000000001000?0000000?000000000??00000000000?00020000000000000100?0200000010000000000001000000?00020000100000000000?00000002?00000000?000?0?000100000?00?0000000?00010000110?1101010000??00?0012?01100000000?0000000000?00000000?0?00000000000100?000?00001?0000?011000?0100020000000000100?0000000000?00?100000000?00001000?0100000000?00001?0000000001?0?00??0000?200000?00000200000011000000000?00000000000?2020?00000000000?000000100?000000??0000000000?0?0000000?0000000000000000?00000?0000001000000000011000000?1000?000001002001?0000?000010?0000000??0000000??0000000000000000000000?00?001?0000010000100000000?002200000010000002001000100000020000000000000002000000100000010000000000000000000010000000?0?000100000000010001010011000000100?000010001??10002000000000001?1??0000?00002000000000?0000000?0??000002000000?00010000000000000010000000100010?10?0100000000?10000000?000000000001000000000000100000?0000010000010000000000010000000001000000100000000010?000000000?000?00001000000000000002?00000000000022?1?00000?00000?010?00000000000?000000000000000?0000??0001?0?0000000000000000000?00000?100?0?0010000000??000?0?00?102000?00000001000000000000000000000000000010000002001?000000002000020100000000001?001000001000000110?00000??000?001?00000?00?0000000000000000?0000?002?00?0000100000?0000?0??00??0?00000000000200?0100000110000000?00100100?10?0?00021000000001100000?000010?0001?00010???000000010000000000000000000001100100?0000001?0000?0000000002000000000000000000?0?0001100000000000000000?0000000001000001010?0000000?0000?00?000?000000000?00011000000000?20?000200100000?00000?0000000?000?0000000001000000?00000020000000?000?0000000000?000100?0000000000?000?00010002101000000200000000000000010001?00000000010000?0000010???000??0?10?0100000000?000100000?00?000000200000000?10?0??000000000002000?1000?00000100000000000010202?0?0000100?0000?0000120?0002?00000000000000000?00000?000?00000000??00?0000?0?1100000000000011?0000021000?00010?0101000020?12000000?00002?0?000?000???000010000?0000000110200010100000000010??00000000200010?20000000110?00000110000?0000000?00001000000?000000?00000?0000000000000000?0000??00??0100?00?0000000000001001000?0?000000000??00?00000000000000000000000001000000?2000000200?01000?0000000000?0000000000000?000002?0010?0?001000?00??0000000000100011?02002?01?000010100000000?001000?0100?100010000010?100000002?00?0100000??0000000?100000000001100000020?100?2?000000?001000000001100100000??00000000??11?100000000000?01000?000000000??00?02000000000?000??0???000001001?00002?0001001000?000012000010000000000?00002000?0100020000100001000000000100001200?0000?1000010?0?00?0011010000?0?0000?0000001000?0?0000?001001000000?01000000001?000000000?0020000100000000000100000000000000100000000000000?00000?000?00000?200000?001100001001?2010000?00000001001001000000?0?0000001?001020010100010?00010010001?000000000?0001020?2000000000000000?000?00000?00?010000000?10001210001000000000000000000001200?0010?00000000100010000000?0000000020000?000001??00010000200?0000000000000000200010000?0000000???00?00000001000000000000001000?001000010000?010010000?2100?002000010?00000020000000000100000000000000100??0000000?000?00?0000000000100000000000000?01?010000?000?0000?00000000000000?00000001??01001000000?00?00000???00000000010000000000200200?000??000?0000??100?02000000000000000000000010?0?0110000021000001?0000?00200010000000000000?00?000000?1000001000000?00?2?00000000100200000010?0010100000000000?00000?0?0010000?0000000000000000010000000000000000?000000000000001000?000000000000?0?00000001001?000100000010000000?00?0000000000000000020020000??0000000?000000002001010000?0000020000?00001000?00000001100?000?01000000000?0000?020000?00000?100000000?001000002?100?0000?000?0010010?0200?0000000?01000000000000000000100010100000001000?0?0??00000010000110?010001200000000000010000?00?1000??01000?1000000010001000000001001000?000000000000?00000000?0100?00??00000?0?2000000?0000000100001?00200?0000010020100000000000000000000?0000?00?000010?0100000000000000000?000000000000000000??000000000000000001000000100100000?00100011000000000000000000000201000000?020000?0000000000??000?00000?002?00000?10000??000?000000?0000010000?002000?000000000000000000010001?00?00000010000?0000000000?0100?0000000000000000??00000000000?000000000000000000000000000000002000000000??00000?0?000??000?00?000001000100000000?00000010000000000000?001?000000000?00000000000?000000?00000000?01?00?20??000?0?0?0?010?00000?000000100?01000000?200000000000?0000?00010001000000000000000120000??00000010000000000?00000100000000?0??00000?2??00000010000000?0??00?000?0000000101001000100010100000000?000?211000?0000??1000001?0000?00000?00010000101200010000000?000000000001000?000?00000000?0000?0?100?000?000000?0000000000000?0000?00000?0000000000000000100000000000?000020000?000000000000000000000000?0000000000?0000000?0000100000000??000?00?000?02000100001?00000000000000000000000000000000000000000000000001100002?010000000000000?1000000?0100000000000000000001000101110??01102?010000000?0001000100001?0000002000?0?000?000?0121000000000000010000000000000000110102?000000?00000000000000000100100000?000?1000000000000000?010?0000000000000000000?00100000000000?00000?0000000000002?0000000?0000000000000?000?000??000000?00201??00200000??0112000000000000?0000?0?00000?11000000000000000000?0000000100??000000000200000000000000000000?000?0010001010000?1012?0?0000?1000000020000000000000000000?0000000211100?00000000000000?0??010000?1000000000001100000101000100?0100000010000?0000?0111200??00000?0?00000000000000020000000?0000?000001000200000000200?001000000001?1000000000000000?000?0000000000?000000000110?000100?001?000000100100?0?000?00?010?100000000000000020000?0000000?000000000000000000?0?001?00?000000010000?00000100000000000000000000000001000002002000?00000000000000000000?001000000?000?1100000?0?1001100000000000?0002000000010000000000?000000?0000002000100001?00000000?0010?00000?000?00000000?000100000?012?000010000?01001020000000000?110000000?00?000010010000000000000??02000??00000000000010000?0??100010?10000?0?10200?00010000?000000000?0000?100??00001000101?0000000000200010?00000?01?00100000?0?000000?000?0000?0001000?000000000011000000?0010001000??0000000?000?100001001000000000000000000010??0?0100??000001000000000000000?0000?1?000000??00000000?0002010?000?0??000100100?2?000?0000??0??000000000010010000000??0000000010?0000?00200001000000?0110?0001?0000000?0?1?01?000?00?01?0000001001?01?00000000000010000000000000000?000?1?00000??00200??0000?000?0000000?01??0000?00?000?02000210000?0?0??0
Nic_cit_03304	000100021200100?000000001121000000000000000000?120100?0000100000?10???00000100?000000000?0201?00101010000000000?00000000??000010?10002100000000?0?001010?00000010000000000001000000?10001000?000010?0001000000020020?0001010001000000011000??000000?002022?0110000000011020?000?000000100000?00000?1010010000000000102000000?000000000010100022001000010200000100?100100100000000101000000002001?20000000000010?00010002?020000?0000?0011000?00200100000?0?10100200100?002000000000000000000000100000000000200?100000000000?00010000000?01000000000000000000000?000?00000001020000000000001100000?00000010001010?0000?000000000001?0000000000000000000?0000000000000001000001000?000000000001000000?0000000000000000?0100000010?0000?000000000000?0?00??100010000?000000000020001000000?0000001??00002?0000000?000000?000000000000000000000000??0000000021010?10?0001000000000000000012000?000000?0?000?0000000001?0000?0?000000?0?00000000?00?0001200000000000000001000000000?0101020000000?100?00000020000?010?0010000000000000000002?0002000000120010000000100000?10000000?0?01?000000?000002000200000010?00000000?0?00?000000010001?100011100000000?00000?000000?0?0000000?1002?0?0010000000000000000000002101000000201000010020000?001001001000110000000000000??002?0000??001?00?0?0?000000?0010000000000?10000010000000000?10100000010002000?0000000000000??0?0000000000000000000000000012000010000010100???0000?0?001001010000010000000000000000?01000000001000100000100000001010000000000000100020020010000001110000001?00010000010?110001010?0000000100?210000?00002100200000002000200?000000?000000?00010000000000?000100?00?20000001000000?11?0000000?0000001000000?0020100000000?00000?000?1?00000?000001000100000000010000000100?000?0?000?100000020?0?0100000?00000000001?0120000000000??0001?10000?010001?0?00000011000200001?00000?002000?000000000001000000000000?00000000200000010000000000000?000?000?0000000000?1?000000000?0?00010000000??010000000000?100000?002??0000?0000000??000000010010000?100000??0022000000010000000000?0000001000100200000000000020000?0000000001001?00?01000200000?000000?1000?00000?00?0000000000?0?0??00001000202000100010020000?0000000010?0000?00010011000000000??00000000?00002?0?000001010000000000000000000000000?0?00000000000000000000000000?0?000000?000?0000000000?000011?00000110100100?0000?0?0?00000000?1000000001001?01000100?0010000000?2?0?0000000000000?000?101?001?0?0?10010100000000000000000010001?0010000100000000??000000100000000?00010101000000000001?0000000000000001000002010000000100?111000000010000000000000000000000000000000000100000?00000000000000000001000010000?0000000010?000000000??0011??000000?1010000?000000?00020010000000?00000000000000?0000000000010000000010000200?00000000000000000000?00000000001100001100000000000000000000?0000000000000011000000000?000000000??0000010?001?01?00000?0000002?0100000000010?000000100000000000000000000000000010000000?00100000000?1?0000000?00?00000?00?020?0?2000001110?000??010?0100000??000000001101??0010002?0002001000?0000002102000000100??0000000000?000001011000?00??00?000?100?01?0000000200000000?001000000000?10011000000000000010?000000000001000000?000010?0?001000000010000000010100?00000?01000010000000?00002000000001?000000?10000000200010?00?0011?0?0000001000100?0?000?000000000?2000000000000010000?0000000000100010000?0?0010010??0000?000?000000000000000?0000000000001000?10000000?00010?00?1000200100?00000?000000000000?000200000??002000000000000001000000001000000000100000000000000?0?1000001000000000000?001100?000000001000100001000010010000000000000000000000000000000000?000000?000?2000001020001?0020000000000000000010000000000000?000?00?0?00000000000??010000?00000000000002000?000?0000?00010?02000000000000000010201000?010000?0000001011000?0000000?0010000010000000020000000000000000?1001000001?01000100000110000?00000?0010000000200000000000100000?000001000010000000010010000000000000010100000200?0000100100?0000000?000000000?00000000000000000000000010001?00000000010000?1000000000000110001?00000100001000000000001001000000000?10?00000?0000000000000000?100001000001?000?10000??00000000?001001?0000100000?00200100100010?2??000??0001000000?100000000000000000100?0100000000000020000000?0000000200000?0000000?00000000000000000000100?0?0?002000?000000002000010000000?0000000?11000210000000000?000000000010000?00000?100000010000?0?000000000001010?000?0000000000001000?00020000100202000010000?00000000?0222000?001010000001000101?001?1?0010210010000001000000??000200?000000010?20?00000000100000200000?100000010000000000000000??000?0?00100000000000100100002?0000?00000?0000001?0100?0000?0??0000000?0000000?0000000000110000000?000000100?0000??0000000100000000000000?0000?000011001000000000000?01?0000?1000000010101010000?001002000000002001000000010001?0?01010?0200000000??00?00?120000000000010000000000000?2000001?0?0000000000010000100?00010000001?00?1000?10?00001010000101100000000100?010000000001?000000000000??0000?0200000000000001??1010000100000010010000000010?11010000110000?0?1?000001100010?000000000000000?00101?00000001001000000000010000100???00200??000110100?21?0010100000?110010001?000000000000000000011100000000000010000000000000100010000010000?10?00000?000000101?000?00000012000000000000000010?00200000000001000001000?000000000?0000010?00210?001000001?1101000001100000000010000000001010200000100000?01000200000000000001010000000010020000100000000000?01000??0001010?000020?0000000100000000000020000?00?0000000000000000000000000000010200000?000000000000000000000000001010000000?00000000100001?00?0000000000?000000010?000??0000000001000011000000000000001200000000??0?1001000010010100001002?0100000?001000000000000000000?0000?0?000001?0002?00000001000000000?00200100220000000000000000000?00000?0000?001010001002002?0000000000000?0?000?01000010000000?0000?100000000?00?000010?00000?00000010000?0000000000100001000000000010001000000?0?0010000000010010000?0??000100??0000000001020000100?000?0100?0000210000100210110000?0?000??0001000000?010100?0000000000000000021000000000001000?210000?01010000000000000000000100?000?0001000010000000020202000200000000?0000000000000?0000?00000010000001000000021100?0000000200000100010000000?0?0?00??000?000000000000000?00000000100000000?000010000000001000?0000000100?00?00?10000000??0000?020000010100000000??00000000?00000100000011000?0?0000021000000100?00010000000000001100100100100002000000100001000?000000?000?10001000020000000010?0200?00000000100000?00?100000?1??000100010010000220001?0000100000000000010000000020000000000000010000002000010000010000?10000??000?0?0010002001000100000000?0000001000001110100020000001?10000??000?001000000000?0020000000000000000?010000?010?1010000?00000000100000010000010000100001000000000?00000000002001010000000011000001000?0010000?02?00000000000000000010000000?00010000?10000000?0?01110?00?00000001?0000000000000000?00001000?0100100000?00000??0000000000000000000000020020000200020000000?22000?10000200000?00000?1000100?00000000000?00100000000000?0001000000?00??00101000000?0?10000?0?0?0100000000000001000000000?000001?110000001010000000110000000000100000?00?0000000000000?00?000000?0000000101000000000000000??0000?000110000000001?00000?00000000011000000000012010000000000?0?001000100000000?000000000000020?0000?00?000?2000?0000?00000?1000?1000010?0000?0000000000001001000000000002000?000000?0??0002000?000000000?100000000010000000000000100000000000?0?0000000002?000?0?0010?0000?0000000000?2000?001000000000000000000000?0000?00?100?20000?10000?0000?0000?10110000??000100100?000?0?0?000000001010?02000000100?00000000000020000001000012000000100000000000000??00?0000000100?00?0?0??000000000000?010000100001?000010000000200?00000010?0000000?000001000000020002000000000010?0002000000001?000001000000001?10001000000?0?11000000?0?0?00000000000?00000000002002000000000000000001010?00010?00?0?0000000000000000?00?0000000?000000000000000?0000000000000000?0?00001100?0??001000000000000?00?0000001000?0001000?20010000000000000020000010000000001010000000?010000000001000000000100?1000000010?0000?0?00000000000010?00?00?010?0?000?000000000000000000?0001000000001001001?00000001000000000000000202000000100000000001000?000000000?00?01001101000000??00100100000?00001002000001000000000100110000000000010??01000000?0000?00000001??0100000?11000000000?0000?0200000000?00000010?0000000001101000001010000200?000?0100000000001000?000100000000000??01010000000100010000000000000000000000001000?00001000?000001000000100001200011000000000?000?0?02000010000000000?110000000000000???101000?1010200000000?020100000100??000000000001000100?0?010?01000010000021?000000?00?000000000000100002000000100000100?000000000?00?2000001?0000?00100001000?0000?0?001?000001?000?0?100100000001101000?00?0000010000?1010001?00000100001002000?0?001000102000000??010010000000020000000000?00012?0000000?000000?0002001000000?00000?000000?00000000000001020100002000000000200?00001?0000000?100000000000102?0??00?10000?00011?000000?0000000010200000110000100000?10?00?0020000000000000010000001000010?0000000000002?2000000000000100000?2010000000000110000000000000000010000000000000000?0000000000000002000100010000011001000000000010000000000000010200000001?0001000020000?000000?0000001000000000000000?00110?0000000110?000010010020?00000010000?0000?00010202000?00120000000000000000?000000000000110000?0000?00000000000000000000?0020000100210000000?00?1?001000100000020???00010000000000?0000000000000100000010000000000001000?2000?00000021?00100001100000002000001000000000200000100001000000?000000000?000000100?100000?000110000000??000001000?100?000000000?0000020?00000?00000000101?0000010000?0002000?00?000?00???00?20000000000000000000?00000?000000?00000010200000000001000?010000000000000000000000000000100?20000000000000?0000??0002000000000001000000100?00000000000000?011000?010100000000?0001001000000010??000000000000?0000?100200?000000000000100000000001000000100000100000000010?0000000001010?000000000000000010?000?00000?1001000?00?0000000?00000000000000110000000?0000000000000000100000100001?011000000001100000101000?00000?0010100000010?000200010?00?00000000?01000010000000000001001?01000?100000100000000010000001?0000000?00?0020010000?0?000?00??00000100000200000000?000000000000000?00000000000000020?01000?10000100000000010021000000000?00000?00001100020000?100000001?010001000020000000000100000001?1000?020000102100000000000000?0?001000000200000?00?0?000000000000000?00000?0000010100010100?0000000?000?00100000000000?000000002000000200000020000200?00020000?000?000?000?0000?00000000000200?00000?00020?00?00000000000001??00000020000?001000000101000102000000000001000000000?00100000000?00?100100012000?0??00000?100?0001000000?0000?001000001000000000000200100?100010110001000000000000020001010000100000101000110?0000?0000000000?00001000?00?01000010000000?0000000000000000?0000100?0000?0000010?00000000?000000100?0?000000000?01000002011000?00100011?00000?002000200??0000000?010000000210?0000000000000100000000000001000100?00000010000000200000002000?0000000010?0000000001?00?00000000?000110001000000100??0?0100?000000?0100?000?0000000000002000110000000000?0?010100000000000000000100000000?000000000?000010001?0101000?00?101010000000?02?1?010000000?000000?00001000?0010000000010001000000?0?000000100?00?1001000?00000000000?00000000002000000000?0000000000000000?001000000010?020?000010?00000100?0000000?00011100000000001000?002?000010000001000010000001101000000000?00000?000000000?000?0?00?0000?000?0?220000?00001000000000010000000000000?001002012000000000?00110?000000011000?00?000?00000?1000?00020000000?0?20?0000100000200000?1?0?1000?10000000110000?0000000?1000?0000000000000000000000000000?0000001100001000??00000?0?000010000000000100??00000000011?1?000000000100000000000000000000?0?00?0?1000000001000??010000100000000?0000010100100000011000000?0020000000000000010000?001?01?000100000000001000?00100000000?00000000001021010000?00000?100000?000000002000000000011?00000000?00002000000000?0000000000002000000010010110000200000200000000?01000?000000?0012?010?000?00000?0020?0?00000000000?00?01?0001?0100200000000000?00000000001000000000000001000020?00200000?000000000?0010000?1000000000000000002000000000000000000000000?0000000000?000000000100000000000000?00?0002000010000000000000?000?00000000?00000000010000?0000011010000000100000000?00020000000000000?200000000000010000001000001001?0010000100?0020?000100100?1000?0000000?021000?20?00001000000000110?00?01?000001000000110002?0010001000?0000000010?000000010010?00000000?0?02000?0?0000010000200000000001??0001000020001000000?00000010000200001000100?0?1?00?00000000000100000000000000000?0?0000000?0?000000?010000010000?2?000000020000000?00000?00000000010?00?0000000100001010000?0000?0000000000??0000001000?000000000000?0000000?000000?00000000000?0?0000001??000000000000?1000000?00?100?0?00010?0000000101001000?0000?000?00000000000000000100?0000?00000120?00000?01000010001?000000000001010000000?000000010?0000000211000000?0000?0000000000010000000?00001000000?01000000001000000000000000001000000000000010?01000001?000001000?000000?00000?01000000000010000100000000000000000000000000000000000100100011100000?000000000000?0?10000?000000001001000100000000000000000?0000?0000?010??0000?1?100000000?000000?0000000000010000100?000000000?11000100?00?000000110000000000000010021000000000000?0000000000000011000?100100?00?20000000000000000000000000?000000000?000000000?010?00000000000000000000000?000010010?1?0000?0000000?01210000010?00000?00000?001000000?00002011000000000001100?00000000000?0000001010010?0000000000000?0000000000000000000100010000?01?000010000012000?0000000?0000?0000?00000010100000??0?201020000?00?0000000011?0?00000000000001000220?0000?00000??00000?000010000000?1000?000?00000001000000000001?00000?00010000?0000110000?01?000000000000??000?0?000010002002000000000000000000001010100000002?10000000?00000000000001000?0010000010000?000011??00000010000000000000?001000?0100000021002000100000?00??0000?00001000000001?00001?0000000?000000?000100?00000000?20000000000000001100000000000000?00000000110??0000?00000000?000000?0000001?000000000?0000101??0000111000000?000000?001?000?00000000000?1000101000000001000122200?000100?000000000001?100001000000002022000002000000000000000000000?00000000000000100?00200?0000?010000?0100002000000001010000010000000010000000100000?0000000000??0000001100000000001?000000000000000000?000000000000001000000000?0?00?0000002100200001000000000000001000010?00000000?000?0010001010000001000000000000100000000001000000000?2?00?101000000000010001000100?02101?00000000000?0100020000020?000020000000000000?010?1000000000000010000001000000012010?10000?00100000010?00010000000200000000?00010000000000?00?02000000000000000?000000000010000?00000000000000?0000000010000000000011000002000201?0?11?00000000000000?002000?00?000100000000000000010001020?0?00000000100?0000000000010000??0?100000000010000000000200000100000000000?1?0000000000000??00001?000000000000000010000000000?1000000010000?00000100000000?0?000220000??00000000??0000000010?000000000000000000?000000?2?010?00?000?00100?0000000?0?0?00000001000000000000000000?01002?0?020010000000?0000000000010000000000000000000000001?0001??000?000000000?0000200000001000000000?0000000?000001100200000000001010?0000000000000000100000?002000?0012000?000000110?00000000000000000000000000101002000???0?0000?000000000000001000000?0000000000000?002000000000000020001000000020?00000001?00?0???01000?1000000000?0000000000000001?00?000?000000002210000002??000000011000001?02020100000000?0000?0100????000?200000000020000000?0?0002000?000000?001?0000000000000000010?000010000001?1000000000?1000000?000??0100201010?000000000000?000000?000?00?00000000000001000?1000000?0?001?000?00000000?010?0000000?0001000000010000000??10?0000000?000000010000?00002?000?01000000000000000000000000000000?0000?0000000020000?000?0000000000000000020001?0000100000000000000200?00000000000101000002000000000002020000?1000?0000?0000?000?00000000010?0?000000?0?000?1?00?01?000?0200010000000000?000000000000?0?000010?002000??0?0000200000000?00??00?000010?0102000220000?000000
Nic_cit_03600	000?0000000010000?0000001?120?00?010000?0000000??0000???00010100001?10000002000000000?0000100000?0?000000000?00000100000?00?0000001002200010?0000210?000?00000000000?010000?100000000002110000000100002?000000??0010?00011010000000000100?000000010?012?11?0000000000000?2000?0100??012?0000?0000?010000000000000001010?000020000000?0?00?0?0110??0000201000?0?01000?2000000000?0101?0000?010001020000?0000000?000000001?0220000100?000?00000000000?000000?00100000?000001?00000000002?00100000000000?000000?0010100?000?001?000000?00000?00?0000000000?0001??0?1000000000?10100?2000000000011000000000000?00000?00000000000?00001000000?00001?000000010002201000000?0100101??01?000000?0?0?2000?00000000?00?00001100?0??00?00000?00?000000000000000000100001001110000020?000000?000?00?0000000101000?01000000?0100012000100000?0?11?0?000000110000000001001??1?0000000000000?0?00?0001000?1?00?0000000000??0000?10010001?0200001000?00000000000001000000?10000000?000?0000110000000000000001?0?00000002?0?01?0000020000?0001000010000220101?00000010?20?0000000010000000?10011000000000001201?0020100?1000001000000000?1000??0000000000000000?100?0000?12??01100?00?0000000000000100000??000??000100000000000110100000000?0000100002000?120?1?01000100000?00001?01?100?00000000000?000100000000?000?00?000100010000020000200?000001000000?0001?00000?0000000000100000000?001000100?0000?0000002010010000010000100010?0?0001102010?0?00000010001000100?0?0000000001?00?00000??00000100200?00000100?01?0000?100?00?00?010?000000?000?0?000000120?01010200000?00001?0?000?00002210?00000?010002020000000000?0000000??0000000001000000000200000000100000011000?0?000000000?000?1000?00?0100000000?02100?001000000000?0??000000000000000100000000200000000?0000000?00?00010000000??002?1?0?10000000100000?0?20?10000000100000000000000010010?0010000000001000?000?000000010000011?000100000?00110000??2000000000000020000000000010?00000100000?010020100?120000000000000100000?1000000100220100?000?000000100100?1101000?0001?110?001?00?0000000?000??01?0000011001000200000000000000000000000010?0001000001?00200010100000000??0000000000?00000000000?100?1010000??1100??000000110101001000000000000020010010000000000?00000??100000?100??01??000?00?00?000000?0000000?000?00?00000000000?0000?0000000020000000000?0000000000?00?01000000???0001001000100?0000200001000?200000000000100000?2?000010?000?00000??0000?1000??01?0001000001?011?0000020000?001000000000?10??10001100010?000??000000000000000000000020?000000?00000?00?0000010101?00100?00000100000000001020?00000?0?00000000?0000000?000?0?00?000000000100000000000?000001000000000000000000000001000000010??201000000000000?100??000010000100110000010??00??0000000?000010?00?0?000010000?00010000010000?2000010000?0000000000000?000000000000?00000??00000000000?0000000000000002?0000?000000000000002000000000?1001100?020?000000110?0000000110100000??00000000000000000000000000010?0000000010?00?00000?0000000?000000000000?000?11?000?220?0000000?02000000?1?000100000100?10?00001?0002000000110000021010010000?0000?001?00000?10?000?00000001000000000002000000?0001000000000000000?0?00???00000000?00?00000100?000100?0?010?0000?0000001000010?000000000?0001??00020??0000?00001000?0000001?0?00000??02000?0000?0?0010200210000000?0?0000?0002??0000000?0000000000000000000?00000001?000000?00?010000002000000000?0000?00000??0?010000000?0000000??00?0001?000001?0?00000?000000101?00?120000000?0000110100000000??001100?0??001000000??00000010020000000?0000100200?0000000000000?000000100001?00?0101?0010000000000020000??0?10?0??00010?0001?0?0001000100000?00000000?0??110?0000?1210200102000?0??200000010000??000000000000000000000000000?01000000000100??00000000?000000001000000000000000020002??0000000000000110?01000101000020?000000?000?20000000000000?00000?00000?00000100110??010020020??000002000100000110000000000?00010?0000000000?0?0000010?0??0000?0?00000000000100?00000000000010?011000000000000?000100000000?00?00000000?00?000010000000?00000000100100000100000?0?000?00000?000002000000000??001001000000000?0?000020000111200100100000000?000200?000000000000000?100000?00002000000?100000001000?10000000020??000000200200??00?000000000?0100000000?000000000001?00000000001?0101000000010010?11000010000100000?200??000000000000?0000000001100000?0000020000?010?0000000100?01000?2000??0?000?000000?01020?00000000012?0?0000000000?0?00?00?000?00000001001?0000000010000000?0000?0?10?000010000?00000000000000000000?00?00?010000121?111?0??1011001000200000?0?000?0020110?0000?10010?000?00?000000?10000?02010?000000?0?0000?000?0100100000??00120?00100?00000?0?00000000000?00000?0000000000000120001000000000??01000000000200200000??00011000000?0100100?10?0010020000?000?10001?0000100?00000000000000000000?000?00002110?01000000010010101000?201100?000010?00100?00?0000?000000?00000001120?0000000001000001000000?0100000000000000?010000?0?0?000000000?00?1??00??0011000010100000010110000000000?0011000100000?000?0000?0?00?00???02000000?0000?00000020000100000010010?00000000011000000210000?0010?00000?000000000000?00100?00?2?100?00000?0100?00??000001000?0?0000?000?001000000100?101?0000000000?0110000??0?00000000000100?0?101000000000000?0?000000000?0100000000000000000200000211000?1000010??001000?00?0000010?000001?00010?000000?02??000?0000010?000000000000?00120000?00000010220?000001100000000?000000??00101??000?02?02?0000?0010??000000000010?001000000001000?00000010000??00000?00001000??00010000??001000?00010000?20000?01?00100?000000000000000?000000000200000000?0000000000000000100000?1000000010000110?010?0000000000010000000000?1002000?0?1020000000?0000020010??000000001?0000100021002012000001220100001??110000000??0100000?000000?000000000010000001??0000200000002000000000000?001001100?0000000000?0?0?00001001?000100100000000?0020110000100000000000000100011000000000000000?1200?0?00000000000100?0000?0010??0100?000000010?0010000000?0020?02000000??00??000??000?0?10?0000000000000100?00000000000?000001?00010000100200?000000000000000000000000?200?00?01001001?202100000000001020?00000000?000000210000100?20000000000000000200000?00?00000?000?000000?0100010001?0010?000000000000000?100000?0002?020000?000?000111?00001000002200??010?10?00020?00000?00000?00000000?0000000000020000000001?000000210000?0001000000?100000?0000000200000000?010?00000000?000??000001000?1020000002?00000?02?0?000100000120000000001000?0010?0?000000200200?0001000?000000110?0000010000001001010001000020000101001100?01?00100000??00000000?000010?000010002000??00?00000000001000?000000000000000001?000000?0000?001000?0?00?111000001?001?000??0?00010000000200?00020?00?002000000?00000011002000000000000?0000200?0000??000?00010?0?00002000?1000???000000?00200?0?0?020000?00?000020?000?0000000000?00?000000000?00000??0101?00110?000000?0000000000000100000010000000010000??0?0?000000001000110000?0001010?200000000000000000010?00000000000000200000?00000000000000000?100000100000000000000000?1?0?10?1110?020000?00020?00000?0010??0000000000?001000000000?00001?00000?011?0000000000000?2000??01000011000011000?0000001000100?0000100000000100000020001100000000000100000000010000001?000?100??0001010002000?2000000100000??00?20000000??20000000?00???001000?10000020?00000?000000000000?00?000001000000100000101000000000000000?00010000000?020000000000000?200?00000?000012100??2001000100?0000000000100000000000?000000??20200000??0000101?000?00?000000010000000?10010100000?0??0000?000?00002000000??2?00000000010000?1?0?00010010000000?0100?00??010??000?00000???0000001?0010000?02000??000?0?000000?000?0010?1000000??00000000?00000100?00?000?00100000?0100000002000000200000110?00?20?1000???00000?0000100000000100000?000??1?000000000000000100?00000002000?0001001?00000?00001000020?000000000?0?000200010000002000011000000?000?00000000000?00??0?000?0110000?10?000000?0?0200?00?000000001001?0200200000000000000000?01000000?0000010000000000000000000000??0000000000000??0000000??0?10000?0001000?00?2??10?10000000000000000?00000?000?0??00?0100002000?000001000000?200000100?0000?0100100?0000?20?00?000022000?000?20?01000?010?0000020?200000000?00010200001000?00000000000000100000000000000?0000000001010010000???0????0000?100?00000?0?100001?0000000000?0000012?0000?00000211?000000000002000000000?10000020000?0000001?001000??00?0?0010000000?000000?000000?002101000200??11?0000000000000000?200000000000?0002000??01000000?00000?1010?0020?00?0100000001000000000000000?000000?000010?0?010000000?010000000000?1000000000000000100?20?00000000010000?0000010?010000?1000?10000000?00?01101?1000000?200?0100000000?0010100?010102001000020010?00000?00000?0000?00000?00000101????00??00100000001000000000000110000000??00000000000?0?00010000?0010?00000010000000000000010001200?000?01000?010010010000000001001000000001000000?000001?0000?000001?000000000?000000?00100?000002?00??100010000000000000?000?020010000?00?0000000000000000101100?0?0100100?0000002?000000000000?01000000?200000000?00010000201010?0010000000?0000000000000000002000000000000??000000000200001000000000000?0?000000100000?00100000?00000000?000000??001000?0?101000010??0000000010?200?0000?0010020000?0000000000000000000000000000010000000000??00000?0000?100000101??1001000?0000000000?0100001000000?201000011000100000000000?00000010?00000000102011?020000020010020100000001000?1000?0?00?000000?10010000100?10020000000?000000000?0000000000000000000?001000?00?000001?0000000?001100000?110000020000111000100?000000100??0002000000000??00000000100?02?000002002010000000?000?1000000?101202002000012000?0000000000000000000?0000?20?001000?00??000002000000000100?210?00?0000???00000?00?0000000000000000000000000001010000000000000000?0000000?000000020?010?000000001000?2000000?00000000000010000?00000000000000100000000200?00000100000?002000?0?1000?00?000?010010?00000000100?00000?10000000001000000?00?000100002000000100000?00?10010200020100000000100100000000?1010110?0000?000000202010?000?000000000200000100?0??0000??0000000000000?0?0?0000?01001000000?000?0000000?00010100?0000?10000?010000000000000000000000000020000?0?00000??00000000001?0100200001?001?0??10?0110000010100010000000010100000010001?2000000000?0000?0000000?0100011000?1000000100000100?00?000000000?00000?01?0000001001?002000?0??000100100?000?0000000??00??1000000000000000000100000001?00000?0000?0000000000?000?010002000100?00000010000?000?0000002000000010000000??0001?00020000?000?01010000000?00000200000?21000002000??10000000000000?1000000000000?01000000000100000000?00?010?00?0000?00000?0000000002100000000??0?000010000??00?000000020000000000?200?0010001?0?00000?0000?00??000002100000000000022001000?0000010000000?000000000?00000?000002000000000?00?10000?00?0000000000?00?1?0000?20000000??0010000000000000??0101?100000001001000101000000000?001002?0000000010?010000000101?00011?0000?00000200000?000000000000000?0000000000?0?000002000010200000001?00000000000?010000001000?00100000?00001?10000?0?0000?000010000?2000?01000002010000110000101?000000000001000000000001000000010011?1000?01000?00?1000?00?0000000?0000?000010120000?00100000?010000000000001000000000?001?0000000010010011000000000010000?201000000000000000?0200000?0000100?000??00000000?02?0000000001000?000000000001?100?000000?000?100000000100?200?00?00010??00??0000100002000?0?0001000000000010010020100?100?0002000000000010000?0000000?0000010100000000000?0000000020000100000?1??0000?0000000?0000000000000001000000000?00?0?00?1000202000?2?00?00000?00000100010010?001010?0?00?2000101?0?0000000000000?02?000000?0000?001001?000100000?120000000000001001100000010000?100?00101002001?000010000000100?000000000?000100?000?00?000101000000000000000000000?00?0??00000?0000?000100?00000110000100000000000?10000000000000100000?1000?00010000010000?00000001?0000000?001?000000?0?10002001000000100???1?001?00000000000100?0?00000000010100000?10?0??0000?010000?01000?000000?0001?0200?0000110000010?0000010000????0200000?0100010000000110020000?01001?0000?00?1000000?1?102?00?0000?10?01000?00000000000202?001?0000110000102020000200?00000??000000010020020000?1?000?11?01?1010001000?0000102?0?0?10?10?0?110000200?000000000000000?2000000000?00000000??0100110000?10?002?0000??0000000111000200002?010100001000000000000000?0000010110000000000?0000?0100001?000000000?00?010000?000?0000210000000010000?001?000?0000000001001000000?000?001000?00000000000000000??01?00?0000?00012100?00020?00000?2000?0000110?1000?0100?0001001000000000000001100?00010000000000?0000000000001?0?000010001011?00?101010000?0000?00000200102001000??1000?2?1?01?100000000??00000?00000000020???020000000?00000020?01101000001000200000000101100001000020?0?00001000010000???000000?100?001012000?0000100?00010000000?0?000000000??000000001012??0?01000000?0010200?00000200000?000010000?000010?1?2?00000000??000020000000000000??000?00000000000?00000000000000000000000000?000101000?00?0?00001?0000?10000?0?0?0000?000000?100?0000?0?0??10100000??0200000210000?000000010000000000?0?010000?0100000?00000020?00000?20?001000?000000020?0010000000000001000000000121001000??0000000??020000201000000?00000000000010020000111000001000000000???000001000000000000000?0?0002?00001000?0?0??0?00?10100000?0?01100010000?10?0000?00?000000?00000000000100?01??0000000000000000001?20000000000000?00?000000100000?0??0?2110000??000??0000100?00000??000100000200000000?0000000000000000000010?000100?0001?010?200200??00000000000000000000001020000000?00000000200100220011?100000?0120000?000?01010000000010?000000100100000000000000002000101?00?000?0000000000000000?0?00000010000000101210000010??0000000?0100010?1000000000000?00000000011000?0000000000??00000000?000000??00000000000000?0010?00000000?010100000??00000001000000100?20000000?0?00?0000?000000000000000??02000???00?000000000000?0000?100?00?0?0?1?0000?100101000000?00000?000000?00000010000??0000000000?000000000000??00000?020000000000200000000?00000000000??00000?00?000??00000000000000000000000?0000001000?0?0000000001200000000000010000?0200?00200?01000000?00000000??000000000000?1000000200000?100020000020?00?000?0000000010??1?000000000200000?00101??2?100?0001010000?10000100000001?00??20?00?000?0?10000000000001011000000?001000000000?00?00000100?0000000000000000010110200??0000000000?0010000?000000000001000?100?0?0000?01012?1000000??00?00?00?00?000??00?0000?010?2011?001010?0?000?00000000000?0000000000???0001?0?0?20010000??1000200000001000000????000?00000000000?00010?000000000??000?000?0000000100?00??0000100000010000000001?01?000?00000??0?00000?000000?0000000000000200?020000000000000100000?0000?0000000?00000000?00000?00?00000??11000?0000001?0000??000000120???00?0000000000?00000?1100??100200100000?100000000?00?01000000??0000000000000000?000000000??00001000?0000000?0000002?21000?0000000?0100000000000001100?00010000000000010?0000000000??0000000000000100010000000001000001?00010??000000?0100010?120?01000000?0?02010001?110020?0000?01?000?0?0000111?1?000000010100000010?010100?00000?00000?00000?0000000?0?0010100000000100?10000?0000000100000000000001000?0?00?00000??0000200000002000000000000000000000??00?0?2?1?02000002?100000000?001100000100000?0000000?00000000010000?000?1010000000?00?010100200000010000?0000?000000020100001000000000?0100000000000010?000?010000?0000000000001020?000?00000?0000?0??0000?00001100000020200?100000020020000100100000??000100001?0001?0020?11000000??0000000000000100000100001100?00?000?10000001000201?00000000?0?000000?0??000000010020000000?0000000000000000000010000?0000?1?00000?00000000?1000000001100?000000020?000000000000000?00000010?010000?10000000000000000?0000??0000100101100000002001000000000000011000200000000?00000000?00?000??011000000000?0000000?00000?000?020?00000?000000200?00?011?000002?010000?010??000000?00000???00000?0?01010?0100000000??00020000?00010000??00?00000?0000?0?0?00000000000020000011010000?0100001000000??000000?020000000??00?000001000?000001000000000100?0?02020?00?0000000000?0000001?0000?2000?00000?00000?00000?01000?00010??00000000000?000000100101?200010000000?00000?111000?0?020000000002?00011110??00000000010100?000???0001?01?000?00?0001000002001?000?00?1010?00000000000?0000?0000?2000000?0?0??00?00?00?00000000000?11000?00002?0010?000?100010000?0?
Nic_cit_03601	100?00000002000?00000?0010020?01?00?000?00000021?0000??0?001000001??100000?100200?000000200?0100?00010000?00?00001000000000?00000?00?110000000????000?00?00000?00000??00000?0?0000101001200?01000000000?00?0?0?10000?000?0110000000000120?000000000?002010?00?00?00000010100000100?200100010?0000?120100000000?00?01000?000011?0000000000?00012?0?000?20110000?0000??10000000000000?000?000010010200?0?0?00001?000??00020021000??10?10?200000011000100??0000010010?0001000?0000000?001?000000?020?000?00000?10000?01000?000000?0000??10000001000000000000000??020100000000?0010001?00??00012000000?0?00?00?00000000000000?00000002200?0000000??000000000001000000000??2?0?0?0?00?0?1000000000000?000200?0?020000002?0?01?00?00000?00??000000000000010?0000002001?1000?000?001?0?1?01?100000000000000?00000000000100?22000000?00001?0??200?00010000000000?000?000?00000000000000?0000001?0000000?0000000000?00001?000?0000?0?01?00001?0?00000000000000000?0000010000000?00000000?001000100000010010000001?1?00?1?0??1000???00000001000001000??000?00?00200000?0?002000?0?0010000000??0000020?00?100021000?0100?00000000??100000000000?000000011??00?0000?00000?0000000?000000000000200000??020?000?0?00000000000?000000001000000200?0?000??20?111000?000000?00000?000100?0000?1000000?0010000001??0??000000???002000000000020000000000000???0001000000000?1100000?0000?0?0?002000000?0000?0?000110200100000?0100000020000?00120?01000?00?0010000?0??000?0?0000000002000001?0?0?00000100000?0000000000200000?000?00?00??10?000?00?0000??000?01220000?20100000?000?0?0?000000002200?00??1?001?000200?000100?000?0000??00000??00100?00?0000200000?000000000?000?00001000001??101000001??0000010000?01101?01100010000000?00000001110001200000001?02000000?0?0100000010?00000000?00?0000?0001?001?0?0?000?000000002?0000020?01000000010000001?010?0?00?0000?000?010?0?0002020000000?0000000000010100?000100000?00000001?000000?00020?0000?100000?0?002?100??10?0?0000000000?000001000000100100?000000?000?0000010011001000?0000?1?0?00210000?000000000??0110?0?0?11000002000?0000000???0?00000000?0?100100000?0?01000001000000010?2000000000?10000?00010?001??0?0?00?21000?00?0000100001000?000000000?0?000000000000000000?00000?2?1000?000??01??102000?0?000010??000?0000000?00010100000?00?0?000000?000000000000?00000000000000000000220?0?000002?01000?0011020200000000??00000000020??0000?201000000000?00??0?00000?10000?00??0020100000011?000?020?00?0?1200001011?100020002?0011??000???00000000?000000000000200010001?00000?00000?0010201100100?0??001000000000000?000000000?000?0????0000000?00000?00000000000000000000000000000000000?000?000?000000100001?0000?00?00000000?00000?00?01000000000000000200100?0?001?00000000000?0?010?000?000100000?0010000200000?100000100000?000??0001000000?00000100?00?000?0000000010000000100000000000?1?0??10000100000002000000000002?01000?000?000000002000000000101000002?00000000?0000000001000000010000000?20000000100?000?00000?000000000110100010010010?001?0000000?000?0000000?00100000200?00?10000?0000?02000100?00?2?01000000100000?00??010000?0?010?0?00000211000000?000000100000?2000?00001?00?00000000?000000000??0000000?10?00?0011?000?00000?0?00101000001?000000?0001?00?00000??00000?0?000?0??000?00?01?000000021000?00000000000200110??0?010?00000100010?010?0000000101000000000000000010?000?0100??00020100?000010000?0000000?000000110200000?000?0?0000100011001102000001?000000010??0?002?00?020?00000?0100010100?000000?1?2200000??0000?001?100000000020000000?0000200200?00000000000000100?01100000?00?0011?00?0?00?000?10200000?0?0000010010000001?000000000100000?00000000?0?000000000002?020?20?00010?0?00??0000000??00000000000200000100?0210?0?000000?0?001?0?000000000000000?00?00000000001?0000100020?01?00000?01000?00000?0?001?0020?000010??0?11000?000000000?00000?00?1??0000?10011000002020?00??000002020000000100000010000?001?00000020?000?0000?00000000000??0?0?000000010110?000?0000000000?0?0001010010000??02000010?00?100000?0000?0??000000000100?0000000000?020200?00000?000?0000000000000100000000000?0000?001000000000001010?0000?200100000?0000000?000?00?0000?0?101000?0?00002000120?0000?00001?001000?10?00000000?10000001001000000?00000?000??000002000000?0000000010??000000010?0000000000000000??000?01000010000001?000000??0000000?010?000011110?00??00001?000?0?0?000000000?10120001100001?001?1010?0?11012?0?01?000121000002001000000?00?001000?000?00020100?0000000000??000?0000?0?101?0000?100?00000000000000000000?00000000000112??010?0000000011000000100?00000???10000?00?0?10110??00?00?001000?2000?0?1000000000000?0?0??000?000000??01??021000001?0000?00?00000?0000?00?000??0000100?0000000000?00?00000100?00000000000220100000??0001120?000000011000101?110000?00?000?00000?000120000000?00010000100?0?0?000000001000??200010001102000?000?000?00?00001000101?0?0?10?100000?0000000012010?00000000010000?10000??0?2?000100000000010??00??0?01000?00?00000?0??00?????21000101?0000010100010000000?0?020001000?00000?0?0000000?00?01000000?0??000000000000000000?00020000100?00?000100?00?00?0000?0?10?000021000000000000000?00?0001?00???000??00???000000?0010000?10000?002?00?00?00010??1210?000000?00?01100?0??000000000?00020?000000000000000000100000?00000?00?000?0?000?00002?20000000000001000100?0?00000?0000000010000000?000020?000000?02?0000200??010?000?2000101100002000000?0000002000000?02100100000?00001000001010?0?0?01?0101000?00100?000000000?11?001000?0000?100?00000?000?12?010?0000002100??0002010?000?1?00?00001?01?0?000??12000?0???0100000000000????000000200011000000?00010000000000?00001?000000011000?10?000?0001?00000000000??00000000110??0?10?0?0?0?0100000000??00000000?01?10002000?100200100000000??00011??1000000?0?0010??00?0?000?000000000001?000000?000??1001000?2?00000100000??01002000?0000000?00?0?0?00010002000000000100020020020?201000?0000?0?02000000?0000?00000000000?0?0100?0?0000?000000101000001002?10000?000000100000000000000??020?01?00000?0?0???00??00??0010?0010?00002000100?0?0?000010?000?0000000?000000?2???00?000?00001000?100?0000???0200?020020021201000000000001020000?0000000000001100?0100?100000000000000000001?0?01?00?02?000100000000101010001?0?000?00010001000000?00000000?01??1000000000002011?0?001000001200??110020?000000000001?0000?000?00?01?000000000?11000000?00?00001?20?0002000?000000?000100?000000010??0?0?210??0002000000000?001?0010020?000001?02001000002?0?0?0100000?100000010001102?0?0?0?000?00000000?002000020?0000000?0000100000000?00??10000000100001000?01000?0000000001?0?0000000?000010?0000101010?1?100?0000000000000000?0000?000000000???000000?01000000000?0000001000001????1?000??2?000?0000000200?00000?0000000010000?1100021102000?110000?010000000?0?001?00?00000000?000?1000?0100?0?0?0000?00010?01000?100??00?000010??00?0?01000000?00?00000000??00000??010100012001?00000000000000000?1000000000000001??0001?0?0?0?00?0001???100000?00000100?0?0?0000000000000?1000000000000000?2000000000000010?000?0010?00000000000?000001000?0?020??0?1020?020000?00010?0?010?0010??00010000010002?0000?000?00000010??0100000000?00200010??0000001000012000000100010000010?000??000??0100000000000001000?2000000002000?000?20??00000000?1000000?0000101000000001000000?00001??00?000000000?20000100?00???001001002000000000000?000000000?00?001?00?000?00000000?0??1000?010?110?00001010000000?00200?000000000??010?100000000?02?00??000001002??0001000000200000001000?0001002?000?00000?0100?0210?00?0?0000002000200?10100?000?000000011?0?0?0?00011000?00??12001000000001002??0??0001010010??0000?0?000?0?00010?000000???0000001??010000?11100?0000?00000001000001?0020?00000?00000?100?00?00000??0?000?00?01001?000?00?00?0?00002?0000100?00000?00000000000000000001?0000120000000000??1001000000?11000??10020?00000?10?00?000?0000010??00000100?10010?000?0?10010000000000?0000?1000001001000000?000000?0?0?0?0?0?00100000?00000000?00?000000000?000001001?020020000000?010000000??200010?0000000000010??0010000?0100?0??00000000000000?0000000??0?0000?00?00000??0010?00?00000000000000?0?10?001?10000?0001?00000?100?0?0001000?000100000100?0000?00001001000?020200?0000?0000?0?0?101?2010?000100000?0??00000000?0?01?2?0?0?00000000000?00?001000000000?00000??00?000000010000000?0002?0????0?00000000?200000000?00000000?0?0?00000000?000100020??00?00100000000100000001?0100000000?02?001?0?0?010?00?0?0020000000??0000000??00000010??0?01000?110000000001?0?0000?200000?00000000000000?000000???11??002?00?0020000?0000000020100?00?0000?0000000001?0000?0?000?000??0??020000?00?00?00000000000100?20000?0?000000000000?0?0000??000?0000?2000?1??00??0?01?000000000000011?0?0000000?0000110100?000102000000000000?0000??00000?000?000000001000000???0001?00?0000012010000000000021?0000000?00000000?0000?0??01000000000?00?00?0?000000000000010001?010?0?0?00000000000000000?000000000010000000000?0?000?2?0000?00000210?000?0100000000?000000000000?0??000002001010000000000000010?00001120?0011000000002?002010000???10010001?00?0000100?000000010?010000?00000000020001000120?000000000100?000100?10000000000000000001000?001??0000?0?0?000001000000000?000?000000?00000000?000002?0000000?001010???000000011?02?00?0?000000000000110?0?0?00010010000?100000000000000000000000000000?00000000020000?0?0000?000000?0?02100200000000000000?0010001010?00?0000000000000?0?00?01000?0000000000?0000000000010000010010000?1020000?0?1101?0000?0?0000000000000000??100000010?000000000?00000?1000000000000?0?0020000200000??00001010000000002100010??1?0100?0000010?010000000000000??000?00000000???000?00001100???0000000000200000?00110000000000001010001?000110?0?000?000000?00000010??000?20??21000000?00000??000000000201?100?000000000?00000?00?000?000?0000?0?000000000000100?0?000000?000000?00000?0?00?000000?000?0?0000001001??000000?000?1?00?00010?0000000000000?00000?00000010?0000001?000??01?2?00000000000000000020001000000?1000?00010?00?01200010000000?0?0000100000000000?0000020120?00?00002010???0?001?1200??000??200002000000?000?00101010?000?0?0?0000?001000000?0100000100000120?0000?0??0?0000001000?100000000?00?0001?01000?0000?00?0001000000100000000000000?0000001020000?0?10000?0?000000000000100210?01?0000?0?00?01??000020?00010?0000??10100000000000020?0000000?010000000200002000?10?0?0001?0?0?0000100?000?0000?000000000001?000?0?0?010002000000000?0000000000?001?0000100?0000000000?000?0001000000000000000000000?000?1000001000?000?01??0200000000?000000?00?0000?0?0000110?0000000?000010000?0010?000001000000?00?000??20000?0000000?10000?00000000000000?0?01000000100?000?100?000000001000?0000?0?0001?1000000010000000001000010000????00000?0?0?00000000000?000010000100000000001000?000?000?00?000000000??00?00?000?1??200?00000000000000000?0000?0000?00001?00000000?00?000?000?00000??00000000?10?00?200000?0000000?0?0??000000000?000??020000?000000?001100201000000000?000011?000?00000000?0000000000?00110?0?000?000?010010?000010?000100000000000000??0?0000020?00?0?0000000?000000??0000?00000??0?0000000000?0000000?2000000?00?0?00?000000?2000??10000000?100?10010010210000?00010?0000000???00?0000?001011000000001000??0?1000?00010?0100000000000010120000?0??00000001?00000?0?0011000011000?000000000?0?000000000000?0000010000000000000000000000000100?0?00000?000000??0000?000001010201000000010000?00000001?200?000000?001?00000000000??100?010000001?000?0000010?0?00000000?00000000102?000000?00?0000?00010?10?0?00000000000000000000?000000001100000010000??10?0000000?100??200?0?000?00?00??00?0?000101000?000000?001??00?1?00101000?1?00???000001?00120100010?00000010000?0020?0000?0000000000000000?000010000?000000?000001000000120000000001001100?00010?00000?001?000020?1011?0?0010000?01001?0000011200?000000000?0000000??0002?0000?1000100000010000??10000?1000?000000?00??00200000000?00000?0010000000000?00000000?0000?00000?00000?0?00000001000010000?000?000?00?0010002000000000?02000000?1?00?0010000?00000000000000000200000?00000?0000000?000000000000000101?00?000000?0?00000?1?0?0001020?0???000100001?000021000?000000000000?00000?00000000000??00000000?000000011?00100?00121?0?1000201?0000?001?0000000200?000010??0000001?0000?0001002000?001000010?00??011002100?1000102??00000?0000?200010100?000000010?00?2001000000001000010000?00?00??0010??00?02000?00000000000200000?0000?0?02000??000010010000?00?000??0000?000?010000000100?0000000?0100?00??0?0100?00000??000110?000?00?0?00?0?0?001?0?0000?000000000000?0?0?000000?000?00110000000000?0??0?00000??0?120?00?0020?00?0001000?0100200?1000?0???00?0000000000?00000000000010000000000000000000000000?0100?000000000011000?100010?00?0000001?002000?10??101100?000211001?100010100?0?00?0000000000000020000000000?000000?010000?00000011020?000?000020?000?0?002000?000000000?00?10?002000001?00001011000?000000000001000?000?0?0?0000020?00000000??00?001001000000?00?0100000?10200000000002?100?000000?0?1100000?00??0000?0120000000000??0000001000100000001000000000000000000000000000000000000?000?0000000?110000?0?010000?0000?01000?000000?0?1000000000?010?0001100002100000000000?00000?0001020002000000?0?00001??01000????02000??00020?010?00000000000000?0?000000?00?200000000?002000?0020000100000?00?0000100?0000100000?0201000?000?0000000??00?0?000000?000000000001?0000000?00010?00???000??00000000100?1?00000200?0000000?000000000?00000000010200100??01?0000000000000000?0000000020?000?00000000010?000?0000?01?0000000000?000?21??00001200?00?0?00210000000?000?0?00010100100100000000101?0001?010?10001000100010000?00000?0??00010?0000000?0?0000002000?0110001?0000?0?011?0000000?01?200001000?0?010110000200010000000000000000000200?00??0?00000?00000000?00?10010?0000000101100000000?000000?000000??00100000000001?000000000100000?0000?00000??000000100000000?00000000000000??0000?00000000?00010100??00000000000010000001?000000???0??0000?00?0001000000000?02110?0?00?0100000?0000?0000?0?0?10?00?02?000000101?100000??00000?00000000000002?1012?0000?000?0?000000100000??00??00010?0?000000?000?00000000?0000000??000?0???00?00000100000100?1?000000?0000002000000?02000000?0?000000?000000000000??100000101?00000011000000002???0?0000?00000010000?100000?2??0?000100??00001??00000020?0??10000000000000001010100????00000000010000?01000?01000000??0??10?00?0?0?0000000?000?101101?0000001001000000000?00?000100???000000000000010?010?0??00???010?100000?0000100000000000001010102??000000?02000110000?0?20000?000?00???0??00?0000?0?0?1022?00101?00?00000??0100000000000000000?000000?0?00100100020?10001000010001?0000?00?200?00100000000?20000001000?0000?000?000?00000?011?000??000010000000000000200001??000000000?00?10000?00??0?00?000000021001???020000000?00000000020?1?10?010000?000000000?00000000?00?00??00000?0000000000?0?000000002??0?00?001000000?1000000?110000001100000000000?000002000000000000200000??0?1000100??001000000000010000??0??000?0001?00?0000000000000?0?000????0000001?00?000010001000010000?000000000?0?000?0000?000?00000?000000???00011?000?00?010000?0100200?00?012000000?0?0?11100??00?000?0100?00?00010?0000?0?0000?000000020000?0000000000??0000001000?000?00000000?000001000000?000100?00000?00000?00000000000?0000000000000000000?000?200000?0?00000?001000000000000??000011?000?000001?0000000000000000?0000000??0000010000000000000000000001000000100?00?0?0?002000000200?000000?0000?0?10000000?0000000000000000000000020?0?0?00?00000?11?0000?001020100000000000000?0000??000000??10000100000?1000?0020000??02001?0?00?0010000000?0001?0020?00000?0?0010000000000??100000100001000?00?00?010000000000001000?0010000?000000?00?0100?0010010000??0?00?000?000000000?00210?000000000?00000000?00010?0100?000??000100000?000?00000000?000000?0000001000???????000000?001???010?0010?000100??01?21000100?0000000002??00000001?100000000?0?000200?00?000??00?0000000002000001001?0000010?000?00000?10?000001?00?010?0?0?02?010?00?0??10000?00000?000?100000?0?0101??0001100?01?000020??0?0?00??00??00000000000?00000??100?0000?002?000?0000000??020000?000000?0100000?00000??00??10?000001?0000?0?00000?0?00020000?01020000?0?00010????00?0000?0000??000000000?00?000??000?02000000000??010?2?0010000000?0100101?0?002000?00?00000?000?00000000000000000?0?00100????000?000001??01?000?0?0001?000?0??10?00000010000000000?0000010?00010000000?00000000?12000001?0?00000100?00??0000?00000?00000?000?0??0?021002100??00000??
Nic_cit_03610	000?000?000??001?00000000001??0??000000000010000?0010??0?1100110011?100000010010000000?000001100?0?020011000?00000001000000?000002000120001000?000?01000?00000?0000??000000??00?00100000100110000000100?0000?00?0?100?000020000?00000011000?00?000000020?1010?00000000000100000?00?10010010??0000?0100001000??000000110000?00000000000000?000110??100?001000?0?00000010000000?000001?000000010000200?0?0000000?000000001?0110000?00?100100000012000?00??10?2010010?000000??0?00000100??0000000000000?100000??000010000??0?00?1?1000002000?10?0000001000?00???20?0000000001010100?0000000002?110000?000000000?000000001000000000001100000020000?000000010000?0000?000000?000???01?0?00000?00???00100010000?01000001?00?02??0?0000??10?0000000?000000000000000?00100000?001?000?0?100?0000010000000000000?000000?0000?0?000000?00?0012?0000?0000100?0000?000010?10000000010000000000?002100000000?0000000100100000?100?0?00?0?01?01000?0?00000000?0000000?0010000000?000?000?0?00010110000?0000?0000000?0101??0000000?0000?00000000000001?000??000?00?0010?0010?1001000?000?100000?1?0100?011101?1010100?100200000000000000?2?0000?00000100000001?00?0000001000?00?000?00000000020002001001?01??100?1?0??0000?001?000000101?0000010??000000100?0?00000000000?00?00010?000?0000?010011000010000001??10100000000?00?0?0002000000000000010000?000002000000?00001000001001000?0?00100000000000?0?000020?0010000100200000010100000?000010?000000?00000?000000?2000000000020000???00?00000011010??00000000000?001000???002000??0?0000000?0000?0001001200100101??000010000?0?000000001?00?0000200110110200?000000?000?00002?000000000010?10100012?0000?100?0000??00000?100000000?010?000001???000000000?0?200000120000000000??00?00?0000?0100100000?002001000?0?0100000010?00?00000?00?00001000220110000000000?0?0000??0000020000000000000010001000012?000010??000?010?0000?1010000011?000000000000020000001000010000001000000000?10010100001000000?00001?1000?1001?00?000100???000?0100000100221??0?000?000000000100?2000000?0000?000?00120000?001000000??00?0?0?0000000002010000000?00?00?00?00?0010?00?10000000011000000000000?11?000?000000?01000000010?000?0000000?1?001???00000111100000000001000000?1?110010?00?000000000100??00000010?000?00002000000100?00??2000000?000000??00000000?00??00000000?0020000000?00?0000000?00000?000000??0000001011001?0000020?00000000??00000000010100001??00000000000?00????00000020000010?00000000020010?10011?0?00?00?0?00000?00?0001000010000??000??00000???0000000000000020?010000?00000?00?00?0100200?00000?0001001000?00000000100000?00?000?000??0000000?00000?00?00?0?00001000?00?0000?00000?00000000?000?0?000000000101000000?0001000??0000000??010?00000000010001001000?0000?00000001?0010?0?0?000000020000?000100001100000?000100000?0?000??000000?00?000000100?00?000?0000000020000000200000000001?000000?0000000?0000100000?000000?00000000?000012012?00000000101010?00?001?0000?0?0000000?000000000010000?00010?000000?000000000?0?000000100001000000010?120?2000010?00000000?20??000001100??00?00001000010020000000000100?0010000?001?0000001001?0000?0?000?100101000000?00?000000?00010?0000000?0?0000000???100000000??00000?0000?00?001?0001?00000?00000000000000000002?0?000000?00020?10000??000200?0?000??010?000000021000000000000000000100100001?000010?000?0?0100000000?00000000000?000?000000001?0000?01000010001000100?000101?00?1000?00102000000000001000000001?00?0?1000000?000000?110010000?21?010000000?000011?00000000?000?110??00?0020000?000000000?001000001000000000100?10001000000000000?00?20000000?0001?0??000?000001010000??0?1?????00000?0000??000?10?0000000?00000100?0?0000?000000100??010?000?????00?10000000??0??02000001100000110?000000?010000?0000000??00010000000?00000?0000000000000000100020?11?10000100001000021?0?010?0010?0000000?0?11010000000010010?00000000??000?020100000000020??0??000001010100?002?0000000010?00?0010?0010?00000?0000000000??000?0?000000000001000?00?000000000001??000000000000?001100100010000?00000000?0000000110000000?0?00000000000000000??0?00000?000010000?00000000000?000001?0?0000000?00001?00000?122000000000000000000?000000000?00000?00?11??0?10001100?00?00010?000100??100000000?0?10010001000000000?000000000?1000000000?0000000?0000?010000?01210?1000?0000?00000??000?1000000001???2?000000100000?011000000010100?000?10000100?0?0100000000000?000101?20000?0?0100000001?01012?000110001110000000000000?0?00?00?000?00000000000000000000000?1010000?0?0110?000010100?000000000011?0000001??0?00?0200001?0?001?0001011?20000000000?0000000?100?0?0000020020000??00?100000?1000??01000000100?00?00000000??10000??000?00?00100000100?00?0?0?000000?00?0000?000010001000001200?0000100000?00001000000010011??00?00?110100000?0001000?00?001?01?000?01021000000000000000?00000000000200000?0100000010100020000000?2?110010000000100?000010?0000?10?001010001000000000001020?000000000?00?0000000?0002000010000000000000????000?00000010000000?000?00??0000000?000001202?0000000120000010001000000000?000000000?00?0?020000000?000000001020000?00000010000?00000?000010000?0110000201?0?0?002?000000000000100000000?1000?000?000?1001010?000000000001?000?00100??00?000?00?1110?100000002?100?0002?00000000010002000000000000?0?0000020?00000000?1?0?00001??000000010200000100000?0000020??0?000110?00001010?0000020000?0?00000000?000002000??20?0000000010000001?001000?0000101100000?00???0000000000000?000?01??0?0??1?110?101?00200?0000100000101001000100001?000?0000?100011?0100001001??00??000101000000000??000?0000000000?01?000?0?100100000000000???00000111?0000000000?0000000000000000001100100?001100001?00?000011??0000?100000?100000011000?0?0001?001?0000001100?00000000000??0?001000?0?01011000002020?0000?0?010?00000?0010000000000?0?000000000010010000??000200?00000?0000000?0000?00110120?20000?00?00?010?0000?001?00000000001020??00?1000?0000000000?0000?000001000000000?010000?00?000?0000?10000000000000000100002000000001000?000000000000011?0000000?0010??0000?00??001000000000?02000200?000?001020?0000000000020000000120?001001102?000000000?000000?00?000?0020021201??0000?0?000020000000000?000000220000200??00000000000000001000?0?01000000?00?001000010200010002000000?00000001000000001000000?1?0?100000000?001100?0?000000001200??0002?100?010?00?000000?100000000?2?0000000000120000000?0?00000??1?000?0000000000000010000000000210000002?0?0??010?000?000?00001000010111000000201200?001?0?0201000001000000001002?020000?0?000000?10?00100110000000?00000?0?00100000010?011?00001000100001020?000?0000000?0001??10000100?000021?0000000021???00001000?0000000000000000000000000002?000000001000000000002000010000?0?0??11000??20002?0000000100?0??00?0000010?000001010?01?10?000?0000000000000?10?000000000000000?1?00?01000?0?01?0?000100?00000?00000?1100?00?010110?0?0?0000000000?000000000000?00000???2000000100?00000?10010000000002000000000??0000?00000?0?0??0000?02???200000010001010010011000000000?0?0?1000000000000?000?00001?000010010?000000100000010?00000000000?00000020010021100020000?000??001010?00100?0?0100000?000201000?000000?01000100?000??000000000?00000001?0?0?00?100100111001?100010?000000?00?00000000100000000002200000010000100000000000010010?0000100000001?10000000?2000000000000??00?2000000??000000000?000??00??0000200000000?0?00?000000?0000?101000?0100000?00000?112000000000?00000?1010000000??0?000?0000000000200?1000000000000????000100000??010?000010200020000?00000010020?01000000001000002000000000?00000?000000?200?00??000?00?0000?0?0?001020000?0?01?011010000?0000??00??100000?0?0??000000??0?00?100000?0?000???000?000?0010000?00000??00000?000100?002?10100?0000?0?000000010?0000000?000?010?00?0000?0000?00000200000110?000200?000?00000000?00?00?0?000??0000?0200000?0100?0?000001000?20000??1?0200000000?0?1?100000?0?020?000000010?000200010?0?0002?00100000010000010000?00?000000000000000000??000000100000?00?000000?0?00000?00000000000002?0200?0000000010000000010200000??00000200000??000?0000000?100??0001100000000?0?000000??0?00000100000000?00???01020000000000001000000002?10000?000?0000002100?1?000??00?00020?000000?0000??001?000010??0000??000000000000?0101000000000??01?0????0000000000??0?2?000000??0000000??00?000000000000?0000?100?0?0?000100?00000?001?0?00000?00?0001100?100000?0000?0?1?0?0?00000?0000?0000??20??00000?00?000010?0000?00?0100?000?110?0???00000?1000?0?0000000000?00?0000000000?0010??0?02000?00?1000000?100?10000110000000000000000000?00000020011??001?0100?00000?110000000000000001000000000000?00000010?0?01000?0001000000000?0000000000000?1?0010000?0?00000000?10000?0000??0?000001?10000001000?000??001011?100000?2???000001000000110100?00000200000000001000010??00000?000?0000000?0010001?00?002?00?00100001100000?00000?0?0000000000000000?0000000??200000000?0000000000?0?00000??02110010000?010000000200000100100?010000000000010000?00000000?100?00?0100011100000000?010100?001000000?000100??00010010000000000000000?0011000?10?001000000??01??0100100??0000000000?000000?0000000000010100???110000000002000??0001000?00002000010000000000000?0000?0?2000002000?00???0?0000102?00000000?02000?0?00000000000000000?00000200000000?000000?000?000002101?000?000000000000110000?000000?00?000?0000000000000200000000000000000?0000000001?1000000?0?00?100000??00001010?0000000000??000001010?0?010000002100010?000102000?00000000?0?00?00000212?00?000000011??1010000?001000?10000?00?00?0?00000?000?000??100?0001000000000?000?01?0000000001?0?0000001?00000??00101010?00000001100?20011?010000?00000?010011000000000?1000100?0000000?00000000010?01000000?0000000?00?0?000?10000000000200000000002000?0002000?100000000?0?0000?200001000000?000000?0?00?0000100?100?0??0000??001000??00000?0000?000000?000000000102000000000000000000?00000?00000000010?0?0?0?000000210011000000?00001000000010?000000000000000000??0000?0000?0000001100000010000001?0000?00000001001000000?000000000?0?00000?00010000000?0000?0200001000?002?00??101?00000200010000010000200100?00000?10102?0??000?0001?00000?0??00?000?00001?0000100000??0000100010?10?0000000?0?000?0010010000?0?000?0000000?0?000100?00?0?0001000000110000000000000?0001100020?00?0?0000000??0?000000000100200?00?00?0????00012000?120?000200000?0110100000000100000?0000000?0000?000020000000000000100220?0000000010?000?00001000?10000?01?000000000?0001000000?00??000001000?00000000200?0?000?000000000000200000?0000?0000000001?00?0100010??001100?01001000?0000?0000001??002100?0?0100000?000?000?00001010020?0000000?0??0010?00100100?000000??0010?00000010000000?00000?000?000000100?00000000000000?10000?0?0011000?0?00?00000?0000000001010010000??00000000000?00001000?00?0000200?0002000000010?????0000?0000?0000000?000000000000?0?110010000000001000100000000?0000??0?00??0000000?202000?00000000?1?00000000000?0000?0000?00?100001?0000000?000000000?010000000000021010000000000000000010001?000000010?001?00000?00??000?000000?0001?000?0000002000?00200000?000000000?2?000002000000?00000000?00000?00000?00000??00000001100000010001?100010000000100?000000?200000100000000000000000?0?200000?00000?000000000?00?00100001001100000?1100000002000?00?10000010000010000101??00000?100000?010000000001002000?00001?011000000000000100?200000000001?00001?10000000000000000010?000?1000000?0012?00001000?01?00002011001001000?0000000??100?000000??12??000?0001?001000?0000101010?0?00000010?01?0??0000?000010000010000000000?0?00?0000000?00110000?00000000010??0?0001000?01010000000011?1100000000?00??01000000000000001?00100000001000?000000010?2000??0001010000??00000000?02000?10?00000?0000?000?00020000000000000000000?00000?00000?000000000000?000200100?120000?000000000000?0001000000??00?200010?100??00?010000001001?000000010??00?00?200?00100100?0001000000000020000?0?0000?100010?2000?1000?0?01?000100?010000000?0?000000000?001000000?00?100??00000?00?0000000000000000100000?0000001000?1010001000000000??20??000?0?0000110000?1?000?0000000000010000000000?0?0001100?0?000000?00?0010100?00?010000010?000010?0000000?0??000?2000?1?010011000?000?1?010000?01001?0000000?100001000??02?1100000220?01001?00000000000?00?000??000?2000000000000?210?00?00000?00000?000022000001?000000?0101000?02010?00000000000000?00?0?100010200?000000000002000?00?00000020000?0000??0200010000??00002000?00000010001?10?000000??000100000100010000000000?00000001100002000000?00100200000?000000?0000000100???0000000012000000000?0000000?00??100000?0010?0?000?00?000000000?000?00000000?0000??0??00?0000?00012100?00020000000010000?00010000000?01000000000000100?000000000?002000000?01000000?0011?0000002?00000000001002000?20?100?000?00000000000?00?001201200000000?000020?02000000?0000?0000000?0??11?020000000?0000000000000200000000010000000000111000?0?0020001000000000000?0011010000?0?000?1002000?00000000000?000000??00000??0020??0000000010110?0001000000000001100?0000200000?1000?00000000?0000?1?00000?00000?0000011000000000?00?00000?0000000?010?0000000000000??000000000?0000000?000000000100?00?00000??0000000?10011000???00?0?000?100?00?0?0?0000001210000200000000000000000??000100000010000010?100000?000010???0100001000100010?00000?00000000010?00?00000?100010010000000000020?0??0?0000?0?000010000000000100??10000?000?00000?00???0000010?00?0000010000?0?0000?00?0000000?000000??00000000?10?00000001?0000000000100100000?00000000000100000??1000001?00000000000?100100?0?00000?0000000?0100000?00100100000000000?00000??1000000??0??0?0??0200000000?010100000001000000001?0000201?0?01?000100000???0000000000000000001000?001000000?000000?011000010?00011000?0?00000000000001?0000?0000?1?00000010?20100000?0000?1000?0??00?00?00000?0100??00000000?0??0000000000000002220000000?000001?0002000?000000000001000000000000001000?010000000?000000100??00?000??0000000000000000010000000000?01000000000000000000000011000100?0000??0000?000?00?000001?000000?0?01?10?00??00000010000?00000000?10?0?00101??0?2202?00000000000000000001000000010001?01000000000?0100?0100000?000000000000?000000?100?0?000000000000?0??100?0??0?00000000000000000?100000000000001001?0000200000000?0?00000000000110000?0000000000?00?00020?00?00000?0?0000000000002000000000000?000020001010010?01??000010?000??000001000?0100000?10000?0000000???2000000?000002000?10?00000?20?000000??0000000010010010110000000001000000000000?0000010??010000?00002000?01000?100?00010?0000??0020000000000?0?00010000?0??0000?0?0?012?0000000?00????000?1???????0001000?0?0110220001020?0000000000001??00?00000??00000?00?000?002?01?0010020?0000101000000000??1?000?00100000000?1000?0010000000?0000?000??00000000??00??000?10000000000000?000?0??000?0?000??0100010?000000000000000011002?0?000000?00000000000??001??0?0000000000001000100000000?000?0?00?000?0000000000?0??000000010?0?10?0?0000000??000?00001001?20000000??00100000000200?0?1000000?00000001000001000?00000001??0?011010000?000000??0?0??0200?0?0000000000000000000?001000?010?0010110000000000000000000?000000000??00?00?00000000000000000?00000?000000000100200?010021?000?020?02010001?00?00010000101?000000000010??10000000000000000010?000000?00001?0001?00000000000010?0200?10000000002?0?00000?0000000?00?000000010?001?0?00000?100?0100020000000?00110?00000?000000000??0001?0010010000010000000000?001000?0?100?00??0001100000000000100000000?1010010100?0??1?0?001000001?000000000?000000010000000?0000000?00000000?00010020000??00?0?0??0000000000000?110000000001000000000?0010?0020000?00100?0?100000?00010000100100?0???01001?00??0000?0?200011000001?0000000000000??1000100000100?00?000?10000000?00100000?000?000?00000?00???00000010020000000?00?000?000000001?000110000000000000000000?00?00010000000020001000000010100000000?100001?010000200010000?2?00000?000??00000000??0010?0000010000000010000?00001?00000000201?0001?00??01?0?0010000000?0??0000?000?000?0000100000?000100??000002000000000?010100?010?00?020000?01001?0100000000000000200?1001010?0000100?010000000000?000?0?00??00?00000000000000?000000002?0011000?0?000000?000000?010020??10?000?0?000010?0??00?00000000?000?000?0000000?00?0?0002000000010000?01?00?000??0000?0000000000?00100?00000?010000000000?00002?0010000000?1100000?000010001002000000001?00000101000000100???1???120?00000000001?10??000?0?000100000000000010?0020???00?0?0??0?0000?000000?000??000000??0?00000??00?01?00?00??0000010000000??0?00100??1??1?0???02200?00000?00
Nic_cit_03613	0000000?010?2100??0000000?020?0??000000000000021?00000?00011000?010000000000001??00000?0002?0100?00020000?00?01000200000?00000000?100210000000000?2000000000?0?0000??000000???00000?10?000000?000000010?0000000?0??0??000012000000000?00000?0000020?0020?2?00?00?00010010200000000?2001?00??20000?0100?0000000?000000100001001000000?0?10?0000000?000?10110??0000010?1000000000?00000000000010000100?0?000?001?00000000000200?0??2??200?10000?1?0000000?100010?001?100000100000000?00?00000000000001??00?000100000000?000?0000?0000??2000?00000000?0000?0000?10?0000000000?10?0001000000000100000000?0000000?0000000020001000000022?0?00?10000?00000??0000110000001000??00010?00?00000000?00?000000000000001000001100?11??000000??00??00001??0000001001?00001000000000010?00??01100000000000?00000000100000000?0000?01000?00??000??0?020000001100000?00000000?100?00100000000000000000?0?00000000000?000001?0100000010000?0200?00000?000000000000000000?0?00?000000000?000?00000001010000000200100110?020?0000120?000000?0000000000000?100020000?021002000000010?0000?0?0?000100?0??0000001101?00102010100000000?000000?00000000000000?00000001100?0000000000?100000?10000000000002000000??00??00010000000000000020000001000000?000??0010100?1?02000100000000001000?10010000?01000000?0000000000?00?000001?000020000010000100?000000000000?0000000000000001000?000000?0000001000000???0000?000110100?0000000100000010?0?0000200000?0?00?0020000?0?0000001000000?0?1000100????000000020100?00?000010010000000000000000001?0?00000000002?00000120000?20000000000000010000000001?00?00000?0210?01100?000100110000000000100000001?00001000110?000?0100000010000?0000?0?0001???010000020??000000000?00000?01100010?000000?0000000000001000000?0000200000000?0100000??0?00?0100000??0000?100?10000000100000001?100200000020?000000000?02010000?1021?00?010010?0?000?000002000?000000000000000?011100000??00000?0000000100000?0000010?0??0?000000?00000?00000000??00?0001000?00?0001000001001200100?000000?00000000110?10?0?0102?000?0?11?100?00100?000?000?0?00?001000002000000000000?00?00000000?00100?000001000100000000000000011?00000000001000??00101001?100000??12100??0000000112010020?000000000010?1000?00000000001000000?1000?0?0??0?00??200?00?0?000?000?0000000?000?000?0000000?000010000000000020000?00?0010000?000000000020100?0??00001?11000?0000000200000000?10?000000010?0010001000000000?0?001?0?00000010101?00??0020000020000?1002020000?0000?00010100100?1000?00000??00000?00000?00000?00000000010?000000?00000?00?20?0000100000000?0000001000000100000100100000?00?0000??00000000000?0000000000000?000000000000?00000?00000?00?00000?000010?00?010?0010??00100?0?000000?000102??00000001001?00000001000?0000000?0100000?1?100000010000?10020000200000?10000000000000000?0000000?001000002?0?011000?0000000010000000000000000002?0100?000001000100002000001000000000000010?02000?001000000000001000?0?1000000000000000000000000000200?000?0000000000000000001000000000000100000010201000?221?100001??00000000020000000012001?0000200200?02?00000200?000120200000?1?0000?000001001?00?0?010?00?0000?000000000100?100?00?10?0?00000000?0000?000?0000000?0??0000000100?00?001100000000000000000100000??0000010000000010?002?0?00000??002?0?00?0000?010000?00022000000000100000??02000?1000?1000?0100000?0?001000?0000?000?0000?000000000?00000000?000000200?00000000?000010010100000?10200000?0001?000000?10??000100010010?001?000000?10000?00011?0000001000?00000000000???0?1?0??00?00100?0??0000000010010000010?10?0000100?0000000000000000??0000000??0000002001001000000?00?00?0000?11?00?00000000000??00?2000100000?0000010000???00200000000010020?000?0??21000?0100000?0?00100000010?000100000?000?001010?10100?0??000000000000000001000000000001000010001?000010000000001001000000001?0000?000000000?00000000?000100101000?000000000002000000?01?200?100?0??00201000000?1?00000000000002?000?0020?00000?0?000?0000?000000?00000000100111??000000000000010110020100?00001?0010001000??00?00000000000?01000001010001??00000000000020000010?0?0000000020000000100000000?0001000001000000?100000100000001001000000?000000?021010?0000?0?100000?10?00000000000000??0000?0000000?20000000?00020000002012??00?0?0000?0?00???00?000?00010100001002001000000010??2000000000?0000???0000100?00001000200?0?00100?10001?000000100200?001000000??00??010?0000000100001001000000?01000?101000?02012?0?000000011?000011000000?0?0??000000??10?0001001000000000000?00000000010?10?00000?000000000000000000000001?10?0000000??01??212?0?00022?01100000100?0000001000000?00?0?00020??01?00?00?00??10000??0000?00?00??0??000?001?000010?0000?00?00?00100?00000?010?0?0000000?0000?000010000000000200?1000010000??00000000000000000?00?00020100?10000000100??0??1?0010100?01001000100002000100?00000000?00100000?010000002010?020000000?00?0?0?0000100100?0000?0?001?0??0?000200000000000000012000000000000?0000?00000?0??20?000000000000000?01??0?00000000000000?0??0???0?21??00001010000?0200000000000?00020001000000000?0000100?0?00?0?010000?01000000010101000000?000020?000?0000000010100000110000?001000100000?1000000100?0010000101?20000000000100?000?00000?1000?10000?001000000000010??1110?000000001?00000?01?000000000100010000?1010000000000001000000000000000000?10000000000?200000100000???0000?????0000?0000?01120?000010?000?0?000000?00?0000?00000?0000001000000000002000000100?0100000000?021100000010000011??00101??0?00???020?101?00?00?0000?0000010?00100000?001000020000?000001?00010?0?0?0000??0001000200001000?000?000101?000?00?00000??0000000000?000?0?000001?10001?000?00?0000000100000?00?0?1?00000000100001000?0000010?000??10000010000?000200020?100000?0201000012000???000000000200002000?00020020000000?0?0001??0200?00000??0000000?00?0?0000010000?000000001?00000?0000000?000000000?00??000021?0?0000?010?0?01??0000?000?0000000?0000100?0011?00100000000?0?010000100?0000000000001000100100?0?0010010?000000?0000000?0?000000000000000000000000000001100100000?0?10??1000?00000?10?0110100001000000?000?001?10?0000000100000000101010000?000?01000000010000001?2?00000000010010201000000000000020?000?00?0?0000000000??100?1000?0000000?0000000000?00000001?010?0000000?1?0010000000?00?0000?000000000?000000?0?000000000?100?0000221000?20000?0?000010010??00110?00000?00000?00000000110?00?0000?12000000?100000?0??0?010?00000001000?0010000?0000020000?00100?0??0000000?000?00001000000?001000?01001000002100011000000220000001000000?00?0???000?0000?100?0?2100020?000000000000000100000?110?1000?000?00000020?00010?1001000001??10000000000001110000100011?0?200000000000000000?000000?000?00000??00?0000?0000001000000200?0010?001??000?0001?10000?0000000200000100?00000001000002000?020001000?00?000?000000??0?000000010100000?0?00?0000000000?000?00?0?10000102000?100000000?01100000?0000000000?000000000000?000000?01020011200000000?200000000000000000100000?0000?00000?000?20000?002??010000000000000?10010000000?000000020?00000000000000200001??000000?0?000000200000000?0000000000101000?110000?2000?010000?00021000000?0010??0010000000000200000?0000000010110010001?0000000100?00??0002100?000?1000001?00010100010?000?00?0010?000?001000?0?00001200000000000100?0??00?1000001??1000200?00001010000000?1000000000000??00?110?00000010000000?00???00000100100000000???0?000?000?1000?000000?00000000000000?1200010000000?1000?00?0000000001000?0000000000100010000000000210000100?000000?0001100000200000101?0000001?01?0010?000??0100001?0000?0?00?00011?0100?001000000??0000010000?000?00002000?00000?0?1000000000001?00??00000100200?000000?000???0000???00000??0?00?002?0010000?00001?00?0???0000?1?000?101?11000000000000?000?000001000000000?00?00000?00000??00200000010?000110?00?1100000000000100000000000000?100000??10???00000010000100002?1?0200000000?0?00?00??00000010?01000020000000000??1?0?0101010?00001000000000000?0000000001000?0?000?000000000?000?10?000000?000000000000?000000000??2000000000001?00000000?1?0000??000000000000??00??0000000100??0001000000000?00000?000?0?10000?00000000?00???00?00000000000000?01?00001?10020?010?0100?0?000?00?010000??00200000000?01200?001000?0000?100001000011000?000110100000?010??0100?????000000000?0?01?0000011?1?0000000100000000?0000001000?0000?00000?1000000?0?011?00?000?1000??01100?0?000?00000000000?100000100000000000001?00?000000?00000000000?10000020000?2100?00?00100010?0?0?0??0010000?000000100?010?0?20?0000100001120000000011000000?10000000000010000000?00000?0?1?01??002?0000000000?11?000?01011000000000?00000000?00010000?0000000??00?00000000000000000000?000100?10000?0?00000000010000100???200?0000001000010000000?00?0200001000000?1???010000000000000000?0001020000000?0010000100000000?0?0000000??00000000?????02?00?0000001110000?10?0001100000000?000000000001000001100000000?000000?0?000?00000?00101011000000??0?0000200100?000000000100100000000100?000?00?0?100?00000000?100000?000?00020000010?0000?0100000000020010000000020?0000010020000?10?000?0000100012?020010000?0000100000?0?02?000?0000000020?000?0?20000000001000??000200000000000?000000000010000?0000?0?1000002?00?000??000000?0120001010000?00000?1?00000000000000000?000?00000000?0?00?0?100?0000011002?00100000000000?0110000000000210100000000000200000100000000000000000?000001?002?0002000000??1100020?0?10020?0?0000000000??00000?010?00?1010000100002??000000000?00000000?011000000020210020010010010?1020010?001012?000010?00?000?0?020010000000?00021?000000000101000?00000000000010000021000200000?000000?00??00000?1100?00022?120000?00010000000?01?00010?200002?00000000?000000000110?0100000010010000000?1?0010000?00000012010?2000001000000?000000?000100000?000???00010000?00?000000?0000?0000?0022???0000000?0?00000?0000?0200?0010000?00?000?000?020000?000000000?000110000?1?0000000110010?000001001000??000000?000000010000?0?0000000000000000000?1000001010??0000?000000010100000000?0?1100?002001000000000100?00?0?002?00?00000000??0?0000001?0?01000000100000002?00000200020?000000000?0200?0000??200011000000?00000111201010000000?00000000000000?0?0000010000002?00000000?000000000000?100000000?00?000?00?000?0000000?00000?0000?0000000000000000000000010000?0?00000?0000000000000010010?000?02?0????0?000?000010?000?000000?01022000001000011000000000??100??000000?000?000000000110?000001?020000??00100000010000?02?000000000??002000?00110?000?0000000001?0000100?00?001000000000000001000?00000000000100000000?000000000?000?0000?200?000000100000000000?0?0?0000000?000?0002000000100?0?000000?00000000?00000001?000010100010110000000?00000000?0??200?000001100?01?0000000?0?010000000100200?00?000?01022?00000000011?0010000?10?000000000??00?10000002000010000000000?01000211?0?00100000000000?0000?00?00000000?010010000000000000000000000?0000?00000?000000000100000?001000000?000000000?00?00?0?0000?00000000100?1000000000?000???1000000000001001000012000000?000101000?000000001100?000000000??0001000?000?001?200000?0001?00?01110001000000001011?000001000000?00000001?00000001000?10000??02?00000000000010011?00000?00?000000?000000?0000?0?000001000?0020000000210000000000?100000010000?00200001001?010000000000000?100?00?100000000000?00?000000000?000000001010000000?0000100010?010000100000000??00000000000000010?00000101000000000000000?100000?0000000010000000000000?02001?00001000002000?00000001?200?010000??12?1000?0000100?100001?0?00?1010001000110201000?000000000000000000000100000?000?00000?0?00?000000000000000???00?00010000?2?1000000000100000100000?000??100?000000000000000000000000000?0?0000?10?1000?1000201000?1?000?0000?00?00200200020??00000000001101000000200000000000000?000000000000000000000100000000?11000000000000000000000?0000?0?100000001002001?0?0010000002002?00000000?0000000?00000010000?10?0001000000??1000000?0100??00010?1000?1001?00010001?000?000000000?00010000010000002000??0?2000?10000?000?1200?0000000200000000?000?010000?0110002010000100?000?0100?0?000000000000?00??020?000000010000??10000?00020?10000?00000?00000001?01?020000001101000010?0000000?0???0?011000001100000010000010000?00001002?000?0000100?00000???1?01?0000?000010000011000000001100000??001?20000001010?00000??000000000000?000100?0001000000?00?00??10000100000000100?000000000?0010002020000?0000000000?0?000?0?0000000?000?010?01000100111100?01000?0??00010001200001000020000100?0100000000?000?000000?000120000000?101000100100000?0?0000?00000?0000??000000000020?000?0000100?000?001??00000?0000??01?0?0?1000000000?000001010000000?00002?00000000?00010000000200000?0?000020000110010000020?00000000001000000000000?002000100000000?0?1011000000?0200?0000000000110?0?20??00?0000000?00100000001000101?00000?1?00?11201000000?0000000000000000?0010010000000?00100??0?0000?0000000?0200000?0020010000?0?002000?20000000000001?1?0?0000?000000000010000100000?0001000000??00110020020??0?0?000?000100000200000000000200000100100000?0?00??000?000?0000?1?00000000000?0010?1000000000???0?000000?000000?1100?000000100001?0?000000?0000?0000000?0002001?0?01010000?00000000?00?100100?0000??000?000?0001???01001001100002000000000000000000?000001?0000000000001?0000?000000?0?002000?0?000?010000000?00000?00?10000000000?200?1010?000000000000000200000?00?0000000?000000?100?0010?00000000000000???0?00000000?00000?0000?0?0001000000000?00?000000?1000000000??000?000?00??000000?00010001010?0000000001000000010000000000000?00?100001000010?000?000?0?0?0100000?00000010001001000?0?0?0100?10000001101?0?00100000000?0?0000000100002000002?000020?20?110000?200000?00000000000?0000?00?0000001000000?0?100010100000220000000?010?0020000000?002010000110000?000110?00000110000?000020?0000?01200?000?0000000000001000?0??0000000000000001110000000?00000100?0100??0010000000000?10000000000000000010000000???000?00?00000000??0000000?00000?00000?000000000000200000?0?000000000000010002?0?000000?000?000?00?000000000000?20?000?0?00??000100?0000000000100??0?0?011?100002000?0000000?00000?0?0000?000000100?10?0000000000?0100000000100?000000020?000000001001?0?000000?00001000000000?000000000000000000000000000000000000002?00?0201000100?1?00000000000000000?0000000200?00000000?00000000??0000000?000000000000000000?1000??000000000001??10001000100?200?0000?00100001?100000?0?100000020100000001011000000000?0?020?000?00000?000002000200100?00000000010?0000000000??00000?0?00000000?001?00?000?0?100?00110?000000001000000000100?00020000000?000?00?000?2200?00000000???00000000010??0?0000100002022??0102??0?000?0?0000100000000000000000?00010000?200100010??0000000000000000000???000?1010?0000?0000?000010000000000000000200?0000100?00??000??00000000000001000000100000?000??0?00000?00???0000000000000001?01000000?0?100000?00?0000?000000?00??00000000?000000001100?02000000?0000001?00?0??00000002000?10000000?0?00?000?110110001101000?0000000??00000?00002000000?20?000000?0000000??00?00000?000?12000?1011000?0?01?00001000?0000?0000200000?00000002?00?00010010?00000010000000000000?0000?00000000?00000000001000?00000?00000??01000100?10000?0000010000?000?00000000000?00000110?00?1001000000102?1?000000?00001000000?000000??0000?00000??000000000100?0?0??00000?1000000010000?000000000000000000100000000001000000?00001?00000001000?0?00000000000000???000??110?000?0100?000?00000?0?0100??0000??00?000000?10000?00000000000001000100100?0?00?000000000010000000010?000000020?00000?000001000000?000000000010?00?0010000?000000000?00?0?000000000001000??0??0?00000000?000?0100100?200000?00100000000100000??00000?001?110??00???00000???1?00000000000?0?000002000?1100?0000?0000000000000100000?0010?00??000000??0010001010?20000?00000000000000010000?00?00?0?000011?00001?0010001?00000000000000200000001000000000?000000010?000010?010000?2?10000??00?1000000100??00000000022000000011000000000??000000020100000000011000000?00?00???0020000?0000100?000001?00020001000000000?10?000101?0110100020102?010000?00000000?000?0?0000000000??00?020?0100000000?000010000?00000000??000000?0000?0?00000000??00000000000?0?000000?010000100000??0010000?000000000???0?1000011000000001000000?0010000?02020000?00100100?0?00?000000?0??0000000000?00000??000000?0000000000?000?00000000000000200100?00001000?000?00000?10?00000101000000100200001???0??0?01100001?0010000?000000?000000000000?0002000?00?00??0?00010?00?00000001001000000??000000100?01?00000??0??00000000000??000000001??01000001?00?00?00???
Nic_cit_03614	000?00000000?2?00000000000?00?02?000000?0?0000?0?0000?0000100021010?1000000??0000001000?20??0?0010?010000000?00000100000?100000000000110001000??1?200?00?000?0?0000???0000001?0000?00000100?00100000000?000000000020?0000010000?00000?1100000000020000?01101??00?0000000?000000100?0000?00??00000?020000100000000???210?000010?0000??0?1??1000200?000?00000000?000?0??000?00000?0102?00?00002001?1001000000?01?000000002?0110000220?100?00000011000?00?000?00?0010?1?01001?0000000000?00000000010000??000001?000000000????00?0?0000?02000?10100000?0?0000001?20?00000000000201001?0?0?0000100?0000????0000000000000001000000?00002000?00?20000000000010000100000?000002000000?00?00?0000??000000?00000000000000001100?00000001000??0?0000000000000010?0?00??100?01000?000?001?01?00??0000000000110000?0000000000100001000100?10?0100???0000000?0000000?01001????0000?00000000?0000000020?000000?0100000100??0000010010000?0?00000001?000000000000000000?0?0000?0000000?0000000001010000000001?00000?0002?0?0100?0?000000?0000000000?0010100??000?00?0020?0000000000000000?10?000000?00000?0000?100021001000000000000000?000000000000?010?00000??00?0000?0??000?0??00?00000000000001000001?01???00?0?00??00000000000?000000?0000100?0?001?010?1?00?000000000020000?0011?10000?020001?00010010001??1?1000?00?2?00?0?1002000?10000000?1000000?0002000000?00?020000000010?0?0?000000000??000?0000002010000000000200000010?000000000000?00000?01100020?0000?00?000000002?0010000???01?0001010??00000000?01??00000001000000?100000?00000000??00?02020?10?20001000000000?1?000?00?10?00200000?0?000?0100?00010001000000020000?00?00100000?0001?0000001100000001000?00000?000000000?0000?1?0?000000000?00000?011000?00001?10000?00?0000002000?00?0?001001000?0??000000010?00000000?00?010?0??01?00100001000???0?00?0100000020?0?0000000000000?00?001200000100?000?001?000000?00000000?0?00000?0000010000???0000?00000000100000000100000000?0000000?0?011?110012000000?0000001?00000000100?1?02200100000?000?00100000?20?0000?0000?110?0011?0?0?0000?0000??00?0?????01000002000?00001?00100?00000?00?0010?1?0?00??00?0000000000000?2?1?0000000001?0000000200101??000000?1?00???00000001?101000?0000?000001?001?00?10000000001001000?1?0000?10???01?0001000?0??00??01?10000000000?00000000000??0?0000000000?00200?0000?0010?00000000?000?01100000?00000?01000?0000010200000?000?00000000000?00000?0000002??000?00?????000000?000000??00201000100?001?010?00000000200000001?100020000000?2??000??01000??000000000000000202100000?10?0??100000000010??00100?00010110000?010000?2?0000000?000?0?00?0000000000000?00?00?0?0?001000?00000?0?00000200100100??000??0000000001?1000010?0001?000?000?0010?000???001000000?0?00000?0?000?00000000?0000?0?0?00?000020000000020000210000?2000000000?0?000??0?010010?00000101?0?00?000?0000000000000000000000000002?0000?0001?000010001210000?00000?020000001?020000011001000000001000?02100?000?0?000000000?000200000000000?0000000000000?00?00?00?0?000000100000000110010?000?000010?000010000010000100011201?00?0000010000002000100000002010000000?0001?000?010?1000?01??001000002?000000??0100?000000?00000000010?000000?0?0010?0000000?00?0100?1010?0000?0000?00000?0000001000000?000000?010000010000200?00001??00?10??00001??00?000?20?20000?000001?0000??01010?0100??00000000000?0100000000020?00010000?00?0?01000000?000100000?0200?000?00000?0001000?000001?1000000?000000000000000?100?001?101110?0000?0100010000?01??20020000??10001?00000000?0?001100?00000?000000?200000010000000000?00000002?0?000000001?00000000010?0000000?0100?01?00000000000?0000??0?00?0000000000000?0100?1000001000?0?000200?0?000000000?0??0?0?00?000?00?1000?0000000?00?00?0010000000000101010000??0000??1000000??00010000000000000?00000000??1100000000?0?00?00000000001?01000002001?00?0?000000??0000000000000010000?010000000?00??01000000?010020?10??0?0001010100000100000000000?0011100000?0?00000?000000000??000000?0?000000000010??0000000000000202?0?0010020011??01100010100?001?10101?0?000000000000000?0000000000?000001100??2?0?000?00001?000001000000?00?000000?00100000100?00101000100?1100000?0??010000001000000?00000100100?10010??000000?000??0000?0?0100??20000000000?00010?0200?000??0?00000?000??0000000?000?0000000001?0?000020000?0?000000?100001?0110000100000001?0020??00001?0000001?000000201?00?000??00001000??0?000000001000?011010000?????0101101000?01022?0?01?000021?000011000000?0?00?000000???0?1001000000000000100?011000000?0000?000000000?00000000000??0001000??0000?010000111?211?1200?10120000000?00?000?1?0?20000?00?0010020??00?0??000000?10000?02000?00000000?0000?000?0100?0?000??0??102000?01001000000?000000000?000??020010000000000000?0?00100000??00001000000?00000?00?000100001000?0?000?0010??010010100?0000?1000?0000200000?0?000000?00100000?000000002020?01?000010110200010000101000?000010?0?0001?001002000000000000001210??0000?000010000010000????200000000000000000?01??0?0?000000?00?0000?000????221000000??0000?1?1000000010000?110001100?00000?000000000?000?100??00?0?000000000?00000010?00001000?0000000010100001??2?00000021000010100?0200000000?000?0?0002??0?0??01000000?00?000000000000000000000?00?000000100?1010?110000000?110?000??010000000200010000001?000000000001200?000000001000001?200??0?0001000000000000000?00100?000000120010??0110000?00000??21?000000?0100000?0?0?0?000000100010110001?000?000000010100?000?0100?000?00?00?000??00202??000??0?000010010020000000100000001001000?000?1000020000?100011?020?0?1000??00???001000000000000?000?000101?000?01?000?000?00000000000000??000?01020000?00000000000000100?00?001002?0000?000010001??0?0?0000??00000200000?0000?0000?0010?0000?00000?00000?000?00000000?000000010002?00200100?0?01??00001???200001000?00?000?0?0000?0000000000001?1001000?00?11000000010000000?0000?001000100?000000000000?0??1001002?0000000??000100?00?001000000000000?01000020?01000000?000?00?00?00?0??000100000000100000000?00?000000?0000000001000?00000010000?000?0000??00??0000?00110000?000000000?000200?000?0000?0?00??001000020000?002200000000?01100000?10000000??001?000?0000011200000000000001020?0000000?00000002200?0?00?1?0?0000000000000000000?01?000???010?00?00?10??0010000?00000?00000000100000?00000000000??00?00?000000?012?0?0?0000001?0??0010?2??0?000?00000??1?0?000000000100?0000000010001000?000?000001??010100?0?00200?00?0000??00000?1000000221?0000100100?000?00000010000?11000000200?000002?0?010100000211000001000?20?00?010?000000101100?00?100020000?000000000100100001?02000000?000?00002000?0200?00?000000000???001000?00002??0000000020?1?000020000000010010?0?0010010000?000???000000?010??0?0000?0200?00000102???00??00??2?001?0002000200?00000?000001010000?20100021001010?010000??100?0010?100000000000000?0?0000200000?11?010?0000000000?01000?1000?00?01001??020?0000000?00?00?010000000?0000???11010002?00?00?000011000?00000000?000100000000010?000?0?0??000??0010000000?01100000?000000000000?000000??0000000000000000100000??00000000?00?000101000000000000000001?00000010?00?1010?020000?000110??0?0?0010??0012?000000?0?000000000000000000??0210000000000000?00010?110010000100000001?000?100000?000??0020201000?00000000?00012000000010000??00???0?010010011?000?000?00002020?01000010000002000000?00?11000000?000000000?00???0011000?1000000?01000?000000001000??0?00000000?00?0000?0010001?001??21?0000101?000000?011000?000?00000?2001?00101100?01100??0001010100?00000000001000200?000000002002??0100000??010010??000010?0??0001??0100?20100000?0001000?0000?000?00212000000?01?00000000000000??10??00000200200?000100?0??0??0??000?00000???0000?0100020000020001??000???0001?1?001?00001??000000000000110?0000000??00?000?0010000???10?0?0?011?0000000000100?00?0000000???00000?00?2000?000011000000010000?000001000?1100020000100000100???00?000?00?00200?01000010?0?000002??021001000000?01010000000000?00010000000000000?000?0?010??00?0002100000000?000000?000000000000000?0010200000001120000000??200010??0000?10000000000?0000?000000??00010000000?0??0000??00?0?00?00?00000010?00???000200000000000?1000?000010100?0?100?01000021?010?000?000??0?20000010000000???010000000?00000000000?1000000??10?02000?0?0??0000?00??0000000?0?0??2?0000000?20000000?00?002000?00?00?0000?000?00?000?2001000?0?00??0??000??00000001?001?0011?00000000???00000?0000?0?0?00?102?00?00?000?00000010000000000110000?2010000?011?000??000?0??0000000??00000000?000?0000?1010100??02?1000?00?1?0?000001000?000000000001000?0000000??0?000001?0100010?00?00?000?00?00000?00000?0000000000?000011?00?0000?0001000000?000?0?0000000000?10001001??0?00000000?000001?0?0?10?00000000000000000?00100??020111000000?100?000000000000010100?000102000000000020?0?000?00000?00??000000?00?00001?00??0??0000000021000001??01000000000?00?10000?000?0000?00??100000000?000000?0?0000?0000??00?10000010?0?0?2100?00000000??000100000000000000200?0000?000?0?0?00?000000?0000000100?101001001000000000000??0000200100000000?0?0000120000000?20?00200000?0?01100200100?0?0000100?1?000000000?0000000020?01?0?010000000002000000011000000?010?00100?01000100000000010?1000?00000?00???0000?0002000010100000000??0?00000001000000000000?0100000000?000000?000?0000000011?00?0?0000?000000?200?000?000100200000?1?000000000010?000000000?0000?0000000001?100000?0??0??100010?01000?00000020000010??000??0000?0???010000000001??000?00010?00?00000?0000?00000111100000010200100202?000?0?1102?000000?000000000?00000000100?200220?000??000000000?00?0100?0?001?000010000100??0?000001?10??000?001000?100?100000?000?110?00000100000?100??000100000?0000?00000000000??1000000?0110000000?0112?000000000?00201002?0?0100000000000000000000000??0000?200012000?00?0000000??00000?0?002200????0011??001000?0000000000??000?0??0000?00000011000?000000000?000?00000?0?00000001000?0?000001001100?10?0000000000000000010??0000000000000000100000?0?00000?00002000000?00?0?01??00?0??000?0?0001000000000200001001000000200100001?00?0000001?000?000?001100101011?00000?00000000000101?0100??0010?1000100?0000?0000?0000010?0000000?000000000002?0?0??000?10000011??0?00000?0200000000000000000000?00?0000000020100000?0?2001000?00?0000000000000000000000020000?0000000000000?10000100?00100?02?00?0?0??0?001?000010??00000000000100000?0010200?1000000000?000000000000?020000000000000000100000110000??00000000??0000002?0000000000?002001?00?00?0000001000?000?0?00200?0000000000000??10000000000000000000000000000?2?10000?000000100001000?000?00100001?00?11?000100?0000?0002?00??00020000100?0000000000?0?0000?0000020000?0100000?2000?000000?10000000?0101000000100?0000000000?0?0000000000???00000?010?00000?000?000000100010000????0000100?0?000?100000000000100?0101000?00000000?0?001?0?00010000000???0??00000001?1200100000000?00001000?0000?0110?010000?100000?0201000?00000000000?0000000?0000?01?0000?0000001?000000?00?00?0?000000100000?000002101000?02000000?00000000000010000000?01?00000000?0000?0000000000??000010?0000000000200000000100001000?000?000100?0?10100001?00000000000?000000?0?00??00000000000000?000000000000000?01000001000?0000000?0110001000?0?0220000?01000?000000020000?00000000001100000?0?000?00?10?0?0?010??01?000100000000210000?0?200000?01000000?00001?000011001001100000??00100100000000000000100000?000000?00000?000000100000?00?0000?0001?00000000?020?020100000?011000?00000?0??200?000000?010?000010001000?000?00?010001000??00000??010?0??0?00000000000000210001?000?0001?00010?1?00?010000000000000?0?0?00000000000000011000010000000?000??000?020000??000000000?00000000002?00?00?000010000?0?000000000001?000??00?002?10?00100000000000000?00100?0?001000100000000000?01?0000???0100000?000?000200?00?210000000002000000000011?0000??000?000000?20?0?00000?00000100?0000000100??10000020000000000?20?0100000000??100000000?0??00000000010??00000?02000??0000000000000000020000000000001000000?100??000100000?000000000000001010000?000?000?00?1?10001000?00000?110?0100?1?001000001001000?00000000000020000?01?000?0000??10000?00000000000100?00?000000002102000000?00000?00???00??000000?0000200000000001000000000?0?0000?000?0000000000101?01?0000?00001?0??00110000000111?0000?000?20000101020001?000?0000000?000000010002000100?000000000??0?0001000?0000000?000?1001000??00010?00?000000020102?10?10?0000021000000?001?01000100001020?01001000??0010000?0000010000?000111002000000000100000?000?0001000000000000000200000000?0?0000000??0?0000?00000000?00100000?002??000000?0?1?0?0000?00?00????000??10?000000?000?01010000000000002?00?1000?00012100??002000000?0000010000100?0000?000000001000002000001001000000?000100002000?0000011?001000100?0000000?2001??0?200000?0??000000000010?000002100?00000???00?0110001?000??00000?000000??00?0100?0000000000000??0?0000000000000020000?000101020000??002000?10001000000001?1?01?00001?0?000?01100?00000101000?0000000?00200000020??000000000000000000000?00??0?0110??0000100000?000010?00?000000?0?0100000?10000?0?20?20000000000??0000000000000??00100??000001??0000?0000000?000000000?00?0000001?000200000??000100???000000200?00000?0?0?110100000??00000001200002?00100000000000000000001100?0000000100000000?00000?20?01??00?000100020?00000000?00000?2?000000000?20??0000?0002?000?0000?0?01000?0??00000000000000?01??0110000000?1000?000???0?00?00?00000000?0000?0?000100?00000000?000000??1000000?20??100?0?010001000000?00000000010100?0000000000000?10?0000000010000000?100100?010?000?00?00000010?000???00000?001000000?00001002?00?01?00?01?0000100000000?0?010010??010020000000000010?1?0000010?100000??10?000000?000000?02000101000?000?100001100101?012?000?100000?0020000?00?00?0100001000?0?0002001002010000000?0001000?00000?0??0?0?000000000000100000??0000000000?0000?010000011?000001?000100??0?0?0?0000000100000000?0000000?01??00000???00000010?0000000?01000000000000?0000?00?00000?02000100?0??000000000000010?01?0000001?00??0000000?000?00000000??0?000???00?020000000000?0000?000???000?02?00000200202000000?00000?000000?000?0020?000000000000000000010000000??00?00?01000?100?00000000?00?000000000?0??000?0?0000000?0000000001000?0000000000001?00?0?0?020000?000010000000000?0000000?000?000000?10000000?00000000??00?0000?000000100000200000?1?00??0000?0?00?00??10001000?00?00000000001100000010001??0?11001?02000000??0000000000000??0?0100010??0?0000000?00000001?1??00011?0010?0000000?0?00002000??000000000000?0??000?0?100??0000000000000000000?010000?0001000?10??000000?00021000?0000??000??000010000???000100000?0?1011?000010000001?0?002000?00?020001001????00?1???0?100100010?10?01100000010?0000?00?000?00000000?00?00010?0100000?0000100000??0000?0000000??000?00000000?000001010?0?0000?0?00???0?00000?10000?00001000001000?01000000000??0?000?0001000??00100?00?000000000?01000000200??0???0000?0000001000?0??00000002??0?000000?0?00000000?00?0101?1101000?0?000000?02000?0000?000000?20?000001?0000100??00?000?000000020000?0??000?0?00000?11000??000000?0?11100000000000000?00000020000000?0?00000001000??00000000000000000000000000??100000?000000000000000200000010000100000000?0?100000?2?002?00000?00?00000?000010??1000000?0001100?000??000100?00001000000?0000000000000?10001000?000000200?10000?000000000000000000000??00000?1000000??000020000000000?00?0010000000?0000??0000?00000?000?02?0000000000000000000100000?1000100?00010?0?0000000?00?10000?00?0?0?001020020010000000000000?0000000200?0000?000001002000?01000?00001000?1?000?00?0?00?0000?0010?0000000000000000000?000000000?0010000100???0000?0020020000200000000??000200001?0001?0021?00100?0??000?0000001000?00010100000100?00?0000?00000000000000000001?1?0?000000?0??0?0002020020000000?00?100?0000000000?0100?000000?01000000?00?00?0??0000??00000?01000000010?000000000000000101000020001000??1?00010?000??00?000000??000?000?01010000002001100000100000000020110000000012010000002?2?2??00100100000?00000?00?1?000110000??000000?00?000001000000000?0101?020?00?020?00000000000000?000000??000020?0?00100000??00210?00?00?10?000?00?00000010?00010?000?00000?001000001?00000??01000000??010?0?00001?000000100????0000002?10?00010100000000010?00002020000?00000100???000000000000??010000?00?00?00?0000000000000?0000?00002000000?000??0000001?00001000?00?000000?00100?0000000?000100?0000010?000?000000001?0?10000?0?0001?000000000?0000002?0?011?000?01?0020?000000000000000000?0?10000002?00?1?000000?00?0000000000?100000000?0??01020?0?000?000000??
Nic_cit_03669	00?000010100110100000000101000010000000000000020201001?0000100200100?000000100?0000?000?101011000100100000100?0001?00100000000000100022?00?000000010000000?1000000000000000020000020001120000010010000000000000100?000?0111000?0000000000000000000000110?0000200000?000000000?010001?000001000000?02010011001000000010000000?000000000000?000?00010000200000000000000200000000000000000000000001010000000000001?000?0000?0110000100020??0000000??01000?0000101?011010000000010000000010000?0010000000100000?000000000000000?0?0?0000?1000010000?0?0000000000020???000000000?0100020001?0000010000?00000000001000000002?000000000011000000100100000000?000010000000000000100000000000?00000000010?000000000000?0000000?0000?00000?010?000?000000000000000000010000?000000000010?010000000000000010000000000000000000011000000?00000221000000000200000000010000000000001000001000000000?10000000100?0?0000000?000001000000100100000000?00000000000000100000000000000000000000000000000000000001000?0000002000010000000000000000000010000100002000000110?00000000000100010001?000000100000010?1000201120000002001000000000000?000000000002?000011200000000?020002200000?00000000010012?00002001010?001000000000000002000010200000010010100?000000002000000000000000?0?0?002000000?0010000000010002011000000000??002000001000010?00000020000000000?000?000000000000000000000?000200000000000?0000002010100000?00200000020000?000000010000000000100010000000100000000001000100?0000000001102000000002001?00001000001?0?000?001000001010000100000122000002000000000?00012000000?0010001000120021010020000000?00100000?020000?000000000110?00010000011000000002000000000000000100010000000000000000000000000000100000000000000000?0000001?0000000000100100000000000000001000000000000000010001?00?000000000000010001000000100000?0000??001000?0010210000000010000010000000000000000?00?0?00000000?101000010000000?000?010000000000000100000000000100001010?0020000000?0010000000100?000002002201000?01000?0000000011000000000000011000022000000000000000000?00?000100?00020000000000002001?000000000000000000010001000000000000000?1000000?000010?000000010?010000000?220000100100000010?00?0000010000001100200?0?00000000010000000000000000?100000000000000000000000000000000?000000000000000?10000000000020?02?0?100100000000?0000000011000000?0110000001001?0002000000?0?00000000001?00011002000001000000000??0000?0000000010000?10000010010?000100100000010?000000001000100001000000000000000000001000000000?00??200000?0000?000?000?00000010000000?0010??00?000200000?00000000?00020000000000000000000100000?0?00000000?000000000000000001100101000001002000020000000000101?00000000000010?000000?0000100110000000000?000000000000000010000000001000001000000?210000000000100?0000?0?0000?0000000100001110000000000000000000000000100000?0000??100000000000?000?00200000001010?0210000001010000001000000100001000?010000000000000000000000000000?0000?0000000000000010?10000000000000000000010?0110000011100000??01010000000100002?000000020000000100?0?00100000?000011010011000000110?0?02000?000000000000?1022000000100000011000000100000000?000000000000??0010000000000000001000000010100000?000100?00020010100000?000000000000100100100000?000000010000000000000001010000000000000000200200001?000?0000000000000200?01000?200000000000000000000000100100001000020000000000000?00100201000000101000000?0?000000010002100?001010011000000001?000??000000120000000000000001000000000000?101000000?00000200000000100?000000000000000?0001000?100100?0000??000100?10000000100?1??0000000102000000020000110000?00000000001210000000000?00010000?00?0100000?2101001020000?100000100000000000000000000?00000000001000000000000000??0010000?10000000000001000?0000101?000000001000001000000100110?0100?2000000200000000?000110000000000?000020000000100?00020000000000002001000000001010000000000000100000?001000?000000000000000000000000000000000010000000001000000??000000??21000000010011100100?000000000?010100000000000?0000000000000000000000000010000100100100000?0000000000000000100000000000?00000?0?000?0100011200?00100000000000010000000000000000000?1000010000100001000000100000000100000000100100200010?1?0000?00000000000?00000?0000?00?0?00000200100000?0100000010000?000000010?000100001011000100000000000100010000??0200110000000000?2000?000000011000100001?0201?00000000010000000000200100?1000010?000001000000000000000000?0100?000000000000000000000000?0?00000010000210000000000000000000000000000000000000220012?02001022?0?0?0000200?00001001200010000001001000?0000?000000010000002000?0?200000?000?000000?0?0000000100010000000?00100000?0000000000100000?1001000000?000200000000100000000010000000110000000000002000000000?0110000000110010?0010?021000?00001100000000000?000?01000002000000?02020011100000?20010001000020010000000210000001?000000000000?000000012100000000?000100000000?00000?00000000?0000000100000000000??0010000001?0000000110000101000000002100100000?000001000111000?00?00?0000000200001010000000000000000002000010000002000000000001101101000011000020110000101100000000?00011000?000000000000?100000010000000000000?0100?0?0020000000010100?1?200100000002200000002?0000000000000100000100000010000000200?00000000?001000000000000001020000010000001000000000000002000000101?000000000001?00000?000200000100000200000020001000000020000000000000?000000?00100000000?0000?000000000?000002001000000001000000?00?0001010010001?10?10000200000100011?0100?010010100?000000?000000100000000000?000000?10100000000000?000000000000000001120000000000000001?0000000000000100?00?0?0001001100020000?0?00?000?000000000010000100100?0100000000000010000?0000???0000000001000210020000000001211000?1001000000??000100000000001000?000000000?100000001000000?0?00200000010?00000?010?20010000001000000000100000?0000000001000?0200020000000000000000?2000010000000000000001000?00000000000000000000000000000000000200000110001000000000020100?0100000000?010000000100110000000000000020001000?00000001000000001001000000100200000100010100000001000?000010010000100100102010??0000000010200000000000000000100000?0001000000000000000010??00000000000??10100000010100010001000000000000001000000001110001112001?0000000000101?000?0100000100000100210100000000100100000?000000001000?0000?001010100?000?00000010000020000000000000?0000000000020001000?200002000000?101000001101?0111001000000000?0000110?0100?00002200000010012102000020000?01000010010020000000000000001000000?0000?0000110?0100020?00?000??101?000001000000010?000?000000100000000?01001100001101??000010200000000010000000000000000010?1000100000010000?0001011000110001?0000000001000100000000000000000000002110?000001010??000000?00000?0001000100000000002010000001000010?0000?000000100201000?100000000?00100010?000100001000010000000010000000001020??02000000001111?00000000020?0011100000000000000000001000000?1001000?0020?000000100100?00000?00000010000?00000000000200000000000000000000000000?000000000000000200000001001001000?020000000010000010?002000?0100000?0000200?000000000?0001000000000000000010000010000000000000200000?20010010?000??00000000?010010001?00000001011100?001010000000000?00000000011000200?00002000001?0?02000100?00000100?021000000001?0000000000?000110001200000000000?000?0?0000000001200000200000000000000000100??1???0000000010000000001000000?00?00000000?0000000001?100?0000?000010000000000101?00?000?0001000100?0?0100000000??00002?0100000?0000?00000000010000000000000100000000100???0000000002000000000000000000?000?0000010000001000000101000000000000?0?0000002000?00000?1002?0?00?000001001000000201000000?10000001000?0000?000?01100000?000000000000000100000010010120?00001?000000000001000001000000010200001?000000000000100000?0001??00200000?0000100200??000002001000000?0000100?1000?2100200010000?01000002000000000000000000000???00?00000001?0?0010000000?000000?0000100000000?001002002000000000100000001010100000000001000000000?000000100000000000001000?00000000000000100000000010000000010100100000?0000000001100?0000000?00001000??0200000100?20000000200010100000000000100?10000??000000?001000000000?00?000000002001000?0?00000000000002?00000?0001000010000010010000000000?0?01000000001010001000000000000000?0000010000102?0000100000000000000000?10000000?000001?0000000000010000000000000000100000202100000?00011000000002001000000?00002000000000000??00000100?11000000010?0000001?00?00000?0200000000?0100002000000001000000100000?1010?00100000000000000000000000000001??010?000?00010000000000000000000010000000000000000000000?000000100001200020?0001010000000000100000?0100000?0000000000000000000010000001000100000000001000000110000000000000000000010001010?00?1000000000110?000000000?00000000000000000000000000000000000000000???0100?0000?000?00000001010000000000001?00?000000000100001000000?000000001000?01000001000001?00000?0000000200100000000000000000?00000000000000010000001100000002100000000000000?0002012000000000100??0000000001000000100002000000000?00000020001000010000000?10001100000000?0000000000000000001000000002100000002?000000001?00000000000000000000000010000010000000000000?0100?000000000010001000000000000???0000000000001?000000000001000001?1000000000000001000000?00?10?000000100000100?2010000010100000100000000000000000010000100002000020000010100000000?00000200000000101200110?0110000110?000000000020?00000000000000000001001000?020?100000000000000000?10000000000?000000200012000000000001000000000002100110011010001100000?00100200?0000000?0000000?0000000000000000000?000000002000?00000000200000000?0100021120011000010000000000000??0?000000000000200011000000?00000010000000000001?00100000001000100000000000000000??000000000000000?20000000000?000?1010000001000000000000100000000002000020000000000000000000000?0020000000000000101000?000000?100001?01000000000?10000?0?0???000100210000000?20000?00000100010011?0000000000000100?001000001000002011000000000100000000002001000000000?010?1000100000?10000?0001000100?0000000?000?00000100000?0000?1000000000020?0000?02001000000000000001000000?00000000000100?000000?000000000000000000000?120000000100000000000?000011?100?000010011000000000?00000000100000000000202000000100000201000000??0000?0000100000000000000?00100?000000?100000000000000000000001200000010000002000000000000010000000000000000000?00000000020000000001000000000000000011?00000100000100000001000022000000000?000001000?010001000001010001000100001010020000000000000001000?10000110?0020000?0001?0000000000?000000?000010000001?0000000?0000000000101000?0010000001000?00000000100?00020?000000020?000010000000001000000100002100?00?000102000001001001000?000000000001?000000000002020020000?000000000000010000000000010100?0000000100000?00?1000000000000?000000010200000?000100000000000000000?000001020000000000010000000120000000000000001010000000?00011000200?000001100?111010000200000100010000001?00000?0000000000000010?000000000000002000000000000100000000?000000000000000?010000000000000?00?010000020000?00000020000001010?00020000000?1000?0000?0001000?0?000010011000000?00000000?00000000000002000000?00020100000?002000000020000000?000010000020020011000?00000000000000000000000000000?020?000000000000000?0000000000?000000000000000000?0?01010210000000?00000000000200000000?0000000001000000000000000021?00?0000?00011010200000000000001?00000?0000?0000000002000000000?0010000000000000110000100?000100010?000000?000?000000000000?02?00000000000000000?0000?001000?0000000100?00??10000?000001?00000000001000000?2001100000100000111000001100?0000000?000000?000001000?00000000000000000000110000000001000000100011000000?1001000010010?10?00000000001000000000000000000000200000?00?0021000000000?00?10000001000000?0010010?0?0000000000000200000100000000000100000??000001100000?00000000?0000000100100?0000000000??0000100000000001000?000000000?020?000001000000000000100000?100000000?10000001000020001?010000100000000100100?02000000000110100011?000000000000000011000100100210000000?1101001000000100000000?10?00200000010010000012000010000?1000000002000000000001100000020?0000000000000?00?00001001001000020000000010010000000100000000??200000000000000?00?010000?000?00010101001000000001000010000?00200?1000001000010000000000100?01000000?000001010000200000000000000000000000?10000100000?0001000000000000000000010?00000000000001010000000001000000000000000000??0010001000000000000100000000000000000000010010000?00000000200?01002000000001000?0000021010000?1000001200?0010000000000000002?00100002000001000000?0100010000000100000?200001000?10?000000000000?0000100020020000002?100110010101000001000000001000010010000000000000000010000001100000000200000000101?20002000020000100000??000001?20?001000000000000??000000000000001?01000010010000?020?000100000?00100000000?000?00002000001002000000000020000?00000?1001000?000000000002001000000000000000000?0000010100000000000??0000000000000000000?000000000?01000000010000?00010?0000?00000000?10000000200?00000000110?000002?00002000?0000000000000000000000000000000200000110000000020000000010001000000?10000000000000000000000000?0000000000000000?020000?0000000000000001?10?01001000010000100000000000100000000000000?00?00000000?000100000100000000000000110000001012100000000001?000010000000100000000000000100001011?0000000000000010102001000010000010000000001000000001000000020010?000000000??0000020?00200000200000000?00000000010100100000000001200100?000001100000?2000?100000000?0000210010100?0000?0010000010000022001?1000010000200000010000000000100000??0000010?2000000000000010?0000000?0000000000?00000000000000??0000000000000101000000?000000000000000?010000000000020200000000000000010000?0000000?0000000010?200000000000000?0000?0000000000?0000?01020000000000001000000200010100000?0000?000??000000100000000010201010000?0?000000000?1000000000000000020100?0210100000001000000000001?00000?1201020?00?00000000000000000?00000000000200002000000000011000000000000000000000?000000000000000020012?00000010000000000000002000000000200000000000001000000000000000001000000??0000002000000000000000000000020?00001000200000200000000010000?10200000000000000?000001100000020?0001?1?01000000?000000000000100001000000000000000001000?0010120000000001000000010000000000?00000000000?000000?000000100000000020000000?00000000000000001000000000000001010020200000000??000000000000?00?001000000002022000000000000000000000000000?000000000000?0100110100?00010010000001?0001010000000010000010000010001000000?00000000000000000000?0001000001000?01000000000000001000000000?000000010100000200000200?000000200000000100000100000000000000000000000000000000?000020000001000000001000100000010002000000000020000?01000000000000001121100??1101?0?00100010000?0?00000012??000020000000000?001002000000001000000100001010000000200001??000000000000011100?0000?10000000000000?000000000000000?010000000?0000?010000000??000000000000000000000000100100020010000100110?000010001010?022110010000000001?001000000?020000000000100010011?0?0200001000?000000000000000100?000010010100000000200000100000?0000000000000000000000000?0100000101000?00000000000000000000000000000100002220010?000001000000?000?001110000000000000000?0000000100010000000000000000?000000010200?000100000000000000000000?0010000100?010000001001000000002000000000?00000000000001000210000000?000?0000000000000000110110011000001?00000200000001001?00?00???010000000000100100001000000000000?010000?000000200000?001000?0?000000000000200000000000000000000010001000102001000?000?00000000000000000000000?000000?200000000?00?010100000000000002000000010?00?00001?01000010?0000200010000110000000000010?00000?00?001?00010101000?001?0?1000000?0000?00020210000000000011000?0??1??11012?0?00100010000000?01000010000000100000100000001?000000002010??0100?000?010000000000000000??000??001020000000000000000100??0000000000000000000001000?00??000100000?0001?000000000000000?00???0010?02000000010000?010??00000002000000?00000000000020?00?0101?000?0?100??0000000001000000?10000000000101000000000000000000000?01000000?00?001000100?000?0000000200?000000000?0000000000?000?0000000010000?0000??0?00?10??000?0?000100000000?1?000?001000?00?00000100?0?00000000000?000?000000???000020?001000?000000010?000000001?0000000?1?01200?002210010000???
Nic_cit_03683	1000000101?001000000?00010200002000000000000001?100000000?1002?1010?1001000?00?01000000000101000110120?0?0?0000000201000??00000000000100001000000110100000010000000020000?000?00100?1000100000000?00100200000?020010?000001000000000000200000?000100101000?10000000?00000000000?00000?100?00000000010100000?0000000000000010?000000000?10?0000000?001000??00000000200?00000000000?0100000000100102000000100001?000000001?0110000??00100?000000110000000000?20101100000000100000000?000000000000?0001100000010000000100000000000000000000000000?000000?000001010?000?00001001010002000200?00101000??00000?000000000000100100000000200000001000000000?00000021000?00000011000200000?00000000000000000?0000000000?001100?01000000000000?00000000000000?00?00000000000000201000000001?01010000000?00?1000000000000002000?100010?000001120000?0000?002010000??0010?20000000000001000?0000021?000?0000010000000000?00000?01000000100000?00?000000000000001000000000?000000001000000000001?10000000?100000000020000?000?0010000000?10000111001?0002??0000110020000000000000000000000000020000000?00000000010100001000000001000010?00000000?0010000000?100000000010001100000?00000000000001000000001011000?000000000000001?0?000100100020010000?000002000000100000001000000??102?00000?10?000000000000102201000001000002000000000010000000010000000000100100000000000000000100000?00000000000000?00000110101000000002000000000?0?00100101000000001111001000000000000000000200000100010?0000010110000000?00000000100100?001000211010000100000?001010021000001010000000000011000000?0?0?0020000000??00002000000?0001000000020000010000001010000?110000001100000002000000100000001001000000020000000000000000000000000000000000000000011000000000000000010000000000?0?000000000000000000?01??00001?00000000000000000000?00001020000010000?000?00020000110000000??0000000?000000010000000000000000000101000000200001000000001000000002000000000000?0001000000?000110100000000?0000000?0010?0002002200000000000000?00000002001000000000?00?0010000000?2000?000001000000010001001000000000000000100000000100000??000?1000100?000000000000?1?00000000??20?00000?00100?0000?00?2200000000100101?0?001000000000001100010021100000000000000001000000200?20?001?10000001000000000000002000?0?00000?020000?000000?000000100?0000000100000000000?11000000000000?00000000000100101000010000?000000000100??00001010002000000001?0000?001201000001000?000001002000001001001000010?0000?10?00020000000000000?01000100000?0000000000002020000000000?0?10010001001000000002000101100000010?0001000000000000000000000000000?0000000000?0??00100001000000?00000000000100010000000001000?101000000001?100010000000202010100?000?00000020000110200?000000000000000000000000000000000001000020?000010?00100000000001000000000000100?02000000000000000000000000000000000000011?000000000010010000210000000000?0000000?0000000010200?000000?0000??02000000000000000000000000000000000000101000?0000010?00000000000000000000?20?022?0100110??0000?010000?0?00?0000000000000200000001?00020000000?000000?100000001?002?000?00000100000200000001011100000?000100100000001000?0000?000000000001?1000000000000000000100000000000?0?00000?000000100000000000000000000000000?00000001?0002000000000000100000200?2000000000000000100211001000010000000?00000100001000?10000020000?0000000000000100000?000002010010000000000010010200000?102000000000000000000?01100?00100000?000000000000100000100011000?0000000001000?00?0100001000000??0000000?00000000000100000100000010000000000?0011000000000001000000000000?001101000010000100000000?000010000000001000?00000?00100000000000000?0000000000020100000000000000?0000010000000000000000000000000??0?0000?000000010?0000?000???0000000000000000?0000001000000000100000000000000011000010010110002000000101200220000000000100001010000000100001?00110100001100000000000101?00000?21000000?000?0020010000010000000000000000000000000000000001?000110000000000000020220000000?00100000?0000010000?0000?0000000000000?0000000000000001000000200000000?000000100100000000?0000000?000000??0100000000000000000002120000?00000000000002000000000100?0000???00000?0000100000000000?010?0000000000000001?00100010?2000?0?00000000000000000000000000000000010010000100110000000000000000002100000000011010002000000000000000110?01001002000000000000200000010000?00001000011?20200000000000010000?10?1??00100000021?000000000000?00000000000?020000000000000000000000?000101001022?1000000?00000000000001110000000000?00000000011?0110022000000?1000000?00000000?00?020000000020000?00100??1000000200001000?01000000?00000000000010000?00000010?00000000000000000000000000010000001002?000000000?0001000?10000000000000001?000000000100000100000000?10000000000?00?0000000001002000?0110000000000010000001000002000000020100010?000101101?10?0?00001000000001000??000?010002000000000000000?11000000000002000001?00000002000010000000000?00000000120100001000000000012000?0000000?00001020210?1000000000011000000001??00000000000?200000020000000000000000000000?200?00010000000?000010010000000?0000?0??00?0101000000000?000100000000?1110?0000000000020000000000000001?0?0000201?0000000200?212001000?0001100000000?000000000000010000000100000000000?2?000000000000000000200?00000010?0000010000001000000?0000000?000000001000000000000200000000001100?00?00002000?00200000010001110000000000101000000?0010000000000100?100000020?000?0100?00001?0?2000000?20000000100100000000110002000000000100000000?00001000000020?000000?00000001000?0?0000?001000000010100000000000010000?01120000000000000001?0010000010000000?000000101000100120000?0?01?000100000000?01100200010020110000001000021000?010000000002100000000000?0000000001101000?100100100000?001000000000000?1000000000000000000?0001000000002000000000000?0?1002?00100000000000000002001001000?000001000?01000200?00000000000000?000000000200000000001000?00100001001000000000100?000000?000000000000000000000000001000021?00000000001002100010001001?00000000001000?000000000002000000001000000000000010000?0011000000000?0100000010000000000?000110000000000010002000000000?00000001?00101000000000?0000000100100010?000?0000000000000000020001000?001000000000000?100000?0000000001000000000001?0112?000?00000100000001001100000?0?0?000000010000000000000000000000201000000000000000?00000200000000000?000000001000020000000?2010010200000100000000?0000?010010?000101?00000210?0201000002200000000000002?01010?0?000000020?00011000200000000000000??0?00002001?0000010001000000001100000100000000100000000000000000?00000000110?2000010?000000?0?00000000000000010000?0000000100?0001000000200001000001000001000201000?1000?00010000?0000000000000000110000010001000?1000000?00000100?000010000100000102000010000100000000?000000000100000000000?000?01?0101000?020000100000000000000?00000000202?01020000000?1200000000000000000000000000000000000000010000100?000200?00100000?0010001?00?00000000000000?10?000000000??000000?00000?00000000?000000000000000010000000000100000100010?0000000020100?20?0020000001000000000000?0000000?00?00?000200020000?000?000000100?0000?00001000000100000?0?01000000?00102010?0?000?12000100022?0?0000000010?00010100000002011000100000000000001?00010000000000000000010000000000000000??000?10010000110000000000000000000001?0?0001000000010000000000212000000000?0?100?000000?0000001000000000?000?00000000000100010?0??00020200000??000000100000?0010000000010010?02000000?0?00102000000000000002000100000000000000000000110000000001?0000000001101?0?0?00000000000000000000020000000001000?0?0000000000000000000001000?0001?00000?0000?000001011102?1100110000000000000000000000000010?10000000000100000000001000001?0000020?000010010?000000?100000000000002010?000?0?000000002000000??0000?1001000000000000000000000001100010?0?2000000000200020002000200001010000010000000010000000100000000?100000000000002?00?00000?000200000?000000000000002?020000000??100?0000001010001000000000?000000000000001010000000000000000000001000000012??00100000?000??0000?010000000000001000?00?0000000000000100000200000000?10000010200000200?0000002000?00000?0202000000100000000002000??000000000000000100000000000001200000001?10?0000000000010000000000?00010000001010120010100000?100000000100010010101100000?00000000000000010000?00000000101?000?000?00010000000000000000200000200?0000?01000000001000100?0000200000000000100000000?001000001200000000?10000000100??000000100001000000100001101000000001000100?00?102000?000000100100000000000000000000010000000000010?000000000?100000000000?00?10000000000?00000000101000011000000010100000000000010010?10100000000110000000000000000102?0000000100000000000000000110000000000000000001000001000?00?100100000101?00000101?00?10000000000000100000000000011000000000000000100000000000?0021000100000000011000201000100000000010000001000000000?000000000000???0000?1000000000?010100000?00000000000000000010000000000010000000000001000?00000000000000100020120000?0010100?000?00000000000001000000100001120000000200?00000?000000???0?0020000?0100?00010000000?0000011000?000000000010100000000000100000000000?0020000000000000020?00?0?0000000?1100?000002?00100010000000?000000100000000002010000000000002000000000000000000000010000000000200001000?0000010001000110020000001000?010000?000?000000010000002100020000?0?1000?0000000000100000010102?002?0000100100?0200000000002000000000000000002?10000000??0000200000100000101010?000000000000110000100012000000000?02000000000000100000011001000000001?0000000000100000?20?010?000000?0?0000000000??0000000010110000000000000????0?000001000001010001100?000000000211000000010000020001100000000000001000000000000?200000000111000?000?000000000000000000000100?00000210000000000?00000010000000000000001000200000000001000200000000010000000000?00000000000000000002000000001000?000001000000110000010000000??0000100012000100001000000000000000?0?00000000000000000010000000?0000001011000001000100000000002011000000010?000?2000000?00000010101010000000000000000000?000010000000000011000000000100000000?0010?000100000000100000?02000000000000000000?001000000000000000000000020000000000000000000?0001000?00000000?001100000001200000202000?00000000201000000100001100010000000000000000000010000000000011000?000001100000000000000010000001?00000010010002001000000?0002000000000000000?00000000100000000000000000000000000000000100100020000000000000200000000000010000000000000?20001000000000?02000?000000000200000000001000000100?0000120?00100?0000120000000000100000000?000000000010000000000000000000000000000110001000000001100000000001?000000000001000000000?000010000001000010?00001000100000?01?00000000000000000000100000000000000200?00000001000000?000000010000?00000000000000020100010001000?000000000??00?00000?00000?100000010000000000000000?01010200000000020000000000000000?0001000001000000?11001200010000200012000000000110000?00000?10??0001?0000000100000000000000?01000000000000?0000000010001000001000000000110000000??0000000000000?1?0?0000000100000?00000?021000?010?02010000000000000000?00000000001?00010110010000100000000?00000000000001000000?0000010000000000000000?00000001??00000001101000000000?000000010011000000000000000000?00000000110100001100000000000000000010000000000100020201100000100000000000112000?0000001???00001000010012000010010001000000??0100010000000000000000000010201001000000001000000000000000?0000000000000000000000000101000000001001000000000000000200000000000000000000001000?000000000000010000?200000?00021?0000000000?0?02001000100000010000002200000100000000000?0000000000001000?000000000?00?0000000220000000000000000000001000000?10000000000000100000000?000?00100000110000010100010000000?10010000000000000010000002000?001001001100100020?011000020010000000000000000000000000?01100000?10001000?00000210000000000000?0001?0000000000001001000?00000000010?0?0000020000001000000000000100000000010000000000000001000000000000?0?0?00100001?00000?0?000000001?0100?000000000002?0002?0100?1000000010101000000100100000100?000000000?002??000000??000000000?0000000?02011000000002200001000200021100000000010000000000000000000000000000?01??100200000000?000000010000?0010001000000000?0?102000000100000000?0000100000001000000?0110000100000000002001020000000001000010000200000000000000?000?000010100010011000101000000000000?000000000010000000?000000200000000100?0??00000?0000000?00100001000000000000100000?00?0000000?000100000?0000100000100000002?000010020000000001?000000?10000022000000010000200000000??0000100000?100000011000000100?0001?0000001000?20000000000?00000000000001000?0220000001000000102110000000000000000000101002000000000000010000000000200000000020000?000001?00002000020000?0000000000001??002100001000000020?00001000100?000000000000000000002000000000002000000001100000000?0?1000000010000000000?010000000002002100000000000000100100000000000000000000000000100100000100?0000000000000010000000000000000010010000001?0?0000000000?0000100100000000??00000100000000?00000120010?0001000?000000000000000010000?00000?000000100000000100001000000000000000000000000000001000000000012000000000?00000000?000010100000000000100000?00000000001000001000000001001000000200000000?00000001?00000?0000000100?10000??00?0000000020000000?000000000000001000001?0100?1000021010001?000000?000000000010100?000010000010000?0000100000000100110?01?0000000000011?0000000?200100000??00000000010100000?0000200000000000000100?0?0000?00000?1?01000010000000000200000000000001000001001000001200000100?100001000000000000000000000?000?001000010000000000000?000000000?0000000000000000000010000??0000?0000000000?110000000?000001010000000002000001000010000000000000000000000000001?0000001000021000001001000000000100000?000000010000010000000000001001000100020000000???000000000000001000000000?0212010000?1?0000000000000??0100000000001?000001?1001000?00?0000000000000000000?0000100000000000000000000000?000000000200001000000000011000?00000000000??0?00?00?000000?0000000000000010010000000100200000200000000010010000000000?0000?00010000000000?00000?00000010000000000001000??0000?000000?000200000100?0000?000000000000000100000001000101000200000?1000101?000000000?00100000000000?02001000000000000000000001?00100000000010100000000000000?2?00000000000000001?10000002000000100?00000000000000000000000010000000000100?0000?10000000001001000000?0000?000000000?000110?20001010?0000000000000000000000000000000000200201200?0001001000?011000010000000011??0000100000000111000?02000000000000000?1?00000000000000000000000000000000110000000000000000000000000100000000000?0002000201001000000000000000002000?010000000000?000000?00000000110000?002000?0000000000200000000002000?001000000000010001010111?00101?00000000000001000?00000?0000002000?000000000001000000000000000?0000010000000000000?00?000000?000000100000000000000000?0?00?01000000100000?00000000000000000001?000000000000000000000000000?0000?000000200100000001?000000200020000?0100001000100200000010000002000100100000?00100000?0000010?010000?000000000000000000000?0012?00001010000000000?000000010000000000000000000000000000000000?00000002000000000000000000000000000?10000000000?00000000?0?0011000000?000000000?0000010000000000000000000?00000000001101?0?000000000100000000000000100000?000000000010100010000000010?00100000000000010000000000010000000000000000000?0?00000111?0001000000000000020000000?001?00000000010000000000000200000001001000?0000000000000000000001?00?0?0000000000000000?00000000?0100000000000000100??000010000??0?0000001000000000000110100000000100000000?10001000000000001000?0000000?0?00000000?000001?020000000000001?200000000000000?000000?00?00000102211000001?001000000?0000010020200?00000000010?00001?2212200100000000000000000?200000100000000100021000000010000010001010010000000010000000000?000?00000100??0000201000110000000000?000?0000?0000000000000?000001000?00000000000021000?000000000000?000000010001000000000000?0002?000010010000000000100000000?0?01000010000000000?0000?000000000000?0?0000000000010000?0?01000000100000?0000100?100?00000?1?0?010000010000000000000000000000101000000?0020?00?00100??0000000020000000000?00010?00?00000?0000000?0?000?0000000000?0000010000000000000000?0??00010000?00??00?1000100000000?010000000001000?02?00?100010000???
Nic_cit_03685	00000000010000000001000010101012?000000000000011000000000000001?000?2101000100100001000010100100000020000000000001200000?00?000001100220001000000?000000000100000000?00000002000000000000000000001000001000000011020?0000010000000000001000100000200002021?01100000000000000?001?00000000000100000020000000000000001020000100100000000011?0001200?001020200000000110000?000000000101000000010000?100100010000120000?0001?0210000110020?100000000000100?000?10000100000100100100000000100000000000001?1000001?000000000000?001001000001000000000000000000000001010000000000020100000001000010101000000000000000100000010000100000011000000000000000000000001000000000?01010000100?0?00000100101000000100000?0000000200010000000000001?0000000000?0?0?000000?010000?00010000001000100000000000000200000100000000?0100000000100000000220000000001000000000011001000?0000000000000000000?020000000000100000100100000010010001?00010000000000000?0000000100000000000000000000?0000000100010000000?000000000020000?010??0100000000?000010001020002000000010010?000000000000100000?0000100000000?0000010201?001000000000000000?001000000000001000001120000000?0010002100000?00000000000002?00000000011000?000000000000202?0001010?000020020000100101210000010000000100000001002000000000?00000100000?0001000000000?00020000010000000000000000000000002000?00000?1100000000100000?00100000000000?000001002011000010010000000000??00100000000000000001001000000?0000000000100001010001?00000020100?000001000000000000000001000?00000000000000010001012200100202010000?000020000000?00110020000100200110?000000100010000000100000000?0100010100011000001?10000001200000000100000010000100000000000000000?01?000001000?000001100000000000010000000000100200000?000??00000020000000000000000000100?00110000100001000000020000101000001000000010000101102?00001000000000100000000010000000000010000000000000000100000000?00001000100001000110000000000000002101000010000000?0010000000?01?100001002100000?00000110010000011100000001010000?00220000000000000000001000000110000020?0000000000100001100000?00?0?1?0000200010000?0000000010?0000000000?000000010000002?000000001110000000?0000000?0?1000001000001000010021000100000?001000?2000000?00??0100101?000000000100000000001000?00000000000000?000000?0000001000000011010?0001000000000000000000000210020?010002010?00000000010000000001000000101010002000000000?0?000000000000101000000?0010001000000000000000000000000?100010001000010000001000?0010000000000000001?1000000000000?00020?000020000?00000000002000000000000000000000?00000000?0000000?00000000000000000000000000000010000000000010020000?1000010000101000010000?000110000000001000?000000000000010000000000200000000000000000010000000100000001200001201000100000000000100010?001000000?000?0200011000000000000000000000000000000000?0000000000200020001100?00200000?0000010001000011002001000000?0000000?000000000?000000000100000000100000001021000000001100000000?0000000000000001011000001?0??0000000000100000?0000100000200?000010010000?00?0001000000220100000001001?0001001001000001000010?0012000000?000?011100000010000000000000000?0000?21000000000000000000020000001000000000000000200000000000000?000000100000000?0000000000100100000000000001010001000000000100010000100101000010000100001000100?000000100000?000000000000000012000000020010200?00010?0000?00000?0100000?101000000001000000000111000111?00001?00010000110000001000?010010000?0100000100000000000?0000000??0?0000010000000020010000000010000001001000000000000000000000001000001000?01200000000001020000000111000200000000?0000000100000100000000020000?000010000002002001000000000000000010000??000000000001000100?00000000?00000000000100?000??000000000000010000000000?00000000000000000000000001100020000002000100000000?000110000000000000100000000010100001100110000?0020?0000000011000200000000000000000?002000000000000000?00010000000000000000000000000000000?000000000002020000000100000010100?01011?00??0001?00000000000000000000000000001000001100000?00000000000000000001000000000?0001011001?0000000000001000001220000000000010000?10001100000000010000120000110000100000000000?00000000100000000100100000020?1000?00?0000000000?0000010000000000000002101000000001001000000?000001002?0000?000?0001000100000000?00000000000000200200000000000010000?010000?0000000001??00220000000101010010000021?00001000010?000000000000?0000?000100?00??000100100000000?100010001000000?20100000000000000000000111000000210000000100001210?1??2?000?0020000000100?000??0110010000100010110?000000100000?0000000??0000001000?00000001000000000?00000022000000000010000010000000000020000001001000000000000001000000110000000000000010020000000000211000000000210010010100000100000010000000000000000100000?00000000000?0000?00020100010000020010210010000100000000000000110000001001000000?0000000111000000000000000?0020000000?2000000000000100010000000000100001000000000001?0011??000?000000?1011001000000000010000010001100?0000000000?0000000000000000000000?00?00000000000?0001000000000000000000010000100200001000000100100000000000000?110000000000000010100000002000001000?00000000000000200?1110000000000??00000001000001000000000000001020?000000000010000000000000001010100000000020200000200000?200000000000000200000020100000000?000100000000?010000000000010000000000000000011100000000000?2?00000?00000000001002000000000000200000000201001000200000000000000000000000000011000100000200001?00000010001000?00001000000001201100000000010000?010000?000101000000000100?0?00000020000000000000001100?0000000000000000000001100000011000000000?0000000001000000001100?000000100000000000100000?0000010002000010002100100200000101010000000000000100?001000000000000?0010000000?0000000?0000020000?002?000?0010000100110110010000000000000000200200100000002000001?2?00200100001000000000100000000000000000000000000010000000000100000100000001000000010000000000000000000000000011?01000000002000000110001001000000000001000?00001000010200000000000001000010011000020010020000000100000000110000002000001010000000000000002000000000000000002100?0100010000000000000?00000000?000000000?0000000002020?00000100000000000000100000000000000111101200000000000001?00?00000000000000100?100000?0?00000000000000000?0010000000000020000000?11000000020000010000010100000010000000000200000001100011000000000000000000000?00000000001000000001?0?010?00000?100000010001002000000?0?00001000000002000020000000000000000000001?001010000100020?00???0001000000000000000010?00000?0000210000000002002100000000200000000000000100000000000000000000000001000000000000010000020000010001?20000110020001000000100000001010000011111110100000?010000100000002000000100000000000020010010000010000?00000000010?0100011000000000020?0000000010000000000000100000?000000?0101000100100000000000000000000100000110000000010000000000100001?010?000000020000001000010?00000000000010000000000000000020000100000000100000000?01000000000000000000000000010000021000020000000020100?1000??00000000000000000000000000000?010100000000000000?0000000010000001000002000000000010?0?010?0000000000010000001001000000?122000001010010000000000001000022000000?0000101000010002010000000000020001000000000000000000000100000000000000000100000000000001000000200000200000000000011100000000010?000?100000000000010000000000000?000?000000000001100?00001010010000000000002000200?1000000010010000000000011000011000000000000010000000002?000000000000000000?000000010000000002010000?00100001000?000100?000010000100000020000010000000000?0000001000?0000?00000?0000?00000101000000000?00000000000000?100100001000002000?00000000?0000000001000001100000100?0002000000?0000000000000000000001000000000001000000000000100010000000100000000000000000000201000?0001100001000000011001000100000020000020000000000000000110000100?10000000010000?00?000000?1000000000000000000000001102000000000000000000010000000000?01?000000000000000000000000?010000000000000?000000002000010000000000000000010001000000000000?00000000000000000100002001000000100000001?0000000000000020?00000000010100000001000000000100?100000000002001?00000000000000011102000000?0000000?0010010000000000?00100000000001000000000000010000000010000?01010010000000000000000010000000000000000011??0000010?0000000000000?000100200000002?0000000000200000000100000000?000012000100000100000?20000011?0000000100000000100000000000000000000?0000000001000001000000100000?20?00001000000011000000010000010000010000020001000101000000000000000000000010000000000000000000000010000001100010000020000000000000001010000?000000000000000000000000101000000202000000000010000002000000000000100000010100000000000000200000001200000001000200000000?000000000000000?00000000000000001?0000000000000??0110002001000?010000000000000000100111000000000000?00000000000200000?00000110000000100000?00100000000000200000?00010010000000010000000010000002200000000100000000020120000?00100000001?0000000000000100001010000100000000000000000010000000?10?000000000101000000000100100000110000000100?0000020000010000?000100000000?00100000000000?001000000100001010?10000000010001000201000000000000000?00000000002000000000000000000?000000000000000200000000000020000000000101000201?10001000000010000000000000000000?0011000020000100000000000000000000000000000001001001?00?02010011020?000002101000000100000000000000000102?00100210000000000000000?000000000000110000?1000100000?00000100010000000?20000001100000200?00000010010010000100?100020000000000?10000000100?0100000010020100000?01?10000?0000010020100000000200000000001000?0010000000001010?011000000000000010000000000002200?0000000?00010000000000000000000?00000000?00000?00000000000000001020000011000000000000000010000002000100000000000010000000100?0000000?000000001010000112000000000000000011000000000010?1??000020021000000001000000100100001000000000000000000200001000000000000200000000100020000?0000011110000000002000?0000000000000011002000000000000000000?0010000100000000000?2000000000101000000000101000000000000100000?00000000000??001000000?0000010000000000000000020000000?0000000000000010100100100000?011000000001100010000000?01010010101000000?01002101000000?001000000000000100000000?001101010000010?0000000000000?1010000210000001000000100100000000010000000?000000001000000100000000000000000?00000000000000010?00000001000000000000000001000000000?00000?000011000200000100010?000000002000010000000000000001001000000020100?0010000020000000000010000000?000200000100000000100000000000000000000?000000020?0001100001?00001200010000010100000000000000?000000100001000000?0000010000010000000000000000?00001?00000000001001010000000000000000000000010000?000000010101000100000?000000?0000000000020010010000000?100100002000000000000?0000010100000000000?10000000?0000000000011010000000000010001000100001?0001000001010010201010000000000001000000000000000?0000020?0100?0?0110000100000000100010000010010000000000000000000000000100000000?01?01000000?0000?001010000?00000?02000000000100000000000000100000000001101000010000000000000000?000000200000000010?0000000?0000000000000000101001000111000001100000000010010011000000000100000010100000?00010000000?0000000000?1010021100001?000020001000100000000000000000000100?0000000011000001000000001000010010001?000000000000?10000010?01000100000010000100000000010000000000000000?000000000000100000000000100000000000100000000000000010100000000000?00000000000000100000?10100101100?000000?000000?0000000000000000010000010000000000?0002000?001?1000?0000?00000000001000?000000000?00?000000011000000000200000000000100000001000100020000110000000000002?00?000000000?00020000000001001000000000000?00000000000200000?0000000000?101010000000110000000000000000?1000000000000000000000000000000000?10000000000000000100?100000000000000000020000000000000?0000010000?000010010000001000000000200100000000?00000000000000000001200100001001002?00000100001100000010000000?1100001?000000000000000100000000000000000000?0000010?00001?01000012200010000011000010002000010010?0220000001010000210000100000000001000?0110000010?000110001200000200000000?000000011000?000100001000000000?000010000100000001200000000000010010000011000020000000000000002000010000?101000000200000001000000000000000000000100001?0011101000000000?000000000000?0000000000002000000001100000000000000000000?00001000?000000?000000000?000000100010011020000000000000?00000011000000002100?0000110000000?20000001001000000000010000100??00000002000001000001000000100000000010000??00?20010000010000000000?00000001100101000012100111010000001000000000000000000010000000000000100010000002100000000200000000100000002000020000100000000000010200210?00100000000?000?0000000000010000000000000000020?0020000001001001001000000?0?00?100000002100010000010000?00000?000210000001000000010010000000000000100010000000010010000000000000000001?00000000000000000000001?0000001000?00010?0000?1000001?00?000000000020?000110?0100000120000?00010000000000000000001010000000000?1000002000?000020001100000000000200020100000000000?0000000000110001000000010100000000020000001000000000000?000000000?2000000001000000001000000100000010000000001?0001000000000100000000001000000000?2100000010000000000000000010010000000000010000000200000000000000000001000000020000000000?0000?000000000101100010010000000100100000001?010100000?0000000000101000001?1000000001000002001000200101000100010000000000000000001000000000000020000001020000022000000100000012000000000000000000?0010?000000100100000001000?010000000011000000000000?000000010000?00000?10001001100011000010?000000000000000001001?00001010000?00001001000?00000000000?000000000001000000000000010000000000000000000?00000200000000000000?0000000020100000??00000000?100000000000000020111010000?01000000000000100010000000000??00000?10100000001000000?00000?0000000000012?0000000010000000000000000000100010000000000000000000000000000000??0000?000000000000000101001??00000020000000002000002010000000100000000000000000010010000000000000011?000000010000000000000001?00000100000010002000001010?000001000000010000000?100001001001?002010?1?0000200?10000000010000000000000000200000000000?0000000000010001000011000201000000000000001000000000000000000111010000000?000000100000000000000110100000010000000?0000001010022100000000011000000100010000000000100001000000202??00000000001000000?000?0?000000?000000?0010000001000000?00200001011000111100000020000?00001001000100000000?0100000??000000000000?00001100000000000002000000?000?000000001000000200000000010000001002001010100000?0000?00000001?00000000000000000001000000012000001?01000?0000000000000000000001000?000000000000020000?00200100001?00000000000??1000?000010000000100000000000001001000000002000000?000000?000000020000?1?00000000?000010000?00000000000000000?01000000000000020001000?000000000000000000000000000?00?100000000000000000001001000020?0000000010001?100??211002000000000?00020000001010200000000100?0000010?010000?000??00000000000001000?0000000010100000000000000000010000100000000000100000100000?00100?0000020100000100000000000000000100000000001000010000010100000000000011000?1000000000011000?0001100000001000000000002000000010020?0000000000000000100000001000000000000000010000010000020010?000?000000000?01000000000100000000000000000000000100000100000001010011000000200100001000000000002002000?0000000020000000011100000000000000010000000001?10?000000020000000000100000000000000000000?0000?000102002000???0?00100000000000000000?00000000011000000000?010000000?0000010000000000000000000100?000000?0?000020001000022000000?000000010000?10?0000000001000000001?002000000?000000002020000000000?10110000??1??11000000001?0010000000?11?002000?100000000120000000200110200020201000000000001000000000000000000100??000020?00011000000000100000000?00000??000000000100010?0?000000?0?00010?00000000000?000?00000000000000000?000?001111??00000000000000000000000000020000?020200000000100000000000000?0000010000000000001000000010010000000101001000000000?0000000?0000010001000?0000000000?100?00000000000000000?0010010??00000000010?00?000?00??00?000?0?0?1?0000001000000?00010100000?00000000000000101?0?000?00001??011000?00?000000101?000001?000??000200000000012100000000??
Nic_cit_03702	100000000000220000000000?00010020000000000000?1??0000000001001?1010?2000000100100000000010000100100000001000000001100?000000000001000120002000000210000?000000000000?1000020200000200??110010000000000?10000000210000000002000000000?0100000?00002000120?0001000000?0000010000000000?010000000000001000?10000000000000010000?100000000000100?1?00?000010010000000000010??00000000100000000001000020000001000012000000000?0210000100020021?00000110?1000000?0010011000?10020010000000000000000000000100000001?000?00000000000000?0000020000?00?0?00000000000101000000001000010000010000000010010000000000000000000000020000000?00020000000000000000000000000000?0000?0010100100000000000000100010000010000001000000200000??0000000000?000000001000?01000000000000000001000000100020000000000000000000?200000000?01000000000000000002200001000??00000000000000000000000?0000000000000001100000000000000000001?000010001000??0201101000000000?000000000000001101000000010000000000000000000000?000000000002000100000001000000001000111000010002000100?00020000000100000000000000010000000000?0101010001000100?0100000000000002000?00000001010?0111000000000020001100000?000000000001010000000010000000000000000000000000000001010010010000001?0010110001000000000000100000200100?000110000000200010?101000001000002000002000011000000020000000000000000000000000000?00?00000?00100000000000?000001?0100000000001000000100?0?00100?01000000001000001000000?011000000000000000000000?0010002000000000?0001000100000000000010000000010100000000111?10011010200000000002010000?000?210020000000210001100000000001000000020000?000000000100000110000002000000001000000?000000000020100000101000000000000000000110000?1000000100010000?0000100000000001000000000?0000000201000100000000000100001?111000010000000010001000000200000000000001001020020100000000010000000?0000000000010000000010000000020000001000000000?00?2000000000001001000000000000001201000010000000??0000010000010000?0?0?2201000001000000?00000002000000100000000?0011000000000000000000?000000100000000000000000000000000000000001000000001000200000000000?00110000000110?10000?000101002?000010002200000001000??100100100000100000000?0100210000000000000?00?10000002?00100002000000000000000000000000000?00000000000000000000010000101000000020010000000000000002000000000011201000000000020200000000000100000000010000002000001000000000?0?000000?00000000000000?0020000?000201000000010?00000000100010?00100000000?0000000000010000000000002020000000000000000000000010000?010100010100000000000211000000000000000000000000000000000000?010?0001000010100001000001000001000010000000000000100000000001?000000000000000??0?00000000000001000000000000000000000000000000000000010000010110000201000020000000000000000000001000001000011000001?000000000000000000020000000000??0000000000000000001100000100002?0100000100100?02012000000000001000002000000000000100000020?0000000000000110?0000000000000000100000?0000010?00200000000010000?0000000000000000?0000000000?01100001001?0001000000100000021?10000001000000?0000100?0001020000?0000?1000000110010001000000200000000?1000000000000100100010000000010000000000?0000000000000?000020?000000000000000000000000001000001?000?0000000000001000000002200000000010000010011001000000?000000010000200000000?1000002000000?0000000000100000001001010000200100000010?001020000000010000110000000000001021001100000001000100000000100000010011010000?000000010000000000001000001000200000100000000?00000000200000010010000000?000000?001000000102000000000?0001000000000?020000000200000100100000?1000100110010000000000010?00?0?0?100000011020020100?0020100000010000?0000000000012000000011010000?01000100000?0000000?00000000000001000?00000001000000000000?00000000000020102000200?0002000000000?00220000000000100200000?0?0?01000?0200000000000?00?000?00001000200000100000000000?00200100001000000000001?0000000?000001000000000?0000000000000000001?20000?10000000000100?000000010000000000000000000?000000000000000100000100000002000000000000000000?000000000?00000000010000000000000001000110201000000000010000000000000010?001100??000000000010000000?000?0000000020010000010100000002001000?000000000000000000000000000000000000002000000000002000000??000000020000?000000000000200000001000000011000000?00?1000000000000000?20100000000?00000100000100001?000000000000101201000100001?0000100000000000000000000?0?0010000000000000001000?0002000020?1000000200000000000010?1110000000000?0000100000010100110000?2210200000100?000000011010000101010010?000000000010001000000?000?0000000000000000000?000?00000022010000000100?0000100000000000100?0002001000000000010000000?1000000?000000001?000000000?000101000100000?01000000010000000000000??00?00000?00100000000?00000?10000?00001000102000100100000002000000000001000000010000000000000000?0001000000000112000000000000000001?000000020000100000000000100000000100000000000000?0002000100000002000000002?00100100?00001100010000000000000000000?0000100000000000000000000200001000?00?001000000001000?01000001000010110100?0210?0000000000100000100?2020?00000000200100?0000000100001000??0020100000000100?1100000000100000000000?10000000000000201000101000000000000000000000000000000001000000000102010000000000000000000000000100?000102?0000001000010000000000200000100000?0000000000101200001000000000001?1100000?0000000000000?0010000?0010?00000100?000010102000000?000000001002000000001000010000010001100100002000000000000200000010000010001000?0000000022000?000000000000000000000000000100000?000000000200010000010000010?00000021000020010000011?01?000100000200000000?00011?00100000001?000100000000?0000001100002000?0001002000001?00100??2001?0000100?002000000000000?10010000001000000010000010000000?000000000000?00011?11020000000000000000200000100000001010002101002100010000000000001000010000000000000001000002000000000001000000000000000010000000000000100000000000000000?1000000000?0200120000001000?0000000??0010012000000?0000100000000000001000010020000010002010000001?000000001000000?100000202000000000000010200000000000000000000000100000000000000000000000100?000000020010000000010000000?020000?00000000010?000000000000000100000000000000011?00000100000?100001101?0000010?00000010000000000?00100000000000111000000000000101?0?000?000001010000?00000000?00020001000?001001010000011001000200?0010001000000200?0000022010002000002200?000100?00010000001000000100100100010002?00000100000002001?0000002000000000020?002?100?2010000?0000000001000000000000101?10010011000000020000000000000021000000000000?000?0000000000000?10100001?0010100101000000?001?100000000000000000001100000010000?0000000010?0000020000000?10000?2000000100?01000000000000100000?00000?010000002000010001000000000001100100000010000000001000000000?100000102000010100000001000011000000001020000200000000000000000010000010020001?0?001000101002000000000000000100000000000000000012000000000010000000000??00000000000000000001000000010010011200010000000020001?1010020000000000000000201000000000000?0110000000000000001000000100000010100?000000000000010?0000000000000?01000?00?000000001?010000001010000?000100110000011000001000000010100000010000000000000002000?100000000?0000100?0000000100?0000000100000000000000000?0000000000?1010000000000222000000000?00000?0002000000000100000000000000100?00?100000001100??0000010000000?0000001200020000000000010120000000000000000011000000000000000000000101?000000000000100000000000??10?000000022010?00000010000000?0000120020000000000000001000100000000?00000000100?20?00?000000010000000010010010211000010000000000?1000000001000?0101??00100000000000000020000011001001000000100000000?000?000000001000010100000?0000000000000001011000100001010000000000010010000001100020000100000000010001100200000000?0200000100?0000000000002000000000010000000200000100?0100?0???0100000000000000000000020?0000000000000000000100000000000010000000000?0000000000000000000100000000000000000000000000002010000000000020000000000?00000?0000101000?0000000000020000000000000000020000010??000000100000000000?0000110001000000000100?00000010100100000000000000000010210100000??1000000000?0?00000000000?0000000?0010000100000000000200000000000000001000100000?00000000000000100000000001010200?000000000000?000?00000000110200000200??000001001100000000??0000000000000100000000020000002000000110001000000?0000010?0?000000000001000000000000201010002000000100?000201000000000?00000?00100000000010000102000?0000000101000000000000000?000000000?100001000001000000000020000120001000100000010100000001100101110000002200000000000000022000000000010000100?002000000010000000000000000000010001010?001100200000010000000101000020000000020000100000000000001000000000000000?00000000010?00?0201200000000?0000010000000000000000000000000001000?00000000100000100000010010000100000?000000000001000000000?00200100000000000000001000000?1?00001000000000?00020020000000?0000000???010000000000000102000000201000000020001000000000000?200000000010011000?000100002000?0201000010000010000200000101000100000000?00000000000000000000200000000001101010000000001000200010000000000000010??00000002000000101000002000000?0000?000000000010000000001211000000000011100010201000201000010000010002000?00100100200000020000000000000000000000?0000000000000001100020010000?00202000000000010000?0000000000000200000102000?00?100001000000000000101000000000110100?000220000000000000100000000022000000210110000000?0?000002?0100001000?00000000000000?10000000010?0?00000010000100000000??000000000010010000200000100000000000001100001000100000200011000?0000000?01001000000000?100000?000000000000??20000001000000000000000?000101000000000000000000200000?01000000010001000000?000200001000000100000000000000000000000000000000001000000000000?00010000000200000000001?1???000000010000000000000000000000001000000000000000000000000000000200000101100000101000000000000101100000000020?00100000000001001?001000000000000000000000000001?0000100000120?000000000000000010010200000000000010000000101000?000?000000000001000000000000000000100020000000?0000000000000001000000?00001?011000000000100010000000?00000000001000000100001200010000001100000001000010000000001001000?000002000000000?01000010000002?0000000000000200?000000?0001002000000100000200000010?00000000?10000100001000000000000000100000100100000??01000002000000000?00000??0001100010010010100010100000000000200000000100000000110100100200000022000011000000000001000000000102000000100001000000000000000000010001000000010000?11000000000020000100000101000000020100000000000100001000000?0000000010010000?00100000000000002?0000000000002200000000000010001000000001000000?0000000100000200000000110??000000000000000?001000?00000010000200000000000000000000200000000000?001000001000000100000001000000000000001?00010000100001100201000000210010000020000001?0000000100001?010?0000?01000010000000200000000200010000000000000000000000?000?0100000000000201?0000000110000100000000100?100000101100000000?001000000101100000?0000001100000?000000000000000001000?00000000?00000010000?0?01000000100000000000000001000100000000000002000000110000000000000000?010?000000000?0?000000000000000000011120000000000000010101200000?00000000000211000000000001120000100000000100000002101100000000012010200000010010001000000?1000010000000000000000000000000000000?0000001100?00000001000?0000002001000000000000010200000000000??000000000000020?0000000001012000100?010000001000000000000000110?0001000000102000?11010000000000100001000001??000000000000000000?000000100?110000?000000000011000010000001000000000001001000000000000110?0000010000000000000000002012001000000000000012000000100000000110010001000110000000020010000100000000010000100000?0110000001000000000?00000000000000001010100?0000100000000000000?00?0000000110?01000100010000000000000?0?00000000020?10001000010001001000000?00?00021000010100100100010000000000100002000000000010002?000011000000001001000000?00000000000?100000000000?112000000?0000000001000001000200000000000?100000010?000021000000000000000000210201000002000010000020?0002000?00002000000011010?000??0?01?00000000?1010000001000000002000000000100200010000000000100000000000001021000000000101010000100000000010000010000000200000100000?1000002000000000000000000??0000000000000000000000002000?000000000000000?00100001000000000001?00000000000000000?0000010000?00100?0110000100200000100?100?0010111010000?10000022?000010000001000001001000000001000000000101000000200?000000001002010?20010000000000000000?00000001000100000011000112000000000100000000000000000010?10000000000100010000010?000000000000020000021000021000200020000000001100101?00010000000002000?00000000001001000000000000000000200?01000000?000000000?000000000010000000?2000000000000000000000000011000000000??000100200000001001000000000000000000000000100000000000000010000000010000000000?0?000001000000?000?000000000000000000000020000020000?0?0?00000120000?000000000000000000000000000002000001101000101010000000?0?0000000000020100000000000000010000000000110000000000010000002000020000000000000200000?00000100001000000000000000000000000200000110?0000?000?000100000000000000000000010000000102?00020000001000000000000000000000000000020000000?000000?0000000000?02000000000000000000?0?00100000000010?1000?00001000000010?0000000?000000000?0000000000001000001?1001000001000001000000200200?0000?0000000000000000000011001010000000?00100020100000001100001000000020000000?0000100000000100001000100001000?0000000101100000010000000000000000001000000?000000000000001011?0010000?00000000000000000?00000?00001000000000?001100100000000?000000000000000000000000000000000??0000000000000?00010200000000000010000001000201000001?00000000?00000000000000000000101000010100?0010000100?0??00010000001000000000000000000000000000000?00000?01000?100000000000000000000000000000000020000100000110000000000000000?000?00000?100000001001000000000000?00000000?0100100000?0000?0000110000000000011000?102000000000000000001?00000010?000?00000000?0000000100000010002010002010000?0010?00000100000000000?00001?0200000???1000000001000000000100000000000000002000000?00000000?0000000020020000?00001000000010000000000000000000000000001000100001001000100?0000000000000000000000001000000000000010010?2020000000000200000010000?00000?000?00000?22000?01000000000000002010000?1000000000000000000?000100000020001001000010100001010?000000000000000100000000000000000001000?00000000?0000?000002000000000?000101000?0000000000?00110000?10?00010000000000100200100000000000000000002002?2000000000000000000100000000101000000000010000000000100000000002000000100000000001000100010??0210100000000000???000000?0000000000000000000000000010000000001?000012000010100000001100000000000010100001010000000000020000000010000000000100000000000000000000000000000000?00000000000?000000000000000100000000000000110000000000100?002200000000?00100??001000000100020000000000001000?10?000001000001?000000000000000010000100002000000002000?00000000000000000?0001000000010000010010000000010000000100000000000000010?0?000000010000000000020000000000?000100000?0000000000000000000000000000000?0100?0000000000010000100100100?10000000000000010100000000000000001000000000100200?000010000000000000000100200000000000000000000000?00000110?0000201001?00000020000000?00?000000?00020000?0000110020000000000000000000000000010000000001?0000000000000000010001000000010010000?000000000000000200000000000000000000000000000010020000000010000000001100000100000000000010000000000000000000000000?0100002000200000?0000000000020?00?000?0?000000?002200000001?000000001?00000000200000000000001?02001?000?0000000000000001000?000?02000100010000000001000000001?0000000010000002000000100000000000000010000000??001010000001000010000020?000000000?02000000000000000000??00?0000?0000000??00000000?0200000?000000010?000?0100001000??00202001000000?0000000000001?000000020000001000000000000000000000?000000000000100000?000000000000000000100?0000000000000100000000001000100000000000?000000001000000????0?00?0010?10010000000?001?000?0?0001?010?00001?0??0001000?00?0100?00002?0100000000000000000000?100000100001000??0?10?0100000001?0200000000?000020200021000000000??
Nic_cit_03704	01000002020000000001?00010020001?0000000000000100000011000?0000000000001000?00?000?000002020000000001001?00000?0001001000?0?000100000?100010000000001000000000000000?0000000000000000011000000000200000200000000020000000010000000000000000000000100010021?1000000000001010000000000001000001000?001010011000000000010000020?000000000010?0001?001000000?00000000000020000000000011100000000200002000000000001?00000000?0120000011002001000000000001000000020110000?00000100100000?0010000000001000000000002??00010000000000000000000?00001000000000000000010201000?0000010002010?00000000201100000000000000100000000?0000000?00010000000000000000000000000000000000001000000000000010001001100000000000000000000100000?0000000000000000000100000?01000100000000000101000000000010000000000000001000020000000000000002000100?00001110010000000000110000010010000000000000000000000000020001000010?000001001000000000100000000?000000?00000000000000000000000100000000010000000000001000?0000100000000002020000?10001000000002000010?000?000?000000010020000000000000100?00100000010000000012000102011001001000000000000?10?00000000000100000001000000000010001100000?0000000100000?000001002010000000000000000010000000010?0000000101000011001002000100000?0000001001002001000100110000000000?00??000000020100?10?0001000?200000000?0000000010?00000000000100000100000000000000000000000000000010100100001000?000?0?00?0000100?0?0000000001000010000000011000000001000101?0000000000?0200000000100?000000001?0000000001000000010100002000102?20000010?0000000?00010000000?00?200200000010100111000000100020000000200000000002000101000?1000000100?000?0200000010000?0000000?0000010000000000010010000000000100000000?0?010000000010000000000020000000000000000000?0000000000000000?00022020000000000000000001000000100110000000?020000100102000000000000000?0?00000100000000?00001000000020200000000000000000000200000000100000?000000000000000202?00010100010?0000010001000000000200120100000??00000010000001001000001010110?0012000?0001000000000001000001000000200?00000000?100000000000?010000?000000001000010000000001?2000000?000100000000100002?0000100?0110001000?0000010?00000000100?00000101000?0000000000?00000020000000?0?101001000000000000000000000001000000000000000000??100000000000200000001101?000000000000001011000000000200100000000010200000000010000000000010000002110001000000001?00000000?000000?000?200?00100?00?00102000000000??000000010001000100000000000000?100000000000000000?10102000100000001?0000010010000000000000011000000100102100000000?00000000000000000000000000000000000100000000000100000000001000002000000002000020100000000101000100000000020001000000?0000001000001000020000000000000000100000000000000010110000210000010000000000010011000000000000000?00000010000?000?100000000000000000000001?000000100000100010011000000000100000000100?1000000200000010000000000?000100000000000000010001000?0000000000000000000010?0000000000000000000000000?010000220??00000000101?0?00100001?0012101200001002000010110002?000002000000000000000000000100000000000?010000110000001000100010000002000?0000?00000000000??1001000001000000?010010000020000100000000000000??0020000000?000000100010010010000000001?0010000000010000010002000000000000020100110011000000000000001000000000000?000000000000000000100000?000000000010200?10010000?00000001010?00002010000000000000100?0002100110200001?000000000100101000010220010?000000002000000010200001100000?00000000001000000100100100100210000020002000?0000000000000001100000000001?0021000000000?000000000220000100000000000000001000100000000000200?0?0000000000?210000202000?0001000000?00000000000000000100000010000000000000001000010000100?00000000000000000000002011000000001000001000000100200100000200100010001000000000000000000?0100002000?00000100000100100000001?00?000000001010000000100000100000?0020000000100000000000?00000000000000000000002000000000000000000001020000010010000000000000000000100002000000000000000000000000000001?011001000010100000000000?000100100000000010000002000000000001001020?0001021000000000000000012100010000000100000?010?00?00012000000000001010?0000100000000200000000021?000000?00000001000?000001000000000000000001?0000000000010000000100000000000000?0000000000100000001000000001000000?0020100000000001000?002000000000?0000010102000000000000000000?20210000000000210000001000000000000000000?0?0??00000000000000000000000100000012010000200000000000000000000000?100000000?0000?20010?12000021001?000001000010020001000000001010020?002000000000001000010?000?001000000000000000010010000000000101000000001010010000000000120000001002000000000020000000?0000000000000000001201000001000020000000000020000000001002010000?010000100000100100000000?000?02000000000000002020000000000?000200010000100200000001000000010001002000000?00000?001110000000000000000000000000020000000000000100100000000?01?00000000000?0000000000000000000000101100000?000000011000100000?000?000000000100000?1000000000000000?00200001000?00?00001000000000100100001200?0101000000001000?0?0000001000000??01100?000010010002000000000000000000?000020000000010100?21000000000002100000001?0000000000000100000001000000000001100000000000000000?000000000001020000010100000010000000000001000000102000000010000200000000?000000000010000000001000000?0002000000000000201100000100000000000001000000000020?000?020010000000010000000100000100002000000002100010000020000000200001001000000000100000000010?10001000100000000?000000001010000?0000001000000000200011000?000000100000000000000010000000010100020000000000000?10010000000?0000011?0010?1011000010000002?0000100001000000000020002200101100000111020001000100000010?001000001000000000000000?1?00000001?0001100010002000000000000100000020020000000?000010001000001000000000000020100021200000000000000000000200010000000000010000000000000000000000000000100000200000000000100000000000000100001?000000000001000000010010001?00000010001001?000000000101010000000?00010000000220000000000000000002000000001001000000000020200000000001000020000000000000000022?000200?20000000000000000000000?0200000100000000000102000100010000000000000010000000?0000000000000000000001000011000?0000000000000020?00200000?0000010?00000000?00010000000100001100000010000000000000020001010000?0000000000?0002100?000010100101001001000?0000010001010010000020120000012000200000000200000000001001000020000000000000010011000100000000000000100000002001010?000000200001000002010000?0000000002000000100000200000010002001100001000000000000000000000010000000010000000000?0000100000100001000001001011000??200000000?0001000000000000001000000000110010102000??000000?00000?2001000000101000000010000000000010000000000000000?010002100000000101100100000010000000001000000?000000000?01020001200000000110010000000001000000000010000000000??0001000000020000000002?000010020000000000000000?000000000000?0000020000100000000000000000?00001010000000001000000000010000011200010000000012000?00??0100000000000?00001000000000000000001101000100001000100000000002001?1000200100000010020?010?000000000?02000000000000000101200?000000000000000010100000000?000100?000000000010000100000000000?0?010?100000000?000000000001000000100000000?0100000000000001?00?00010000000000000000011100000000000100000010000000000200000000000000?010200000100001000?000?002000010000000010000010000000?00000010002000000001000001000000000000000001000000?00000000000020000001010010100000000100010?0?000000010?0?0000000002000000100000000000010000?00000?0001000000?000000100000000?000000111002?0010100010000100000000000000?010?0100000010000000010000001000001?00?001100000?01000000000000010000000000001?0000?010000000110000001?000101002000000000010010000000002000000000?00?00000010102100200000000?0100000?000?0000000000000000000000?0001000000?01100?00000001001000000000000000000001?020000000012000000000200000000000010000000000000000000?00000001000000?0001000000?0000100000000000100000?000010000000000001000000000000020100000100?021000000000000000010001??00001000000100000000010?1010?00000000000010100000100000?2000?0?00000000000002110000000??000000?00020010000000000?000100000000001200100000000200000000?0000000?00010001000?00000000000000000000000100011110000000?00000000000000000100100000101000?0010000100000?0010000010100000010000000000002?00?00001021?0100000000000001?0000000000000001001000000000021100010010001000000100000000?001000000000000000000000?00020100000000020?0000000000000000000000200?10000000000000000000101000001000000000?00001000000010000??00??100000110000000000000?0?002000?10102000000000000?0000100000000000000000000000000000?001100200?0011000000000100010000000001000010000?0000000010000000000000001000000?000000012101?00000000?0100020000000000000100001000100000000000100000000000?00000020000000100000?00000200000000100000?000100?0000000000000000000000001200000000002000?10020210000?0010100?000000110000000000000010100001000000000?00000000?0?00000?20000?0000100000000000100?0000011200000010?000000?12?0000000000100?00000000?00000000000000000100000000000000111000000001?0100001000000000000000000000000010?100000?00000000010100000000000?000010000?01000211001000000000200000001?0?0010000010000000000000?00001001?0000021000?0000000100000000?010000000000?0000100210100001?012010000000100?00000010000000000210010010?010?002000000000000000000000?0000000020000020000000000000010101000000000?200010001001001000000?0000000000000?00?2000100?0000000?00000000110?000000000000110000000000100000000000021200100000100000101000000010010020100001200022000000?00000010010000011001100000000?1?0000000?000000000000000000000000000020100?000000001000000100000010020?00010000000000001000002200000000000000000002000001?000000000000100000?0?00000000002000000110100010000?0?1??100000110000000000000000?10?0000?00?00000000000000010000000000?1?0000101?000?01000100000000000001000000010100?0001000000000001010100000000000000000000110000000000??0000020?000000?202000000100100000000000000000000002000000000?00020001001000000100000000000000?020000?0000100000000010000000100000002200000000000110000?10100??00000?0000?00000020000?1000000000000000000020000000000000000000000000001100000000001000010000001?000000100000020010001100000?0000000001000002000000000000010010000000000?000000?000000010101000000000000010100000100000000000000100001010001010001010001000000?01000020000000100210000011010000020100100200100100000000000000000000120000100100000100100000100?00200000000011000000000000100000000001100000000?00001000000000000?0000002000000000001000000001110?000?00?00000000000001?0000000000010102?00001000010000100000010?0?0?0000000000000001000000000000?00100??000000?000000000?0??1010000000001000000??100000020000000000020000000010000000000000010010100000010011000101000?00001010000000000?00000000000000010000100000000?011000000?020000?0000000100000000100000000000020000000000000000010000000000000000?00000?0100000200000001000020000020100000000?1000000000000100000?000000210?0000100000000000000000000000100000?000100010000?010000000200000001?000?00000000??011000010000000?001100000000?0000000002000000000100000000000000000111010022000000100002000?020000?100100100000000101?00000000100000000000000002000001001001100000000021110100000100000000000001010001001000100000000000000000?0000000000001000001000000010000000000?00100?00000100001000000?000000000000000001?001000000001001000000?10001000001?0000000000010000001000100000000000002000000?000000100000000000?000?000000000001000000020000002200000000000000000000110000000200000001001011000?00000000200?00001010101000000?100?000000001010000000010001000000100100000000001001000010010000020000000000001000010000000000?00000000??0000000?000000000000000000000000000000100000001001000?0100000001110?0000010001000000000000000000000000020010001000000000000000000000000000000000000?00000001?000001001001010000000202200010100000000000000100000000?00200000000000000100000020200000100000?100001000000000??10000000000000000000110001??00000??0100000000010?1000001000010000001?0000100000000?010000?110100001000200000000000010000?00?100000000??00010000100200010000020000200000000001001020000000001001010000200000000000000000000000?000002000000000200???0000000000000000?0000000000?00000000000000110000?0000100000000?00000000000000000000000000000?110000010000001000?000100000101000001000000000100?0000000000000?000000010000010000000000001002?1000000100?1010001200000002000?10110000012000020010000000000000010?00001001?001000000120001?1010100?00000000000000000010020000?000?0000000000000001000?00000200000000100000002000020000100000?0000000?10020000010000000?0?00100000000000000?000000000001002???00?000001011001000000010?000021000000?1000000000?1000000000002002100000??0000000100?0?0000000010000000000000?0110000000000??0000000000000100100?00000000000?000000010100000020?0000?100000000000000?00000000000000?020000011000020?0?0000000000000000001120001000000?10000010000000020001000100?01101000000000000?000001000000000021000100100000000000200002?200?00000000?00000?010000000?000000?0000000000010000011000000000000000?000002000000000000000000?01100000000021100000200020000000000000100000000100?001000000110000001000100000000100100002000000000000000000000000110110?0200000000000020?100?0020000?00000200000000?000?00000001001000?0100000?0010001001000000000200?0000000000000002?00000000000010000000021000011000011000000001000000000000?00001000000010020000100000?00000001000000000100100000?00000?0000000000?00000000000000002100000000?000000000?20000002000000001010000001000000000000?0000000000000000000010001000000000?000001001000000000000101011010000000?00000000100020000000?000110000?0000000000000?0??0?02010000000000001000000000?000000000002000000100000000001?00000?00000000000001010?1?0000000000000000000000?00000000010000100000?000000000000000000000000000?01000000000001000000000000000000000000000000200?000000?00000000000001000000100000?00000000010000000001000000000000001010000000000001?001000002000000??010000000100?0100000000?20000000010100100000200?000000000000000000000000?0200000000000000000000000000120000000001000?000100000000000000000?00000001000?00?000200?000100?000000010000000000000?010000000000000?0101002?1000100?001100000000000???0001000100?210220000020000000000000010000?0?000?0000000000000?01100?000?001000?000100010000000011?0000020?0000000000000010000000001?00000??000000100000000000100000000000001000000000000010000020?000000000000000000002000200001000000020000000001000?0000001000000000000100000?00100000??01000?0000000000000000000002000?00100?00000001000001021??02200000000000000?000001?0000?0000001000000020100000010000000000000011000000100000000000001?00000000000001?0000000000002?00000001000000002000000100000000000000000000000000000000000001000?00000100?0000000020010000?00120000000000001000?200000000000000000010000002000000000000000011000?0?00000020000?00000000000000100?000?100?00000020002000000000010000010000000000000000000001000100?0000?200000002000001000000000000000000000?11000?000000000000000??011010000000010000000000??000200000100000001000000000000001?01000000001001100000000000000000000000000000000?000000?0000010?0001000000001110??00?00000000000000001000010000000?0?00??0100011?10012000000200000?00002?00000?00010000001001?00200000000000010000000?0000010000100000?00?0000010000000000000000000?0000000000000000000000101002000???0?000000000000000000010010000000010000000000000000?000000000?011000000010000000000?0000000020000100020000??000000000000001000000000000000001100000000100000?000??00000001010000000?000100?00010?0000002100?00000010000000?010001?0010000000001100000001000000000000011020000000000000000000?1000000100??0000201000010000000001100000100100?01000000000000000000?00010000000000000?000000000000000001002??00000000000000?110?10000?001000000000000000000010000?010100000000?010000000000000000000000000000000?0?0000000000000000000?0100100010000?000010010000100000000000000000001000000?100000010020?00?10200??010000001?0?0?00000?010?000??00000?00?0001?00001?0000000000?00000000000?000000?000?200000000001000?00?00?0101000000?00?0000000120001020001100?00000???
Nic_cit_03722	000?000101000?00000?00000011100100000000000??0211000000000010000020?2000000100?00000000?101001?011000000000000000000000000?001000100021000?0000001?00000000?00000000010000001000001010?00?000?0000001?11000?0?0?0?1010000001000000000001000000000000011021000000000000010200000?001100100?100000?001010000000001?000?1000010?0100100000101000010000000102000000?000002?0000000000101000000010000010?10?0?00000000?0?001200200?0011?010?10000000100110000000?00001000000000000000000000000000000?0000000000020000?00000000?0?000000000100000000000000000000?1010110000000000?010001000000000?0?000?000000000000000000000010000000010000000000000000000020001?0000000000100000010000000000001?10001010?101?100?0000?10000??00000000000?00000000010??00000?000000020?00000101000001010000000000000001000001000000001000??000100?00002?2000000000100001000000000000??00000000001000000000010000?0000020?000000000100000000000?01010000100001000000000000000010000000000000000000000000001010000010100000000201000002000000000000000002100?12000??00000?200200000000000000000?0000000010000000??001020000?00200200000?00000?0?000?000000000100000001100000000010000000000?000100000100?1000000001000000?000000000000101000010000000010020?0010?100110?00010000?0000?00000?002000000100110000100000?00??010000000010010000?2000010?000000100000000002000?00000001000?0000?00000?001000000000?0?0000?110100?0?000201000000100???00200?00000000002010001000000000000000000100010100010000000?010000?000000000000100100?00000011?100000100000000?000112000000010000000100?00000000?10?20010000?002100002000000000001000000200000?00?000002000001100000020000000110000?0?000000001010000?00100000000000?0000000011000200000000000000000000010?000000000000100?010??00000010?000000000?0000000000??00100000000000100?0020000?01000000000000000010100102?01000?00?000001000000000200000000000000?00001020000000000??0000000010001?00010000000?0000100000100?010000200000000?01?010000?00000000100210?00000000000000000000100100?000000110?0011000000010000000000?10000012?00001000000000000200000000000100?00?000002000?000000000000001?10000000?00000?00000100001?100?00002200001000?0?00020000000000100000??002000110000000000000000?200?000100?0000010000000000001010200000000000?000000000?00000100001000000200010000000000000010000?002001000?00000?0?100000?0?000?0000000000000000000000000020200000100?000000??0000?0000000?10000020?100?00?0?1002000000000010000?0000100010000000?1000000000?0010000000000000000?0100000000?0000100100000000020000010001022000010?00000100000000?00000000?0000000000000000000010?000100001?000?00000002000000001?100020000100002010000000010100000000000000010000000000000010000000010010001000000000100100000000010000000000000210000010000000000010001000000000000000001000010000??00?01000000000000000000100?01000000000100010000110000200001?0000010000010000002000000000001000002100000000000000000000??000000000000000010000000000?0000000?00?000001000?00?0102110?221?00000000000100???100001?000110020001?00?00002001000100?0001100000000000002000?01100?0000000100000102?00000000?0?01?1000000?000000000000000000000?1002000000000000100000000?02010?0000000000001010?0?00000000?0000000100100?0020000000000000000000000?000001?0220000000000000011002010010000?000000100200000000000??000000?0000?0?00001?0000?0000000000101000000100000000110010?00000010200000??000010100?0001100101?0?0011000000001?0010101000002000000010000?10000000?0000011100?00?00200000001000000200200?001002000?0020?010?000000100000000000100010001000?0000000000000101000000021010000000000001000?001?0010000000000000000?0?000000100?00100?0100??000100000000?00000000000000010000000000?00?00000?0000000100?0000000000??0000002000000000000000000001000?000?001010000000?0002000000200000010?00011?0000000000001?000000000?00000?0000000000?2?00?000000?020100?0000?0000?00000000020000000200000000000000000000000000000000001001101000000000000001000000020020010000200001000000000000?0000000000020000000000000000000000000000002000?0?00?00000000020?00000000?00000000?000000000000010100012?00?0000??00100000020000000?0000000000??1000000000000000000000?0100000010000000?00000?010020?1000?0000000000000?000000000000000000100200100000002000100000000010010010000020000?001?0010000000000000?00001??0000010?0000000000200000010000??0?00000012010100000000000010000000?100001?10000?0000000000000000000000000??0100?00100?0010000?000000010000?000?10000000000?0000000000011100000?1000000001000012102100?00?022120000000000?00000?001010000000010010?00000000000000100000020001001?010000000000000?0?100000000101000010010000000?0000000000010000001000000000?00010010000?1010000010?0000001000210000000002?100000000001000001001000000000000?001?00001100000000000?00000200000?0000000?1010001??00?0012020?000000?0010?0000010001100000000100000?0000?0000021?000?0000?002000002000000002000000??000000000000??00020000001000?00100000000210001001000?0000200000000000000??00010000200000000000000000011000000000000000000?01000?100000?00?1010?00000001001000011000010??000000001001?00001000000001?00?000000001000?0?20000000000?00101000?00010120000000000?20000?00000000100?10011?00000000010000000001010000?000000010000000000000011020100000000010201000000?0?00000000000000001000000101000000000000200000000?020?00?0000001000000000010000000000000000000??1?00000?00000000000000000000?01000?000?01002022000001000000?000000100002000?0000?0?002000000000000010000000000100000120000000??00010001100001000010100010000101000000000000000000011?000?10000?00000100000000010000010?000000?0000010001000000000?0001000000???0000?100020??01?0000000000010000000?00?000012000020000?002002000?00010?000000020?000000?00?000000000000020000000?0000000000?001?000?0000?00?00?0000?00000101200200000000000000101000001000?00?001000100?00201000000000000000100001000100000000000000000000010000000?0010000000000100?0000?00000000200010?00000010000?1?000000000?100100000000100?0000?0000000001?000000000?0200000000000?0100000?02100001000101100100010000000010000000100100101010000000000020200?00000000000000???020000?0000?00000000?00010010000100000200001000000001000000010100000000000110000000???0000000001000000000000002?20000100?00?00000120?100000?0?0000000100000000??01100000001000?100010?100000000010000000000?00?0000000000000000??0000000?10100??10000000000000?0?00?11100000000201000??0110000000000012000000000?1002000010100000000000020021000100000010000000100?000200010010020000200001010?020100?000100001000000000000000000?1001000000?10000100010100010100000000001000000000000000010000001000000200?0?20000100000?0000?100?11000100020000002000000020010000102000?0101000?00000000?0000?10000001000010000?102001000?000000?00?00000000100?01000120000000000??00000?00000000?00001000000000000000?001020?10?0000000022100000000000101000010000000?00000000010200002?0100100?000100000000200010000000?0?00011000000000000000010000100000000200000000?0000000000000000100200000001000002?201020000?000??0000200002000?100000000000200?0000000?0?0?0?2000000100000000?00000020001001000011001000000210?0001000000000001010?1000?00?00010102100?0?01000000000110000000000100000000?000000100010000?000000000000010001100000000000000000?00?00002000000000000000000000000000?00001000000200000000000021200000000000000000??0000000001?0000000?0?000?000??00001100002100?00000000110100000000?00000200000000000000?000000000000?00001100000000000001?00100010?000000000000010000000000000?00000000120110?0000000000000?000000?00100000000010001??1001000000000000001?01000?0000000000?00000000000010001011000000000?0000000?000000011000001000000?000000000000000200000210000000010001000000000000?000000000000000?00000?0000?0000100000002000020100200000?000?0?01?000000001010000000200100?0?000?0?00?200000000000?0010?00000000000000000000000?0??0000000100000200?1000?0?0100000002000?00000000001?02000000010000000000010000000000?0100000?000?000000010?00001000000000000000??000000000000000001000?000100000000000000000?000?000?00000000000000?0001200001100?000000002?0000100000000010?000000011101000000000000000002000100010?01000001?0?0?0000000000?02100000000000?00?00002000000001010000000?000000000000000000000?2000000000000000110001?0001?000000000000000000?000000?010011?0000000000010?00000?00000100?00000001100?00?00??000000000?0000000000000000000000000000?001001002101000000000?000011?0000000000100000?00???00000001000000001000100?0001020?0?0?00?0?01000000000000000000001010001010?001200000000?0000?0000000000200?000000000000?0000000001000000000000000?00?01100000000110000000?00000?00000000000000?001010?00000020?00000000000000000000000000000000?000000002010?0012001000001110?00002000000000000?00100000000110000?00010000000000?00001000000?0000?0?200?0200001000?00000100100200000000?1001000001000000000000000000000?0100002000000000000010010000000000?0000000000100000000000100000001000000?1?00000000000000?0002011001000000000?000000?000000000000020100000020100000002000200?0000000000100001000010001000000000000000000100000010200010000200000?10000100??00100000001000000001000?02?000000000000?020000000002100100000000000000000100000000000100100000?0000010000000000?000000?0?0010000000001102001000000110?00021000100200000020000100000000000000100110?0002000000000000000000000000000000000000200?00?00?10?0001?00100000000000000001100000000000?00000001?00?0000000020000?0000000?000000000000100?011001??1000000000?0000?000000100000?020011001?000?1?00100?0000000000?000000??0000000020000000?000000000001000000000000100000000?000?0?100001000001000?0000000001?0101000000000020001100000000000000000000000100?200?0000011?000100001000000?0000000000000000000?001000000000000000000101000?00000?000100020000000000200002000000000000?0000?0100000?0000000000000100000?00??002000?0000000011000001?00010?1??000010011000000000001000?00010?001??0000100000000001000111000000000000000000001000201000000?1100200000000010100100000000000020020100?001?0000000000?000000001?00001?0000010?0000000101100000200?0000000?00?0000?000000?0?0000000000010?0100?000000000000000000?000020000000?0000?00000000?00?000000?00000012100000000110010000100100000001102000000?01000100000000??000000?00000001000000000000?00000000??0?0000000000000020000001?000000000110010000000?00000?001?000000000002000000000000000000?00001?00000000000000000?000001010000?00000000?0001000000000?10?01?1001010001000000000001000000000010020000?00100000001000010000010100002200000100000000000100000000??0100?0001000010000000000100000000000011000000001000000000000000100001000001010000000001000010?00?020000??0100010000000010000?00?00000?0000000?0010000000000002120120000000000000100000?0010000?0000?00100000?0201000000?10000000000000000000000000000?010000??2000000000?00?00000002000000?000020000?00010000000000000?01000?00000110012000000001?0000000000000010??0000000?01000001000000?00000000?1000000?0100000?000000?0000000010000?000010020000000000000000000?0000000000??00?0000000100000100000100100??000?00021000000000000000000000001?00000000000000000?00010?000000000020?0002100000000000010000??0100000001000000000?001000000000000101000100000000111000000000010000010000??00000000000001000?000000?000000010000000010?0000010100000000000?0000?02110000000?010?01000010000000100000100000010000000?02111000000?00000000000000000?001100000100100000020000000000000000000010000000100010000000000000000?000000000?100010?000000000?00000000000000?000?00000001001000?00?00010001000000000100101?020??00101000000000011001000000000010000000000010?000?100000000000000001?0000?22010000000?00000000011?000000?10000100100201?10000000000021020000000000?0001000100000101100100000000000000?0000000?0100?00?00?0000?10?0100010000200000?0?0000?00001000000000100?100000?0000000010000011100000000000000000?000?000000000002000?00000010011?0100000100000000000000000001000000000?001000?000010002?000000100000?001000?00000000000000100000?00000000?0000000002?0000002001??0000000?100000000?00110000000?200000000010?000000001100020100010000000002000000000002200001?10?00011?0000000000000000000101100000110000010010100000200000000?02000?0100000000100100000000000?000001000100000000?000010000200200010000011000000000000001000210000110002000021000200000000000000?20?00000?00000100000?00?20010000?0000000000000000000?00?0000000201000000?0000000000000000000?0010?000000000000000000000?0000000100000000?00000000100?001000000020000000010000??0021?010000?1000000?000000000000100000100100000000100?0010?00000000002000000000002?01010020011000010000000??0?00100000101000000021000211000101000?0000?0000000000000200100000000000000200000010000000002000020001020100010000?0000000000?00000010?001100001000000010000?01000?0000110000000000000000020000020?00001120000010000000000000000000020?0?00000000000?000000200010??0010000000010100000000000100000?0000000100001110001?00?0000?0000?00000000000100000000000000000000?0?0000000000000010011100000000100?00000000000?000001200002100?0000000000000000000010000100000100000??0??1001020001000000000000001000000000000000?0000100?0102000101000?02000?0010000200?000000?0000000?00?100000200200000100000010000100000000000000?000000002?000?000000000000000000001000000011011000000100010000000000000000200000000000?00000?01100000000010?0?000000010000?000?010000?0000000000000?001000010000100000000??000001000001000102?00000000000100000?0100000000?0000020100???000002000000000?0100000001000?01?00?010000000200000001100100220000?1000?0000100000000002010000?0??10?01001?00?1000000010000000?1000001100000000000000000?0000000?10000001001000001?00000000000000?000?2000?000000?00000000000000000002000001?00000000?0000000010010000000000000000000?0000000000000?0?000010000?000000100000010001010000000000?00000000001000000000000100020000?10?000000000200000001000000002?100?000?001000?00000000?00000?0000000100012?0000000010000000010001?000000000100000000001000000000001100000000?000?0?100000000?0?0100100??0000000100?000100100000?000000000?00100000?0000?0000101000000000100000001?00000020?00000000001000?0000000000000000211000100?000000200100001000?00001000001000001002010?10?0?01?0?01000000?10020000100000000100010000000?00?00000000110?100?0220002010000010000??0011?00000000000000001010000000000000000?000??001000?00000?0000002000000000000000000?2010000000001000010??0000?0000000?00000010?100000100000?000000100000000??000000000?000000201200100?10010001?020?002000000000000000020000000010?000?010000000000000000?00000001000000000000000000000000?000000?000000000000010?000?1000001000??00000000200000000000000000?0000200000000?00?0000000000000000000020000000?100000000000000100000000002000?001100000000000001000200?0020100?000000000000000?000020000?00200000001000?00021200000000?000002?0000020000010?000101?0000000000000211?0?00000000100?00100001000000?0000000000110000000010000000001000000000000?1000000000000?0000000?200100000?0?0000000000011000?002200200?1000?020001000000100020000000020000002100?01020200000000100000000000100100001?000100000?00?00020001000?000000000000000000000000000100000?01000200000000000000?000000000000000100000?00000000?0?00000000???00200?00000000000000??00000000?0010000000000000100100000000?1?0??000000000100000000000002000000010000000000000010000000020??00?010000000100000000000201000000000000000000000010000110?00100?00010000000210000000000000000?01000000?0000?2002100010000?00100000000000000010000000??101?0000001000000100000000001010000?000000010000000101001000???000000000000000000000110?001?0000100000000?100000?0000000102000?000000010?00000000??000?1?010000210000010?20000000000??0010000?000?0000000010100000020001000000100000000201000001?1000001100?00000?00002000000000200000000010?0??00100000000022000001?100100010010?02?02000000000000000000000000000000??0000201000110000010000?0000000?100?00000000000?1000000??000110000000?00000000000000?000000000000?0200000?0000010020??00000001000000000000000000000?00?01020?000000?00?0000001000000000???0000000000010000?00000000000?0000000002000000?00000000010100000200010000000000??1000?000100000000010?00??2200??0?0000?01000?0001??000000000000000????0002?01001?0?0?0100010?000000000000000010000?1?00001?00?0000?00??000001000010?00??00000001000101??0010000000???0
Nic_cit_03726	011?0000000011100000000010110000000000000000002210000?00001001?00000000000010010000000001020020000000000?00000?00120020000000010011002200000000000000000000000010000?001000010000010?001?000000001000002000000010020?00011100000000000100000000000000000200000000000000002000001001000100000000000?2000000000000000012000000200000000001020001200?00000000000000000000000000000000020000000020000200000000000110000?0002?121000110000001100000000001000000?10000110000000100000?0000000000000000000020000000?000010010000100000000000200000000000000000000?1?20100000000010?010102000000?000000000000000000000000000020000000000011000000000000000000010000000000000000000000100?010000000000110000000000000000000000?01000001000?00?000000000000?010000?000000001?0000000000000100000000000000?100001000000010020000200010000000000001000000?100000000000010010000000000000000000000020000000000000000000000000010000000?0100000000?00000000000000100000000100000001010100000000001100000000000000000010000000000010000?0000000000100020002000000010?00?00000000000010000100100020000000111010101010001001000000000000?0000000011000010000000000000010?010000100000?0000000000000200000200001?00000100000000000020000000000000200201000000002102000100000?000000000000?0000001000000001001?0?0??1?00000010?000200?0?200000000000000000000000010000000000000002?000000000?001000?0000000?00000010100000000002000000100?0?00200001000000000010000010000?020000000011000000000100100?0001000000000000000000000000000000?010000000000001001000022000101020000000100211000000000?00020000100200100100000?0000000000001000000000010000010000100000001000000010000000000000001010100000100010000000001110000101000000000000000000000010000000000000200000000010000000100001000010000000?00001?0000000100000??000002000020100000000000000100010020200000000000000000?000000010000000000??000000000?0000000000100000000?10?00000010000000000101000000011?10000000000?0??0100000000000000000001200000?02000000?00000102?00000001010110?000200000001000000000020000000?000001000100000000000200000000100000?000001100100000000000000010000000100?000000000100100?0000100?11000000000001011000?100?0010000000000200000000000000000000?2000000200?10000110000000000000000000000000000000000000000000200000100000?00000000101?20000000100000001000?0000000000000?0001000200000000?10000000001010010101000002000000002?00000000001010000000100?000001001002020000000010000000201000100001000000000100000000000010000000000?00001000000000?00000?000020100?100?00000200000?0000011200000000?0001000000000000?0000000000000000?0000000000000100000100001100100000001000000010000000000100000000000000?1000?000000000200020010000100000000000001000000000000000100000?0020000200000020000?0000000000000000000000000000200001000000000000000000000000000001001?110000001000001000020000000000100100000100000001001000000100?0200010?000100000000000000000?000?1000000100100100?0000001000000000000000000001010100000100221020000001000000000100001000112002?000100000002001000100000021000000001?0011000000000?00000100001000012200010100010012000000100000000000?000000000?200000000000000000100000000100?00000000?00001000000100000000000000010000010?200001?00010001000000000000000001100000000000000001010100010000000000000100010000000?010000010000?000000000000200000001000010000100000000?001001000000002010000000000000000000011001002020012100000000000100000000000000?00?00000011000000000000200000000020000000000000010000000010001000002?000000000100100000000000000000000001001200000000000?00?0000100000100000000000000002100000000??0000100?0?000100000012102002020001010100000?100000000000000000100000011?0?0000?00010010000100?000?000000000000001000?00000010000000000000000000010000010000110100100020000000000001200000000001000020100000002000001000000000011002000?00001021000000110000000000?002000000000000000?000000000000000002000000000?00002010000000000002021000000010011100110000010000000100?0000000000000000000000001000?000200001000100010010010020000000000000001?0000002000000000000000010100001100200000000100000020001000000000010100?00?0010000?00000000000?0001000000000000000200000?02011000?00001000000000000000000001?0000010000000000000000010010000000000001100001000100010001000000000?0100000000?0000010000010000002001000200000000000000100102100000?0100000000001002?10010000002?000000000000000000010010?0000000100000000000000000000000?0000000000000000?000000000000000000000000000000000002002000000021011100200000001001000100?0001?0000010?000000010000001000000?000?00000000000000000000001??0000011?0110010010010000100000000000100000000010000000000100?1000?000?00000010000000000000000?00002100000000001000000101000000000010100010000000000000000?0000000100000?100000002020000000000?10010100?00010000000000000000000000000100000000000010012000000000010200000000000000200001000000000002001000001000000100000000000000021110000100000001?000000001000002100020000000000000000000?000010000000010000000000000000?000000000100?000?001010010000110000201200001011000100000000000010000?112000000?00000010000000000000?010000?00?0000000000200?01100100000002000000001?000000100000020000010000000000000010000000000000000000100?0000002020000000000000000000000000002001000?01000000010000200000000?01000001010002000000?0000001000010000?0000000?1000000000000100000012000000000010?000?010020?200000200000001001000010020001000020000000000000021002010000001200?000010000000020022000100010100002011000?000000000000000000?0?0000?11000000000000000100010000011000010000000?00010010001000021?02?00000000010000010010001002??10000101000011000000000000?00100000000100020010000010100000?200100000100?001001000000000?1000000000100000110?0001?000000?2?0000001000020001001002000000000000000020000020000?000010?01010002101010000000100000000000001100000000001000001000000000000000000000000000010000100000000101000000000000000?2?00000000?02002000000010000000000010000000?000000000?00000000000000000000100220000100010?10000002000?001020000000000000?010000000000000?12000000000000?0000220000200?20000000000000000000100?000000010010100000010200010000000000?000000000000000?0000?0000001000000000000022?000?0000010?10000100020000010?00000000000000000?0010001000000011100000200000000000000000000010000?0001000000000021000000?000001010000010000010101100?0200000000200000000110?02000000000000001?0001002000000?0?0000100001100?00001000000000000000?01000020010110?0000010010111000100000000000100001?000000?00001000000100010010100000001000000000000000000000010010100000001000010100000020000210000100000?0001?1000001000000200001001?000000000000020200020000000?0000000010000?1001000210000000000000010?10000?00000?00000000010?000001000000000102101010100000000100000110000000?000000?02010001001000000000000000000000000000100000000000000000000000001010002?00002?000000000011000000000000?0000000?000000000120000100000000100000000001000010000000000000000000110000010100000000?00020001??0000000000020000000002000000000000010021000000000000000000000010001002010001000000000100200010?000000000100001000100?0000000?1?00000100000?0000000000000010110000000000000000010010100000000000002000110000000000000000?000??0011010010000000100000000000000000000000001100000000000012100000000?10?000?1000000000000?00000?00100000?000000000100000000??0001010100000000000000000100000000000?0020002000000?0100101100000000000000000100000100000000000000000000000001??0000000001000000000000000100?0000001001000000100100000?000100000000??00000001000?0000000?0100000?00000100?000?10100000000000000000000000000010101011?0000000000000200002000001000000110000010010000000000000000000001000110000?00000001000010000100001?2001000002000000020000000001010000000000000000020??1000200000000?010?0002000000000000?0000000000001?00000000000001100000000?000200000000000000000000110200000000000000000100000000000000000000?0000000000?00100100000000000000000000000000010000000000000000?0010010000000000000000?00000000000?000101000?2200100000200000002?0000000?0110000020000000?100000100000000000000100010000010?00?00200000000000000010200000000?00000000000100200100000001000100001000111?0010000000010000000?00000001010100000000000000000001100000000000001?1?0?00000000000000100000000001?0000?0011220000000000200010000?0001010000000010000000002000?001000000200000000?00?000000?0000000000000000000?0000000201000001000000100100000000101000000010000000000001010000000200000001000100001000000000000000000010001000000000000000000000100002100020000000000000000000001000010001000021?0000000000000012020000000020?0?000?0010?0000011000?00001000000000000000000?000100101000102000000001010100000000?1000010000000?000000000?0000000010020000000000000001000200000000?00000200000000000001010000002011010000000000002?00000000000200?000000?010100000100000000?0000010000001000000000?000000100102001200001000000000200020110?00?0100000?000?00100000000000001020100002100000000200?0000000000001?000101000000001010000010000?00000102000020000000010200001020000100000000000000?000000000000001000010100000000?000?0000012002?0010000100000001?00000000000101200000000?00?00000200000000000000002?0000000002010000000000000000100021001000000?0000000000000020000000001000010000200000001000?000?00000000?000000001?001101000001021010?0000020020?0000000000000000000000101000100201000000000000001010000000000010000010?01?00000000000001000000000220001011000000000000000121010000000000?1000000?0000000?00000000000?0100000010001200000000110000011000100?010010000000000000?00002?100000000?01000100011000000000000020?0000000200?200100?0000?000000000000000000010000000000000000002000000000000000000200000010000000?21001000000?0001000000000000000000000000100000200000000000001000000002000000000000000000010000001000?1??00?01001100000000100000002002000000000000000?000000200000000000100001100000000101010000000000200100000000020201101000000001?110002010000000000000000000000001000001000001200000000010000?000210000000000?000000000002000?0000000?00010001000000000000000000100110102000000000000?0000?000000200000000000?001?000000000?10000000001000000001010001002000011000000000?0200?0000?000000000100?0100100000100011010?0000000000120000000?00000010011002001000000?0001000000000?000002000000?00000010000000?00000000000000000000000000000000100000002010001000000000100000?000011000000000000000100000000201002000000000020000000001000000000000100010020000000000010000000?0?0100?0000000000?000000000?100000000001100001010000010100010000021000?00000000000010010?00000000000200000000000?000000001000?000?00000001000000001?000000000?1001010001000000100000000000000000?000000000100001000000000000000000011000000000000?00000?000200101000000000000010000001000000000002000000002000000000?0100010001000011100120002000020000100000100001010000000000000000000000010100001?010000101010000?0000000?0000000000?000000010010000001000000000000000000000000100?000000000000000000020100000000?000220000?00010000000000000100010000000020000002000?0000100000000?00000000000?00000?1000000?100000001000000000101000000000100120000010000002001100100000101000000020000000000000000010000000000?1000011100001000?020002?100100000100100000000101000?000000120?000010000200010000000?001100000000012110000000000010001000000100100000?000001000000100100000?000000100000000010?1000000000?010000?0011000000000000?11000000000000002000000010000000??0000001010000?2000100000000000000001010001002000000000020?00001201000100?00000000000000000000000000000010000?000000000?00000000000100000010001000000001100000010020?0100000000000100100000000100000000?0000000000010000000000010001000000100100?00000?0000010000000100011000011000000?00??10000000000001000000?000000000010002010000000000000010000000000000000001000000000000001000010001000?1010000010?00?00000000000200000010000110020000000000000010200000000?00000000011?0000100000?01000000010110002?020001000000001001000000000200000001?000000000000110100001010001100000000000?001001000000001110000?1000000110000000001?00001002011200000?000000000102000001000000002020000010000?000100200?000000000000020102100000000000001000010010000000000000010000000000000011100011000010001000020000000000000000000001010010000100??00020010000000000000010001000000010010000020000?0000000000000?00000000??00100000000000000100000000010000000000?0000020000?000000001000100010000000000000000?0?00000000000000010000110000000100001001?002010020000010000200000002000000000000001020?2001?001000000000000?0?000?0210100100002100011002?000000000000000000000010000000000000000?0000000000100000000020000000000101000200002000010000000010001?2002000010000000010000000000000000100000000001000?0020?0000000000000000100000000000000100000001000000000010?00?000000010200?00000100000010010000000100?0010100000000000000000000000?00?0000000000100000000000000000100100000110000?0100000000001000100000000010001000000?00010001?010000?000?0000000?00000000001010000100000?00000000?00000020000?0000000000010010000000000000000000000000120000000000000000001000?10000000000000200?00?0000?0000000000010001000000011000000000100000?0000000?00000000000000000000000?100000002001000000000000?00000000000000010010000000020000000?100000000000000001010000000200000100000000010000000011010000100000000000001??000001?01010000020010000000000000000010000010010000010120001000000000001000100000000000000?11000000000000?00000001100000220000010000000120000000000100000010000100000?000020001000000000100000000020?00000000000000000000000??0000010000000002121000000?00000000001000200100000000000100010000?002000000000000000?001000100000000000000000010000000000000000000?0100000000000000000000000100020100000?0?00?0000?100001000000000?00011000000?000000000000100000000010000001001110100000000000?00000?0000000000000101?0100000?00000000001010000?0000000001?00010000010000?0000100100000?0??00000000?0000010010000100??1000000100000001010000010000000002100000000000100?1000000000100000000011??00000000000001000000002?000001000000000020000010100000?00000002000000?0001000001000001001000?0?1000100210010000000010000?000000?0100000000000000000200020010000000000001010000000000000000?00000000000000001?20000000?0?0001000?0000001000000000000000000001010?000001?0001110000000?000?00000000000?00000100010000002200010?0?00002000001000000?00000?0000?0?0?0000?01200?00010000000001000010000000020200000200000000100000?0100000000?1000000??00000000000000000010000000000000000000?00000000000001100000100?0010000000001200200102000000000000?0000000000000100000000000000?000000002000001001000?00000000000000000000100?0?100000000000020000000100101001000000000000000000?00001000000020000000000000000000000?00200?00110000000000000010000???000000100000000200100000?00000000000?0?000000001000000001000000000000000?00000000000000000000000000?000?0000000010010000000010000000000?0000000110010000000011?001000000111?200000000100000?0?00000020100000??0100000000000100?00001000100?001000200000000?0100000000000000000000001000010011?0?00000201000000000000000000000000000?000002111?00000001000000000?000100000000000000000000000000100000000001000000000100?0000012002002000?00000000000000000?0100000000000100001000100100000?0?0010000000001?1000000000010000?0001000000000000000?000020100000100001000000020000000?0000000000010?0000?00000000210010000?0000000000000000000000000001210?0??00001000000000010000001000000?0000010000000001020010000??0?01000000000000000000001000000012000000000000010000000000020002000000020000000000?000000?000000100010000?00000000000000000000?00?00000000011100000020000?00000??000000020110000000000210000?00?00?0000200100000010000000?0100?000000000000000100000100?020000001010?00200000010100000000000000000000???00000000000000000?0000000000000000?00000000000000000010?01000000?00001000?0?000000?020?001000000?00001000000000?00???00?000000000000000000000000??100000010000000??00000000000000?0000?1000000000000000000000?010000000000?00?00000000?00000000000000?0010000000000000010?0000000100000000010?0?00010???000000002?0010000?000000?010000000?1000001000??0?0010100000000000000000?0000000000?0000002??000000?00?1??000000?00?0010?000000020000010002000000000?0?
Nic_cit_03737	101?00000000000100000000000210010000000000010011?0100?0000110011?00?00000001002000?00000?0001000?00000001000001000000100000000000000021000200000011000000000000000000000000020001010?00111000000000000010000000000000000000?000000000001000??000020?000001??200000000000000000000000000000000000000000?0110000000001000000000100000000011?000?00010000100100000000100200000000000002000000001000020000?00000001000010001?1210000210010020000000000?000?000020000100000000110000000000200?0000100000101000002??00?100000000000000000002000000000000000000000?0202000010100002000000?00000001011000?00000000?00000000100000000000002000000000000000?000000001000000000001000010100?00000000000001?100000000001100000100?0100000000000000000000?00100?1000100?0000201000001?000100110010000000100000000?100000000?000001100010000000022000000000100000000100000001000000000000000000000010000000000000000000010?000000010000?0101000000?0000000000000000000000000000000000000000000000010000000200000000001000000?000?200000000?0000200000?000?000000000?20?0000020000000000000000000000000010201000?02000000100000?000000?20?00000000000100000111100000000001000000000?000000000000020000010020000000000000000000200000010000000010010100?000001?01010100000?00001000?000?001000100010000000100?00?20100000102000100000200002000000000000000000010000000000000000000010000000010000000?000?0000011010000000100200000000?000002200000000000010?100100000000100?00000010000000001000000010200?00000000?0000020000020020000000000000020?02000000102000002020000000000?020000?0200020000000000200020000000000000?0000000?0000200002000100000100000000200000002000000000000000000000000000000000010?00000000001000?00100110000000000001011000000100020000000001010000020?000000000000?00?1000?101100000000100111000100001020002000000001000001?010210100000020000000000000000000000000001?0000000010010000000000000000010000000000010000?00000000000001?1000010000?1000000000001000000000010120100000100?000010000010001000000010000?0000000000000000000?0101?00002?00000200000000000000000000000010100100000010002000100000000010?0?00000?000000?00000100001?00?0000?12000000010100?01010?00000000000000010000200000000000000000?2000000000??000000000000000000?0000000000000000000000000000?000000000000020000000?0010000000000001000011000000001?0020?010000010100011000??0000000001000000011000002000000000?0000000010100?00100?201?0010000?00021100001001000000000010001000200001?0000000000010000000000000000201000000000000?1000000000000100000?00000000000?00000002000000000000?0000?000000000000000000000001000000000000000000001000011001000001000020000000000000000020000100000000000010000?00?000012001000000000000000000?000001000000?00100000000000002000?00000?0000000000001?0000110000001000100001100000000?00000000000200000002000?1000000000000000101200000000001?0?000101000100010010000000000000000010000000000000000000?00000000000000000100000000000000000000001000000000?000000100000201??000010000000000020000100010000000000001000020010000000000200200000?000011000000001200000000000000021100000000000012000000200000000?100000000001?1000000000000000201001000001010000000000000000000101000001000000000100100200000000?0000001?0000000010000000011000000000100010100100001000100000010000000100000000000000000001?000000000000000000000000020000000100000000100?00000000001000000000000000000002200110000002?00000000??00000000100120010000100002?1000000000000?1100000?0020000000000000010020010010000000?010010000100000000000000?00000000000001002001010100010?000000020000010000010?00000?001100000000000000100?0000011000000200?00202000?010000?000201?00000?000000002000001?0?0?0000?00000000000100?0000000000001000000000000000010000000001000000000000010000?01000?001000200000000?000100?0000000020010100?000000000?0010022?00020020000000000010210000001000000000?0?00100100001000000000100?0000000000001000000002000010000000000000001?10001010010000?001000000010000?0000000000000000?0000000000000000000100010200001000?000000010000000000000001?0000000001000000000000000000000110?000000000000000100100000000010001??100000000000000000000001000100002000000002?0?00100010?2000?00?0000000000?000?000000000000?01000022000000010001000000??000000011000100000000?00020000000000000000000000000010000000000002?00?0010000010000000011000?00000000000202010001021?00100000020000?000000000?0000??000000000000010000000000?0000000001000000?20000000010000000?000000000010002010000000000010101100100001100010000000000000000010000001000000100000000000000002000000?010000100000?000000000000000?0001002000000000100000000000000000001000000100200000000000000000010001000000000000000?0100000100010000000000?0210000000020010000001000000000001000100000000000000000000?00000000100000?00000001000000110?01000000000000001100020?0112000000000000000121000000000001000000100000002000020000000000000010000?000000010000000?0001000?100000010100001020000000000000020000?00000000??00000000000000001000000000000000?002000?2000000000000000000000020100001200002011000?00100000000000000000000000?0200000?000000020100000000100000000000000000000100200?101001000000111000100?1?00?00000000000000000110000000?000020000000000?01100000100000000020?00000100001?10000000000000010000000000000000200001000000000020000000000010000001000000100021?010?100000001000100?01000000000000000100000020?00000200?001000012000100?0000000000010000000011000000000200011?00000010000000?00002000000000100000000000000000?01?000?00000000000000000000?0000002000110000000000100000000001000020000100000200210000000000?000000000000200100102110010??010?00000100000100000100000000020?0020000000100000000000010000000200000000?00100000000000?0000000000010000000100001200000001000000000000200000?100100000000000000000001000000000000001010010021?0000000000000001000000?000000000000020?0000000?00000000000002000000000010000000000000100000?0000001000012000000000?00000000000011000000000000002001200000000010000000000000000000010010000000002011000000100000000200000002001001000000000000?0000200000000000000000100010000?00000000000000000100000?010000010000?0000000000001000?00000000000000100000000000000000000100010000000?11010002000000210000100020000020000000100000000000?00100000?00000110000?0000000000000001010001000200000000000?0000010010000210101200000001000000010000?000000000002001000002000020000000?000000010001102000010?0000000001001000100020000001?01000020000000?002000001000020000?000000001000?0000001001?00?0000000010?0000100020000100010001001000000?00000000000010000100000001001010100000010000110000110001?0001?10000000000002001000100000001001000010000020201000010000000000?0?1001000?000000000020?0000100000100000000000000100101000110000000000000000000000000010100100000000000000001010200102000000?02100?0000000000000000100000?001000000000000000?101001100?00210000000000000?00100000001001000000000000000?0000000000100000000000000000000000?00001001000010010010?11100020000000011000?00?0020000000000000100200?0000000000000120010001000000001000000100000020200010010000?000020?00000000?0000201000000?0010001000211010000000000001000?0100000002100000000000?01000?0000100000010000011000100000001000000000?000?000?10100000000001000?010000001000000001000010000000000002020000000??00?000000000100?000010000000000000??00?100200010011100?000010?00000000000000010000000000000000002000200000000200000200000000000001000000000000000000000002020000000000020000000002011000000100000000?010000100?000000100000000?000100000000?0?0000001000?0000?11001?00000000000010000001100000000000000000000000001020002000?00000000000001000010000002000?0200000000000000000001000000000000000100000?0000010000?000000100002010010000000000000?0000000002110000000?00000000000?0011020000001000100002200000?00100?00000000000000200000000000?0000?000010?000000?000100000?00001001?01000000000000000000000000000000?0000000?00000000000001000000020000000000000000000000100000000000000001?00001000000000100000000000000001000000010000210010000?100100001?00000000000000001?001000???0000100000000000001111000001020?0000000010000000000001220000010??2000000?000000?000000000000001000?00000001000000000012000000001000000102001000200000000010000000001000000000001?1200000100000000000000002?00?000000020110001000000100000000000100001000000100000000010000001000010001000000000?0000010001000000100001000110100001200000011000000200000?10000000001000000000000000000000000010201010001000101000000000010000000000000001002000?0000000?000000100001?000000000000000?000000000002000?0000000?20000100000000002202000010002000000000010?000020000?00000000000000000000201000000002000000100?00001010001000000000200000000000?000000200000000000?0000000010?0000?0010000100000000000000100000000000000000000000002020000000000001?100??0000?22000000000?000200?00100000000200000000020000000?0001000000021020000020000000000000021002000000000?1000002000001000000000000000200000020000000002000000?010000000?200000000000000000?10010000000000110000020000000020?10000010010000000?1000000000000000000000020000000000000?0100010000022010000000000000000001100?0000000200200000100002000000100000000000?00001?0000010000000110000000100000000012002000000210000000?10000100000000010000?0000100000011000?00000000000000010001012001100?0200000100000000021010?0000000000000002100100000000100200000000000000000?010?0000000010000010000000?0000000010000?0000002100010022002001000001?101000100010020010000100?0000000100000000000?01000000000001000000020010100?0000?0110000000000000000000000001100?10000000000100000000000?0000002000000001100?200?0000000?00010000000000?00000000000000000?0000000010000000100000002010000000000000100000?000001002000120000?00010100000010100000000000000000001000000001000?00000110000002010001000010?1??000110002000000000000000000020??10000100100010?000020000000000?00000010001000000000000000000010020000000101010?10000000000000100020100?000000000000000120000200000?00000?1000000100100000000100201000000000000000000001010000000?000200000000000000000000000000000020000000?0?00?0?0000000011000002000011000000000000000000002000100000000101000000000001000001?000?000000000000001000000?000001002100010010000000000000000000000220000002000000200000?000?000200100000010000020000000010000100000000000000000000000000100000002000000000000?0010022000000000100000000002100?1000020?0010100000000100002000?00000000000002000000000000010010?00010000000000000000000?10010000000000000010000000000000000?0001000001010000000000010000010000000000000000010000?000010000002000010000101000000000000?000?000000?000000000200000000000010100?0000000000?0000000000000000?0?00101001000000000???001000?00000010000000000000?0000?000100000000100000000010000002000000000001001000002000000000000?00200000000002000000000000101001000100000010100010000?21?2000100000000??0000000000000?020000?000000010000000010000?000000010000000000000000010000000000000000?0000000000?0000000000000000010?0002100000000200000000000200000?00000000100000000000000010000?000000000000000?00000010000???100000??1000000000002200002200100000000000000001001100000000000000?0?010?00000000000000110000000000?10?0011000001010001000002002?100010000000000010200?01000000010000000001000110000000000010000000002100010000110000000010000111010000?0000001000100000000000000000000002101000000000001000000000010000000000000010?00000000000000001000100010001000?00000002011000?20002?100001?0000000000201011020002000000100000002000101000000?000000?0000?1000000100000000000?000?000000120000000001000010000002000010?100010001000000200000000000110?00000101100?0000001000001001102000000000000002000000000000?00000?10000000000000000010000100000000000?00000000000000000000?00000000?00000001000100000010200000000000000000000100020001000001020?000000000000?0000010000000000000000100100010010?000100100000000000000000000000000010002001000000?00000000000002020000??000000000000000210010000000000000100?100?01000?0000?00000?0000011000000000000002000000000012200000010?200011000000?010?0000100000010000?01100?01002001100020000000010000000200000001?002020000000000002010000000000000200001000000010010000001?00000000000000000002100?0000000000200002000010000000000000100002101000000000000?0020000?000000000000000000010000000001?0000?00010000000010000000000?00100001000000000000000000000000000100000000000000000000011000000020000010010001000010?0100000100000?2000002000000010000100000000100100?000000011000000200?000000000002?00020000001000000?0000100?0000011011000000110001110100110000001000000000000100100200000000000000100000000000000002000000000001100020000200010000000000000001000000001000000000100001000000000000000000?00000?0020??000010000011000000000000000101100000002000000000020000?00?00?000000000000000000010020000000000000001000?0000?00001?00000000?00001000000000000000000000000002000000011000000000?0000?000000100001000001000000000?00?0100000?20000200000000000000000000000020000000000100?0001??00000020002100000000000?000100000000?00000100000000011000000100001000000100002000000000000?000000??00000010020000000010000000010000001000000?00010000?0?00000000000?0000000000000?00000001?200000000000100000000000001?0100200000000200000011100000000110100001010010000200000000000000000000000021001000000000000000010?00000000110000000200000000000000000010000000000000000200?00?2001002000100000000000000000000011001010000000?00000101100000220000?100010000200000000001020000000001?000000000200000000000000000?00101200000000000000000?0200000?00?00000000000?0111001000000000000000100010000000?0101000000000000001000?00000000?00?0000100000000001000000?000?0000?00000000000000000000000?0011000010?000010?0?0000000?000000000?000000100000000010101010000?200000000000000000100110000000?00110000000000001?00000000000000000002000210000000000000?000010001?000000000200000000000000000000000000000000?000000000000000000000000000000?00010000000002000002020000000?00000000000011000000100000000?00000011?0000000?1?00000000000000000000100000?1000100?00100?0000?00000100?100010000000?0?100000?00100002?100000010100000000001000000000000010000000000000000010001000001000000?000000000000000100000000000000000010000020200000000000000?000000000000000000000?0020000000?000?00??00?1010000000000000000010000?00000100010001101100010100000000000000100000000000000000?000000?000002000100100000000?00100000000200000001000000000200000010000000000000000001000002000000000001000000000000020000000000000000000110000010000010000000000000000101000000000000000000000000001000?00000000000020000002000002??10001000000000?10000?000011000?00110100000002000?100200100201000000000001?00000100000000000020000000000000001010000000000000000000000000000000000?0?000000001000010000000000?1020000000110200000000100001000000000000?00000000000000000000?000000011000000000000?000101000?0?0022000010000010000?0000000000000002?0001000000010?10000000000100000010?010000?000000000000000000000010000200201000?0000100000000000000001000000?000000000000000000200?0100010000000200000000000000000000000000000000000000001000000000?0110000000000000000000000?000100000000000001010000000010001010010020000000000000000000001000000000000000000000000000000020000000000000000000000000000000000000001000000000000?0000020000000000000000000100000000000000000?0?000000?0000?20020000100000002?00000000000000000110000?10100000000000000000020000000010200000000000010?0000010020000000?0000000000000000000000?0000000010000?00000010100000000000100020000000110000000000000000?00000?200010000?20000000000000?00?00?0??0000000100000000002?0000000011?0000000102000000000?2010000?00?0000000000?00000010000000?000000?0000?00000002000000000?0100000010?0100000000010000000000000000000?000?000102010000000000000002000?0000000001000000000000000000??00000000000?1000?00000000?020000000000000000000?000?00?000?00?00000?00000000010100000000000000202000000000020000?000000000000??000000000000?000000000010000000000?00001000000000100000020101000100001000000000???0000000000000000000000?1010?00001000?000000?000?0?0002?00000?0000000000100?000001000000100000?0100000?0000000000?0?00000?0001000?0000000100000000?010000000000000101000110000?0?0???
Nic_cit_03740	000??0??000??001??0000?01?110??1?0?0000?0?0100?0?0000??0?0?10?2100??1000?0??100?00?0???0002?0000?0???00?1?00?020?0100000?0000???000??1?00??000000?20??00?0000??10?00??000?0???0000?0001011000?011000100?0000?00?0??010???0???00?0??00?210?000?00010?0????1?10?00?000000??10000?000?1000?00???0000?0?0??0???000000?0?1?0?000020?0000??0010?0???100?00??2?1????0??0000?00010?00?00000?0?0?0?0?1?0?02?????0000?0??000?0000??020000??1000?0?0000001?000?????0000000?000??0010??0??0?00?00??0??0001010??1??0?000??00???00????00?0?00100??0?000?000000?000000??00???0?0000?000010?0?0??0000??000??0?0000000?000????000??000200?00??00?0?1?0?0000000???00?0001001?10000??1010??0??????0?00?00?00?0???00000?00000?00?000001?1?02??0?010????0??0000???0?00001??0??0?0????02000??10?00???22?0??00000??0000?1002201000000???00?0?0001?0?10?00?0??000?00?2?000?000?0000??0??0000?0001???0?00?0??00200000000?000000?000?0?000???0?0?00???00?010?????00000000?0??1????0?0???0?0???00000??0??0??011100000?00?0?0000000101?0??0?00?20000?0?00?00111200??0010?00?000?0?10000000?0?00?0?0?0?0??000????0000011100????01000?00100?00?000000???100?00?00??0?00000?2??0??0?00??10001?0??00??000000?0?00?100?00??01???00?1?0?00?10000?0010?0?0000000?02???0?000?200?1?00?0?100000?000000?0?0?0?00???01000000?00011?0000?2??000?0??0???20?00010?0??000000??000??00?0?01?00000??1??00???0??020?0?0?0???0?0000?0000??000?10????00002???0000001??0?0001100000?0??0?0?010?0?0?000001?00000000?1?0??00??????0?00000?00000?0?100?00??00??0??2000?????0?1?0?00?00?02?000001?20??00?0200000?000???0?000??0?01??0?00?????2???1?200?000?0?????0?000??000?00?00000010??001200?00?200?00?00???0000?00??0001?01000000????0?00?0??00???100?0?00?0?0000000??00?0??00?01?1100000?0??0100?000?0???00000?10?00?00?00?00???0???0???001?000?000?0?0?00002??000?10???00?00?01001?002???0?0000?0000???0?010???0000??0?00?00??00000000?0000?000???0000000000?00100??000?0?00??0?0???00000000?11?200???000??0??1000???0?0000100000200??0??0?000?0000?0?01000?10???00?0102?000??0??00?00001?0?00???00?0?0????0000?0??000000?0000??0?00000?00?0?1001?0??0100020000000?00000???2?0??000?0?0?000???010?100????0?000???00??0?0100?021?1?00??0?00000?0010?01?021?10?000??000000????10?00?0???01??00???00000000000?0000000???0?00???0?00?0?00?0?0000?00???00?0?000??20???00?0000??0??00?000?0??0?001??000??00?00??1000?0?0001000000?0100??000??00000??0?000?00????0?00000?00???1??00201?00??000?1?0?0?0?00?000?0000?000?10?0?00??1?0?1???00???00?0??00000??0?0?000?10??0?0?0?0000??10000?0?00??0?000?0?00??0110000?0?0000?1?0?00000?00??0000?00?0000?000??0000?0?0???0?000?000?0000?0?000?00000000?0000??000?2?000?0100??00???00???2?0000001?00?01??0?0000?10??10000010?001?0000?00???0?000???????000?00???0?020?0??0?00????0?0??0?0?0?0002??00000?000?00?001?0?000000?0000010001??000?10000000?0?010000?0?00?0?0?20?00000???1000???0200???10?0000001????0?00000100000?0??00?00?0??0??0?010?1000000?000?0000??0000000?000??0???0?00?0?00?0??10000200?0?1???0110?200000???0??0000020??000???2000?10?00?0200??210??001000??0210100?0?1?10?00?000?01000?10?????0???00022???0?0???0100?000??001000??000000??00?0?0???0?00000010?0?010??000??0?0?1?1?00000010?000000200000???00?00?1101??1?000???0000001??0?0?0???00??0??1?00?0??002000?0?00?0??00??0??1??0??00?00000??000???0?0?00??00000?000?0????00???0100000?0000??00?0??000??1?0?0001???00?00??000?01??100000000???101??101??100???0?000?0??01?00?110010202?1??0???2000???00?0??000?000?0000???0??0??00100?000?10000?0?001?0?0??0?00??00?20???0000?0?00000??00?002?000??0??0100??2??00??00000020?00????0???????00000?00???00?1100?00000?00000?1??00?10000000?02?0?0?0??00??0???0?????000????0??000???002??0000?0?0100?0?000?0??0000200??00000000??00?0?00?00?000?0?0?0000?100??0?00?0000010000100?011?00000?0000?00?000??0?00000??0?00000011???0?00????00??0?002????00?110??0?0??00??0???100?0110000000000?0020??0?0?1?00??0??00?20?0?0??000??0?0??00000000011??0000000000?00?0??000?0?010?00?0020?0000000000??0000010?0??00001?0?000???0?000?00??0?0100??0?0??0?0??000000?0?0100?0000??????00100?0000?0100???0000000000???102000??0?0?00?000???110??00?0?1?21?0?2?000??0000?00000?0?0?0?0?200???100?0000?20??00?0?01?01000??0?00000???0???0???000??000000??10?????000010000???0100000?00?01??2??0?0000?01?01?002?00??0??00?10000?000?002?020???0???00?01?000?02??0000?0000?00?2010110?0?00020?0000???00002?0000??00010?000000?0000?00??0?0????0?0???000?00100?000?0?0???0????100??0?20??000?001??00000?0000??0??000000?0000000?0?022???00?0?11000?100000?0100?0?0?0??10010???????100?0??02?0????0?0??100?0?0??1??0000??000??00?0?0??1?0?0?000??0??0?000000?00?00?0?0?000?00000?0?0?00???11000?00001?00?00????0?1???0???00?0000?1011??????0??2??0000??0?010?0?0???2??0??000??00210??1000???00200?0?00000?0?0?0?000?000??10000?????0000000000?1???000010??0??000????001????0?10?100000?0000??0012?2??0??0000???0??0??100000?020?001?00000000?0?000??0?0?000???000000?1??00??0??2??00?010001?2?010001?00?110?0?110?001?00000?0?0?0?100?0?00????00?00?0??00???000??100?0?000?0020000?00?00???0020000?02000002?????0?001??00200?00?000?0?0000001??0??00?0???000??00??0??0?0?00??0000?002?1??0?000??0??110???00?000?0?00000?0??0?0?0000?000??00?000?0?00000?0000020?000?000??000?000?0?00??00102?2000?0?0000?01????1?0???0000?0??0??10100?0??00?0?0?0?000000?0??0000?0?00010???0000001001?0012001??000?001?1?0000???????0?00???02000???00?020?0?0?0???20??0??00?00?0?00?1000????001??010?001000?100?0?00001???20?0?1???0??0??00??000??00?0??0?00??0?00?1??00?01?0?0????0000000000000??????0?01?20000?0000?0?000?0?0000000?000??1?01?0?00100?002????0?000???000?0001?0??0000?001220????2000???0??100000200?0??00000000??0?0??00??2?000010?000?01??0001???20?0??000??0?0?0?0?00?0??00000?0000?00?000?00000??100?0????0000?0?000?0??0?002100?0000?01?0??01???000?000?0000000?100010??00?00000000?00?????0?00000??00000000001???0?0??0??0?0??00??0?0?0?????0000?0??????00??0?00010?1?000?00?0100?011?0?000?1?0?20???00???0??0?100?0000?00?10?000?0000??0?0?0??0??000?100?0?00000????00??00??00000??0????00020????0000??000?1???00??0??000000020000??00?1?00?000?100?0100?1000000000000000?2?01?0?01?0???0?0??????0?0001??010002?1??0?00001?0000000?0?00000?00?010?000?0?0?0??0?111?0?00000?00220????10?10??0000000000?00?1?0????0??0?00?0000100??010000?????000?0??1?00???00???010??0001?00???0000?0??0?0?0?02???01?0000??00????2100001????0??0?0?000000?02?0?0??11??00?20000001000?00?00?0?01??0??000?001?000000?2000?0?0000000?00?1??000?00??00?10000?00?010???000??00000000000?0?0?0??0??00001??0??0?00020????00?1000?00?000020?00??0?0??0000000?2?000000??00????0??00?1?0?21000??20??01?000??2?00?00?010102?????000?00?002010000???001011???000?00?0?0?01?0?0110??00?0100???0000002?0?0000001?0?????000???1?000?0?000??000?00??0??00?????0??100?000?00?00000000??0?00?0???020010200??0000?0000000?00?0?00?0010?00??0?0??0?0?0?0?0?000??110????1000?01?00?01?110?0?100000?0000?0??0?0000?00000??0?200000??000?00?00?00?0?1?0000012?0000?00?000?0000?01?0????000?000000??00???????0?002???0???00000????20?00??0??00??00?11000???2??0?0000000?00?10?0????00?0??000?001???0?0010???01?0?0?0020?00??0000?0?0??000??100?00001?01?001?00??000000???00??000??00000000??000?2?0000000?00???0??1?000?????00?0?????00???00??0?000000000?1???0?0000000??00???1??00?000?000?000?0??02000??00??00?00000?0?0?0000?0??00??000?0000??2?0??0000010??021????1000010010?00000?001?100?200?0??0?000100???000???0???00000??0?0??0??0??0????0000?00100?000??0???0?1?00???0?0??12?00??0?00?0?1?0?1001000110?0??00?0?0002???000?00?00????00?10?????0???1000?000??010000???000??000???00?102?002?00?0???0??00?000000000??0??010???0?000?0??0?0?????0000??02??00002000021?0000010??000?0?00000?00???0000?0?0000000?010????00??0000???000?????000?0?000??0?00?????000??10??000????0?0?0?0?0?0?000?0100?10?000010000?2??00?0?010?0?0000?0000?0?1??00000001000??10?10?000?0??10000000??000000000?0?1020??00000000?0?00?????1?00??000001000000??000?00000??100??0000000?0?000?000000000?0??0?0??0?0?000??10???00?100000000000?1000?00?01?10?00?0??1?100?0?1?0?0?000100?0??0100010000?0?000?00100?0?00?100??0?0?000?000?????2000??0??020??0??0?1???000?0?0??????2????000???000000?0001?00000??0?0??1000??00??0000???0?001000000??1???00??0000000??0?000?10?0????0?00??0?0???0?000000?00?????00?000?00?020010?0?00?00?0000?00??202??0??000?0?????00?0?1?010000?0?00??0?0??10?0?1??20?00000?10?1000?0001?0?0?00??0000??000???000??00??0?0000???1???0?0?00?0?10000??2??00??000?0?????00???0???0??00?000??0?0???000??0?0?0000??00000?00?0000???0100?1???0?0?00?0?0????0000?00??220??00000???00?100?00?0200??0?0100?????0?2?000000?00000001202?0?000112000000010?1000000?00???0?000??00100?000?0001?????0???0?0??000?000??1??0?00?10?000?000??0?0?0?0?00?0?01???000?0000??00000?0?000??0000??101001100?000??0?00??10010?00?0?000?000?0000100?01000000??0?0?0?0?00?0?00?2??0???0000??2?000?00?00000??0??10?0???0?000?00000?01??0000011000001?10??0110000?0?02???20120010?000000??0??0000??000?000??0?0??000?002?00000000?00010000?0?010?0??1??02000??00?10?0010000?0?00?0001??0?0???????01????100?10?00000000???0?0000000?00000?0?00000?00000?0???000????0??000?00200??00?00?00??000?00?00?00000?00100000?0???0000100?00?00?000?0000000?02?0?0000?00??1?0?????0??00100?10?0?0001000?00000?0000???00??0000????00100?01100?2??000?1???0?0??00010???00000000?0?2?0?001??1002???????0??00?00??0000?1?1?00?0????00?00010000?100?0?000?0???0?11000??1?00?000000??00?000000?00??00?????1?000?000?0???0???000??0?00?00??000??20000?000????0???00??1000?0?00?1???000?000??1?0001????100000000?000??1?0010??10?1?000?00?0000?0?0002?0?00???010000??1????00?01000??00???0?001?000?0001?0????0???00000???01?00????0001?0?0?00000??00000?0000000?10000000010??00???0000?0?0??000000?0?0?00000?102000?2?00000?0000000??00010?00?00001?0000???01??010?0?1?0??00000?0000?0?10?0?0?0?00????0?000??002??00?0??0000?0100?010??0??0??00?0??0???0??01??001?00??0?000??201??000???101010?0????01?0?00??000??201??0??0000?000?0100?0?0??0????0?00000?0100?0?0001??00?1000001??00000????0?0000?0100??1000????0?00??00??0?0?0100?00?0?2001????000000?000?0?0?0??00?1000?100???0?0000??0??0??200001?0000???002??0?0????0?00?0000?0???0010?0001??0?000000??000001000000000?0000??00??000000?00000000?0???00?10?010??0??00?0??0000200?0?0??0?000?10???0?100100?000?0?00001000??0???0??????00?0?00000000??1000?00?0?000???00?0??00???00?20??0???00?0?01?00??000?000010??0000?1??11?0?0?00?001?0?00??00??0000??00?0????000??10???????0??00???0??0??1100?0???????0??00?1000???0?1001??0000200?000000?????00000000???000???00??010?1000??00000?00?00??0000000?0?000000??0??00?1000000?00001?0?0?0??00?0???0??1?00?00?0000?0?000?0????00?0?00?000?1?000000?0?0?0??000000?00000000?0?0000??10?00?0000?000??001000100???0?0000?00??000??000?10000010?0?????00?0??00000??02?000??000?01001000?10?10000?00?0??00?0001?00000200??0000000?1?0?010?00000?0?1?100?1??0001?00?0?1?000??00000000??0?00?1000?00?0?0000000??00?0?002000?000000?0?00??0000000?0100?1?000?00000????00?000?0?0?00??0?000012020?001000??002?0??0?0100?0?00?000??100?00?0?00??0020?0000000?0??0??0???00?0???00000000?1000?00?0?0??0?100000??00000???00100?0?0?110?1000102?00??0??00000???0000?00000000??102?000?000???0000??1??00??000??00?0?0?000??000???1010100?00?0000000??00000?0?0?00?000000??0??0000?000000???00?01?00001?000??00??200?0??0???000?00??0000000??0000110??0000?00000??0?0?00?00??0000?000?0??0000?10001?0?0000?000010?000?0?00???0?00??000????000?000??0?0?00000?1000??0?000??0?2??0?0?002?1000??0??00?000?01??011?100000?00?0?000?00100?00?000????000000?0?0?01?00000???0??00000?1??0000?000??1?00000?00000?000000122000?00??00?00000000?0??0?0010000??200??00??10020??00200?00???020??0?????000000????0??00000??0??????010??00010000?0??1??0??00?0??0?000000?000?0?000???0?01010??001000?10?1??000???0?01?00?1?1?000?001?0?0???0100?0?100020?0???000???0???00?1?00?00?0?000100??000000000000?0000?????0??0000????0000010?0?0?0???0??0??01000000?1??0??110?10000?00??0100?01??00?000?20?00?000201000100?00?0??0?0???0??0000???0??02??0?000???000100??0100?0?1000?01???00?000?20000?00?1??010?0??000000??0?000001???200?0?00??0?00?00?001?002010??000?0???00?0?00?00?21?020?00?000?0000??0??0??10?00??0?20000?0?000?0?0010??00??0??01??0??0?00020?12?0?00??00???0002?0002100000000??0?00?0?010?010?002?0000?1?1??0010??0??0?0100?0???0?000????00???000020?00000?10?0????0?0?0???00?0?001?0?0?00?00??0?000?00??00?0?000000?0?00100??0??00?0??0?0?0000?00?0??0????1000?0??0?00??????020????020????000?0000000?0200101?1?01???00?0?0?00??00?0??2?0?0?????1?0001???????1?0?00?00?000010010000?00?200?000?0?01?0???0?1000000?0??0?0??000000?0??01?0100???0??001000???000000000?1?0010??0??0010??00?0???0??0??0???01000?000?1????0?00??000??0102?00??00?0000?00??0?0??0??00100???020?0000000001???0?100?0?0000??0?000???0??02?0100???00????0?0????01002?00000?00??0??020?00000100000????000?000000000??000??000000?00?0???00??0??0?0?0?0?0?00?00??000?0?00?00000???000000?0000?02?0???????0?0??00?00?0?2?01000?0?100002?0000?0000?000000??000201???010000??0?000?2??0?0?0????0??00????010?01?0000??000??0?0??00000100?00?2?00?01??0?0??000??00???200??0????0?00000???0010?0???????000?00?00000?00?????0?000?0?0?000000000???00?00????00?0?0????0?0??000000?000??10???001?0?00?00?0?1??000?000??00000000?2?0?00??10??00?0?0000000001??0010??010?000??0?0000?020?000?0???001000200?00???000?00??00??0??0?00?0??020??00000?0???000?000000?0?0000???0010??0?00??00??00010??00???00??????00?0??1?00???00?0???0??000?00100?01?000??00000??00?0000?0???0??0000?00?????00000000?001?0000???0?0?000?0??0?100?00??0?000000000000?0????000?01000?000?0102100002?0?0?000?00?000???01000000?0??11?000000?00?0000?00?0?1000???00000?00??00?00??0??00000?0000??0000?000000?0001000??00?0000?0001???1?0??0?1??000?0?0?00?0?000???0?00000000000?0?01??0?00??00000000000??000??0????00???1000?1??00?00??00000?00?0?0?0?00?000??020???2???00??00?0???00101000000??0??0?0?0?0?0?0000?00??0?000000?0?000?0??000?0??00?0?0?10010000000000?00000100?00??001?0??0?0000?0?0?0?00?0?0000000000?0?0??0?00000?11?000?1?00?000?1?????00000?00??0?000001?0000?1?00??00001??0??00??01?0??00?0???00?00?0???200000?1000???00000??0?2010000??0000000000000??0??00????0?0????00000?0?020??00?0?0000?0010?00000?00???0000000??00?00000?000?????0?????00????20?00?00?0010000?00?00?0?000?0?0102??0?0??010001010000000?00?1???00?000??1?0?0?1?000000?0?22?00102000?0?0?0000??00?000000???000??0?00?00??0??0?2?000??10?0??00000020?0000????00??0?1??0??0?0?21???001000?000??000???0??0?0?0?000??0???00???00?0000?0000??00?10?0??00?0000?0100000?10?00??00010?00010002?0??10???00?00?0?0?00000010?00000000??0000000??0?00??00?00??0??00000?00?0?00??0000?0?00000??00?0??00000?0?0?2000?00?0000?01010?0?1??0001??0??1??00?012000?00?00?000??0000010???00?00000?1?0?0?0000????100?0000?00?0100?????000000?010?0?000000010?0?000??0?000?0?100000000000000???0???00?0?2?0??00000?1000?0?000000?00?0??0000000?0?00100?0?0?2000000??0?0?0000???00?00?000?0?00?00010?000010???00?0?00000?00?01?00?0?01010100?1?00000?00000?0?002???1????200??000001???00?00001000?0?0000000000?001000??0?10??100??000?2?0?000010???0?0000??000?00010??0000??00001???00??000?00?00?010000???0????????0?10??0??000?00?00??0000?0000?00??????00?0000100?0001000???000??00000?10000000??0000000?010??0000000?010?10??010?0??00?000000?0??0????0000?0?00000???0?00??000002?0???0000????2000?0?200?00002?00?000???0000??000?0001?0????01000?0??000?0000?????0???000000??1000?0010?0?00??000??000?0?????00?100?00?00?????0?00?0??00?0000??0?0??00??0?00000000?0?00100?0?00?1?00?0?0???0100??0?0??010011002??000??10?00000??00000?00??000002000?000???000000?0?00?0010?0000?10000?00?0110000????001?00??01??00?000?000?000?0000?0010??0?0?00000?00?00?0?000?10???000?0?100?100?1??0000??11??000101?0110?0?020??0?020?01?00???00?000??0000?0?00000??0?10?0?0000?0??00?000?00000??0????00?????000?0?00?00000?010??0000?0010000?0?00?00??010?000????00???0000????000?11????000000?100??0?0000000?00000?00?00000?0?00?000101000??00??010??000?000?000?00?00?01?00100??000??0?0????000?1000?0000000?010000?000?02000?0?1???0???0000?00000?0000001?0?0?00?10?0??0??0?100010101?0?0????00??00??0?00?0??0?0010?0000?001??0?0000?0?000???00?000000000?0100?00?00?0??0?000??0??0?000000?0?00000??0??0??000?0???100?000000??
Nic_cit_03743	1?000?01010?00???0000??00?010?0??000000?0?0000???000???000?1002010???00??0?2000???0?0?000?200000?0001000?010?000?0200100?00?000001000210001000?00??01010?00000?00000?100?0????0000?00012000?0000000010??0000?00?00?0???00001?00000000002000?00?0010?0???11?0000??000100?02?0000?00?0000?00??0?000001000000001??00000020100?000?00000?0?10?0?0?200?000?10100?00?000000?000000000?010???000?00?000020??0?000?00???00?00001?012??0??0?0100?0000000?00??00??00?10?0010?1000002???00000?00??00000000?0001??000000?0000100?0???100?00100???10000?0?1000000000?0001??0?000000001?0?0?00?2?00??000?0010000?0?00000000000?00001000000000?02200?00?1000??0000000000010000??00000100?????01?0?0000?0?00?010000000000??000000???0?1?000?00000??0??000?0?000000????1??000?00?010?01000?00?00?200??00??00?000001000?0?000?0000000000000000?0100??1???000000110?00000?0?000?0????0001?000000????0?00110000100?00?0?0000001?0000010020000?0?00?0100???0000000000?0?0?000??0000?000?000??0?0000000000?01000000?0?000000?2?00?0?0?0?010000?0?0000002000?10000??000001?0?10?00000000000000?0?0?0000????0?10010100?1?10????200?0000000?0000?000000?0000000?0?000?1200??000??010?0?000000??0000?0?00000100?000?01???00?1?00?000?00000010?0000?0?00002?020?001???0?1?0200?000000?00??0000??0??001??01001000000000000??01?1000?0101?0000000020000?000000100?1?0?0?00010000?0?00??00?000?000??0?0?00?00?100?0000??0000120?0??0?00000100000010?000001?00?00?0?0000?000?0?000100?0??0000000?2?00100??0??0000?01010???0?0?10??00?001000?0?00000??00?0?00000?0000?000?01120??1?10100000?000?0?2?000?00001200?0010000?1??10200?000100?000?0000?0000000?00100?2010001?0?000?100000000?000?0?01?000001?00000000?00??200?00000?0?000?0110?0200000?0??00?0?01100?01200000?0000200?00000???000?0?00?00?00?00??0?0?00?0?0??011???000000?????0002??000?20?0??000?00001100010?10?1??0?0200?00000?000?0001?00?00000?000?000?0?00120000??100000?0?000002?001000?01??0?0000000000?000102??00000010?0000000000?0000?010?00?100?20?000000?000?00000000?10?0101?0101?011?00?2?0?0??0000?000??00?0???0??000000?000000000000??0000000?00?0?00?0?0?00200000000000000?00???0?00?00000?0?00000000?0101?1000?0???2000??0?0200101100000?00?000000?01000?0002?00?0010?1000000?10?000?100??0??0000?00?0??00??0??000?000?000?00?0?000000??00??000000?0??01000100???01??00?00000000?0??11?00??00002?100000001001?2000?00000?000?0?00211??0100?200000?00010?001???1000000?000?00??0020000010?10?00010?0?00?00?0?000000001000?0001?00?1??000??0?000??00000?00000000?000010000?0000??0??00?0?0???0???000?00000100000?00000?00?0000??0?0000000??0000000?00000?0000??0000000000000?0?01??000000?000?00?000??1000?10?001?1000000?011000???0?00000??020???00000000000?0020??01000?00100000?000000?0??00?00020000?0?0?0?0020000011?0?000000?0?000??000000???000000?1?1??0?000000?0000000?000000?00?00?0001?0?00?0?00?000000000200000?100????1000??10?00?0?1012??100000?100000?0?100000000?00?000?0??00000?0020?0000?10000000000??00??100???0?00000000000?000001??0?01??10?001???1000?00?10010100011000?10?1000100001001000100?00?2?010000001?0001?001000?????0?00??00?00000100000?0??0100??00?00010000000010000000000???0??0000?0??000000??00??0000???000?0000??0000012100000?000000?0?00?00??00010?00000???002?0??000010??0?000?0002100?0?000?110000??001?000000010000??100???0200000?00000?00010000?0000000000000?0001?0100?02?00?1000000000?01000??000?0?102000000?0000000001??0??00???10000?1??00000?110?001?2?0????00?000??0000111000?10000001?2?0??00?00100?00100010000000100?0010?0000?0?200?10000?000?0000000?00000000?00?0000?01?01?0?0000?00??0??00?00?00?010000?0000?010?1001000000??000?100?0000000000000221?0?10?000?0??000???000000?00?00?000?00000010020?01?000?0?010??1010100??0000000?000000?00?0100?000?0?00000000000?00?0000??0000110?000001001?0020?000000??0?020?00?00000000?0??00?0000?1000001000000?00?110000??000?0?0110000001100100?0000?0?11010?000??00000?0000000?00?000??0??000?000100000??00?0000000000?020000010010000?000000?00000?00??10000?0?0??0000100?02000000000?000?100?00000????0?0?00000?0?00???000?0?0?0??000100?00000000000?000?00?000110101001000?0000?00010?00?0000?0?000000?2?0?0?0?00010?0000?0000100010???10000?00010?20010?01?0000?0???00000?0000??000?00?000000?0?01001?0?00?010020???001000?0?000?0?110??01?0001001?0010???00??0000?001?00?000100?10000???00012?0?0?0?0?0000000100?00000?20??0???010??00??0?11?11?001100000?1?00?1000000?0?0?0??0??000?000?0000001???000?0?000?00002000020?20200?01?000?00000?0000?1?00?0000010?000000000012?010?1001?1??101000000?0???000??120?0000??1?00010??00?00?10000???0000??1?00?001000???0000?000?0000?0?0000?00?0??00000?00?00?000000000?000?0?0??000?000000000??200??000110?0???0000?000000?0?100000?000021000000?00020000?0??01000?001?000?0000100000100000?0?000000000100000?1?0?010?1010??20001000110?0??0000000??0000000?0?000??01??000100000000000000020?0?00000000000000010000?0???00000?0000000100??00??0000000000?00000?0??0???00111?00?0000000010?00010000200?0?100000000?110?0?000?00?00?00?00?00000?000000?0000?010000000000000010?00000000001000??02?000010????00001?0?0000000000?000?1?01?2010??00000??00???0??00000?0000?10000000100??000000????0010?000?01011?000?0?0??000000100000020??0??000000?0?0?00110?00000?00?0000000?0?0???0010202000000?0000?0?00?0?0???1000?00000?11?0?0??0000000?0?000100?0??0000?0?0?0?0?1?00000000000?01?100000000?0?011?0000?01?00000000001?0000?001010?0?????0??0?000?00200?0001?00000???00200000?00?010020000?000?1??010?0?0????000??0000010?00?00201?000?000202?000?00?0?0?0???0000000000000???000001?100001?00000?000?000??0000??000?1?01000001100021?00?0?0011?0000??00000??001000?02?0????10000??0?000000?1000??00?0000?0??00002000?00010000?0000110000001??100000?00?001000?0??000???000000000120?000?0?000?1?0??000??000000??0?0??00?0022???0000000??0?11???000?001??000000?2?00100?00?100010000000??0?0000001?0?01000000000?00000?0?00?0?0?0001000000000?000?000?0?0100?0?0?0100000000000010??0?1?0000000????0???000?00?00011??000100?0?0?0000?000?000020?00??000010000000100?20?0010022000000?0100000?00??000?000?001002???1000100?0?0000200000000?0?00?1?0000000?00?1?0?00000000?00000000?0?00?0000000??1?0000010??0100?00?00?00?000?00?1000000?000000?1?1???00000?000?000021?0?0??00?00??00???00?1???0010?00000?00000?0000010?100000?000001010?000?00??0000?21?00??00??00010??0000?0??0000011?0000??2?0?0?202000?0?010??00?000000????00000??00?000001?0?010000000?2000000?000100?00?010???0??100010?1002100?20?0000000???00000000000?00??0?00?00010000001000100?01?00000000???000?0?0?000020?00000?00200??00000?00?00000?0?0?000?00000000?000???000000?0000?020?0000100?0010?012?0000?000??1?100?100100020??000?0?00?00001000?0?110002?102000?00?0000000000000?10000?00020000000?00?10100?0?00??00?00???100?0?0000??10?0?000000?10?010?000?000?100001000000?0??0??00???1020101100?00?00?010000000000??0?000??000?00?00??00??0?0??0000?002??0000000?0001020010?0?100000?000000?1?00000000000?00?100002?00002002000000?0101000?1000000?10?000?20?00000?00??110?020000?010?01020?0?0020??0011000000??0100000000??00000020?00?0?20?000000100?0??1000??0?0???01000?0200?01?000010?000000?00?0100?0001000?0???0011000000000000?0?0??0?000020000?00??20?00?0010100?0001?1000?110000000100?100?000???000?000??00??000?100010000000?00?0000010000??000?01?00000100?000000?00?01000??010000?010?00?00100000?0000??00000?00??1000000001000?021????000002010??010?000010?00?2002000000002001?000000000?010000?1000?00?0000000?0010??0010000???0?0000?0100???0?00201000000??0?0?000?1001000???00?00000001010??000200?0000??0??000?01000???000?000?0010000?000?0?0??0???00000000010101?0000?000??000000100?0?00001?0100?0?0000000000000000?010?0001000100200?0??10?000000?00?000?0?1010000001110010?010???0000000000000000????020000000000?00????10?0?011??000?0?10?100000010?0?100200?10000?0?0000010?00?0?00000000?0000?0?000???00????0??00110?100000?000000?0000??000000000?0110100000000010000000?01?000???000000000000??00000?000??000?000000000000?0?0?0000000?00?000?000000001?00???00?100000000000?1001??0010?0001000001?000?0?000?0000010?0?1??200000000?0000??101000?000??10?00???00?0??0?000?2?10?0?0?000??0000?1??00000000000??02?000000?01000000?0001000?0000??0001000?0000?00?000?0?00000?0??1?00?0000?00?0?0?000?0?0000?000??0?100?000?000?0000?00000?22?0000020?0?0100000000011??00?00000?120?0?1?00000???00?0?00?0000000??000?0100???000000??000200???110?00000?010?000011000??00000?00002000??000000???10?00?000000010000101??000010100000000000?000?000?1?000020?0??00?0?00?1000000?00?0000000000000010002?000?0000000000?000?020000?20000000??2000?00000000?0??00000210000?0?00??000000000000000000?000202000?000?0?0000?000??0011?????0000??000000000????002??0?00?000002000?0?0?00020?0000?0?00000?0?0?00?0?00???0??00000?000000?00?0??00000???10?0210000?00?0100001000001??00??00010??000000000000000??000?2?0??0?0?000011010?0000???0?00?000001000?00100???00?2001000000?0???000?01000?000??0?0000000000?02?0020?1000???000??000?000020?0000000000000?100?00?000000000?00000?0010?010010000??1?0?0?00010?00?000??0010001?1??0?00000000000?0210000?000?0?0?00??0?000?00100000000000000200000000?0?00???000?000001100??0010?0000?0000?0?000?001?000000100?0?1?0001000?00?1?0000000?0000001?000000?0020200?1?0?0?0?010002020010010?0?0010000000??1000?0000?0??01000002100?1?0000?00010?00000000?0?00?01000100?00?0?10020011?1???000?001001?000010????00000?1100?002?0010100000?002?0?00000000?11?0000?00001100001?001100?000000000?00??000?00200??000???020000?10020000??0?000000000?1000??1?0000?0??0?000000000??2?00000?0010000?0000000?0000?000?1012?1?01?000?0000?000?00?0100?00?00?0??00002??00000??00?00000?1???0?00?2?10110??0??0001???00?00?0000?0?00?0?000?0000?00?0000?0100000000000000?00??00000?0?0001000?0?0?0?01000?002000??000000?0000000??0?0?0??00000000000000002?000000?00????0000?0000000?0?0?01??00?0??0000101012?00?000?0?00000?0??00000?000?00???00??0??001??010000?00?000?0101???000??002000?0000102?1200???00??100?110?0000?0000??1010?0?00??000???000?0000000000??000010000010?00000000?0?0000000001020000?000?00?000??02020?00?0??0?10000?00000100?000000000000002000010?0??1?1010000000??000?0100100100??0?00??0?0?0?001??0101??00011?0002?010100??0?00000?2?000000?0?0000?0?0??00001??00?00??0010000000000110?00??0000?000?10000001?00000000?0?002000000?00?00?10000?0?00100000?00000?1?000000?0??10000000000?00?00000?00?0??0?010?000?0000100?0?0??200??0010?10000?00??02?000?000001???00??00??0001?00020?10?000?0000?010?00?0?010?1000??1100?0010000000000000000000?000?000000100?00001??0000000000?00??0?0000000?010?01000?0?0?0?000?1?0000000??0?0001010?0?000?00?000010000?0000001??0000?001?0??00?0?0000?10?000000???0?0?0000?0??10000?0?000?00000000000001?010???1000??00110000000000??0000?00??0?0000000?0000000?0000?0?01000??000?000000000?000???101000?000?0100000???2000000?00001001??001?00?0???00100000?002?000100000??0000?200?10???00?0000010000?00?0000010120000001?00000?0000?00?0?000?0?0?00?000000?01?0??0000000?000001?0000000000?0100?0?010001100?000?00020?1?000?10?0?01000?0?0000?0?00000000000?0010010?0?1201000?200?0?0??0000?00?00??00?00000?0000101?0000?0?100000?01100000?000?1?000?00000001100?0000?00000011?000000000?1?0000001000???000000??0??00?00?00?00000?0?01?00000000?0100001200?00?000000?000000????00?0000?0??00?1000000000001100?00?00?0???00??00001?210??00?0000?100?0000000200000?000?0000??000000000001?00?00?000000??000000020001?000000?0000?0?21??000000?0?0??000?0?0?00000000?00?10000100?00?00??00?100??0??1?00101?001??000??00??01?10?00?000100?0?0?0?0?0?21000001?01??0100000?000??2?0000000010?00000???000100?00?12?000?000010?1100?00?00?00?00?0000000010??0?0?0?00?00000?100??000?01000??002000000?00100210?0?0100000010?010000?0??0?0??00000?0000???00?0??00010100?000??0000?0?0000?0?000000001000?00?100??00010?000?0?0??00000000?0000000?0?0?000000????0002000?0000???10??0000000000000?0002?00000000000?00020000?0?000??1001??0?0000000000001?0??0?00?0?00?010?00?000000?10010100?0?0?10?10?00???0?1?000?000?0?010000?10002?00000000??00?0?00?2?2?0??00???10001?0?001100000000200?0000?00?11000000001?000100?0000000100?00?000101?000100?001?20?010?01000200??0000001??00?00?10?001100201000000000000001?00010000?00?000?010000????00?00000?0100?2??0????000100?1?0000010002?0002?0?010000000?0000?01?0?000?0000000?000001000010100000?0?0000?0?0?0?000???00000?020010?000?00?1??0?000?000?000000?00?00?0000?0???00000?00?000?01010?00?0?000?0???000000?00010100?000?0?00?0001000?0000001?00000010?000?100?01100?000000000?00200010?001000?0??000??0000002?0?0000???00012?00?20?010?0?000000000001001?1000200?0100????00?1010202?000??000?0?00000?0?0???200?0000000000000??0?0000?00000000020?00100?101110002??0?10001?00?00000000?0???02000001?0?001000100?02?00000000?000?00??00000000010??0100000000110?0??2000010?00?0100?10?00200000?0000?0?00?0000???000?00000?000?0?0?0??20000000010?0??0?00000000001?1000??000000000000?001?00?00?00?0000??0?0001000?0?00?00000???0000?0??001?0?00??00?0?0?0??0?0000000?0000000210000?00010?000000?00000?1??1000000000000?0?000????00000?2??010?00?00020?00000000?000000000?20000?00002?20??10??00001?00000100?020000?000?0000000??000?0?000?0200000000??0000000?1?0?00000?0??0?00??0000???000200?000000?0???0000???000000?00?2100?0001?0?10?0000?000000100?00000?00000100?00??00??000100000?00000??00100?0?0?00??00?00?10020?000?000?000?00100?000??00???1??00??0??0000?00000?0??0000?0??00000?00100?000000??010?0110?02?00??2000?0??00?00000?0??010?00?0?0?0100000?0?000001?100000012?000?0100?0?0110000?000?00?0000?2000?1?000?00100201000000?0000100??0?10020??000?0??0000?1000100??0??0?00??0000000?00110000000?00?000?00??00??001?000000010?0000000010001000?0000?0000???000000?0?0010000?00?00000?00000?0010?00?000?0?02000?00???00000000000?00?0001?00?0001??0???000?00000000100?00???0?010???00??00000000000?0000?????00?0?002?00110?112?1000000?00000?000000?000?00?00010?0?00000110?00000?0000?000?0000002000?100??00000?0000000000?00000??000?0000?0?00??000000?10011?000000?00?0?0100???0?02010000?0?1?0000?0?00001100?0?020?00?0?0?0?000020?00000002??00??0000000000?00000?00000?10?0??0000???00?00???0000??0?0??0?000200?00100000?0010?0?0?1000?002?000000?000?100000000??0?010?00???0???000000?00?000101?0?001100020?00?0000?00?10000?0??0000000000???0???10???100???000?10000000000000?011000???020000000?0?0??0?0?02201000000?010??000000??000??00?100?10??2102?0000020000?00?0?0?0000?00?00000?001?00?00?0???00?001000100?0?0?000000000?0000?00?000?102??000000?00?10?01000?00???100?000??0000?0010?00?0?00????000?0?00?00011001?000000?000?00100000?00?10??0?000000021001??10?00?0000?0???0?000?000??0?000??00?000000???0100??0???0??00?010?0?0000000000?000000000000?0?01?0000000?0?2000?0??1100?1000000?0??00000?0?000?0000?0000000?0?00000000000100?0000000???0?00?10??0?0?0000?0?10?0??010000?010000?0002011??0001001000?0001?01000000?010000100?10?0??000??0000?000?0000000000000??0?011000000??00002000?00000?010?1?000000?0?0?01?000111?01??0000100???010?00?011??200000?0??0??000001?00?0101?0000?0?00000?00?0??0?02???10??0001??000000?0?00?00?000?0?0?0000000000000??00??0?00?0100??00000000?00010010??00000?00?000000??000????0000?00??1?000?1000000?1??020?000000?0000200?00000??0000000??00?2000000000?0?01?0?002001000000?000000?00?000?10?00000?000000000010?010000010?20??00?000000??11100000?0?00?0?0000001?000000?0?00?00?000?1?01?00?001??10000000200??000100200?0???01?100000?000??0????00?0??0?0?0000000000??0?000002000?0000?00?000??00?00000001000000001?0?0?00000??0??0?00?0?10?20000000?0?0?00?0?00000?0?00110?000000000?0000??00?0000??0?0??000001002?000?0010?00000?0??000002?0?00?0?0?01000??1?00000?000???000?00000??0000?0?011000000?10000000002?10000000?0??0000000011010100?00?010?100?0000?000010000?00?010001000?000?00100?100000100?02001?00?0?02?020?00?010?0?00?00?00100?0?0000000000020?10?0?0?0000000010?????0??00?0??0?0000000?000?0?0?00??00000?002?00?00?0?000??0200000?0?000?0000000???0?0000??0?0?001000100?0000000??0?0000?00?0002010000??0100?0?00?00?0?0?0000???00000?000000200?00000??00100000200?000???00100?000??0200001000001000?0?0?00000??1?0?000002000000100??000002???00000000000?001?000?0?0?01000?000?00?01?000??00001?01?00??0010?00001?000000000000?0012000002?0?11??0100?000?10000000010000?0?00001?00?0?0?02000000000???
Nic_cit_03744	010??001010??101?0000??010011?0??0000000000?0012??0011?000010?1100??000000??0000?001?0??2???00000????0001?00?01001200000?00000?0??00??200?100???0?200?000000???10?0???0?000???000?2?0000?00?0?0??100001?0?00000?0??0?00?000??00?0?0?0?1?0???00?0000?0????1?10?0??0???00?01??00?10??000?0?0??1?0?0???0??0??0000?0??0?010000?010?00000?0?00?0???10??00?00?00??00?000????00??00000?0101??0?0?0000???20????01???01?000?00000??10?000?1??200?0000??01000100??20??0?000????000?1?0??0?000000?0?0000000??02??0??000?1000?0?0???0?0000010?0???00??0?0000?0?00?0?0001?10?00000?000???0?101?000??00??02000000???0?00?0?0000??00?00?00?000002?00?00??0000??0??0000001?00000?00??02?1?00??00?00000?0??0??0?0?0??00000?0000000?0?????000?0??000?0??0000?0000?00?00?0?00????0?0?0?0??10??00?0?2000?0000000??010?000100000?00?0?000000001?0?00?0?22?0?00??0002000?00??01000?0?????02000?00?0??000??021?0001000?0100?0010???00000000?0?00?0?01?00000????0000?0000?010?0?0?0???00???000??00?0??0??0??000000002?00000?0?02?1?00?1?0??200????00000001??00?00002?00??0??0?000000000000000?0?00200?00??00??0000000001011??0?100?01000000000??1?2?0?00000000????00?0??00?0?00?020?0010??00???0?0?0000000200?00??01???00?1?0???000?000?000?0?1?0?010?010??0?002??00?0?000?0000?0?0???00????00??002??00?000?0?01?0000????1??00???1?1?0??0??00?0?0??0000000?10000?????11??00?0?00??00?0?0?001?00?0?00?000000???00100000120?000000010?2?00?001????0001?00?0??0??0?0000000?0?000000??000?000?1?0???00??1?00??00?020???0?01000?00?002??????00?0?0?02???0001?00000??00?00?10?00?1??000000000???1?000?00?01?00?000?2?01??00010??000?0??0??00000?000000??001??020?000200?????100000?00?00000?0?0?00??0?00??1?00??00???000?00??0??00???1??0?0?000???000?0??00000?200?0??001?01001000?00??000?0????00?00000?00???0000????000?00000?000010?0?010?000?20????0?000010?1000000?0?1?0?00000?000?000?0???010?0000??0??0?0010?0??010?000??0000?0???00000?00000?00??00??0??0???0000?0?001?1000?2000?0??00010?0??0????100000??0210?00000??0?000??0000001?0?10??0?000220??01?00?0?000?0000??002?0?0??011000?00000?0000000???0000?00000?0?00?1000001000100?0?00?00?0??0??00??000000?0000??0020?000??0?00????2000????00?010?0?0000??0?01100000?1??100?1?00?0???00100000?1000????0???0?0?00?000????000?00??0??0?0?000?00??000??00?00???000000?0?00100??000?002??00??0?000?0????11??00??0000?0?00??00?10100?00?0?00??0000??00020??0?00?000000100000?00??0?0000000?000?00??00?0000020020???0?00??00?000110???0?0?10?0?00?1000?00???0?0??010??00000?00000000??0???0000?00?00?00??0?00000?0?0?00??0?0?0100000?01000????0000??0?0??10?0??00?00000000???00?00?0?00000?0?01?00?00?00?00?0?00?000?0000??000010?001?0000000??0100???000000??010000?01?00000000??00?00?0?000?00000??0?00?00000?00?000?100????01200????0000????000??00?0?000??000000?0??00000?1?0?????00?000001?00100?00????0?000?0?1?0?0000000?100000001100000???0???0100???10?0?00??00??10?00000?000?0?0??0??00000?0000????0000000???0000000???000?00?000?000??0???00000?0?000??010001?2?10??1??00??010??1??00000???00?0?002101??0?000?2000?2?00000000?0002?0000?0?0000001?000?010??000??1??0?00??0?200010?0?0?0?0?0???0?02000?00001?0?000?0??0?01??00?0?00?0?00010?00?1?001?0??00?00000???00002000?0??00000200?00?0100??1200?00001??00100??0???101?00000????2100?0?000000?00???0200?010?0??000??10001?00?0000??00000?00?00?0??000?0010000000010??0?00?00?00?000?1000?00?2?00?201?00??020?0?0?00????00????1?0??0?0110100?2?0020000100100000?100??0000?00?0?0001000000?0000?0?200??0??001000????1?0??0??00?000?0???10001???00?0?000?0???0000000??1??000000020001?01??00??0?0020??0??????00?????0000?00000???????0110000000100??00000?101??00???2???001??00000?0?00????10000??0??0?000??00000?0000?0?000000?00000??101000?00000000??0??0000????00000??10000000000?0?0000?0??0000??0?011?0?0000002??0000?0??0??1??0?00?0000??101?00?00?0?10?0?0?0??0???000020?100??000??0001?0??01?01?0000000?0?2?0?0?0010?0?1??00??000000??00???0?000?0?00000????010?0?00000000?120?00020??0?00?001000?00?0???0??1010000000?00?010000000?????0000?0?1?02?0100????0?0?0?00?0200?0?000000?0?000000000?001000000???000?0?10000??001?000??00200?0?010??1?000??0?001000?100?00?000?10?000??0001???01?000000???00?20020000?????20?0??0?000100??0???000??0???00?0000?00?00020000?0??0?01010000?00?0?0??2??0?0100000001???1????000??00??00?0000000100?1??00???0000??0???0?00??10000?00?0010?????0??00000?000000??1?10?0001?00?0?0?00001000?00?0???0?001000?100?000?0001???0000?0?0??00010001?0?10?0000?0000?0?00??0000????00?00???00??0000?0?00???10?2101?1??10100000?00???0?0???1000??0?????0010??00??0?00??0??2?0?0????0??00?00??0?0?0??000?0100?0???0??00??0?00000?00?00?000?000000?0??0000????0000?0?0?0?010?000??1?000???0?0???000?0100?0???0??010???0?00?00??0100?00?????0??000?0???1???00??0?20?0?0?000?00???00100000??0???000?0?1?0?000?000010?0???10000?0?00?0000????01????0?10?0?000000000??0002?10?0000000???00?0?20000?0?????000?0000000000?000??00??00?0?0?0???0?0??00??????000000000?000?0???00?000?00?000?00??210?0100??0000?00?0?00????1???0?0??0????00??000????00?000101?0??0?0??000000000?000??00??210?00200???0?00000000??00?0?00??0?00?00?0?00100??11?0000???000?????00001??0?00000???001010?1?0000??1?00?00?0100000?000000?020000?001000000?0?000?0??00?0?0?01???00??1?0??000?0202000?0000000?0000?0?00??000020?000010000??001??0?0?1???000?00????00?0?000?0??00????100010?0?110??01000?0?00??00?0?01???00000??020010??0?10???0?0????0???100?0??00?0000?0100?0??01??00?0?00000???0000?100??1?0?000?1?1????0???002000??000???0?00?10?00???000??1?00000??000?1?000??000???0?0001??0000?000000??00??000?0?0???00?2?000?0100112?020?01?0???0????10?0??0????0000000020???0??001?0?0?0?00000110?????00000?00?1?002000?1?0?0020000?122??000120?0000?0?001???0??00??0??0?00?000000??00000?01?00?000?01?0?0???0000?00000??0?001100?0000000000?01???1?0??01??000000?1???1010?0????0?0000000??0?0?0000200?02000??00000?00??00?00?000000??0?0??00??00000001??011000??0100?000000000001??0?????0000?0????0????0??0010000?00??0??000??0010?00?0??0??10?00??0000??0?00?000?2???00??01?020?00??00????0?0??00????0?0010?202000?000??0?000020???0000?1?00000022000?200??0??000000?01000???0????0100??0?0???0?00??0?000?010??000??001010??000000000?11?10?????00?10??0?????0001?????0??0?00???0?????0??????0?0000?0?000?100000????0?000?0?0000??00001?0?00??0?00??0?010??0????0?00??0?000??00000011??0000200???2?1??00???00??00?00??0101????00??2?0?000?02000110200000?200?000?000?1????????1000??0000000?00?0000?00000?000??000?000?0001?02??20???0?0?00?0?000?0?0?00?0000?0000???0???00?000000?00000??0020???000?1?0?0000000000?000?0????0000000???000000?010??00?000??2?0?0010?0?1??10??0?0????000?0??000?2?0?010?000000000000000??100??0202??0?0000?0?0?0?00210??0?0??0?0?00000?0??0?00000?0??0???0?000??00000?0?00??00000?0?00???0?0?0?0???000?0??00?000000?0?000?0?0??2020020200??0?00?1?000?0000?0?10??01??000?000010?000?0?0??10?0?01????100000?10?100002??2?00?000?00000001??00000?0?00?00?2000?1?0000?00?0??00???0?0000002?000??00?001?0000?01??0??1210?0??000??00??1??0?0?001?0??01?00000???02000000000?000?0?01000??11?000000000000??00??10??0?0???0000?0000?0?100000??00??000?10000???02?01?0?0?00??0000?00?100??00?000??0001000??100??00??00010100??000?2?00000?000000100?0?000?00??00000?00?2????00???100200???0????00?100?000???000?1???0?02??00???0000?002?00??010??0?0?00001?010000?00?0??0?0000000?010???0??0?00??01????0?00001011??000?0?001??000??0?2?00?000?0????01??000???100??000?0?00000????100??00?0?100000??000?00?0????0?0?002000?0000?0??0????00001?0?0?100??0?0?0000200?000??0??0000?0?0?00???100???000?00???0?0?00??00?1???00???0?02000000020000?00?000??00?0?01????00000???0?0?0?0?0000????00?00?000???0020000001?0?00?0??00?00?00??00?1??00000?0010100000???0?00000??10001000000???0??0?0000???0?0?????00??0?201?0000002?000000000??02110?00001??01??0?00??0000?1?01000?000?0?000?0002??000??00?1001?00000?0?000000???0100?0?0000000?02???0?000000??0000000???01010??0000?1000?00??00??0???0?0?0???0?0000000000???00?0?00??0??0?00?0?0000?0000?0?00?1000?00?00???100??0?0??000?00?0?0??000?0?00??0??002?0???0?20?00?200?1000???00000??00001??1?00000?0000?00??1?00??00??????0??0?????0??0000?00?101?0??000???0000???000?0?0?0000?0000?001?0?0??00?000000?00000??0??0?0??0??0?00?012?0???00?0?00?00000????00?0???0000?0100?010?00?000000??0000000000?????0010000?011??00?000?00??00???0????0000000000???00???0???0??00?0?00?0?0?0?00?0000?0?0?00?2?000000?0??00?0??00?00?0000?0011??002????0?10?00?11?000?0001?0?0?00000?1100000??0??0000???00?0?0??00?100000?0???0??0000000?0??1?02?000?1?0?0000?0???000??0?0??00?10?0??10?0?0?000000?0????0?0?2?0??0??1???0000?0000?001?0100?000?01000?00??0?1??0?1?0??00??00?????0000?0??0000000??00??00?0??10000000000???00?10??00??00??000???0??00?0???0?000?0000?000?0??0?00?0000?0??0?0?01001?1?0??020?0?10?00???00?0?01000?00000001?0???000??00??1?0??00?000001???000000????0001001??0?0?001?10??00102?0100?000?0???000?11000?001?00?001??0?01??01??0100?00?0?00?01?0?0?00000????00?000?0?1??01??00?00000?000??001?0001??010?000?0?0?0000?0??00000??000?001000000?00?00????000?0???1?0000?0??020?001???000?0000000?0?0?000001000?0010??0?0?0?000???00000?11000???0?0??00?0000?0000?0??002??2001??0?0?00100?002?000?0?0000000?01?00000??0?2?0?00??0???0??1?0?????1100?0?00001?0?0?00????00?00?000??1?0?000?10001?0?00?01000??000001?????0?01010??12?000?0100?0?0??02?00???0100??1000?10?0?00?000100?0?0?010??00011?000????0000?0?0?01??000?00?0??0?0000001100?00??00?01???0?000?002?0??1??2???100?0???010?01??0100???0000?1??0?0000?100?0?00000??01??0?1?0???0?0?01100?0?0?000?00??00000002?0000??00011000?0001???0000100?0??0??1?0?2??012?0???0??00?00?0010?000100011???0?00011?0000?00?0??0?0000?0?00000000000??000??1?00???000?1000?0??100?00??10000000?0?0?0?0?000?0020?001??0000?000000??0000???0?000000?0000?0??00?000?0??00???0000?000?????1?000????0?????01?0??00??000000?0000?00??0?00???100000?00??0??0?0001000?000??00?00???100???0?0100?1000?00???1???1?0?000???20??010??000?000?00??20?0?0?00010?00000?000?0?00?0??000?1?00??1??000?0??0?010000?0?001?0000100????000000000000?00?0??0?1001?0?000?000?00000001??00000100020?0???000000??0000?00?002?0?0010???1????00??00?00???00?0??00?0??00?0?0201?00?00100?001??000000??0000??0?1?00001??0000???00???010??00012??00???000??00?11?00?00?0?000000?0?002000?0??0??00??000?0??0???0000200??0?0?000?0?000?0?000000?0??0??00000?00?0?0??010?0????00???0?0??00100?0?000?1?0000?00?0100?0?0?0?0000?1??00020000??0002?0???000?000??0?1010?0010??0?????110000??0??0?00?000???0???001?0?0?00001????10000?0000??0?00000?1??0????002?10??000?0?0?1?000?12?0?00?00??0?00001?0?0?000?1??0000?0?1?1???00??00??0??00000?000???000000?00??000??0??0?01?0?0??200000??000?0?000200?????0?0100?000000?00000?00000000????00001100?0000000?00??000?10?0??0?00000?0??0??00?0?00?000?1?000???000000?00100??02?00??0000??010???001?000001???100000?0???00011?0?02??0?0?2000?0????100??0??00001?0?000000??0?0??0?10000?0?0?00000??000????10?0?00000??0??0??0?0?00?00000010?000000000?00000010000??000?000?00010?1?002000??002??0?0?0000???000?00??1?0000?0000?0?0?01000??0000?00?200??00010?000?0000000??0?1??0?00?0?000000?0200?0???00000?0???0?01000011??00??0???000?0?000?0000000?00??10200000?000??00???01??000?????0?0???01000?010?0?020001010?0?000000?00??0?0?0???00?00?0?0?011?0000??00000010000?0000000????00??000?0?02000???00?1001?0000000000?1??00??1001000?0?0?00?00?00000?00?0000?00?000?00000?0???0??000000?110000?0?0?0?00?0?0???0?0??0?00?00000?0000?1?00000?000?2001??0???000010?010?000??000?02?10100210?0???0?0?000?00200000??00??0?1000?000?0?0??000000?020000010?000?0100?10???0000000?0000?000???000?0??0???00?00?01???????0??0?0?0000?0???00000?1?0??10?00?000??0?0??0??0??001000?00??1000000??0???10?01000000????0?0?10????100?00000000000?0????000?0?00??0100??0?000??0001??00?00?0??0?0000?0?1?10000?0???000000?0?00?0200??00000?000?02?0?1??110000?0002?00?00000000?000?0000?????0??0002???000??000?00?0000000000??000?0??01?000?001?0011010?0???000?200?101?00?0??00000???0?0000??0?0??0?00?00??000?1??0?001?01?00???100?000?0000000?0000??20000??000?10000000010000?00000100?0??00000?0?0?220????12?00?01?01????00010?0?00?020???00?0??1020??0??10000?0?001?1?0????10??0?00?0001?00010?0???010??00??0??00??2??0????0?0000?0?0001??0002?00?1?000?000000?0??0100100?0???01??0001?00?00010?10100?0??0??0?0?0?????0000?????00000?010??00?001??00???0?0?0??00000?00?0???0???0??000000000??00?0??2??00?10?00????0??0002001?1?100??0010??0?0??2?00?0000?00?000??02????0?100??0?00?000000000?00200?001001000?01?0?00?00????2?0?0?00?0000001?10??0???0??0?0000?001?0?0???0?00100?00000?1200??120?010?01???0000??00000??0???1?01000000?000?000???0?00210000?0?020000????002120?0???002000?0000?00000?000???0?000001????0?000?0??01000?0?000?000?00??00??0???010?0??0?000?0?1???000?000000????02000?0?00100000???00?0?000000??001?2?00000?00??0?0000020000000?00????0?0000000000????0?0?000?0000000???000000?0000000???0?000020?0?0?00?10000???000000?00?1?0?0???0????0?0???0?00?0???000?????1?00?2????0?000?001?0????0?0??1?0?0100000???0?00?0?0000???0000?000??00???0??0000?0?00?????00??00000?001?000010???000200000??00?????000?00?0?0?0?1?0000?000?0?00??000?00?00000000????00?000??0?01000?0?000?0000100?0?10000000000?0??1100000??0??10???000?001000000?00?00?000??0?000000001000000?00?0?0?000?00???000??0010000?000011?0?00?0?0100000?0???0110000?01000?0?000000000?00?00?00?0?1???00??0???0?0000????010?1?00002??000?0??0?01?010?100?10???0?000000???000?0?20000??00000?0?0?00??0?1000??12?00??200??0?001?00??00??0???00002000?0?0001?000?000?10000?000?100??0??1?100?0???000000??000?00???0??0000?000???001?010?0?0010?0???00000??000???1000000??0001000000?0?00?0?0000?0?0?00?????0??000?00??000??000000000000??0??0??00000??002?000?000?000??00?0000?0?0?01?000000?0?0??0000?1???00?000000000?0?010?0??0??000000?00??00000???00??00?002000?0??0?0000000????000000?00?0?0000001???0??????00?000???000?1000?01?00??000?0?0?000?00??0??0?0?0?00?0?000?0??000?0??000000??000?00010??100000?010??00??001?00??10?000????000?00?0?00?00?00?0??20???01?0?00001011100?000?0????0???0?000??01000000000000??00?000?0???00?00??00?01?2?000?000?01?0??01000???0010?000?100????2000000?00000?0000?0?0000?010?020?????0??000010??10?200?1??000000?0?00?0??0????000100???00000000?000??020?0???00?000000?10??0??01000???12?1?0??00?01000???0?0?????0021010?00?0??001??000?0?00?1??0001?0??000?0022??0?01?00?001?0?00?000??0?00000?001????0001???0??001000200?0??0?0000001000000????1?0?0020?0??00?00001?000100???00??0????02?000??0?0000?0?000???000000000?00?000?0??001?00000??0?000000???00?00?0000000??00??0?0100??0010??0???????00??????010?0?00000101??0000?00??10??0??00?0???010000000????0?000002??0?0??10000?0000?0???0??2011?1002001?1??00000??00???000?2000000?10?00?00??0000100?00000?000?000011001?10?000?00?00?0?01100000??00?000?0000?000?000010000010?00???00001?100?0100000000?0?0000000?2?0?00?200?2000?0?00?0?0?000100?000000?0?1010?????0??0?00?0??0?022000??22?0?100??0??1?00??0?000010??100000?0010?1???0??0?0?0101?0000?000?000??0?00?0?0?10?1?0??1?0?0000002?0??00000?0000?0000?000000??00??00?00?2?0?0000?0000??0?0?001?0??0?00000000000000???0?0001?10?00??0??00??00?000?011000?00??0000?0?0010??0??00?000000?????0??0000000?0?00?1?0??0100??00?0??0?0?00?0???00?10?00000?0?00000?0000?0200000?00?0?????00?0?0?000?01100???00?1??000000?00000000??0??01?00?1??0?00??0??0??000?00200????010000?00???0?10??0000??01?0????0000?00????00?0000?0?00?0000000000121??01?0????000?0000100?0000??00?????10?0?0??0?000??0??001000???0?0??0000100000100??0??0000???0000???000?00?0??0??0?00000?0?0?02?00???01000?00???000000??1?000?0?00020?0??1?000?0?000???0?0?000?????0?0000?2000?0??0?0??20?000210100010010?000000?00??0?0?0000??000???0?0?10?000020000??0?0??0?10?000??0000?0?10?0001?0??21010?020?02?010?0??0???0?0?00000??001??000?000??001??0000?00?01?0??0??0?0?0000??????000000?00?0?0?0?0??00??0??0?000?000?0?00?00??02000??00?01??0??0000?000?0000?0????0000?0????0000000000??0000???0?0202?001?00?2??0000?00?0001?00000?00???0000?00?00??000?0010000??0?00?00??1?00001?0?10?0100101?000?100?000??00000????0?00000?00000000??0?0??1????00??0?0?000000100?0???000???0?00?000?00???0?001?01?010????0?00??000?0??0?1?000000?000100?0??00??2?00?00??????0?0100001?00000?000?0???10?00?11?1??000?0??
Nic_cit_03745	0?0?000?010??0?00?0000?00002??0??00?000?00000?1??0001??0?0?000?000??1000?0??001??0000000102?010000000000?000?0???0101?00?00??0?00010010000???0000100??00?000000?000??00000?0100000000001100000000100000?000??00?0010?000?010?00?00000011000?0000010?00?????00?000000?00?0100?00100?000??000010?00?0200?0010000?00?0?120?000010100000?0?00?0?0?100?00?01011??00??000?0?0000000?0?010??00?0?0?1000020??00000?000?0000?0001??1100?0?0?00001?0000?000???00?000???00000?1?00001?0?0?000?00??001000?00000101000002?0000??0???????0?0?0000?000???00011000?0000?000?0?0?0000000100??0?000200000010001?0000?0??000000?000?00000000000000002100?00?100?0000000?00000000000?010??2?0?????000000000?0?01?010?0000000000?000?01000?00000?0?00??00?00000000000000?0??0?00??00000000?00??00??001?00?000000?0?000000?200000000??100010000000000?1111?0?00?0012?0?0?00??00100???00000?0?00000000000?000?0000100000100?001001??000?2?000000?0?00001000??000000000100010000000???000000?0?000?0000?0000000000002?0000?00?0??0100?101?10000??000000?010000?1000??000?00?0?10??0000?0?0000?0?0?10000001??0000002101?1000?0100000000000000?00?10000?0?000000?00?1000???0?000??020000000?00??000000?01000200?00??0?0??00?0?00???000000201000000?0?0?00???10?000??0??1102?00000000??0000?00?00??001??01000000001?000000??001000?0001???00?200100001000010?010000????001000000??0?000?000?000??0?1?0??000000?0000???00002?20?0?000000200000010?000001001?1000?0000001000000000??1?0000000000?0000?????00000001?100?00?0?10??00?000000?0000?000101?1?0?00010?00??00001220?00?10000000?000?0?1?000?00?01??0?001?100?10100000?00000??00?0010010000000?00200?00??001?00000?100000000?00000000?0000010000??000?000??00000000??0000?100000?00000?0?000000?00?0100000000?0??01000000???00000?0?10?00?001000000?000??00??0?0?000?00000?0?00?02?0000?20???00000?000?00001???012?00000001?00?000?000000?10?00?11?0?00000?0?0002000000?00000?000000000001000010?0001?000001000000001?200?00010?00?0001000?0?00?001000?100?10?00?000?000?00000000?10?00?0?000??220?0?12?0????01?0?000??0000?0?0001000002000?0000000?2?0???000000?0?00?1?00000?001?000000000000?000?00?00000?1?0000?002??102?00000000?200?0?000000?0?202?00??0000000?000002000?2000?00000000000001?00?0?000??1???110000?0??00??00?10000000000000?00000000??0??000?000?0?00000000000101??00000?00001002??0??00?0?000001000?00??0001?00?0?000?00????0001010010??00000?000???000??0?00000?1?100?00??00200?0?10001?0?0?020000?0000?000001001000000?2000000?00110?00000000200000000000010?0000?0??000??00?00?00??????00100?000?0000000?0100011??0?00??0?00000?0??0000000?000000?0000?0?000000?0010?0?00?0000010000??00?0100?0000?10?0020000??100?1000?01??000000?001??0?00000001000?00000002000??000??0000000?0000?0??0000000??0?0100012?010000?0000?0???0100???0000000000100000200?0000?0?00?00000?00000001?00??00?001?00???0000?1?0010000110000?00000002000?02??01000?0??000?0000010000000??0??00000?00?000?00200000?0000?0010?100000000000100??000???0?0?00000?0002001010000?12111000000??1?10000010?0020001100??000?0002?0002001000100000001000??000000?02?000?0?????00?00??0?1000011?000000?000000000?00??000?000?000?000000001?000?00?00??0??00???10?00?00?00?010?0000?0000022000?00?0000?100?00?001?01?00??00000??00??0??000??00?0?00001?021000?000??00000?100111000000???000??0000??00??0?0?0?000?00?00?0??000000000?000?0?0000?0010?00?00000000000?00?00?200000?102000001001??0000000000?0001?0?10011?001000??00?000?1?10?021??0000?000010010000000?0?0?2000?00?00?00?0?1??00?0001000?00?0000100??00??0?00000000000000?00?00100000?00?0002000?00110000020?0000????00?0??00000000110??1000010000000?01001001?0?0?000?000?02?02?010200??0???0???0?100?0000?00?00?000000000000?010000?000000??000000??00000100000?00000000000000??010000000000?00??0?00?0000110?011010010?0010?000000??00?00?0?0??000000?00?00??0?0??00000000010?0010020010??00?0??000020?101000000?00000001000000010?0?0???000100000?00??0?0???0000?00000001?0000000000000?0?100001?01??111?020000?0?00?00?000000??00??00000000000???000200000?1?0000?00?02?0?000?000000000000000000?00?000000?000000?00?0?000?10?000?00000?00000?0?0000?00000000000?10100000?100????0000200?00000000???020?00?000000?010?10010?010?20000???0000?00000??000000?000000?00?0000?000?0000?100??002?0000010?00?110000000?01000?000000000?0?0020000?000000000?00000?0000001?00??02?00??0000000000201???0???0?0100000?0??0?001??0000000000?00010100100?00?0??00?000?0000000?001???000?00000?0010?00?000??01?00000000?000000000000?0000000?00?00??0000012???10?2?00000?000000001?0???0010???0000?00?0??0020??00??0?000?00?200000????0?00000?00?0?000000??00000??0??101?1?000000?00?000000?000000000?0?0000?00100000000?0100?10000???00??0000?0?0000?1?10??00?010011102000?0?01000?00?0010?0?100?0002200010000??00?00???00000?00000?000?100?0000200??0200000000001100?000000010??0000?0?0020?010020000000000000000002?20000?00000000000??0000???020000???0?0000000?000??00?2000?00?00?0000?000?0??1?00000000000?1?1?00000000100000200001000?00000?000?00?00?00??0000?00?020000?000??01000010?000000000100000?020000000??2000?000?10?01000???0000000000?00000?01?1?10?000?00000001?0??00000?0000000000??01?00010000020??00000000?000?12010?000??000000100000?200?000?1000000?0000010??000?000?000?00??2?00??000?2?200100100000???00?000??00000?0?00?00010000?0??0000?0?000000?0?00?00?00000?0??00?00000001??00?00???0?00?0102?0?000?0110000000??02?010??00102??0?0??????01100?00000?0000?00100?01000?0?00?001000010000?00?0?0?01000?2?0???00???00?0100000?2?00??00?0?1102??00?01?00000???0100?000000000???00001?0?000?000?00?00010000?0?00?000?00?00000001000000??1???00?0??0?1?0?0000??000000002000??010110?00?0?00001100???00?0000?01?00000000?100100000000110?100002??220000?00?0000?0?0?0000???00?00000001?0?0000??000020?0?0?0??00000??0000??0?002100?0000000200?0???0000?0010000000001?00101?00?10000000000?0000000000??0?0?000000000000?00?0000?0?0000??0000010??0000?0010?0?00000001000000000000001000011?00000?01??10??0000100?000?0??00?100001?00?0??0?0?00??20?0000001010020?0020?12?000?0?0000000000??00?0000???0000?0?0010?20?0000?000?0?0000200??000000000?0101?002?100?0?001000000000000000000?00?00?0000??000000?10200000000?00000?0?1000?0000000?20000001?1??000000?000?0001?20?00??1000?0?00?01001?0?00010?00000000100?10000000?00?00?0000?1010100000?0000000?00000?00??010?10?00??00000?000?010?10001?0???20100????000??0010010011?000000??20?100?000?0??20100000?000000010001001?0?0?0?0?0?00000000?00?000??0?0000000???000000?000000?0?0000?000?00000000?020?00000000000000?000001??00002??0100?00010?0??00??000000?000010?0?0?000??00000000?000000010111?0?10000?10001110??00???01?000??1000??000000020000?000?00?0?1000000000??0110102000?00?000?0100000?0?0?000200??00000?0?00?02000?0????0?0?10?00000?0?0?000?1000?00?000100??1??0?0?000001000?00000000??00?0?????0201101000?0000?000000000000??00000??000?00?0?0?00??0???10001101??00000000?0000000?10012010000?0000001100000?0?0000?0011000?0???00000?0??0???0102000?11?0000?0??00??000000?0000??010?0?0?00?000?0???0?0?002???0?000000????0201000?000?00?00?21000?00?0?0?0000100?00?000010010?0?0?0100111000200?0000?00?000?101010010001000?00??0011100?0001?00??001?00??10000010?0001100?0?00000?00000001?0001100000??000?10000000???0000000?000??002?0?000000000?000?0?000?00001000?00?00000000000000000??02000000100?0?010?000?0?00000?0?00??00000000??1?0?100000000001100??000002000??0100000010200000011?00000?10?2?00100000??0100000100???000?00001??000??00000000?000??00?0??0?0?0???2010000?0?00?110000000?00002??0?00?100100200?0?0000?000???00?100??00?0???000?000000?0000?0001000?000?0000?00?001?0?002?00?0000?00000000??0?0000?010??00?00???0100??0?000?0?0?00011?0000110?00?1000000??0?0000?0100000?0000120?000?000???000?10000000?000??1?0?0000?000??000??0?000??0?0200?0000?1?00000?00??020?020000000010?0000?2000000?00000?00000000000?0?000000?00010??10?000000?0?0?00?00000?0?0000000?0?202000000001200000000?100000??000000000?1???00100?00000000??00000?00000000?00000000?0??000??000000?0?0???000?100000000000?0?00?010000??000?0?0??2000020?1?0?0001000??00100010?00?0100???000100000?0100?0??000?0000000??10?01000?010?001?0?1?2?0000000?000??2?0?0?0?????0?01000000?00000?0?00001001100?0000010?00?0000???001?????00?001000010?011?0000?00000000???000?001?00?0?01000??2?00?0000?0?0001?000000?000?1020000?1111001??01?0110?0?00?010000100??00000??0??0?00000010?0200?0?1?0100000001001001?0000000000000000?000??000?00???00??000000?0?00000?000000?0102000?01?00??0000000000?00?0?0?0?0?0?000001?0000000000?00000000000?00001?00??0?0000?0000?000020000?20?010000?0000010000?0000?1?0101?0000000?2?0?010000000000220200?020001000?0???0010?0?001000000?000?00000000?000001?????022?0?0000000?00000??0?000200000?00?1000000?0?00?0?0000?000?0000??00?00?00000?000000?002?00100?0?0001000?000?000000000?0000000000101?010000001?000?1?000000?0?0?100100?000??1010010?1?00000?00000??0?002000000001?0??0?00000?00?000?100?000010000?010?0202?0000?000?000?0000?010?00?00?0??002??000??1?010?00000?000???0000?000?0?10000?00?0000010000?001000?00?00?1?00?00?0000?00?002100001000101010?0?1000000020000?0001?000?20?00000000??0?0??00?0?00002?000?0?0?0000?0000?0?000??000??00?0200?00000001000000000?0000000000?001?001000?00??00??0?000?0??0000200??0000000?0000000000??1000?002000??00100?0?00002?0?01?02000?0000000000?1000001011010000???000121???10?01000101001000?0000?00?000??00?11?010??100211000???000000?00??100000000001?0000100011000000001001?000??0000?110?0000221010020000001?010?000?0100?00??000??0000?000?10?000000111102?00000?0100000000???0?00000000000021?0001?000?10?0?00?0?0?01000011?000?001??10??0000??00000000?0??00?000010?210?0?000000?0?01000?00?000?000??000?0?10?000?000?011000?0000000000??0201?00?0?0000000000010?000001002000???00000?00001000?00010?000000001?000000?2??00000?0000000000?00?0?01???0?0?0?0?????1?0?000000?000000?0100?00?0??10?0?1000000000?0??0???01??000000?0??0001???0??00000000100100?0000100100000?00?2000?20?0000?0001?0?1?020?0?0?000??0000?00000?00?0??000?00000020?00000?00?0??000000001?000000000?00?0000001?10?0000??0?00010?000??100?00?0?00000000010000?1?00?0?10000000?0??000001??00110??01?0?????0?00011?000?1?000000000001010100??0000100010?0100?00?0?00??000?000000?0110?0?0?1?0?2011000110?000?10000000?01000001???000?2000?002002?00?00?000??01010?000?0000100?0000000000001??00000000?0?00?0?00000?0000?0000??000??00?0?01000022000000???000001?00?0110?0?000000?00000000??0001??0020000?00000?000020100?0?01??0?001?000010?2000??00?00000100000?120?000000000?01??000?00?00000200000??000??00?000?1000000?010?000?0?0000000?00?0000100?0?000?10?0000?0000100?00020000???00000?000?1?0000???000000?2?00?0?000000102?000000000001??0?0?0?0000?00?0??0000?010?000??000000?000000000???0000000?0000000?0000?10010100000000000?0000?000??0200000000000?0?110?1020000?0000?0?0000?0000000001?01100000?00?0000??00001?00010100000?0001?00000?00000???100000??1?0001010001?0?0000000?000000100000?00000??00000?000000000?0002?000000000?00200??10?00?1100?0?0000000?0?0000000?001?00?00?1010??1000000??00??0?001000001?0?01?00000000?1000?00010?000?20000010?00?0?0000?0?10000?002000000?00001?000100001?00100000??0?000000?1?0000000000000002?10100?0000000??0?020000000?0??00?0??01000??000001000001010000001000??000000??1000000000?0?0??0000000110??100?00?0000???10?000?0112001?00?0?100000??010001?000?11000??000?0001001?00?0000??0000000001001?0?001000000?0000?000020012000?0??0?0?0??10????0000??0000?000000001?1000?00000002001000010001?1000???000?000?000?1??100100000000??0?0?0?0100000?0?????0001000?000?0?00001?0?100000?0?0??00100000?0000000000000000000?00?20000000?00??0001001012?0?00000000?200?000000?000??20000?000?00?00000?0?0000000?00?00000000?000???0?01000000?10?1?0?000?10?000000??000000?0?20?0000000??01100?00?100??00000?00010?0?00000000001000000?0?0???000000?00000000?00000?010001?0?0??0000?0?00?1?00??0100000000010020??0?000?0001?000000?0000000??0??0000?00?00?10010??000001?1000020?0??00?0110??20120000000?0000110?0000??000??100??00?000?????0?000?01?00?0??00?1?000000000?000?101?010??000?1000?001000?01010000000?00000001000000?0001?0?000?01?010?000002000?000000?0?00?00?00?0?010?00?0000?0000000?01?1001000000000000010?00??0?00010000??000?1?00000?1?01000010??001000?00001?0?02000020000?00001?1?0000010?0010000000100200?0000100000?0?0?0???000??000000000?000?000000?0?000000??01?100000?0010?000?0?0?????000000?000?01000?0000??0?00000??000?0?0?1?000?00020?00??0??000?0000201?1?00001???000100?0000000000000?0?0020?0101010?0??0??0000?0011?02?01000???10?00200???00100000?000000001010?0??0??001?0000???100???0000000000??0?00?0000000001??2?0000?0000?0010000000000?0000?000010?000100?00?1000??0002100?00?000000000?01??02000?00?0??01001000?0100000?0000000?00??00000???010??0010000010??0???000?0?0000000?000?0?00210000?0000??000?00000010?0?00000?100?000?20110000000000??0?000000000000?0000000000000000010000?0?0000???000?0?0??000?00??0?00??0000?1?0000?0?000100110??000??0?0??001?0?0?0?0200000121000?00000?000000?00000?00011??0000?0??0?1?0?002000?000020?00?000?00011000??0000??00000001?1000000?001?100020????10100000011??020?0000000000000000000???1000?101000000?0000?000???0?0?000?0000?000?0010?0??000?00?00?0000?0000??0?100000??12??1?0?0?000000000000?00?0?0000?0000000000?100200??01?0?0?0000100000000?00000?0000000?00??100?0100000?0?0?0010000?0?000??001010?00000???2?01?0??0?1?0000?0?0?0?0000010?000000001??000100?0?0??0?0?1001?0??001?0000????000?00?0?02???100?0??00?000001110?0?2?000??0?0?0?00?00000000?0001000?10?0???0000?000??000000100?000100?000???100000??0???000000000000????000?000000?0020122000?000?00?0?10000?00??001?10000002011?0000000100?000?0100?0000???000000?010000000?00100000?00?0010010?00000000?110100000??000000000000?020000?0?0000???00?000001??010?000001000?0?000?0000??000000?00?0?00000??0????00?00?0000??0??00?0000??00000?000010??0000020001??0?00?000000000000000000??100?00??0?00000000000??1?000000?0000100???0000000?0000?0000000?10001?00000??0?0000?000????0200000000?000?0000001?010000000020?00?00?00?000?1?00000001????00000?0?00001000000?0000?10?0?000000??00000??10?010?0?00???0000?00001000000?0101?01?10?0?0110100000?0?00?00001000000??20?01??00?000??0000000000000?00000000010?00000?0?00?1001?20??00000000?0000?0??010?0?00?00000?00000?001?000?00000?0?0001000000??0?0?00?010?2000?00?0??00??000000?00?0??00?2?00?0?021?22?001010?0?000?0???0000??0?0?0?0?00000??00?10??0??00100000010?00000010020?0000?0?0000?0020000000010000??01000?00?0??00??00??000??0?00?00?0000???000000?000000100?0?100000?00?000110000?10??0?00000000000000????0000?0000??0?00?00??000??0?00?100??0000100??0000?000?10?00?00?000?00000000000000000000?2??0?01?00000?0?00?000?0011100?1001001?000?000?0?00000000???00?00??1?00000000000000?000?0000??00000?00??00?0000?0?10?0000000???010000????00?0??00?0000000?0001?0?0?0?00000?0?000000100?0?000000000?0000000000?00000?000000?000000000000000?001000000010000000100??01000?110???0?0000??0?00000??00010???00???00010000?00?1000?01011?00010??00??0?0000?1000000020??100?00?0001?0???000?010?0?00000000000010??0???000000?100??0000?00?000?000000?001000000000000??0000?0?0?00??01?0?000?00000?0?00?010?0000?0???00000?00010?0001000??000000000000?0?0??0?1??0200010000010?0000?000000?20000000?000000000010?0100000?0020?0??00??000?0?000000000?001000000000?0?0?0??0000?00?0?00?0100001000?0??0000?021010000200?00000??010???000?000??0?2?00000??0???0?0000?000??00??0001000?0100?01?0000100?000000?100000?001?0????000?0??0?0?000?0200100000?0?01?0000000000000?00100??0?0?00?1100?00?000000?0?0?0?00000?0002?00000020?00000000?000011?000000?0002000??1?00000?000??000000000??000?000?1??00000001001?00000?10000010010?00?00000?1101?000?00?0?01?01?0?00?0000000???10?0?000?0001010?00?00000?000100?01?000?010001?010?00?000??000000?000000??00000??000020?0000?001000??0000000?000???00?000?00000000?0?0?0?0000?0001?0020000?0?00000??010?00?00?0?0??10000000?000010????0?001000?00?000?000000?0000200?0?010000000000100000??00?000??0000?1000?0?000?00?00000000???00000000?0?000?1000100000000010010??0000?0001000?0000??1010?00000??0000000????0001120??0?0?000002000100?0?0??0?2?0?000000?00???00?00100???0??00000?0?0010000?001?0100000??00000000?00?20?0100??00?00100?0101010000?00000?0010?0002?0?0?1000??0
Nic_cit_03746	0?0?0?01010?00010?0000?000010?0??000?00?0?1000???0000??0?020001001???00000010?100?00000?002?0000?1?1?0001?00?00000101?00000000100?0?0110001000000?101?00?10100010?00??0?000??00100000001100?00?0010111010000000?00?0??0?00?0000000000?110?0?00000?0?0??0??000000?0000000?100?0?100??001?0000100?0?0101?0010000?00?0?111?000011?0000?00?00?0001100?000?101?0000?0?000??0000000?00010??0000?000001?100?0?0?0?00??00001001?00110011?00?000?00000011000000???0?1010000???0000??000?000000??00?000?0000010?000002100001000?000000?00000???1000?00010000?000000000??0?0000000?00??001002000000?0000?0000?0?0000000000000100001000?0000011000000?0010?00000000000100000?010001?000?0?00?00000000?0??0100000?0000???000?010?0?00??0001?0?100?000000??0?000?20??10000000101000?01??001?000000?10000000001?0010?0?00000000100011000000?0??0?11?0?00000??1??000?0?01?00?0??0?00?00?00000?00?00000200000000?0100?00000?000000?0010000?0100001000????0000000?0?0?00000?00??00?00000?00?00000?0000100000002110000?0002?00010?10?0?0000??00000?0?00000?0002?000?00?001001000000?00?0?000?0?0000??0?0000011001???00201?0000000000001001?0?10?00??0000020?00000??0??0000?0100011000001?00001??010?0200?000?00??000?100????00000?20?0?00001??0?0000010?0000?00?1?01?00100000?0000???0?000?001??020000?0?0??0000010?10??00?0??0?0010?10010000200001000?000000?0001?00000?0000?00010?001??0???00000?000??000?0?0001101000100000?200000010?000001?010???0?00?0?00000?0?0000?1?100000001100100000???0000?010100?00?0?100101?00?000???00?000?0100??001??0?10?000001?100?10?010?0000000?0110000000001?00?00?01?020??00100?00010??0?100100??00000000020001000001200000??1?0000001000?0000?0000010010???00?10??000000000?00000?0?000000000?????01010?00001?0?0000000?00?000000?0?00000?0?20?00000000??110000?0????0???0000000?0?0?00?02000?0020???0??0000?0110??200?02?000001001?00?010?0?0001010?0000??000100100?010200?0???00010?000000020000000?00000020?0??010?0?0?011?100001000000??001001?0000?110000?0?0?10?00?0000000?001?0000??001000?0001?110?0?2?0000?00100?000??00?0?0?0001000002000?00000000?00?00?00000?0010??000002000200000?0000000?0?0000?00000???000000010?001?000000??01100??0?000?1011010?0??000000000000?1100?100010000?0?00000???0000?000??1??0110000?0?000?00??10000000000000?000000?0?0000?000000?000010000000??0?0?000?0000?00?02000000??00011?01000?00?1010?000?01000?000?0000010?00?00?200000000000?001?0?0000001?10??10??00201?0010010?000?01000?0?001?0?00010?2000000?2?0001??0011?0?0001??01000000000000001000000??0000?0??00?0100?00?0??0010000010??001010000?0?0100?00?00000?00??001000?000?0?00?00?100000000100000?00000000?00001100?000???000011000001?0?010?0101001?00000000?10?0???0000000?00?1000??00??01?0000?000?1000?000?00?0000?0000?0?0?000?20000001000?00000?0?000??000000?0?0000000200?000000?000000000000000?10000000100??0000?0?00?1000??000010000100000001000?010?0?000?101000?00000?00000?02?0?1000?000??000000100000000000000001?010?0?00000?0??0000??0?000100000001010110000?110?00?0010??0?10000010000000011000?00?1010200?02?0?000100?00011000000000000010000?020?0000?0??20??000011?000000?00?000100000?1000?00010?0?000??00?0??00?00000??0??0000010??0000100?0??00000?000001?000000000001??0000?001?1??10??000000?00??0?1000?00?00?000?1?00100?0000??00000???0001??0000?00000?10000??0000001?00010?00010000?000000000?000?000?0?00010??00000100001?000000101000000??20000010010000??00?0??1?01?10?100?0?00?0000?00000001?1000?1010000?000001010000000??00???0??0?000?000000?1000000?00?000?010?10001000?01000000001000000?0?000?0001000?0001?01000?0000001020?00?0??00?00?00000000?1?0?0???200?00000?000???00?00?00000000?01001?01??000?0??10??000?0001??0?001000?00???0?0000?000000?01?000??000100??00000000?00??00000???0000000010000110000?00000000?00000?0?0?100?001?0020?000000??00?10000000000100001100?00?01?000?0100??1??010110?10??00?001000010?10000?001?0000???2?01?00010?0?0?0?0000000?00?00?0?0??0000000000010?00000000000000101100?00001001?1?0100?000110??0??001?000?00?0000000?0?0???100100000?100110000?0??0????00000100?0000000000000?000100?001000000?0?000?10000011?002?00000?0?000000?00?10000010?100100?0?000?0000?100000??0000?0001????100000000110?0010000002000?0000000000000?0000000?000000010?000000000001?0?0?0?0010000001?0???1??0010?0001001?001000?000?00?10001?000?00101?1??00?0?00001??00?010?0000000000?0?2?2??100??0?0?0?0000???10011???01000?0?0?0001010??00?00?0??00?0000?100000100100?000000000?0000?0?00?0?202?000100?0?00000?0000?1?0000001?00?00000000012??120?1?0??110001001?0000??00?000?10000?00???10?10?000?00?000?000200?0???0100001000?0?0000?0?0??1010000000?01?0??00??010000000?00000000000?00???0?0?20000000000100?10?0010?0?0?00???000010?10?1???0?0?011000000?00001100?0000??0?0?1000?00?10010?0001100100?0?00000?000100000?000000001000??200000001102??010000000?00?0000???001???1??10000000000?00?000?112?000000000?000?0??00000??0?0??0100000000000??00??000?01000?200000?1??00?0001?00000010?0001???0000000001000?10000?00001000010?0?10000?00??0000?00?0??00??000???20000000000010010??000??0?00?0000001?0?001011??00000?000100001000000?0?00101?1000000100?100?00??000000?0000?00000002010??00?0020??1?10?1000000???010?000??0?00?0000?000100?0010000?000000000000000??0000??0?100?000??000002020000000000??1?0000?00?00000?000000?1?0000?00?0000?0?0?100000?00001?0?000200?0001000100??001?0000?0000011020??000?00?0?00000?001?020??00001??0?0?01?010?100?00??0?0?00000?0?10?00100000?0??1000?00000?0??10?0?0?002??1?0?00?000100000000??00?00000?00?1?000?01?0?0???0000000000000000??000001010000?000?00?0001000000000?000001?00?0?00?0000110???0?0000?001??0?0000?2000000?01100???10100?00?000000??000000000000?0?10?000000?101201?0?000120??0000?0??1000?1?0??0100?0000?0100?100000000010?000?0?0000?2000010??0000000?0000??0??0210???000?00??0?0100000020010000000000000101?00?10?0000100000?0001000?10?010?10000000?100?000100?0?0000010000?00??000000010000001?0?0?01000?0000000010?0011?0000??0????0010000?00?00?11?00000?0?0100000??000?002020?00000000?00200?01000?0?000000?00?000?0?000?0000??000?000?00100101000??00100?001020??000??01000??00210?10?00?1000100000?000000100000?01?0??0??0??1?00000?0?00000?01?00?000000?0000000000?1000000010?0?11??00000?0000???0001??00100?0000000??0?0?000000000?00????1000??00?00000?0100?110010000100?0000?00?0001?001??0?00?00000000??1000????1?00120???101?00?0??00?001?0010010000000000?00?000?0110?010?00?00?1000000?000100??0?010?0?0001100000?00?1000?000??0100??00?000000010?0?021110?000?00000000?1101?00?000?0001??10000000?00001??0?00?00010?0??00??0000000000100?000000?00000?000?10000000?0111?01??0000200??1000?00???0??000002?00??00010?1100?00000?0000010?000?0?0100110101000?000000?0?0?00010010001?000000000?0?0000?000?00?1?0?0?1000000100?0?000??00000000001?0?0???0001000?1??00?00000000?0?0000????020010100?00000?1000000000000100000??01000000?00000?0???100?0?0010?1?00000?000001?0?0?1?01?00000000011?0?00000?0000??00100001?100000000?0000001?1000011?0000?01?0?1?0000?000?0??00100010000?000??0000?0?00200??00?0000020?02000000000?000?0?11000?0020?0?0000100?0?0100010010?0?010000?0?0001?1000?0?000??00101010010001000?00101111000?00010001?000?00001000000??100??00??0001001000000?10000?1000000??00?1?000000??00000000000???00?100?120000000000?0?0?00000??100?01?00000001?00000000?111000?0000000?010?001?000000000000?000000000??1?0?1000001000011??1?0001?20000?0100000010?000100?1??0000010?2??010000??00?0000??000000?00000000?0?00??0000?000?000000?00000?000?0?010000?0?00?00100?000?000110?0?000000100?00?0000?0?0000??00?100?00000???000?000??0?0001?000?100??0?0?00010??000010??1?00?000?00?00?000?0001010001010?0?0??000???0?0?0?0??10?0000100000010?00?1?0000000000010000000000?00?1100000?0?0000000??00001000000???00?0?00010?0000??0?0?00?00101?010?0021?0?000?00??02100100?000?000100000?0?00?0?0000000010000?000?0?001000010?00??1?0100000???0?00?00000?0?0000000?00202000000001?0?0000?00??101?0?0000000000000?00??0?000001?0??0000000000000?000000000?1?10?0??0001000??001??10?100000000000?0000?0000??0?000?0?02020000201000?000?000??00200000100?0?000?20000001000020?10?0000?00000000?20001000?0?0??0?00???100000000?00???2?000?0010??000?00000000100000?00?0?000?0000?0000000000000?000????00000000?01?01010?0?0000?0?00?000?0?000?00000000100010?0??000001000?010000?0000??0??0020000?101?1000?000010?00???0?100001000?0000010001000??10?1000200?0?010?00?0000?0?0000??100000000000000?0000?010000???0???000?0100010000??0?0000010??0??0??00?000000000?0?000010?0000000?000100000?000000??00000000000100100???0?0001?0000?000010000??000?000???0000??000?0?00??0000111100000?10??0?0000000000110?00?0101010000000?0020?00001?00001?000?0?0010?010?0001???0001??010000010000000??0?00021?0000001?000?1000?00?000000000??00?0?000000?0?000000000?001100?10010000000000000000100?00000000000000100001?0000???000?1000?0?0?000110010000000???000100???1000?0??000?0000100000000?001??00000000000011?00001?0?0010?020?0?01000?00?00010?00?00?01?0?0??0000?00???00???11010000000?0000?0000000000001?0?0000??000010010?00?0?0?0000002?0??00???110000?0210000000000?000???0?000?00100000000??100?100000000?000000?000?0000011?0?0?0?000100?0000?0?10000001000100?00?000?0000000000?0?00000?000000000?0?1001?002?10000?0?00??000001???10001010000100?0000???0000000000??1?10000200??0?00000010?0?00000000???100000001?0000110100000??210?0?0000000?1?100001000?0?000021000100110??00?100000?00000101?00?11??00000??01?00?0?0001200?0?0?000?0?00??0000001?0?0?0?21?01?0110000100011?10010?00?0011?00?00000000???0?0?0000010001000000??000000000?0?00?0?000000??011?000100001?0?0?00??00?00001010000??001??200?0000??00?000000????0?0000?00??00?0000010???00000?00?000?00?0?0000001000000000?01?1000000000001?00020?000???0000000?000?0?00?001002000??000000?00000000?0?010?0001000010000000?10?000?0?100???1000?000??010020?0???00?00??0000010111000000?0000?01?0??11?00?00000001000????00010?000000?00?10010100??0000??00?000?0?00102?1200?0?00??101?0?0??000?0001?01010201000?0?0000000000000000?00?00000000001??00000??0?000000?0100000?000000??0001000?010?0?0000?00?00010?0100?000?00?000000000001?0002000?00?0000?000??0?00001000010100?00?0?1??001000???000010?0001000000??10100?0001010001000100000?0?00?00001010000?0?00?000?010?21?0000010?00???000?0?0011000?01?00000?100??002001?00?0001001?01000?0000000?100?0?00?10000?0?0?000000000?000000?0?0??001?00?000?00??000?0?01000?12?0?000?0010000??0000110?0?0000010??001?00??00010000?0?0100000??0??0?010010?0??10?001?1000?0020000?010000?01000000110?0000000???0100000?000??00010000?000?010000000??1001000010?0001100010000??0?000010010??00??000000100001000010??00?00?001010?00?000?00??0?1000001??000000?0?0?01000001000000?000100000000?0000?0000000?010000?00?000?00000000???0?000000?0000101??00001??10100100?0000??00000000???200?000000?0200??0??12000000000?0?0002?1?1000?00?0011000000000?00110?0??1?0?1??10000??000??00?00?000000?000000???1?000?01000??0?0000000??00000??1000?000000?01000000?000?00?0001?0000?0?00000100?00010???100?00??000?0?1?000000???01000?0?0001??0100000???0??00?00?000?0?0000000000000001000?0??10??00??00000?00010110000?00100000?0??0000??00000?0?0111000?01?00?001000000000?100?0000000??00??10100000000?001??0?010000?00000?00?0000?0000?000?01020?0000?00000100100??0?10?0100?000000?0101100000000000?100001??1001?010000000100?01?0?0011001?000000001?000000?00??100?000100?0?0000000000?00100?100?0?00010000?10000000000?00?100000?00?000???00?0??0000?0000000??00001?1?00??00000020?1000?1000101000?1?00000001?0??0001?0?000000000?010000?000000???0?00100100?0000???0?00??0010000?100??000?0?000?110000000?0000000000?01200?000??020100010?10?2?0?001?00000100?0000?0?01??010?00?100?00?00010?0?0?00000?00?000000?01000?0?000100?1000000110?100?00?001010?10000000001?000000001?00100?00?000??10000?00010000??00010000?01000??0?00000?00?0?100010000?0000?010??00000?0000000?0001?0000010000000001?0100??000??0000??2?000?00000?0?00000010??01?0?000?100000010??000021?0??????2100?1?0100000?00000?1001000000000???00?20001000010?0?0?0?01?00?1??0001?00000?000?0001?01?00000000?1000010101000???0??00000010000?1?01001?000100??00001?0101000002000000001?10000010000?0?000010??0?000000010?01010010000000100000?0?00??0?0001?00011??0?10?0000??0020000?0?000?0001?0001?000200001000000??01?000000?10?0?1?0?00010??11010?00??000000?00?010000??00000000000000000?1010?00?0000000?100000000000?1??000??00?000?00?000?0?00000000100?00?00?00001?00??1100000020000?00?2?00?0000101?10000000000?0100?01?000000000000?00?010?010??000001100001001?0020?100001?00001??00?1?010000??00000?00100000000001?1?0000?0020001110?000000?1?0000?000?00000?102?0?0000000?00?00?0000000?000000000100000?0?00111000?0?0?11?01100000001?00000??0?000001?0????01100??0100?000000?100?00?000000??00100?000?00001?110?0000100000000?00000?0?00010000?000011000?1001?0?0?1?000000100?0?00?0010000000000???00?0?000000000?00100000000000001?0000000000?00000?0?00?0000000??001110000?1?000000?000100110?0?00?00?00?00?000000?0?0000001?000?0?0100000000?0000??0001110?001000?0?10000010?000000???001?0??000100010000000000000?0??1?010000000?1?0?101???0000000?0110???00000??0?0000000?000000?0000?001000000000000000??00?0??00?0?001?00?0010?0?000100?000001?0?0000?0??1100000001??000??00??0010?0000??00000000?00000000000100?000?01???000000?00000?1??00?0000000000?00000?0?0?0?000?0?0??02?00100?0001?000??1?000000???1?1?00002?000001??0?0??000010?00?0?00000?000?0220000?01??000?10??00?0000000?0000?00?000201100?000?00100?0?1?0000?2001??100000?0110001?0?00??0100??1000???0000?000??00000010?000??000000?0??000000?0?00000000000000?0??1000?0100000010?21000000??0??002?0???0000001000000001?100000000000110000010000000?000?000000??000000000?00000000001?00?0?00000000?000101?000??0?000?000000110001?10?0?0?0?0?10?00?00?000?00?0?1000?0?10???000?1100000?0000?0?00?000??0?00?11?0000?1000100?000?000000?0000?0?000?00??0?10?0?00?000000?00?100000?00??0??00?1??0?0000?0000??1?00000010?000?0???0000?00??0000?000000?00?01000000010000000000?00?02000000?0?1?0000?000100010000?0000?00000?000000?0000?00000??0?00000?00000010000?100100?1??0?0000010?00?00??100010?000??000?01000?010100??001010?2?000?201??10000100100?000?1000000??20?00?000?0?000000000000000??0?0010?0020?0000010?00?000001???0?0000000000??0??0102?100?00000?10000000??0000?110100??002000000??000000?0002100000000?010?0?000?0100?10?0001?00?000?1011?00100000?00000?00?000?00?010000?00????00?00?11??00100000?10?00000010010?0000????000?001?000000??01???001000?0000??0???01?00000?0100?00?0?00?00?00000000?000?0??0?0000?00000000?10000?10000?010000?0001000100?0100000000000?000001001?000000?00?00000?00??01000000?000?0??0200000?0?001?0010????0000?1000??1?000000??00?00010??110??0100000?0?00000?00000?000?00?00000020000000?00000001??0??0000?0??000200?000??00?000?1?0??11000?00100?0??111000100000000010?0001?0101000?00??0?0000?0?00000000?00010?00??00000000000???00000?000000?00001000?00100?0?00100000?010?0?000001101?00??0100?00?0?0?0??00020???00?00000?0?00?01??0?0?0101?10000??000000000000?0000??01001100????00010?010000?010?0000000?000000?0????0??000?00000??10???00??00?000100?00100?00000?000000?01?0?000??001000000000000?0?100010?1000?00?000100?00000?000??0000000?0000100?00???00?1??010001?00001?00?00?000000020?00000??00000000020?01000?0?0120?0001010000?000000000?0?001000000000000000??00?00?0?000??110?00?000000?00000011010??0100100000??0001?0000?000??0020?0?000?0?00000000?100?00000000100001011?00?000010000?00?001000000?00?1000?0000000??01000??100200000?0?0??000?0010000?0??00?01000000?0??0??0000020?00000000?0000?00010000??010?00000001?000001?010000?0001000?1??00000?000?1000000000?000000?0?11100000002000000?000?0000000020100000000???0?0000?00?000?10100010?0?00100?0??0?0?000?10010000000?0010?00010??010010?010101?000000?000?00000000?0100?0?000000?000020?0001000000??00000000?00??0?00??0000000?000???0?0?000?00000?0021000???00000??010000100?0?0??200000?01000000????0?000000000?00000000?0?0000?00?000000000100?020000???00?00???0000??000000?00?00?0000?00010?0000??0000?000???00000?0000?0000100?00??2000?00??00000??110000000?00000?100?0?0??01?0??0000000001?001?000?0??001?0?000?0000011?00??01000?01100000010?000000?00?0?0?00000000100?0000000??00?00??00000100001010?0000000000?00?0?1?02?00??10000??
Nic_cit_03747	000?0000000??100?0000??00?01??0??00??0000?0000???0000??00000002000??0000000000200??1?000201?0000?00??000??00000000200?00?00000?0021?0110?02000?0??001?00?0000??10?0?0000??0?2?00001010110100001?0100000?00?000??0?1000001100?00000000?0000100000010?00??01?01???0000?0100100000100?1002?00?000?00?000??00000?000000?000000?010?0000??0000?00??000?100?10000000??0000??000??00?0?0000?00?0?0?100??10??0?000?0001?000?0?01??01?000?20?100?00000001000?00??100?0?0000??00000??0?0000?0?00?0000000010?01??0?0?0??000??00?00?0?00?0010?0?0000??00010000?000000002??0?0000?000000?0?0000000?00000101000000?0??00?01000000001000000?00?0?100?00?000????00?0?00000?00000?0000?0?0?01??00?0??000?00000010110000000000?00001000?00000?0?00??10?000000??00000000?0?00??100?01000?010?00??0??00??10000000?000000??0?000000002000000001?0?00?0000?0000000020000000??01001??1?0?0100?000000??0000?002000?0000?010000?000000000?00021001?010?001000?0000?000000100?0000?000???000??00??00?0??0??001000000?01?00000?0?0?0000??0?0?010000??00100?010000?0000?0000?02?0?0000000011000?0?000?1?000001??0000020001?20101?0?20000000000?000??01100?0?00000????000112??000?0???0?0012000000?0000000000002100000?01???00?1?0???000000?0000?00?00??0?00?0??00?01??10?2?01?0?200100?10??0?00?00??00???00000001001000000???100?00000?0000?0?00020000?0000?00010?00?00?002?0000??000?0000000000000?0?0??00?000?0000?0000002????1?0000?02000000?0?0?0002?00000?0?0000?112?0?000000?00010000000??001110????10??110020??0000?00??01?000001?0000?00???0?0000?1?10000??10?0122002001?000000?000?1?2?000?00001?00?00000????0?00200?00010??1??000?0??000000?002?0?10000?010?000?010000?00??00?0?100000?000?2??0000?????100000001??0?00?0?000000?00??01010?00?00?000000000??0?001001000?0?0100000010?00000000?00000000??0?10?1000010000000100?02?0000?20?000?00?00?00110010?001100000100?0?0?02?00?00?0??000?000?0?0?10000??0120?00?0000000?00000002000000000???00?00??0000?0?0??02010??000?0??10000?001???00?0100?00200111?000001?0000?0?0000???001??0?0000?000?0011?0?0?0020??000??00?0?0??01100000?000000000?00000?00?00000??00??1?000000?010000010000?001??1000???0000??0000000100?01??0?0?01?21?0000?0?10010?00?00200000?000000?1?00?0?2000?000??1000000?100?????000?0??00000?0?0?000??00?0000000?000000???0000?0?00??0000??00???01000000???010000000?00000101001000??00?02?00000000000101?00000000??0000??0000?0000?0100000?00000?0000???0000000000?00??00?0000?20?10??002020?00000020000?000?200?00001000?1000?0??01?00??00?00?00000001010?010000??0?0??00000?01000?00?1000?100?0100000000000000?0?000?0?00?000?0?000??00000000?00?0??0000001000?00?0000?0?000200?0?000?000??0000?00?00?01000001?00010??1?0?000000?00?2?00?0000010?0?01000100000?0000000?01000?0?0?00?00001000??0?0?0000200000????00110?0?0?000??0?000000?0000000200001000?10002000??00000000?000000?001?0000?0?00?0000?00012000000?00000?1000?000?0?010?0?0??0?0100010000010??0000000000010000?0?0001000020??000?10000000000010000000?0?0?00000010000?00001?001?001?1000000??0000000020000000012000?00?01?0200?0200?00?000000012?100000010??10?000?00??0?0??0?0?00?000012?000000?00200?100??000000?000?0?0??0000?0???00000?0000?0?000?0?00??0?0?0?0000?00000?0?00?010000100?000?100?10?00??00000??00000??002?0??000000??00000??1010000?0?0?000001??0020001100??00?0?0?000?00010?000?01000??0??0000?00?0?00?00?02?000??000000200?000000?0000001002?000000?002000000000?00000?10?0?00020100?00?0?001000?0?0?00000?10??2000000000000?10100000101000?1?0??0??01000?000?00000??20010010001?00000?00?00?000000001000?100?00000000000?0101?01?001?0000?10?00010?020000???0100?0000?0?0??1100?0000000000?000?00?00010000?0100?0000?000?0???0?001000000??0?00?000?00100000000?00?000?000000?0000200??00000000000?00?0??0?00000000001000000010?0000??00?00000?0?020101010?00100000010??0?000?0?0000001?0001?00?00?0??00000100001?00002000?0??0?001?000101?10000000000010??0200?0000000?0000?00000?0?0???0?0?0?0?0010?00000102?00?00?000?010101?0?0000020?02?2?1000110000?00??00000?0?00?001010000000??0?0000?00?1?1110100?0??0?000?00001?0000000000?0000?000000?000000000010000?1??000022000?010?000100?000?0??000?002000?0000?10?00??0000???000??0000?0002000?2000000?000?20000?010000??0???000000000??1000??000?00?0000?100200100000?000?0?000000?010??10?2?0000100000?0?000200?0000??100?000?000000100?00?000??00?12?000?020?0000001100001201??00?????01??000000?0100200?01?000020000?001000000?0000000?000?000?00000000??000?0000??100021?0010?20?0000100?00000?0?00001110000011??0000?01000?11??111?0001?00?0010000010000?0?0???10000?0?00??0010??000?0?000000?20000??2000?00000?00?0?0?0000??20000??00??00200?000?0100?0000?0?000000?00?0?0?0000020000000??02?00000000??00??000??000000?0010??00??0000?00000??0?01000000?0?2?000?00??00?000?100000100100?0?000000000100000?100000001020?0?0000000?0011100000?10000000000?0?0010????0200000000?0000?000?201??000000000?00000?00?0???0?00000?00000000001?00?00001000000200000?0?0002?0?200000000000000?01?0000000000?001?0000000000000?000?00?00?00?01?00?0???00000?000000100?0?00?10000000??000000?0000000?020000020120?01101?0??000000010000000000?1??0??00000?01?0?000?0000000000??0000?002?10?00??00200?2?00?100?000?1??00?0?01?00110000010?0200?00000?000?0?0?000?0?00?000000?00?000??0000?00001?20000010000100000?0?00??000020000?02020?00000??00010??00000?0?0??01?0?00???00?0000000000?0012100000000?000210?000?00??000?0?0000?0100000200??0?0?0?0?200100?00?00?00001000001??0?2?00?0?0??010?100???100?20?0?0?1?1?00???00?0002010?000?0000??00?0?0102?000?00?1?000???000000000?0000??000??0?10000??00?00?0001?0000000???00?10001?0?0?000001100??0?0000?0?????00000?00?000000100?10?20100?00000000021000??00?00?0????00000000?20020010000022??10000?0?1100??100??000000000??00?00?0000000010000000?00001200?00???0000000?0000?00?0001?0?0000000??0?00?0?000?002??000000?1?00000200210?0100?0000??0?010000100000000000000?100?0?0??0?000010?10000010?000000000?0?0000??0?100000?0000?00000??001?0000000??020????0??00?1???100?0002000?0?000??0?00000020??0??000000010000100??000010020000000?0?20010000????0?0?000?1002??010??000?00001020?00000000?00?0001100?020001?00000000?0?0000?001?0?0100?002?0????0000010??0110?00?0??0??0?00?000000000?100000?0???002000000?0000102200?0000000?0?0??0?10?1??00010?00?0???0000?10?00?00000000?0001?2100?000?0??001000001000??000?001?0?0000000??0000??10000002?0??02?1010????00?00??0000010??00000?0200000??0??0?020100000?0000000??002?0200?1?0?000??0?00010?00?0000?000000100?0??010?000011?000?10001000100001?00?020???0000000000?0???0000??0000??000???00010?1000000100100000?010?000000?0?0?000000?00000?0?000??001000?0200?0210???0???00?000??0?0010?00000020??000?1???00?1000000???00000000?000?00?000?0100001?0?00001?000?0000000100?0000000010???0?00?0?10000?0?000?0000000000?100??0?00?01000100?00?000000000?00?000???0??010200?00?0021110000?0000?1000000?0000000??0?0100000?0000?1002??0?0000??0000010010?0200?000?000000?1?00000000000?000100001?0000?00?0??000?01000?0?0?0000000000?2?0?00?0200?0?0110?010000?000??000000?002????010?000???00200000?00000?0000112000000??0?0000000?0??10001000000?0?0?0?00000?0?100000??000?0000000000?001?0000?1?00?0000000001001?000??0?00?000000?10000?0??0?00020?00001?1000000?00000??00?0000000???1000?00??00???0????101?0?000000??00?0000000??000??0?00000000?000000000011?000?010?1000100100?0100000?02000?000000000?100000000?0?0?01?0???0000010?1?0010?000010?000200100000000100???000?0?0?0?00000??000000??0000000?0000?0000000??000?000110???0?0?00111000??0??1?102?10000000000?00??10?0?100?000000100?00??01000??0??0010??00000001?0010000?01001?0000???000100100101??????00000??00000010?0000000???0?0?0?000000?00??0?00??020??00100010?1?0?0??00?10000??00?00?00100000?0011100000?010????000001000001000??0?0?0?000100?0?0?2??0?00000200?01000020?00010000??0000000000000010?0000?200?0?0?010000?000000?0?0?10??00000110?00?21?000000?0?0100?00000?000001000?0?0020?000000110000000102?100?0?0000?0000?000?000?0?00000100000?00?0000?0000000000?0?00?100?000?00000?000???10000000000000000001?0?00??000?0000?1?10000??0010??00?000?00021?00000??00000?100100?0000?00?00?000000000?0?0?2?10100000?01??1?0?0??00000000?0?0012?0?001???1000000?0001000000?0000?000000000??010000100100000???0?0??010?00000000?10?000001?0?0?00?000?0?000?0?0?00001010?011000000000?01001000000?00000200100?102???0?000?01???0???0?100000000?0?0000000?1??0????1000100??01?0000000?0?0?000000000?00000010010?0000?0?0?00???0???0?10?0?0?10?00?00??00?011?00??00?0000?00??00??0?000021?0?02000?000??0000??00000?00000000000?00?0?000?0?0011000?0?0000?0000?20000000?01?00?00000010?0???000011?000?022??0000000?00000?20200?0000010000000?0?00?0??01?00000??00?00000?000010001????001?00?0??00000000?0??0?10021?000?0002000010?0?0??0?000?00???0000?000?00?0?000000000?00??001100?0?0??0010?010000000000?0000100000000000100?00000000?0?0??0?000001?000000010??000002000??0000?0?000??0010?0???00000?010?000?0?0010001?10??00000000??010??200200?0?001?1?000?000020???001000?0?1??000?01?000000001?0001000??000000?0100???0??0?00000000?000000?1000?0????000?0?000000102000?010000?200000?00000?00000000000?00?00200000000?0??001?0000??00011?02?00?00?000?0000?01000?0?0000000?100?0??0000100000000001000000?000000??00000?001?200?0?0000?21100020?0?000?00000?11000000?02000?0000??0?0?000?02100?2??00000?0?00000000000??00?0000?1011?01000?01000122?10?10100?000?000000?0?00??000?0000000?101?00??00?00?0?00000?0000?0?000??0?????0?0121000200?000??0??1?0000?11?0?200??10?11?0100?0??1?00?000011?0?000000?10?01000?0?000?10?0?000?010??10000?00??00100000?0?00001?00000?10120100?010012?0??00000000010?000?0?0??00001???10?0??00?00?000??00000?01000200?00?00001???01000??0?000?00?0?00000?00000?0000?100000?00000000???00?00000?1?000000020?0?000?000?002000??0?0000000000?0?000010?00?10000?0?0000001??000?0??000?00?00?000???0?000?10?000??1??100000001?00?000?0100?01?00?00?00?011000000000?000??2?0?01000?0??000??100???00??0?02000000?0002??200?0?000??0000?000000??00?00102010?0???000?000?0000000000?0??000?11000?22??000000??0?0000?00002?000000000?0?0200??01000?00?0??0?1000000?000100000000001?000000001021000?000000000?0?0?00?01000000200?01?0110??010?01?00010101?0010?0001?000?00????00100?100000?000?0?00?0000000001000110???1?020?11000001000?0??00001000??10?0001?0?00001000?00200???0?00?00?100?0001000?100??00??0???100?0000?0100000000000000020?00?00???0??1?000?0000001???000?200?000???00000100?012?0?0?000001?0?0???00??00?1?100?000??000?000100?00100000??20000?0020?10?00000?00?00000100?00?00020?20002?0?00?0100000?0?000000001?0?02?00??010?00001?000?0?00021?0000000??0?0000000?0??01010?0?00200001?000000?0000??01?00???0?1000000?0?0?00001?00?00000001?02001000?000000000?00000000?00?00?1001?0001000?010?010???010?000?0??00000??00?0000?000??0000000?0?0?0?00??0??0?001???1010000000?02000000?0200000000000?100100000000012?01100000?000?000?1000?0?0002?1000?0?000?000?000100?0000000000?00?000001000010?011?0001?0000??01000?00000??01?0??00100000010000?00000000000?200?000?0000000?0??000010?1?001000???01?0000?00000??0000000?100?00?0?0000?110000000?000?000?000?00000??002?000000100?0100000?0?200000001000000?000011000000010?000?00000?0000000000?0000?0000100000002000000000000000?000000??0?0??00?00??2100?1?00?020100?201100000100?000000?0???00??0000???00??000?000010??100002?00?000000?000011010?2?0??0200000??1000001?000000000?0000100000?1?00?00?00000?0000001?010?000000000?0000000000?00200?000000?000??10000?0??000?00000?0000000?1?00?000000?2001?00?00001000???0?0??0?00?000?0012?010010?00?0?000?0021000001??00100000000000??2?00000?0?100?000000?000100000?12000000000000?000?00021?00000?010??00020?10?1?0??00?0000?1?020?00?0?100??00000??00?00001100???00?0000?00?00010000?0?????000000?00?2?00??0??0000?200?000000000?000020000000?00000?00?00?000??0001??0000?1000000000000001000?00?0??00000?0?10001?00?0000?2?00??000000?010?00?00?1?0???00000000000??000?????00?0000?01001000?000?00000000110?020?0000?1?200?000?100001000??0????000?0?0100000000000?01010000000?01?0?00000?000?01000?1?1?0?000?00000020000000000?0000?0000000000022000010002??00200?00?00000?0?00?00000??0000?0?000000?00??000001000??000100?000?00?0000??1?010200?0000000?0?0??0???0?00000021?001000000??001000?0??10?????0?00?0??10000?00000?000??000?00001000010?0??00?0020?0?00?111000?0?0101000200?00000?000000000?00?000?0?0?00000000000000?000?000?000?000?100000?0000??01?0????000100000?100?00010?00000?00?02?0?00000??0?02000?000?0000??001000?00?00000?0000010?0?00100?0000??100100000000?0000?100200000?00002?0?1000??0?0000?00?0011??0?20?00???000000?0001000?000000002?000?0????00?01?110?0000000?00?000000000?0?2000000?000?000000???1000110?0?0000200000?00?01?1000???0?1000?10?0?000?00000?2?0??0000100???0???00??0000000?00010000?000000?0000020??0?10000?11??00?002000000??0001100?00?0200000?0000??000?000??01001?00?00?00000?0??0020000000?00??0?000000000000?0?000???000000000000?00000??00?00?1?0?00?0001?00?00?0020000?010?00?0?0000?0110?000???0?0??0020000?0?10000001000002??0000000000000000?0??00100?0000??0?00000010?00?000???000?00?0?0?0?0??10?00?0000?0?0?00?000000000?000000?0??101?101?0110?0200000?00?0?001?0??00001?00??0100000000?0000?000?????0??00?000?0000?0?00?0?100100?000000?0?000?00??1000000001??100?100??0?00?00001000000000?00000000000100?00??1000000100000100?01??00000?000?000??0?01000010?000?0000011?00000000???00?0000?00??0??0??100??022000?00000?0100000201000000000?0000?00?0000?000?1000?0??000?000000?0000000?0001?2000?0?0?0???00?0201200?20000010?0?0?0010002?0??0?00100??1000?0?00?000000?0?000000??00?0000000?00?00000000??0000??0?0000?00?0000?000001000?0111100000??00?000?000100??0010000000000?1?0000000000000000??00000000?0?00?0?0?000000???0?0001001100??0010?0?000000?01?00200????000000?0?000000??0?000001?0?0??0001?10?0?0?0000000?0?0?000?0?00??000000?0000?0000?000??0000?11?00?1011?101000?00000000?0000?0?00000010100??0?000000?00010000100000??000?00?1000?0000?0??00???000000?00000?0???0000?10100000?001?00?00?000?0000000?01001001??000201000000?220?00?000000100000?000?0001000000000?0?000000?2?0?000000000?0?000000020000002000??00001??00?00??2000100??0??01100200?00101?00?00000???1000??00200?000??0001?00000000000??20?11?001???00?000?00?000??0?000000000?0?00000?0?0??0001100??00000010000????200000?200?000?0?20?00?001?000?00000?0??001000000??000?00?00001100000?0?000?00?00?00?0?1??0000?10?00001?220?0002000?00000000?000??0?00000?0000???00?100?0??00100010?10000000000000?0000??1??00?0?1?0000000?10???001000?000??000?000?00000?0200?00??00001?0000000000000000?0?1000?00000??0?00000??00????00000?0001000100?010000?0010??00?0001000?100000?000?000?00?0?0000?000?00????00?000?000000?00010??000000011??0?0?0?0000??0??00??0??2100?110100001??00?0?001000?00000000000020?00000??100001??000000001?00000200102??0000?0011?01??2000?0000000?0110000000??0002100?00000000?00001?00000000001000000001000000000?0?0000?00000??00000?0?0000000000000?00000?010001000000?0?0?0000?1?00?01000000?0??000?0?000?000??0?00000000?00000000002010??000000?00000?000000000100??1001210?0010002???1?000?00?0000?0000000000000?00?000?00??000??000010000000100000?00200?000?0000000000??0?000?0?0001?000000000?000000?000000??0?0001??00000??000000000000?000000010??0?00201?01001?002001?00000?000000?20000000?0?0000000020?0?000?00002?000?000??01??111??000?0?00?0?00000000010000?0000??1?0?0?0?010000?0000?0000?0?200?0??020010??0???0100??000?000??00?1?00????1???00000000000000200000000?0000?00?000010?000010000?0100?000?0000?00000?0000?0000?20??0000110????000?0000000000?01?0?00?000001?0000??0000?0??002000000????120000??000?00000001?000010?00000020?00000??2?0000??0?0000020?0000??0100000?0110000000200000?0?0210000000020?00001?000000???00?010101??00?0??00000000000?1000?0011100?10?000000?000000100??0?012?0?0000?010000?010??00?0000001000??00010?0???010?0000?100000000000??0??00??00???00000000?000000?0??000?0001?000000??0?00000??00000???0?000???00?00??1000000?0?00?000000?00?0?0?00000?000001?0?00?0020?00?0?00010????00??000?0000??0?0000000?10?00??00000?010000000000000?0?00000?000?0001?10010?00?000?0?0??00????010??0000?00000?100?0?00100????00000000010001?00???00001000?000000001?000?001000???0??0?0010?0?000000000?000000000110000?2?0?0?0?00000?0??00200000?00100000000?1?00?0?000??0?0?00000??
Nic_cit_03748	000?00??000?00??000000?01011??00?00?000000000021?0100000?01100?101??2000?00100????0000?101??0200?0?1?00???10?0?000100000?00?0000020002100010?0?00?000??00001?0?0000??100000???000010101?1000?00?020000??0000000?00?1?00?10100000000?0?000?0?0000000?0020?0?10?00?0001000?100000100?2001?00?0?0000?020??010000?000???010?00?001000000?0000?0??01011101?001?0?00?0?0?0?0000?10000?0102000?0?01100??200?0?0?0?001?00000??21?012?000000?100??0000?01000000?0000?000??1??000000?010?000?00?0000000000?0011?0?0000?000??0?????0000?0?000?002000?00000000?0?00?000??2??10000??000??0?010?00??0000000?0000?00?000000000000?002000000000?02000?0000000??00000?10000?000000010??2?00?01?00?0??00000?01?000?00000000??0001??0??0??0000?0?000??0?000??00?00000010?0?000000?20?0?01000?00??002?0??00000000?001200?20??000000000000000?000?00?0?21?0000?0001100000?0?0110000000?0000000000000??0?00020?001000?0100000100???000010010000?020000000??0?0000000000000000?0?0000?000?000?00?00000000??001000000?00000?0001000?00020?020?00?0000000000?000100020000?00?0?20000?000000000?0?0?0??00002??0?0010100001?10??00200100000?0?000001?10?0000100?000000010?00??0000??10002200?000?000000000000120000??01??000?000????00000??01000000??01000000?0?000?00??0?01?0?100000?0000??00??00?000??02?011???00?01?0000?200000?01?0??000?00020000?00?000?010000?0?0002?00000?00000000?0?000??000?001000000?0000???000120100?00000?0200000000?0?0001000000?00000000?000?0000?000000000000?1?0?0000?0?00000010020??00000000?00?001??0?0100?000??1?0?0000?00001??00001100?00??000000000000121?000?00?01?01?000?0??21?000100?000?000100?00?0?000000000010000000001100000???000000??0000000000?0000?01??0000000?0?00?00000?0?000?00?1?0?0?00?000?00?00?00001?1000000???00100000000?0?00000010?00?000000000?0000??00?010?00000000000000?020?000?10?0?0?00??0?00200020?10?2?10?000010?0?000?0??0?1??000000000000000?0?0000??00?0000001?000000100?00001?0??00?0000??000?0?00002?000?110?0??0?000000?00?000100000?000210?000000?000?0000000?02?01000?0?010110??01??0?0?000000000??0020?0?0?1000000200??00000000000?00?00000?1?00?000?00??0010000000000000?0?2000?00?0000?000?010102100?0000000?1?0000????0?000?0000?1??000?00000010?0000?1?0000000000?0000?00000??000??1???02200000??00??00?1000000?000?00?0?0000000?00?00000?00?0?01000000??20201000?0000?02?0?00000?0?00000??200??001102000000?0000?0?000?000101000000201000?00000??0????11000020001000??0010000020020?000?0?0?00?000200000000?100?000??00001??000??00000??00000?00000000?100?00000?00000?00?00?01000?0???01??00000100000?000000?0?0?000?0000000????0000000?0000??00?00?0000000000000?0000000000?0000?000?000???00??10?00001000000?000100100000000?02000000100000000?1?0000?00?000?00000?00000?0?000?00?00001?000?1?020000?110000000000?000?010000?000000??0?00000?0?0???0000000000000001000001??000001001?1000?0000?000010001220?00?0100??00000?000?000001012?00?000?0100000?0??0?000000?00?000000?000000?0100?000?00000?00?0000?0?01001?00?0000?0000101020000000?11??100001???0?00000?100?0100?01000?00??1001000?200?00010000002??2001000000000?000?00?0???0000?00?0001002000000000010??100?00?0100?000?1000?00000?00?00000?000??000000?1000?00001?0?000?0000?0?0000200000?000000200100?000?000000?00000??002000?00000???0?000??002000??000000?000?20?21?00000001000??0?00?0?020000??0?010?000?0000?000?000?000?2?0000?0?00?01?0001010000??10000010?001000?020000??0?01?000000????100?0?0?00010?00?000?210?00000?00?2?0010?00?000?02?1000000000?0?1000?0??00?00?00000000000100?0000110?00001000?0000000?00000000000?02??0001000?0002?0??0?0000?00?01?00???0?10?00?000000000??0?0???00?000000?0001020??000000?0000?02?1?0000?000?01??0?0000000?0??0??0200000010?0?0010?020000?000100?1010200??00000000000??0?0020??000000001000000000??00000000?000001000?0?01001?0010?0000000?001?0000?00000000001000?00?0??00?000000100?010020?10?00000?2000100??02?1000010000?002002000?00?00000?000100000?00000?0?00000??000?0?1??000001000000020?100002?020000??00000010?00?00?01000000?00?000?00000000??0?0000000?0?01?0000????00000?00?12?000?00000000000?000000?000000000???0?000000001111000000?0?0000?0?0100?0?000000?201000?12000?2?000?00000000000?010000??10000000010??000000?0010000?0?00010???0??0000000?0?00000?000001?02000010010001001?0000000?0001??000000?00002?0?000?0000?00?10000001000010012??00??000?02?00??020?0000000000001000??1000?0000000000???0201??000??0?0021?00000101100??0?0??00?000?0000100100200?10000?000?0010?10?0?0?20??00010000?00000000???220?00000??000??02000011??122?1100011?00000100000???0?100?00100?0000?20010??01??0?00?001010000?0?000?0010??00?0000?000?000010??01??11??0000100100?000000?000000000?0?000?00?10000?00000?0000000?1?000??000?0000000?10010??0??0002?00100??0?02100000???2?00?1?0?000120000?0001?00?00???0000?00000??000?000000002010???000?010??000?0?0?0?10?200?0000?0?0?0???00?210100000??000?00?00?0?0000000000?0000??0000?0??200000000?000000010000?0???0000?0000?0000??0???0???0000?010??00000?00100000010?000000000000000?0?000010000?00???010?00?0?0000?00?0?0100?010??0000?000??000?0000200?00?0210000?01???00101?000100000001?0000000000?20???0?000?0002?0??000?0000010??000??01?0??000000?0??1000?00000001??00000?02?0000?01000000200?0?0000000??000?0010?000?00000000100001?00?00?0010200000200000?100000?0??00000?00?0?00020?000?00000??0?000000?0?00000?0??00000010?00?000020000200?0?000000?02100000?000000000010010000??000000?0???????2?0000?00?00?0?00?0000????00100000?0?000???0000?2000?010200?020002??0???00200000000?0012000?0?0102??00?00?0?000??10000?00?00000???0?0000?1?000?000?00?0000000000000??00??2?000000011000?200????00?1??0?0?000000??0000?000200010?2000?00000000002110??000?0000001200001000?1001002100101020200001??2000000?01001000?1?00????0100000000000?00001??01?020?000?020010000000?0?00??022?0?0?00?00?00?020??000?00200000?00000?0200?00?00?010000000??0?0200?01??000000000000?00000?0000?0?0?00?00000000??000000010000000?0?00000?0?000?000000??010?0?00??0???20??100??01?000?0?001000000100?10??000?000?000?00?000001020000000?1000000012011000000?0?00001?2?00?0?0?002002?2010?00?000?001020?00000001?00?0002200??200?20000000000000000?00000?01?10???00?0??000000?100010000?0000??00?0?0?10000?0?01110?01?010?100?000?0??00122?0000?000001?00??100????0000000000??00?0??000?00?02?000000000?11100000?100?00000000010??0000001000000000?000000021?00000120???102?00?02000??0010010020??00000002000001?02?0??10200000?10000001000?10?00?0?0?000?00?00100?0??000?2000?0?20000??0000100000?001000011000000001000?000?2000000?0001???0000000?000?0??0000?00010?1???00?0000000001010?0?0000?0?000?0000?0?00000?0000?0?0?00?00?0?00100??1???01?000??1?00100?01000100?00000?0000020?0000?0000000210?010?0??0000000000110?00?01?000?00000?0?0000100000?01???000000?00010?0?001?10000000?1?210?000?0?01000000?000000000000000000????010000200?00?00?1000000?00000?010000?00?000?0???0000000?10000?000??0010000?000001002?00010?000?0000?00??00000000000?000200000?0000000?00000?0010000001000000?10?002?000000?0??0?01200020000?0?012002010?0001??00010000?0?0000000??0?0?00000011?00?011??000000100?0?020?000010?0??10010000?0?0?2?000?0000???000101000?00?0?00100?00?01000000?0?00?000000?000010000?0000?00??00000000001010100001?000000?000?000?000???00000000?0??0?010?0001?00?000?0???0?0000000?0000??20000?0001?00000000000000000000000?000000010?00000??200??00001000??0010100001000?02100?0000000010??0100000010000010011000000010???00100000?001001001000?01?00?00010?0000?0010000???00000??00?0?000?0?200000?00?01?010?0?000000000?00??00000200200?0000?0??0000?00?00000?000???0000000??020000?01001??0?0??0000100?001??21000?000000000?00010??000020???01000?0??0?01??0000000??10?000020000?1?000?0100?0000??00?10??0000100??000210000?000??10000?00000010000??1?0?010?010??0?001?00000?0020??000?0?11?0?0000010?0?0?02?0?000000010000??0000001000?0?00000?0?0?000??0000??000110??0?0000000000000000000?0000010011021020000?0001?000000??01?1000?00000?000??0?0?0000000?010200??000100??0?0000000000?0?00?20?0??0?0000???0????00?000000000000?0000?00000?0?0?0??0?2000000?001???001??00????2?0000000?0000???01000?000??1?10??0?0000000?00??101000?0?0002??000?0??00000000?0?00?100??000?01000?000?001000000?00?0002000??000100000?000000001??0??0???00?000?1002010?000000?000000?000?000??0??00?0?0000?00??000000000000000000000?00?0?011000?002?0???000?0??0?0???0000000200??000??1?00??0?0000?000020000?1?00000000100?0000?0?000?0000000000?000??000000???10?0001?0000?00?00?000000?000??000000000?1000000?000000010?0100000??001000000000?00?0000000000?1?0020000?0?0?0100010?0000??000?10?010000?00000?0?00000??0?010000000000022???000000000000110000?000?020000000?0010?0000??000?100?0?0?000?0010000?0???0001?0010000000100000??0010000?000?00?10000?000?000000000100??0000?000000?0?0?00000?0??0120002000000??000000100000000101?1000000000000000000000??000???0?000010001100?00?000??000000001?00000?00?00??11?010?000000000??0000001001?000?1??001?000000?01000?0000000?01101?000??0002??0??00000?0?11?00???0000000000020002??00200000??0100011?0??001?10000?000010?0000001000?00?2?0?0000?000000?0000100000???0?0000000000000000?000010000?010??010?1?000???0?01100??00?00?00000000?0?0000000100010110?00?100000000?00000000000000000000?0?00000001?1000?00?0????00001??0101020?0?0010000000??1100?10?000?00?00000200002?0?0?00?0?0?1?0000000???00000000?12001100?02010122?1000100?100??0000?0?00000?00?00001?01?00??00010000?0??0?0?00??0?00??000?0000?00000?0002100?0???0?000?00??0000002?00?10?21?010010?00000?02101?000000000?1000100?00?000??000?0?00010??10000?0?0010000000?0000?000001?0000100000??00001?00??0010000100?000000???000??0?00100??00?00?0000?000?00?1?0111??00000000????2000?00?0?0000?0?00000000000??000?0110000000000?00?000?000000??0?0?00010?0?0?000100002000??000000?10000000000010?00000000?000000?010?0?0?0?1?0?0?0000?0?000010000????000?????0000010012000?00?0200000000?110???01?10000??01?000002???010000002?0000100??0?00?00010000?000001??000?0?001?000011000000?000?00100000?0?00000?0000?000000000?0??0000000000?0?01?00000?0?0?00001000?0000000000?1?0000?01020?00?00?0?2001000000?000?000000000001000200000?00?0?1000?000?0000000010000020??0?0?000?00?0?0???000?0?00001??0000??11100??0?10100?1?00100000?0000000?0000?00?0000000?00?00?10??000200?00???000?0000?1000?0??0?0000100??002000?00000?00000??01?00000000010000??1??00?0?00?110000000000?00?01000100?0??000??0?0???00?00??0?000100?00000?000000?0??01?0?0?00?00100?00?000??0002?00011?00?0000020??000?20?10010?0?00??010000?10?0??00000010000000?000?0?00000?0?0000000000?0?000000?010??001000??00?00000?000?0000?2000000000?10?00000?0????00?200000010000100?0100000101?000?0??00?0?000000?000?000??00000000001?0100100??0?0?01000?00??0000?00?0?00000?000101?0020?000?00000?0??1000001000?00?10?0?0000?0001000?100?1000000?00?0?0??02?000??000001001000?01000000000??000000001?000010?02000000000??000?0?0??0?0000?000??0?0?00200?00200000?0000000?0?1?0?0001010000?000000010000?00?1000???0000?0??00?000000?0000002?000?0?0?0000?00?010000?0000?010?000000100010000??021?0?0?0000??000?000001?0000??00000001?0100?000?0????0000?00000??00??00000010010101?00?0?0000000001000?0?0000010?0000000?01?0?000?01?0000000000?00000000?000?0?00000000000?100?0020?00000000?00?0????001?0000?02?0001100??0?000000?0000000??000?000000?020?200000?0100??000?00?010001000??0?00001?01?00?0000000?000000010001000?00??100?00000?1000?01?0000000000000?0?00?0000000????00000000101000?00?00000?0???0??????00?0??0200?0?00000?0000?000?00010?2000?0000000000?0?00000000000?0012?210020?00?01000?00?0000000000??0?00000?000??1?00001??000000000?00000100?00?21?000000000000000000010?00?00?200?00001002000?0?0000000002002?000010010??00000?000?00?00?00?0??10000000000?00?0?0200?0??0000002000?1001?0??100002?0?0?0?0000000?00200?000?0000?0?00000?000???000??0000?000?0000000001000000?0??0??000020?1?000000?00000?200??10000?0000000000?1000?00100000000010000??1000??000???10?000000?010000??11?00?1100100?210?000?00?0000000?00??0?0100000?110021000?0002020?0000000002?0000?000?100?00?00?00?000000??000?0??00020100?0000?0?00?0??000?1000?001011000200?00?0??01?0000?000001?000100?000001?000?1??002100?0000000?000?00?0?000110010100???000000020??0??10000?0000?00020000??1?001000002?0???2?00?1??00010001?0?000?0002?0002?0001000000000?00000?0?0?0001??000?00000000??00200000?0?0000?00?00?000?01?0000?00?120?000?00?0?00000000?1??00000?001?000??0???00?0000?000000?000000000000?0000?0??0001000?111?0000010?00?00?10???01?0201?1000?000?00?0100??0?00?000000000??02000100001000?0000????0000?0??01000??0001021??0?200?00?11?000000000010?0?000??00?10000?2110???0?010?200?0?1000??00000000???2?0?00000000001000??00000?1000000002000?000000?10000??0002000??000?000000000?2?02000010?0??00?00110?00000000000?0000?00?00000010020??0000000000?10??000000?00?00?01100?0000200000?1000??000?000000?1?0000000?000?0?0010?00000000000??0?0000000000000??000??00000010000?0000000000??0000?0?000000200000001?00000?0?000000?0000?0110??00???0?0???0?0000???120??00210000100010?000000000000?00??1??0?000000010?0000?0?000?0?20?0?1?00?00?00?0???00000100000?00?00000100001?10??10010?00000000000000?000000?0?0?00100?000000?00???210000010?000000000????00000?01?0100000000?0?00?000?0?001000?0000?0?0?10000?001??0000000?0000000000?0000000?01000000?00000000000?21?00?0000001000001?0?010000?00000??0?01?0?0?0?000?0?2?011?001001000???000000??0??0?1020100??0210000000?0?000000000200?0?0000?000010?1??01??100100010?00??000?000?000000??100?00000?000?0?0001?0110000220001?200000000?0010000??0?0100??1000?00000??0100?00000000??010?000000000100?00?00?00000?0000000000??0000000000000102121000000?00?0010000?00????10000000010?0?000000?0001000?1?00000000??0?0000?0?000000??00?00000?0000??00100000000?1?02000100?00?0000000??0000?0002?100000?0?0??0000?100010?00?00000??0?02????01??00000000001000001100???000?01?00010110100000?0??00?00?0?0?0100100?0100?01??0000?0010?000000000000??000000020?00000000?000?00000000?0000100?0000?0?00?0100?00000000100?1?000000100?00000?2000?0201000000?000000?0000100000?0?010??001?0?1??00000?00100002??0000000?0000??000000?00000?10????00002??00?00??0000000010??0?0?0000?00100001?00201?00010?02?02000000000101000000000?00?020?01?00???0?0000??00000??00?0?00000002000000000?00?000?00???000010010000010?0?1???200??0000?10000?000?000000000?0?000?0000000?0?0000?0?00?11000000?112???000?000?00??00?1?00?000?1022000000??0?000000000010?00?00000?002???000021?????00000010010???01001001000000?0??100?001?10000?0?110100?0000?0?00?10??000??0?00?0?00?00?0000?00000000000000?0000001001?0?000??0100000?00?00?00?00000000000100?000000?0?00?00??00010000?0???0?00?000000????0?000?00?01?00??0?0?0?00000000000???000000010?0000?10000?0?0??0???000100102100100?0?0?0?0?0??00000000?100000?100000000?000000??100?010??0000002000?002?000?00?100??10000??01000?0?100001110?0?000?000000??0?00?00000100?0000?00000?00?0?00?000?0?000?00?0000?0?00?000?000?0?0000000?0100100?000011000000?0?02000000?00?000?0100?00?000?00000020???0??0?00000??0??0020?0?0000?00100000000000?00?00000?000?0?0110?0000002?0??0000?00000?0?0000000101000??0??0?0?00?100??0000201000001000?0?00000000??00000??0?01??0000000?0?20000000000?010000?000000?0??001000000?10?0000000010?0?2000?00000??000?0000000?1010000000000?0000000200?0000?00000000?00??1000000?0010?000?0100010?01000000?0000?0001?000000000??00?00?01?0?0?0?000001001?0?1000??0210?000?1001100????000000000?00?1?00?0?00000?0?00?0?00?010?0?0??0000000?00000??000001200?000000?100000??00???00?00000000?0000?00?00?0000??0?00?00000?0000000?00000?00?00000000000??0010?0000000000000??00200000?000?00000000?00000100000?0?0001000??1??0000?00?000010000000??0?00?0?010000000010000000002?000000000?2000000000?000?000?01?1111??010000?000?10??0?00?00000?00021?0?00000?00?000001?010000?0?0000?0000000010?000000000000000?000000??0101??00?0?00?01?000?00000??0000??0??000000?0??0?0?000??00000100?00010?0?0?00000??0?010?000002?00100000?000?0?00????00000000000??00000000?0000010?0000?000?000?001?00?00?00?000??000???0000?0?00?00?00??0000?11000000000??000?0?00000??000?0110001?000?1000?0?1?00?0??00??000000200?00?000???0000????000100000020001?000???000??0?000000?000??00?000?000??0?00?0000??0000??000??000?00?000100?001000?1??0?10??0???010000001010?0?000?0???01020002210??00000??
[truncated: 3,490,704 more chars]
