# Supplementary material for: Multispecies Outcomes of Sympatric Speciation after Admixture with the Source Population in Two Radiations of Nicaraguan Crater Lake Cichlids
Source: PLoS Genet. 2016 Jun 30;12(6):e1006157. doi: 10.1371/journal.pgen.1006157 (PMC4928843; doi:10.1371/journal.pgen.1006157)
Supplement: S1 Dataset — (ZIP) [file pgen.1006157.s018.zip › data_files-Kautt_et_al-PLoS_Genetics/in_SplitsTree_XiloÃ¡.nex]

#NEXUS

BEGIN TAXA;
DIMENSIONS NTAX=200;
END;

BEGIN CHARACTERS;
DIMENSIONS NCHAR=16452;
FORMAT DATATYPE=STANDARD SYMBOLS="012" MISSING=?;
MATRIX
Man_cit_03002	1?000000001101???0000010002022001010101100?00000000000000?111?100000002?011100?01?10102000000?1000?11?20010000100001000?02001000010000000010?000001000000?000111??0000?0?0000?0202001000010001000000000?0000000??000?00?01?000000200?1?00000?0000100002010000?110??010?021000?01000010000010000??10?00000000010000000020000210110000010010?0000000010?0?20?100100??00?000?00?00?0?00?000000001100000100?000000000?0200101?1000000?0?102001000000121100?10??0200?000110??0102000?000000000000210000110?00?0000000?00200?101100?00?000000000000200?10001?0001200020?0?0200000000?001000001000000000?001001010000000000000000?000??01101000000?010000?000100000000?000???1000000?0??00000?00000000000001000000?010000121100?200?000000?0000000000111111110001000?0?00?0000?0??0?100100?00?00?00000?00001000?100??200001010201000000000002000010?0000000000000000000010011000?0000010000?0000?010000?0000000??1000?1?100000000000000100?00010?0000001101000?00?0100001?1?00000?0000?0000?1?00000000000000000?00000000?00000000?10?0000?0??0000101?0000?010002010000??00?1020?0000??00000?0?0?00000010?000000001000??1?010000000010?00000010?0100?001100000010010???00001?000?00000100?000002100000001000?101000?0000000010?02?0?010012200?0000010000?01000?00000?00100000?00000020?0000?000120000?00000000?0010001000000?00000000?00?0?10?000001110010000000?001001000000?202000000010000?00000110?0000010100000?10000021000010000?000010010000??000?0000002000?01011?010?010000110000000001?00?0020200?00?2?010?0000001020?00000001000000100001010??000??0000001000?0020?00100000010000?00000?0?0000?00000110??00?00100??000001000000010000010100?010000?0001?01?00000000002010000000010?0?01?0000?000?000200?00000002000000010010000?00000010100010??000?0000000000001000000000001000010?1000?12000??020?000011002020000000001000?100?0000000000012000000?01000200010?0?00001000?2?00000000010?0000?0000001000010000010?00?00000000?00??0020?2?00001?001000?00??0?000?001100?020000??100100000?0010?100??1?100000?1?0001?00??00?00?00000011?00000?00000000?000?000000002??0000??000000?000000000000000000010?0000002000200010000100?0?0102002000000??000000?00?001?001?00000010000000?000?000?0001001000001100000000000?00000010110000001?0102002000001101000020000000??0100000?00??000?00010???100?00?0110000000?0?00?1??0?00020110?0?0?00000?2011010100?010000??000000001000002012001?000000000000000000??00?000000?0000?0?000?010000001?01000??00000011000???0?0?0001001?000000000?10000002?0000?00?100011010000100000100?0001000000000?000?001?0000000000?00?00?00?02002120?0?0000?0000010000?0??000020?1011?00100110000100010000?01?01100?0?0000010000000000?0??0100000000?11000000000?0000000100?000?0100?100?0?10010??000?2?000000000?000000000?1000???000001000?010?0000??010000100011?0?00100000000?0?00?0000000000000000?0?002?120??000000???000000?100000000000202100?20000?001?000?01010?0?000010000001011100000001?01?000000000??0000100?00?000000120??00000?0000?00?02?00?00?0000?0000?0000000000?00020001100100000000000000002000000000000???0?100000200000?0000?00000010210?00?00001010010?100?020000000?00??0?000?002?00??02000101?000?00000?00000002?00000000002?000?1110?000010000000?00020??0?000000000020?0000?0000000?10010000210000000000?02??210000?000000?000?000201?002010?0100000001?0120000?0000000000000000000?00000000001?10000?001000000??000000120???1?00?10021002?0000000?000000100?0000010000??000?01002?00010000001?????1001?00?00?00000000?100000??1??012102?00000000??00000001001?10000?00000001??000100000?001?000000000?00?0?0100001000?0000111000?00000000???01?0?0002000100000?100?000?0002211??00001021?0000000001000???100000001?01?0?10002000?0?00010000000000?0100?0?0?010001?0000?0001000000100?00?01000000000000010000000002002?000000000000?02000000000000010000?0?100?2?1?000010000000000??20100?000?000?201000110?000?000000??0000000000110000000000000000000000000000002?10010002000?000000?1??000100??00???0000000010?0?10??0000011?000??001002000200?00100000000?000010000001000000?100?2?0??000?2022000000?0000?00?100?000000111??00000?01000?0?0000?11?0000?0001?000000001000011100000000000000?0000000?0000000000010100?0000?00000000000?000??1??001000010000?01000?00001000101000?10000000000000000100020020000100100?00010??000?00000000010000001010000?00?0000?120000?000?20011000000?00000?00001000002010000?0000001000000000000000000020000010?00000?001??00?0?1??01??00???0000201000?011?0000001110?0000100?0?1000??1??0000?01100000??00?10000020??10021010?020001000?0000000000100?0000000?0?0100000000??00000???000010?100011001000?0000000?010?00001?00?0?0?0000200?02100?00??00?02101100000?000000001?00?1100??0?11001000?00000?010?0?00001?200?0?000000?0120201210010?00000?0000?000000?0202000?000000000000001000??0?0010000100??0?000?0000210?0022200?0?0000000??10000?0?00220??000?000?0??000002000100000000?0111?100000?00200000000??00000110100?000000?1020000000?0?0?0000?0010????00002?000000?0010?0000?000??00?00?000000?00000001000?00?0001101000010100?010?0000100001?200?000??00010000??1000??0002?000000001?000?000100?021000??10?0000?0?1?000000000?000000100000000?1010000?00000000?1101?00000100?1?100010?000000001000000000010000110100000?1011?010?0000?00?00002?1?01?00101000?010?1?11100?0?00102?010000000000?000000101010100000002000000000?0000?01??000001?00?000?200?0100?01??00000010?000?100??100??01100000001000?00100?00000?100?0010101?00?10??010110000?0000?1?0000?0020001000001?00100022001?00000000??00?001000000100000??010?1100101?00000000?0?0001110??00102?01000000?0????0001000?000000??10?0000110?000?10?1?000?000?001000000?000000?0?00?00000000?0?000100101001?02010?00??00000010?01?0000?00?00001000002000011??000?01100??10?00000020?002000?100?10100010000010101?0000??10??0?000000000?021?00?00??001100000000000?00002000000001?1000000?0000101?000?020??01000?0?00?0000?00000?0?00?0?000?0020000020?00001?0000???001000?00000?0100100100?10000000010000000000002102000000011?10001010?00?0000002000000101000000000?0?0100200010??00?00?0?0?10100000000010001000??00?00000?00000112110?110?0001?0000100020?100??000?00?100?00000100000?0000000002000?00000?200?000000???0??1100100001000000?002102110?0100?000110020??00000?0000000200211000??11?010?00?00000??0002?00000100?10?0?00100000010000000000000?0000002000?00000?00200?000??0000?100000?000000?1000020?000010010100?000220?001000?0?0000???000000?0000102101000?0000?0000010?0001?000?000110?110000000000000000?0?01?0000?2010?2?000?00010000?0?00010000000101000000000000000000001?01110200101000?000?00?000000?1?10000000000?0000????110100?0??0000200000100100000000000000?0??0?1?0200?0?101010000?000001100?1???00000?1000000000000000000?201?100000?201000100000000100000?100??20???0011010100?0000?00100000100?00?000?1001?001?00?0000?00100000?11000000000001000001?000100?020000?01221?00000000001?002?000?00100?10000?00?100?1?000??10000000110?0010000100??110?00001000010000121100?01??000000002000010?00?11?0111000000200?0000?0000000?00010?0?00?0000000000000?0?00021011010000001000?0?0?1110000?0?100000??0001??00100100??00100000200000000010?1?11??0?000?100000??010000?0000000000?0?00?220001020??0010??00000?200000020?00100000?0?000?00??0000100000000000000000?0?00110?001?010101001000000000000000?0?00000000000?000000000100?010000100000?0000100010000001001000000010000102000?0100??000200?000?010010010?00110?0000002?10?0?00?0200?01??000020?000?01000?00?00010110?011000?00010200?02?0???00010?00000?0??000020201001?00011001000?0000100?001000110010001000000000100?0001100000000000000000?01000011000?1?00010001010000010000?00?0110000?011?0200000000?110000?00100?00001?001?0000000000?02100000?00001000000?0??1010000000001?00?00??0000000?100?00?10010000??0000?2002001000000?0000?001010000000100020?0101100?000??10100001100000200?0010010010?21000?00001?000?220000001?0001??0020?0020?0?00001??00?000112000011?100?10000000000000010??00?000000001?00?0000?000001000?00000000110000?0?010000000??0000000?0010000?0??000?00000000100000000?00100001?000?11?0200?100100?1??00001?20001000?11000000??10000?020??100?00001000120?00010000?00200000?0?0?0?0100001000010?000?0??110?0000000?0?0000000000002000110?000?0100?00000000101000000000000001?00000?0000??0100?1000200?1?000000200?0000000001002?0000101000100000000?001?1001?0?00001011000000000100000?001010?00000000000?0?100000000000000??00000000200001010?0000000022000011000000001000?000?1000000000010000000000000000100?000?00010000000?000?00000000000?0000000010?10000001?00000?01?010?000000001?0000?00001?00?00?010000100000000?00?00?0?0?0000?000201010?000?00000?1000011000?0?0?0110?10100000020?000100000100000100010?00000002000?000000010?0010000000??0??200000010?0?0??00?1000?00001?020??000??0000?0?00001110000010?0?010?00000000020?00100001022?0001000110??0?00000000000000000000000?00000100000000000000?001000?0000001?0000000000?0?00?1001??000000?00000?0000?0000000010100000??000000?000?1??0000000020?001000?00001001000?0?01?000001?01000000000002001?0??0?00?0110?00?00001?0100000200101?00000100001000000?00000000?2?00000101000010000?000?2000000?00?01?000000?00100000?0010?100?1000000?0000010?000?01100001010000000200000?0?000?0?0000000?00?0000?0?1000000001100000010??00?000002000001000000?0?00?020000000?0?002?00?0?0002000000?000010100000000?00?00000101?0002100???00000001000?00?0000?0000210000??100020?0000000001010010?0002?000000101???0??01?101000000000000000?020000000?000000010000000020000?00000000000?101?002000?2001?10?0?10000?000110000000?00?00?10000001010020000000?000000000000000000020110000002010?010000?00?20200100000010?0000000000?010000000?00000?110?00000000?0100?0?0??0000100000?000000?000?00010201100?000000?0?00?0001000?0000000?0001?000001000000000000000000000?0?02100020000011002000?01?0010020?00100120?0000000?0?00?000002000?000?00?000000?0?0100101?1100000?00000?0?20201000000?00000?000?10000000?000000100102210000?1?0000000000000001?10001?000000?010101??000112?1011000?0?00000?000?00??01000100000101100100000100201001?01001?01?101?0100100201020101100011?1?0?000000100000?0?02?0001?200000000100001000101000100??010010010?1??00000??00?00000?00?0001?0010?000?01?2000000?20???00201?000?0000?0000000?00?10??0?00101000??0000000?0?0100??00000000100000000010?000000010000000100?0000?0001??000002200110000?000000000000000100000?100???0?002??210000?000?01?101?00?1000?000?1?0?00010?00000000000000000??00011?0000000002000100?002000000000100000001001000?1001100000001?1?0000?00000?0000?00?00000?01000010??00100000110?00010000010101001?000?0?000?00?0000000??0002?0000??1?000000000?1000?0?000000000000200?0?12?0000000000?0000?00200000000000100000010000000000110001000202?01000100011001000?00?0?0?0?000000100000000000?01100?001?000000001?000000?000010000?0000000000000?01?100000000200000?00010000?000000??000000001000?000?0?0?0?0000000100000010?00000000000000000?00000?0?00000000000000?000?0002000000?0000000?000000?0?000000010?00010012?0?010010?001?000010000022000001000002200?010000102?20020000002??000?2000100?01100?020??0000000?0000?200100?00?0100021100??12??1?00?00000?00??0?00?00000000?000000010000?00000011000????00000011000?00?20?0000000010010?0000100010000100000000000001?001?0000110?01000000000?0000?0?0001000000?010?00?0000000000000?1000000000000??2000000?00000?00002000100??0000000010100000000000?0000010?0??0000000000000000000?00000??00?00?020000000000?00000?000100?00?0000101010?001?0121000000000000?0?0?0000000001001101?0000001???000?0000011100001000??01001010000?00010100000?0000???01000000?00?001010000?0000002?0000010?00001000?0?00000?01?00120000120000000000001???000000100??0000?000000?0000?001001110101000000?010?002?000?1000?01000000?0000001000000?000000000011010201101?00000000012000000??10010011010001000000?0?01000000200000?11020000100?00000?1011?000000001100000000000100?0001??000000?000112?1010?0?0000?10000001100101?000000100?0?000100200?1002010000010000?000000001001000001?0110020?00100?00?0?000000?00000000??000?0?100??0000?000010000000000000020?00000?000000?01001000?000000000000000000000001000??0100?00?0?0002010?110000000000?00?01?0000?010?001000000?00001010?0000000000000?0?1000000010?0001000101?000000000000?0000010000?00020?10?00?100012001100?10220000001000?0000000110?0100?01?0000?00?020101000000000001?00010?2100000000?00011?1100111000???00?000000?01000010010000?00000000000001??00?????00?010?0000100?01010?0000000?0000?0?000?21000??011?1000000?00001?0010000010?00000??000010000??0?0110??10111100000000000?00000?00?0000?0100001?0?100000000000000?000011?00?0?0000102100?0001100?000000000?00?00000001000000?0?0100000?0110000?01?0?0000?1?000000000200000000?0020?0100000200100?000001000000?0000?0010000?020010?00000000000002012000010??000001000?000?000?00000?2?00000000001?010000??0?0000000101?20?00000000000?0?0000??0000?01?00?000000?0?10?000000000000000000?02000000000?1?100000?00?00100100100001??000000?0?0?101000000?0020?0011000000?0?0000100000000?1?00111010???01000000001?00?000?0100?0000011000000?0000000000000000000000?00000000000100010000?0010???000000000??00020011001001200100100000001000000???00001?1?02?000000000000000?01?1?000010200000010100000000??0002020?0?00101000?0000100?00?0?010000000001100000?00?01?00?010??10?0000?000?10100?0000?000000001000?000010000?02020000010000000?01010000000?012000001?000000?00010????000?0?10?000?0?10?00000??200??000010??000101100000?001100000?020000?0?0?0000000?010100?001000000?02??0000000110?011?10000110000?01101??0010?00100200010000?010?11?000?001?000000?000?00012?000022?0?000000000?0000200000?00?0000000000?0000000?00?000?0000000000002010?01000?0020110000?0?0000?0100?0100002021100000000000010000?00020?00000?10010?0?0?000000001000000000120002200??100000000000000000021?000?000000000000?000??10000?000?000000??00000000010?000?1?00000011001?1000?0010000000?000000001?00?0000000?000100?00?01?0?0001?0100000100?1000000000010010100?0200?10000010?0000000001?0200020??00?00010?0000?10001?0??00?00002000?000?000000000000000000?0111000000000000000000?000?00002?00001?0?0000?10001?0000001?011?100000?000000100??02?000000?1?00010?010?00?000001000??00??00?0?00000000?00000?00?0020000000?1200001000000000000020001000000000100200001?01?00000000?00000001000001?00?010000?0011000000001002?000000?0???0??000000000000?011001000002010000000020?000020010?00210?0000000??0000000000?0?001?0001001100000000000010??010010000000100010?00110000000?0?0000?0?000000?00?000000?0?010000000?00000000001101000000?000010?0?0201001110000000?00100000000?00?0000000?011002102?100000?010000?010?00?1000000?010000000001?000000020?0000000?0001?0?000?00010022??0100001000000000000?0000000??00?000000000020?1?0000?0000000000010000000?200110010010?0120010?00?10000?2000000001?0?000000000?0000021020000000100?10000?200?00000010000000?010100?0000?0?0001010000102000000000020000?01100000000000001000000000000000010011?10001000?000000010?000000?00?00000?20000001000010011?000000001100??1000000?0000000000000?1010100000000001?00?0000000?2201?000000000000??000010000000021?0000020100000000000?000100000?10000100000101000101000000?01100??00100000?000000?00?0102000000000???000?0?00?0??100000?0?00000?1000000??000000210000001000000?0?002000010001???1000210000?12?00200000000000000200?00100000?0???00000001??0?00000?0?0?0?1???0100?00000010011010??10000000001?0000?200010100010?11010020?000?0?101002??00000200001??0?0010?01?0000000?0?1000000?00200?0?000?000?00101?00000?1010000000000?0000000?0000?0000000000??20???20010?00000000?00000000?00?0?00000?000?110?11010?0?00000000?01?000?00000?20?011200111000001?01?0000100?1000000000000??00100000000?0000?00000000??00000100??0000000?000000?1001??000?0000222110100??11100?0?00000010?00?10000?2000?0??010000000?00?1000?0101000000?00000000000010000???0000000000?000000001?0??00?010000?000??000000000?0000000?0?0??00000000000001000?0100???00?00200?00?100?00000100?010001001000010000000010?0001?00000200002?001020?02?10000?00?00011??00000021100?00020000?00000010011001001000000?001000?0?001000??000001??0??11000000000001020010000010100?00?00100000?0?00000000000000?0000000000??0011?00?0000000100100100000002000000000000?0?100??10200?0?00000000?00000??00221?0?00?0?100?0000000000?000000?0110?00?000000000000000000000???0100?00000000000?00?000010000?0000?0012??01000?0001?000?0000000000??0010?00000000000?00?0?001001?0?00001?1?0000?00020000??000?011100000000000000?000?0000000?000000010?1?0?20100?01000000000?0010000???001000?010?0020?001?0?020000??0000?0??10000000010000000000?21110000000000100?000002?0000101000?000?0????000000?1000020000000?10000000000?000000000000010000000200001010001010100?10?0010?000000?0101000000?000?000000000000000?01000001000??00000??000?1?0010100000010?100??0?0010?010?00000?2?00010000?1200000001??000?01?0001?0?0???0?0000000000010?0???0?000200?0001010020??000010??0210000??0?0?00100000000??01000?0010100001?0000?0000000000000?00?0?0?0000?20000001001?00000000000200100000000?0?001?00?00000000000?00000001?1??0
Man_cit_03003	0?010000?000?0?200000010101001000000202200000000000000010?00001?100000100001?0?0000000100010002000?00?0000000010010?000?01000?00102000000110?00?002?000011010?0000001010??000?02010?0000000??000?000000200000?00000000000000000002000?000000000001000010000000?1100010002001?0020110?001002000010000001000000000000?002?00010001022000000100000000010?0?100?002000?00?00022000?000000000100001100000001000100000000000000?010010000?0010?1000100020000000001?00010?1100?0002000100000000110010001002000000010002000001?101000002000?01?00001000?0200020000010?00020?1100010000?0??00000?0?0000000000000?000?0?000021?0001?0000?0020010?000?00000000000100000000?0001000100000?010000?0000000010000001100000000011002101?00000000001000000010??01111111????0000000010?0010??00100020000000?000?0?000000?001001??000010000100?00000?0001000000010001000100?002?000110211000?0101000?00?0010?012000?00000?0001000?0100??000000??00010100000??1000001000000000?0100?0100000?00000000000000000001000??00000000?000?00?00000000000?0?00001?000000020?00000000110?00000?0010000101000000101000??00000020100100?0000000?1000000000000000000001?0?000000?000000000000?1010001??00?2?10?0000100002?00000001000?100020?0200011100?0000?1001?000000000000102201000110000?002000000000000100?1000100?1000001000011??0?00?0000000021000010000010?000000000010020020000?022000010?0??210010000000000?000?002000001000101000?1000002000001000001000010000010010??1000000000010011000??0000001100000000010000000011000100?00000000001000?000000000?000010?0010000?00110002000000000110000200010000100000000000110?000001100?00000000010001001000110000000000100000001000002?010000000000?1?00001000010000010000000000010100100000002000000?20000100?001?00000000200??00?00100?0?00010000010000000000000?2?0002200001010?000?1000001000?000000000000000000000000011000000000000200010??0000?0000?00000000?000000000??00000101010001?0?0000100000??0000??000000?0020000010000?00010000?0000200122000?0200000?00?000?00?00?0020000020?1001?000??000000?000??0??1000?10000000?00000000000?20?0?02100011000000000?000000001000?0000000010001?001110111001000000010?00?00000000?21??1010010?0001002000?00200000010000000?001101110?00000100000000000010000000?00?000020000001010000100000000??0000??00000000000210000200?000001000000000002?1?01002000120?0?????000??001110100?00000?1?0000000010?00010000?001000000000000?0?00?100000?0?00?100?00010000?0000010010000?00000011?000?200??100?002000?010000?10?000?0?0?10?00?00100000000010010000000000000002200?000000001000000100001100001?0000121000000000000?02000100001010100002011000?020000000000000?0000?0000010?00000000100001?0000120???100?1210?100200?00?00001000000?00000000?0010010?0000?2011000000??000000000000001???00000?00?10?00000?1000001100001?20?0?0000?10?0000??000?0?0?1?000000000000?01000000000?10020000000000000000?20000002010??0?1?001?100010000000100000001000000000?1000??0000000000?0002000?02000000210?01000000000?00002000?00?0?0000000000000000000000200022000000000000000100020000110010002?00?2001021?00000?001?00000010200?00?0?00000001000000010000000000?000000?00100000010000002?0000000000000000000000000?001200001110000002100010??00020??00101?000000210000100000000?00100000210000000010001?0120010000000000?00?000121000000?1??0000002?1100000200?0?10001010?0000?0?0000000001?1?000?1120001000?10010112?0?0000000001000?01000000110000000000000000?000110?020101001000000002000010010000?000000?00?00000000??121001101000000?001?000010000?00100?0?00?001000100110000020001000?12000000?1?0??000100010?00010010?0?000200?0??100010000000?000001000000000?2000020000?2001000?000??1111000100111000??1100100021000?00?21000000000??0200?0?0?01?00?000?000000010000100?0020000?000000?02021010?00001002100000000?100???0000100?0000000000?0?1?00200??000100000000000?0000000?000000?000001?0??0000?00010?000000000010?001000000??0000000?00??000??00000000001010?00100000?1000??00011?0?0?000010001010010010001000010???1001??010000020000000000000100000010000?0?00010?0?000001010000010?0010?0001000000000221?000?000000000?000000100010000001?00??0000000001110?110000000000?0000000?0?000?100100012000000?01000000001?000?110?00?000000000?0?0000000000?000000001?00000000000000000111?010001101010100?1000010000000000010000?0??0?000000?00200010000??00?00?110?00000000100000?00?0001?0000?0000000?000000101000101000200000010?0010010000?00???00?010000???2000?000010000000000?010??00?0000?0?1000001?0?002011000200??000?00000101?0001000?1010000000?00000?00000000000000000000000000000?00110???0010000101011002000?00000002000?00000?0000000000010000?0000001000001101100000000000000??00110000?0?110010?0?0000000010??00000002000?001000010102000201?0?000?0?0?00?00020000102010?000000000001100000001?0000000?00?000000000?01000?011100?0000?00000010?0000?1022000000?000?0??00000100?12?102000?00?0?00201100000010000000000101?010??0?11000200000?000?000?000000000?201?0?02000000000000??002000000101010?000?0?0?000000000000?100000000001000100?0?000?110011?1001000000000?00000?000??000000?0010000?102?000000?0?1?002??0?0001?001?110001100100?00001?00?1000100110010000000012011?0?000100010100010000000000?0000000000101?020??00010?001220110010000020000200101100000000001010?011?1?00?010000000000000?00?000001000?010000100000000000??000000001001000020?000?200?0001001?010010110?00??00000010?0?0000000?1000000?000000000?20?00020??000002000020020000?200000?0?00000?0102000001010210010000?000000001?0000?10000000000000?00000000000000000102?01000000?0001001?0000000000?0?00010000?00110002?0?0010220?000001000100?00000010220000000000?00000200?0000???0??001?001000010100000?000000002011000100020000100010010001000000?0?0?0???0100000000?0010000000?0020000000002000000000?0?0000?0022010000010202000?00?0101000000000001001000?000?11100000?000000???0100?10?00000000?0000000110000?00?0?00000?002?00?00000000000012?00011000010000001?010000001000000001000000?0010012020000?0000?00000000?10001000010100?00000001001?01002110000020??00?00001010?10001000002000?000?000?00000?01000111010?11000000001011000200100000000001101??1000100?10?20000010000000100000000?00000000?0?011000000000000000000200020?0001000001?0000?00000?0000000100100000?000?000001010000?000000000000100?0010?000000000000?10000000010000000010??00000002?0000010000000000?00000000?000011000000?0011000?000?00001001??0010000010000000000?1011000000000000000010??001000001002000120?000?00?000000000?00?00?2?200101000000000000001?0000000000?0000010020000?0000000?00?02100100101100100010001000001010000000000001000??00110010000?000020000010000000000000000010?0011?020000010101000010110011001000?00000?1010000010000?00?0102001001000010102010000001010000010?0?0?0?1000?002000000000000100?00000100110101001?002000?000100001?000?2000000000000100000011?00?00000100?01220??00?00000000002?0000121000100000000200?00???0?20000000200?0000000010002?00000010000100000111?0001?100?101002000000?001?0000??00000?00000000?0000200000010?0?0??010000000?000000?0010020000000020001?00002120100?1?00?000??00000000000200?10000000100000?000120?00010000010000100022010?021100000000001?00?2?0011010??00100?01001?000000011?0?000?00?021000?1?0?000000000100000100?00000000100000?000000000002000?00000010?00000000000?0000000000?10010?0000000000100??00200110000110002?00100?00020?0000??001??0020?00?0?00000000?0001000000?011?2000?00?0?0??000?0000000100?00010?00?00110200000010000?00000?0000?1000?000??0000000?000020000000?00012000000010002?000000000?10?000000000000000000000?01000010000000000002000000000?1?0011000?000000010000000000000001?1020020000000101001000000?000000?001??001?00000?01100?0000000100000100??00000000000?1?00000??00000000100?00000010000000?00?11?1000000100?0100?0000?000000000000000000?0000001?1010000010000020000?20010020?000000000010100022001000100011100210?001?0010000200000000112010011?000?1000000000?001000???000001000?00100?0001000001000?001000000000000?0000000000??0010?000001?00100???10?01?0?000000?0?000001000?02?0001120000?000021??0?00100?0?000?10000?000000?00002100?0?0000?00?01?001201000220000001000?0?000?0?00000001110000000210?1000000000000000?01?0000002000?100000001000000000000001000000000000100?000000000000100?1001100000?00000200?000000000000110?0000?0100010000000001?00000010000?002?0000100000000000020000001100000?0200100000000000?0100?1000?00?00001010?0?000000100000201001?00000??0?000100000010000?000000100100000100?000000?10000000?0?00??0000?1000000000000101100?0000100000000?010010000100100000001001000?0?10100000000?000?0?0000?0?000000??1010200000100000?0?1000?100?0?0?000000000?00000000000010?0012000?0000020?0000??000?0?1000?00?00?020000000?0000100010000000010?100000210102?020?0000?000?2?021000000100100000?01??000010001100?010000001????01?00000000?10?00000000010000000000000000?00000000?000000?000?00?000002?000000000020?00020020?000012000??000101000000000000100?0100000000000010000000100101?20??1000001?00000?0000?0000?100000001000?000001?0???00??0000?01200?0100000000210100000?012010?1101000?00?00000??000000001000000000000002000000?00002000012000000020000020?20020000000000000100000?000000000001100002?0000??0000010010000000000000?1??0002000020000000?0??0??00100000?1?01000001?001000000001002000000?00010100000000000?10001000000111001000111?00?1010001?0000200000?000000??00002000000020000000000000000010?0000?01?110000002??002?001101100100000000000001000000000000010000000000100000100002000002110001?0000?0000000?0100002002020001000?00000?1000000001002?00000000000000000000?00001100?0000001010??10?0000012??010?0001?00000001000000000100000000?00?0000001?0100000000001000000100?0000100102000010000000000000200000?00000000?00000000000000?00000000001000000000001000000001100?100?00100?0?00000000000?10002011?10001010000000?000001000000020000?000000?1200?0000200200000000?1010201000000000000?000?00000?000000?0000000211100000?000?000?0101010002?2010001000?0?00000?0001000200000001??01?00010000000000010000010110010010100000?0011?10100010001?00001001020010010000100000200000000?000??101?0001?1000000000?1?0?00000000000000010000000?10?00010?000?10220000210010000000000?1010001001?000?002021011?000?00000000?00110?00?00001000100000000?0?0000?020?0000??001?000?0101000000000000000100?00000?001?0000001000000000?00010011000000?1001000200000000012222000??0?00000000??00000?000000?0000?00?00000000000100110000100?00000?0000000000000000010000?000?000010000000?00020000000000100000000000?0000?10010001001002000?200200000000?00100?000002010000010000002000000000001000001000000000?000000000010?00000000?00101001?0000?0000000000?00002001010000000000100000?01000000001100010000?00000001?0011?0000000?10?000000000021001000?000?10000000000000000000000002???001000000000000001?00?0000000010020000?000002000?000?0000?000020000000?01000???000?00000010002010?00000000000001000000000?00?00000000000?0?000?000101000??00001000000100?000??0?0?00?00?000??20000000000?0?0000000000100010002000010000000000101?000000000010000001000100?1100000?0000000000000000200000?00000000222000011000?00000000000??00000?0000000?00012?001?0000010?1200000?000?0000110000000?00100000001002000000001000?00000010000010100000110010?010000000000?100?0000?00??00000000000000?00000000100001000001?00?000?010?000?10100?000020000000?0000?000022000000000?000000010001100?00?010?000000?00?00000?000000?02000?000001000000?000200?00101000000100?00??0200000000100000000??100?1000000001000000100000000010000111000?20000000002010100?00010?00000?00101?001000000100101000000000001021??100000?000?1000000000?0?00001100100110000100000010??0000000000011000101000000000?00?0010000010000000020?0000010010?00000000010000000000?0010000?00000111000200102??000010100200001?0?2000000200000000000000000000?00100000001000000010?00200?0021000?000002?000001000000001100011000000?000120??0000000000020002?022001?1000000100010?000000100?100100??000000100010?020100001000?0001?0?00100000000000000000000110???0101000?1000000000000?1?000?00001001121?00000?000000210??000?00000000000000000000?00?0000?00020100200000000??0?00?100000100011100000?00000?0?0000000000101000010000010000010?0010000110010100?002?0?010000000000?00000000?00000?1000010?00220001?0010220000001100020?000000001200101?000000000?001000?0000?0001?00110?1000000110??01?00010002200200?01?001001?000000100000?0?000?0100?00000?000?010000?00000000000??10?0?0000000?00011000000100000?000?1000000000001?0000?01000000?0000100100000000?02000011000?0000000001001?000?0000000000000000000?00000000?000??010110?000000001?00000000000100000000000020?00000110210000110000000000001?0??010000100?10000000?0?0?11010000001000100000?10100?00000200000002210?00110000000001??00100000010?00011000011?0101001011?000000011000000000000010010000000???00000000102?000000002000000100000000000?00??00?0000??0020000000?00100000?0000?00?010000000?000000000?101011002000000?0000000010?0000?00202000100020000000000000000000000??1000000020??0000000?00000000000?000000000010000??001000000?00000?0000?0?0?00000000000000010000000000??00011120?0200000001001?010000000?1000000000010?000000001210?001000000001000?00000020020000001??2000100000000010020000000?10010001??000000000000000000100002000?0000000?000010000?000000120000010000000000000000000010000001212000100000010000100000000?101200000101000001010010002000?0?00000??00000000000?0000000002000?0000020000000?11000001?2100??022?000010?000001000010?000000000000001020002010?100100000000010?0?002?000000011021000?001?0??0100000000000000?0000010000002201?00000000?00000?00110000??0000000?0?0000000?00?000?1?00100?000000?0101001?00000200?000?0120101000?101002111000000?010000000?00000100000000000000120??000000?0100?000000200000100000000000000000?0?0012?0?0?20100000?1?0?000?02000??01??0?00000000000?000100?0000?00000011000?0000?01?00000??0002?000000000?00000??0000001000?200?00?0??000000000?0000?000000000?0000?0200??000010000?00?000?0?0000?00?000?00010?0001000001000100000000000020000000?000?00010?02000000000000001001000000100000000000000200??001000?110000000200000000000?00000110020020010000?10010001?20001100000000000000?0000?00000000?10000000?001000000001000?001010000?0000010001000000000000000011100?000000000000?000?00000000000000000002?000000000002?000000?00?0??000000000000000000???2000100000?0100001000010120000000?0000?002000?010000000000110100000000000000101000000200110000001000000?0100000000????0110000000?0?0?0?00000?0?00001000000?0010000010000000000000020???020?000100100010?1010000?0?200000000?000010001?020010000000000000100001000000020000000?010220010010000000?000000010000000001200020001?00001?010010000000?00000?0000?00010001?00000000000000001000101101100001000102001000010000000221000?100?00000100?00000??0000000?00210?01000?00000000010?02?00100000000??001210??00000000001000002010?0000100000011001010000000100?00000000000000000020002010?1100??2200?0000000?100001000000?00001?01?000?01110?00000000000000020000?0000002000010?1?0?100000000000000?0000010011020200000000000??000?0000000001100001020200000100020100010010000000?001001000000001000000001200?00000000000000000?100200010000?00?0000001000000??00000100001?00?0000000?001000000000001000010?000000000000000??10001100?0??10001?00000?1?000001000??000000?00??000000001101??00000200?01?0?00010000000000000100?1100000000?00000?200?00000000?1101000000000000??002?00?00000000?000000201???0000?00?020012000000100?0?0000?021001010000000?110000000000?000010?00000000000??0000021??020??0000000000010000001100?0?10000000?0010100000?0000000?010000000?02200000000120010101000100?000002000??0110000?0000010000101100210000?00000?00000000210??100??10?00000010001??0000?10010000000?0?0100020?01?01?00?00?0?0000100?00??00000000?000000001110101?100?0010100?100?000000000001000000000000?002?00100?02000000???0000010000?00?000000000?00000000?00000000?0010010100?0101?00000?100000000020002100000000?000010000?110000001000000??00110?001?000000?0000?111?00000001100001010001000000010001000000100000000110000?102000000000000?000210020?102000202?0000011202?000000?00000000?0?00?000000000100?0000000000120000000001000000001000000010?0000000021?0000?0?00200?0001000000000000??002?0?0?0000?0000000?00000000000?00?0000000000000?100?00100000000000?00100000000000?000000000000000?0000010001001?10?10?000000000000?00000000?00000000000000?000001?010000??10010000001000?00000001110000001000?000000000000000?0000100000000000?00200000000000?0000?0000?0000000000?0100?00000?010000?200000000000100000000000000?0?10000000000000110000000010?001010??2?0?0100??00?00000100020010010?20??0110?0??001?00000000020100000200101000000000000000000?1000000000000000000?01?0001?000010?00000?00?000200000000000?000000002?2?0?00??00100?00?0100?021?0010002?0000?000?0000000000?0?00001?0?0000100??0?000??00000000?2???1??00?20?00000201?1??0?00000?020?010?01?00?010?000000??001000000?2000020100000000000000000000?0?0?0000?20000000000?000?0000000000000?00000000001?0??00?0000000?0?02000010000?
Man_cit_03049	000?0010000020??00000010002011002010200200000010000000000001000000000000?0201000002010100020001000?0001001000020000000020200000010000000000000000020000000010002?0000000111000011100?1000000210000?0001000000000100000000000000100100100000010000010000000000020100110102000000200?00210002000?0000000000000000000100010?0000000022000000100000000000201100?00100000000000100000000000000000010000000020000?000000000110?10000000002000002000200000?001000?0100100?2000000010000000000000100010000001000101000000000010100000010100000010000010000000100?0110?0100000201100010?0000000010110000000012001000?0?010010?00?1000000001100000000000000000000010000001000000021000000001000100000011000000000000000000000201000101100000100000?0010000?000000000000?00000000000010?000010000000000000?000010?001011?100000100002?00000010000000000100000000100000110001101110000000201000010000001000001000000000000000100000000100000002000000?001000200000000000100001000000000000000000?1?0000100000000000001001000000000000000000000010?00000000?00000000020000000200010?0000000100000010?0020000200000?000010000?010000001000000000001100?011100?000000000020010100020000?1000000?01000021000?000000002000101?00000110000000000101000000000010000100001010000000100010001101010001000100?000010101002001101000010000121000020000000021200000000001102100000120000000??02120?0000?00000000100010000011101010000100000110000200011000002?00000??10000000000000000011001??0000101000000000010000001011000001000000000002000000000001020000000?000000000100001100010020000?0000?000000000000010?00000100000000000000001000?0000010000000000000000000110100000010020000000100?0000000000010?0001?000000000000000100000002000000000000000000020000011020000001101000000000000000000000000000002?000020000200020000020010200000001010000000000000000000000100000010011000?00000000100000000000000000001000?00000?000010000010000200000000??0?000100200010??00000020001100000100000001000000110000100000000000000020000010110011000??0000?000100210000002000000000000000000010?0?0001?0100200?0000001000000000?0020001200021002?00000010000100001002000000010000000100002000?1000000000000000000?01001010000001010000000000000000000200100000001?0200000000000?010000200000000010000??00000000?00020000000000?00101000?0000001000000201010?00?0010100000001002100000000?10000000100?1000000001?1100000000000000000000000000000100?00010?0000000?00000001110001000000002000?1001000000?01001001110000000020000000?000000000000000002000020000000000000000002000000??00001000000010022000000000?00000111100000001001001101100001000?0000010011?000100000000100?0000000000100000020000101101000010000000100001100000?0000000001020020?1000?10110220002002000010000000?010000000000000000000101?1011?000111?0000000?010?100100000000?00100000000000?0100000000000100000001?000000000020000000000010?0?00000000011000002020000020000010000110100000000000200001000?00000000100?02000000000000002000?1000000?000000000000000000010?0110000?000?000000000010000001100001?00?20000010002000000?000000?001000000?000000100010000100000001000000000?00200010000000000010100000?000000010001100000022200012?0000?020000000000020100?001?00000000001010?000000011000000200100000010002000000000000001000000100110001000110000000?000120000200000001000200000000000010000000000000002000010001001001000002000?100110000000000001000000000000001000000000?21002001010000000000?100000000000000011001100000000000022020000000000?000000210000200?0000000000020001000000101100001100000000101000020001000001000020001000020002?1000100001000100100000010012201?2000011100000010000011000?0001002000?200??00012000000001010200101000000000000000000000000000000000000000201000010100000021000000000002000000000100000100001010?001000000000200020000001202000000000?001010000001000000?000?00?0?10000000001000?00020?000?0000000000000000000000000201000000200000010000001000010000100000000020210011001000001100010?10100000020000010000000000000100000020000000000?0?0100000102100000010010000020000?000010000000001010000000000?11?00000000100000000000010?010011000100000000000001010000020000101100000020100000000000000020101000001000020?00000000100010000000000000000000020000002002001000000010001000000100000000020000001000000010010100000000010000000000100100001?100000000100000001200000000010000020000010002000000100001000?020001101001000000?122100000001000000000000000?00000001002100000?11000100000?00?0000000011000?0011002110000010001000000000?100000000000000?000000100010000000000100100000000200000010000100000010200?0000000?02000020100001000002000000000000000000000010100000?010010?0101000110000001000011000?00000000000000200010000000000100000000001000000000000000000001000001?002000000110010000000000000022210?0000000000?0000000001110000002000?00000000000022?101001?01000110011000100100000?001000020100000110002000000000000000000?0001200200?01?00000?000000100111000000000000?001101010001000000001000000000100000010010000000110000?000000000000000?0000?100000000100000?0100001000012000200000002?000?101001000?00000000000000000000?00110000000?101111?00000001000000000000000010?00000000202?0000001000001002000110200002020020?0020000000000000000000?000000012?0001010000000000010200010100000001000000000000000?110000000?1000000100100000001000000010?010110000010?000000000010000000000000000?00?0000000000002000020020000000001011000000000010000020101200100001000?01000000000100000000000010000?120000100010010000?000000?000000000000000000?0?0010100100000000210?00100000000000000000000000000110020000000?0001000000000002000010?011?0002000000000001002010100001000100001000102002001100000001000?10200000020?100100110002010002000002000010000?0?000010?0101000000000100010010000000000000010102?00000002110000000000000000000010000000000010000012100000001000120010010000020?000020000000000?0000100000?10021010001000000?01000000000000000100?0000000110100000000010000001000000000000000000001000100000010001110000000001000002000?00000?0?0000000100101100?02100020000001000010000000?000000100?00000000000?1000001001?00000000020??00000001001011000010000000000001101000001000000100000100100000000020000110000?010000010000000000000101010000012000000000000000000100000000000000010102000000002000000210100010000001000200200001000000100101000000010000000000?100001?000000?000020010001000000000000000000000010000210001000100010000000000?000000?0000202000100000000001?00?000000000000000111000?0000000002001100100000000000020002000000112000010000001000?00?120000000000002000000000000?0000001001000?002?000000200101000000010020000000200000?0000000010000000100?110?00100000000101000000100000101000000010000200100000001000020100?0002000000000?1?002?001000100000000002000000000000100000021000000010000?022210000000000010002?0000002100200?0010000001100012200010002000000000110000100000001000010000012000001??000100001000020000100000020000001000000010000200000010?11001011000?000000?010001001101010011100000100?2000101011010000000010?0000012000?0100001?00000000220?1112?0000100100000110200?010010?00000010000210000000100020?001000000000001000020000010200000000?000000000000000000000?00001000100100110100000200000000002000?00001100000?00000000010010000000110000001001100000000021000000100?00010200000000?1000210?0000001000020000100?000001122000?010000000000?002100001?0101010??00120000?000100000110100?01000000000000000000000100200000000000000000000100010000010000?0010002000000000101000001000000000000000000110011000001000000000001000000000000000000001001121010000110110000?010202?00000?0002000?001000?010000100000010000000000000000000000000000000010?0000100000000010000001000?11010000000000000000010?0?00000000000001002010000101010001010000110010?100201100020000000020000?00000000000?02200010?000000?000010000000010100010001000000000000001020100?00?000000010010000000000101020011000001000000000010000000010000000000010101010?00000000000100?010?00110000010000000?010002000000200000120?0000000000010101?000010000100010?001000001110000000000000000000000?0100010000??000000011?00100000000000000000000001021001100000000000000000101001000010100000010000010100001000002000200001010010100200000000000022000001000000000100000?1000000010100002000000000000000000000200000000000000002000001000000000?00??000020000110001000000010000000200000000000010002000?00000001111000100200000100000000002000000011101000000?0??0?0000000010?00000000100000000000001000000010000000000000000020200000000000000?0000000000000001020200000?10000010000?00000000000001100000001201000011?0001100010100010000000001000?000100000?0020000000000002000000000000000000?10100000002010000110001202000010102100000?0000?000000010001001010001010?000000200020000000100000000100000000?01000?0000010000010000210000000000000000001010100?102202?00000120000?0000000000100000002?0??000020000001100000000100100002000000000000000200000000100000000011000000002000000000011??00?00000000000002000001000001000011120000000000?0?2000000000000000000001001000000000002000010000001000000010?200200000000000001000000010000000001000001000000000000100000000100?0000?02200000000200000000010000000001?0110010000000000?010000000010001?000000000000000000002000100000000100100010000001000002?0000000000000000000002021010?000000000000000000200000000000?0000000000?002?2210000001100000000000110000000001000010000001011000?1000002000002011?0011000000010000000000100111000100000111000000000101001000000000100000000000000000100200000?10001010000000220?00001001?00001010000001010000000001000000000000000000000?00000000000010100100100000100?10?00000000100001010000010000000000000100100000100000000000000202000000?001000000000110010000000?1000200022002?100000000?00000000001000000000020?000000?0000100020000?00001100101020100000000000000000000000000000000100001112000?20?010000001010101020000?00200000000010100010101000000000000000120000?00000000000010000000000010000?0000000000010100?11000012020101001100110000201000000000000001011011100000000111001000000001000?1000000000021000000000021012000021001000000000001010001000000?000101100000100000100000000000000000010000000000001010100?02000000011000000?0002001000001000000100000000000000000000?00000000?00000010000001?00000011000000000022110000?00000202000001?001000021?0000000?00000000100100000101001000000000000000000000?100000000001000020000000000011000000000000000000000000000000200010000010210100000000000000100000000100010020010000000?00000000000000000000?000000000??00010?00011000100000002?000020001000000000001000001000000000000?0000100000000110010000101?010001000000000010000000000000?00110000000000001100000000000000001?000020?0002000000000010001110010?20?1000002?000000001000?000100001100110000000001000200000000010110102000000000000000200000?100000000000000000100110000000100000000000000?0001001000?00?0010000000010200011000000000010000000110010000000001000000000100000020000002100000100020000000000100000000000000002001?000000000010000001000100000000000200000000000000010000100000000000000010210000100010000000000?0000000000000100000221000000000001100000010000001000000000002000001000000000000000000000100000?00100000000000000000000000000200000000000000001000010001001000000000000000000?00000100002000000?00000000000010000000?0000??20100000000000110000010000011?000000100?00000200000000000000001100000210010000000000000000000000010100100001000?0000010200000000100000000000000001002000000000002000000000001001000000000010000000000000010?1000002110101000000100000000000001100001000100?0000000200111010100000000100001000010000002000?010000000000?0?2010000000001001020010?00000010001200000000100000101100010?0000000020000?010010000?020000100100100?00120220?010011000010000000000000010000000000000010000?010001??01000012000010000001000000000?0111010102000000000?0010000000000000000000?000010100000?00000100?00000000000020000001000100000000?10000?00001001120201000000000021200000000000000?000000000?0?0001000?000001?00000000002000000100000100001000000000010100000001001010100000000100000000020000000210000110?00000001?100?00?0?00001000000?0100100001000101002000000110000002100000?000000000101001001000000020201010000000001?000100?0000000000000000200001000000000000000000110012001000010000010000000000001?2010000100000200000100020000001000001100000100000100002000000000000?101000001000100010100010000000?00100000000100000000010000000000?00000000000?00000000000000020001000000010000000110000000120?000000000011001000000000000000000100001010020001000120000?1?00000000000001?0000000000001000100000000000000000000000000001100010000000000000000000001000002??000102000100000000020000000000000100200100001?000000000100?200000000000000001110000000121?1000000001100000000000010000000000000000000000200001?0001100100000200100?0000000000?0001000000200020001?00010000000001000000?001?00010010?00010000000010000000?10000000001000011001100000000000?000000?000000000000000?010000100101?00000?02000?00020002000000100?00000001002000000?000000000201000100200000001000000?0100100000010000001000?10?001000010000020000001?00000001000100000011000000000?00001001010010000000000001000000000100000?1?0000000011000100111000110000000000100?0000001012000001002000000?000000000011100000?00?0010001001000000000200000001110020001?21010001020000?02?000000000000100?000010000001000002?2000002012000000000001010020100200000001110000000022100200000010100020000100000100000000100000100000000010012000000000000000?00000?0?0110000100000?0000000020000000001001000000000111010000101002021000000?0210001000000000100000010000000110000000000000100000020000000000000000000?000000000?00?0000000?0001000000?02000?001?00000010000??0?010200000211000000100000000000000000000101200000100000000011000000010000111?0010?001?0020000000000000000?01010101?00010000100000000000000012000000000000001000001000100020?000000010?2000000001011100010000?00000000000020000000000000?00001?000020010000000011000000020001?000000000000010000010010000000000001??200000000000000000??00101000000?0000000?00?001000000000200001000100000000020001010000000000000000?001000100000100000010000000001010000?0?200?0000000010100000000?000?0000000000000000000022000101?0000100100010020120001100000100000000000000000000010000000100000000000000000010000000000100000000010000000000002200?000100000000010100002000000000000002000200000000000000000000201000200000000110100000000?000010000000100?20010100000001000000100001100000020000000002001000000000?0000000?0001000000?00000012?0000000021000010000000000000000000000000011100110100000000000100010000000200101020?00?0020000000?22000?100?0000010010000000000110000110000110000000200002010000000100000000000210?0001000000200000021100000000011000000000000000010100200000000000000001000200000200001101000000001000?00??0000001?0000000000002200000000001000?10100000000000?00100100000100000000000010011000100220100000000000010000000?00000000000000010000000000000200000010000001100000000010020100000002020020000000000000000001001020?00?0000??0000001000000?00000100000100000000000100000200000100000000?0?000000000001?0120001000001020002000000010?00001001001000100000?0000000?1100000000000000000000000000000000010100011000000000000002200?00000000000010000100000?0000020000000?010000000?000201?000000000110010000001000000000000000100?00000111000000000000010000000000000000000000010010110000000000000100000000000000000000000010000000?0000000000002?0000000000000001200110010000101000002001200110000?01000000101010000200000000001000100000100010000100000000?100100000001000100000000000000?0000000010?00?0?000?000010?00000000000000000010101010100000202000000010000000000000000010000000022000000110000001001000001000000000000000020?000000000?00000?1200010000001000000000102000010010002100000002000000000002002000?001010000100020001010000010000?221000000000000000020000?000000?001?000000000000000100000000000000000001000001000200000000111?0100002000?00?000100001000?00000000010000000000000000?00210001000010001000?1000000000100000000000000000?101?001?00000000?0000000000011000000?000001000000?000000100?1000000000000000000000100000000001000000000000?000?00002000?00000000010000100000?200010000000000000000000?0000000100000000011110010001?0100000000000100010000000000?0000000000000000000000000?0020010010?000?000?000000?000?0010000000000000000000000000000110?00000000000000000000000000000000002?000001000000111001000201000100000200000?2010100000110201001000?010??000000000000000001000100000002000010?2001000100??001001?000000000000000000000?1011000001?000000000000100010000000000000000?010000001001000??0000000100000001??0000000001100000000???00101?0?0100100?10?2000?00?0001?0100001?000?0010000000200?0?0?0000?200000000?0?002000000000000100?000000?0020000000000000001000100?0000000002000000100210000000000020000000000000000000101000000010000011000000?0?
Man_cit_03051	000101?10000200200000000000002001010100100000020000000000010020?10000000001110000?00000000100000000000000100002001?0000202000?000001000000100?0000210000110000010?00100010000001000000010000010000100012?000000000000000000000000000000000000000002000100000000100?000001000100201001110000000000100000000010?00011000100010001001100000100000000000010?10?100200??00000011000000?00?000000001100000000?00000000010001200?000000000010200?00000011010001000000010001?0000002000?010000100100100000010000200000000000000101000001000000?000010100010001?00001000000100200000001?0?0000001000000000?0?0002000?01100010000?00?1002111101000?0?000000?0000001000000?000000110000010?00?000?01000001000001100000000001020000?001000000010001000?100011111110012000?000002000?0??00100120000000?00001?00000000?1000020000200010000000000000000000020000000020010001000200211000?0102000000001100000000?000001000100000021000000010000?0100001001100000100100?000000000001?000000?00000000001?0000000?00000100001001000000000001000?0000000?000001000?00000000020000001?10100?0?00000000001000?0020010200000?00001000??1011?0000000000000000000?010000110000000?000?00200000001?100000000100002100000001000020001010000000000000000001?0000000100010001101000020000?001000000010000000010?0010?200000000001000002000110000000000020000000?2010000000000120010000021000000000?0200?0000000200?001?0000?0001110011000?2000000000?010000?0000100000020?10?10000000000000002000000?000022000000000?000000001000010000100000000202?00000000101020010000101001000?0000000000?100100001100000000000000000000000?00000000?000000200100000000000000000000001010010000000010000000000000?1000?011101000000100000?0000000200000000002000000020000000?000?00000100000?000?0000000?00000000000000000000000?220000100000020000000200002000000000101000000?000000000001000000?00000100000?0?00001000?1010?000000?0001000?000001000000000020?002000000000?0??0020010000020000100000000?01011000000021000?12000000?000010010010101000?0?0120011000?00001?00000001001000011010000??0000000000?20?0100000001000000000001000000200000000?00?11002?000010020000000010010000000000?0?0001000000111000000100000000000?00000000100000011100000002010?00000022100000002?0102001000000000000000000000?000?00?00100000000010?0?0100?000002000100000000?0000000010120?0?0000?0010000100100?01200?0?00000000000000000??000100000100000000001?00?00000000?010??0000000?0000000010000?00000011000001000010000020001020000?10?0000002000000?2010010?0000000000002000010000000100000101000000000??001100000000100111000?0100000010200?0000010201001110001000010000000010010?0000?000???01002000?01000010?00001000?1001?2000100000?0??0000010?000000000001?1020000000001201100000000010000100?00000?0000001?0?00000000102000002000001010000100101?0?0?0?0000000002010001010?000?02000000000???00000100?000001?000100100020200?0?1?002?010000000?0000000000000000100000?0200000001?10100001?00100?00000220001000000000000?02000?00?000000000?0000000000000010101200000000000000000002000010021100220001000011000001000000000000010000000100000001000000020000?000010?0?000?0020000?010000011?00?00010000000001000110000002100000100?00001000000??0001?1?0?000?000000100010010000010010110002000?000000200000?000010000000200?0101001100?201100200000000?0110100200100000000100000000000000?00?22000000?020000000000000000?010?00001012000110000000000000010000000020?00??00?01000200001000000100??1010100??000000000000000010000100021010000000001000001010000?200?010000010000000100000100000000010100?0?02?0000000002000001000000?0?00?010?00?1000010000000100100?000?0002111?00000?0120000000000000001?120?0100100100?10002200?0?0012?001001?0?1021?0?000000002000100000000000120001010100010000000001100000000000200000000000000000000101001?2000000?0020102?00?00000?000000000?20100?000?0000001000?00?0200000001?0?00010000011000100000000000000000000000?10001?0000010100010000?1?10001000000?0000000010202000010000000000?00??00000?000000002?001000100000200000000?0000?00010?0200000001000000110020001?000?000000221?020000201?000?00000000000000000200000000010000111000000100000000000010000?0000000001001000000000000000000000??000000?0000010000?00100000000?00000000101000000000000002000?002000100100000?00000?00100000000??000000101000001000000?1200100100?100000000001000000000000?0?000000112011001000000?001000010000200000010000100000000000000??010100???0000000000001101000000?000000000010?1200002?10000001010000?000000000000001000101?001000000000000000001000000000000000100000010100020000?000000000000000100?100?1000102?00000000000100000010000200?000000?1?2000000000?000000000?00001001000110000101000000?0100?020100110?0000200000000010000210?0000000?00000000000?010000000000000001001000001000100001001000000001?010100022110?0?00000000?1000000?00210000002000?00?00000100011?00100000110?10100000000010?0001?000101?02000001110?2000001000?000?0100010111?0100001?0000000000000001?1000000000??000?1211000000000000001000?200000000000??00000?10011?000?0010000000000002010000?00000100000??10000000000001?002?0000000100?01000??200200?0?001000000?01000100110000001?011020?0001120??1000000000000002012000000020100100?00?0000110200000000000?0100000000000001010001000?12201000?01?100?0?000000000?00100100010010000000?000000000000000001000000010?000?100001000012010000120?01020?00001000?0000100110?00000000?000001100000100?0000010?0010020000010001010?000?0?0200000011?102000000000000?000000000000000000000010??020?010010000010000100100010000000001?000000112??0?0000?0000000000001000?100200?000100000010000?0010000000?00100?000??10000000??0000011??1000001000000??000000000022?000010200?0?000001100020?0000?011?00000100000000010100000000?00?000010001000000000?0100?0100200000000101010010?010000000001010001112?0010000000000000000000011010?020?100000000200000000000000?000020002002?00000000000200011111?02000000100??11000010110012000000000000000000100000?0000000000000000000010000201?0000000000000?00000000000020?020?0111?020120011010000000100000?0100000001000011000?120000001000020001000000000000002000?0000000000?1000?0?001000010000010?00000000?000?02011000000000000000000000?000000000100000?1000000000010100200000?010?021000000010?00001?000000?01?000000000100000000100000?0010000000010110000?002000000?10001010000000?0000?0000100?0010?0011?00?00?220?00001??0?10000000000000000?10010000010000000000000?000000202002000110000000100000000100000000001001020101000??0?0111100100000000001001111100000000000?010020100000000000000?0000000000010000010100001000010?1000000000000010000000000000000000000100?0?1200200?01?0?0?00000000002000000?000001?00000000?000000000000001100000010002011000100000000011100?10010000010000000000000100000000000010101000000?0000?10100010?00002000000000000200000000011?0?010000100120000000000000?001000101100001000000001001000001010000000000000000010100012000000100001000012110000001001100001002010000022?011100000100000000?00001000000000000??000000?0000100010001001022010002000000000100010011?0100000100000000200200??000?0000100000000010020100000020011000022020001?000000000000?00010000001010000000000000100010020?0000000000200001000?00000?00000100020?0?0000000100000000??01001001000000010010?0000002100000000000000?20010100000010000000100101010000010102000100000110100000?001120011?0000000000000?0010?00012001002000?0000000?000?000200000000?01000??001000100000??00001?0100?00000002?0?0100000100?00100000000100001100000000000100000?00001100001200000000000000002201000?10000000000012001000?0022000100000000?0000000001?001000001000?111000000011000000001000?01000001?000100?000?00200?00000002000000?00001120000000010000000001000000000100000001000000?00001011000000000000001000200000000000100000000000001000100012000000200?0000000010011001?0001101000110020001?1201?002200001100000000200000001110101110000010000001000100000???00000002000000000000000000000?000000000101000000100000010?0010?0000010010002?0?0??000?000100?00001?02000002?10010001000020011011?0100000000100000000?0101101000??0?11??00?00100010221?000110000001000000000?0?00000?001?000000021000100011000000?00000000100022001200001000?0?00000010000?00000?0?000000010000000000?0100?0000200?10?00000200?00000000010000?0010000000000000001001000000011?00001000000200000000000010100000100000101010000201000001010000000?10100100?00?00000000?00100201000?0000010?00002000000?00002?00001210100000101000?0000200010?0?0?01?00000?0000?00000000100000000?0000000000?020000000000000000011000?00?001000020000011000??111000?100100000010201020000100?0?1?01010000000100011?0000000101000011??0001000?000001000000?00200000000000100001000000000000100000?0000100011000?0000001002020100?00002202001?001020001000001000000000?120000000000211??101000200000000?0020000000000000000?10100000000000000?000?0110000010000100000000000?0?0101000??00002100??00001010000?0000101010001?000000000001000000000010?0010?2?00000000001?00000000002001000?0000100100100011000?000000110000111200000100001000001100002201000?00000000?1000000000000000000000002000000000002000001000000001000000010001?00010000000000000?010000010101000001?0000?0?0000200000000??0?0100?2120000000011000000000?0100000000101012000002000100000?0010010001?0??00001100000000000101001000000000001?0011?0?010000020000010100000000000000101000000020001000000000?020?0010???00?000000100??000022000001011?0?0000000112000000000000011000000110100100100001000001211200200000000010?00000000000110100000001000000?000010100??0000000010000100000120000010010000002000101000000021??0000100000000100?000000010000000001?00001?00000000000000?1010?100010010000100?0?000010000000000?00200000?000000?0?10000000000100?00000200000000000010?010000?000100??100000010?2000000??1001000011011?000010000?000000000?100000?0100?0?00000001100100?000000100011?0?02000?0000000000010010?000010000000?000000021220000100000?001000111000200?1001200000?00000000110000000000?00000?100200000?000001000000?00001000010000000020000000010101?00000000020011022000200000?000?1000?0000?00101100?200000010010002000?11000000010000000000220000001000?00010000200?200000100000102000100??0????0200?0100000100000000010010100?00001?001?1000000?000000?0100000??100000000000100000000000000000100000?00000?00000000?000100?0000101000000002000001000?0?00000??11000?100000101010000000?000110?0000000000000000000100101?010?0?000000000020001000002?00?000?0001010001000000000010?000000000000000001010010000112000100100200101002000000000001102000012000010000000000?00000100000000011000001000?001000000000?00002000100100101200002000000000000000200100001000000100000010000000000110001000201?00000000000?000?1?0?100100000000?1100?000?020010100000000000000100?0000100000210010?001000?00?00?02?110000001200000?100100000000100001000100000010000?0?10000000020000001100000?00000000002000?00000000100000000000?0100020?000000000000020000000000001?00000100000000?020?00100?0000?0000000000200000001111?10000000000001000000000001?00000?000000?1000010?0000000000?00?002000?0000000000112000021000000000000000000?000?1100000?101000022?000100000000000000000000210000?0010?0000000010000?000?200000?100000000100002000000100101110010000000?00000000?000000000000000000100001000000001000000?00000000200000??0?000000020000000??00000000220000000000000000010002000200000000000000001000000000100102000?000?020100000000000000200000000100000?0020000000100000?0?1100000000000011010000010200000000110?11100000000000000200000?010000?000000000?00000000000?00200000000000000000002000100?0002000?10000100000010001101100200000000?0000001000000020000000100000000000100100100200?0000020?000001001000?0?00000100000111000000?000?011002200102012010000002010121000010?1010001000011000000000?00000000100000002010000110000000?00220210?01000?000010010000000000100000000000?000000000110000?00200?010?0001?00000000000?00000011110002000000000000000000001100010000100010?201000000?000000000000001?000000001001000000000000020010?0000100101100000001000001110010000000000000000000000000000000?00110000000000101100000020000000000100000000000000?000100000020200001000000000?00020000010210000100010110??00000000000000010000?00010110000?2001?1001100010110000001100000?0000010?00020020000000000?0200000000000101?0021000000001?10100022000200020000?001?000000?0000002000?000?000000000000100?0000200000011010000?0002000?0100000?00011000000200000200011000000?10002?00100000000000000?00001?0000000000000021010000000000000000010011?000?01000010000??000000000100011000000?00000000001001000101010000000011001000201001000000010100000020201001010010100020000000?0?0?00010000002000100000?100000000000000000000000000000?002001000001000000100010000000?00000100000?000000002200000?00000000000001?000000?00000000000100000?0000000?0010100?00001201?00000000100?100000000100000000000?1000000000010110000000000000200100000?1000000?01001000000101001100010000100002000000000?00000?0?010010000000000000?10000000?00000000001000000010010000000000000000000000000000000000000000000000000001102000000010011002000200000000000001000000??00000002202000100000000?00000000?0000200000000?00?0000002000010010001000?10000010?000000010000000000010100100000001?00001000000001?000002000000100?0000000000000000?0?00200002000000000100000000000011020110000011100000000011001100020?00000??00021000200?000000000200000?00020010001?210000000?000000110000010?0000010?010000100001001000000000?1001010000000000010011100100000000000200000000?0??01000000000010000000001000?002?00?00001000000000100010000?0?0000000000?00000?00?00000010000000001020?00000?0010000000000001000110100000?0000200000101000000000?01010?0000001000000101000000000000?00000020001100000001000000000001010?20000011000000?0000000?020000000000??111?0000000010100?0011000000011000?0000?0010000001000100000000000000?000000000100?020000010?0000000000?0000?000000200002010110002000010100000?00000?0010010000000000002000?1000100020000010101002002000000000000000000001000010000010000000001000?0000?0000020010000000011?00?00000001?100000000000?1002001000000002100000?021?0000000010000000000110000000001?00000?0000010000000?120?200100200001?00010001000000000000000000?01?000000??00000000100000000?11100?00002?10000000?001000000000?0?0??000?00000000101100??00001010000011010100022021000000000100?0010000000000000000000000000000000000000000?00100100000001000000?0000000000?00?0110000000000000000001?1001002000000?00000001000100000000000??0000201001000100000?1010000?0010101?0000000111002?010010001?00000?00000000000000020100?0000101?000000000?000000000101?00000000?100120000?0000000000100?000000000001000000010001100000000000010000020011101000?010001010010000100100101212000100010000100?00?000?00?0?000021?000000120000010002000000000000000000000200?0000?0010010100001010000000000100000010000000000?000000000000010000101000110001?000?0000000000000000?0100100000000100100000011000000000000000?10110101001000100?001000001000000000?00100110100?011?0000000000000?0?00000010000?00000000020000100000000100100?100000011001000000000001000000?10?00100010000?00000000?0100010000000001?0000?01000000?0000?0?000010000110000?001?001000?00?2000020?000010010000110??00001000?01020002100000000000001000100?00000000000000000110100000000000?000?01?00000000000010100?1100000000100000?100?000?00000010100011000?0?0??001?00?001?00000000000110?1?0000?00000000100000000000?000??02?00101000000?10200000000000000000000000000000000000?10?1?110?0001000000000100000000?01000000000?211011000?0000000000001000000110000000001?0101000000000000002000000220000?0202?0010000120010001?000000000000000100000000000?000000?00000000001000000020000?00000020?02100000?0001?0000000??00?00000?0001000000000100010000000101000100?1000000000?1000000000000?001100200?00000000100?000?20000000?000000000?0?000000000?1?000212000?001??0201000?00?0011000100000000?1000000?00000000000001000000000?000000000001?000000000?001110000000?000010100000??000100?000?0000010000?0000001?00100100000000000?00?01000200101000110000010010?02??0000100000000?0?000010000000000000000000?00100000000000001000000000000101?00000000000?0000?1010000000211000000001?000111100?00000?0?000?00??01?00000000000000000100001000000000000000000000000?000000011000000001000?0?000001?001100100000000000000?0021?00010000000001000000000000000?0200000??00000000000000?000010001000000100000002001?0100000?00002002000000000001?0000?0000??0020000000000000000??00100?000?20??0000100000000000000000000100000?102?000001000000110?000001?000000201000?0?0010001?0000010?020000?000?00?0000000?001000000200010?0000010000001000?000000??000001000000000001000?00?000?10000000200000000000?0010?00?000001?00000?001???0000000?1000000??000000?00100?2?00010100211000000000?000101?00000020???001000?00?000000001?10?001010100001002000?010100002201000001000020000000??000?00?000?101001?100000100000000000000?0000000000000002200100000000000020?00000000000?001000?100000001000?1200001000??
Man_cit_03074	00010101000010110?000000001000000000100100?00010010000000010010?000000100001110000000011001000100010000000000010100?0000021110001000000001000000002100001100000100000020?000000111000000000001000??000010?00000?0100000010010000002000000000100000000020000000212?0020101100??11000011000000100101000010?00001000000001000000000112000000000000000100?022002001000000000011000000?00?000000000000000100000120?000000000101000000000020200000100002100000000010001000?000000100100000000001002100010100000000000000000100000000020000000000020100020000000022020101000200000010?001000002001000000002000?001000000000010?2010001001100000?000000000000000100000000002001220000100000000001000000000000200000000000002000000000000001000000000000000000000000000000000000?00000010010000100000000?00000000?1000010000000000?0000000000000000000000000000001002200110021100000001011000010200021000?200?00000000000011?00000000000000100010000000010001000000000000001000000000000000000100000000000010000001001000000?0??00000000001012000001000000000100020200001200000?010000000010000000000000100000000000010??0?0?000000000000000001?001010000200?0000000101110001?011010101001?1000022000?00000000200?2010100011100?1110000111000000100000100000000000001000000000?00001010002000110?2000100110000020010001000000000000000?00002000000000000011111000?00200000000?00210000110000000000000100010020001000002000100000000010001000110000010010?000000000010000020010000000000000000000200000010100?000000100000000100000010000000000000?002010020001?000110010020010?002000000001000000000000100100000100000000010000000001100100011000000000001001000000001000000000001?100100100000000100000?000000010000000000210000000001000000012000001001000000000000?0000000000000000000010000?111001200001000000022010101000000000000000000?000000000011000?0?000000000000?00010011000000000000000200000000001010000100000?0000010000000000?1000001?001010001000100000000001000000011000110000000000000001001?00000001?0001101000?00001000000011001000?000000000000?0100000?00?0100101000000000000001000000000000001100021002?00?0000000?0000020010000000001100000?00000012100000000000000?0000000000100000010001000000010100000000201000100010010000100000000200002000000000000010?0?0000000002000?0000?00000000010000000?00000002010010000000000000021100002001000001000000000000001000000102000000?010000000?1010100?000?100?10000000?0000020020000000000000000?0000001?000021000010000000000000?0001?000000000010000100000000?00010000011100000?00100100000?00021001000?010000100000000?000102?00000000011100112001100011000000002001000200010011?0100?000001000010000020001000001200?0000000001000?110?000000000001000200000100001000000000100000001000?0000100000000000000000000100000100000100000010100000?0110?0000000?001000000000000000000000000000100000110010001000200200010100?001?0000000000000000100000000?110000000001100000000010000001000000200000010?02000101000100001000?0000?0100000000000000000000201011?00010000000000000020000000101002200?1000?00010100?100?00000000010000001001011000000010000000000000?0?0000012000?0010000?0100000100000000?0000002000000121000001000000010000000?0001010002000000000200020020000000000100001210100000010?01000100000000002?0?000000020001100000000000000012110010110000000000000000?00001001010?00000?0020000001200??1001000011000101000101000010001000000000000002000001000101001001010000000000?0001000000?001000000000000001100002100000000000200000010000001200000000000102000102000110000000?000000000?0?000010000000011100021000020000?020000010000000000010000001?002212010000?2011000?0000011020000000012000?1?0?10001?000000001010100100?1110100?10000101000?00000002000000000000000020000000001000001000100210000000010000000?0000000100000?0000010002000?001101001000000?001000000000001000101?000000000001000010000000200001010000000000000?0011000?001010000002000100000000110000000000000000000102010020000000000000102??00?00100000002?00000011000010000001000000000021001000001010000010100000000100000000022100100001020000000000022201000000200?000000020000000000000000000000000000?00000000020101000000010000000000000000110100100000000000100000000000000000001000000000000010010001000001100000000000000?0??0000010001000000001000000000010011000002000100000000000000011000?00??1010100001000000000000000100011001010000001000020000010000000000010000021100?0000000001000000010?10000000020?100000000000000100020000000000001000000011001000000010000000000000000000000001000000000000000020000?0001000101000001000?00110?010100?000000000100000020010?00?0000000001000200000000000000100011000000?1100?0000000?0?00000000000010000000100000000101200110100000000110000000001020000000000000101102000000?00100000000000100000000001?02111010000?0000001000000??0220000002000200000000100021010000000111?00?00000000010000010000001012000001000020100000000000?000000000200100001100000000000010010?000000000?0000002100000000001000020010000002000000?000000100011101000001000000000002010000001000000100??000000000000020002000000010000110000010010000?100000000001000000100000000?221000?00000001000?0000000000000001000000110100?100000?001001200000020000100000001010000000100020102111200000011000001000000000000000200010100000000000000000000000000100000001000000100010000012010000020?11010000?01000?0000100120000000000010000110000010001000010??010010000020000010100000000010000010202100210000000002000?00?00000000000000000000?0000001000000000001000000?101000100000000000001011100000000000111000000110000000000000000000001000002001000000000?200000000?00000001?00010010200000000000?0010200001000?000010000020000001000000210001101000100?00001000?10002010010010000000000000?010000101220000100000010000000000000000000000000100000001011000000000000010000?01010010000001000000020000?001000?00?10020000000000002000110000000000000000000000010000000000000010000000000000100000000000000000001000000010000000000000000100000110?20001?0010?01000010000000000001000000100?0011010001000001110012000001000000000100000000000001000?00000200000000000010?1100000000000?00000000100001202000000000000000000101000000000010?0200000?0000000000200200100?0000010000000010000011000000000110000?0110000000000100000000000000010001000000102000000100000000000010000200200101000000200122001000000000000?00010000100000000000?00210000000000000000000?10000020100100000100000010000000000001000?101002020002000000?000110000000000?000000011100000000000011?011000001000001000200020010000010000100000010000100110000000?0000200000000000011011000010000?002001?000110000000000000021000000?00011?0000000000000000100010000020000200000200000010000000010000?000000?010000000000?002000010000000100000000001000?000000000?0010000100000000010000001100000?0202001000210000000000000?001000001200020000000000010001000000000000000001000012000110000000000000?001220?0000101001000?201?010000111?0?00000010000000000000?20010000000?001000000?00?00000000010020110000000010001001110110210100000?000000?0000?20000001000000?0000?00110000000000000000000012010000100000000000100001100000101000102001000000000002020020000000200002000?000110000000?00000000?1000000000100001020000000?0000?10000?0?00001100000?000000000200000000000100000010102000000001?001000000010001010000000000100100000000000000100011000001001002000?00101100010?0001100000002010002?00000100001000?100010100001000001?0000000010000000010000001001000001000000002?00002000010010002000000000100000022?10000000000000001020101100001100001000100000011000001?001000002011??110000000?010000000002?100100000?0000000000?0020000000001100000000000221000000001000000?011000000010?00010100000?00?00000?00000001000010000010?000000000001000000?000000000000001010000020000100010010000001000?1102?0?11101000200011100110000000000000100000000022000111?001?0000000000000000000000010200001000?0000000001100000000000001000000001000000100000000000011010002000000100?0000000000010010000010000000001000100110010010000020001000?00000101100001110000?0200001000101120000010200000000000000010000000001?00000011000121?00000000000000000010101000110010000000?000000000010000100000000010000000000000000011001100010000000200100000000000010100010100001000000000010000000000002010?000010000000000011010010000000000?001000000001100000000000?001000000001000000001000001010?0000000001000020000000000010000002002000002000000?0002000000000101?0000000000000000010000010000001000000000020010000100200000?010?0?00?001010010100011011000000002100110000010200000000000?00000?000100?0?0001110000000010000000201001200000000020000000?00110000000001000010000000000001000000000000000000000101101001010000000001?010000101020001000?00?000000001000000100001111?0002000200100001000100000000000000000001000100000000000000001100000000001?0000000000?020001001101?001000010002000000010100001000?00?000000001001110000000000001100100000210000020000?000002000000001001000000?00000020000000000000120200000200001?00001000102101000?00000000?20000000010000000000010010000000000010000010000100000000?00100100000000000000100001010100000002100002?00000?1000010000002200010000???20001001020000?00?0?011000000001000010000000000?00000000001100000000000000000000000010000000000001??0010001000010000010000?1000000000000000010200000001000000000000000100000000000?22000000000000012010121000000000000000200000000000001000000000010010000000200000220010021000000001000000100100111000000000000001000000000002000000000000001000000000000000000?00010001010100000120200010002000000010010000010100000000?00?0000000000000000000?001000001010100100102000110001?01000000200002?01?00?0010?000000000000001000000000000000010?020000001021000200000021010000000?2100?00022002010000000000000?0000020000000000?0000000010200001001000010010000002020100000000000001000000000000000?0000000220100000000100000000000010202?100110000010101?00010010000000000000111002000000010001001000001000000110000000010000000020100000000001000010000000220000?00000000000000100?00000200000000200002000111100000?2010000000021?0000010002101100002000200010100000000000000?000000010100200000000000000000010100000000?0?1000000001000000?01000000?1000?0000010100100100000000000000000000000000000010?0100000000?1010000001010000001000?00000011210010000000001000000000000012100010000000000000000000?0020000?101000000001010000000000000111000101000100000100001100000000020000000000000000000100000000001111000000?000000000000000000100001?1100000000000000?00000000200010010000000000000000?000000000002?000110?0020000100000?0000?00101000000200000000?200000000000000010002?02000001000110000?000000000000000001000000000200000000?000000000000000000100010010000000000000000000000000010001?000000001000?000000000100010002010000?00?0000000002000000100000000000000000100000000000000010000000001000120001000000?00002000000100000000020110000000000200010010000000010000000200000010100022000010000112?0001010000100000000000?00000000000000000000000000200000?000000011110100120000000001001010000000100000000001111000000000000122?01000000000001000?0000000010000000010000001000000000010000010001001000000000010000?00000?00000010000000000001100000??00001001?000000?0000000000001000000?200000000020100000?000000000000010000000010000010011?0010000000000000000100000?000100202020000000201001000001?00002000000002000000?11100000001000000?22010001000000110100001101000000000100110?00000000000001000000010000000000?001000000001000200202000000100000010?0002000000000000000000000001001001000120000000100001000000001000?000010010000000100010?200100200000000200002000001001001000?02000010000000000000?010001010100012000000001010020000000000?0000102011000000000202010000100000000000000110100000000200000000001?0000100000000000101110000000000011000000100000110100?02200000?00000000000?00000011000002000000000000001000000120000000000200000200000?000000000000010101???101000000000000000000000000000010011?1000000100000022000000010000000000000000000000000011002201001?000010000000001000000000001?00100010000001000000000001000000002000000020200100102100001000000000000000000000?10000000?010000000002100100000000000220000002000000000000000000100200?00000001020100000000000110000?020?0000?10100111?110001200000100?000010000000010000?00?000001000000000?001010?00200000001000100020?000000100000000000010000000101100000000000100100000000000?000?00001000000000000000000110000000000000010100000000000000010000000000000?010000100100000000000010000100000200000000000000100000000000000000000000100001?0020000?000001000000000020000000000?10002010001000000000001000000011000001?0001010001000000000000000000100000?1000010000?0100000011000000000001000010000000000?000100010101000000010000000010000?0000210210000000010000?010000?10001000000102000000000010000000000000100200000100000000000010000100000020000000?0000000001000010000000001000?00010001010000000010000000100100000000?000100010000000000000?00000?0?00000000000100000000000100000001202000100020102001000200100000001001000000?000000001111?0000000000000000000100000000000001?00000000?100001002000?0011100010110020?00000020000010010000100000?00000?0000111001100000110020000000000000000000000000?0010110200000000000000010000000002000000002001000100102100010001121000000100000000000000000000200000000010000?00?000100010100000011000001010000110?01000000100000000001000001102010000000?0001111020010?0000010000100000?00102000?0000000100000000001000?102201000002000?000001000100001000000000000?00000?01000011010000000002000001001000000200000001010?0?00001010020101000?0?02100010000010020000000010000002000001000000000000000200022000000000000000000000001100100011000000000000000100000000?100000000001000000?000010100000011000?0000000000100010000?0000100000100010000?000000002?000100?000000020000000000000000000000?0200?100000000010000000000000010?000?000000000002?00100001?0000000100100000000000000020?00000100000001002002000000001000000000000100002000001200000000000010100000000000010010000020000020010101?1001000000010000000010120000000000?000000100001001000000110001000100000000020000120?0000010000000100010000000000001000200000000010100000001?00000000?001?0000000000010?000000000100000000?10000000000101000020000200200001000000000010000000000000001100001002100?0000000000000000000000000000000000000?0000000000110000000100000000011000110000000000000010001000020000001001000000000001100000010020000?00010000000000000210020010010001?01100?0010000?00000002000000000201?000000000?000000000002000000000000001000000000000000000000000000000000000000000000000000000001000001010110100?01101?0010000?0020020000112000?001000?002001000000?0001?20102220000100000?000000200100000000?000001000210?000000000?10100001011000000000200100010000000000000020000000000000000000010100110000001000000?100100?0000000001000000000000?12000000000001000020100000001000100000002000100000000000000?00000000000100000000?0100?000001000?00?000000000201001000000100000000000000001001000000000102000000011200??00000000000000000000000000000?00?000000110000000000000000010000001000100010002100?01000000000000000000100010?000001000?00120002?00000010000001100?00000100000000000000220?0?000000000?100001000000000000020000000?000000001000001000101000000000200001100000000001010000020000000000010100000000000000002000000100001000?00110000000000002020000?10000000001000000000000000000001000010010000000100?000000000000100000000100111111000200000000000010000001100?200?0000000001000100?01010200220001?0101000000010000110011000000010000000000010000100100010001001000100000?00000100001000000000?00?2000000?000001000100000000100000000100000122201010100000100100000000000?0000000000000000000001100?0000000000000000000020000000000110110200000000020?00000100?0000000000000001000000100010?010001000000010000101000?0?00?00000100000010211?0000000000000?0011100000002110100?01000000100002010000000000000000000100001020100000000000000200020010000000200000001101100000021000000100?00000000000000000000000001011000000001000100000000000000000000000200002000?0000000000000000000000?00011100?000000000001000001000000101000000?100000001010000?1000000000?10000010000?00000?00001010000000000010000000000000?0000101100010000000000000010000011010001000?1?0000000000000000100000100000000100?100000?000000010?00000?011000010010010010021000000?00010000000100000000101000010000100001?000110000?0?0000000000001000000?00??000000?00000111001000011??00000001010?0020?0?000000000010000?100100000000000000?0010??000100000?0100001001001000100?00010010000000000000000000000010000000200000000000000?00000000001?0?10000000?00000000020010?000000000?0000101000?000?011000000000?0001001?200100100?1101000001100000??00?0??010?01?00000001100??01100?01?100000000?00101000000?000200000001000000000000000000100000000?000100000000?00010000000?00000001000000000000000?1000?2000000100000000000200000
Man_cit_03075	0?00000?0001101?00000020102000001000100200000020000000000011111000000000011210000?000?000011001000000?10010000010000001000000000010000000120000010100000002100020?0020?0010000010000000100000200??001002000000000?00000000000100002001000000000011000010000000102000100002?0?1100200120100100000010100000000000001000010000000001120000001000000?0110?0?20??00110010?0000010?00000000000000000000001?0000021000000000000000000000000010001000000110000000000?000100200000100?00000000000020010000002000000000001000200000110000100001000000001?001000000002200010211020010000000?01000020010000000000011000000010001000?10?0001001021100000000?0000000100000000?000000111000010000000000000000000000010000010001201100000000?00000200110000000000000000000000?00000000010??00010001000000?00000?0000?000?100001000001?0100010000000001000000?100000001000?01100010020000000002100000000000010000000000001010001101000000000000010020001100001000000100000000100001010100000000000000010000010000000000000200200000001000000000000000100000101000000000002010000020000000001000000000000?001000020100000000200000200100000000000000000210011000011000000?0011020200010??001000000000000012100?00200010101110??00000000010000?002022100001000001001010000000000000000000011000000?0000000?1000000100020000010000000000220000200000001002?00100100002010000001200000000??11201000001010000000001000000000010000?200000220000100000100?200000020010?0000000?000000001001000000102100000000010000000020000001?010000000021100000000000001000000000000?0000?00000000001002000010000000000000000000?000?10000000000000002000?000000000000012000000000000002000000?0200000000000100000000010000000000000000000010010000000?0000000100000000000?0000?10020?000011000100?000?0000000000000000011?1100011000000200000000000011000000010000000000?0010000001100000000100200000000000000000?0000000000000000000000010100?220000010000200000000000000110010000000000100200000000001000000011000110101000000010?0110100010000020?00020000?0000000?0000200020000010100000?0000000000?100010000000000010000000000000010000000010001200100001101000?10000000000000000000000000?00?00101000000200000?00000011001000000000000101000000000000000000200000001002011011100001010000100000000000000?0?100?000000110000100?0000020001000000011000100201001010000001000001021000000000001?0000?0000000001000?00102000020?0100000000001010000000110000000000?00000100101000000010000000?1000010??00100010000000001000?000011000010100001000000000000100000000101020000010101000000020000000000000000220000?00000000001000000001000100001000100002000000011001010000?00000?0100000000000001000000201??00010100000000000020000100101000100000000010020010000200000000000011000000000001?100000000000000000002010001100002010000000102000010100000000?10000100000001?110?0000000?100000000100000000000200100000200?0?0?0000010001000?00000000000011000000010010000000110020000100?001?00000010002000000000?00000000?0000000000000000000010000001010020010000000010000000200001001?0002200?1001010000000?10010000000010000000?00000110100001020000?0000?010000000010000?0100000020101000000000000020000000000011000002000000010000000000001200?1010000000201000010000020?1000000021000000001000200010010000000200000000011000201001000000002000100002002001000101000000?000001000001?0000001?2000000000000100101001101010010001200001000100000000000000000000000?01100000001?000000000?0000200000?000000000000000000111101?010000000000?00001000000011001000?0000001000002000?0020000000000?0000201000010011000022001010001000010001?000000000000000?1000000?00000000100002111000?0000001100000000002?11001?0?1000200000000120001001000001000011?000101000100000000000010000010100001000000000100001000100100000000000000010000001000?0000000000101020000000201000000000?10200000000000000010001?000220000100001000010011000100000010000000000001000?1010200101000001000000?101000120001000000000000100011000000000000000?0?00000201000001000000000000010001000000000001021?01?000?001000000000010000?2?00000100212?1100000010010?00000011100?00?0010000000000000101100000000000100000001000000010200001011000100?0000000100000000110?00?0000000000010000001210?0000010000100000000000000101100011000100000000000000002000000000100000?10000000100001001000000200?10000000000100011000000000000010010000000000000000010000120100201000100001000000000000200000010001?000020000010210100000100?000001000002000000010000010000200??0001000001000101200000010000200000000000000000000000000000000000000000?000100001001100001002000000010?0200000000000000000000020011200?0001000002000100000000000000100011100000011010000000000102000?01020010000000000000010100100210?000?000010?00010000202000?000000000001000000000000000000000011110?01002000000000001?0000010001000000?01110000002000?00000100000011?002000001000111022000100000000?000020010100000000001010000000?00010000000102201000011000?01000000100111000000000?00?000210000000000000?02001020000100000000001000000000000000010100000000?00100?000000?10100000001000?000001100010000000000000110001200000?00100001000000000100100000000?122001?000101010000000000000000000000000001000020000000001102200100100000200002?0001100000010001020102220000?1010?000100000000000000010001020000000000000000000000000100000000000000020000010001?0000100101000?100000100100100000110000000000?00000100000000000000010?00100200000100010010000000020000000201011002100210000000000000001000000010001100100000000100020010100100000000000001100000000200000100?0000001000021000000110000000000010000000002011000001000000?00?00000100000000000010000?02000000000000001020100002?00?011000010011100100000000010000011000000000001100?000010000000000000101?0000?010??00001201100000000000000110000000000000010101?00000000?1100000000010011000?0201000000?00000000001000000?00?0?00111020000020000001?00011110000000000000010021010001002000001000000000000000100?0000?10110100000000011000000?000?000000000?110001000000000?10202110020010011000002000000100000110100020000200?0?2000010100000100020100001000000?001?0000000000101000?000010000100000000000000000?01112011000000000000001001010000?00000010000000100011000120100101000?1100000000010000?00000?000001001?001000100000000000100000000100000000101000000001000000?0000000000000000010?10001200000010011000?001110000000??0100000202000000000010200000000000001000000000000020200210011000000010000000000000001000200102010100000000010?100000000010010011000000000000000000000210000000001000?0001000001?20000000000000011001000000000000000000000100000000000000011000?0110010010?00001000010000020000000?00000?200000000000000010102001202200010001000010?0000000000001?0?0?200000000000000000000000000000000100?0000000??00?010000000?00000000000111001100000011002000010000000021000000000000?0010010000100020000010000100001001100?100000000000000010001000000010000100001211010010?0001000?1010010000100?01020000001000000000000200000000001000000000?00000000100010020100000120000001002120000?100010200000000?0000010000001000?1?1000000012002001000000002200002202000100010000?00000000120000020?0001000000000200010010?002000000021000100100001010000001001000001000001000000000000001000000000010000?0000000000000?000000000200100000010000010011000000000000211120000000000101000?0?00??100100000000000000100000100001000000000?00001000000?0001000000002010010?0001000000100000000001010010000011010000000000000001000000000000000100000000200000?0000100100110?00000001001010100000000000000000000201010100021000100001010000200000?001111000010?1?21000000002010010000001000100000210000000000?00200?00000001000000001001100000000020000000001000000100000000010000000000010000000000000000000010000000000000000020010100000010100000000010100?00200100100000000000110100022000000000011100110010?000000000000000001110101000200010000000000001000?0000001000011000?000000000000000000000010100000010100000000?0000010000010001020?001?00000002001000000010000010100000?0200020000002?000001000001000?12000101100001110110012000000001001020000000000000000000000010000000000000000000??00000000000?000?000000101020002000001000000000000000021000000000000110000010010000000011000200010000000100?00000000010010?00000000?00000000100100000?1020000101?0010000000000000001011020000000100200000000000?100000000000000200002020000000000210000101000?0000000?00002000000000002111001110100000100001?00000000000000?001000000000000000000110100?00000?0000000000200000000002?0000000000000000?01001000000?00000000000?0000000002212010100000000001001000200000000?100002000000000000100000200010000010000000?01000?0101000200001000000000000100000000000010001000010000000200?000000001100101?000010000000?0000000000000100010000000120?0000?00001000010002000010000000000000000000000000000001000?1200000000?00?000100000020?0000000000?000001?00001010000010000002000?0000010000000101100000000200102?2200000210000020000?0001020000000010000000020000100?1100020120000220100000200100000?001000?1001000000?0000001?0000?102000000000001001000?00000001000011000010020000010010010000000000000110000?010100000001100001000000?0000010001001110?000001?01000000002000000000??0?000001000?000100000000010000000100020001?00000000000?0000000010100000000?1010000011100001000002000001010100010000000010200000000000100000000000111000000?0201100001020??01001000000000000000000001100000000000000110000001020000010010100000220110020000200000000000000000002000100010100000000000001001000000000101000000000000000101200000010100000000000110200001001000000000000001011000000?10000?00000010010000000?00100100000000000000?00000020010100000000000000?00?00?1000000000000000010?000000000000000000002?000000010000210000000?10000000?11000110?20010000010000?0000000000100000?000?0000000000120000100100100000000?000000?000?0000000000000000000000000?001000011110000100000000?00000000010001000210000100000000110101000000000001000010000?000000000000001001100002000000001000000001010100100000200001001200010010010100000000000000110002010000000001100000001100000001010000000022000000100020001001021001000100000000011001000?0?0001202002000000?000000001000000000000000?0?0000000?000000?020000000110000000000200000000100000000000000000010100000100001120000000002000100001000001000000000001?2?0000?00000000010?00?10100011000010010000000000000100000000101?000000000000001000000?0000100000001001100000000001010000000000000000000000000000010010002001022000000000000000010010?00010000001100000?0?0000000000000000100000000000000000000001000100011001000011000120000000000?0000?001000000001100010000200000000100000000001?01010102000110000?00001000000000?000000000000000011001001000000000001000010000020000000100000000000000000001001100000000010000000000000000020002000?010000100000000002000020000000100000?0002010000000000000100000000010000200020000000000020000000001000?0000020000000000201001?0000?0000?000000022002000100000110?000000101000010001000100000000000000100000000000000000000002000010000000002110100210001000000000010000000000000001000020001000010001011010000000000001000?000?0??0000000100000000000000010000200100000020000102000000000001?0000?110000001000000000000000000000100011000000000000010000011000000000?000000020000000000000000011000000001?0?00000000001001100000?000000000000000?000?002010010000001000010000010000020100010010?0000001000000101000000?120000?201000012?100001?0000001000000202000000000000100000000000001000100000010000000010001001011020000000000000?2000100000010000010000000010201010011100000001001211000000010010000010000?00000000010?21121020000000020000000000000000?00100000001001000000?000001000100010200000000000000?12001000??2010000101000100000000?020001002000?0010000000100200100000?11000000011?0000000000010001101000000000001011?0000?000001020001?011000000000001100000000?0010000101000000001010102000000020000?0000001002000010000000010020000000?00002000000000010000?00002000000000200011010000010000002100020000000000000000000000000100000000110000100000100?00000000000010000110000000200001?01000000002120000000000000000101001000022?0000000000000000000000000?1002000000?01000000002101000021000002200100020000100100000000000?00?011000000101100000?0000000100010?010000000000001101010001000000010001000?00000000000000100000000100001?000?01000010000001000000101000000000?00001100000200000?000000000000000010100000001?00100110000100000000001000001000?20000001000010001001000000000000100010000100000000000200000010000000001100000010100000000000110000000000000000000010010000000000000000000001000000000010001000000000000000001100000000001000000022100100?0000010021000000000000001000100000110002001010000000001200001000000100000001000000000000000100010000000000000?0000000?0000?201000000000?001000000000000000000000?1000001000001000000000?0010010000010002000000?020000100001000002000?2001000000000010000000?00000000010010020000000010000000?000000000000000000100100000000000000000000000000000000000000000000000000011020000001101220000001002010000000001000000?000001012110000101000000102?000110000101000000001000000000000100000000000200000120000000000011000001010000000000000?00000000000000?00000100001000000100000000?00000010001022000000100?0000000200000000020120000000000000000001000100001000?00000?0010000000010000000200000000100000000?020100000110000010?000000?0000201000000000000200000000001001101000000000002010010?01100000000000220010000?2?000000000000210000000002000?002?010000010000000001?00100000000000000000000000?00000010000000000002001000000?0?2001000000000101000000000000000100000202100000000?0101000000010001000101000000000000000000020001101010000000000100000?002?000001010000000000000?020000000000000020000000000000000001000000000021?0010?00010000010001000001000000000110000000100002?0000100000000001000000000000000000100010000?00001100000000000000000010000000000000000000000?00?100000000?0?100100000000000010?00000000001000000010000000101000000100000200001000000110000000201120200000000000020000020000000010?0000201200000000010000000010011100000000?000000100000001001100110100100100000000020001000000000000000001000?000000?000000000000000000000110000001?01000000?00110000000001?000000000000000202200200000000000101000010001202100000000000000020000000000000?00100000001000000000100001000200010000001110100?010000000000000000000000000000000001000010000000???000100000000000000000000000?010200010000000?01000000?00000?10000?000020011002002000000000000010001100000?02100000000000000000001000000000000000000000000000020001000000000000000000000000000000000000000010??10000000000000100022020000020002020000?00200000002110000001?11?001000000001000?0000012100000000000000100000?00?0000?000000?10001000000000000000000002000000000001100000010000000001000000000000000000000200112010110100000000010?001100010000001001002000000001002?000000000100001001000?000000100000101000200000000000010?111001000002020?00000001001110020000000011000000101000000000202000001000000100001000000000002000100000201??000000000000000000001000000000001?00000020000010000001000000001011010??000000101000100000000?0100?0000000?10?010001110002100000001000000000000000000000000000?000000002201001001000?0000000100000000000?0002000220?000000000?000200?000000010010110000000?00000002000?00110000000000000101?100000000100010000000000010000000000101000000?01100000000000010?000000000000001?0000110?001001000000010000000000000000110000?0000111011?10?00000000000000000001100?200001100211000000101000002000100100000000010001100101001100000?0000100000010200000000?00000010011002000?00000000001000000000010000100000000001?00001000000000010000000000001002000202000001010001?0?1?100000000?00000000000000022000000011000100?010000100000000000000000?0000000000000?0002011000000??0100000001?111000010000001000000000000000000002100000?00001?000000010002?0?0000000000000000000001000?000200010010000000110000020000001001000000100000000000010000021002000020000200000000100000010000000000?1?0?00000001000000000000000000010000100001000100000000000100100000000000101011?100000110020000?00000000002220000000000000010000?000000000000001000001000010000?0?10000010?01?0000000000000000?00000000000100000020000101100010?00000000?0000000011000000000000011000001011?0?0000000000000100201000?00010000000000000000000000?0100000?0120?00100000?00000010000100000?00100001000000000010000?0?000000000000?1000010?000000000010100000000010100000?00000201000000220?000000100000000100010000010000000000000200?000000000000001000000100000?020000100100?000000000?0000000000000000000000?01??10001?001000000?0000000100000000000000001000102000001000100000000000010?00000110000100?0?1100000000?0?00001?00011010?02001000?00?0000?010000??001010000?100021??0000100002?000100000000100000000?0?0000??000100001?100000000000000000000?0000000002100001100110000000000020000000000000?000000?00000000000000100001?00??
Man_cit_03932	000??1?2000010??0000002?1010010000101011000000200000000000?000100000000?001200?0?0000000?0010000002100?00000000?100000100200100001010000000000000?10000000?00?120?002000?0000?020101??01?0?0??0?0000000000000000?000?0000000010010100?000000010000100000000000?01?0010?001?0??01000011100010100100?00000?0010100000?001000?200?011200?000100200000110??22001000100000002?110000000000000??00000000?010100000000000000000022000000000?010020000000100000000?00001000000000002000?00000000020012000002?0000001000000000?0100100010000?11100?0101?0?000?10000?100010?0??100?0001000?10000020010000000011011000?0000000000000000001101011000?000000000000000100000000000?0221100010011000??10000?1100010000?000?10000001?0100?002001001??010000000000000000100000000000100000??0?1101200002000000?0000001?0002?0??1000?00?0201?000000000?00010?010000000010000001000100222000000000?0000?001002000000??00010?000001101100000000??00?1110001000002000200100??00?0?0000002?20?0100000?0100000000000?0?0100100002000000100000000000??000?02??00001010?0001000002000000?200010?000000?000001?00?000000020?002?0?000000??0?11?00000000?000000000??000000?1001000100200121000?0?00?0010000??00000220?000021000020001020?10000010?000?0000?0000000000000101?00000000000?000000?00?10000200??00000021000100?0001000002000100?00011000010000000?10?0001000000110210000012?0000?00?02120000010100000001000010?001100010000010?00000000010000000000000?0010?0?0?0000000000000000000????0010100000000?000000001010000201000000000002010?0?000002000001102?00000??000??0010001000000101000000000000000000100???10000?000?000000010000000?0001000000000000000000?100000000000000?0000000000?000010100200?10200000?0000001000?0000000200000?020010000?001100000100100?000?0??00001000000000000000000000100210001100???020?000000001010001000?01000010110?00000000000000000000010210000000000?10?01100000??0000000000?00?000?0100200000000001?00000?00?0??0010??00?002??01000100001000001000000?2200000110000000000000200??00100000?0?00?1100??00?01000000??10?00000010000000000?0000000??010?0??010010000000001020?0000200000?00?000200000001000010001000010010?000000000000010?002?01??000000100000000000011001010101000001101000000000001000011100000001001?200100000020?0000100000000?10000?0000?00000100100?0100000?00200000?0?000010000?01000200?100?00?00?00000101010010000010?00?00?100000000?0020000000000000000000?0000000?00001?0010010010?00000000000011?000010000?000000?010?002000?010010?1020000000110000?001000?10000100000000???00000002100?00000000?000000?00000?00?00?0100101000000?0?0010?2?001000?100001?0?201?0000100?00?01000000?02?000??00?0100000000100001?0?0021000?0?0??000??0000000010000000001000000?01011110000?0000021000000000?02?000?000?0000?20?000?00?0000?0000010000020000020000011000?1?1??000?00000?0?000000?0000001?0010?0000?01??000001?010?00000001200000000000?0?0?000000000000000000100000002200001001001?000000001010020000??00000000010??1000100000000100000?0000?0000000?00000000020000200000?010?000000000000?010000002021001?00010000010101000000?0002100001000000?00101?110?20010100000000000?0?0000010000?000000001?0002?0000?0000000210101012?0101000001100000?1010100?00000??01?20000000000000000200000000100?00012?0?0001001000?000?00000000012?0?00?100220001020?10??000100?0?21000?0010?1?000?0000000000?00000000010000011?1000000?00000?0??0000?000?0?0200002100?00000000001000000?0201001200000000100002?000001?????0011?0000000010000?0000000?0??000010000000000010000000000000020?0?00000001??00110100010010000000000000?020?0000000100000121000?0?000000??0?10?0000000010001001000000?0012000?10010111100000010??200010?000?00?0??01?0000002100???001010020000000010010?0?11000???0?00000000000000000010000?100000000020000?10000001?0000000?10000000000000000?0000?0000000???0?0000100?000000000?10?0?0000000002000?1011?00000000000?000000000022?0000000?0?0000?000000000000002020010001000000200000000000?00010?00000000102100001?00000001?0000?1?00100?0100000200000000?0000000000000000??000020000?0000201101?00010100000?1000000000002?11000010200??0000?000000000000010000000??0000000000002012000000?0000000?00000?100000020010000?01000010000?000?00000010?00000000000000000000000000000000000000000200002?1110010001000000??0000?0000?00000000?00000001010100010?0000001?000?200100011000000000000?000000?0100000000100000000000000000?01010?0110000000?0010100000?000?000?0000000101000102?01001000000000100?000000020?2000000?0?000021?001000000000000000??001100001000001000001000100000000000?0000011?00000000100?000?0?000000000000000?000?00010002000??000200?00010000010000200?00??0000010011000000?0?010?00000100000?0?22000000?00000?1000?0000000110000001000000001121001?0?0000000001?00?0000010100?00000000000020000?0001?00100001001?0?100102001110002211020000000000?000?000?00110000000000?0000000?1000110100000001?0?010000?1000010?000??0002?0?0100?0?1?0??101020?01000?000000?0000110100?0210?000100000??00000000?00000?0000002000100010?00?0002000010000100?0000001000000000001?0000000?0000000?2000100?0100000010000000000000000010002?00000002010?001000000??0000102000000001000000?0000000??111?100000?11?0?100000?0000001000?0000000?100?010000?000001022000001100001010000?10?000002010001000?022?10000010200011000000?000000001010001001000000?1000000?00?0??00000000002000000200?02010011000010020?01?10?002000??001?0000000000000000000000?10000010000000000?0011020?00?20000002?00?0000101?0000100120001100000?0000000?000000?010000000102?02000000200000110100?0?0000000100000100000100000?0?0000000?00002?00111?0?101?00????01010100000000?10210010?101000000??100000000??000000??0000001?200000000000010?0?00001?10100?00000002000000?0?000022000?1020?000010010100000000102?000110002010100000???00000000101000001?0010001?10000?0000?0000011?12??010000101100??00000000?00000?10210000?0001000000?2000?00??1000000?0020000000?0000000001?00001000000000000001101000002?00000100000000000000000?00000000000010000?0?0100000020000?00000?00101?0011001000200?10102?00010020010000002000100000?0000000?01000001100011?00100?0000000110010000000000?101?00000100?00?1000?000010??020000010?0000000??00?00200000000100000?00?00020000000?001000?200000000?00000002002?0?00?100002?000010010000002??0000000100?0?000000000000000000000000000000000020000?00010010001??001?2000000000000?100011000000?00102001?00120100001????210000?000000?000?10?0000000000??02?0000?00000102?2001000220000000000000110?0000000?1010010200000000?000000?10?0100000000000100?000?00000000?000002000001020002000?00?20000011?00000000000?1011?0?00200000000010010000?0000000?000??000000000002?01?000?100000000?00100100000?0?00000?100000000000000??0000000000000010001000000011?0000?00000??001?001000?01000000000010000000020?010?01002?002?0000?0000000?001?10000000000000000000?1?10000110100001?20?00100100000000100100011?0?100?0000?0000000001??00000000000000000010000111?00101000000000020100001?100110000200?000??0211?000?10001100000000100002000000?0?010010?00000100000002?00200102100000?00000010011200100000000000100001?000001100000010001??1000?000?102011000001001010002200000010000?000000100??1?00001100?00001?00002010000001?100?00100?020000?1?0?0000??00000010?2?0000000000110000?001?01000?01000000010011?001?00?100000?0000000000001010000000000?00120000002?0??00?20100000000001020000??000?0001001000?00?000020000000?000001211000?00?01000000??000?00000?0?000?0??00100110?0?000?10?10000??00000000?000000?00000?0000101000000000001020000010010?00000001?00000?1000000001100000011?1000000000001?0?00?001100?00?000010000000001001?00001000?000010?11?00100?0000?010000000000?001000001200000??000?00?00000000000000?000000000200000000200000000??1000011000000000?10000?0000010?100000010000?010000000?000000000000000020000001?20100001001000200??010020020?10000000010?110?120?10000?0?01?000000001?000000011000?0002?2010111?100?100?00010000??0000000?000200?01010010000000011010?000000001?0100000010000000??0?200?00000?010201000000000000?0?000?000?01?000010000002?0100010000?00?01000?0?0001000?1?000?00?0??011?000000?0?000?00?0210100012000?002000?0000101?000000001100?00?021??020?000000000?00000000101001112100000?00000010000000??200000?0000001000000000000000000?1000000000000000100?000000?001000?000001?00?00000000000200000100?000022?100000000000000000010?0000000000000000100000?000001000000?00?00200102000?000010?02100000000?0?1000000?20000000000010000?0000000000000000000100000000000?0?0000001000000?0??11100002000000000?100000?00?000?00000000000000?00000?00?00202000000002?11?000000?0?0001000020201000102100000001?020?0?00000000201?00100001010000000?00?100010200?000?0000?00000??00000?10?0?200000000?0?02000000000000?021?0?0000010000100?00?0000?1101000?1000100000000010000000002?10??010000011201000000?10?10?00000100000000100000000?01000?00000000?00000??110000000000000000000?0020101?1000??000000000?00?00000?00?01000020?0?000?0100?110001?000000?00010002001?001110000001000000100?000000001000?000001?000000?100???00?00100002000002000011?0001200001101?00?00?000?0010000001000000000?0?010000000000000000000110000100200000000000110000?000?000010000101010000000200000000101??00?001010000001?00000??0??00?1000010000000?0??00000?000?2010000000000?01?01000?00002?001?00000000100?00011000200000?0000001?01000000??001001??0?0000100000?000000000000100000002000100000000000101000000?01?00100?1000?0?1?12000110001?000000000?2?1000000?001000100?0002?01010001000010010022001001100000000200?01000000000200010?0100?0001000000100002000?000000?010200000010?000100100?0002010?0100002000101000?1000?0000000?0000000000000000010000100000000?00?000?0000000000000?01?0?00?01000010?10?00000000100000?00?0001000?00010000000110000000000200000000001100000000100?00000000100??00000001000000001000?0?0000000?00000000002000?0?000?000110000?01002010110?0?10002200000010?000010000001?000?0000??00?000000000001101000010?01?000100000000000?0?0011000?01020??00002020000000000000001?010?00?0000000000001?0000000?0000?00?00000000100101?1?0000100?000?0?00000020?000?000?001001000000200000000000000020000?00001010100002010000010?1?000000100010001000000001?000000000?1?11000001?0?01??2010010?0000?0000000000000000?000000002?00000001000000??1100000?20000?000000100100?11000000000????000000000000000?00000000?00?00?2?0000?100000002100000000101?2?00001000?00020??00?0000001000?0000000?00000000000200000?000010010000000000000000000001000110001000001000001000000?00?000000?00?0?00000?0100?000200000010010200?000000001?0000100000010?01?010100000010?00000100000?0002?0000000000000000000000?000?00000?000010010?012000000000000000?000000000001000000?00?0000000000000000000000?0?000200022??0000?0?00?000000000?10?00000?01001000?000000000000001?0000?00000?100000000000001?1000100100010011?010000001000??0000000000000000100000200?01000000001??10101010000000000000000000?0000?00000000000?000?00000?0000010000?0000200?00020?0000?00?0?2?00010001120000100?00?0000100?0000210000012100?000000?0?001110000200000000000000000?0101?00010?01?000000000?0?02000?0000000000221010?21000?00?00000?01000000000000000001?0100220?0100000111000000010100000?000000?0?0001000010?1?00000000?00?0000?0010000002000000000000000000100000?000?0000000000000?00010000000000100?000000000000000000??020?000000?0??00001000?000??00000?000000000000000?00000000010002000?000000?0?000?00001?0?0?00?01010000000??1000000001?00?011?000000100000?001000000000000000?1??000000000000000000002000?0010000001120?00010000000000010?00?2010100000100?10000000?1000100200001000000000001000000200?000?0?000000100?001000000000210000000000100000000000?0210000?0000000000000020?000000100000???2?100200000100?000?01000000000010110?0011010000010002?101100?00000100?120000000?100000200000?00?000100101000?001000?000002000001010000001002?00??00001?00001000000000001011000000000?0011?0021?1100001100011011000?1?0000?200000?000?00110?1002000000?11?101010000020010000000000??010100000000???00?10000000?000110000001000?0001?001?1000000000000102?0000001000000???00200?00000?0010?0?00000?0?01?0000??00100?0100000000101?0001000000000020?0000?000000010000000000101100?1000100000?01?000000101100?000000001?001?000000?00000100000?0001000000021?0100001001010110000000000010?1000000?0001?01?0100?100020102000000010000000?1?????00000000001?10000001000000000?00??00001000010010?00?000000000000000?00?010?00?000000010000001?000000000?0000200000?200000?00001000000000001?10000000100000000010001?000100?0000000000020?000?000000000010000000000000?0000000?000000000000?0200000000001000000000?00010101000001000200100000020201000010010000110001?00?0100?0000?2000000000?00000020000?1000101000?10000?0000020000000110001000000000?02000000000000?012002000001??0101010010?10101000110002?000000000000020000???00000000100000000000100000?1020100?000010??000?0000021?10000?00000000000?00000100000000?0200001?000?000000002101000?10000?0012?0001000010100010000?0000000010001000?000000100?000000?1001000000000000?000?100000000001000200200?000000000000000?0?00000000000001000?0000000000000002?020?0?010?0011001000100?000000000000001?00000000102200000101000000?110?0000?00002?00000000?10?00100000000101?00011?0100?00000?000?010?0000000001011000?00?00?0000?000010?00?00?000?10001?000011010000000000000?0000?012110001000?0010000101?000000?002000002?0100000?00?1000100000010000??00?0??00000?000?0000?100?00010110100??0?000100000??000002?0000000?000011?000200000100?00000000001000111?1000000000?010100?00100000000000100101000?00?0100001?0000000000000020???002??1?00100000??0000?00010000000000000?0?0?00000?00?0000001001000000?001?00?00000000100?0000101020010?0100002021000000000100000?00?01020?00?00?0?0000000?00010000000000000002000?0100000?0000000000000?00?20?00021100?0000000000?01000??000?0?0000?0000?1?00010?00020?000000000?000000?000?0000000?0200000200?00?00?000000000?????1?000000?0000001000?0000000000000020000?11000201001000000000000000200?100?0000?010??000000000?00?0??000010000000?00000100?000000000?0?120010000020000?00?0?01??0000??000?10000001000?12000000010011?0?0000000?000100?001?0100000000?0101?100?0?000000?00?000???000000000001100000?00?00200000100020000100010000000?0200010000000?0000000010??1?0000000?01?00000000000000010000?000?1?0?000000?0112000200?0?0?0?0?00101000000101100200000100000??0000000?0000011000100?0?00000200000000000010001000000000000?0000000000000100100000001000000000000?0000000?00100?00000000000001121100200000010?0000010001000000000?00100010?010100111000000000100000?0?0?00000000000020002002000000000000000010000000000?0?010000010000?00000001??000000000000000000?000000120001?00000000000?0010000000000?0000000000000000000000010100?0000101101000?1100010100201101002?00??0110001?00?0?00100?000000000001000?11000010000000000000?0010000010000000?20000000010000000?00000001020000000?0?00000??101001000000??01000001000001000?10112?00?12000000000001000?000000000000000100200?00000?00100000000001000?00100000000000100?00?000001?000000000000000000?1?0110000000000000?00?000?0?00?00100000000020100000000010100000000000?00?00000000100010000000000120010000000000100000001002010000101?0??0000100000000?00000?00002?000000010000000?02000001?100000?00?00??000100020??0000110000212?00200000001??000000000?000000000?00000000022000000000?0000000000000000000?0001010001000000000110020?200000000011001020100000010?1?1000000?000?00000000?00002010000000000?10120000000010000000001?001?100000010120000000000?000000000000000000?0000?02002?11000000000000010000000?00??21000000000000100000?000?010000?02?000001100000002110000?0000?0000000000001000010000?00020?0000100000?1000?0??00000??10000000?00000?00?0?00001100100000?0000010?000000201000?000100000010001?000?100000?0000000000?000000010101010100?0010?000100?001000?000000000001000?000?1?001000010001000000000010010?000000??0000?0?000000210?00?000000000020100000?000000?0100?0000100020000000?1000010000002?00000?001000010001100?0000000?000000000000000??20000000?0000001000001011?0000000000000002010000100000??001010000002?00100102000101000?000110100010?000010000000?00000000?0000?000000000000000000?00002?00200000000000?100?00?0000100001000?1020000000?00000??000000002200000000?00000?1000?00000000100000?0000000?0001000010?100?0000?0010?0?0?0?00000000?00001?1000000?000000000200000010?0000000000000?0?0?0000000000000000000001100001000110??0000?00010000?0000?0000000000000000000001?0?00010?0100?0010000001000010000?000000000100002000000001020?0000??01?00100000000000000??00010000000000000000?1200100100200000000000100010000?10?0?000?1?1010000000000?000?000010?00000?00?00000000000002000000010000?001000000000?00?10?1?10000?00000000000?00??1000000000?000000000000100?0??00000?00000000?0100000??0020000000200?0110000010??000001?0?11000000?000000?0100?0??0010?00?000??0000000?020??0?0001?0?0000010011?00?00200002100000?0100001000000000?00?00?100000000?0000010??0000100?10000?0?000000020000011?0?0000?0000000100000000000000000000010000000?00?0010000102?0?
Man_cit_03938	?00100000001101?0?000110101000000000101100000000010000?00?01011010?001000000?1001010000000100020001000100000001100000012011100001100000000200000001100000?2000000?0000101000000000000?0?00000100?000000100000000000000001000010000100?000000100000000000000000200?01101000001100001011010020100100000000?00000000100002?001100000000000020?0000000010?01100000100?000?00020000000000000010000?1000000000002200000001000000100010000100100200010001110000000?0001000011?000010?00000000100100110000000000?00000010000010001000000000?100000010020010111000011000111000201000000000000000200100000000?001?0000000000000?00000100000211100000?0000000000000000000000002000000000?0?000001?0000000000?000000000100000010?00?010000?1000?000000?000000000000001?000000000000000000000100000000?000?0?010010000100101000?10?0?01000000000000000010?100100001000000100010001100000000000000010100020000?100?00000000010110000?0000000011010001000001001000000?00000100000000000000000000?0000000000000?0000000001002000000?00000000?01000010?00000100000000000110?000001000001001110000010200?000100000010000000000000?0?1?00000000000001?00?00010000021001000?000002010000??1001010000001000021000000110000200?2020200000100000000001012100001000000010000020000000100000000001100100?10001000000000010001000001000110001121000020000000210000000010001?0010000012001000000000200000?0100000001?00200000020000000001000101000000010000000010000020000?000000000000000210000001000000000010000200000020210000000010000000100?00000000000100001000000001?00110002000000010010?00100000000000000000002110?1000001?0?0000000000000000000011?011000100100000001000001?02000000000?02?000000000010000101110?0010000000100000002100?000000000?000?1200000200000?0001001000000000000000000000000000002100011001020100000111001000001000001000010110?00000000010000000001001200000?01000000002200000?0000100000000000100000110010010001100000?0000001000001000102000000010000001101101100011000011100000000?00000100000020000000000011000?000000000000120000001100000000000?0000000010?0000011001000?00000011000100000000000200?2100000001000000?0000020010000000100000?00??202001?1000?00000000000001002101010001000101100000002000000000001000000001002010010000000020000200000000?00000??01000000000110000000?0000010001000000021000000100000000?00?0100?000001000010?00001000000000000100000000?1010000?00100000000010?010?0000010001000000000000000000100?00000000000???00001012002?000010010?0?0000000?020?000000021010000100000010??001000000000000000010001?000100002210?00000002100000001000001010000000000001000010010000110000000010020?00000?000??02002000?0000000000000201?00001?200?2000000000000010000000000?00000101001001000020000000001?020000000?1000001?000001000000?00001000010200000?200?012001?10?00001001000000000000000000020010000000000?0000000000000000?00?2001000102002000?000000000100010010000000002200000000001000000000111000020000000000001?010?0000000000000?1000?000000000000000000000000000202002?00000000000000000120000002110002200?1000011?00000?0010000210100?0?0000200101011101000020000000000??00000?00200000000000?000000000000000000000000000000022010002000000120000000?000?110000000000000100000110000010000?000011100000000000010?0000000000001000000101110002010?11000000000002200020000000001010000000010001000112?0?000?00200010000000000010000010001002100?000000000000000100000000001000000002000200?01?00000200000011200000000000000011000000?000002201000000000000000000200001000000??00002020?000000010000000?101000000000200001000100000100002000001?010002010000000010000002000000?0001200010000?11020100000001000000000002001002?00000011000100011100200010000200001100111020002000100010000000?00?0100010001000001100000000000100000?0000001?100000000?00?000000000?10002000000200?0000?0000?00000?00000100200000001??00?00000000001000000001?00100000000000000000000000000201000000100000000001000000?10011000?00000010010000010000001200010?1?10000001000002?0000000000002000000100?0000000010?10000010100001002000000000?1000000022100000001020000?000000100010000002000000000000001100?001010000100?00001000000011100011001000000101100000010000002202001000000000000000000111000000000010000000000010100200000020002001010?0000000000?0000000001000000200000001000000?11000000000100000000010000000000?000?00000000021000000000000001000110020020000020?002001001000000100?00000002100011100100000000000?1000100001000001?00000?11000?000001000000000000010?01011001?1010001100000100000010100000001000002000000001?022000000000000100011002000200?1000?01000100100000100000000000200?00000000?2000100000000000000000000000000000001010000000?01000?01010002000?00000100000111110200000000?0000?000100000010?0?00000000000000000100200000000100?010000001?02000002200010000?0000002000000?00101000012010100?0000000?0110100001?011000100110000001000000010010000100?00000001020002000?0001000000001100020?00100000000000020?10100001100000000010000000010001000110000100010000000?000200?0000000000000000101000000101010000100010100000100000?10000110002000000000000000000210000000?100000000000000100100000000?01?02100001010000000000001000002?00000000010000110100010010021000000000001010000000000000100001000000000000000001?0011000000100000000002010000000000000000000000100000100000001000000200001000011001010010?0?0?0?00001000?0000100120000?00000?00000?20000020000000000??020010000?0000201100000000001000000020110011001100100100000000000000000000000?02010000001000000100000000000010002020000010012000000000000000010000?0000000100000000?001000000000100000100000000000001000000000?0000200001?0001?10000?00000001010100000?00?000000000010000100?000000100000010000000000020002200020100020000010101100000010100201110000100101001001000000000000000001010100000000211100000000000001000?000?002000?00110000001000000?001100001001?00001000000100001000?01000000000001000001000001?10000000000000000000010000000000000100000000010000101000000000000000010020100000100100?02000010010002000001000100100001000000010001?101000000000100000100010000000000000010?00000020000000000000002000010000010000000000000??11000010000000000000002210100000000200020000000000000000200101001?001?000000000000100001?000000?01?1000?010000001000010000000020000000010?00000000100000021000001000000000000010001200001010000100000000010000000002000?000000000000?0021000?02000?00110000000010002010010001000000001000001?010?00?0000020010100?00000000000020000000000000200111011010000000000100010021000?0000000000000000001120000100000?0010000?110000000000001000000000000000000000000000021?01001010000000000010002000000?000000?00000000?000000010002002000000020001010000100000000?1100?000101000001000000000000000?010001000100000000000000?0100000000001?100000000000000000001101001?020000101022?0000001000000020000000210000000000000020000?0110000000100?00?0000110022100000000000100000110000010110010000?010010010101?010200000010000000?000020000001000?0?1000000?000000002000100120200000100000010011?11001?0010000010000000010021000000010?000000000011001?0100000?001100001202010020010000000000000210000010?00010?000001010000001000020000?00000000000?0000000000000000000?0000000000000?00001000100100000001001000?00001100000100000000020001?00001010000?000001010000?01101110010110101100000100001?00020?0000001000002?0000000000001102000?000000000001000000?000002000?000000200100010?020000100000010010010000000?00000?00000010000100002200000000000000000000001001000200000000100010101200000000000000000010001100000010000000000100001200000000001000020002000000011001100000000000200001001?00000??000000200?000000010000110000000?000000000000000?00000000?1000000000100000000000120100000000000000000?0200000000?0000000001000000002010000000000010000000000100?0000000011101?001100001000000110011001010000000010000?0001000001110000?0000000000000100000000000?01000000010000000001010000000000000100000000000001100010?10000100101020?2001000000010020000100000000200000010000000002010100100000100000000000101001200011101100000?02000010121?001110000000000000000001200000001?00000002100010??10000??00000000001000100111000010000000000000000100000000?000000011000000?002100002000100000?00100200?00000000000220000000001000?0000000000?000100210001010?0000?0000000000001010010000000000?01100010100110100000000000010000100010001000020010000200002000000?100000000?0000001000000100011000100001?000010000000?0202000000?00000010000?0001000000?010000000000100000000001000000000000000?0001011010000000?000000?0?000100?00120100010110000?10000?0112000?0000011?001000020000001100001100000000000000100?0?0?102001000000002000000000000210000?000000000100000000?00?02010000000100?00000?000000000000?10000000000?0000000?000122200000000000?10?010000000000000000000000020001000100011001000010000?000000000000000?00?0?00020020?000000000000?2000010020000102000??1000000012000100000000001000110010000021000012000?0000002000000?00002000100?10010020011020120000100100000200000?00?000001?2000000110000000?1000000001001000000002000000?000000000000010000100100000000100?0000000000000000000?00000000000210000000000?0000002000000222000000001?00001000022000000?00?00000000100?1000000001000000100001?001000100?0000101000000000001000000000000000010001100??1000000000002000100000000000000200000002000100000000000000?00000?01000000000200001012000000011000000000011000000000000000100000000010000000000100000?1220002000020000000000020?200011000000010111000000000100000000000000000000000000000000100?00100010000000000000020200001001000010000001001011000000000100?110000100?000100000010?10001000010000000?000010000000000?00000000?00?00?00?00000000100000100000000000000000010?010000000010000000000000?0000000??2?00110012010120000000000000000000200?000000000?00000000200000?0100200000000?101010?0000000000000000?000000000000?0000000211200001001200000000111010202?2?01000000201000000110002000000000000?10020000?00000000001010010000000000000000000000100002000010010020201110000002000001000000000?0000000000210000000000101000000010?000000202000000002200000000002001100002100100000100000202000000?10000022010020??000000?0000000110100?000020000?000000010?01000011100000200000000010100010000000000000000000010000010000110?1001000000000100000000000000010000000000?1220010000000101000000010?00000000010000?000000001000000002000011000000000000100000002001000000000000011000000000010100?00001000000010100?0000000010010000001010020000000000000001010?0011000010010100000000000000001000010101000000000?0000000001000100001000010002000010000000000?000100000100000000?1100000100000000001100100002?02000000000000000?10000000000100000000000000010010000000000000000000?00002000001000000000000010100102021?00101010000000001000000000000010000000000000100000000000000012020?00100000100000000000000000001000000010000000?000?0?0?000000000000000000000?0000000001000001100020000000001?0000?0000000110020000001?0100?02000001000002000000200000000000000000000000?0000001001000020000200000000011102001200000000000220200000?0?0010000?002121001000000001111100000000200021000?00000?00000000100100000010100000000000000000000000000000000000001000000110000000000?00000000100000200200001100000000000000000000100000020?00000002000110000000000002200000100000001100000001000000000000000000010000010000001010110000000000010000000000000001100020?0000?02000000000000000?10020001000000100200?0000000001000000001?000010000000001010000000020?010000000?1??010000102002010020000000000100010?000000000000010000100001010100001000000000100210?0000000100??0000000000000001?00?0?01102010000000010100?001010001001000001000000010000000210?0000011000010120000000000002200000?002010000101001100000000001000000100100000020000000100100000200000001001?00001000?00100000010?0000000000110?2000?010?00?00102?001001?1100000010000?00000011000001000000000011000000001101000000000000?10200000000100000000000000??0010000001000?000?0001010000000000000210000000?000000221000000000000000100010000?00000000000002000000000010000100001000001000000000000010020000000010000002000010000000000010200000101100000000102000010??000000000001?00000000000000002001110000000102200000020000000100010000102?0000010000001020000000010000110010002000000?101000000000002100100?0100000000010000200100000000?00002000000000?0101000010000000?000100010000000000012000000200000100102000000?00001010000000000000000000000?00000000000000100010000??0?00000000000100000?0000000?000000000000?100000000110010000000102000100010?00000000000200210000010101000001000000000001000001012010002100010000000000200000000?000000001010001000010010000000000010010001001000000000000000100100000100010101002?00000??012000000000000000000010000000000000000010100000000000000101010000100?001?0000000001000?0000000000000000000000000010000100000000000000001002000000000000000?110010000101000100011000000000000000000000101000000100010000000000020000000?0000001000100001000111000000000000000000000000000000010001000010010100000000200000000001100100110000000000000000000000000000012120002002000000000000000010020000000011100101001000000010000100?100?00?000000000000?0000010000000000000001?0000000200000000000111101?000010000000000?00000010002102?00000100?0000000101000000020120000000000000001000000200010000?000001001000000?000000000100000010110100000?2200?00002000000200000000?01000100011000001101101000000000?1102000000000000020010?0020000000011011010001?0000120?00000000000000000020?000010?10011001001000002000200000000000000010?00000??0?00010000000?000010110010000001002000000?0100?00100?100001000000000101100000000001020100000200000002010001000?00000000000000011000000000001000000000?0020100?211010000000000000100000000000000000000010000200000?110001000101120010?0000000000?00100000000000000000000000000010110?0010?001001200000000000000020010000011000101000100000000000000100000000000100001000010001??010?00000100002000?0000000110011?0000001100000000000000000000000010010000010010000010020?0000001?001020000000?000010012010020000010010001?200000000000000100000000?000000000?00000111?00100100000010?001000100000000020000010000000100000001101?0000000002000000?00000000000010000000100000000?0011000000?100000?000000000020?01000??100000000000000011000220010?0000000100000110000000100?0?00100000001000000000000000000?0000000000000110000000000000000?0110000000?0000000012001?01002000000?0000000011000000000000010100020000110000000001000000?00000?200000100110101001002000110210110000000000000?01000001010000000000000000000000000100000000000000020000?00000000000000000000000000000?000100000010000000000000000100011011000010001020000?0010110000011000?000?00?001001000000?00?0100?11000002000100000100010000000001000000?1020200?000000000010000101020000000000200000020000000010?0?010000000010000000200112010010000220000?000000100010001000010000000001000112??00000000100010000000?001000100?0000100?00000010000000000000000?02010000000000?00??00000000?0010110000001000000000?00010000000000100010020?00000001000100000011002000000000100000000200200000000?0000000000000000010000?000000100000000000000000000000100000010?00???00001000000?0000020000112000100000001100000??00001000000000000000000220?0000000000?00?00000100000?00001?0100010000000000?00000000?000?00001100?00010000?00000001000?000101000000000000000100000000000100000001000010001000000101?00000100100000000000000000?000001000000000000100101001000000010000000000000000?2000000000122?11010?0000000001101000000?000000000120010100000000100000100100010?0100000000011000020011000?0000000000000?0001?01000?1000000000000000000000000000100000?0000000001000010000?000000200?10?0000000000000?000000100020210001101000100?1000000000010000000000000101200?00?000000001001100000000100000000000000000000000000100020110000001?000000000000001000000200020000000000000000000?110100000010000?000111000000?0000000000000000000000000000010000?00000010011000000000000000210001110000000000001000002000200000000202000000?20000000000?00000001?0?0000?0020000000001000000?0021000100001000000001000000000000000000100002000?00000?10000000000000000000110010000000000000000?000?00000001?00000000000000000000?10000000000000000101000000100000110000002?000000?000110000010?000000000000?000000000011001000011000001001?0?00010?100000000010000000010000000000010000000000000000010?0000000?00001010001?0000000?00000010000?000000010020?0010?00000001?00000010000000000000?0100000000000221000000000002110000001?000010100010??000200?1?0000010001000000000000000000000000000000000100000?0200000001002000?00000?00001000000?0000000000?00001000?00000000000000000000?000001000001000?00002000000000200000?0001?00000?0000?00000000?22000000000?0?00101?10?00000??2000000000100100000100?0000000000000001200??00100?00??00000???0?000000000000?110000000?000020000100000000000000000?00000000020000011000?0000000000010010?00000000?002000010000000000000200001000?0
Man_cit_03939	000100000001100101000010102100000010101100000010000000?00010012010000010011000000?1000100000001000100?0000000000000?001102001000010000000010000000200000000000000?001000?0000001010000010000010000000010000000000002?0000000000002000?0000000000001000000000001010?0101012002000000012010010000000000000000001000100000000010000111000000000000000100200000?00200000000001000000000000000000100100010020000000000?00000000100000000?00000100010001110000000?00011000100000010000000000000200110001010000100000000002010200000011000?011?00010200?200010000120000022002000000000001100000000000000?000012010000000000110?100000100?0000?000000000000000000000000?000000211000000000000000000000000000100?000000001002010?01101000000001000000000000000000000000000000000000000111110000000000000?0000000001001020000000020000000000000000100000000000000000000001100222000001010000000002000101000110?10000100011100000000000000000100001010000001001000000?00000000000000000?000000002000000000?010001000200100000000000000000000100000000100000001000001000000110000000001000000000000000200000000000000000000?0?02?000000000000000001000110011000000010000010100000000?201000001000000100000010100020000010000000200010?00002?21100000000000?1002000020000000100000001000010002000100?2000000100020000010001001000000000100000000001000000000011000?00000200000000001120000000000000000?00100000010010000000000002000000100001000120000010100?00000000001000002001?00000011100000000010000002020000202001000000001020?0000000000010000??000100100010000000010010010100200010000000000000000110020000001000000001001000000200000000000001010000100100000100200000000000000001102010000101001100000?0001000?00000020000000?0000000?0001000012002000000010000?00000000000000000000000110100001200000020010022100101000?000002000010010?000000000000000000000000000000000000100000000000?00000?0100000000010001100?001000020000000000000100001?0010?000?000000001000001000100010000?2200100000000000000000020000010010011000?001010000000100000000?00100000000?00001010200020100100000000000000200000020100010010002100100000001200?100001001000000000000?001?0001100?1000000000000?0000001000100000100000000?000000020?00000101200000001001000010000010010000100000000000000000000000000010000010000000100001000000011000000101001000000001000001010010000100000000?000000000001000?0100110000001000001000200020000000200?00010000000000100100000000000110?0?02000010?20010001010000020000000010100?0010100?01000000000000?000?10000010100000000000000000000001001000?01002110000000000101020110000000100100000110000020000000000021?01000000010020010000000000100101020000000101000110000000100001000000001000000?0010020020000201101100010010000000?10000?000000000??000000000101000000000?000000000000000100?00000000001200000000?00011000001000?0?0100000000010000000200100020100100000000010101000?000000000000000100100000?00000001100?00001000100000000010?02000000000?00001000?0000?1100000000000000000000101001002000000002001000020000000220002200?100002100000000000000000001100000010000111100000?0200010000010?00000?001000000100000010011000000000000010000000000021000012100000020000000100000?000?00000000020001002000000000000000012000000002000100020020000000200000000011000201010000000001?0121100?001000000001000010?00000000000221000110?20000000110000002011021000001200012000000000000000100000001000000000020002001020000000000?1010000000?0001000002100000000001012010000000000?0000001000001200010000000100000201000?000000000001000000?02000010002000001000000?000100100000?000100000000100200?00020001000011000?11011000000010000000010200211102?0?20002000000001211020000000000000?0011000200010001000?000010000010000001000000000100010000000000000000010000002000000000?0000000000100?20000001001000000000?10100000000000200011111000000000000000100000002000000000000000000000000?2000002010000000000?002000?00000011000010000000002020?01201100000000001021000000102000000000000000000020000002000000000022001000000010000000000000000000?00110011111000001010010000000021100000000100000000010000111001100000000000000020000000001000000010000001000000010000000?2002000000010000??00000000010?010000002000000000001000010000000000010101010101010?0000000000002000000100000011000010?0000000000110010000100100100100000000001010011100000000000000010001210002000000200000000000100010200001000001?000000100000100200100?00000000100100200000100000000?000200??0000000000000001000100000001100?0000000000000000000000??00000000100000000000000110100000000200000000000201?00000?000000000000?00?011100000000002?01200000000000000000021100000000001010?0010000000000000100100000000010010000220011010000000011000000000002000000000000000000000001100020000100?000000101001000001111010000000000?1000000000220000000000?00000000000022010200000010?2000?1010000000000000000012010000000000200010000000100000000011?10100?01?000001000000100101000000000000100010000000000000000200002000000000000000000120000101000000000000000000010??0011000001000000000000200?0010000?000000110002122001000201000210000000000000000100000000?121111?00010002000000000000000010010000000000001100000000101020000000000010000100001000000000000000?11110?00002020000200000000010000020100010000000000000000000000000010000000100000?20000100001?000001000?00001000001000000000000101000000000000000200000100000000000?01002000001000100100010000102000001020000022001100010000000010001000000000000001000010000000100001001000000000000010000000000000?0000000000000000?10000000100000000000100000000020000000000000?000?100000000000000000100001001110000001000001020200000000000000000101001010?0000?011000?100000000100002100110001020001000002010120000?020000101100000100?00000000000010110000000001011200000000100000000001001010000?02000000000001000000220000200000111001000000101000000201011000?0000000000000000200100010000000000100000000000001000000001011021000000?01000010000000000000000000000100100010001010100001001000100100100000000000000000002000010101001000002000000001000100000?0000010010000000000000000000000100000000?10000000000?000001000010000000000000002110000000000010020000000000000000?00100000?110?0000000000100000000000000002000100021000000010000000000010000000010100000?002002000110110000000001000200100012000000?00?1100000101000010000011000011000000000002001000000000000000010000000000?10010001200010010?0000?1000?010000001001020001000000000011000000000000000000020000?00000000020021001201011000000?0000000000002000010000000000000011000010100000200000100010011000000011000?101002000011010?0000000000101011?0?00000?000000001000000?10001001000000020001000000000000000000000?1001000110100000000000?1000000001000000000020001?00?0101000000000000100000000110000000100001100200?00001200000000000000001?000010200010000000010000000?002000000010000000000100011?0000000000010000121100002100000000020000100000000011200000020000000000012000000100010020100000001000002000100201100000110000000002101001001000000000000?0020?1100000000100000000001020001010100010000000012011000000000000000000001?00000100000001000000021001000??00201000002000011000000000000000000000000000000000000000000000000200000000001000000000000000?00001000010010?00001000000000001100010000210101001000000000?00000000?0?00020000000000000100001001000000202001?01?0?0??0000000000000000200010110101001000001101000002000010?1001001000000000000000200000010000000000000000010000000001001000020000000001001010?001000010000000?0001201000000011000010002000000100000000001200000011120100001101100000000101?000000001100000??000?00200000000002000000000000010000000021000000010000000000100110001010000?00010010000001000010010010000000000000100000000000000020000000000010200010100111000000000000110000001000000100112100?010000000000001010000001110101000000010000000000001000000010001000000010000000000000000010000000100000000100010010?0000000000100002000?00000?000001000010010001000020100101?02000200110010020000010000000?010101000010001100000010?01000010221?000000000002000000000101010001001100000001000020?000000000000000010001011101100000000?0?0?00000010220000000000000000000110000000100000001000000001012001000100100100??10000000100000011001011000000020000101000000100000000000010?0000000000000?0?2000000000000000000000?10100001010100010000000?0000210000001000?00000000000000000010000100100000100?000000010000100?0001000000?0000000000000001110000?0?000000000000000100000000001?11000000?00101001000000000000000000?00000000112010000011?1000111000011100100000011?00100000000000110?001100000100010000000000000000000002000020000000000001000100100000100000000020000001010000000001101000001000000000??0000010100000000000000022120000000011020001000000000000000000000010100000000000000020000??0000000000?0000000110011?10020010000001000000000000000000100002000?000001000010101110000000020?010000000000000000000000001001000000010001001001?0001010000101001000010001000020000010000210000010100000000000001000000000001000000000001000001000100000001000010011000020?2002000000000000000000000000000000020000020000001000000000000220?0?000001210000000020000000001?0?0000000000101000000100000000000010001001?0?00000100000000100010101000000000000100111000?0000001?001000?000000?000000021100000001000200000000000000000000001?0000001000?00201110001000100000000000210000000000000111?000012000000010000200000102010011000200010000010100100?01000200000101000011000200000010000000000000000100000000000?0000011020?020000000110?00110000001?0000100000000110000000000000000001001000000000010010?000000100200201000000000000001000000001?0000000000000?000000000?000001000010000000002010000000011000000000100000000000010000?002011000?00000000000000000010000000100?0?0000001020020100100100000000020202000100000000010000?00000000000000000000201100002001100000010000000200?1?00200000000010?0012020200000000000011002000000000001000001011000000000001000020000000020000001000000010010011000110000?00000000?00000000?0001?110000010010001?00000100000?100000000000200000020001100100002000100100100000002000200000000?020?20200000000000000000110000?0000000022000000010101000020000000020000000000100200?0000000001000010000000220000012000000000000010220000010100000000?0000?00021210000000000102000000?00000011000000000?000000000001000001000010000000000020001000001001001110101000011000001000011?0000000000000000000000000?000000000020002?200001000000101001200000000010000110000000?000000000000010220000010000000000000000?00020000000100102100002000000000000100200001000000000101000?00000000010000001000101100100100011000001?000000000000000000000000010010100100100000020001100001000002000000000200?20100?100100101000200000000000000000000000100000001000?01000010000000000100000000000000000000000000000100000000000?00010?0?00020001000000000102000000000?001?00000200000000001000010201000?000000000112000000002200100000000010000002000000100000000001000000000010000011010010000200000000000000111000022000000000000001000?00001010000?00001001100000000100101?0?0?00100010000000000?00000000000000000010100000000001000000000010000000000000002000002000000000000000000001100000000000000100000000000000100010100000010100000?0200002000?00000?001100000000000001100100010001000000000000000010000020000002000100000002000000000?000?00?0000100020?0000000100000000000000?0000000000000000000?000100000000000200001000010000000000010000000010101000000?00?0000?0000?001020010?000000002000200011?00100000010?00000002010200001100101001000121000000000000?00000001000000000001??10001010000010010100100000000100100100000000001002000011000000000000020010000000010001?000000111020000011?0100000010000200000020010000000000002000010000011010?00000110000100000000000001100000000000001000000010010?00001?001001?21000000100000000?00200?0012000000100000200001001011000100000110010100000000000000001000000000020000000000200000000020000000001001010200000200000021100200000000?00100000000000000000000?0010200100000102101000010000000000100100000000000?0001010000101000000002000000000000000102200000000001000020?00000000000000000?000000000001100100001100110110010000000000000010100010??0110100000000011000000000001000011001000001010000000000000100000??0100010000000000000000001000000000000000000?01000000100100010101101020000000000000000000000001002012000000000001?000000000000000000100010100?00001000000001?00000000000000000001100000010000000010000000000010000000110020000000200000000000001000001000?001000000100000001110000001020100000010010000020010000000200001000000200000100000000000000010000000002000000201002000000000010000000000010000?00000100000?0000000000000000000000000000000000200?000000020102?000000000000?0000000000001010?000000000100000000000100110000000?000000100000000010000001010010000000001000000101001000?000000011000200001100000002000000001?0001000020000000000000?11000000?0000000000000011000012000000000000000000001001100000010001000010010100000000000000002010200000020000000000000000000000000000012000001001000012010000020000010000000011100000000001000000000000?200000200010?00000000000000010100000000100000001?020000010000000011000000010000000000000000000010011200010000000000000100000001012000001110000000000000010002000000000000000000000000?0000010000000011001001001100000001000000110000000?000012000000000000010000000100000100202000000000101000000020000200000000000?011000000000020000110000000001100?002201000001000?000002000000000000000000010000010?001000000000000000010100020000000002000000?10000010011100001010000000101100010000000020000000100010000010000000?0000?00000020001?00000000000100000000?2012000012000000000000000002000?0010?000110000002000002100001000000001100100001?0000000002000200000100000000000000000000000200?00?00000000100000000000000010000100002000200001000010000000000000000000000000000000020000?0010?00000101001000000000000000101010001000010000020100000001000000000000000000?100010020000000000010?10000000000001000101001000010000000000200000000000000000010000010000101?0000000000010110011000100010000000000000100000100000000000000?110010000000001000000100000000002000000001?100000000010?0000000000?000000000000000000000??10001000001010000000011001000020000100?00100000000000000001000010001000000001000000001000100000010001000000000000000?001100000100000001001000?00100000000?0000000?01000001000100100020?0202000110000000010000000000?0?000000000020000002121000000000000010000000000000010000010000?0000000000000000000001?00000000?10002?001000000000000000000000000000000000000000000000000?0000000001001110000?010011011001000020000000111010021101110000000000001000000000111000100000001010002000000000100000000000200?000001000000100?0200000000000000000?012010000000000000000000000000010100011010110000000000020000000000000000000100100000100021200000000011000100100000000000000000001000000000000000000000000200120201000000000010100001000000001100000020000000100010200100000000010100200000010000100000001020100001000000001000000000001000001000?0000000000000?000000000010001000000000010001000?11?1000010001?000000000000011000111000??1001100100001?00?102?0100100000000000000000000010?0?000000?0000001000000000000020000000000000000000000100?00000000001001001?00000?0000020000000200000000?0010101000000000000011000000100000000000000020100000010110000000001001000000000000000001000002000010010000000000010000000000020000000000001000000010001000?00002000000?100010100120000100000000000000200100022000000001000100001100010000000000000110000000000000010?00000?000020000000000010000000000000010001000000?00?0?000?000010000001000002000000000200020100000201000100?0000000000000000001000000001200200?1000000100010000000000000000000000100000000110000000111100?010000001000000020200000000000010000000100100000?0?2001000000101?0000000200010010100000000111000000001000000010000?10000010000000000000000000200000?00100000000000000010100100001000010001000?20000000000000000?00?0?00?00000000000000000000010000000000000000100001000000010000000000?00000000?00100000000000000?0001000022000?000000?00001000000000000???0100000?0000000000?000010100000?0000000000000000?00?00000000?000000000100002001100100000000100002000000100100000101000000000110100?00000010000?0000110000?00000000?0010000000000000000?0001000000100200000000000000000?10000?0010100000000000?00010000000001?110000110?000000000000000100100010010100000000001000110000002?20?0100020100000100001000000100000010000010020000000000000000?0010100000002000000?10000001000000?0000000000?0000000000?000??0000000000000000000000100000000000?00000001002000000000000?000000000011000000000000000001100000000?0?01101??00000000?1001000?0010001??000?0?000201100000000210?0?0010000110000000?000020100000000001??0?000000000?00000?00000010?000?00?00010000010000011000000000000000210000000000000?00000000000000000000200000?000?
Man_cit_03941	00000100100010??0000001000201100?020101200000000000000000010000?00000000001201000?0000100010000000002?2001000010000?000102000000010000000110000000100000001100120?001000?11000000100?00000000200010000010?00100?0001000001000000001000?000000000000?00000000000010000000100020010010011000000001010000000100000001?0001?00021000201000000100000000000?0?1000001100?00?0002100000000000000000100000001010000000000?01000002100000000?00200200002010000010000010012012200000020010000000000010100000000000100000000101010100100000000?00000000020001000100001200000200020100001000010000010000000000000001000?00000010?00?200000020120?000000000000?0000000000000?000100011000000?000001?020000000?000010000020000?00110100000100000100010000000000000000000000000000000000?00020020000010000000000000100001010010000000110101000000?00100110010000000010000011000000111000000010120000001000000000000?001001000000010000000000100100010100000000?200100?000000000011000000000000000000100000000000000000002000000000000000000?00000001000000010?00010000020100000200000?000000?000000?00?00101001020000000010000?2002000000001000000002000100000200010000001002?100020000?20100000?0000010000000101000200?2020100000210000000001?000000000001000120?0000200011001000000021010000?00?0120?100000000001001000000100000010000010000000?0010000002000020010000012000100?00?002000000010100200100010000002000?1000110000021000000001010000?0000020010000000000000000000000000000001000100001010000002010000101?00000001001110?0000000000000010?0000100?00010001000100000010000200000000000?000100011100100000100?0000001100000000100000?0110000002000000010001000010000?0000001?00001010200002?20022020000000000000000002100000011000000000100000?10010?0000?00100?0?00000000000000000000000?220000200001020000011200100000100010?0000000000000000000100000000000001000100010000100000010?0?0000000000000000101100000000010000100100000000?2000000000212?011000101000001012000000021000?11010000000010001000100200001101001020000100010000100010?0000?11010000000000000000?2000202?0100000?00000000100000010000??002?0011001?0000100100?20000100100000000000000?10000200011000000100000000000001100100000000000?00000001000?00000000100000001?11020010000000020000100000000000000??010000000001101?0?0000010010000000000001100000202010000?00?02000101011000?0000000000000000000020010010001010000000000000000000000000000011002?000000?0000000000100?000000000000?20000000?0010002010010?0110000000?01000010100001000000000000100000000000110010010110000?000000012000100000001200000000000000010000000000101110010010001200000000010010?0101000000?02001000101000010010102000010001000000000000020000200000000000000002010000010000101101?00000010000100010001020000010000000?000001010200100002?0000000000200?0002000000000000000000?0001?0010000000000001000001?00000000002000000?0001000?0000000000?00?00010100000?000000000000020000000000020000000000?000000111?01000000000000001000?000000000000000000100001000100001001000000000000000010000?00000001100?200100100000000011000100?0110010001001010020100010100000000000100000?0020000?000?000100002000000010000010000000100010010002100000?20?00000?0001000001010000000100000010?00000000000101210000000011001000200000000001000000001110000010100000000000001100010000?0000002000000?0100000000012010000?020000011000001001?110200000001000010000100010000010000000010?00000000100?000101000000?000010201000000000000000100000010100001?01000000000100000000000002000000000000001000000101120000000110000?000?00000000000000011000010?000?0010001010001000000000001010000?0022101010000?200100000000110200000000011010?1?0?0000000000?00010002000010000000011000000200020?000001000000000011000011000000102100000000000101000000000000000100000000?1000000?0010002000000000100000000?010100000000000200011?010?000000000?0001000000021000000000000000000000000000?00201001000100000020000100000210000000000000000102002110000001100110??00102?00000000200000000000000000100100?00000102000?0000000100000000001000000?100010000021?0000020100100000000010000000002000000001100001110011001100000000000000?0000000000000?00?0000101000011010?00?010010010000000100000000000100?0001000010100000000010100001?100110000000000000100000000001010001000000100000001100010010000001001100010?000010000010000000210100000100000000000000100000101000200000000?0010000000?000?00??0100000?100000000000011000000?1000?00?010001?1000000010000010000200?0000100?000000001200011010100100000000000101000000100000002000000100000000000?000001101000001000?0002000101000000100000000000010000201000000000010022000000000000001000?00000?0000000000002010000000001000002000?0000000010000?100210?0000000?20?00010000002000000000000000000000001100010?000011?01000000002000002211011000000000?0000000?0111000000?000?000000001000210101001002200001000010000100000?000000120000000010002010000000?00010000000011200000000000000000000100201000000000?00000122001000000000000101001000?100010000000000210?00100000010010000000??0102?000000000000000?01000000000010002?00?0000001??000000100100000110000000001000100200000002?10001?000010100000000000000000000?10000000000?0200000000010?120000010000020000100000000001000011000?01100?000010200010000000?1020000010201020000000000000000?0000?000110000000100000?20000200000000000002000?000000101000?0000010000?0000?000010100100000000101000000?00110100000000010101000000020000000201011002000000?000100000000000000001000010?020?1000000000100?00?0?000000010001011000000001000?00000000000000002?00000002001000000101000000?00101100000000000000?0200010000?000000020110000012000000?020001010110000000200?00001001101010000000021000?10100000000011100022000200000001000101011?00000200002001201001000000100000000000000100000010101?0000000111000000000000210000?010?001000?0000001001200010000001110110020000?1000000000002000000000000000??0000001000001?000001010000000000000200?0000020210110000000010000002000000100000000000001001000000?1020100001002001100000200?2001000000001000000020201100100010100000000010000000000?00000000000000000000000000002000000000?00000000000000100000000000000000000000010000000000010002000000000000020000000000002000000000010010?0000000000000020001000220000010100000000000100000010101000000002101000000000000000000000100100011000000200010000001010000000000100000120000000000?011000000000000000000000001000101001000010000000200000000000020000001000020000000?000000120000000000?000001111210100000000001001000000001000100010001000000011000000000000000000022000000000000200?000000100010000000010?0?011001000011000000000?010020?010?0?00000000?0000000000000000010012010000000020000000100000000120000?0000000001010010000000000000000200000?00001000?0000000100000?000?000000000000010000001101100?02010000012000000000000000010000011200020000000000011?01?1010000000000000?0000110001200000000000200001210000?1000000000020000200001000000100001021000000200001000001100000?002000000000001010002000220000002000000000011000110000100001000001002001100000100??100000??0012002?110000000020000021021001?001000000000000021000000021002010000020000020020?00100?0000210000001?00000000000000000000000000011000000000000020010?0000000010?0000001200010000000?00020000?00000010001001101000000010020001000000000010200000000?1000200000000100000100?00001000011101000?0000?1001?0?0001100000001000200100010200000000000001000?002001001?0?0000?0000000000100000?00000220010000000000?0000000110010001000000000000101002010000000?0000000001000000000020?0000001010010000000?10002100010011?20000000001010000000001?0000000011000000000000020000000000000000?110000120000000000000000000100000100000000010000?00?0001101100000000000000002000000000000000000001000000001020000000100000000010010010010000000012000002200100010001220020001010000000020000?000112010011?100010000001000000011?000000010001000001000?000002010010000001100100000011000001010000000000120100000000000?0?1001002000010001000010100000?0000010001001?01010101000000000001?1000010010?00100010000000000121100002?00000100100001000100000010??000000110001200000000000000000000002001000000001000?00000000001000000000000100010000010010001000000000000010?0010010?2000100000?0002000000000000000000000000000000111000010001000000000000000002000000000100020000100000000000?0001000?00100002000200000000110000101000?00000?2?00001000000000000?00000100100000101001?00001000000010000?00000?000000000001020210000000100000000?0000000000000?00000010000000002020001000000000??000000?000000101120000000?00100010000000010000000002200000000100000002?0001200000000000000100?01000000100002000010000000100002000100000000000000000100?000010101000000011010000001010000000000000010000022000020000011201001000200100010000100000000000000000002000100000000?002010000011000010020000000020010?00021010?000001000101010000200001000010000000000000000011010000100020?011000?00000000000?00000001102000000?0200?0000020000?00?0010000000000100100000000000200?010000?1?0100000000000001000000?00000000000000002000000000002000001000000010000020?200200000?0000000000000000000000000100000200000?00?0000001010112?000000110201?1000021000000001?100000000002001000000000001000001000011000?00?0000010000000000010000000000001000100210000?0000001?000010000000000000000102000000000000?0000000000101000100002?1100002000?20000200000000000000000000200000000000000010?0000200000000200002000002210000200001000010?000020000100100?0000100000?0000000101002000000000100001000000000000001?00000020101010000000020?0010000001000000100000?00?1000000010?0?1000002002000100000010010001000000010010100000002020000000000011100?000?000100000000000000000000000000000000100020000000000000100000001?00000000?0000100011001000000000000000?00000000000000000000000?001100112?01001010001000001020?0000000000010010?00001000000000010000000100002000000000000000000101??000200000?0001?000010202000000000001000020000?000000100000101100000012100000002?000000020100000001001010000011000110000000000100?00000201?1?000200000000011001000000000000?00000001000000000102000?10210000100?000000000000202000200?00?0200202?010?000?00000000010110100?000020000?00000001000000?011000000100000001010200100100000000010000000000010100000210000000000000002100000001000011000000000001111?010000000?0100000001000001100000000000000000000000000020000010000000000101100000000010000000020000?0000001110010100000001000000000001000000010000000000010200200100000000000200?1000000000200201000010000000000010000000000000000000000000000?00010?01000100202100101000000000000000?000010000000000000000200000000100000000001001000?0000000000100?0000?0110000000000000010010010000000000000000011?00001000001000001000000000100?000?1?00000210000000002000?000000000000020001000?01020?1011000000020000?0000000?000000000000000000001?00000000001000?0002000000?0000000020000001000000000011200000010102?00000000000?0010000001220020000110??0000000000200?000200000?10?000?00011000110000000000010020000000100100?0010100021000?001?0?0000000011000000110?0010000000000101102000000000101?000010000002000?00000020000000000100000?210000?000000100000000000000000000000000000202?000000000000000001010000000000100000000001000000?00001?00100000?00000000001000100???00100000001000000000000000020001?10200000000000000000000000000?001010100000001000020000?10000021000000020?0000002000000000000000?11010000000000200200000?00000000000100?11000000000?000010101000000101000000000000?0000000010010200000000000000000000000000001000?0000200000201110000210000200010021?00000000010?2000020010?00000000000001100010000000120000?00001100000000000000000010010001?11000?000011000200200000000100012000000??20?0000201101100000100?020000000002000000000001100000000001201100110010?00010000000000000?210000000000002??010?010000110002?002000?2000000010000?000100100200020000000000000000??002000000?000001000200000000010001000000000001000000010?0000?010000001000000000010000010000001000000?2000200000000000000000000000000010000?0100200100000100?0000000000001?00001?0000000000000000002001011000001000000000000000010000110000110000000000000100000000000000000001010?000?1000110020000102200000020000000000002000001?0100000000002020100010000000010000001001000?102000?10001101100000?00?0000000001000000000001000010000000000000?010100002000000100000010?0000010000000100000000000000012000000?0000002000000000000?000000020000010100?00000000000000000000000000100120100000000010001000000000000000010010000000100000000000000000?0000000000002000100001000000000100000000020000010020100010000000000200010000000100000000000010000000000000000000000010000002001000000010000000000200000?00011000000?00000?00110100000000000100100100000000000200020201000000010000001000000?00000011000001000010100000000010001000000000000000000001000100001?1000000000000101000000000001000000102?00200021000010001000000000000?00000000010010010000000010000000?1?00000000010001001001?000000000000000000010011000000000010000200201001000001000?000000010000011000000010000010000000000000000122000100200000001000000001001000000101000000000100000100010?00000000002101000001000?10010110001001000010001000020020000120000001000001000?0000?0000000000000000100012000000000000000001000000010120000021010010001001000100011000000000000010000000000?0000000000000021110001?22010000020000?0220000000000002200000000000000000000000000?120200000010000000001000010?00100000000000?010?1?10000000000000000?0000020?00002200?001010000000000100100000000000000010000000?00100011000001000000010000001000100100000001020?0000000000010000000?00020000000000000200000?010000000100000000000000000000?10011?00?10000000000000001?10?100000201000000100?000001000?0000?000000000000000000000001120000100000110000000000000000?00000001000000000100000000100100?0?1010?001000100000000000000010000000002000?00002100020000000?001100100?000000000200001000100010000?0000?0000000000000001002000000000000200000100100000000100000020000010000100000001000000010001?1000010000000100100200100000200100000100?110000010000000000000000000001?00000?10000000000110020000100010000000102000000000000000000000000110000000002000000000000000001000000002?000000000101?00010000000000000100000000000000??100000100000100101010010010?0010000000000000000?000000000021010100110000000000000000020010000000100000000000000000000?00010000100000000001200100200000000??00002000200000000000000010000101002000020000010100000001?000000000000100110010120000?0100000010000110000?0100000000010??000000000?000000000002?0000000002001100000000000000?0000000000000000000000001000001000000?010100?00101021010000100110010010200?00000002201000101?111002002000000?0000000002200001000000?00100010?00?00000000000?10102?00000000010010200102010000000000000000020100000000?0?000000000000000010100012100011010100000020?00?10001100000000100100100000?12200000000012000?1000000?001000100?001000101100000?0000100?00100000120001000000000000000001000000001100000011100000000000100000010000020100100000100001100000001010201010000000000000000100000100?00000?0?000020000000000001000010001011000010000000000001?0000000?02?010010000?10???1001100101?2000200000001?10010100100100000000010000000?220?0?0000000000000?010000000000000?0100?11000000000?00001100010110000011010001000000?00?001?000000200001000?0001202?00000000020001000000100001000?100000000000000111100000000000010000000000000000110000?20?1011000000000100?0?0000000000011000000000011000010?0000000?0000100000000000200001000101010000000000001010000100000000000001001011001200000?0000100?00001200?0000?00000000000000000000?0100110000000000100000000000010?01010000?000?00000100000000000000000200020100001201100000?000000000000000000001000?001000200?10000000000?000000?00000?000000000?0000000010000000000010010000?000000000?01100000100000000000000010000000000?20010000000000000000000?010100000000000000000000011000000000000?02000000100000001000000000200?00010000000000000000001000100000000111000100011010000000100000?0?00?00?000010000000000000000?0010000000002000100001000000010100000000100001020?2020002?000000000?0000?00022210?000000000000000??000000000?00000100100001?0000000?000?00?000020000000000?00?00?00000000?000?000000000010?000?20?0000000100?200000?2022000000000000010000010?020000?0001000000020000?100000000000100000000000000101000?0?0000100100000?10100200001000000?00100000000000000010000100?0000010?0000001000000000000000000000000?200010000?0000002100000001?0?001000001000000100?1001001000000000000010000000000000?0000000000200001?0200000000001000?00020?0001000000000000000000?010020000000000000000000?0010?000000002?0000000010100000000110010?00000000000000001000?0?000?0?0000000000000001?1000000000000000?000?0000?000000?0002?2?000001010000002010?001?000000000?00200000?000?00000?00101000000010010000000000000000000000000?100?001000210000000000000000?000001?0???00000000000000000?0200001000?1
Man_cit_03942	0?000000100010?2000000101000010000000001000000100000000000000200000000200200?00000010010001101100000001001000000000000010101000000000000011000000000000000110000000000001100000001000001000001?0000000010000000001000000010100000010?00000001100001000000000002110011000110000020010100000100001010000001?0000000010002010010000101002000000100100000202100?00?00?000001020001100000000000000?0000001000000000000001000001010010100100000100011001001000000100020002000?0001?000000000000100000011011000200000010001020000000011000010000000011001000100000100010?000201000010?1100000010000000000000001000000000011000000000002022000?000000000000000000000000?0000000100000000010001000000010000000100000?00012002000?01100000002001000001000111111100100000000000000100000100010000100000000?0100000002000??00002000100010000000001000000000000000100?0001000110111000001010?000000010000000001000010100000111100000100000002?0000011000010001000000000?01000000101000000000?00100100000000000000000001001000000000000000?0000001??00000000000010000010000000110010?000100?000000000?00100002020000000000000?2000?000000000100000110002000001000000010010010100010001000200000?100001100000010000010101020000000000001000002020000000100100002010000100010001000000010010100?0000110?200000000001000000000110000021000010000000?002000?00100012000000002200000000?010200000?010000100000010000012000010000200000101000000000000000010002001000000000000000100100100000000000000000?02?00?001011000001?000000000010000000000010000002000010000100000001001010000010000?000000001000000000000?0110000001000000001000000000000010000000000000100200000010100100000000000000000001011000?0200110100000001000000000020000000100200000001000000100200000000000000?00000000000000000010010011000110000101000000010020100010001001000000000000000000210000000000002000?000000001000??000000000000000000?000200000010000020000110000010000?0002002?0000200?1000100000000001000000121000?1200010100?00000200000020000110?20010000?000000000100110000000020100000000?0000000010?010000000100000000100000100010002000000001100200000001000?100001002000000000220001000102001010000000000000100000010010000010000011010000010000000001001000000010020?0000000001010010000000000??0002000100000000010000020000000020000000000001000000200002000?0?00000100001001002010000110100000010010010110001001000?000000?010001000000000000?00?000000000000000001000000000000100000000010210020001000000000000??0000200000200000000010000000000?0001000001010001000100?000000??0112100100002001010000000000000020000000000001000010110000020?0000100000000000000011?0100?00000100001001001101?0000?01100?0010000010000200000000101000000010020020000201101200010010000000010000010000010000000?00000102000000000200000010000200?000000000010?10100000000100?01000000001?20000000000000000000?10020001010010?00000000000?0000001010000010110000100100000000001010200100000100000000110001000100001100001001?0000?001000000000000000000020200201200000000200000012000000110000220002000000000001010000000000000001000000100000?00000000000000101000000020010000?0210000010101000000000000010000000100010111002000000021101000?000200000000?00000000000000000002000??10010020?0000000000110020000000000000?00000011000200000?0000000100020000100000000000200000000000020000011000002?120000000010010001011?0100000120000110000000100000100000000000000200000000000100000110000??0000100?00?0010000001100000?0011001100?0000000010000010000000120001000100010100020100010020010010000000?0000000000011000002000000100010020001?10002000000000000000?002000?000000000010200?00000?021111100001120011?0?0?1000110001000000001000001011000001?0100010001000000000000100?0010200011100000001200010000000200000000001010000000000?00010000000000000200000012000000000000200000000?01001000002?10000000000000001000000011000100000000000000000000000000001?0100010000001000?01101000000010?00000001010?000020000000000000?01000?01110000020000000000000100000010000000000011020000010100?00001001000000000001100111?1000000000000010000010000000?000000000000100000110011011100000000000110000011100000100001000010000001100000000110100?000000010012000000111000001000000100000000000100110020020000001010?00010000001000010000100000000000000000000001100200000?1001200000010001000010000000101000010000000000000000000011020110000020?00000000010000010000100000?110001000101000000000?00010000000020?2100100000000011100000?000000000000?01000000120?0000100000100000000000000000000001010000001?01100000000100010000000100011001000100000000200000100000010000110000010000020001000000000000000000000000?0002001000000010001000002011012000?00000002000011200010?0000000000000000000000000000000000000010100000000010000000100?0001010011000011110?00000001000100?010?00220000001000?00000000000011000100000201?01001?010000000000?00?000010100000000021000100000?00000000?0000?10?0000010000000000001001000000000000000000?000000100000000000000201101000100100100011001111100000?00000000000000010000200000000000001000000000010001000100001000011110210000000?10100100000100110010000010001000000100001010100010000000000000200000002000020100001000011101000110000101000?11000010010000?0020111100000010110010200000000020020010000010000000000000000?000000001100000002000000200000010011000010000?0102001000100000000100120000000000010100100000000000000010??0210200000200000?000000000001000002010220010001100001000000010000010001000111?010100000000001100000010000000000020200000100010?0?0001?000000200000?0?10000100000000000200000000020000?000000000000?010000200001000000?01100001?2000000100000001011010100010000000000110000000000001100000020000001000020000000020000000100020102?00000020000100111000000010010000000001000000000002000102000002201100000000000110000?00010000000001000000000000?0010?0000000020000020001001000020000010000100000000000010001000000000000000000000110100?000001000001?00000?00100000000000010000000001000100000000001010100?0?0020020000001000000000000110100010001210?001000100000000100000010000000000010000000010000000000?00001000000000020000000000?00000100000000100000000000000010000?00000000000010001000000010010000000100010?00?20010?00000000000000?0000000110000010000000000000000000010001000000002011000210000000000011000100100000000000000?02000002000000100000?2000??100000000000102100000000000000000000001001100000000110000000200000000000000000001000010000000?000001010000100?10?00?001110110?000000000000010000001000000000000010000000010000000000020000000110000000000001000000000000100110000010000101000?0?0110101000000100021000000?00001?0000000000000000200010?1100000010001010000200100000011?000?0120000001000000000000100000000000010001002000200000002?00000000?1100000000000200000010?000000100?010002100100000000000000011000100010000000011020100020000000001000002000010000010000000?0000000002100000100000100002000010000011?0?1200000010000100100002001?0000000002000000000000000110000020210010110000?0010111012011001000000000000001001100000000000000000000200?0021000001001100000202000110010000000020000100000010?0000000000000200010000000100100002110011000000100000000?000000100000001100000000101001000000000010010?0001001?00000?00000000010000000002010000000000200000010010101000000010010000000?00?0000?000000001000001000000000?000210200000000020000000002000000002000000102?102000000000100101000?0100000000?02000000000000020000000000000100000000000000001000020010011000000000001000001?1000000000000000001001010?001100001100?02000000000011?0001000010?0?01000001101021000000200010000000?20000000000?00100?0000000000000?0000000?000000000000000000?00000000010000000000000000001201000001000000000000020000000000010000001000000002010001200000020001010000110?000000000220100011000000100?1111021000000000000010000000001200011100000000000010010100100000000000000001100000?0000010000000000010100001000200000020100000000000000010??010000?00000100200000?00000002000010100100020020001001000?00000100000000010101000011010000200000000201111000110000001000000000001100000000?00000011000120000000000000000000010000010010000000000000000000001010000000000001010010001000100012000010001000000010010000000002001000000000001000000000000000000001000212200000000001?000?000020100110000100100000000?00000000000100000010000101000000001021?000?11001?0011000010002000?000000010000000000000000000000?000000000010000200000000000?01000001101010000010000000000000000100000000001?10000000?000010010000010000100000?0?00010000002000000000000001000020002000001?0000000000001000000120000010000000002100000010200000000000100001000000010000100000000000000000100010000000202000000000120200002100000000000000000001001000000000000101?0000000200110000100100001000000000000102000?00000000000100?0110000000000100000000?001000002001000000000001010000000000000000200000100000000000101110000000100011000000001000000?1000000000000000010100?0010010000001?101100000000011010000010000110010?20000110000000000000002000000101000000000?01001000000000002000000000010010000010010020000000000000000000000000002020010000100000000000000010010000?00000011?000000102100000000?02?000000001010000000120000000000?1?002000100??000000000000000001000000000000100000000200001001001000102000000010000000020210200000000200000000000101000000?0000100000010?10?001000000000000000000011200000000000000100000022000010010000200000201100010000?0000000000020000?002000000?0000200000000010000200000000010000100000100000100001000001010000000000001020010100100000100000000000100?00000100001100000001000000010?20020000001001020020?000110010200100000000000000000?00011000000100000000000000000000000000201000000?01200010000001000000000001100?00021001000001000000001?0000010000000100?0000000011200000000000?00000000001001?00000000000001000000000000000000000002122000000002000000000000?010000001200000001000000120101000000?00000000010000?000000100000000101100111100000000000001002010000100100110011?0000001000001010000000000000010111001000000000010010002020000000101000010001100000010001000100001000200000000000001000000000000?1202101000001000000000002200000001000000?0000000201000000100000001010001000102000000000010000100000000000000000002000100000?000000110000000100000100?0000?00111210000?1000010201000000000001110000000000000000000000000020000100000000000001000000?10010022200010000200001000000001000000000000000000000000000120000000100112101002000000000000002000?00010010000000021?000000000000000110010000000000000000000?000100000000?000120?011000101000000000100100000000100?0000001000000000000000000010020?00020001100000000020?0010000000110000000010000000000000000000002000002000101100000000000001110000??0?00000120000000012000?0000100000000?00010000000001200000?1010200010010000010000000100010?1000001010000000001011000000001000000001001000000000?00000010020000000000100000000001000000100000110010011000?0110000000000000001000000?00000000000000100000010000000000000000200000000100000210000022000000000001202100000001000000?000000010010010001112000010000000000000?00020000000000?0?20?00000000000000000100100001000000000000000100100?01?00000000000000001000000000000000000010?001000000?000000000000000000000100020000?000?00000000100010000000000000010001?00200000000000000001000000000?002010200000001?00020000000000011100000020?000000000?000000000000001010001000000000000000001000011020101111?00000000001?0100000001001000000001000?00000010100001010000000000000110010001000000?000?00100000002001000011010001001200101?00000002000?0000100000000010000?00000010200100000001001001010000?000000000000000101100001100000000010101002010000001000020000000?201000010100100011000010100000010010000001000020?00010000021010?010011?00001000000000000000?0000000000110010000000000?101?0?021002?2?000000100000001000100?00020000000000120000000022010000001000100102000001000001000000000001000000000000001000010000100000000000011?0000000100000011100000000000000000000000000002010000000201102000001000?1000?1000100000010000000010100100000010220112000010000000000000100000100000000000000001000000000000?0000000020001001000010001010011?0010220000001000010010000000000100100?100000020100000000000001000000000000000001000000020000?000000000000000000000020000000200001001000000?000?11020100?0010010000000?0?000000000000000000?10000020002101000000001001000000000100000001000000001000000000100000000000000100000000001000?000000000000000000000010000010010000000100000100010001100?000000000100200000100100000000110000001010?001010000000020000100000000011000100100020000011010000000010000000000001000110001001100000000000100000200001100000000002?00000000100000100010000000000210001000000000010101000000100000?0101000000001?112000000000000100000000010100000000000000000000020000110?00?1010010000000201000000001000010000001000000010000100000000110000?0?00100000002002002000000001000000020000000000200000000000100000000000000?0000000000000000000000000010000010000020001000000?1000000000100001000000000100000000000121000010000010010110000010000000000011210000000000000200100000001100?01210000000101000000000000100100000001000001?0100000100100110002?100000000?0000000000?11000100001000000000000001101000000010010000020010000000000000100000210000000000?00000020000?00001000001011100000011010000000000000021000000000000020?001000002001000000000010?110100000000000000?200?0010000000000010010?02001010000000000002000?00000210000021000000000000000002000100101000000000000000000?011000000000100000010??0000000011000001000011001000001000001020000000?01000010100000010000000?0002000001000000000000101000110001100010001000000000000011220000021010010010000001020000000000001000000020?000100?0021?000000000000001000001000002000101100100000000000000000010000200?00010000000010000000000000010000100002000?000010000100000000001000100?000000000100000001000002?0000011101100000000000010020?0100001200?0000020000000200020?0000000001100211000000?100000000000002000000000000100010100100000100101000100011000000000000001000?101000001?000000001001000000000100100000000000000010001000000000000000002?0000000000?010000000000000000102100000011000000000001100000000??0000000?0000001000000002000000000000000101000010110000000000000001000?000000000?0010100200210000000000000000000000000000000020000020000000000001100000?000000000000000001001000001000001000100001000000100?01??0001002020000000?0020000000110000000100002010100100100000010000?0000000100000020000000001010100000000?000000010000000000?0001000100000000000000000000000000000000000000000000100?10000000100000100000001000000110020000?0020000000221001?000000?00000000010000001110012110001000100001000020?000000000000000201110000000000000201000010210000000011000000100000000000?001000000000000000010010210011000022100001000000000?100000002000000100001001200000000001000000100000000000100000001000000000100000000000100?001200000000000011001000010000001000000000200000?0000011100000010001000100200000000020100000000020?0000100000000000000020001000000000??000001000000020000020000220010020000100100010000010000001000?0000000100000??00002100001010002000000?10?00001?00000000000000?0000000011000000000000002001010?000000000?000200122000000000100000?00?101000000000100011000000000002?01000010000100000000001?100000000000100000010000000000000000101000000020200000000000000?00000000000000?100001100200101000000000000000000000001??000000000010100010?000?0000000001?00001100?10000221001000000000000000200100000001000101000100001100110001000000001000?00210101001000?000000100000000000000111110100010101000?01000010001010100?00001000000100000000000012101002011000111?00010001?0000000?010000000000000001000200000001000000?000000000000001000000?000000000000000000?000000000?0010100010001020000000000001001000000000200000?1101000010001?010001000?000000000000000111000000020000000000000001000000011000001000100000000?00100100000000000000?0110010000100020200000000000000000010000000??0?00000000000000000000000000021000000001000200000000000010100000000100000010?1010001000000000000000?0001100000000?00000000000?0000000200010010?00000000?000000?2000000000000000000000000?00?0001201000?000000010000200000?10000000000000000000?00000000001000120000000000?100000?00000000001010?00000000010001000000000000000000000010000?00000010000101000000000010?0020000000000000001000000000000?01?00011000000?0000000000000000000??020000000000100000000000011?000000001001000100010000000001200?000001000000000000010001001000100000?020000001200000000000??00?0000000000000000000110000022000000000000?00000010000000000000000000020?000000?0010010000000?0011000000100001?010?0100000100000000020100000110?000100??0010000000000?0?002100?000000021?0000?100?02?0000000?00?0100000?000001101?0000200111?0000000000000000000000000000000000?000?001?00000000000200000000000000?01000110000000000?01100001000?0
Man_cit_03954	000?01010000201?00000000202000000000202200000010000000000002012000101001111100000111001001000000000110100000001000000011020010001100000000000000000000000011002200000000111000010100?00?000002001000000100001000000000000001010011000000000010000020000000000010101010001210020100000100?020000200100000010000000000010000010000101000001100000101000201100?00110?0000000010001000000000100002100000001000200000000000000?00000000001010010000000111000000010001000010000002000000000010000001000101000000010001000002000100002100000000000002201100010000120000100002000010100002100000000000000?000011100000010000000010000000000000000000000000000000000000100001000210?0010000000000000000000000010000010100100?10100100000000000100001000000000000000000000001000000000010?210000000000000?0100000001010?20000000000100000000000001000000000000000100001000210011000000000000000002000110000100000010000011010000000000000100100010000020011000000000001000000200000000000?000001?0000000000000000001001000000000000000000001011000002010000000000110000000?20000?000000000000000010020100200002?000020000020020000000000000000022002000000000000000010010100010001?102000000100001200000000000020101000000022000000000000011100000000000022010010100011002000000011010200000002001200000000000000100000110001110000020000000?001?000001000120010000012000000000001200000000000000020001000001?10010000010110011000000100000000001000200100000001000110000020000001000000000000010100000000010000?1002000000001020000000000000000100000000000011000100000002001000020000000000000000000001000000000000000000200000000020000000100000001010100010001020000000000000?2000000000000?000000000?0000000000000000000100101010010000000001000010110000101110000001000000000000000000001200000011000000100000221011010000000011000000000?000000000000000000010002000000000000000010110001000000000000000010100000000000000010000000?0000?000001?000020001000100000000000000000011000?0100000200000000000000020000010000201000100000000000000000010000010000000000000000020000000000010000000000011000001000101002000000000000001000001000020010000000101100001??00000112000000000000000000011001000100000000102000002000001000101100000001?010000200000010200002001000000000000?0000?00000020000000010000020000000000002000000101001000100?010001011020100100000001010000000000002012?000020000100000000000010000000000000000?010010000000000000000100000000000110000101100200000000000101000?000002?000001000000000200000001000010000010200000001000000000?00?0010020100000110010000000000002010000000020000110001010011000000?10000?001020000010010000000010000000?00020000000020000021100000000001000100?0100000010000000020000100000101110000000110020000100010000000000000000001000020000100000020000100?001000010000000100100000000001000000000?0?02000000000200100002000000?0100100100000000001000010200000001010001000000020000000100020000000?0001000001201010000000000?0001001?0000000000000000001000010000000000000000000000000000001000101?0000000020000100100000000000010000110000000000000010020010200010000010101000?001000000000000000000000000010000020000000100022000?0200000001000100?0000201000000000000022001001000000000000001021000000102000100020010000000100000000011000201102000000001000100001001000000101000000?0000010000011000001?1200010?00000000020110?000?0102001010000000000000000000000010000000000000?100001?000001000010002000?000000000100001100000110011000001001000?00000000000000000000000000?0000200000001000?00110100000010000000000110000000000?001010020001000?0010002000000000000020000001020000211100000011?020000100000010001000001010120000000001102100000100000000001010100000001000100000001001020000000000000120001000000020000000001000000000000000000000000?00000?2000000000100110100001020000000000010000120100000000000000?0000000010000100000000000001000001100000202000000100000000000011000220?011?000010002020100102000000000001021100000001000002000000101000010000001000000?001120020101110210000002011000000?1000110011111?000010100000000000111000000000000?000002000011100000012000200?000011000000002001010?000000020000000100000000210200?000000000002010010001001000000010000000100000000100020020001000000000010000002000000000200001020000000000001000000000100110000000000000120100000001001010000100000000000000012001020112000000000000000000000000000?00000001?00000010000000010000000000000000020?2000002?1000001100?200?000000010110?00001002?2000000000?0000000000100000000000000100000000100110001000010000000000020001000000010100000021000020000002001011100001000001?01100000?0?0000001000000000?00100010000000000?0000000001001000?00000000010110110101?0000000?10?000100000010000000000000001101000000000200001001000000000000001?01100002000010000?00000000011100000010001010001002100000000001201200101010010000100000?000020000100?00000002000100000?0101020001010?10200?000000000000100100000?00000001100000021000000000000010000002000000000001000000000000201000001000?1000000000010001200000200000001000000000010002000200001010?2120012000000000000000100010000001100000012110011000000001000?00100000000000?00000000100000200000000010110200001000010100101200000001010002000?01101000?010100002010000100100000100000000100001000000000000000010000000001000000200101000011000010000?0102001000000100000100110000100000010000000000000001000?00000?10100000100010020001000001210000201001001000000000010000000000100000000000200000000000000000000000?000000?200010110000000010?0?0100000000100001100000000200000000000001000000020220010010000000000000000000000000001000?0?00010000000000001000220002000101100001002000011000000010000?00101000000000210000000200000000000202000000000000000000100000000100200010000000000000000012001?0000001110000000000010010000001010000000001000000110000?00000021001101000001000000200000000000100000000001000000000000100000100000000000011010000100010000000000000000000102000000100001000100000001000000010001110011020011010000000?0010000100010002000001200000000000100020000100100000000001201?0000000000001000001002000000000010?01000000000?01?000010000000000002102000000000000000010000100000000010100001000?000?0000010000100000020000001001100000011?00000000020000000020000000010?000000002000000010101000000000000000200012000000100?1100000101000000000022000?20000001000002011000001000000000000000000000010001001200000001000000000000?000?200002?20000000?0000001?10000000000000000002000000000000010?011000001000001000100010000001210000110010000110010000000000000?0000000100000000000000000000?00200100002000010000001000200000002000000000000001100000010001000000000020000000000110000011000000?00?100000100000000000002000000002000200000?100020001000200000?00000000000000000000000021?01000010200000010000?000000010000000001010002000001000000100101110000000000000?000010001220?000000000100001121000000000000200101000000010000012000010210000002000020000000000?00101000000010000010002001010010000100000?0002201100001020000100000000000210?000200001000000000020020210000010001000022020000?00100000000000002000100200000000000001020001000000020000000100000001?000001000000101100010100001000000000000000100100000002001000000001000000?0000000000000010000001000010011120100000000000000000000001110000000011000110010000110000000000000000000102000?000010?00100000100000000210010100000001000000011001111000010000010000100?00000?00001000000000000100100000000200000200002002000200000000010000001100000000000000000001001000000000002000000000100200001010011000000?2020200000000110000000?0000000000002000?00?00000010000000000000000000000121000000001000000100010000000000000000100000000002101000000000000000000010000000000010001000000?00012000000200101110000?1001001000000000012202000100000101000011101100001000000002100000000000001000000010000000000001110?0000000000000000000000000002000010000001000000000000000000000010000000001?00011?000000000002001000000020?000100001000020001001100100100000100001000020100000010000000100020?00000000210200001000000200000000000?1100000000001000020001100000000000000000011100001000000001000000000000000010000000000000010010000000000000200001100000000100000?0000000001001010001010011000000000000000121020000111200000100000000000010100000200000101010000101010001000010000?2000000200000002000010000010000101000000?20001000000?0000200000121010100020000000000100010011000100000000000000000000100000000000000000000000000100000000001110000?000000000020000000002000000102000000001110000000110100010100?000100000000100000000000000000020?00020000010002000000000?00001002000100002000000000000200000000100000010000110020100201?0000000011010000102100001000000000000000000000020000100100000000200?0000100010000000000100000?00200010000000000000000120000000000100000000000100010200200000010000?00010000100000001010000010000000000112110000010010000100000000100100021000000001200000000100000100200000001?0010?00?0000110000000200001100?0?00000010100000000000002000000202000000000?01001000?01000000000002000001110100000?100?1000000000000200000?0000000201000000010000000000000?1000010100000001111000100001100000000??10000001101100000000010001000000?000011011?0?00?00?100?00002000000000001000000000000100000100000100000100000000000000000020000000100010001000000000000100000200100000100010010100002000000000000000020000000000000100000001111000002000020000020100010100020000100000010000000200?00001000000100000020000100000000000000000000100000101010000002020001000000022020000100100000000000000000000?00000100000000010011100110010000000001001000010010?0000100001000000000?000000000001000?0000001000002010001000000000000?0?110000000002100?000010000??00000102000210020001210000000000000000000200000001000000000001?100?020100000100001100100100000?0000000001000000010000000000000002111000010000100000000000002000000020000000100000012020210000000000010001000000000001000002000000000010100000021000000010101000000001010110022000200000200000101000000000022011200000000?110011001010000000000000000002200000010002001100002100200010?00000001100000020000?120100100000000000000000110000?000000100?00000000000001?00000000010000000000020000000000000000000000000000110000002000000000000000200000000000000100000000000222200001000000010000000000000000000000000000000010001000010010000000000000010100000001?01000000000000000000002000010000000000000000000000001000001000010000010000000100000000000120000010101001021000001000000000000100002000000000000000000000001000?0000100000001100010000000000000000?00000100000000000000020000000000110000000000?01000100000000000000100000010100000000000?010020000000000000010010100000000002000000000100?1010000000000010011000000000100000001000?0000110001000001000010000000000200001020000001000000110010?10000000000000000000220?00100010000000000010000001000000000100100000000002000010000000?00001000000000?0002011001?0100000000200002000011200000020002000010000010000010010000000200100?0010000000001?02200?000000000001000000001010000?001010012000000000002021010000000000000000000000000000000200000000200000000100100012020000000000000000000000001110?0000000100000000000000000000000000001000000000000000100000000000000?0010000100?100?00000000010000000000000010001100000000000000000001000001000100201000000000101000?000?00000020000000000000000110000000100000?000001000110010000000?0001020000100000001000000100000010100000000100200000000000?00001000000100100100000000000010001000000000000000100000000000221000010000000?010010100000100110120000000000000010?1000001101110000000010200000000100000000000000001110010000021000000010201010010000000010002200000000201000010000100000010000100000010000000202000002010010000010002001101120000200000000000001000000000000101000000000000?00001101200000000000010000000010000010000000000010?01000000000200000?00210010000200100000000000000000000000?2000000100000100000001000000000100011100000010000002210010000000000000000000000000001001?00110000100000101100000000000000000200000010001001000020?0110200000000002000000010200000102100?00000001000000000000000?0000000000?000010001?1000010002?001021001000200000000000000000000020001000000201100000000000001001100?0?0000010100000010001110000000000000000010000200000000000001001000000000101000?100001000200101010?0000000000000000000210000101002000000010000?00000000000000000?000010000000000000000100010000000020100000001101000010000000000000000000000000200100020000?00100001000000200000000001000?0000002120000000001000000100?000000001010002001000010010001010000010001000000200000000000001001011000001011000000100000000000100002000000020?000202000?000?01010000000000001000000001000000000000000001000000001000000?0010100000001021000000000020000001001001001000000002000000000000100100000000000000000101?100000000200100000010200010012100001000000001100100?10020000002000?010000000000000110?010100000000000200020000000011001?0000000000001100000000000000001000000000?01000100020102002001100000000000000100000000000?101211000000100000011000000001001000000000000010000000000000020?00100000010100100000001100000?10000000000000000000?0001100000?0000000000?010000000?0100000000000?001011000000100?0000000000000000020020000010110000000010000000?201000000000000000000100000000020000000011001000201100?000000000000000000001000001000000000001012000000000100110?00000000000101001010010000100000021010000110?00100000000002000010000110000022010000000000000002100000000000000000000000000?01?000000000000000020000000000011002001000?1020?010000000001011100001?01200010000002010000000?00000002000001000000000000000?00122000000000000000000000000?00000001000000000000000200000000000000000000000000000100222000010010021000000000000001100000000200000000001000000010000000?10?0?0010000200?0000000000010010000002000000001000000000010100000020000000000001000020000?00100000000000000001000000000001000000001100?0000010000000000000000000?000000010101000012000000000010?00000000000002002001000000011000010002000000000000000000000110102000000100000100000100000000110000200000000001002000000000?000200000000?0020000100001000000100000000000110000000?000000000010?000000000?00?0000000000010202100?1100010000010000002000110020000000000000001000000000000000020000100210000000001010001000000000000000010000000000000000000000000000000000000000000200000000000000200010010000000100010100010100010000000?0101000000010000010000000200000020120001100000000000000100000020000000101001100000000000000000010000000000002001200010000011000010000000000000000000?0000000001000000?0000000001010000001001000100200002011000?0000210?10000000000200100000000000000011210011000100000000010?100000000000000001020000000000000101000010100000000010001000101001000000000000000000000?000010012100012000000000000000000000100010000200000010000001110000000000100001011?10?000000100?000000002100000000010000000001001101010000000000100000000000000011000000200001000000000001000000010111001000001001001000000002200?000?000000000000010100010000?00000000000010000020000001000010000001000100000001100000000000000010010000000000?000002000002?20002000000020000001000000000000000?0000000012000000010000010101000000000000001?01000100000000000000000000000?0100002020001100000?00?001000?00?10000100000000200000000000000002000000100000000000000010100000002020000?1000000000000?0000000000000000220010200100000002000000000000000100000000000010100010?00010000010000000002200?10001110020010000010100000100010010001000001000110001000010010000000100000000100?000001000000100100010000000000111110000000000000002000000000?00100000002000000000000?000000010101100000000101000100?1?1000?000020000000000000001100000000000000100?000000000100000000000010000000000000100020?0000010000100000010000100001000000111000000100?0100000?010000000010000100000200000000000000000000000000000000001000000?0000002020000001000000000021000001000000000000000000000010000200011000100000101000200000000000??00000000100000000000000000?01100000000010000000010000000101?000010010000100100010000?00000000000001?00022100?000000000000?00??00000002000010201000000000000001?0100100000010000000000000000000000000000000000000000000000?20000001001000110?0001001001000000011000000020001000110000000000000000010000000000000000000000000110000000?0000200000100?10001100000000000000000001000000000000?0020000000000?0011100001000000000000000000000010200000001001002010010001220?01000101000000101000000001000100110000100?0000?00000000000000002??000?01000000?000000000011000001000000000000000000000???00000000000000?0000000100?00000001?000?00000010000000001000?000000?0000000000000001000022100010000?00000000100110100000?0000000?0000?0200100?0000010000010011?00?001??00210000000?000000001000000?0000?00?01000011000000000001000?10?00000000000010000001002000000000000100000000000000000?000101000000000001100000000?
Man_cit_08014	10000000000200000?00010?00201100100010020000002000000000001011001000002002020010000000100020001000101?100000001110000002020000000?000000000000000001010000100000000010000000000200000000000001000000000100000000011000001000000001100?0000001000001000100000001011?000101000000101102100000000020200001001000?00020000100000100001000000202000000000020110010010000000010?1000000000?010100001000000000?000000000000011011100000000000000100000001100001000000000000?00000010010000000000200210000011000100000000001000001000001000001100001000000000100002200020100010?00001001?1000001000000000000?01200010?0000110100000000011120100000000000?00000001000000?100000021000000?01000?002000000000001000000000011001000?01000000001000000000000111111100010000000000??0000?002102200001010000???00001000?0001?100000001101000100000001?00000200000000000?001100001020000000101000000000200110000000000?010000000010010000000000010100020000010010001000000001000010001000000000000000?000002000?0200000002001000000000000000?00000010?00000000000000000020000001100010?0002000100001000?00000001000020000010100?1?0100000000001000000200001100001000000100000??10000?000010200000?00000200000001100001000101010000020000000000112000001000020001101001000001100000000001100020000000000?100000020001000001?001100000210000200000001100000000000011011000?021000000?000002010001010000000?100000200?01000100000000002000001000100000200000010000000000000000000011000?0000?0011000010000200000000100000000000000000010?0?0?000001000000200000020000001000200001000002000000000000000000000000011001000010100000000000000000001002100100000001000010000?0000000000000000002000011110121?000200110?000?000100000000002000?0001100000000?1?000001001000000111000?0?1000?000000000000010000?220000000001010100022000100000200?000000010010?00000000021000000000000100000?010100100022000000000?1000000000000000000100000100002000000?00000?0010020000110001000100001000002000000011000?11100000000001000001000100001001001110001000000000000110120000010100000000?0000000?10?000100000100000001000200000020001000010001000000000000000?0000?200100000001011000000?00000000000000000000000001001000001000000000?01000001000000000001200000002002001020000001010000000000000010110?0?000000000011?000000?0110020100000000011000000200002000000?02001?01001000100001001?00000000000000001??000011000?0000000000002000100000000?0?10010000?00010000001000000000000000?10000002?0020011020000?10100000?1000?000?000110?00000000000000000100000211000000011000000000000010002001000012000000000?0000010010000010102001010120100020000100010000000000000220020000000000000100?000101?010021200?01100000010000200000000100000001020000020000210000000110000000000010001000010?00000010?00001?010002000000000001100001000000?00000000110100000000000000000100000010000001000001000000?20000001000110010000010000?0000002010000010000020000001200000001000100000000001000000110001000000000000002000?000000001000000000100001000201001?00010000100000000120000000010002200?1000011?10200000000?0100101000000010010100020100101000100000?0?01000?002100000200000010?0100000001000001?0010000000201000010?0000000100000?0000000000000000000100000010000000000000100100000000000000000100100000002000000001220001000?11?00000000020000000020000000010000000000001000002?10000?002000000??0001000210?0?000?00011001200000002000000200?00000201000100001001100000?00000?0000101100000000010000001100000?02000010000000000000?000000000000200000100000000000020100001000000010000?00?010000000001200000100001000002001000101000000000000010100000000001100001000?11100000000?000000000100011000?10001000110000?000100000000000020000000011000000?00010001000110010010200000000000000000000000200100000000000000110?00000001?0000000000?01020000001101000000000?001000000000000000101020?1000000010000100000001000000000001000000000000000001020100100010000001000?1010000100?10000001000?0110000000010000000010?00000??10200000100000000000002000100000010010101000200000202100000010010010?0000000000102?1100002010000?00000011100?0000020000000000001002100110001000000?00001000000000?001000000?00002000000000100010?1101001000000010?010000000000?0001000000000000000000000210010021011000?000000000000010000000001000010200000010000020?00000001000100010?0000001000?000?00?000000000?00000000000000101000101000200000020?001000000000000000?00000001010?0001011?01001000001000100?020010?100000101000001000010000000000000100000020021202000000000000000?000000000000000?01000000001?000000000001100100011002000100000002001010001000001001000200001100000000000010100000001001000?1010221000?01220000?0000000??0000000001012000?00000010010100100110200000?0?0000001000000?0000000000000000000000000000110000000001100101002100?00000020000?0000000000000?00220000002000?0000000020002101010000000001010000001000000000000000100100100000000020001000?0000000001010?20101002100000000000?20020?00000000000000011000000100000000010000100001000100000000010000021000000000100000000?0001?000000000000001001000000000000002?001000000001110000000000?00000000000000000?0010000000002121?1000020000?000000010000000100000000001010020010000000001100000000000?0000201000000000020002000?02211?00?01100011100000000000010000000010010000000000000000000001001000000?00000020000010002?00001001000?000000?0100010000100110000000?00020100100000000001?00?000?021010000010001011?000000000000000101012001100000?000000000010000000001000110001000000101000000100?020000000200000100100000000???0000?000000010001?0?10010000000000000100000000020110020000000000000100000000??000000101201001010000??0000001020210001?00201100002002101021?0000001000??102000000000001001?0000?01000000000100021000000?010000012000010010000?0000000001000000100020102?0000002121100010000000000000?01010000000002000000120000000?001210010020000?00000001?0001000002000000000000002000000000000000000000000000022020000000000000110000000010000101000000000000000020011001000000010?0000000102000100000100?100000002110000000001010000210010000000100111000000000000001010?000010000002000?00000000000000010000000000010100201100000000000000110111010100000001000000010001000000020020000011000000100010000?000100000001001?00101010000000010000000000000000000020000000000200000?10000000000000000010?1000110000002001100000011101010000?000000000000000000?010110000001000001000000000100020100200001000100110000000000000000010100102010000000000002000001000000101001110110100000000?000000000000010001000000010000001010000000000?20000100110000001000001000001000100220110000001000002000?000100102000000000010000000100000000000000?0000000200020010010000101020000100100001000120000101100000100000000000002000000000000101000020000000?000000000000201000000111001100000011?1001?120000000021000000000002?00101000221100000000000000000011010000000000000010000120001?000000100000000012010001000100100100001020000000?0102000000200000000000020000001000?000000000000?000000000110?002000000000000100212010010000100000100001001001000000000000000000?001?00111200000100011000?10100002001100000000000010001001021?01010000010100?20020101100?00002100000?00000000000000000000000000001210000?0100000?20000000000100000000000000000000?0000000?1000?00001000001000110000010000110002??00000100202000000000??0000000000?000100100000000001000202000?01002000000?0000000000001000200?000200100020?0100021100??00000000000010000000000000100000000100110000000000010000000001100100120?00000011020010?200000000000000000001000110?00000000000?1000000110?0000000020001002220110000000100000000010102000000022000000000000020000000000000001?0000000?000000000000000?010000000210000000010000100000012?10000000000000000000?000000000000000100?0000000010110000200000200?01100100100000000000210000?200000000020010001200002000000010000000100010001220100?00000000000000000?0000010100000011000100000010000100000000020101000000000000??000000000010010101000000000?000100200000001000002?0001000020000000000000010000100000002000101000010011101000000000000000211010000000000100000?000?010100000?000000000000000000000000?00000000112020211022000000000000?00000000010000000?0100000000001011000000110000200000000202?00?00000000000010000000100000001000000100001100010001000?0100?00000000000020000000100001101011000101000000000000000?10100002010100000000200000?01000?0000010?00002000000000001000000000000000001000?100010001100?00010000000000000000000000000000000000??00000020010000100100000100000?00?00101001000000000??00000?00000001001120201010000200010000100020000?000?10000100002000?00110?0011100?010002000?000?002?0000011002000010000000000?01000000001000001111000100000000010000000002?021010201020000000?00100000101100000000000?21100100000020200002000200000000000000000000000100000100?000000?000000000000000001000?0010?00010000?0000000000000110000000000010200000000000001100002?0000010020?011011000002000000?00000001002000000010000001000?0000002?0?0010010000000100000200001000000200111102000000000010?200000000000000000000100100000000001100001100001001?000010?20020000000000000000000000000001000100000100000??0000010000001110000000?12?0001001020000000000?1100000?0000102000000000000000000000021000?000001000000000000000000000000001100000001010?010000?100000100000000?000000000210100001000100000000000002000000000000000000100000002000020000000000000000200000000000002100000000010000000000100000201100010000100000000000100210002000000110000000000000101001010000000100000000010000000010?0000002020100000000012000000100001110000000000000000000000100000001000000000000000010?000000000000100102000010000100000000000001?00?00?0000?0000001000010000000000000000000202?2000000002100?100000100000000000?1?10000011000120001000000000?0000010000000000000000000?0200100?000000100000000120101000000000000000010000010000000000000021220000000000000100011100020001000000000101000000101201100000000001010000000?00000000000000100010000110001000010001100102000010010020101100121002000000000000000?0000001000000200000000111001000010000000000000000000120000002000100010000100?10000000000000200000001000100201?00000000000000000000100000000000001?0000000?010000?010100001100000000020100000001000000000000000000000000000010000110000000002?00000102000000000000000001?1000001100001010000000001?0012000000010000000000000?0000110010000100000?0000100000001000000000?00000010000001000020000?00000200000000100001000010000010000020220000100000010000020100010001001?100000000?00000000001000020000000001000?000000000000000?0010000110200?0200000010000?10001001000000000000000?00001000000001100000001?010010010000000000200000000000000000000000000100111002001000000000111?0000000001100000000000100100001011000000220000000001000000001000000000000200?001010?000000000001000010000000000000000?1020000000000000100000000011000?000000000?00000200000000??0010000002000000000010000200010?000010100000110000101000??100000010010000000000000100000020000000200000010000000010000001100011000000000210010011000000000000000000000000000000?000100011?0000000000200?000?00000011000?00000010000000200200000111000000000100100001010000000000000100000000000110000000000?00000000100000100101010000000000000000000?00?000000000000000010000000000010000001000000000?0000000200000000000000000000000010000010100001010000000001000000000000000020100000010100000111000000020000?0?1100000000000000010000100000000000210?020000000000000002000?00000010100000010??0000100100000010000000010000000000?00000000001000000000000001001101001100100100100002?0000000100?0000010011000000000010010001010000000010100?00200100000000000000000000010000?000101000000010200000?000001000010000000000?00010020000000000002?0000001000100001000000200000000000?2?000000000?00001000100000001011?000000000011000011?010000010100001200?02?00000110000000010000010002000000000010000000000200000000100000020?000002000000000000000000?0020000000000?0100000002100000000100110000000000000001100010000000100000000000000000100000?0012000010000020000100000000000000002000000000001000100000000102000020000000000020200100011100000100000000010100000000?0000000000?020010000?200101001000010120020001000000?000000000000001?000000000202000000000000011001200100000201010011102100011001000000001?0000001000000000000000000000000000002000000002001001001001010?0100100?010010000012000001000?10000000000010101000000000000010000?20000101001100000002?1000?0000000000100001000000100000?001000000000001000100021?110001000000200100010000000100000100100000010010000001010000011000000001001000002000010000020001000000000?00000001000000000001000000000000000000000200100000000100000000020000000001101?010?0000000011000000000000000000000000?0000000000200?0000000000000000000000001000202000000000?00000000000?000010000000010000010000100000000001001001011000000100000000110001000010?010000001000210001000100000000100000000000000010000000021000000?00000010002000000000110000000000000000000001000000000000020000100100000001001000?0001000100000020010000000000010000000000000010010001001000000000000001010020000000011100002000010010010000000?00000010?10000000010000000010010000000000000000000000000000000020000000000000000000000000000?001001110000100?0000000101000011010010000000100000000021000100001100000000000000010000000?0000100000000020000000?2201?00001000000?0?0000000000002000021000011012000000000000201102000000000001100020010100000000011000000100?0010?0020000000000?0?101?0000011000000000110000?010?00000000000000000000000?0?00100000010000000001012000001?00000100000001020?010000100000000100000?0210001000000202000000010001000000000000000?000000000201011000200010001000000000?00?000002000000001000000102000000000?0000000000010000000?00?100000000000120000?00??000001?001?00001000000000000000000100001?00000000100000200010001000010000001000020000000010000000?0001?002000000000000000010000100000002000000000000000000001000000010000000001001000000000000000000010000100000200100100000020001000100100000000000000000011010020000000000101?11000000000000000000101110000000010?0000?000002001001000000101100100000000010000000000000100000001001100000000000000002000000000102?00000020000000000000?0000000000000??01100000000?01100?1100010100100100002000120010?001000000000020000000000000?0000000000000000000000000000000000000000000000000100000000000?000100000000000000010000?0?0010000000000010002000010000000101020001000001000000000011000000010000000000000100000010020000000000?00200002000000010010000110010000?0000?000000000001200000000001000200000000000000000000000000000000000000000000000100000000000000200011010000110101020000?00100000001110000001022?00100?00000000000110012110000000000001000020?0000000000000001000000?000000000010100?02020000000000100010010000000000000000000000?0000000010000100?1100001100000001000000011000000001001001000020111?0000000000000?0010000?000100000?0000100020000?000000?0??00000211120101000000000000?000000000000011000000200000000000111001010000010002001001001000102000000101200100000000000000000?1?0101000000?000000000210000000000000000002001000000000010001100011?1000000?000000000000?00?00000200000102000200000002000010200000000000000000000000?110?0?00000?00000?0?02000000000000100200021?0000000?100000100010100000000000?000000?0000?002000000010000000000001102??00000000100000000001010010000100000101000000?0110000000000?0000100000000000000?0000000021?0020000000000000000000000?121000000000000000020?00010000000010000?00000?10000110000001000000000000200020000000000102000210000100000010000000000?00000100000000000?00000000000?0010001000100101000000000?0?01000000?00000000??00010000100000000000000010100000000001101000000?000000?000?100000000000000?110020000100000000000000010000000000000000?0000000000000100010110000111?010000000?010100001000000100010000000000000000000200000010100?0000010002?111000000000000?00000001000000010000100000000000002000001100000100000110000000000000000001000200000000201000000?10001000000100000001?0?00?00000000000000?000000000?00001000?1001100000000000000000000000200002000?1010001?00000000000001?000110000000000000000000?000000000001000100000000000000001?100000?000010000000000000000?002020100000?0000000000110000000?000000000?01200000100000000000000000000000000?00000?0?000000000?100??00000001000110100000000000?0000000?0000100?00000000100200000000000000100000000000000000000100000000100000?20000?0000000000?0001000000?00?0100000000000111010000121000000000?00000010?01000000100010000?000200?0000000000101000?10002000000020000002000100000000100001000000000100000000?000??000000000?0000?0000000?0?000000000000000000?02000000101100?100000000100000000200000020?10200000000?0?001020000010200?0001000000?000000001?0?00010110100010021?001002000022?00000000?001?000000000?010??00000000001?00000000000100000000?000000?0?100?000?000?0100000000020010?00000000?000000010000000000000100002000??
Man_cit_08019	00000201000110111000001000200000002020110?000010000000000000100010?0002100000000000010100010001000?11?10000000200000000201000000000000000100000000100000110002000?001000100000000000?001000002010000000100000?000000000001000000001000000000100010000000?00000101?00000010100002010010000020000100000000010000000000001010110000101001000000000001010200000?0000001000010200011000000000000001000000100000000?000?0000000?000000000000000100000001110010000200000000000001020000000000000100120000002000101000000002020100100000000000000002011000000200000000010?000100000010?110000001000000000100001?000000000000?20010001010000000?000000000000100000000000000010?0000?00000000002?0100011100?000100000000000000?1000200000000000010000100000000000000?00000000??00100000200020?0010000000000000000002000?20001100120000000000000100000000000000010000000000100111000?0000000000001100010000011010?01010000000001000000000000000000000001000100100?00??0100002011000000000000000010000010000?10000000200100010010000000000000?000000010000?000100001100000020000110000200?00000100??0010000000000?000010000011020000000000000000010000000012100000000010000000000000010100000?200001?000000000000200110??000011000000000001?000000000002000010200100000210?200000?000020100000000002200000100000100001000110001?20100020000000201000000000?002001000001200000000002?0000002000000?00000000000?1200002000020000011000000000010000000000200000000000000010000?10000100001011000000000200000020100000?00000000000000?000?0000000?00010000010000?00010001000000000020000100000000000000010000000?20000001000001001100001100000022010?0000001000000000?010000100?0010000?201?000000001?0101001101000?000000100000002000000000020001000101000020020000000100000000000000000000000000000?00001011000000000000120002000001000011010000000?000000000010000000000001000000000000000022000?0000000000000000002010110000000100001100000?0000?00000010001?0001100010000000100?000000221000?110000010000010000010002000?010010102000?0000200000001000000000000000000000000000002010100000000000000000000101000100020000200?01001000000001000100002002000000000110?0?00?000?000?0000000000000010000010000000000000001000000010000010001010000000010010000101000000000000000000000100000?0000000000020000010000010010000000000002100000100001010?000?100100001001010?0000000000000000000000010?0?2100000?000000?0000?100000?00000100000020000?000100001000000000000000000200001011002000101?01001020001010010?0000000110?00001000000100?0010000000100000002000000000?000000002000010021210000000000100100000000000?20001101100002001?0000010000?010000001200100?00000100000000000100001002011??2?10000011000001000000010?00010001?02001000020110110101001?000000010000210000000000000000000200010010000200000010000000?010100000000000000000000000?01000000000020010001010000000000?000000010200?0000000000000?000000101000002011000010010?20000000202020000?000001000100000102000100001?00000001?000000000000000000000000000100000?00010000000000000010000211220001100020000010000000?0000000100010000000000011001010001010000000000000000000010000001000?00100000000000100?001?001000000022000101000000?00100100?000100000000000100011001000000001001000000020?000000100002001000100000001000000000220001101?1000000002100110001001000000001000000?000010000001?10?010?120001000?10001001001011000001000011000011001000001000000000000001000111101001000001101?0000000100?0000000000001100000??10000120000100000000000000110000210001000000010200010100000000000000000000?0100000010002000021000010000000010?010100000000000100020000002002200000100021120000?000?00000000000101001101?0010002000000000201000000001020000000110001000000000001000010000010?000111100000021000000000012000000000000001001000010100000000000?00001100000010?1000000000100010000000002000000?20000?1000020?00000000002100000000000000000001000000000010200100010002001000?1100?01000000000000000?0001112010000000000010?1000?10100?000010000?00000000210010010010000010111?0000002021000010102000?002000001100111110?0001010000000000011100000000100000?0000010011000000011000000000000010000011100002?110100000000000000000000011010?1000000010100000000112000010000000000?0000000010000002002?002000?001000100100?1000000000200000?100000000000010010100000000000000000000001100000000?000200000110110110000?00100100001000110000020?0000000021?0000100?02000?00010001000011000?000000010?00100000?1020000010110011?2000100?001000000110001001001010101001000000000000110000000000000010000002000001000000001001000012002000022?000020100?000110000100000010020?20000000000021011000000000000001?0000000000011000000000000010000?00000000000?0000000?01000110001010000000?0000001000000?0000000000000000001000000000100011000002200101001010001110011000?0000000000000?01110000001000100?000002000000000000?0001?01001?0001001000000?00010000000000000001020100000?0?000001?00101?01100021000000000000000?000?0000000?0000012000000000000000010100100001100100?0210000000111000000000010000000110102?1001000?0100000000000000000100001000000100000?000000100000?0?1000010000010001002000001010100100010011100?000000000000000?002000000000100200?001000011010000011000010100000000200000000002011000000?0001110?0101000000000000000000000100?0000?000000000000000001000000000000000?01?01100112000000010?0?0100001000010010000001?000?00000?0000011000001?000?00000??0200000000000?10110000001010000000201021?022000000000100000000000000000000001?01001000000000100?00001000000000100022000000001000?0000?00000000000110000101200?00000001100000001020110010000000000000200000000010000?0100001002000000?01000000010200001000200000001002100010?00000011000110000000010000000011000201000101000000011000000200000000202000000000000?000000000000000000100120000000?0?210000000000010000??010100000000010100011100001000000000000000000?00000001010110000000000100000?20001000000000000000010000?000000001000000000000010000000?0000001010?000000000?10?11001?10000020?0?0002000?0002000210000200010010000100?10002000012000002?0111020001000010000001000000220??0000110000000001?00001000010000020000000100100201201200001000000000000011010100000011001000000000000000020020100001000000100010000?00002?00000000100000001100000001?000000001000000001010000000?002000000020200000000011000200100101000000000?10000002000000000000120000101000000000010110000000000000000100?000100101001100120000000200010110000000000101002020000000000?0000?00010000000101001120220100000000001?012001000001000000100020020000?10000000000?1?1101101000000000000010?00010000000010000000100000010020000100100000000110010000000200000000000000?00000001000200?102000000001010000101000000000000??0?11000001010000000000100?00000000010100?01000200?000000000000010000000000000?20000000?001000010100001122?0000000000110000000001100010000010010000002?00200000000000000000000000110000000000000000020000002001001100010100100000020001100000021000000100002001000000010000100000100000?0000020001110000011000000002211000120000010?00000010010?11000000010?0000000?001100001000100000201000120200000000000000000?0?0200000000?00000000000001000?001000020000000100100000000010000?000000100001000000210000000010?001?00000?00?10000?0?00001100010000000?000200101000010100000000?01000100000?01011001000100101000000000?10001000000000?0001?000010?0?1000110000?00?0200000000001200000002000101201000100000010?100100?00?01001000?0100000000000000010000000000011001000000001000002000110010001000000000000?01012?000000000000000002100100000010000110002010020000000000000200000022?20000000001100000000000?000000002000110?0000000100?00000000000000?0000000001000011?000001?10100000000?00000001?00?00000?000000000010000000000?0000100000000100000000000001020000010000011000000000010200000000000020100120002000000?01110110?000000000001100000102110000110000010000001000000001?0000000000001000010000000000000000100100010100000000000000000010000000200000010?00000000000000?000000010000020100102001000200120000011000020000010111010?01?010000000100020?0000000022000001200000010100000000101000?00011000000?2000020000100000000000000010101100110000000000000000000000?000010000000000000011020000000002000?00?00?00000200?00010000000000000000000000000000000000000100?0000000100000?000000000000101000000?000000?002000000000000000000000100?00000000?00000000200?001010?0?00010001100010000000000010100000001000001000000000020001000?0101000000000000000000001000100000010000?000?010000001100100000?000000000002020000000000100000000?0?000100000020100000100000000000202100000?000111?00100000000000000?000100010000010000100000000020100001000010000000100000000000100000000010000100?00002000000000001101002010201000?000000?00001000?01000010000020201000000200110011000100000000000000000100000?00010?01?0010000100000?00000000000000001?0?0002001000?000000?0001100000000000001101001?1001000000020000000000000?01000000000200100011000?0001?200000000000200100100?0001120100000000000001000001001002000020000?0201000000000000?10000000010010000000020000000?000000?00002?000002000000000?20010000000000000000000?000000010000000000000000?0000000000000000000000?02?0000000010000000002?00000100000?201000000100000011001000022002?0?01000000000100000000000000000?01?0020001000000000001?0010101000000020000000020010?00000010000000000020200000000101200000000010100200001000000?00000000200000?00000000000000001010000002000020000020100002000010000100000020000000?000100000000000000000200002?10000000010001000000?00000020?00000120101010000000020201001011?010100000100000000100000000000000001000?1000000000200100001010000200202000020000000000000100000010?00?00000000000000100000000000000000000010?020000?00012100100000000000000000?1200020011002?00000000000000000000200000001000010000?0002001000000?000000000?000020?0000100000210010?000000000000000000002112000010000000000000000100010000010000020100?000002101000000000000000010000000000000000010200000000100001000000000100201020000000000100210110001001?0?010000000000?0?0000001110100000002200200011?00010100000000100022000000?000?100000002?001?000000000000100000001000000102?0100000000000000000110000000000010100000000100000000011000002000?00000101000000011000000100?0000000001100000200000000000000102?0000000200000100000000000222200100000000020100000000000010000000000000000000000001001000021000000000010001000000001010000001010010001002?20011000?000201000000001010010000120000000000212201000000?0000000110?000000000010110000000?000000?0002000010001000000000?0000000002000000000000002000001110000000010000002000010000001000010?000000000000000000000010010000000000000000?000000?1000000001100000000000011001000000000?01000000000000011000000000000010100000000000000200000?00010000000000000000000002000?01000020000?000002000000100000100000?0000?10000000000200000000000?1?000?0?0100000000000000000000000?1?000001000000000010000100?10?00000000000111001000100001000100000000100001000000000000000001000020000010000000000000001200000?000000001110100110?0000000000101000000001000000?001000121000010000010?00000000000001000000000?100000001002001000002000?00000010000000000100000000000000000010?011000000000000000000000000000000000000000100000000?0000010000001000000100011000000?0000000001100000000000?000002000100000000000000000000000000?0000001010000000000000010000?10000021100100010?0000002000000011000000000010000000000210?01001001000010001000011000010000000001000000020010000000000?000?00000000000200001000?000000000?00001000000000000000000000200221100101?102000100010?0000000100?00000000000000000000?0?01111020000000?20200?001010000001000?000000000100000100000000000000201101010?0000000022000001?02000000002001000000000101001000100000000000000110100000100210110001000100000001?00000101001000000000000000000000000011100000022001?0100000000000?00000020010000000?00000000001000000?00001000000100020000000?000000000001000001?0010000001000?02000000000000?000010020?0000000200000021000200000000000?0000000000000000?00?0001010000000000000100001000000100002?100000100200?0100010000001000010000000000010100000101100000100102100000000000000?0000000000002002000010000000001?0?0021000000200001000000000?1000?00000000000020200000100000001200000?0000001000000000000000000000??0000010000000000101000?0?0000220000000000000010?00100001000000000010?0000000?0010001000020000000121100000000000??2000000000000?000?000100100000?0000000000111000?00002010000100010000000000000000?00000000?00000000000?010000000000101100000201000000000000110000001101000002020000100102000001000010002000010010000000200000000001000001000000000001000000011000100010?0000001100000000010000100000020000000020002000?00?002000000000000000000020000000?00000001000100000?0020000000000001000021021000000000101000000101010000000000?2000000000011000?00000000110100000000000000000011000000002020000111?000000000000000000000000000000002000002000000001000000020000001000??000000001?0000000000000000010010002000000000000?00000010000000000000?0000001000100020010000100000000000001100000011010001001000001100000?000100000000000110000000000000110200000010000000210?10000000000000000000100100000?000000010011100?0?00000100?00100000000000000?00000100000?0100000010000010000000000000010220100000020000000000000100010000000010000000010000000000002000?0010021100000021000000010000002000000100000011000010000000001000010?000000001001000000?0000010000000000100011010000?001?1?0000000000001100000000021?0?00000200000000000000021001010000?01000000?0100000?001000100000000000020020000000001002000000?012010100002000?201100000020220002000000001000000020?000001000000000?00001?01000200022000000000001000000001?00000000100010?001000000110000000000?001000000?0100001000001100000000000010000?000000000???0100000000000000000000000010000200000020000000000000000000000000010?12011000100000000010000000000100000000000000001000000000000?0?00000?0000000000000000200010?0000001100100000000100000020000000000000020000100000?2000000?01000200000000?0000010120020000000010010000?00010?0000000000000000000100000001000000010?0110020110001000?200010000000002000000000000020000000111000000000001000000200000000000220000001?01?000000011?001100000?00?0000000000000000000011000101000001000010000000200022000000000010000000000100000200000001000000000000000000000000000000000000000100000000000011000000000000000000100002000000002000000000120200000000000100010101002010000001011100000000?000000?0000020001001001000010100000000000010000?01010000010101000200001000100000000?1000000000?20022?0010000000000000000000?00000000000000000000100110?000000000101000110110?001000102001010020010010020100?000?100002001000000000?00000111000010000110001000001200000000?0000000002000000000000000001101010000000000100000010?000000000001000000000000?0020200011000001000110000?00000000000100100001000000000001000100000000002000010200000000000000200002?00?00000000000000?00200200010100000000000?0?00000?0?0000001?0000101010000000001000000000000000010000000010000000000?00001002000000000000000000110101000001?00000000000000001001000100000100001000000001000110010201000000?00?01001?000110??00002000002020001100000010000001000?000000000?000000000?220?000000000000000000000000000000020000000000000000?000012000?00000000010110000000000000002?0000?120000000000000002?100000000100210000001010010000001000201?0000001200000000000?000000000000000000000000111020000200010000000000000000000022000000000000000000?00000000000000000001100?100?1010011100000020?000002?00000000010?0001000000001000?1000?0?000000000000020010000001000000002000?0000000200020010100001100010000000010000010100010000001010010000000?200000000000000001101000100010000010?0010000000000000001100100?000000000000000000000000?0000000002000000000000010002010000000000000000?00?0000000100000010000000010000000000012000000001?1000?0011100010000000000000000000000110000000010000110000010011001000000000000101?0000110000000000000000210020000000010100100001000?00001012000000??0000?00001?00000010000000??0000000100001000100001000000000000000000200002000?1010000?0000000?00000000001?010?0000000000000000010000002000100000000000000000002110000000?0000000000000000000?0000?0100?00?0000000001000000020?00000020000000000?010001000001002100000100100100000?0?00?000000000000000?0000000000000000001000?0101010?0000110??00000000?0200001000000?00100001000000000000?00000000?0?10?0000?00000010000100000000000000000??1000020000001020000002200?0100000000?0002??0000000010002000?000000000000000000000000000002?000000100000001000000100?0010001010000000100000000?010?10110000000000000000000200?0000000100100000010200000000010000??0001000??0000012?00000000?2000000000?0000000?10011000??0002000?0000000101010000001?120000000010000000200?021000000010?0010000000000?0200?000?200001?100?00000000100000?00?000000000100?000?0000000000000001000000000001000?100110000000000000000000100000
Man_cit_08022	000002?20000202200000000000000000000011100000010000000000002011000?00020011100000?001020000000100000001001000100000000000211000010?0000001100000000100001?1100110?00001000000001010000010000110000?00002?000100000000000000002000020000000000000020000000000001000?0101001000002000001000010000101000000010001000010001000010100111000000000000000010001100000100?00000?02100000000000000000120000000020001000000000000102000000000020200000001000000001000?10001001100001020000000000000100000000000000201000000001000000000012000010000001001001001000001201000200020000000000000000010000000?0102100?000?00000000000?1000002?022010000000000000000000100000000001001110?0000?0?0000?0100000000000010000000000001000000000000100000000001100000000000001?00000000000000?000000020100100000000?00001000?2000?000000000200000000000000?00000100000000100?0011001100222000?0102000?000000000101000010000010000000010010000000000000100000000000001001100100001000000100000000010000000000000100000000000001000000000000000000000001000?00001000000010000010100002110001?0100000100000000?000000020200?00?0010001001010000000000000000010001110002100000?00010010110010000010100000?100002000000011000020002020200000200000000001?2110000000000100001000010001000100000001100021000000000100000000000010?1010001000000110000100000?0210?001100000012002000?0220000000000012000000010000?0000002001000110?0000001000002000001000000000100000010000000000000000000001001000000001100000000010100001020000000000000000000120000000000000000001000000000011?0020000000100101002000000000000000000010000210000?000000000100000000010001000210000102000000000000010010000000000?1?00000000111000020011010000000100100000002000000010000000?00210000020000000000002000000000000000001000000000002200010000010100000111001010001000100000000000000000000011000000001000100000?0000000000?2000?000000?0000000?00000?0000000000000001100000000000000?0011000?2000010000100000000100000001000011100000100?000000000?0010000100000101000?000000000000210?100001002000000000000000002000100100000010000010000000000100000?0010000200000002000200010000100100000000001000000?1010000100000000000000?000000000001001001010000010001000001000010200010101002010020000001020000101000000001000?000000000000100000000?0000020001000000002100000201021010?00001000000001010010100000100000000000000001000?0111000000000000000010?000?0000010001001000000000000000100?000000000000000?00100?000000101001001120000100010000??000000?0000200000001?0002?00000100000010010000?00000000?00?100?0100?010000000001010020000000?0020010002021000011000000001001010000000000?010000000000001000000010001101?0220?2?00000000000?20010000000?0000?1000000010000000101100010000000010010002110000000000000000001100000100000?0100010001?00001100000000000000000000000000100000000000100000000?0000000000?200100010000?01100010000000000?0000000000001100002000?02?0000000000100000000000000000110?010000000000000?1000?0000?0000001000000001010000202002?0200000000100000002000020110000220001001?20000000?0000000000001100000000020102001000?0200000000000100000?0110000000000000100020000000000000000010000?0012010001?00000021000100?000?01000000000000010002000000000000001000002000000001000100010010000022?00?000200100000110?0??0000000001200002001000000000000000?000000000000?0000110020000000?2000000101?00000?1002100?0?000000010000001000000000100100000200010000000000010000000200000000000000000000000000100010000000100001?010010020000210000000000000200010000000020000010000000101000000000100000221000100000100200010100001000000000010000001?00100101000001100000?010?021000200001010020?21002000220000000001101001000001000011100110100000000000000001000002010001001100010210000100000022000000001000?010?00011000?20000000000?102000000010?00000100?0101000000001001001001??000000000010?0?00000000200001000000000000010200110000?01000020001000200000000000?000000000000000012021100000000000100001021000?001010000020?00000000000200000000000000000111?1000001111000000001000000200000000000111000001010010?000000?1101000?00200000?00001000100000010000000000000010010000000001010000000001000000010000000022020000000?00?00000000000110000000000000000000000001001011100010000000001000000000000000000001100000100000001000000011001002000100010000000000010000000?100100000?00000000000000200000101010110000020000000?001000000100000000000?000000000100000100000?0?11000000010020000000100010100001001000000000120000000000?1010000100000100000000010000000000002000000100?01000000000010010000000100001111000200?0000020000020?000020000211000010000?2001201000000000000000020110000011000000001000001000000000000000000100000000002100200?0000000?00?0?020000001000?00000000000100000000100000000200?020000000002000?021100100000000000200000000011000100100020000020000002201010012011100000110000001000000000010010200000110012010000000?0?000000?0000220000?011000010000000100100000000000000?0002110000000000000010000100000000100?000000000011000000000000?000000000102?001?00000100000100000000000110002000100020000?000012100000?00110000000002000100100000100210?020?0?00000100000000000000002001000000000100110100100?10100002000000001010020000000000000?002000?0111000000111?000?0000001001000000010002001000000000000000000000110000000000000002000001000110000?01200000000001000??1000000001000000000001000010000000?001000000?0000010000020010012000200?000000?001010210000000?0?000000000000010000000000101001000000000000100000102000000000001121000000011000?0001?00?0000000112000010010110000000000000000002011001000000000000000000000000000110100000000?10000000000001000200002000?0100000100200001?0000000110000001000000000011000110001000000000002010000000?01000000002010000010000000000000010000000000100000100000?1110000000000000010000020100000?0001000000?200000000000?0001002?000010000001000000000010000100000?000100100020111000000000000000000001000001000000010000000000000000201000020000000022000200200000001000010000101000100000100010010000000001001000102010011000000000000000200?0000000000?200000000110000000000000010000?00000100?0000000?00?0110000000100000000022010101020000000100100000000100000001001000001100?000100000000000001001000010200000100011000001?0000000000100000000100000000002001000000000010000000000100100112000000100?110000000000010000?002000000000000000000001000000000?000000100000000010000210001000000000000000000000000010200002000000001000001000000000000000001110110100000000110?021001011010100000100000000021?100000000000100000001100000000000010000000010000000000000000000020020010100101000010010021000000100000?100000000000100000101000000000020101010000100100000010000??01100000000000000010000000000000000100000010001?000000000001000101000000000000000000022000000110101100120000000010000000100000120000100000000000100000001000100020000100001000012100000000000000001211?000211000000002000020000111?0201000000000000000000010000000000?000000000?000010001000200100100000000000010011001002100000000000000?001001000000100000000000000120010110000010011000021020000200000001000100002100?00002000001100000020000002220020000000200010100?000000000000000001000100000110000000110?001000000000011010?000000?1000000000000000100001000001100010011000010100001001010000000000002000000001?10020000?00000000020000110000000100200000000100000000001100000000000100100010010001000000001010000100100000000000000000000020000000000010001000000001?0000000002000002000000000010000102001000000000000000001020010000100000100010100000100000000?1100001011?10000002201020000000200000000000210000?000000002000000000000000000000011?000000001?000000?100000002100000000100001000000210200000000000000000101000000000001000000000000100100000000000002000?10000002000100100000100?00110010001001000101200000000000000000000001110001000000?00000000000001010?00000100000110100000000000010000000001000201000000200000000?001000010011000000000001100?000100?01000?02000001000011000100000020001002000000000100010000010000100000000000200000?00001200101120000001000000000001000000001?00000001001110?000000000000000000101020001100000000000000000100000000000000000000000010010001010001000200000000000100?0000000001000000000000000000000000000010121011000100000000??00?00100000?0?000011000000010010000?00011000000000000001000020002000100001000000020?00000000001000100000120000110000?100200000200000000001000000100001000000?0000?0000000000001000000?000100000020000000000200000001000000?000000010000000?0?000000?0?00010000002010101010000001000010010?0100000?10?0000000001000011000001000001000?00001001020?001?000002000020000000100000000000000000000000000100202?02020100000001?010000202010002000001?00000000?01000000000001100000000000?100110002000000101000000001000000000000000000000010010000001020000000000011?00020010000002100?001000010000201102010000?000000000001001?0000010010001101100000100000010000000110210000001000100000101000001?00000000000000000000010010?000000101012002000000000000?2000000000000000000001000000?00000012000011000000020000000010010000000000000010000001010000000000000110000?0000002001000001000000001120000000012000000100000000000200?000000000100001000000000020001?000000010000000000001000000000000000000001100?01000001000002010000000000000010100000000000100000100000001000000002011000010100001001110200000?000000000010000000000000011000000?1020000010000100000?2120?0200000000100?001010000001?00?0?0000000000000000100002000000000100000000000000100000100?000201000000000002?0?0010000100000000000000000000?000000000?000000000?0000000000100100010020200100102000010010100000000000002?00?00010000?0000000000010?000000000000000010?010000000?01000000000100010000000011001000000?010000100000000000000020000000000?0?000000002001100000?1010000000102000000000000000000000000000000000?001000021020000000010000101010101010101001100000?000000000000011000000000000000100000?00000100000001100000001100000001?00000001010?002001002010200001100100000?01001010000000202000000000000000001002000010000000?000000001001100001010000002200002?00200010000000001000100?00001002020020100000000000000011010000010000?20000000010?0100?0100000001000?00010?0200000100100000000000000000000100000110?100100000000010000000?000000?1000000000010220000100000001000000?00100011110010000000000000001001?00000000?010000000010001000000000100110000000001000101000010100?00001000000000000?0000001010001002001011?100?00000100000100?000000010000110100000?00000000002000011000000000000?000100010000000000000000101000002000100000001000?010000000000000000?0?100000000100000100001?010000000000000?00?00010000100000000000000000100?1100100100000000001000001000101100000000000001010011012?001002?00000000000000000000000000020000000000000010110000000010102000000000000000001010000000000000000000000100000?000200000000000000000000000000001010000001100020100200000?00000010000012000001100001100000000010100001000000200000?00001000000000010000010000000000200000?000000000000000220010000000011000000000100000001000000011?100000000020100001000000001000000100000000010000000000100000?010000000000001000000000000000000100?010220000100000000000000000000?00?0000000000000000000000000010000000000000000200000000000000101200000000000000000010101000100001000000000001000000000?001010100000001000000000010000021100000010?0000?12100000021000000?22000000000000110000000200000000000000100000010000000000000000000000000000?00?010?01001000100001001000000001021001000100000000000100000000000000000010000000001002000000000000010000000011000000000010002210020000000020200?000001000?00000001000010010000000000000000110010100101000000101002000100?01000002000000000110100000000?00200000011010000110000100010110010?12011?0000?00000000000002000000000000010?00000000000?002000001001?2?000000100000000?00010000001000001000110000001?1010000010000010010100000?000000000021000000?000000000000010100000001000000000200012010000000000002?00010000000000100000000010000102000000010000100000000000000020001020000000100000000102001000000002020000000000000000101001000021000001000011?0000000000000000000000?0?010010?00101010100100000022000?00000001000000000000110000000000000201000?0000100011000110020000001000000000100102100000?000000?00000000010010??01000010001000000?001100?00?0100100000000000010000000000000110000200000001001000000000001?1000000000000?001000000000000000100?000000?2000?00000000000000100000000000010002000000000000000110001?01000000000100000001100000000100010021000011001000000010000010000000000100201000200100000000000001000?00000201000010000000000000000000000000?011000000000000000010001000010000011000010000220000000000000000000000010010020000?00?000000020000000000000000001000000?0100?2120000000000200000010100100000000000?1000001000000000000000?00000102100000?00000?0001000020000202000100001000000001000010000000001000010?10?01010000?00?00000000?00000000001000000010010000?000000?0000000000000000000000010000100101000002102000200010002002100200000000000000000000000000010211200010000000000000000110000200000000001000000000100110201000020000000?0001000000010000000002010010000000000000100200000100000020000011000000000000000000011000110222000010000000000000000000020000000000100000000010000100020010?0000000010002000000000000000000000020010001?1100000001000000200000000000001110002000001001100000010000011010100000000010?0010?0010?00200211021010000010010000000000001000?00000000000?21010000000010000001100100000000000000020000000?01?00011?000000000000?0?000000001001000000011100010001100001010100000012000000000001000000000100010002020000000000000000000100022000000000000000000000?11200100101000000100000000100000000?0001000000?0000001000002000000000001000000?0000000000?00100000000000000011000000000000?00000000010000000000000000000010000?100020001?101010000000000000020000000000000000000000000000001000000101000001?0000000100010000000001001000001000000000100000?00000000100000000000100001000100110100000000000020001020010000020020000000010000000001000000101?00100001010000000110002000001000110001100100000000010001000000010000000000001000000000000000001000000110100100000020000000000001200000000000000000?00000000?0000002200020200000100002000110120010000000000002000000000010000020000000200000000000000000000000000000000000000000000000000011100000000000000010110100200000000000000100001011000000000?102000200001010100001020000000001110001000000010002000011000000000000010000100000002000000000101?001000?000000?00000011?000000000?001100000000000000100000000000000000000000100000000100000000100?101010110100?001000?010000?00100000001121000101010000000?00000000000000002210000000000?00100000?1000000000000001000100?0000000?0010200000020000000001001010011100000000000010000000000000000?00002010000000001000000?000000?11000000020000000001000121??00000000000000000000000000020000000200?10000000000000000000000000010100000000000000000000000000010000002010000000001010000000000100020020000000001010000000200002?00100000001000000000100000000?00100000001000000?000000000001000020000000010002000100?0000010?01?010000000010001000010000?020002000000000000001001001000000000?00000000220?000000000000000?01?00000000000020000000000000000?000001000?00000000000010002000000101001000000000000000000010002?00000000000120000000001000000000100020201000000110000000000?000010000000000000000000110010100000000002000000000000000100000000000000000020?00010100000000000000000010000120011200000000100000200110022000000101?00110000100110000000000000000000100201000000000000011002?00000000000000000001101001000000000000001?100010000000010000000000?000020101010100001101000200?001000000000000000000000?002100?000011000100?01000000000000?00000000?000000000000000000200000001000010000000??00020000001100200000000000000000100110000000010000100002100010000000000000111000000000000001010000?1000001001100000010?000000101?01100100000000000000002000200001000111000000011010000000100001?00000000000000000000000000000?0011000000001000000000000000000000000000100002001?1010001?000000000000000000220000000000000000000?00?00000???0?00201000000000000000010000000?0010000000000000000000002010?00000000010100000220?20000000000??000?00000000000000200002000000000?0?000?00?0000000001010000000000000000000000000000010000000000110200??0100?0000011000?000000000000000?0001000101000020?0000001000011001000000000000000100100000?00?2100000?001?02200000002?10?000000000000?020?000000011000100?00000100?000000000000??2000000200001002000010?2001000?0001000000000000000000000000000?01000000000000000?000?00200?00000000000??000120?00000010010000??00000010000000000000100000?0010000?0?0100000?00010000??100100000000001?0100002?00?0100000010020?00?0?1000011?000000?0000200000?0000?01?00000?000001100000000000000000000000?000000010000002000000000000000200000000001100?01000?100000000000?0200002?10??
Man_cit_08024	00000000100010000000002010100100?000201200000021000000000?00210000000010002000000?000020001000000000001000000020000?001211100000000000000110000000100000121100010?0010?0000000000100?011000001010?0000000000000001000000010000000100000000000000101100?00000002000?010001010000201000101001010010000001001000000010?000000000000112001001110000000100201100?00100??0000001001000000000000000020000001000000100000000011000110000100010200000000002000001000?00000001000000020000000000100200200001100000000000000001010000000020000?100000010010020000?000000001021001000000000001000001001000000100200100000000000000001001010102100000?00000000000000010000000000000000000000000000100000000000000000?0000010000111000010000110000010000100?00000000000000000000000?0000000110210000?0010000000000000002000?1000010?10000000000000010001000?000000000000000000100111000?0000020?00000100000000000000100020000000000000000?010000100010000010000000000000?00000000001000000000011000000000100000000000001000000000000000000000000000?000100000000001001000000001000000000000?00000010?010100001000000000010001?0202000000000000001012100200001210000000000002120001?010010100001?00000000?00002001000010002001000000?000000000111100000100100022010010000010002000000001101200?100?0000100000000000000101000000000010000010000000?010000100010020011000002200000000001220000000000001000?0000?0000110010000020000011000010100000001200000101100000000000010010010020000001000000000000100000020000?01010000000000010?0?000000000200002000011000000000000000100000020000200000000000000000000000?200011010000000010000000000?001100000000101010100000000020010000000000?10100000102010000100000000000001000?000000110000002000000000001000001000000000000000?00000000000000000000?000001000011000000200000110002020000000001000010110?00000000000000000000000100000001000011000000000?000000000000?0002000000200000100012000000?0000?00010010001020001000000000000000000000101000?0120010200?02000000100010000100000020000?000000000000110001000000000000000?00000000200010100000000000000000?10000?10000001010000100100000001000010000100000000000000000?20?10100?2?000000200000000000002000020002000002100000002000001000000100000001000010010100001020000000000000?000001?000000000001001?01000001001000000000?010000000100001000?00?0100000100001010000000100000000000000000000011100000000000000000?201000000000100?00010000?0000000000001110000000000?01000000010020000020000020?0001010010100??00011000000200110000?000200000002001001010?000000000001100020100100210000000000000102110000001100210002002000020000000000001110001000002?0100000000100002001002201001002020001000000000000020000100000??01000020000010000200002200000000000000000?00110000010000000?000000020000100000?000002000?000?001?000000000011000000001000000?0000000001000001000000000000?200000020200200000000010001001000001000000100000020000010?000001010100001000001000000110102000200000000000001000001000000000000010000100020201200100000000100000002000000000000220001000010000000000110001000010000000?001120010000010200000000000000000?00100000010000?00010000000000000001?001000000001100011?10000000100000?000100000000?0000002000100200000100101100002101000000020000?020010000001100?000000110000022001?000000100120000?001001000000000000?000010000002220000?112000000?00000000201201000?00010001000000000000000100000000100000?00000100100?0100000020000101000000000000000001000000010000021000000000001000001010000?21000000?000000200010?001?1001000?010000?0001?0000000011000?1200101000001?000?01000000000000002002000000?0011?11?10000?20110000000001100010100011101000?000000110001000120101000000012010011000120201010000000100011000001000000110000000210000000010011000000100000000000010000000000000?000000200000002010010000000002000000000001000100000?0000000000000000000002000010200000000000000001?0000001010000001000200200000010001100000000000000100100100110000000000001?000110100000002000000000000020000001000000000021?000000010100000002001000010?10001100001?0000002010010000000010001000?00200010000000000200001110000011000000010100000000100010110?000020000000101000000110?002000000000?000000001110?0000000000000000000010000200020020001000?00000020000000000000000100001000000?00000001000000100100?210010000000000001000000??00200000021000000000100002000010000110000010000000000100000000000100000211002102100001000000001000?00101000100100000010001000000200?000020000000?100000011200000020000000000000200000000000?001000?0010000000001000000000000000010000101000010100000000000000000000001020100000000001000200000000000000000010100100011001000100000?10000000001011000000000000100?1110010000000000010000010000102000000000000000010000000000020000100?00?100101001100?01010020000000000000??000?00210000002000100000000100010000100000100?001010000100100000?000000?00200000000001020002000000001000?0010?100000012000000000000010100000000000?000001210000001000000?0100001000?0000000?0010000001002011?000000000000000110020000100?101000000000000000001000020000000010000001001200000?0?010000000001100000000?00000?111121?1001000200000000000000000001000000100010020?00000000?12010000000000?000000000100000010002100?00012?00001100001200000000000000020000020000000?0000000000000000201000000010000002000000200000000200200000200001010?100000000010000?000000000001100010100000?0000000000000000100010010?01000010?000001010200000001?00000000000000?00020002000000?020011000010001001000020000000000000110000100010?0?000000000001000022?000000200000001?0110000000001021000000000000000010000000?0?0001012200000001200000000000120101000?2?00000100000001000000000000011?00001100000010001100011000201000100000100010000000200002000000000001000100000010001010000000021112000100000001000000000001100000020100000000020?00000100011000000100100020010?10000002000110001000000000000020000010001011200000000000000000000100?000000000000?00001?010000200?000?0?0000000?010010001000100010200?1000101000200000000?00020000200000001000200000?00001001000020000200000000000000200??000010000000000?010010000100000?0?01000000?000?12011000011001001001101120000000000000010000000000000200100200000?020?00000000000000000100000000010100?00000000010000000000000100000000000000001002000000020101010000000000101100102000000100?1?00000101000110000021000010?000000000000120000000000001000000000100010000100012000000020000010000000000000100201000000000000000000000000000101001111110?0?0000000110001000100000000000200020000000100000000000000220020010000000000000000000000000000000000010?00000?020000120001000000000011000000200000?000000000000000?00101000000000000001000000100010000012000??010000000100000000000010000000000001000100200020000010000001?0?00000000000000000000000001101001020000111100000000000000020?0001021001?0000000000011010002000000?10000110000100001000000010000000000110000000010000100000000000010000021000010110001001000020010000000?00100000000010100010001000201000002000000000121000022000100000000001001001100?001010?00000?00001?012?10000000002000000202000000000000000000000100010010000000000000000000?0010?00200000000000010000000000000000000000000000000220000000010100100000000000000000000000000000000000110010110000001010000000100100010000000101000000000010100000?001100010?0000000000000?0000100010000001000?01?00000000?000110000000200000000000010000000001000000000010020?00000000000000?0000000000000000110000001000020000000000200100100000000001001010020000000000000000000001000000002000200000020000110000110100200001011?1000000000?010001000000?00010000110000000000000000000001000000000000000010010000010000001?00200?011000?00000100000000000210100000000000000000201000000000001000000000000000001?00010000101000000001000000100000000200000010000?00000011001201100000000001000000101010102000100?2000000?00000001000000010200000001010000000001010010000011010000200020000000000010100000120001010010000000000000?00002100100002000000001100020011001?000000010000200?001002000010000001?00010000101010220100012000000201000000000?0000?001??0000000110022000000000?00000000010010010000000000000000000000010110000000000000001100000100000001?10001000100000001000000000000?0110000010100000000000000000000000200000001?0000100000000100000200001100000000001000000000000000000000000200001000000000000210000111000?00000000000010000000000000000000000000000000010?00010000000?000000000000000?00000000201000000000000000000000000200000000001210000?0000020200000000000000?0000?01200100101110001010110000000000?010?00000100?00?00100000000000020000020001010002000000000011010000000000001000000000000100000000000000010010010000200201?000000010000100?000010000000000000000000101000010000011101001000201200000100200000000100000000100000101010001?00100?0100000000000000000000001200010200000000011000000010000000210000120000010000000000111000001000020??000?20000020010000000000010?2000000?00001000000?0?00000?002?10010000000100000110102100?01100102100000?00000000?2000000200000000000?00001000001000010000012000001010000010?20020000000000000000000000000000010000000110000?00000020000001100000?0001?00000000010000000002011000001000?001000000200010000000010020002?0?000000100??0000000000011000000010001?020000001000001?00001010000010000000010100?00000000100000000000001000000?10001000011000?01?02000110001?001000000021000000000000010?000012101000000000020000021000010100010000100001010000001000?000100000001000000200001000000000000000000000100200200?00000011101000000000020200002000010000000010000001000000000000001?0000000000000010000000000000000011010?0?0000010100000000100000?0000021000?0000000?01101000001000000000000001010000000011000100000010010000001?21001100211000000000000000000000002000100010000?000000101002000200000000100?000001000000?000000100100000010000000?000000010120000000010000000000001010100000100000102000000120100100000?00000000010000000000020000000100000010000000000000000000101000110010010101010110001001002000000000000?010002200000000001001000200011000100?0000000010001100000000000001100002000000000000000001000000000?0000202?0000000000000000?101201000000000000?0000000100000000110000012?0000000000000000002000?000000000000000111000002100000000000000020000000020000000010000?0010022001000000000?01000000010001000000?0?00000000?0000100102000001?00000000001020000000000000011100000000101110000001000100001100000000000000000?0000001000100112101000000000?00001102000101010000100100001000000000000000020000000000000000?00000010000000000000010000?0210000000000000001000010000001001010000100000000000000000001?1100?00000000000000000000000010000000000000?0200000000000000000001010000000000020000?0000000000000?00001?00200020000000001000000000000000000000100000000011000000001000000200000000100000000000010000?0100000000000001000001000?00000000000100000000021010001001000002200120000001000?000000000001221000001000??0001000000102000020000000000000000020100100010000000?000000000020000000010000010001?0120000000000011000000000020100000001000022000010000221010000?00000001000000??0?0000000010?000020010100000000001000000000000020000011100100?00000110000100010?0000000000?00010000100100000200000000000000200000020000000000200000000?001000000000100000000?01100000010000000010000010000?0000000000100002000000000000001000000?000021100000010?0000001000000010000000001?0000000000001?1000000000000100000010100000100000000020000000000000000000000001000002000?0010100100000000000200000000001000000?1?00000000100020000012010000010000010000000000110000100000000010000?0022211020000000010000200101000000000000100000001001001011000000011100020?1000?00001010110000020010000001010011000001001011010000000100000000002000000000000201?000100100000100000000010010100000000000001?00000010002?20001?01200202?00000010000?000?0020000001000000010010002000000100010000000000000101000000000000000000000100000000000000100000000000000?000010011001000002000000220001000000000000000000000000010000000012010000000010000000002000000?000200000000101100?000001000011100000000200000002020000010210001000000200?000100000000?00000000000010?00000?1101000020001101000000020000100100000000112100001100000020100000000000001000100?00000010101000000000000000000?000001000000000010010000200001100000000000011?0?002000?1000000100020000000000001000000001000000000010000000000?1?1000000010000000?000022000010000000100000120000??0001000000200210001?00000010011000010000001000020000?0000010001010010100102000000100001002000000102010000010200000000011001010000100010?00000?001?00010000?0100010000010010000000020000000?10001010100002011001000000002200010010000100010010000?010000000000001000000000000001000010000000?001000000000001?0?0000000000?0000111200000000110010000100001000000000000100000000000100010000010000010000010001000000002000000?001020001001???00110000000200000000000000010010001020000000010000000?00000000002000000010000000000000000000000?00011000000000000000000001000000100000?0000000200200110000000000000010010000000000001010000000000001?10?00?000100200000000000000010020100100100000001010001110000110100000000000100100000000000000000001100010?01000200000100001000000000000000100000000010000200?00000002000000000211200000100100000000000001000100000000?00001000100?00000000010000001011000000001201?001021000002200000000000012000?1000001102000?0000000000210000000000000001000?00?0000000000011000100011?10100002000010000000000100001022000000001000000001?01000000000000100010000000?00100011000000??00010220010000002011001000?00?0000000010000201000010?10110001000000101000000000000000001000000000000000000010011?100000000001000000000001200000201010000000?00020110000000010010010000000010000?002100000000001010000000000010010?010000000000000000100000000001010000010?0010001200000000000000000100100020001000000000100100000?011001000000010000100001000100001000?0020100100000000000000000000000011001001001000000000102000?0010000020010000000?1?000000000002010000000000000?01?0000100000200001010?000000000000000000010001000000000001000000?0020000000010001000000000000000200010000000100000000000000000000?100000000000000100000100000001?01000000?0101000000000000?00000000000001011001?10000010000000000000001011000000000000000200001101000000001000010010000?000000000000000000000?000000100000000000000000000000000000000000020102002001000010000000000110100000000000202?010120001100000000001000000001011010010000200010020000011?01202?0011?00000000002010000010201000100000101000000001010000000000000120001000000000000000000000000000001000000000001000000000000?0001000110100?0100110010000?110000000001221001000111000001000000000?0?00002120001000010000001020?0?00000000000000000210000000001000000000201000000000000000001000000?0010001000000000000000101001110000100000010000100000000?01011000?110010000010001110000000000100002011010?0000001001001?00001000000000000100000000000000020000000000001110000000000011000000200000000000100000?000000100010000000010000000000000111011000100000000000000000000000000?00?00000000010000?0?0000000000001010010?00010001000002?0100000?0000?0000000000?000001100101100001000200000000102000?000000000000000000002200000000000000100?010000000001001?0100010000000000100000100?0000001011000010100000000000010000000200000000?001011100000000000000200000010100200000010001000001000220000000?000000000000000000000010000000101020020000000000000000000000?122000000000000100010?0000000?010010010000000?20000010010101000010100000100000000000000000000000000200010000000000000000000200000000000?000000200010000000000000010000000?00010001100010?0001000000000?0000000000000000000010000010100001202000?00010000?1000020000000000000002100?00000000000100?000000000?00000000000010000000010000101020200000000?010100100??120000000?000011000000010000000010?10010000000010000001110000?0000000000000000000000010000000100000000000000220000000000000002000000200000000000000000020002000010000110000000000000000?010100000000000?000000000000000000000?1022000000001000000000000000000000000000200001001?201000200000000000000000002200000000000000110000?1010000?000110100?00000001000002?200?0000?00211000000000000000000000100000000000?0000000?10?2000000000000010000000010000001000011000000000?00000010?000000000200000000000000000100000000000000?020000000?00?0000010000000120000000000000000000000001000000000000000000000?00102010000000000000?00000000000102?0000000001002020000000010000000?0?00000000011000000100020000?200100?0000000?000?0000000001000000020000000100?001?0011000000000000000000000000?000??0000001010000000000000?0?110000000000000?0?10010000000020000000000?000?0000002?000?000001000000000?0000002?00010010?000?1000001000?00000000?000??1??000000010?0000?200?02200000001?00010000000000001000?0000000000?0?10000010010000000000000000002000010000200000000000010000000000000000000000000000000001010000000000
Man_cit_08029	00010001000020??000000100010000000010101000000100000000000100110100000100010?0?0010000100010000000100?0001000010000?001102000000010000000210000000210000000000010?001?10?0100001000000020000020100?00001??0000000101000000000000111000?00000200010000000100000201001100010001?02020011010020100?0100001002000?0001000000100000000100000?010000000001010?200000200?00?001101000000000000000000110000100000000000000000000??00000000000010000000000100000000000000000000000102000001000000000?11000110100000010000?00002000000000200000000000101?0?1000000001100000100000000000000000000120000000002001002000?0000000011000?0000010211101000?000000000000000000000000100000000000000000000200010000?000200000000000001001?0100?00000000000000100000000000000000000000?000?00000100200010000000000?000010000200201000011000010000000000000000000000000010000000100021012200000000000000000100100000000000000020001110001000000?000000?000200000000010000000000000000101000000000000010002?0000000000000000001002000000000000000?00001010?00000000000000000020100001000100?000000?00000010000010000000001000?01000000?120010000001000000020000100002000000000000021100000?020101000000100001100000010000010012010100011100?0000000201110010000010001110001000000000000000001100020000000000?100000000001000001?000000000220000200000001011?00000000010021000002200000000?0121000001?00100?0000001001000110011000020000020000020001?0000000100010010000000000001000011002?00000100001000000020000002010000100001000000000020000000000?100011000000001000100001000000020020?00200000000000000000001000?200000000000000000000000001000000012000010201000000000100100?000000000?0000011010200000000000000000000200000000001000000000010000000100000?100200?000?10000000?0000000000000000000011010000220001202000001100010100000000010?00202100000000000000000000010102000000010000100011000000000000000000?0001000000200000000001000000?1000000010?1000102?001000000000000011000000?2200011120000200?010001001000100000?000000200010001000?0000010?0000001020000?00000100000?2000011101002000000000001000000200010?0020001200200001000000?00000100000000000011000100?000000??00000?000000?000000010000100000010010000000020200010002001000000010010000100000000100001000000000010000?000000000002110?0000000?00200000?000001200000010100202000000000?1011121102001000?0?0??000011000000011000110000?10000000010000000000000002?00000200000000000000000?100000000?000010000101200200000100?00102000002000000011000000?00002?00000000?0111000000000000?0000000?0001000010000000110022000000100?0001020101000100100000110?11000020?00000010010?010100000?0010010001000000100?00000000000201000000100000000002010000002000000000100100000002110000010100100001010?000001?000010000000000101101000110000211000000010000?0001?00000?000010000000000101000?000000?10000000000000000000?200100020000?0?0?000001000100000000100000011000000001012?0000100000100000000000000000110?01000100000?000?10010000010000000000010000000000102002002000000002000000020000100210002200020000000001000000?0001001001000000100000012000001010000000101??0000000000000000000000000000000000000000100010?01001110100020?0000010000000000010000?0010000000200000100000000000010001000?000000000000001001000000110000000000000010201100000000000110000?0010000001020000011000000010000?00000?01?000100000000001?11100100000000001110000000000000100?0000020000?00000000020010100000010?000001100000?0000000011000000000220022000000000002000002001000001000000?0000002101101?0001010000??0000000?0?0?000000?11000011000010?0100001000000000000001000000100000010012000?1000012002000000000110000?000101?01100?000000100001?0001?000?00000?0100?0?1000010100000?00000100?1000000102000000000000011000000000001010000000000000100001000000100100000000?01000?00110200100100000020000000000020000010?00000000000?1001000000010000000000010000?0101001100000000100000020001002000010200012000010000000000020?0?0000000000000010?0000100100000002000000000000011000001001000000002?01000000010000000200200?00100?000000220?0?0?0?2010000000000022200000?001000000000100002000000001000000000000200000000010000000000000010000000100000000?10?00?000?00010?00000000011000001000010100000000010?0020001001?00000000000000000000?000000000100001000?00000000001000000000000?000200000000000101000000?1100?000200000000000000000010010200020000001000000?00010?0000?000010000220000?001000?000010000020000000010000000000?1010000021000?00?0010000000100000010011102000110000000000000101000000000??00000000002001000?1?0000000000011001200000110000010000001100000000000200001?2?000?00000110210000000011000000000000000?011000020?0001001?000000010000000?00000000000000200110?00000?0?00?00020000102001000000000000010200000000000?00000?00?100101001210?01111002000?0000010000000002000000001000?10?0000000001100010011020100110110001001000000000010000100000000002010101000?000?0000000001?0000?0210000010?0000100101000011000?00000011000000000000000200002000010000001000000000011010000000000000?000010002?0?0000000000000001000000000100001?0010000?000010000110000000001000000000000010020000100??1111200100100010200000?000000000001000000010000200100010011100000010000000000010?000000000010001010100?11000000210020100000000000000010000020000000?000000000000100001000000000000000200000000021000010021000011?000010010010000001000000000000000020?000000001000000?0000000000000001001100100?00020000000001000110021000000000000000000000000001010000011000000000000000020001000200000220000000010?0200000000000110000?000000010000000000000000000002001000000000000200?10000000000000011?00000000?00000000000002020200002?00200000000002102000?00000011000?1010000001000000001100020000000000020000100001010??00001100000000000200000100102000000000001001000?00001?000?00000000111000000102101000000001000011000??0000?00000?102000001000000200001000001000010000000?022000000001000011000000?0000010010?0100001011001000000?0200000010000000000?101000000?002000200010?02100010020000000001000100000?010001000100010110010100000200000000020000001000000?2020000011000000000000?0010000101000200?0000000000200201000000000010000120010010000000000001000010000100010000011000020100010000000000?00001?00000000?10010100000010000000000100100001000100010000000010?0000?1010000000000000010?2?01020?001010000000000?010?0010000?110000100000000000001200000000000000000000000100010200200020001000000000000000?00000?201002010000000000001101010010000101010011111101000000000110010000100000001000200020000000?1001010000001011001000000000000000100000101100000000000002000?0110010000100101000000010020001010100000?000000000000000?10001001101000010000010000000000000002010?000000000010000100000000000000001000200000020002?000?00?0000000000000000000000000000002102100012000000111?000000000000?001?120010210010000000000002?000002110000000000000000120101000000010000?0000020100001?00010000?1000000000000?00110000101000011?00000100000000000001010000000002000100000020100100020000?0?001020100110100000?0000001001000?000000020020?0000000010?001100000000200000220200000000000000000?00011000001000001020010000100010011?001000000021000000100000000000000000000000000002000000000202100001000000010001?0000001100010?00000000010?00?0000001000?000?00100010000010210?002000000000000?0?00??0001??0000100000001?000020?00000110200000010000000000001000000001000100?00100110002001?1000?010000000000100000000000000000000000000?00011000000000002000001000010020000000000010001000011000000000010000000000010000002200010000?010000000000111100200001011210?000011021000000000110100001000100?00?1000000000?000000000000000000100?0100000000000000?20000000210?000000?2000?00000?02000000000000000000000?00000000000200010000000000?00000010000000200000000101000100000000010000021000000000?00010110000000000000200000000112000011000002000000100000100?0??00010001000001020000000010010010000000?100000000200000010000000000000100010010001000000001001000011000000020000000002000100000000011001010000000001000101?02002000100002000020201021010001000000?2000000000?0210000010000000000200?1200000000000000000000200011001100000000?000?0?0001100?00000000000010000010102000?0000?00002000010101001000000000000001200000001000000000001?000000010011000200100000100100000000020000100000000001001000000001100000000000000200000000000000000100000001000?002200?00000100000110000010000011010100000000100000100010?100001000001000000000?000000?01000000?00000000?0001001000000?0001?20001000?01000001010001100?00000??0?000000002120100010100000010100?0?01000000?0100?00100011000001010000020000010001000?0000010?0101010000000020000000100001000000001100000000??02001000020?0000000001?020000000010000000000000000100?00010000000002200000000200000002000000000000100000000000000?000000000000100?21000000000000001000000120001021020?000000000100?000101000000110001000000010000001011?0001000000?002?22000001000000210000000011000000001000000001?000000??0100?00200?0000100000210000200?0010000100000?000000000?2000000000000000000000002000000000002000012000000020000010010010000000000000010000?01010000000100000110000000?00000000000110001001?11?000000002000000000?0010000001000101000000?00010010000100010001?01000001000000000000?010100000000100110010200?010000?100000000000000?0000000002011000010001000000000001010?0001001?0100000010010001200012000100000000000200000000000000000000001100000002000010000021101001100000000100000000010001000?000000112001000000000101000000000000001000010000000100100000000100010000000120100011000001010000000100000?000000000000100000000000000000000000000000000?0110102000000?00000000?00100100?01?00?00001000000000000?0000010000000000001000200000000021001000001100200000000100001002100000?0001000?000010000?20000000000000000000000000100110010000100000000102000000000000?100?000000000000000000002010010010001000010101110001010000220000010100?00002120000000000000000?0?100000020001000000012011000111000000000000000010100010000000020200000000100000?0000100000000020000010?00001001011100100001000000000000000000022?00000000010000000020002?000000000?002000000000002?020210101000000000000010120?000000010001000000001000000001000000010000000001000000000010000001000000000001110000000000010000000100000000000000000010000000011?1110000110001002010000?00000010000000000000000000000100000000002200000000001020000000000100000000100000200000100001020010000110000001000000000?011100?00010010110000?000000000001201000001000010120100000000000000001000010001001000000?00000000020000100100020020000000100010000000000010010000000000000100001010000000011000000011010010010?0000000000000000000000?00000000010010010000000000000000002?00000000000000000000100?11010?10012?0000011?0000000010000000000000100010000000001000110000000000100001000000000000000100?20?00000000100000000000?1000000?00000000000001000000100?10000011010?001100102000000000000?00001000010000?00000010?0102010100000?00010000000?00000?00010000000000200000200100000022000000000000002110000020000000000000010000000?102000000?010001100?0000002110010100001000000000000100000000010002000000001000000000002000000100000100000000000000000011?000000000000000001010000?100001000000002000000000000001?00000?00?0000000200000000000100000000000000000000001020001000000000000001000000000000000000001010000000000011000000?0?00211?0000000?0100?0100?0000200000?0?0200000101000000000011210000?0001001001210000000000000000000010?000000000000000000000010002001010010000000?00000000000000000000010000000000101000100210000000110011100000000100?20000200000000020000?0010001020000000?1010010010000?000000000000000000000000011010000011001?201101000?00101012000000?110?0000201000200000100?0100001010?000010000000000100100010110000000001?00001000?001000000200000000000000100010?0000000000000011000?1000100010000?000?0010000002000000000000100000000011000000100000020101000?0000010000000000?0000000000000002100000000000000000000?10000000002000000120002000000000000000010000000?200000?00?20100100?0010000100002000001?0001000000000000000110001010000100000000100000002010000000220000110000000?010000000000000010000000010000000?2000000011001002000000011000000000000000101001?0?010000020111000000000000000000??00000000?0000000000002101000?00000000100000?02001000000000011100000000001020100001001001100?000?000000000?0000200000?100000?00112000000000021?000000000010000010000100000?01101100000001000000?000100000020011000?000000010000000?000000000000100000000000000000000000020200000011000100100000001110000000010000000112000200002000002?000000?0?000001100000200010000?100100000000100000102200?00000102000001100000000000001001000011?00002100011000000001100000?000000000000000000100?000100020002000000000000001020100?000011021000?0000200000000000000000000000002000001000001010020000110100101000100?10000000?20010100001020002?0??000000000100010000000000000000000000000000000002000000020000001000?0000200000000000000010?1001000000000000000000010000000000?00001201010?0001000100100010000000000000100010000000000021000001101000000011000?000100200000000?00000000010000100100000001010000?00010000000100000001000100200001001000?000010000000000000010000000000000000000000000100021020200001000000000000000000002011000001000000000000100000001012000000000010001000100?00000200000000020010000?10000000020000?011000001000000020?00010000100010000101001000111000000100?0200001000010000000100000000011111?101000020000110000?000021?0000120000000010000000011011000000000000000?0100?00?00?00001000000000001021000000?001002000000001000000001200002000000000?02100010000000020?0000000000000100100?000000000000000100000000000000000001000000012210000110010000100?000?010000000000?00000000000?0002000000200000000000120000?0000000002000200000000000001000?00100020000100000100001000110000000000000000000111002000000000000010000000000010000000000000000000000000?0?10?00?00110001001000000001000000010000020000000010000000001000?000000000010001100000002001000010001010000100000000002?01000000002000000??1100110000000000000020000100000000?00101010?00200000110001?00100000000100002000000000001010000000110020000101000000001000000010010110000002?100000000000?0100000000100?000?00000010?01000100000000000100001000000101000000100020100010000000000100000101001002000000000000000000100000000000000000?0010000000?000011000000000000000000001001011000000001001000200000000000000001?00000000000000000?0100000?00100000000?0000201020010010100001000100000000000000020200000?0002?0000000100000000000000000000000100011010000000000000000?0100000000000000000000000000000010000000000200021010000020002020000?002000?0000120000100?000000001000000000?0000002210000100?00001100010?000000010000000100020000000000000000000020000000011001000000101000000001000?00000000000?00000002021000000?01100?001000?0100?000010000010010000000200110000000000100000010000?000000000?00000001100000000001?00000000000110201010000000020?0000000000000000000002010000010002020000011001100110010000000011100000001102002?0000000000000000?100101000000100?000000001000010010001000010001000010000010000000001000000100021?00010100?20?000000000?0202000200000000?000002001000000000000000000000?10?000000010000??0001?000000000002002001200?000000?10?000200?000000100010200100000000001002000?001100000?0000000001?100000000000000000000010010000001000101?000001?1100000000000000000000000000000000000021000200100000000000100000000000121000000000010000010?0000000001?010000?011000100000100112000000101000?0200000000000000002000000100100?100000000000?00000002001000000000000000000000001000100010010000020000020002000000?00010000010000000000000000?000000010101010000?0120200000012000000000000000000000000002000?00011000000100?000001000000000000000010000000000000100010010?100100020000000?011100000000000110100000200000000000110100000000000000011200010000000000000000000000000000?0001000100000002002?100101000000000110000000000000001000000002100100102000111000000020000001000?00000000?0000?000010000000??0000000?0122000000000000000001000000020000000010100001010?2011000010100000000000000011000?0000?00000?10000?000000000001?0000?0000000000000101000000000000200000000000000?00001010000000000120000000110020?00000010000000000010000010?1011022000000010?00000010000000000000000?000000000100000100000000001?000000000000200100100010000100000?0000010000000100000000000000010000000000?00011000000000000000002000000000101?0000001001001120000002?10?0010000100000020001?0000000001000?0000000?0000?00?000000000000021?000001000010020000001001?00?001?00000000000000000?00000000000011000010?000000?00000010001?0000000000?000000??02001??00000?010?00000020000100001100000000000000001?100?0000??1102000000000?0?0000?11000100?0000000001000000100??1?0000001000001?000000000?010000000200001010000010000010?000000?000000?0?100?0011000?0000000000001000000000000100001?0100000000?0001100001?00?0
Man_cit_08031	00010?010000100?00000020002022000000101100000010010000?00010001010000010002000001010002000000020010000200000010010?00001021?0000010?00000210000000210000001100000?001000?00000001000?00100001001000000010000000?0000000000020000002000000000100001100010010000101201100011000002010000000020000201000000020000000120101010010000121001001110000000010102200?00000000000002100000000000000000010100011020000200000?0001100?000000000120200200000011111000000001000001?000000200000000?0100100010000112000000100000000020000100010000??001000200110000000100220000010001000000000000000001001000000000002000000?000000010?10000001010110?00000000000000000200000000000001110000202000000002000001000000200000100000000000?0100?0?20000000000020?000?00000000000000000000000000020202100010000000000000000000121??00001000000000000000001?000000?0000000001000?2000210111000000000000000000001000000010011000100000001?10000000000010000010000011002000000000002000011?00000000000010001000100100000000000002002000100000000000000000010000002010000000000200000002101110?0100100000001100100100002000000000020001?02020000200000000000010001000001100000000010010200010000010010000000000220000002000000?2000?0000000000200000001121100000100100000010000000010000000100011110000?100?100010001001000100000100011000?1210000200001002121000?001100210110000022000000000?1210000010001000002?00000000120010000002000002000001000100000100100000020?00000000100000001001000000002100000000020000001010000201000000000000000?000000001100000100010100000010000000000010020100200000000000000000000000?000000000000000010000000000?001100100000002000110010000001020000000000?10010010111010000101110?001000010010000000210000001000000000000000001001000000000000?0000000000001000000000010021000000000?010?0001100020200000001020000000000000000000200000000000010000000000000000000000000000000000000?0000010001100000100000000000?00000?0020010001010000000001000000001?000001210000001000010000000010000001000?010000201000?00010000000000000010011010000?000?00000000100000101100000000000000100100000000000100002100200000002000000000100000000001000000001?00200212000000000000000000000000000100000001101000000010?000000110000000010000?00210000000100000000000000100000?010000000001000001?0000210200020001000010000000011010000000010001010020002200000011000000001000000020100100000010000000000012000000000000?000?000000?0001000000101?100000000000?20000100?00200000100000001000?000002000020000000000010000000100000010002110000000?00?000000000011200000?110020100000000000000000010000100010000101100000100000000?0011001000?0011?0000100000000002001001100?00000?10001000000000000010000100020000001001001000000000?100001000010000000020001?000000000000000010001000100200002020?000000?200?000000000000010100000001000001000000000000000000000000?0000001001000201001000000000000000000000000000001000010100110200000001010100002000000000000000202010?00001000000001?0000?000000000000000000000020000100100000000000000002000110000000220002001010000001?001000000000000000000000111120000000000000000000000000?00200000000000?000000000000000000010000000100010100002000000010100100?0000?000000000000000000000100000100000100001000000000000010012001000000210000000001100020201000000000000000000?0000000000010000000000000000001?00001??12000100010001000101201000?0000000?11000000100000010000000010000000000000010000?00011000000000110001000000000100000001101100022?1000000000000010100100001100000?00000102000002000000100000000000?000100000000012000000000020?0001002000002000000000000000000?0001000200000000011110000000001210001?10011000110120010002200010000020020000002020000110000001000?1000000?00011001001010002000000000210000000010010100000002000011001000000000000000?000?00100000001000000000000002000000000001000011?1000000000010000000000000000020100100000000000000000001010211000020000000000?2000000000002000000000201000100000000000000101100000000000000000000010100001000100000?000?0102000000000?02000100000110000?1000100000002000000010100100000000122000000000000000000110000100011001000000000000110?0000000?00010010000001000000010000000021010010000000001000000000000?0002000000200000000000000000020020000000?000000100000010000000001000010200000000000010000002001002000010000000000000000000??100000000200000000000000000001000001000000200000000002100000200000?0000?000002000020011000000010?1100100000001100002000000020000100?000?10000010000011002?1010000000?00000000001010?00000000001000010000002200010000000010000000110020000010100?00000200000000000020000200000000000021011000000000000000?0011100200022000100000000001000?000210000000000000?0000000100100?00000?0?10?00000000102000?0000010000?020100000100010000000100000010100210010111000100000010001000000001110000002000100?0011000001100020000001000110110102000000000000000110200000000010020001000?0000000000010?20100?020000100000000202000000000000000000011000000100000000200000000010001000000000010001102000000001000000000000??100200000000000?01000010000010001?0000000101?0100002100?000000100000000010000011000000001101011?1002010?010001000000000100?1000000000000100000000?002110200010000010100100101000001000002001?01100010000000001101000000010000011000010000000?000000000000000000100000000000000200202000000000020?0000202001000000100100000010000000000000000100000010000000000?0000010000010001010000000?00010000020102000100010000?02000000000010?0002000000?01010000100000200000002000010000010021000000002000001000000000100001?00?0000?000000000000000000000100000100000000000102000010000?0000101000?10000000000000000020202000?2000000100000002001021000000012?0??101000000100001000220002000000000002001110000?010?0000002000020002000?0000010001000000010011001000?00010?2100000000011110000?0100000000000100000012000010000?020000?0100000?00000010100100000100001000000200110001100100000010000000000000001000010001011000000000?000000200?0001020000001?110011000000200?1000001001001001100000100000000000?110100020002010?10?000000000000100010010000000000010?00000010000000000001000?000?00000200?00000000000011011000000000000002102220001010000100020000000010000000?0010000002000000100000010?0101000001000021001000000001000000100000000000000010100000000002000000?1010001000000000010?0001020?0000100101000000000000100000020000100000010000011111000010000001000000000000010200100021000000000000000000000000?200002020000000000000000000000000000000000112101000000?0000?010001001000002000100010000000?000000000000000000002200000000000010000000012?0000000000001000002000000020021200001011001?0000002000000101000000000000000001000000000010000000000100100000021100000?00000010000001000?00200001000100020001002000?000000000000010?00102000000002000000002000010?000??000112100000000000000010000000110000000000000000201??020000000000000100000100?200?0000000?0100000200000010100021100100001000010000102000010110000000000020010001000000?000000?0000?0001000000200100000200000000010001200?0001010?000000000000000000000000010000000011001?100000000021000011010100?000000000001000021001000000001010000000000020020?0020000000200001101000010?0000001001000000000010000001000202000001000000000000?0000000000?0000?0000000100001?0000000001000000101000000020200?0000000002010000000001000100000000010000100010100000000001000?0000000?000?0001100000002000200?00?00110001000000000000?0010?10000000100000000?0000100000000000220010000000010000000001000200020?0000000100000001000000000000000000110000010002100000101?020000000000000001100000011?11000000002000000000100?10010?000?000000000000110000000000000000000000110001000011?0000000100000000000000000010000000000120100000000001000010001000000000001000000100000000?0001010000001100000100000200000000000020000000001000000?00010220010100000000100000010101000211?000000000000000000000000000001000110100000000000000000000000000000000000000010000100001000001000000???00001000000100101001000000002?00000100100020021001?01000002000100000010020000000100010000000001000001100000111000001010000000000000000000000000002200000?00?000000?00000011001011001100000000000010000000000100000000000000000101010010000001000200000?0001?000000020000000000100000000?100000?000011000010002000111?000002000000000000002010001000001010110001010000010?0000000?1010010200020001000000000000200001011010?10011000001000000010000000100000100000000001000000000000000000?000000000001020000000000000000000001000010000000000112100000000020?0000000000000000?00?0?10000010002000200010?000020200002200000?000002000210000000000010000010000000001000?0000010?0?000000020000?0000000200001000100200100000000000100101?01000000000000?010000100010000000000000000000?0100000100012220?1000001001100?0000100000000000000000200000100000000000000000000000000001000100?010010?000200200000?210000000011000001000001100000?10000000100021100000000000002000000000001000?0000000000200000000100200100100?0000?001?000000000000200000200002100000200?01100000000000000?100000000000001000000100?0000000000010000010000100110000100100?1000000?00000110000?0?010001000000000000000000000100000000010000000012?0000000020000000?0?00?000000001?100000000200001010000011020000?00000000100?0000000000101000000001000101001?0?01100001000000000000000000000010200000001000100000000000002000000?01022000110000001001000000010000000000000000000000000000000000121010010000000100000??11100100001000000?0000100100?20000100??0001001000000200?0101000000010000?000010000110100?0000002010000000000012020?002000010000000001000000000000001000000000000000000000000?0001000000000010020200001?000000000000000000?00?00?00000000000000000100001000100000000000102000000001100010000002001000000?0200011002000100?000100000000000000100000?000000?000000001001000100?10100011?000101??0000000000020000?0000100000?000000100110100001000100000000000020000010001000002000101001?1001100000000001000010000?000000101000101000000000100000001000001002010100100100101010101100010010020000000000000000101100010000001001100100000?10100000010101000020000000?0002000000002000200000000000002011000010000?0000?00001000000000000000100000100000000?0000000100000000000000012000000000101000001010000000000000000000?010000010000000000000000210000000000000100000000000??210000110000200000000000000011000000000?000?0000000000001100000000000000002020000000100000011000100002100000000001000010001000000000010000000?001000010010001220100000000000000110000001100001001010001100000000000000001200000100000000000000000000100000100?020100?011000001000000000?010001000000000000?001000010000022000000000000000?0000000000?00100000000100000000000000010000100100000000000100000000000001000000000000000000000?000002000200000000000000000000000100010000000?01000?20100000000100002000000020000000000000?0000000020000000000012??00100010000000000010000000000000000102200000000012000000000010?0010000000000000001000?01?0100000010201001010000000000000001010?1000?000000010000000100100100000000000000010002000000000000002000000001000000?0102110110000000001?0120000000000000100000010?0000100100000?00001010?000000000000000000000000000000100001001010110000000000100000000000000200?00000000000000000000001001100000?000000000020001100?0000000001100000000000000010200010001000000?00000000020000000000001020100000000000000000010000020000000020?0000?00000000020000000011?00001000000110?00000000000000000001010000000000000002010000010000?00?0000000001000000001001000010000000000010010001000010?00001000010000202100000001000100010010000000000200000000000020000000000?0011101010000000000200100000000000000000201000000000000?1100000000100102000010000000010010000010010100010110001000000001010000001000000000000001000?0000?00100000002001100002000?00000000010?000000000012000000?110001200101001100?01100000010000?00020000000002000000010000101000001200000000000010?200020000000000000002000111000101000?10001000000000100000000001000?0100000?000000220000000000000002000000000?000101000?00020100000000200001000010000002000110000000100101?00000001101020000000010000000000000?0102200000000001000010100000000?000100000000100200001110000002000010110010001100010?000000000011?02?00000000020110000000000001100000110000010100000000100000000000?000001000001001010200000100000000000?10000001000000010000002000000101000000000001?00000020000010100000000000000001000000000000?001000000010010000000001000101000000000000000200000000002000011001??0000000000000010011001000200011000001001020000000100011000000000000000000000000010100200020100001000200000000000000000000001000000000100001000000100010001100?000010100100111100000000000001010000110000010000010000000011000?000000000000000100001000000100000001000000000010001010000?00001102100000000200100000000011001000000001000000000022010010000000100100000200020000?0000001000000202000200000000100?00000000000000000000000020000020000000010000000?000000100020000000001000000001001?000?0000000010000?0100000000000000000000001000100010102001000200100000000001000000?0000000011010001?0000000?000?00?000100200000000000001000000000100000000001000000?000100002001000000?1000000100000001000000001100000000001001100?0000000000000000000011000100200000020000010000000000000020220000010021000000100000100020010?000?0100100010000000000001000000102000000000110000000100000011000001000001100000000000100200100001000000?01000000000000000200?0020000001000011000001100?1120001100000200000000010?0?001101?001000000000002000000000000000000000000000200?000?0000000?000010010010000001012000000100000000001200002010000000202200010000000020000000000000002010000000000002000000000022000000000001000000000?02200000200010000000000000100000000000?100000001000002000000000000001100110000?00000000011?00000000000000010001000000200001000002000000001000000000000010100001100020001000001000100000000?0101000000000101001000000000000110000001010010000000000000001000000010200100100100000101000000000010000020010100000001000100000011000000000?000?100110100100001100000000100?000000000000000010000101000001100000000?002000000000100100100200000000020001000000010000100000001?000000000100000010000010001010000000100000100000002001000000000000001000000101011000?20001010001010020000000002000010000000?0010000010000000010101100000000000000100000000100010000000000000?0020000000?000000000000000000000000000?0200000000000000000011?1010000000100010?0001001010?10000010100000001?0?1000000000001020010120001101101?0000000000000?0202000002010000000000100001000000001?00000000?00001?0010000011000000000000000000000000000000000000000010000200010201022020000020002020000?002000?00022200000010000001001000000?000010001111000000000??00100020?00?0000100000002000200000010001001000000101100?000001?000000002000000000001000000000000000000000021100?000011100001000??00000100100000100100101000010000000000011000?1000000000100020000000100?1000000000010000000000001102000000000000?0000001010?00001100000010100000000000100000200001000200200000000?10100000001020110001000000000000001001010000100001?0000001100000000000000001200001000000000000100000200000010000???1000000000000000100000101000201000000?00000200100000000000??0000000?120000000000000?110000?00000010000020000000000100000?0000?200000000000?2?0000010000000000001000000010000000000000100000000000010010000000001001000010000020?000000?1200000000000000000000000000000000000002000020000000000000?000000000000022000000000011000010?0000000?000010000000000010010010000101001100100000100000011000?000010000200020000100000000000?0?10000100?000000000000000000000000000100010000000011100010?00000010001?100000100?00000000000000000000100100010100000100000000?10000000?00000100010001000012001000000000000000000001000?000000000000200000000000000000200000000100020000000?01100000000000000000000010000000000?210000000000000000001200010100000000000000000000012100000020000110000000011000000000000000100000011000000001002000002101000101000102000000?0000100100000000000100?00?000000000000?00000000?00?1000000000001001000000000010000100000000000002?001000000000000000000110002200000000000000000001000000002001?0?0000000000000000000200?000000000000000000000000?00101010000000000000?0010?0000200000000010002000000000000000000001100010?102?010000001?000000002010?0?00000000000000100101?00000?02000?001000200000100000000100000000000?00000000000000010000?00000000?0?00000110000000000000000?0100000000000?0100000000?000110000001010?0000000200000?1?020000000001000000?000000?00001000000000000200020?0000010000000200200?001120?0001?00010000000000000?0000100000000100010?0000000000000000002000000?00201000000001100000012000000000000010000100?0?010000000000000001?0001002000?002000?0100000?00000010002?000000020010?00000201001?000000010100100000010?0?0200?00?0100001?00000010000000?000000?0000?0000200??011001100000?00000100000000000?000000000?00000000000?020010000000
Man_cit_13349	00010000000110000100012010200000?000111100?00010000000000000001000000021120000000?1?00200020000000?0??1000000010100000?102000000100000000220000000100000002001020000100011100002020000020000010000?0000100000?01000?000000000100111000000000200010200010000000?02?00001010?000020000200000201002000000000100000000100000000200002110000111000000000002022001000200000?010010000000000000100002010000100?00210000010100000?10000000000010?20001000211000100000100000110??0001000?00000000010010000100100010000001000101010100001100000000000000?0000001000000000002000201000000?0?00000000000000000001001010000000000010?100000021?1000?0000000000000001?000000000001000000000?0000?102001000000000000000000000000001100?0100000000000000000000000000000000000000000000000?000110210000100?00000?0000100001000?0000010001010000000000010000?00?001000000000012001200100000000000000001001000000000100001010200011100?00000000000000000001000000001000000000001000000200000000000002000100001200000000000001000000000001000000000000010?00002000000020000110000000001120?000000000000000??0010000100101000001?00??1?1?000000000000000001000110000?000000000010010200000010010000000?1000021000000010000200?20100000110?0001000000?1000000010000000001001000002000100000002201020001000000?000000010002000001000110001121000020000001?100000200010002021000?012000000000000?0100100101000001?000000000110110000020000022000020000000001?0000010000?00000000001000000001?000100010?000000002000?001010000001000000000000020000000000000101101?00010020001?011000000020020?00200000000000000010010010?0000200000000000100000000010000000110000001000010000001020000000?0000001?000000001000000100000000000000001000000010000000000200000000100000110100??00000000000000?000000000000000000002000012000000101000221001001001?00?00000010010?00000000010000?010010002000?2?0000002000010000000000000000000000100000120000010000100010??0000??0010020000020001000100000001000000000120001000100101000010001000000101000?0100010000??0000010000?12000010000001000?000000000000200010?001001000?0000000010000010001000000000100100001001100?1000010010?000000000000?20000100122000000100?0000000000100100020200000000000000100000?0000011000000000020200201000000100100000000000000000?00000000000210100000000000200010000001?2100100101001000?00002000002001010010000000?00000000000000000??010020000000000000200010000?00000?000?00000101000000100100000000000120000020?0000020020001000010000000000010000000?00000000000200000000000020100011100100201000000000000011000000?1100220000000?0?0000010001000?0000010002012000002000000?010011?01000000012001000000000000000000110000100?02000100000?0000000100001000102001002020000000000210000000010010000110010001100000000000010000000?01000020?0021100011001?2000?000?000?000?10100000000001?01100000000020000000011000000000?201000010000200000010010?00000000100000000100000000000020?00000001?0000010000000000002?0101000000000?00002000?0000?0000000000000100000000001001001000000001000000020000100100002?0002000?000001010001000000000000000000000120?1010001010000000000000000010000000000000000000010000000100000100000000?0012100002000000?10000000000010?00?00100000002100000000?001000?010001110000000010001000200100000001000000001110001010?100000000100000100?002000000102000000?0?0001000001?00000?002?000000010001001?1100100000?0001111000000000000010000000010??00100000200100102000000100000001000000000000000000000000?0000012000100000000?000010000000210000000000010200010000001000000002000?000000000001000000001000000000201?000?01?1?0020000000000020000001?002111010000?01010001000000110000100002000101?0?00002100000000010010000001000000?200001000002000000000001000?00?0200000000000101000001000000001000000001010200?0000000000000000?000010200000001010000000001201000000?010020000002000000000000000001200000000000010000000000000000000000?11000010001000?0010000101000?100?10000000000001010010?0000000200000200001101010000010000?0000000011000001001000000001100?0000000002001110000000?1?0010000011111?0100101000000000001110000?0102000000000110002000000102000000000000111?0000?02000000200100000000000000000000011010020000000001000000000100?000000000010000000000000000011002000000000000002000?0000000000001000000001000011000000?21000001000000000?00000000000000000??000010011000000000000001001001020101100000100002002002000000200?01000011?11001000000000000000?00020000000020001000020100000100001000000?00000110?0000100210010001100000000000000000000000000002000000001?001000100001000001000001000?00?100010100001020000000000001000020100000000001011200000?000000001000210000?01110000000000000100000000110000000000000000001021000101000000001000001010020100000000000000000020000000001001?1000?10000000001000?02220001000000000001?0000?0200?000000000?00000000000010010000000110?100011000100100000?000000020100000000002020100000?000?0000?0000220200002?00100100010?1010010000000000?00001100000000000000?0100?01000000000000?00000000000?010?0000000000000000020??000200000100000000?00000000020001?00?0000000010100010000000002200000000?001110020000011000120?0000010001010000000000000000100000000200?02000100100101210100012000020000100101100000010000001011100?00?0?020011201100000010000001101010000000000200000000000000020000000000000010000110000100002000010?020020200000000000000000000000000100002000000000?2?00?000000001000001000100010000000001000001?10100000001?0000000000000000100000100010100100010000001001010000200000000000101000000000000020000?0010000100102000020010000000200000000000000000000000010000000020010100??0000000200000001010000000000000020100002000?0010000020100001100000000000?0001000000000011000000002000000010002000000000?0200002000100000001000200000010001020010000012002?00010001?0000000000010010000?01020000000001010001010000?00?0?0?2100001000001000000101002000000000000000?01000000011100200000000000000000001010??0000?0000000000000000001000000000000000?000111010102000200?1000111?00002000200000?00000000000111010000001101100?12001001000000000000000010000002100?0000010000000000?0?001000010000010000000001?000?00000000000000100001102110100?00000110000000100001000100100211010?000?000000010010?00001?1000020??0000000000100010000000000010000000000000000000002001000110200000000000000?0000000100000010011200000002000?001?0011000010000000000001020000000000?010000000000000010200210000000000020000010010000000?20100201000000000000000000010000000000000010110000000000?01?000002001010001000100020000000?100001000000001100000000000000000010000?10001001101100000010000010010000010001000000000021001010?00100?00000000?000000?00002001000000010001100000000100000011000?0021000000100000000000010000000000?010000000?001?000?00100001000101000000000000000000010?0001?000100101121?0000000000000010000000210010000001000000000?102000000010000000001100200?0000101010000000020000001000000000010000100001000001200001000000000?0000100000000000000000000?0000?000000010011000000020000000002021010200001000?2000100001002100000000001000100000021?110100000000110000220100001101000000001?00020000000010001010011000100000011?00200100?020000?000000?00?000000000000000000000220000?000101001000000000000100?0000000000000200000000001000000000000000000?00000000000120111001000000021100000000?0000100000000010000110001100000000001000?000000?0000?0002200000001010?00?000101100020?00000001100?01?00000000010000000000100000000000000010000000000010?000100010002000100000000010100101100010000000000?01011011000?0022000000001020000000000000001200000011?2100000001010000000000?01000000002000100000000121000000000000000?0000000?00000000?0000000?102000000001000000000000000000110100000000001000010?000?00000000020000001000000001010000100000020000?1002001000000200021102?0011010000000?010102200201000000002000000002110001110000?100000010000000000000?000002011000?000000000220000010000010000000000000010010?0010100000010001011010?01000000200200000002010002002000100100010010002?020000020001000?010?0102?0000100010000100?1101?00211000011000000102000000000100000000000000000210?1100000100000000000001101011001100100000000010000000000000000000000000110001020000010000001200000?00101200110000000010011000010100000000000000010000000000002010001000000000000000102001000000000020000000000011000000?1000?00100101000000000000200000101000?00000?1?00001000000000002000000001100000100000000001000000000000000000?0000?00000000110010000000000000000000?00000000000000020002000?0000?001100000000?000000?00000101000020200000000000?00100201110000?0?0000?0020000001000001000002000?0000010000000000110011000002?00000000000000000000000000000000000100000?01?020100000000011010010110000001000000000000?00?0000000100011220?0000002011000?20001000000000000000001000001000000000000000?1000000000000000000?0001101000100200000011010000?1000000000000001000?0000000000001111?0000010010?001000000001000000?0000?00010200100000000000000200001000?011000010000100200000100100000000100002000000000000000000000001020010100000010110000?0000001000001000011000000010?2012000000000000001000000000000100000000000000000000001021000100000000000?1000100002000000000000200000000010011000001000100000001?0020001?0000?00000000000100010000000000001?0010000000?00000001000000020000000000000000000000?00000200?0000000000?000000001011000100000?01?120000000010000000000011000000000000010000001110100001100002000002110001120000000010000001001000010001000000000?10000002000010000000?000000000000210000000010000002000?00000010001?20000100000001000000100000110000000000000000000000000000000000?000000010100000001000000010000000000000000000000010?000000001002011000000000010000000001020000?00000000211000011?20000000?0000?1001000000000000000000100000000000000100?0?0000?0001000?1011001?20001120001010?000000000012?02000000000000000001000011110000000000100000000000010000?00100000001000000011201000010000000000010000000000000000020000000000000011000100000000201000010000000001000000002000002010000000000?0002000000100000000001002000210100100?10000001001210?00000000200220000210?100000000100002000100000100?120210100010?000100000001200000001000100?0000000?000000002010000000000000?000100000001000000000000000?100000100001000000000000000000000000000?00010000000?00012220000110001001000000000000010000000?00000000000000000001100001100001000000000100000?00100011000000001000100101000?00000001100000000000000200?0000000000?00002101002000000?0000000000000000000?11000001001000000000??000200000010000000000000000?000010001002002011000100000010000000000001001000010000000000000000000200000010002?11000001000000001?00001000?1010000100000001?01000220020010000000001100100100000100000000000000100000000000020011?0000000010000000010000000020001000?010000000000000101000020000000000000?000000001000000000010000000002000020000000000000002000000200?100000100200001000?02?000102000000000010000100001000100001100000000010100001000000000000010000000010000020000010000000000100000000?0010021100?002100100000001001000000001000000?00110001200001000011100?00000000000100000000001000000010000001000000000000000200000000000000000000000000000002011000000000010000000100000?200101000100000000000?00000001000000?0000000000200000000?00?0000000000000000?00000102000100010000000000000000010000?000?000020000000000000020000?1000001101000001020000001?0?000011000000002?00001000000000000112101000000101000?02000?00000?0000200100?0200100000000000?00?00000000100100100000000000002001000000000000000100001000010101010010101010000000000000000010000000000000?00000000010012211010000000010?001000011001001001000000000000000000110100000100020101101?00000100?12000?00001010001110001000000110101100?00000010020010000100100000000120120011001200001000000000001?1100000000000000?0000?000000010000?01100101110000100000?000200000000010000010000100000001020100000000000200100010000000001000002000200000000000000000000000000000000000010?1110100000100000021100100000000000100000000000002000000000000000000001012?100001000002?00001?10000010021010000010020111000?000000000000100?0100001100000000001000000000000000000000000000020000000?2001000011000001100200020000110100011000001?010000000000202000000001000000001000?0?0000000000000?10000000000000000020000000000100100002000000001000000000001020000100000100000002010000010?00001100000200000001101000000000000?200000100000000000000200000?01001100?00001100000?00010000001000000000000000100010?00000001020000100000000000000011000020021200000010000010?00000011?0000010000000000001000010000002000200100000001000211000001000200100100100000000200200001?0000000201000001000001000000000000110000000000110000?00000000110000000100010000?0000000?00000000000000100000000100000101000000000120000000000011010?00000001000000000?0010000010000110000110001000001000002000100000000?000000000102000100120000000000000100000000000000100010001010000000010000000001000000000000010001110100000000000000000000001000000000000001001000??00000000000000000210010011001000000000000001000000000102200000100000000?120?00?000200100000000011?00010010?000000000000100001001000000001000000000?000010010000000000000100210000100000020010000000000000000000000?10?001001000000100000000001000000000002100000200100001000000000000?001000000000000000000000000000100000010020000000?110000000200000022?0000000000000000010000001011000000010000001102000010000000220000000000000001000010?001?101010000000000100000000011000002?01?000002112000002001100000000000000000000000?01?000200000100000010100000000002012000000000101010000100001010000000102200020000000010001000010010101010000000?000000000001?001100000000000100000000000?00000?2010000000?0?000101000?0000000?200000000000101000000100000000000210000?00?000000200?1000002000001000000000000000?020000010?001000210000000000000000000000011000?00000000010000000?00100010000000001002000110000?0?0200000010000000000000000000010000000112001000001001000000002000001000000100110010010100000000001210200000000000?200?0020000000?10000000?00000000000000000000?0010010000000?00000?21?00110000100?000001100000?01000010000000000010000000001000?000020110000000010000000000020000000010000000000002001001?0000000000?00000000000000?0000000000000200200000000020001100001000000000002010000000000100200200000000000000000010010000000100000000000000000??000220000000?000000000020000100100000000000000022021000000000000200011200101000000000000000??010000000000000200010020210001201?01?000000000000000100000002000100000000000000000000101?00000000000011?0000000011000000000000?0000000000000000000000000000?00000000020000000001010010102001000020000?00002000?0010111000001000000000000000010200001000000000000100100000000?000001001200?000000000000000?0201000000000020000001021000000000?0000000000000000101000120002210000010000?00000100000100000?1000100000000000200000000011000010200000000000200?001000001000000000000?001100000?110100000000?000??00000101000000110000002000000000001010000000000201010000000000001010000000111000000000000000000000000000000010000?0?000000000001000000000000000100000000001000000000100000000000?000000100010??0000100000201000100100100000000000100000000000??00000000?20?000000000?00200001??000000000020020002000000000?1000011000000?00110010200001000?000000010000001200000000?0001011010000000010012000000100?000000?0000020000000011121000000000?000000001000000000?0000000002011000000000100000100000000?022000001000010100010000000000010010000001100?20000220000100100000000000100000011001000001?000000012011000000000000?0?1101010000000?000?000000000000000000000010000000?10000010000000010?0001?0000100000010100100000000000100001010100000000000100?0000000000010000001000000001200?000?0000000100100000000010000000000000010000000000010002011000?100001010000000011100000?0100010010000000000000000100100000010000000001000000000000000000111000000111000001010000?00000020011000001000000000200?00?1010000000000200000200010000200001100000000000000000000000000100000?000010000000000000000?0011000000001000100000000000000000000000200001001?000000000000000?00000000001100000000?00000110000?000000010010101020000000000000000200?000000000000000000000?00?000010000000?00000000000000000100000000010001000000210200000000001100010110100?000100100000000010000000000000000000000000000000000100000000002002000000?000020000010000?000000?0000000000010000120000000001?001100000000000010000000000100001010000000100000111000000010??00000102000000200010000000000100??000000000000000000100000000002000010?2000000020011000000000?000010000000000000000000??1000?000000000000000000000001000001?000?000020200000000?2000??00000?00000010001?00010000?1?000000?0?1000?00000000020000001000000?0000??000?10?002?01?0000100?10?000?100?012100000000?00100000000?000100?0010000000?100000100000000000000?0000000001000000?0021000?00000001001000000000000000000100000000000002000000000?
Man_cit_13350	00000?01000020010000000000100200?00010021000000000000000000001100000001001110000000000010000000000?01?20010000100000000112211000000000010100000000200000111002000?0011?0100000010200?000000001000?100021000?0?000000000000000000000000000000000010100000000000?11001001000000?02001020?000200001020000000100100001?00000100000000000000001?0000000000?022000002001000?01000001200000000000000100000100100010000001000220?11000000000202000000?1002000001000??000000?000?000100000001000102001200001210001000000000000??002000010000?100?00010100021001?000000001000002000000000001000001000000000100200?01000?000011010?00?00000000110?000000000000000000000000100000?0200000?00000000?01000000000000200000000022002?0000000?000002?00000011000000000000000000000?00000000000000220000000?000?0?00000000?10100000000001100000000000001?00000?00000000200?001100120011000000002001000100200111000020001?0001000?1?20?100000000100?00010000000000020000000000000000000000000000000000000000001000?0100?0000?001?000?0000?0000100000100100001?0100000100000101000001?001?00000?0?0000000?0?00000001010010000000000?0?1?0000000010000000?1000110000?10000000000000010000??0000000000001000011000000010000200?1010100000100000001001?1000000000010001201002010100000100000?011000100?0100000110000000000100?00?0000000000220000200000000101?0000021000201100?0021000000?00?102010010000000?002?01200100020000000002000001000?010000?0000000000000010?00000?000?0000002001??000000?0000000010200000000210?01?1?010000000021?000000000001000020??0001000000?000?000001020020?001000000000000000000000000?00000000?0000001000?000000200110010000000000000001000000?02000001000001?000000100000010100000?0001000100000000002000?00?10010?0000?010000?2001000000100000002?000000000000000000000002?000020000?0100100001001000001000001000010110000000000020?00000000000100010001000020001100000??000000000000000002010010000010000100000?000?0??1000000001?10?0100001000100000101100012000??1200000200?00100100000010000100?10110000?000000000100120010000?0000000000000100000?20?0100010001000?000000000010001000?000020000000101000002100010000200100000000022000000??0000111000000100000000000002001?10000000001100000002000000000010200?00002011020011000002010000000000?000?0000000100?000000210100100?00100001000000000020000001000010000?0?00000?11100020000110000?000000000000000000?0?11100?0?000000?00000100000?0000?000?000000000000000000020000000000000000?0000100?002000001?000?00?000001?010?0000000220?00002000000000?0?0?000001100100?01000000000000002100101?0100200000?000000000020110000010001001010?11000010000100020010?020100000??010000000000000000000020000000?1200?000000?00000000000000000000001?200?01000000010000000001000?0000000?000010?0000000?0000?00000?0000110000000000001000000000?1?00000000?10200000000001?010001?0?00000010000000000001000?10000002010??0000000000000?0000001010000010000000100100100000000?10000000000100000000220?0?00000010000000100000000?110000000000010000100010100100100000000100001001000000000000110001000?110001000?000000100000000000000010000200100?000000000000?000000?0100000001000?001?1?200100002000002?000000000011000001000000?10100010000000000?000?000000210000020000000000000000110??00100200000?0100000000000?0?001100210002010?1000000000001100001001001?00001000000?0?000?100002?1000021120000000?10001001?00??000?000?200?00000000?100000000000000101000000001100200101000000000001000000?00000100000001000000?100002100000000000?000002000000011000000?000010100000101000010000000000000?0?01000010000100012100010?00020010000?0010100000000100200000000000200020000211010000000?00000000000001101000?0010002100?1?0001110100000000100?0?000001000000000001000000100?001010000100000000010000000010010100010000010?011?00000001?1000000?00000020000002101000000000020100000000000000000000000011000000?0?10000000010000000000000000000000101000?02020000000000000000?02200?0?000010?00000000?020101111000000110001021?00?0?1010000010000?000000001000000000?0000000200?1?0000?01000000000010000?0?000020000111120000100?000??0000010001?00?001000000000000001000000000000000000000200?0000100000000000?00001000000000000000011020000000?00000000000000020?0100000?00000?0000000000020001002?002000000000010010002?000000002000000000000011000001011001000000000100000000001010000?00?10010000101000000000000010000?100000200000010000000000001000?100?0000000?001?0?000011000010001?010??0000100?0010000?101000?010000200??00000000010?02001001??0200000000001000000001000000000000010000000000001000?0000000210001110200?001010001010000001000001000000200?02010000000000100120000000000000000?02110000001200?010000000000?0?00101101000000000000001001101010010000000010000010000000000000000000000010000000100010000100001?000000002100?01111020000?000000200?000?0011000000?000?000000000000200?0100000110?1010210001000000000010010??01000002200?1010100000?0?0?1000?0010000002000000000000000000?000000000000?000000?0100000100000000100000000?10001001000000100011010000000001000?000??0101?00?200?0000000?000000000000110001?001000110010000101200100?000200000000?2101100200000001?1120?10000112010000000000100000?00100000000000020000001000011000000000000001002?1102000000020?00000000010000000000001200000000?000000100020100010000000000000000?00010000000002000000?0120200000?000000020100010000?010?000000100110000?00000?0000001000002?00000102000020020000010000020000000?000000?0020202000210?11000000000?0000000000000100101?0000110010000000010000?000000?0000001?00000000000000000?000000000000?0000100200000000?101000000?002011000000000000?010000000000??000001100100?10?20000001000000010210002010100100000001000010000000012000?0020000001001110001100?2010001010001000110000?0?020010012000010000000?0020000000010000000000200000?000000000?00000000001??000020?000000?0010?000000000100010?00000100001001?000000100012000001000001000001000001011201?000?01010000?00000000200000000101102000011000000002000?00?02000?00001100010010001000?0?0000??0001000200000100??00000?0011?00??2000101?00010001100100000000200000?00?0000?10??00000100000000000000?0?000100000100000000000101010011000000000001001001110000000000010020000000010000010100110000?0?000000000100100000010000000001?0010?0210000000000?000000000000000011000?000000100?000?0020200000000100000?1000110?010000010?000000000000000?00110000000000000000?1002000000000?00000000000000001020000000100000000000000101000000000010011201?0000000001?0?000000000001010011101101000?000000??020100102000000000?00020000001?00000000100010000000010000000?0000200000000000000000000010000?011?0100000200020000?002002?00?000000000000?00100?000000020101001200100010101000000100100000002100?20000001000000010000000000?0000010001?1?0001000100??000000000?0000200000000000000000002100101?0201001000200000?0000000000100000?2100000000011001000?0001?10001000000000?0000100000?0000001000010000011110002010?0000002000010000100?001100001021000000?00000000000100000??0000000000010?010000201001100001?00000000111000001?10?000000000000010020000001000001?0100?00010?2002?0000200000000?2020000?00?000?00002?000210010020?00010?0000000110010000?001000000022000?001?00000?00?00000000000000000000000000000000?2000000000?1001010000001?00000000000000020000?00000000001000?00000000001100001000000?00020200000?010?00000?00?0000000001??010100001000102000?01000000000?0000100000001010200?0001000000?00000001111000010000000010000?000000000010000000?0002100000?000001?000000000200000011?1000000000?0101200000000000000000002001110000010?010000?010000010000000?011000100?2?100000000010100000001000100100002?000000000000?100?00010001000000?0000221000?00001000000??01000000100?00000?10000000?0001000000000100001000000000000000000000000001000000002000000?10000020000210000?20?000?1000?2002?0121102000001000000?100001000?0?0010000?0001120001000000?0000000000000000000?00000101000000??10000000010000000001000100000000200000000000000100000?00010???0001000?000000?00001000000?020000111?01000100200010020000?100000000000202000100002201000010001101010120000001?00000201000000000??00000000000000101100010000000?0?00100000111010210000000000010000000001000?10000100?0000100110000000000010010000?0000000001??00?0000100?000011000000001?00?00100000110100000201000010?00?0?000000000000002000001?0000?0?0120000?100000?0?0000000?10100000020?000000000000001020?0?0000000?0000100000000001200000?000100000100?00?00001000000000000000001?000000000?000100020000001000??0000010?00100000100001?10000?10000101001000000000?0?0000?01000100002020?010000000000111000010100000000?100001000020000002200000100010100000000000?0200000001000000002000010000000200000?1000001011000002000000010200000000022020000000010000000?010000000000010000000000122??000010000010001000100000000000000000001000?00000?00?000000?100000?000000?0000000?0020?00000010?0?0000000100?100000?000100002001?0000000100000010?0000000020?0020110000001?0002?000000000?2001000?1001000000100000001?0?00?00000000?010000000010?0000?0200000002000000000000?1000000001001000000001000000??00000000010100000010100000000000?1000000000000100000000000001010000000200101?00?00010000000000000000????000000000100000000??00000100001000100000020000?0200?0100011000?0??00000000?000000001010000000000000010000000?010000?100000201000000??000?000020000000100020000000000000100?0000010000000200???0002201001001200000000002110000?0000?0000000000000020000001000000000?1100001100000000100?01000010002??00100?001010?1000?00012001000000000100000000000?00000200?000000000?10000001000?0?000?00020000000010110000001?0000000?00000000100001000000000100100000010000100202000010000200000?00100000000?0000001?000000000000000000100000000000000?1200000000100001?000002100000?00?01000?0?00000111000100000000000000?200010002?0?0?000000102000010120020100000?000001?00000000000000000?00000?00?000?00100001121000?100010000101000000020201001200000?0100?000010102000000000?01?10000?0?0000000100000002200000000100100002000000002020000100200101010000000020010000?001000??0000100?1100010000000110100000000100000?000000000000110?0000?001?000100002?00010000000000101100000100?000020110000000000000010100110000?000000001?0000000100000000200000?11000?000000010000000010000?0000?00000?000000000021000000000000?0010001001?10001??00000000000?2110010?00000102000?00?00?0000100002000000000000100?000?001010?00010000000010000000001?000000001000000100000020100101000000?1200000000000000000000000?100000201002001000001?000000010001000?001001000?0000000000?0001000021000002000000?000000010100?00?000000000000000100000000000?0000?0010000000010?0000000000000000?000001000010100100110?00000000000010?000?000000000000010010?01100?000000000000000?0001000001000000000000000?00010?1001000?02000000000000000000000001000000020000010?0?1000000000?20000200000000?000000001000000000?100000000000?0?01000?00010000?00000010000001?0?0010000011000000000020000100000?0?00?00?010011001001001?0110000000001010100200000?200000000001000100000010000010010000000200000?00000000222000021?00000001000?020000100?2200000?00000?000?00100000001010000000100011100?000100000000010000000000101000?00000000000001?0000001000010000001?01010000000000000?00000001000000000000000100001000000000001001000000?000000000020?01000000000000000001000000000011010000110000000000000000000100000?000?002010000010001010010?00?20000000000000010??0000021000000020000000000100010000000001?000101000?000000100110000?00?0000000100000?010000000000000?0?0?0100?0002002001000000000000000?100000?0000100000000000000102100000210??00000100200?0000000000?10000000000000000?10?0?211?1010000000010000000001000000000000000000001000001000000000?100020200000000?00?00?120000?0112000?0201100110?11100001100000010?101000010000100000100?10110000?010001000010000000000010200000000000002100010?010000110002?000000?2?00?001100000000?00100100110000000200110010??00202000000??000000?0200000?00?000000000000000?0000000000000?000100?0000000?00002001110000000?000000022001000000000000000000000?00?000?00?00110100000000000?00?0001000002?000210?00001100100001000?000021100?0100010000000000000001022000001000000000101?0000000000020000000000000000010020100100000?1100000010000000000001000101000000000000010100000000000001100110010?0000?00000011000100010000??010001000000000000000000?000?2200100?000000?01010000100100200000?010?0000000??00000000001000000000010000000000010000000000000000000100100000000?0010000000001000??000000000?0?00?0000000?00010101?000000000010001100200010000000000000000020100000000?000100000000010000000000000001110?0?00?00001010002000010000010001000010000001010000000000000001100000011?00000?001002?011110000?0000000000110000100010000000?01000?1000000?100000000000000??000?00?0000?00100?0000?00000010001000200?00002212010000000?00100?100000000000000000?100000000002100000000010000000100000201000000101000010?00201000?0002000010000000000000000000100??00?00011010000000010000000210000000002?0000000010000000000000010?0?00100110000000000000001001010?0002201000000010012001000100200?000000002000000000000002101?001001000000010000?010000200000001000000010000?0001010000001?000000?0??00?00000?000000?00101000001000010000000?000000000000010010000?0?1010?00000?0000001?001001?200000000000000000000000001022000000?10000000000100020001?200000?000000000?000000000000200?00?0002000000000000000002000?0020?000000?010011000001000011?120000000000001001000000000?00010110?0020000000000011000?00102?0010000?00000000000000010?0000110000000001100000021021000000?00000000?0?00?00?000000?0?00000000000000001000?0020010100?002110?01000?2000020210000?0000000000000001020000000?0100000000000000000000??00000100000000000000000000000000?0010000010101000?000000000100000000?100001?0000200000200?001001000000000111000?00?0000000??000000000000?00?0010000000000002?0000000000000110001000000?00010010?01?020000010101000100000000?0100000000000100000000010001?0000?0010011100100000100101?000000000001000?00010020010000000000100002000000001?000010?110000000100?10000000000000?0002?020000000010000100?000011000000000000000000?000000001100000?10?00100?0000011001?100000000000002000000000?000200000001002?0000000002000000?10000000000200000002?00000000?1002000000?00?000??00000000000000000??10001010000000010100000012000020000200?0020000000000000000101002001101000000000000000000000000000000000000000?000000000001000010?000?0000110000?10010000?000000200020?00?00000100010000021200010000000001010000?00100?0000001000200010010110000000000?0000000000000002000000010100?100000010?000000000011?0000000001001200000?00000000000000000000000000000000000000000100000010100000201022020000010001020000?00100?000012100000?10000000000000000?0000000012110000000?00000?00010001?001000?00?00001121000010000010001000020000000000?100000000000000000000?000000000?00000000100011100110000000000?000000000?000000000100010000011101100?00000000200000000001?000000000?0000001?0000000000000000010000001100?1?00000?00?0?0000000100000022000000200000000001101000?0010000001?0020?000100000100000?0010?1?100000000000000000000100010000100?0000000?0000?00000001000002000000000?10000002000002?0100010?01?01000?0000000?0000110000?110000001100?00?0?00?0020000?0000000?00000000010?0?0000020?0?210??000000000000?0?1200?22?0000000020000?00?0000000101110200000000?00000002000?00?10000?000000011010100000000000010000001000000000001100000?00000?1020000000?00?010000?00000000?01??000011100020000001000000010101000000?0100000000?0000?00000?0?000001010010000000000?1000?110001?0100011010000020000?000?01000202?001001001001100100000000000000?0100?00000?0000000000000100000?01000000100000101000?0001?00000?00?00000?100?000?0000000000000000000100010100?0000000010000000000000?100000000000000001001000120000000100000000010?00?010000000?00000000000001000?000000?00000000000?0001000000000100000000000000?0010000001100000000001000000001000101?0000000000111?00000011100?00020000?0100002002210??00000000000100?00?001000?0000001000000100210000000101100000?20000000000110000?0200?0000?00000?0000000000000?0121000100002000000000000000010000000000?000??000?00100?2?00000000000001?00022000?0000?00000010000?0000000?0010001010000000000000?1?2000000000100?00000000000?00?000010?00100?0000000?00?0010000??000000000?00000000100?000000010011000001001?0?000??000000000001000?0?0001000000000000000000000000000000?0000200?01100010000?0000000?000000000000?00000001000?0111??0000010000001000000000000001?0100001000?001?0000000000001010010002010?000000?000000?10??0000000000010???0100000?000000000010000000000100000002001010?100100?0000?00?000000?00000000000000000?01000??0001?0000000?0?0000000?00000200??00?00202000000101100000?0100?020100000020000000?0?1100000000?1000001?000110?00??00100000000000??000???0000020100?0?00100??00?10??01??000000?000010000000000?0000?0000?00001?000?0000000000?000000?000000000200?0000000000000000000?0?10000100000??00?00??00?000000000010?001000??
Man_cit_13358	00000101000020010000002?20200000002000000000002000000000000111101000001001100000011100200000000000?10?100100001010?0000102000000000?00000220000000200000000101110000100000000000000000010000010100000000000000000000000000010000001000000000100020110000000000011100000000000001000000010020000200100010010000000000001000000000212001000000000000020000200?00100??0?000010000000000000000000100000100100000000001010000??10000000010020020000100112000100000000000000000102?00000000000010021?000121000100000000000020100000111000000000002012000001100001100000000020000000000?0000002001000000000001?010?0?0000000000100000010220000000?00000000000001000000?00000001?0000?0001000100010000000000110000000002200200000000000000100000000200000000000000000000000000?000000100020000200?00000?00000000?20010200001000201000000000002000000000000000100000010001002?1000001000100001002001110000100002000100011100?00000000000010000000?0?00000100000000000100?000100000000000001000000000100000000000002001000000000000000000000001000011010100010000020100001?0000000100000000000000?0010000210000?0?000000100112000000000000000001000100000100000000000002020001?000000000000?00000100?00001000002?00202000000000000000000112110?00100010000000000?00002000100010000001010000000000020000000000100000100022001002000000000000020000000000?002?0010000022000000?00?1120100110000000000000100000120000010002000000010?010000000001000000200200100000000000001010000000000010000000000200000020200?01?0?010000000010100000000000000001000000000?0001?0100000000000200002000000000000000100010000?000000000?0010011000000001000110000000010202022002000100002000000000002?010000101010000000110210000000000?0000002000000010000000000110000?0001000?0010010000000000000000000000000000021000120000000001000010010100000000010?002?220?010000000000000000000001000000000000000000000000000000?0000000000000000200000200012010000?0000?0000000000012?000110010000000001000000022000?11100001000000?0100000010000020100001000?00000010010001000000001010000?000?010000002000012200001000000000?01000000100010001100010001000010012000200000?010?0000010010?0110?0010020?000000000100000000012001?0000100000100?0000020100010000011000000000010000100000000200000000000010000000?00000000001100000000?00001100001001000?1000000200001000?0000000000002?0000001000001?0000000100000100?0010010000000100000100?2000200000002?0010010000?000100000000?000000001000002000000010020002010010?10100?0010001?00210000001000010000000000000?00001120000000000?0000000?0012000100?00002?0000100000000102111200000000100001021000002000000002001000100000002?0100000000000001002000100?0100?0200?100000?0010000000002000000000000010010010000201100000010010000010000000??0?000000?00000000011000100100012100?000000010000?1000010000010100010000101?21000000000010000000001000001?000100?00020000?0?00001000010?000000000000001110000000000010000000001000000100?000000000000102000100001?00000001?0000?000000100000000000000010100100100000000000000001000010011000220001000?000000000000000000000120000000000010010?0001010000000101000000000010000?0100000010001000000000000000001000000022100002000000?10100000?000001000000000000010000000000000000?01010000000001001000000010000000011100?00010022000001011000000000000000000001000000000000000?0?0000000000?00000?0120001000020000000?2201000?000000022?000100100000011000000020100000000000110000100000100?002011100000000100000001010000?0110021010010000001?0000000000001100010000000101000100000100100000000000?0?12010000100000000111010000000100200010000020000000000020000002?001112010001?110100000000011110010000021001?2?0020001100000001010020000000010200000000101100?000000000000100?011010000000000000010101000000020000000001000?010000001001?0000?00?0?0010200?0000002001000000010201000000100200002??10000?00000100000000000000000000000000000000000012000010101000000200010020000002000010?001?0000000010100000010000000000000000000?0102000002000000000000010001000000000?010221000000020210000201010000002000100000111?1?0000202000000000001110000000010000000000000120000001020000000?0000100?0000001100010110100001000000000100000022020010000?00000000100000010?0101000110100000000000100000020020011000000000020010?0100000000020000?0100000001000010001001001001100100000000101000000?00?01000?00011000000000000000000010001020000002000000010011?0000100001000?001000000000010000100000000000010100100010000001000001?000200??00?00000100001000001110100002000000000000000000000000000020000000010000000100000000200000001000?00010?0201?0000010000000000000001010100?000000011011000000000000001000111000?001?001000000010?1000?000000010000?0010000002010100001010000000?01000000000?02000?0000000000010020000010000000000000111001010011100022210010000000000100??00001100000?11000??0000000000000000000110120000101100000010000000000100?0100?00000011020200000?00000000?000021000000010000000001001002?000?000000?00?000200000000000010000001010000000000010000000000000110000000000001000000000?000100000100000100010000000100000?00?000110000100001100000?0?110000000001100100110001000?111100?00011100?10000000000000110020000000000002000000000102010200000000000000000111100001010002101002211?0000100?011200000010010000010101000000000000000000000000000000000000200000010000100000?000020021?00020?00000001?0000100110000?0000000000011000001000000000000010000000020010011?00100001000000020200000000011000000000001000000100020000020010010000000000001000020000000100000110000100010000001010000001000020000000000010100000000000000001022000000000000000010000000??00000012000000001100000000000?2010210002000?00000000102001011??00000000000011000000200002000000000010000000002000210000?0100002001100001000110100010000000000000100010012000?000?1?2000000000000200010?0002000000?00011000011000010??001000001010000000000001020020000010000100000?0001101011000?000001000000100000100100?000000000000000010?0000001010000?000000000010000000?000200?0010211000102000200000200020001000100000002000002000011001001000000000000100010000002101?0000010000001000?000000000200000100?0000000?001011001000001000000001002121002000000010010000100001000100100210000110000000000000000000000000000101000100010000000000010000000000000011000000000?002000000020000000000000000000200012000000000000000000110000101?0011000?01000000000001020000000000?00100000000000002010001000000010010000000000001000011010000200000000?000001000000000000001000010110000000100001?011001001010001000000010010000?000000000000002200100?0?000000000000000010001002102200000110001000000000100101000000200022000000?0000001000000000000000200100?1101000010000000000000000000000010000210000000010000000000000?000002000100000010001000??00000000?0?001000000?11001100000011?11010020000001111?000000100000011000000011001000000010000000000110000000000000200002100?1?000000000001000012210000100100101002000020000001?0000000000000000000000010000000000?0000010000010010001001100110110000100000000012100102200010001000010100100110001000000000000?000010010000000010010000002010000200100000000000002100?001001000010010000100?0001110010000000100001100?0000001?00000000000001000001100000000?01001001000000000000?0000001?00000000000000000010?10000000000000101100000000120202000000010020100000?000210010000001000000010000020?001000101000?000000?000000001100000001000000200110110000010100012000?0000020010000000000000000001010000000000000100000000100010000010001000100000000001000000000000001000000000002000000?0012000110001010000010000002000100001022?11000000000110000000012?20000200020000000000000000000000000000000?00000020010000100000001?20000000110100000002000?00?00011010000001000100001000000100000?00000000010000100?1000000010000010010100010010000000000002010002200010000000000022002010000000010000?00010?000111?000010000001000000000000000100000010000000000000010000000000010100000000200000020100100000100?0001010?000100000001002000002000100020100000001000100100?00000001020000000?0000010010000100010000200000000001201000000000002000000000001010000011?0000002210?120000000000000000000000111000100010000000000000000000000000000000000000011101000001010100010000000010?200?00000000010110000010100?0000000010011000110001000100000000??000000000001000000000000000?0010000000000000100010000002000010000000000001001001?0000?0012000?1000100011120000210100000010000010000000000100000?0?0001?00000?00000000000?020100000000000100000101??10000000100000001000000000101001100000000?000000?0?20010000102000001000000000?000000120000?2?01?000020000000000011001001000000000?00000000010000100100010000200000000000020001001000000000000?0000001?020200000000102020000200000000010?000000000000000000010000102?0000000110210002000000000000000000000100000000010001100100?02100000000000?000000000120000011021?0?000001000001000000000100001000?0?0000000010122000000000010?001000000001000000?0000?000101000000?1000100000100000000?0?100000000000010000021000?10000020010100?000?01000000?2000000001001000000?010020000000000020000101000110?1010010010011000000000000000000000000001000000000100000?0000000000000001?00000001??0001000020000000100?01000000001020000000010001201000?000012002?000000010000000000001000000000000?0001?000100001000001000002100000000100000000210000000000000000000000102010000?0102200000020?0000220001100000000000100011000000000000001100000010000000200002000002210001010000000000000100001001110000001101000?0000000101000010000000000001000000000001000?0000002010002010000022020000000100001000000000101000000010100001001000000000000000010010001000010010010?000100020100000000000000?0??00?00?0?0100000001001000001000010000000101020000?00012100100000010010000000?0101?2002010200?0?000000000100000000000000100?0000000000100101001000010000100011020?0010000000020010?0000000010000000000011110100100010000000000001000000?00000000001000100002201000010?000000000?0000?000000100000200000100001000?0?00100000000201010010000010101000000002000001000010000?0000001011000000000010011001000211100000010000002001210000001000200110000210120000000000?002000200000?0?0220200201000000000000?002200000000010101000000001000000?0200000001000000010101000000000000000100000000?0000?10000120?110000000001010001000010000020000000?000?21000100000000000000000?011001002000000000000000000000010010010100000000000000000000020000?022000100000100000200000020000000010000000000100001?000100000020000220000000000110000200?00001100000?21000002000000110000100002?0110000000000000000000?0000000001000000220000200000001?00000000000000000000000000002000000100011001000010010020010000000?200000100011010000011000000?010000000000000000000111??000100000001010000010001111000000000000002?00000000?0000000010000100001001000000000?00000000000100001000000011000000001010000000000000000000000000000?000200000000000?000000200?00100020010000?000?00010020002000?00001000002100000000000002000100001020000100010011000001000000?0100000100000000000000002001000000000001000100110001000000001010000000?000000000001120110000100000010100000000000110000000000100000001000000100001000000?0000000000010000000000021000000?0101200000000?000?0000000100100?0000000010000000000000000000010000000100000100020000100?000?000000000100000?010000001000000000000000000000?001000000000?002020100000000000000000110000021100000020??00000200000002200?000?2100000100000011?100?001020000000?00000210000000010000020100000100100000000000?00?0100000010020101000010000000000200000000201000?10000100001000?00002110101000000100?00000000000?000?200011000000000?0012221010000000010000100100100000100000200000000001000?210101000110020100100000?00100002000000?02000001001002000000000101000000200000010000000100100000000100000012012200001000?000000010111000000000000200000?0000001002010010001?1100010100000?00020000011011000000000011101000000011000?00000010?10200000?001000000000000100?00001000?0000?000?000001?000?00000002021000000?100000?0100200000000000?000000000?000101000?0012010000000010000100001000001000001010000010010010100010010222001?00002000000010000000102100000?00101100000000000000000000000000010?000000100100002000100200010001000000?0000?200001000100?00000?02011100010000000100010001000001000000121011000220010?000000000000000001001?0001000?000010000100011010?000010010011000000101000000100000000000011000010100100000000000101000000000000?0000000?100000000001000000022000000000100000020001000?000000000000000000000?02010000010?00000000010000000001000100000000101020000000020100000000000000001200010000101000000102000001?00001000001000101000100000000000000000000000?00101000010011000000000000002001100001?1000201001200000?0000000000000000000010010000000?000100000000000000001000001000000?02002201000000000?00100000000000000000?000?1010000000000000000000110201101000100000010?000100101000000?0000001?0000010?00000000000000??1000000?1000102010000000000000010100000000?000010000000000?0000000001001000000000000000002000000000000?00200200010001111100100210000000000000010000000000000011000002001000000000?000000000100000000?1100000001000010000100000?00000010?000000100010000000000?00100000?0100000000100001000100110100100000000000000000000?110002001000000200000100000010000000201200000200100000000100001000?0100?000?0000000010000000010001000000001100000000110100000?0000002000000000000010000011?00010011000000010000002?2000000000000011000?0000000000000100000001?0000000000000001000?0000010000002200000000022?000001102101000000010?10010100000?001000110000000000010?000000100010120000000010000?00002000020210000?0?0110001000000002000010010001000201?000000000000000001100000000100000001000000000?021100002000000000000000102000?0000?0?0100100001000002000000001000000000010010000?0000002000200000000000001010?000000100002?00000000100001100100000000010100000010110001000000000000000000?0000010000000001000000010000?0020?00000100000000?000000010001000000001100000000100000000100000000000000010010100000002000200000022000000000000000002000000000002000000001000001000000000000000001000000001100000000001000000000000000000000000000012001000000001000000000100100000000002000000000000100010200000000?000000000010200100000000010000000000000101100?1?0001010000?1002000000201100000000000000000000000000000010100001101?00100000000000000200100000001000200000100?000000000220000000000000000011000?2001000010000001000100000000000000102?00101000100000001001000000000000000000000020001002012000000000000010000110000?00000000020001?0000000100001000000000000000000010022000100000000000000?0000000000000000000000000010000000000100000200000000000100110120000100200100000?2100?200?000000001000000000?0?00001110001000000010100?20?00000001000000?1?002100000000000000100000010000000002100000000100000000000000000000000000010100101000220000000000020?000000000000000101002001000210002?000000000000001010000000000020000000?00010000000000100??00000?0021010100000100?01011100001000000220000002000000100000010?00000000200010020000010100120000001011002?000000000000000000?0001000011?00?00000000000000201000200000200000100000000000000000200000000?00??10000000000?000000000002220002000000020000000000000000000000000000000220?0?0000010?000?00?000000000010000020002100000000020?0011000?00000001110200010000000101001000?0001000000000000020201000000000001100000010000100000000001001000000211000001000000000000000000000000?00000000101002000000000000000000000000?200000000000000001000000010000001000000000002100012002120000000000000010001000000000000200010010120001001?000000000?100001001000000000000000100000000000200010001101010000010002000010?0001?0000100000?00000000000000000000001000000100000000000010000000000000000010000000?220000000100?000100100000100000000000000000000000000000010002001000?10000000000000012000000000000000000000?00000000000210000000010000000010000010100000000000000000010121000?00020000200000010022000000000000000000?00210200000000000000001000000002000011000000010000001000000000000?00000000020000000000000000000200001000000001000000000000101000000101000?2001?20100?000010000000000000001100000000000000000000000000000001?001000000000?00000000?000000000020?000?0000000?00000002000000000000010000100000?2??00000010000100?00?00000000000100110000001000000000001000000000000000000000000000000000000000000?000100000000200200000010000200000?00000?0010?00000000000000000000000100001?100020000?000000000000000?000000101?0000000001001100000002?0000000000100000020?00?000000000200000000100?00000000000?00000100011000000100000002000001?00110?000101001000010000000000000?0000000010000000000000200001000002?0?0?000020100000000010000000100?01000000001?000?00?0?2000000000010000010000000000?01?200??00100000?1001110001?11?00001001000000020000210000000?0000000000?000001200??000000001?000?00000100100000?00?000000000200??01?000100000000000100000000001000001000000000000000??0200000010?0
Man_cit_13370	0000010100011001001010??002012000010100100000020000000?00011001?000000100020000001100020001000?100?00?200000001010?000010200000000?0000002100?0000110000220100110000100000000011020000120000010100?000000000000?0100000000?00000?200000000002000000000?0000000211?0200001000?012010010?000000001000?001001101000012000100000000021100000010000010001000?2001000000?100000210000?000010001000000000001000001100000?0000010?000000000010100?0000100122000000001001100020000101000000100010010010001111100000000000000002000110000100000001000000?0010010?0000?00010?0001010000100002000001000?00000000000?000000010000010020000012222000?0?0000??0000000000001000?000100000?00000100000100200000000?000200000000000010000?0100001100000000000000000000000000010000000000000??00100120001100?00000?00100000?1001?20000000000200000000000000102011000001100000012011200211000?0?00020?0010120011100002000?10?0100011100?1000000??0001000001010100000200000000000100?000000000000000?000000000001000002000000010011000000000000?1000000010?01000000000000000200000001000100?000200?10000010000000000101000000002?000?11020000000000000000?100011000021000000000100?000001?0000001000000000001100000000000010002020100000200000?00011?000000000?010000101000100?02100100000?010020200?1000000?10001000000200000?000100001121000020000000?000?00000100020000000000200000000001010000100001001000?00200100120000000001000000000?00000000000100100?10120?00000000000000001001?000001000000000000100000000200?0101?00000000?1101000000000100000020?0010000?000000?100?000010020000200000000100?0001000?0000?0000000000000?00000000000100010000000000000102100000010000200?000000001?0000000000100102000000000?000100000000002100000010010000?0?220010?0001000?001000000000000000000000000000000002?0001100000000100011000100000100010000000000000000000000100?00?0000001000?0000000?00001100000?000001?000000000000000020010010000110000?0?0?0?0001002000001?001000010?000?0011011000020000?0100000000?010000000000200000?0010101000?00000000000011000000101010000?0000000000002??01010?000100?000000?0200000000002010?00001200?00001?00100?100000000000000010110?0?10?0000002??000000000000000000100010000010000010??000001000?010000101000000010010?002000010001000000000000?000?0000010000000001100?0101?0010010000000000102000000000001000??0?0000?101101010100000000000001000000?00001100?0000000000000000000010000000000?0?0?0?000101000000000001011200010000000010000010?0020002000020?11000000?1000?00?001000000000100100000?00?000?000210000010000?00000000002200000000100220000?01?00000002000000001020010002021110002000000002000000100000000?02001000?000000100?000000??100201000000010000100001000010001000000000100100200000011011000000200000000101002?000000000?000?00002001000020000?0100011?000000?001000000000010100000000000?0000000000002000000001000000000001000000?0000?000?0000010002000?0000000000002200000000002?000000000010000200?001000000020202000100000?00000002?00000000000000000000000000010100100100000000000000002000011010000220002000000000100?00100001001002000000000001001001002000000000202?000000?00000000000000000100100000000000002?0000000?0001100011000000000100000?000100000100?00100021001000000000100000000110?000000000?000001000000000010000000000000?0100?00?01000?202021000100100000000100000000?0002000000200000?0020002000200011001?010010000001101110000000000000020000000010?000010001000100002000000200000001100000000000000000000010?1000022000100000001?00010011000?12000000?00000020?1000000?2000000?01000?00?1??0?0000002?0000110001?0?0001001?000??000100000000000200000020011101010000?2020000?0100010000000000010001?1?0?1000010000000001001000000002010?00?0100020000000000000000100?0020200001000000001000000000000100000000?00000?0000010?001?0000?00000000010000001101000000?0002010?0000?02001000000000?00?000000?001011000000100010000000000000000000000000020200000000001001000?1?0000?10?00100000?00010010000000000000000001?101000?001000001?0000000000000000000000?000000100????00001000010022100200000100010000011221?00002010000?0000000000010000020000000?000000?000011100100000000000110??000100000010120?00000000000110000000121020000000000001010000000000?0001000000000000001000000100020010001000000000000110000?0000000010000000011000000000110000010010000001000001100001000000000??0100001021000000000000001000011000110000010?0000000010?000010?012000000?100000001?10?1010000?20?0000000000000200000?00000?11000100??00011000000?020010000?010000000000000000001000000000000001000000002?010000100001001000000001?0000000000200000000000000000000010000200000001000020112000000000000000000110000??001002000000010000000002000?100000001000010000?020000000000000?10?01000000002000000000000000100200000100010001100?01111000000100000212000100000010001000000??1120000?01000?00?00010000?110001000000000020000000200000000?0000100102000000000?1020001000?000?00?0?00002?0000?00200000000010010?101000001000?000000?00000002000000001000?00000000000020000000100110000000010000000000?10001?100100?00010000100000?00000000002000?0001?0001100001200?0000?210000000001100100?00000000?01201101001000100000000000000001002000000011000100100000?1021100100110000?0000100100100001100002011001?01000?010000101020000000100000100000100000000001000000?00000000100000000000000100101000011000000020001020?100000?1?0100000010000?0?000020000?00000000002??0?00?00000100001200000000000?000100000002000100010?02?0000000000000000000000000100100000000000000000010000?0000000000010110000100020?0?0000?00000020000200000000?00?000?0001000000000010?00000?0000000000010000200?1?0??000210000000021000000000001000220001000?00000000102000001?0000002200?110100000000020200022000?000000000002000100000?000??00?002020000000100100000000010000000000001?2000?000?10110000000000102001000202000000?001010000000000?00?0?0000000020000100?000020000011?000100000000002000000000010?000000000000?000000001100000000000000000000?0000000010000000?00000000?0?10001000100?00?02?0?00000000000000200020010??0100010?02000011?00?12001001000000000200000?0000?00?100000000100000?0000?0?000000020000?10?00000000??0000101000000100000000110101020000000001?000000100000000010200200000?000?000100000010?10001?000001000?0000?0000000000000?00000001000000010002000000002000000020100?000000000000002000020?00001000110000001100002000?010000?10100000?00001020000001000?00000000000020000?1001100100000000100000?00000000000101001020000000000000010000000000000000000111100000000000010020001100001000000200010000000?00000000100?001100100100000000000000000000000000000000000100?01010000000010101000020010010000000?00000?10000000?000000010011002100101010001100000000100000000?200?01?0100000010000000?001000?01000000200000020002?000?10100001?0?2?000000000000010000001100002?0200000022220000000000000002010000111000?000000010010?00000000000000000002000000000100000000000010000?11100001?00000020020000000000010001?0000002000000000?002000000000000?00100000000000001?001001011000002000000?00111000010?001000?0?0000?0020?1?000000000?000000000?11001?0100000100211000121?0000?00?000000000000?0000000100000001001001020000002??0?200000001000022?1000000010?000?001000000000002200100000101000001000000010000?0001001?0000010?000000020010?00002010000000000000000000120201100000000020100000000001000100001000000001?0000200000010111000?0000000000000001000000001000?001000000100000?000000111020000000?100?0000000000000?020000000?0002100000?000000??000100001001000100010000000000000?0000000000000000011?000000?0011??0101002010000000000000201200000022??1000000002000010000000?2000010012000000?000000100?000000?0000000?000100?000?000000000000?200000002200000000020?0000000011?1010000000000000001010000000000010001001000000100000000100000110010000010010002000000?0200?0010001100000?00?1022001020000000010?00000001101010000000100?000200000000000000000?0000100000000000?01000000000?000020000000010001001000000000000100000010000001?00000000201001000010002?010001?010002001000100200000100000000001?00000010000?01000020?00000010011000020?0010020000000?000110000001000000001?100120?0?10000000000000000000000010000010000?00?0000200020000000100000020??000101000?0000?0000100??0?00000200?000000000100110000000000000000000?010?00020020000001000000?0000000000000020000000000000100100000?00000?000001000000200001000?0?010000200100200000000?00?0?000020000011000001000?0000000?00000002?000000000000?0?01000001?0000?0001001010000?00000000000000?010?00000000?00001?10000000000000001000001100000000??01000000101020100010000010000000100120000?100011?00100011010000000000110002010001000000000101000001000210000000000011000200000?000000100001000000001?010000000000001010010000010000000001?00000100000000000000220000002000100000?01000100000000000000000100000000010001?0?1100??100000000000000000000001000?01001001000100000000000000?01010001101000000000000000110?000000002000020?0000102001000110100000111000000?01000000001?0000000?0?0?0000000021000000010000?100000100100101000?0000000001000000?00001000001011001?00?00000000000010000001000000010010010000000000000010000102011001010000000100000??0?000100000001000000000?10000100002000000000100?000100001110200000000000000000?10002000100?00?000200?000?000000000000000000000000100000000000?1?00000000000000?00000000100000000000100?00000000202000000?02?000001001??001?01000111000000000000000100001000000000100000020010100?100001000002010000110010000010?0?0010010?00100?1000?01000?00000001000000100?0000100001000000000000100?0000000000?0101000001?0200000000010?10000?00000010000000000000?000000000000000000000???000000101?000000100000000010000000000010110000011000000000000020010000010000000?0000102010000000010000100000010?00000000?1000?1002000000?00000000000001000010000001000100000000?0200100?1?00001001111000102020000000000000000?000?0000000000000000201?000?00001000000000000?0001000001000?0000000000020001000000000000?00010000000100020000010000010000000000?001?0000000001000000?10010201010010002000001000??100?00000200000000000000001000001000?0?00000??00000002000220?00000000210000000100?1000000000001020001?0?0000?0020220100000?00000000010020100000002000000000000?00000000100000001000000000101010000020000000100?0000?00000100000200?0000000000000000000000000000000000000000??110020100000002000?00000??00000?0000000000000001000100?001000021000000000000001000000001000110101000021000000000001?00000001000000000000?010000010000000100012102002000000?000022010?00020?000?110100010?001?10000000000110000000000000000000000?000000000?00002012000000000000000?00001000000000001000100001200000000000000010000000010001010000?010000000?01100000?00000000000200011000000000000000011?000100000?000000000000001000?0101000?2001100000000000000000000000000010000000001000000000000010000001000000000000000101010?0000000?10010000000001?000?0?0000000000000200?000000?00000020110000?100011000000100010?00?0100000110010000000011001000000101?00010100000000000100000001100010?0000010000000000200000?00000000?11000002000000000002101000000001000000?0?11100200000000001110000?1000000010000?010?0??0000000000000000?2001000000000010000000000000000000010000000000?110000000000000000001100000000000000000001000100000000001000000100?000000020001000?00000?00011000000000010011000000200000000000000000100100100?000?001?20000000?00000010000?0?000012200100020?000?002000000012100000?00?000?000000001?20000000000?020000000012000010100?0000100100?0?0000000000?0000???020?0000?001020010000000000000010001000000100000?00000000001010100201000000011000?00000000000110000000000000000000?00211000210?0000010200??000100001000000010000000100000000100010000000200001000001001010120000000020?0000201001000000000?010000001000000120100000?0100000000000010001000100000001000100001?1100000000000111?00100000?00?10001?000?02021000001200?0?000000000000120000000000200010?000100000000?0000100001001000000000?0000?00010?0??00000001000?10000001000000000000002022000000?00000020000?1000000000010000000000000000000?000001001000002012?1?0001000001?0000100000000011?00000000001010100?010001000000020000100001000000100000000010000000?0000001000000102??1?0000000100001100100000000001000000000001100000010000000000001020000100010000220000001100000?00000011001000120?000?00?000001?000000000000?00000?01001010100000?000100001000001000001010?010000000001110000?200000001001000000?00000?100000000000000010100210000000001000000000000000?000000000010001000?000000000002010001000001?00010000?0000000001000?0000020100000001?00100?00000000100000000000000101100?0010000100000200000001000000011000000000200000200000000000200001000000?000010000?000001000000000000000000000000000000100100000001110000000000000000000000001000000100010001000000000000002010000?0000?002?0000000000010?001000011?01000000002000000000011000100000?000000000001010?000000?010010000001020002001?1000110?000001010000000?010000001000001000000002000?000?010?00000000000100?11?000000000000000?000?000?100000000000000?001000?00000101000?00000011001?001000000?00?0000000100?0000000002020002001100001210000?000100000000001?100010000100000000000000100000012000000001000000000?0010200010000000000000?01000001?0000000101?000000000000?0000000010?001000?100001000000000000000000002012000000010000000?0000001000120100000?01001?00200?00000000020100000111000000102201000001000000?10000010?000000000020000001001000000100100112101000000000001002?000100000000000100?01002?101110000100000000000000010000002200000000100?000010100100000000000000000?00000?00100020000000000002012?00000?00100200000000000?000000100001011000100000000000000?0102000000010000000100?00000000000000000020000?000000000001000000010?021000001100000000000000?0100000000000?0010000?000000100?000010000000000220000?00?0000001?00100000110000010000000000000?102?0?00000000000110010000000000000000220002000200000100020000000?000100100000?0000000000000000?0010000000101001000000000000000101000?00000000000000000001100010000001000001?0?000?0100110001000001100000000000000?200?00?0020000100000000?21000?0000000000?00000000000000000?10000?2000?10000000000000010001101010?002000100000000010000001100020000000000?0?000100000000000210000002?2000000000101000000000?0000000?00000000000000?110101010000?000200000010010?0001000101000100000000001?0?001000?0001000?00000000000000100000000000000100000000?0000??000110000010000000000001?10?10010000000000000?0100000000001000102?0020200111000000001010000000010?00?0000000200010020110000000000?00000010?0000002000000000101?0000000000000000000000?00000000000022?0000010000000?000?0000000000?0000000000000?20112??00000100?0010002?01000001000?0200100002000?0000?0100?001011?000001000000000?1110001100001001?00000?00010?00000000000000000002000000000010010200002020000001?00000110010100000000?000000000000000000000001110000110000000?0?000000100?000000000100000000000001020?000000012000?10200000001000000?00001001000000000000000?0000010000010100000000000011?0001?000010110000102020000000000010?0000200120002?02000000000202000000000200?0000000000?0000000000101000001000??0000000000000?0000000?0000000?0000001000?00200000200000000?000?10000100000?00000000?002?20002?00000?10000102000??0000000000?0000000?220?000000000000010?00010000010000020000000??0000000?00001200??00000000000100010000000000002?00000?10000100000000010?00000000001002?00000001?010000000000101?00000?0?000001000000020000000000000?000?00000000102001000000000010000000000010?2?00000000000011010?000000000000010000000000200?000?01020100000000000020000??1100000000000001000010011000?0000000?0000000100??0000?00?001000?000000000?01000100000000202000100000000000000000000100??00?00000000001000?0211102000010000100100110?1?0000?0??01000000000000?001100000?100001001100000010000000000000000000000000000000000020000?0?01000100000?00000020000001000110100000100000000100100000100010000?000001?0000000000000000000?00000010000000010000?10000010022000101000000000200?000011000000000000000021000001010000110000000000000000001000000010000000000100?000000000000000022000000001001001000000000010000000?00100002000?200000?001100000000000100012100?0000000000110000000000001000?0010000000000000?000?2000000000000000000000000?00?00000000000000000000000000110?20?000000000001?000001001000000010011000102010?000000?0000000000000000010000000000000000000000000000001000?0000100000000?20000?00001000000?00000001000000000000000000?0000001?0010?000000?00000100?0100000000?00??0000100001001120000001100?0000000???00002?0?00000001000100?0000?200??0000000000?00000001010000100100000000000?00000?00010?0010000000000000000?000??0000?00100000000000100000000000001000000000002000000000200000001000000000000?0?000100?0011000?0000?1010000??00010100??00100?00000000?000000?0001?011000?0001010000?20?00221000?00?0000200000000?0?0100000001?00001?00000000000000000000?000000000200?000?000000?0000000010?100000000000000?00010000000000000100000?10??
Man_cit_13458	000?010100011011000000000020000000102012000100100000000000200?0110001100002010000?0000000000001000001?1000000000000?0001010000000001000000000000000000011101010000000000210000011000?00000001000??1000000000000?0000000000000100001001000000100000100000000000102000201010000?0200000101001000010000001000000000010?000000200000101000000000000100010?0?100?00120000000201200010000000002000000000000000000100000?010000010000000000101000000000010000100000?000101000?000020000000000100100110011010010100000000002010001000002000000000000010000000000001100020000020010000000020000010020000000001002000000000002000?10?0000000022000000000?000000000200000000002000200000?00000000001000010000000200000000000001000001100001001000000000000111111?0201000000000000000??00000110000100100001?0000000001001?200000001101000100010001000000?0000000000000001011?0011100000101000000000100010000?10000001010000001001000000000?01020000000000000100100?0000020000100000000000000000002?0000100000?001010010000002000?0000000000001011?00000010?000001001101000000100000000?000000000?00?0010000101000000001000001000?000000000000000110000100000000000000010?00000020101?10100000?00000220000001010001000101011001111010000000000000000000010001101000100002000000000?001010000?000000011000000100010001020002200011200000100000?0?001000000100010022000000100000000102010100000002000001?00000100110010000002000001110000010000000210000010020000000?0000000000200000000010110000000001?0000110200001010000000000110?00000000000000001000010000?00100000000000011000000100000000100000000000120?100000?000000000100000100010001100100000002000010010000000000000000000?000000000000200002000000000?000200000000002000000011010000000200000001000000000002000000?0?0000000000000000000022000120000?1100000?01001010011000001000010110000000000010010000001000100000?0000000000110000010000100000000000200000120000000000100000000000000010020000020000000100000000011011000122000?1110010000?00100000000010000010100002001?00001000000011001000020001000?000?0000000010?00010010010000000000000100001000?000010002200200001000100?10000200200000102011000?10?1010010?00000010000000?0000000001000000000000000000000000000001010000000000010100200000000201000000000000000000000000000000110000200?000002000000000000110000000201201010000000?001002000110000001100000000000000001?0010010000000000000000?100011000100000?2001000000000000000100?000000000000?20000200?00100010200?000100000001001?00??00000010000200000000?0001?0000001000000010000000001?00001000011110010200000000?0010010000000000000100100210000010000000020010?000000000?00100000100100002000000100001001?10000000000001000?20000100020000200000002000010010110110000002000000001000011000001000000000000000101020000012101011001?10??1?0000010000010100000000000?021000?0000?1000000000?0000000000100000020101200000000000100000000100000001022000000010020?000001110100001000002000000200202000000000000002000?000000000000000000000000000202012000000000000000000?200000001100022000?000011000001?0011001100101100000?1002010010010010100000000110000000?00000000000000001?0010000000?0000000001000000022?00002000000010100200?0000?10000000000000000000110000010000000002210000000020001000000000000002?0000000101000200001000000001?021000000010000000020000000000002000110100000?01100000?0100000002?2?01000000010011200001000000000000000000000000100001000200001?000000?00010101000?0001000000011000000?1211011000000000101?0000000100001100010000000001000000000000100000010000000120100001000000000110001?000010010001?0000000002000000200000010?0?211010000?02020100000001211000000001101101000100000000000001000100000?00101000100111010000000001000001100?0000200000000000100200021000000201000000010010010000001002?00000000001?001000?001001000000000?20200000000200100000200?00011000000000000000001000000000000000000000001100000020100000010101100000?0?0000110?000?000010001000100111100000000000021000010?0100000000000000000000000100000?00000001200100000102100000010020000000000000001121100000000000001000001110100000010000000?0010010?0001110010000000000000000000100000000000?000010000000001?0000011010000000000000000010000010?1000000?0000000000001000020002002000?00010010000010?00000001000010000?0?0000000010001100000000000010000000000200000000000000?0000000011000000000000000000011000200100020000100100210000?10000100000?00000?02000?00001000000100000000000002000000020000?010000001000000000020?010120000?0200100000001000000000000000000000020000001010000000100001001100000002000000?1000?01?0000010000001?000020000202?00000000020000000000000000001011110000000110020000000000010000010010100000000001000100010002001000000000000000100020201000000000000010000000000001?000200?010000?01002010001110010?00001000?1000000000220000?02000200000100000022010100110110010001001000010000000100001001000000000?10?0000000?000?0000000202102000111000001000000000101000000000?000000?00000000000000001002010000200020010001001000001010?0000001000000001000??000000000000001001000000000120001?00?000110001011000000000000?00000000000001100100000100?010120?000001?2?000000000000000?0000000000100?020010000001102200100000000?0000001202100001000002000101100?000001100?100100000000000002000102000100000000000000000001200000000010000002000010000100010000200010210?000100000000000010000000000000000000000000000000000?0010020000?20000020100000100010000?0010110022000000000000000000010000001000000001010000000000100000?0?0001000000000?10000100010?0?0000000000010000200?10000000000001?010000000?001000000000010000000010000?000?1000010100000000000000000000000021100100?10200001000002101010000000022000?001010100100000000000001000000000001000000000?02000010121000000000?000000010010000000010?01010100000001001000000000000000010000010000000001000001110000000?0?0110011010000110000001000220000001000000000?10010000112000000000000000000000010100000000100001000000000000001020000002000000001?0002000000100010?0211000000000200000100000000000100010?00000112100?11001100100001001000000000001000100000000100000010000000000100100000000?00000000101?120110000000000010020012200000000000000100001000000000000011?10002000?010000010000000001000000110?200000012000000000000000000010000000010100001000100100011010000000000100100?2000?0000000200?11000000000?00000??000000020000002000001012000001000?0000000000000010101002000110000000200000?00000100000100002020100000010000010000010000001010011202201000000000010010000002000001000000020000010?10000000000000000000110100001000?02000000000100?1000000101000?021001000001000000001000002100?110?000000?00000000000000010002000201?00020102010020010000000002000?00010000001000000000000100001000100020000001000?0000?1010000100?200010010111001200000000001120010201000022?0000000000000010000002110000000010000020101?000000000000000000000000001?000000000000000001100000001000101002011000000100?01111000002000010000000200000020000000000000?10100000000010020001000000010000001020000210000000?000000000100100?000001000000000000100?01010000020020000002010000?001000000000?0001010000000000200000001020000000000010000000200001000?00000?000000100100000100000000000?00010100100000000001001000000000?00?10000001?00000000?00000110000000001000000000111000?000000000201000?0000?0000100000000000000200000100??0002102000?001010?0000?0000001000002?00100?00101200000000000000110000200200100000000000000000000000001000010001000000000?0000100010102000000000000011000100200000010000000000012001000000120001000?101000011000011000010000?000210100001101000000?002000100000?022?00000?000?00200000001011000000?00002110000000020001010?20000000200000000020000000?00010?0000000000000000001000000?00000000001000000000002000001010000010001010020020000001?001000100010000010200011110210110100000000100000000101000111?00001000000100010100000000010100001000010000000001000000000000010000000000000002??000010000010000100?000000?00000000?00000001000?020010101001000200000020010001000001000011110001001000000100?0200000000100201102010000001000000000001000?10000000?00??22001100002000?000000000001000111022000000020000000000000000000000000000001000000200001001?1000100000?00100110?0000000000002010000?0000000000000?000000010011000100?00200000000000000010000100001000001001000000001100000000000000?000020001000000001000002020000000000001000200000000000??00000101001000100?10000001000100000000?00000?000000000000120002000000?000100000010000000000200000011000?0000010100100000000000?11100011000000010202000102?0100?10210000010000?0000110002000110000000100000200000100010001000002110000000002000020000000?0000200010010001000000100020000000200000000000020?000000002000100000100000000000100000100001110?000000200000000000100001000000000000000000100000000000100001101000000000000000?0000002000000100000011000000111010000100001010000000000000000101000000000000?010001?0000200000010000?0000020000000010000010010000?00?001000000000000110000010000?000?011001?0?01000000000000?2000000?01000000000000001000001000001000001000010020000010010020000000?00000000000002010000000200000200000?0000000000000001000000000100000000010000000?0??00000000000?20?00000000000000000?020021002?0?0000000000000000001010000000000100000010100?0000000000000100000000000000000021000000000020000000000000100201000100100010000?001?01000010001001000000002100000000001001200000000000000010000100000201100010000100002000000210100010000000000000001000000000001010000000000001000001000001000100000110000010000000210?1000000101000000000000?10000000000000001000000101000000000000?000001000000200201000020000000000?00000002000000?000?00000000000000010001000000000000001000000000011000000000021?1000000001100?0001100100000000000000000000?1000100010000?00000001200200?100000200000?02010102000000000000100000000100000000000000020100000200000000100000002020101001100000200010?000001010000000000002100200000000000000000201100000?01000000001000001002010000100100101011000000020000010?0000000?0000101000000100000000?00002000020000000?00000000000120000010000200000000200020000000000020100120010000101201?0000000??0000000000110000000000000000000000?0101000?2000000100000000000010020010000000000000000000002?100000000000000000000101?000001000000001000000000000110000?0000?000000000000000001010000000?000000000000001001010001001000000010001000001?00001000001010010000001?10000?00000000000000000000000000010000?0000002222000000000000000010010001020000100100000100000000000010000120000000000000000000000?0001000000020010000?001000200000000000?000000000000000100?0010000000010110011000100?0000000000000000??00000010000000??0000000?0100100000000000000000001?0002000001000000000000000000011011?0000011000000100200000000000000000200000000000000001100000100000000000000000000000?0000000000000000200000010001000?0?02010100000002000000100000000000021000000000200001000000000020000011220000002000?020000100002010000000000000?000000001000010001010000000000000000200100?00000000111000021000000000001201000000000000000?0011000110000100001120200?00000000200000000000000000000000000000000000?01000020000000?000010100000011000000000000000000?00000000000000000?000000000101001000000000000001100000000000000002000?000?00000000010001000000011000000000100010000000000000000000000?000?000020100000001?10000000000000021100000010100000010000000010000001100000?1000000000000000102000000001000011000?0000000100?010000000010?010000000000?010010000002010010001000000000?0010000000?100002?100000001010101001000101000100200?00000001001?000010000000001000000001102010000000010000100000100100000100000000000100000011000110011100?100000?00?00201002000000?02000001000000000000000000000000100100000010000200000000010120110?1100020000100000000000?0010000000000000000000?010000000100?011?01?20000001000000000?0010011002000000010010001000001200000?00?0000001010000000000010000110000?000?000000?200020100000001000000010?1000?02000000010000112001000100000000000000000?000001000?00120000000000101?0000001000002?00001000010000101010101000020201010000000000000010100101202100000100001?0000000000000000000000000?000?1000?01001110010000102100000010000000000001000200202?000000000201000000001000021001000000000201000002201110112?0000001000100010000002000000000000110010000000001000000?00000000001000000?0000000?00001010000200000000210010000?00000?0100000010000000100000200000000020000?0001?000000000000000000010?10?00100001000100000000000101001000000000000001000000000001000000000001111000010?001100000000000010010100000000001000100000000000?00111000001010200000110000000000100000001100?0000000001001000000000000000000210000100000100001?00000?0010000?00000001000010020000000?00000000000000000000000000102000000000?1220000?000111010000100000100?001?00000000000000020000000?0010000000110010001000000?010000?00001010001000200002200000000100000000?2000010010001010000000010000000?000000100020000000000000000000000000000000000010000?0000000000001001000000000010?000100020020012001000000000010001000000000000201?0000000000000000000000000200000000102000010000010000100000110100000000000000000000000000010000000010?00?0000000?000000?00000200100100000000000000000000000001002010000100?00200000000000000202200?0000000000000001000100011000000000001100000000000000002000001101100000000000200000000000020?000000?000021000010000011012000000100000112?01000000000000011000000000001101021000?00021?0010000000000000001000010000100102?00000002?100001001100000000000000000000000?001000000100000?0101021?010000001001000000?01201000000100002022100100?0?10001000000001000000001000000200000100000000000000?00001100000000000100000000011?1001001000000001000000002000?00000?00200100000000102000002000000000000100000000000000001000000001000001000020000000100001?00000000000000000100000000000100001000?200?00000110000000000000001000000000000000000000000100001?00?000010?200000000000000001000000101002001001000000000001000000100000100001?0000020?00000000001?10000100000000011?010000000010000000?010?0?0000020000000010000100000001200000010?0020000000000100000001000000000200000000000000001000001020000000?000000000200000000000100100001000000000?101?0000000000000?0000000000100000000?2000201000001001010002200200001000000000010000001000000?0020000100020000000010?00000010001000?00000010000100000000000?0110000000001000000000000?00010000000000000000??00000000100000100001000000020000100110000?0011001010000000210010020120000000000?0020000200000001000000020000?000000000?000000000001?00000000?00012010?0000000000000000000000000000000000100011000000010000000000100100000000100112010000000100200001120000110?00?001002000000?000000000121000100000000010001002000000000000002000110?00000000001?100102021000000000010010010000000000?00010000000000000000000022000000000000000?1000?0000?0100100002000000000000?112??0?0000000000110000000000000000000002000100000100000000000000?0021000100000000000?000000000000001100000010000000000010100000000002001?0010000000000110000000112?20?0010000000000000?0000001000200?01?0000?01100001?000?010000010000100100?0000001000101?1000020?000010000000010?000000000002110001?0000000?00020200000100000000000000000?12000?00000?0000100??0000000000000010100011000000000?0?100000??0000010002010011000000?0010110100001201000001000101?0?00000000010000000000200000000?100000101000000?1020000?000010000010000000000000??0000021010200000000000000200000000000021000010000022200010100000100010000000001100?100101200101010000001000001001100100000?00000000001001001100000?00000?0010000200000000000?000000200000001000000111?201000?0200010002000000000?00000020001000000000000000000010020002020000110100000000000000000?0000000200000000120010000200?0000000000001?000000000110110?000000000000000000000001000?0000200000000200000100000010010000000000000000?0001010000001?020000000001000000000000?222000000001000?0001000??000000001000000010000?0000?10000000200000000000000002200101101000020000000?20000001000000000?0200?000000000000000010000000?00100000000010000000010000000000?000001?100000000?20000020000000000?000010002200000000000000000000000000001000100000001000010001000?10000000?0010000000000000000000001000000000000010000200100000?0000001000000??0000000010001020000000000100?0?00010020000000001000000002200010000000000000000000000000000000000100100000000200000001000?00000000000000000010?00000?0100000?00101000000000000000?0000000000?1011000000000000?110000002?0?10101000?00000020002000000000000020000?200?000000000000000000000100000?01000000?10010000000?0000?0010000000000000000?00??0000?0001000000000000001000000000000000?100000?0000001001000??000000020?0000000?000?00002000000000000?000010?0011011??100000?00010000101000000002?11000?010000?0000010?002100?0?00?0?00200?00000?000100??02?000000?000?10000000000001000?00000000010000011001100000?0010000000000000000?000?00000000000000?002000000000?
Man_cit_13676	000002?20000?0??010000000000000010002011000000100000000000001000100001100101000000?0100000100020000001000000000010000001122?0000110?00000210000000010100001000000?000000000000010000000100000201000000010?000000000000000?000000010000000000010000200000000000201001001000000?120000100000100001000100100100010000000?1001100100012000001000100000010?0010?200200?0000000110001000000000000001000001001000110?0000000110020?00000000102000000000021100000000?0001001?00?000200100000000002001100010100001002000000010201000000010000001?000101?0000011?00001000001000210000001?0000000010000000000001001000?0?00000001001000011112100000?00000000000100?1000000?000?000100000?00000001?0000001000000110001000000001?000?00000000001000000000000000000000000000000010000100?0010011?000000?00000?00000000000100000001000001000000000001?00000110000000000?0012001100222000000010100001011001110000000?10000100000010010100020000020?000?0?0000000200100?000001000002?01000000?0000000020000000000000000000200110?000000?10000000001000?00000000000010200010011000100000?00000000100000?0?0010000101000?00000?000?2000000000000000000000000021000100000000000002010001?0?0000200000?0000020000000211000200020?010000010000100000000000010100000000001101000000000100000001000010000000000?20000000100100?00?00000000002110002000000020010001000000110110000022001010000?2100100000000000000?00100100110000000001000001100?01000000000110000?10010?00000?01000000001001000000000000?1000001000000101000000010100000000102000000000001100010?0000100?00010101000000000020100200000000000000000?0?000?000010000000000000000000001000100000000000101011000000000001000100000001?000?20201000000000000?000000000?100000001000000010000000000200000?100200000010000000100000000000000000000000?100000?0000200000102200000010000000000000000000000000000000000000000000000000000000000000000000?0000000?01000001000000000000000000000000?00?0?0100002000212000100010000100100100000010100000120001100?01000000000010000110020111000100000000000?02001000020000000?000?0000000020?0100?01001000?00000?0000100000000000010002200200001001000?0000010000?0000000110?0?0000000011000000000000000000000110000000000000110?000001000000000001000000001010010010000000010000000000000?00?000?0000?00000?200100000?00101100000000000001000?00000101000?0??100?1001000011000000000000000001000001100?001001000000000000000010001000000?000??00200000000100000001??100010000000?1000000020020001010000?1010000000010?0001000000?0000100000000??000?00000100?00010000000?0000?0?1100020020001101000000?000001020002000?00100000110?20100020000000000021??0000000110?20000000000000100?001101?0100012000000000000100000100000?0000?00000010000010000110000000000020000000?2000??100000100??0000000001010000000000?2?00?000000?0000000000000000010000000?001?11000000000?1?0100000000010000000200100000200?000?00000010000000000010000000000000000000100000000000200100000100000000100102000000000?00002000?0000?000000000000000001000010100100100000000000000002001020021000220001001?000000000?0000?01000020000?0000010110200100?0000000000010000000?0110000?100000001000100000000000001?0000000?00010000020?0000011100000?0001?0000100??0000020000002000000000?010000200?0000001000100020000000011?000000000000002010?00?000000110120100100100000010000000000?1001000000?10000100200010000000001110000100000001101?000000000000000200?00000101010000?000002001010000001?0001000000?000001000000000000010100000101000000000200000000000001100000000000100001100000?0010000000000?01?00?0010020002100000000100000000000000010000100000001002000?0000?0010100?001011100001000?02000000000002010000?0000002100?0000101001000000001010100002000100000000000?000000000000200?0100000000010000100000010200000001100011000000??00?0000000000101021000001200000000000?10100?00000100200000?2100000000000?0001000000012?001000000000000000000?0000?00201000000000110000000001000?1011000000000001010001001?00000000002010000100100000002?000?0000000000000000000000000012?0000000?01000000020010000?0?0?00100011200000000000000011000021100000?0020000000000000020000112001000000?0001000?000010?000000000?10000020000000200000011010010000010000000100001100?0000000010000000000000000010010011001?00000100?00011?00000010000100000?10200000100000100100100?00?0000100000010000000000?00??01000100000000000?000010000?00101011000001??001000000000000100?0100000?100002000010000?00010?1011100000000001000002010000010000100??00100000000?00011000020201010000000000010010100000000000?10000000010000000100001001100000002000010?0000102?00000200000100000000000012000000000012011000000000000001?01?11000?0000000000?01000000000002010001000?00000001010001000100?00?0000000?00020000100000?0000000000000010000010002?000100?00?100101?0111000212101000000000001000000?00220000002000?000000?0100000100100100000?01102200010010000001000001102000000100?1020000000?0201110001011?200100000000000000000010100000000000?000000?200000000?00000010000110?010000000?110001000000100?0002001010000000000?000000000000000010000000000000?000?10000000000?100001100010?0010010000000000000010000000200001?0?0001000100000000000000011000000000100000200000?100001010000111000020?00211100?00000010001000?11101?000011100001010000000100000101010100010000000000000?0000000000000000100000?20000100000?000010010?00021000001001?0100000010000?00000010000200000000002000010?0010020000?100010012000?0?0000000002000100001000?000001000?00200000?0000000211?0100?00010000000020100?0000000100010110000000010?0?0000?00000000000020?00000100000010001100?000?0020000010?0000000010110?000000??000100100000001011000000010001010210002?00?00100000102000001000000011000121001010000000000000000?0000000000020100?0000?01000010112010000010?01?0010010000000000210000000010?00002101000000000100110100010?001000000110000012000010000012100100100000100000000000200000?1000000000?200000001?000?000001000000000000000200?00000?00001100001000?00000010000?010000000?12000100000000001010100000101000000000200020010000000000001000001010?10001001000000000100000000?00001200??000000000001000?000010000200000100?00000000?0?001000000000000000100101110001000000010110?000000000000002002000001000?010?000?0000?000100000000101010000011100000000000000001010000000000000000000200100011000011000100000000?1001120?0000?00022000100010?000000?120000010000000000001012000000000?000000010000100010200010001000000000000000000?00000000200102000100000000011100000000000000000001000000000000000?0020000010?0001000?000000000101200002010000000000001100000000100020000020111001000000000010000020011?1001000?0000100000200000000000100100000002000000010001001001000020000010000?00000000001000010?01000001000000000000100000100000010001002000??00?0000000000000?0010000000000100000011?0100?0100000011110000000000000002?0100000000100000000000?1??0000111000000000000000120?00200000000000020000011001001001?010000100101010010?000221000?010000000200001001000200000?1000000?00000000000011020010000011010001001000110?20210000000001000000020000002010?01?0000000020?2?020000010010000001020000?000000000000000012001001000001010000000100000010?0010000?00210000001?00000?000000100100000000000110000000000000100?000000010010?000000000001000?000000010010?0000000000100?20020100000?0100010010000000102000000000?10002000000000010020000000000100010200000000?000010?0002100000001010100?01000020002000000010010??00001001?010000000000101001000011000001200010001000000000000002100000000000000020000001200?00000000000000002001001000120?02000?101000000000012?0010000020111112000000010100000002000200000?0120000001?00000110?0000000000000000000110000?000000000000010000000110100000001000?00?00011010000001000010000001100000000?00000000000000000020100000100000200?0010010120?000000000010000011002100000?011001100100000?0000010000000000000111?10001000000000000000000?000?0?0000201001000000000200000000?000010100000010000000?000100000001?0200020?01??0?00000100?00000002000002?000100?0100010010000000100000000?000?000100012?2?000?0??0???0000000000121000010010000200000000001?0000?000000000001100?00000000000000000000000000010000001010010?00000002000120000001001000100000000000000000?0001100010?00010200100010000000000000010100?00?000000?001?00111010100102??000110000000000001010000010000020?011000101000002000000000?10200001020?00000000110000102000?0000000?1?002000001100000?00000101001000100?00?000020001000?010100000000000?010000000010000000010?010000002?000000000200000000000000?00101001?000000000?00000?01100100001020100010000100?11100201010000?0?00210001000?1000000000?000200000100000000000?00000010000000?0002000001000000100000?000100?00100000210100?02020000000011?021010000?10000001?010?0000000?0000?020000111110000000100000000000000000000000000000001000100000000?0?10000?1000000000000000000000010?000200000000000010?00?10000100101000020000000000000110002?00000000020?01101100000210000010001?000102000000?02000001002?0001001?00?0?01?000011010000010010?000?011000?11110000000000000100000?001000000000000002000?01000101000012000001010000010?20010000000?00000100000001001000010100000??0000?0000002011000001?000?000?0000?1000020000000?00?0?000100100?100100000000011010000000010000?00?00100010?00001000101000000001100002?0010000?200000200000101000000?0000000?01101000010002?000000000000100000100100100001011?001?001101000010000?0000000200000000000000210000000010000000000200000?101100110001000?00?00001001102110001000?01011?00000001000010100?000100000000000000000010110000002010?00000000022?201000001000000000010000001000000000?00010?0000000000000000010?10?000000000100102000010000100000?00100001?0??00?00001000000000000200000000000000000010101?000?0000000011000000100000001?00000010?2100111?000000100000001000100010?000010?00001010200000?010?0010001000101001?000000000000000000010?000000000000000111100001001100000000000010202?1000100000?00010100000200000000000?020000?00000?0100010000000110110000100000000100000000102010010010010102100000001000?02000?0000??00001010?00000?000000011100000010100000??00000001000100?00000000100110?00210?200000?00000000000000?0000??01010010?000000000000000?20000?0000100011000000000?000000100000?0010000000000000100000000000010000000000000?00000110010010000000001?0000000200000100?0001?000?21000201100020000100000010?0011000000010000000000?0010000020000210000000000000010000000001001?00?2010102001001?1001000000001010000000010000000?011000000010010200100000000100000110?0?000000000?01000?110?00000?0000000000200000000000000?0000000?000100000000000001000000100000000?000010000100000010000100001010000001000000000000000100?100000000000000000000000000010000000?01??01100200000000000011000001000001000000000000?01020?0000000010012000000?0020000010000000000011001000000000?1?00000001000000000000001000000000000000000000000010000000010?000?000000000000100100000000??0010001012100000000120100001000?000010000000220000010000??20000100001010000100000000000000000100?10000?020100000000000000200000000000000111010021?01000000000000000000000000000?000001000000000001000020000?00000020000000000??00000000001000000101010?000000000000101000000000000000000200000?000000000000000000020000000100002000000001000000100001?00?00000?10?000000020001100??0000000111001000001?01000100000010000000000000000000000000?000?000020000000000000000000010000010100000000?1000012000000000000000?00000001000100000000000?01000010000?020220000000000000010100000?00001000000000000?00001010100100000000000000010?0000100?00000001?00000?00002021100001000100000200000?000000020001000000000000001000010002200020000000010100?000001000000000000001000000000000110001000000000201202100000100001000001?010?0000101011000000000?01000000200000000000000010?00000?00?10100011001?00002000?000000000000000000000001200010?010000?00001?00100?01?00000110010?000?0021000101000?000100101010010011000000000001000002000000000010000000000002000000001110000000010000000000000011000200000001000000?2100200000000?00000000000000?0001?000?001020000000010100100001000001?00021?000000000000?0000000110201000000001000000100?00000?0110000010000000000000000000001000000000110011000001001000011?0?1022000000210000000000100?0001002?010000000200000010?00000120001200010010101010000000000020001000000?000000000020100100001000000000000000000?020100?010010011?000000010000001000012000001200000?01000000000000002?100000100000000?0010020000010000000?0000001000000000000100000010000?0010000000020000000000000001100010010001010100000100010101000000000010?00010000201000000010000011000000000001000001?0000000001000010000?01000101000100110?000000000000000000000000000100100000000000000010011000010?000101000?00000?001100001000000000000001000000000001?001010100000?000000000010001?000011200100?00001000000000000100000000000?00000010000200000000100100000010000010000000000?000020?001010001000100000000010000000000000?110000?0100010100000000100000002000000000000000000?00100000000000?000?0?0000000000000000020000200?01?0000110000000002000200000110000000000000010000000000000012010002001000?00000000?010100000000000?1100001001000001010000001?000?0110?0000000000100000?10000001000010000000010020000000000?010001000000000000100000000001?001001010000100000100000000000000200200000100?00000010200002000?0000?000?0000000010000000?0000200000?00111010000?2201000001000000110000000?000001000000000000000000000?00000201200000000000001002000020?00100?000200001011?11011000000000010000000001100?002100000000000?0000020011000000000000000?0100000?000000?00100000?00000?0?01000?0020110000?010010001100100000100000000000100000000000101000000000000000000000000000000?000000000011000000000001000000000?0?1100000010000000000000?0100000000?000001000001010002?0?001011000000000000000?00?000000?000100000100010000010000000010010?00000100000000010000000?00000010000000?20000?000000000100000000002100000000?000100000001000000001000?00200002000000000002000000010000210000000000000000001010?0?0000000010010111010001?0000000001101000000??000?2000?0100100000200000000200?0000000100000000?0001000000001?0000000000010010000000001001010000000000200000000000002001000000002000000?002000000100000000?001000000010000000000010?000000?0000???0001000000101010001?000010000020000000000110110000000000000001000?000000000?00100000001000000000000000000000000000100000100?0010000000??0?0110000000000000000010?0?020000000?0000000000100100001000000?000?0?0?00010010000001000000?0010011?00010100100120010000001101101?0010000100000?0?00000000010211000000100000000000012?00000001010011?001?000000000000000000?00000001000000000000101200000000000?00110022020000010001010000?002001000012?0010201011?000001000000?00010100111?0000010000000000?2011000000000000000011200?000000000?10000102020000001001100100020100000000?0?0000000000000000001000010000100??000100010000?0000000000000100000000000100110?000000001000?1000000?0000000000001000001000000000000?0?10000100000001001010?0000?000010000000?01100000020100000000000200000?100000101001000000100001000000010?02??0010000000000000?000101000010?00000000?1110000010?0000000000000000000?00000001000002?0000000?0000100000000000?00001000002000001000000020000001?00000000000000?00000000110?0000000100001002000000000000000?0100011??000000??000001000000000010100?10001000?00000000010000?10000000000000101100000000000100?000002000000000001100111000000011100000100000110?000?0000000?0000000000001001010000000000000000000000001100000000?011100000?0000010000?0100000011?00100001200101000000100011101000010200000?0000000000001100?2000?000001000?00000100100001000?000000000010000000010100010000000100010002000010?0101?0000000??0100001000000000100010200020100000101000100?0?000000?001000000000000?101100?00010000000100?0000010000000000000000100000000010000000?110001?00000001000??000?0000000110001000000000001000000000011010000001?01???0000?010000000000000111000000000000?000010?0000000000022000000000000001210000?001000?000000000000210000020100000000000001000000010010000100?00?00?000010000000010000000001?000000000100000000000000001010000?000100001001?1010002?0000000000?0000?00221000?000?00000110000?0000000?000100100110000000000000?1000000000100000000000000?00?000210000000?00000?0000200200000?000000000?0100?0001001000000000011010101000?0?00010020000000002010001000000000000000111?110000010?00000?0000000100000010000100000101000?0000001100002000?00000000??0100?00?000?0011000?0000000000102000000?0010200000?00000110001000201?00000010?0??00?10?0?00000000001001?0000100?00000000000?000000000000001002000000?2101000000100000?0?00000001000010000?000000000000000000000000000?0?000?00001?0?000?0010?000000000000000000000001?0000010000010100?0??0000000?0001?020?00000100??0?10000000000000000?0?0001000000000002000??01100012200?0000?00002?1000000?0002000000010000000000000000000000000000000000?00000?0001000000000000?0020?10?00000000?0?1??0010000000000000200001000?0
[truncated: 2,898,201 more chars]
